# Supplementary material for: BOKP: A DNA Barcode Reference Library for Monitoring Herbal Drugs in the Korean Pharmacopeia
Source: Front Pharmacol. 2017 Dec 19;8:931. doi: 10.3389/fphar.2017.00931 (PMC5742532; doi:10.3389/fphar.2017.00931)
Supplement: Table S1 — Standard reference materials and their barcode's GenBank accession numbers. [file Table1.XLSX]

## Sheet: Table S1
Table S1. Standard reference materials and their barcodes GenBank accession umbers
Species	Sample ID	ITS2 Accession Number	psbA-trnH Accession Number
Achyranthes bidentata	KMS0004A01	MF095902	N/A
Achyranthes bidentata	KMS0004A02	MF095903	N/A
Achyranthes bidentata	KMS0004A03	MF095904	N/A
Achyranthes bidentata	KMS0004A04	MF095905	N/A
Achyranthes bidentata	KMS0004A05	MF095906	N/A
Achyranthes bidentata	KMS0004C01	MF095907	N/A
Achyranthes bidentata	KPS0004A01	MF095908	N/A
Aconitum carmichaelii	KMS0179A01	MF095914	N/A
Aconitum carmichaelii	KPS0179A01	MF095912	N/A
Aconitum carmichaelii	KPS0179A02	MF095911	N/A
Aconitum carmichaelii	KPS0179A03	MF095913	N/A
Aconitum carmichaelii	KPS0179A04	MF095910	N/A
Aconitum carmichaelii	KPS0179A05	MF095909	N/A
Akebia quinata	KMS0005A01	MF095918	N/A
Akebia quinata	KMS0005A02	MF095917	N/A
Akebia quinata	KMS0005A03	MF095919	N/A
Akebia quinata	KPS0005A01	MF095916	N/A
Akebia quinata	KPS0005A02	MF095920	N/A
Akebia quinata	KPS0005A03	MF095915	N/A
Alisma orientale	KMS0006A01	MF095925	N/A
Alisma orientale	KMS0006A02	MF095924	N/A
Alisma orientale	KMS0006A03	MF095926	N/A
Alisma orientale	KPS0006A01	MF095923	N/A
Alisma orientale	KPS0006A02	MF095922	N/A
Alisma orientale	KPS0006A03	MF095921	N/A
Alpinia hainanensis	KMS0007A01	MF095932	N/A
Alpinia hainanensis	KMS0007A02	MF095929	N/A
Alpinia hainanensis	KMS0007A03	MF095928	N/A
Alpinia hainanensis	KPS0007A01	MF095931	N/A
Alpinia hainanensis	KPS0007A02	MF095930	N/A
Alpinia hainanensis	KPS0007A03	MF095927	N/A
Alpinia officinarum	KMS0008A01	MF095942	N/A
Alpinia officinarum	KMS0008A02	MF095941	N/A
Alpinia officinarum	KPS0008A01	MF095940	N/A
Alpinia officinarum	KPS0008A02	MF095939	N/A
Alpinia officinarum	KPS0008A03	MF095938	N/A
Alpinia oxyphylla	KMS0038A01	MF095937	N/A
Alpinia oxyphylla	KMS0038A02	MF095936	N/A
Alpinia oxyphylla	KPS0038A01	MF095935	N/A
Alpinia oxyphylla	KPS0038A02	MF095934	N/A
Alpinia oxyphylla	KPS0038A03	MF095933	N/A
Amomum compactum	KMS0190A01	MF095967	N/A
Amomum compactum	KMS0190A02	MF095966	N/A
Amomum compactum	KMS0190A03	MF095965	N/A
Amomum compactum	KPS0190A01	MF095964	N/A
Amomum compactum	KPS0190A02	MF095963	N/A
Amomum compactum	KPS0190A03	MF095962	N/A
Amomum krervanh	KMS0189A01	MF095961	N/A
Amomum krervanh	KMS0189A02	MF095960	N/A
Amomum krervanh	KPS0189A01	MF095959	N/A
Amomum krervanh	KPS0189A02	MF095958	N/A
Amomum krervanh	KPS0189A03	MF095957	N/A
Amomum krervanh	KPS0189A04	MF095956	N/A
Amomum tsao-ko	KMS0011A01	MF095955	N/A
Amomum tsao-ko	KMS0011A02	MF095954	N/A
Amomum tsao-ko	KMS0011A03	MF095953	N/A
Amomum tsao-ko	KPS0011A01	MF095952	N/A
Amomum tsao-ko	KPS0011A02	MF095951	N/A
Amomum tsao-ko	KPS0011A03	MF095950	N/A
Amomum villosum	KMS0009A01	MF095948	N/A
Amomum villosum	KMS0009A02	MF095947	N/A
Amomum villosum	KPS0009A01	MF095946	N/A
Amomum villosum	KPS0009A02	MF095945	N/A
Amomum villosum	KPS0009A03	MF095944	N/A
Amomum villosum	KPS0009A04	MF095943	N/A
Amomum villosum var. xanthioides	KPS0010A01	MF095949	MF096889
Anemarrhena asphodeloides	KMS0012A01	MF095972	N/A
Anemarrhena asphodeloides	KMS0012A02	MF095971	N/A
Anemarrhena asphodeloides	KPS0012A01	MF095970	N/A
Anemarrhena asphodeloides	KPS0012A02	MF095969	N/A
Anemarrhena asphodeloides	KPS0012A03	MF095968	N/A
Angelica dahurica	KMS0013A01	MF095982	MF097100
Angelica dahurica	KMS0013A02	MF095973	MF097099
Angelica dahurica	KMS0013A03	MF095975	MF097098
Angelica dahurica	KPS0013A01	MF095976	MF097097
Angelica dahurica	KPS0013A02	MF095983	MF097096
Angelica dahurica var. formosana	KMS0014A01	MF095977	MF097095
Angelica dahurica var. formosana	KMS0014A02	MF095978	MF097094
Angelica dahurica var. formosana	KMS0014A03	MF095979	MF097093
Angelica dahurica var. formosana	KPS0014A01	MF095980	MF097092
Angelica dahurica var. formosana	KPS0014A02	MF095974	MF097091
Angelica dahurica var. formosana	KPS0014A03	MF095981	MF097090
Angelica gigas	KMS0015C01	MF095986	N/A
Angelica gigas	KPS0015A01	MF095984	N/A
Angelica gigas	KPS0015A02	MF095987	N/A
Angelica gigas	KPS0015A03	MF095985	N/A
Aralia continentalis	KMS0020C01	MF095992	N/A
Aralia continentalis	KPS0020A01	MF095991	N/A
Aralia continentalis	KPS0020A02	MF095990	N/A
Aralia continentalis	KPS0020A03	MF095989	N/A
Aralia continentalis	KPS0020A04	MF095988	N/A
Arctium lappa	KMS0021A01	MF095998	N/A
Arctium lappa	KMS0021A02	MF095997	N/A
Arctium lappa	KMS0021A03	MF095996	N/A
Arctium lappa	KPS0021A01	MF095995	N/A
Arctium lappa	KPS0021A02	MF095994	N/A
Arctium lappa	KPS0021A03	MF095993	N/A
Areca catechu	KMS0022A01	N/A	MF097132
Areca catechu	KMS0022A02	N/A	MF097133
Areca catechu	KMS0022A03	N/A	MF097134
Areca catechu	KPS0022A01	N/A	MF097135
Areca catechu	KPS0022A02	N/A	MF097136
Arisaema amurense	KPS0023A01	MF096007	N/A
Arisaema amurense	KPS0023A02	MF096006	N/A
Arisaema amurense	KPS0023A03	MF096005	N/A
Arisaema erubescens	KMS0024A01	MF096012	N/A
Arisaema erubescens	KMS0024A02	MF096011	N/A
Arisaema erubescens	KPS0024A01	MF096010	N/A
Arisaema erubescens	KPS0024A02	MF096009	N/A
Arisaema erubescens	KPS0024A03	MF096008	N/A
Arisaema heterophyllum	KMS0025A01	MF096004	N/A
Arisaema heterophyllum	KMS0025A02	MF096003	N/A
Arisaema heterophyllum	KMS0025A03	MF096002	N/A
Arisaema heterophyllum	KPS0025A01	MF096001	N/A
Arisaema heterophyllum	KPS0025A02	MF096000	N/A
Arisaema heterophyllum	KPS0025A03	MF095999	N/A
Arnebia euchroma	KMS0132A01	MF096016	N/A
Arnebia euchroma	KMS0132A02	MF096015	N/A
Arnebia euchroma	KMS0132A03	MF096014	N/A
Arnebia euchroma	KMS0132A04	MF096013	N/A
Asarum heterotropoides var. mandshuricum	KMS0026A01	MF096024	N/A
Asarum heterotropoides var. mandshuricum	KPS0026A01	MF096023	N/A
Asarum sieboldii var. seoulense	KMS0027A01	MF096022	N/A
Asarum sieboldii var. seoulense	KMS0027A02	MF096021	N/A
Asarum sieboldii var. seoulense	KMS0027A03	MF096020	N/A
Asarum sieboldii var. seoulense	KPS0027A01	MF096019	N/A
Asarum sieboldii var. seoulense	KPS0027A02	MF096018	N/A
Asarum sieboldii var. seoulense	KPS0027A03	MF096017	N/A
Asparagus cochinchinensis	KMS0028A01	MF096029	N/A
Asparagus cochinchinensis	KMS0028A02	MF096028	N/A
Asparagus cochinchinensis	KMS0028A03	MF096027	N/A
Asparagus cochinchinensis	KPS0028A01	MF096026	N/A
Asparagus cochinchinensis	KPS0028A02	MF096025	N/A
Aster tataricus	KMS0029A01	MF096035	N/A
Aster tataricus	KMS0029A02	MF096033	N/A
Aster tataricus	KMS0029A03	MF096032	N/A
Aster tataricus	KPS0029A01	MF096034	N/A
Aster tataricus	KPS0029A02	MF096031	N/A
Aster tataricus	KPS0029A03	MF096030	N/A
Astragalus membranaceus	KMS0031A01	MF096045	MF097105
Astragalus membranaceus	KMS0031A02	MF096044	MF097104
Astragalus membranaceus	KMS0031A03	MF096043	MF097103
Astragalus membranaceus	KPS0031A01	MF096042	MF097106
Astragalus membranaceus	KPS0031A02	MF096041	MF097102
Astragalus membranaceus	KPS0031A03	MF096040	MF097101
Astragalus membranaceus var. mongholicus	KMS0030A02	MF096039	MF097110
Astragalus membranaceus var. mongholicus	KMS0030A03	MF096038	MF097109
Astragalus membranaceus var. mongholicus	KPS0030A01	MF096037	MF097108
Astragalus membranaceus var. mongholicus	KPS0030A02	MF096036	MF097107
Atractylodes lancea	KMS0033A01	MF096052	N/A
Atractylodes lancea	KMS0033A02	MF096056	N/A
Atractylodes lancea	KMS0033A03	MF096057	N/A
Atractylodes lancea	KMS0033A04	MF096053	N/A
Atractylodes lancea	KPS0033A01	MF096055	N/A
Atractylodes lancea	KPS0033A02	MF096058	N/A
Atractylodes lancea	KPS0033A03	MF096059	N/A
Atractylodes lancea	KPS0033A04	MF096054	N/A
Atractylodes lancea	KPS0033A06	MF096060	N/A
Atractylodes macrocephala	KMS0034A01	MF096048	N/A
Atractylodes macrocephala	KMS0034A02	MF096050	N/A
Atractylodes macrocephala	KMS0034A03	MF096046	N/A
Atractylodes macrocephala	KPS0034A01	MF096047	N/A
Atractylodes macrocephala	KPS0034A02	MF096049	N/A
Atractylodes macrocephala	KPS0034A03	MF096051	N/A
Atropa belladonna	KMS0035A01	MF096065	N/A
Atropa belladonna	KMS0035A02	MF096064	N/A
Atropa belladonna	KMS0035A03	MF096066	N/A
Atropa belladonna	KPS0035A01	MF096063	N/A
Atropa belladonna	KPS0035A02	MF096062	N/A
Atropa belladonna	KPS0035A03	MF096061	N/A
Caesalpinia sappan	KMS0196A01	MF096071	N/A
Caesalpinia sappan	KMS0196A02	MF096072	N/A
Caesalpinia sappan	KMS0196A03	MF096070	N/A
Caesalpinia sappan	KPS0196A01	MF096069	N/A
Caesalpinia sappan	KPS0196A02	MF096068	N/A
Caesalpinia sappan	KPS0196A03	MF096067	N/A
Capsicum annuum	KMS0040A01	MF096078	N/A
Capsicum annuum	KMS0040A02	MF096077	N/A
Capsicum annuum	KPS0040A01	MF096076	N/A
Capsicum annuum	KPS0040A02	MF096075	N/A
Capsicum annuum	KPS0040A03	MF096074	N/A
Capsicum annuum	KPS0040A04	MF096073	N/A
Carthamus tinctorius	KMS0192A01	MF096084	N/A
Carthamus tinctorius	KMS0192A02	MF096083	N/A
Carthamus tinctorius	KMS0192A03	MF096082	N/A
Carthamus tinctorius	KPS0192A01	MF096081	N/A
Carthamus tinctorius	KPS0192A02	MF096079	N/A
Carthamus tinctorius	KPS0192A03	MF096080	N/A
Cibotium barometz	KMS0044A01	N/A	MF097142
Cibotium barometz	KMS0044A02	N/A	MF097141
Cibotium barometz	KMS0044A03	N/A	MF097140
Cibotium barometz	KPS0044A01	N/A	MF097139
Cibotium barometz	KPS0044A02	N/A	MF097138
Cibotium barometz	KPS0044A03	N/A	MF097137
Cimicifuga dahurica	KMS0045A01	MF096104	MF097010
Cimicifuga dahurica	KMS0045A02	MF096105	MF097013
Cimicifuga dahurica	KPS0045A01	MF096106	MF097012
Cimicifuga dahurica	KPS0045A02	MF096107	MF097011
Cimicifuga dahurica	KPS0045A03	MF096108	MF097015
Cimicifuga dahurica	KPS0045A04	MF096109	MF097014
Cimicifuga foetida	KMS0046A01	MF096112	MF097016
Cimicifuga foetida	KMS0046A02	MF096113	MF097017
Cimicifuga foetida	KMS0046A03	MF096115	MF097021
Cimicifuga foetida	KPS0046A01	MF096114	MF097018
Cimicifuga foetida	KPS0046A02	MF096110	MF097019
Cimicifuga foetida	KPS0046A03	MF096111	MF097020
Cimicifuga heracleifolia	KMS0047A01	MF096100	N/A
Cimicifuga heracleifolia	KPS0047A01	MF096101	MF097009
Cimicifuga heracleifolia	KPS0047A02	MF096103	MF097008
Cimicifuga heracleifolia	KPS0047A03	MF096102	MF097007
Cimicifuga simplex	KPS0048A01	MF096116	N/A
Cimicifuga simplex	KPS0048A02	MF096117	N/A
Cimicifuga simplex	KPS0048A03	MF096118	N/A
Cinnamomum camphora	KMS0050A01	N/A	MF096908
Cinnamomum camphora	KMS0050A02	N/A	MF096907
Cinnamomum camphora	KMS0050A03	N/A	MF096906
Cinnamomum camphora	KPS0050A01	MF096119	MF096905
Cinnamomum camphora	KPS0050A02	MF096120	MF096904
Cinnamomum camphora	KPS0050A03	MF096121	MF096903
Cinnamomum camphora	KPS0050A04	MF096122	N/A
Cinnamomum camphora	KPS0050A05	MF096123	N/A
Cinnamomum camphora	KPS0050A06	MF096124	N/A
Cinnamomum cassia	KMS0049A01	MF096125	MF096912
Cinnamomum cassia	KPS0049A01	MF096126	MF096909
Cinnamomum cassia	KPS0049A02	MF096127	MF096911
Cinnamomum cassia	KPS0049A03	MF096128	MF096910
Citrus reticulata	KMS0052A01	MF096129	MF097121
Citrus reticulata	KMS0052A02	MF096130	MF097120
Citrus reticulata	KMS0052A03	MF096131	MF097122
Citrus reticulata	KPS0052A01	MF096132	MF097119
Citrus reticulata	KPS0052A02	MF096133	MF097118
Citrus trifoliata	KMS0177C01	MF095889	N/A
Codonopsis pilosula	KMS0057A01	MF096134	MF097006
Codonopsis pilosula	KMS0057A02	MF096135	MF097005
Codonopsis pilosula	KMS0057A03	MF096136	MF097004
Codonopsis pilosula	KPS0057A01	MF096148	MF097003
Codonopsis pilosula	KPS0057A02	MF096137	MF097002
Codonopsis pilosula	KPS0057A03	MF096149	MF097001
Codonopsis pilosula subsp. tangshen	KMS0056A01	MF096146	MF096994
Codonopsis pilosula subsp. tangshen	KMS0056A02	MF096144	MF096993
Codonopsis pilosula subsp. tangshen	KMS0056A03	MF096145	MF096992
Codonopsis pilosula subsp. tangshen	KPS0056A01	MF096147	MF096991
Codonopsis pilosula subsp. tangshen	KPS0056A02	MF096150	MF096990
Codonopsis pilosula var. modesta	KMS0058A01	MF096138	MF097000
Codonopsis pilosula var. modesta	KMS0058A02	MF096139	MF096999
Codonopsis pilosula var. modesta	KMS0058A03	MF096140	MF096998
Codonopsis pilosula var. modesta	KPS0058A01	MF096141	MF096997
Codonopsis pilosula var. modesta	KPS0058A02	MF096142	MF096996
Codonopsis pilosula var. modesta	KPS0058A03	MF096143	MF096995
Coix lacryma-jobi var. ma-yuen	KMS0059A01	MF096156	N/A
Coix lacryma-jobi var. ma-yuen	KMS0059A02	MF096155	N/A
Coix lacryma-jobi var. ma-yuen	KMS0059A03	MF096154	N/A
Coix lacryma-jobi var. ma-yuen	KPS0059A01	MF096153	N/A
Coix lacryma-jobi var. ma-yuen	KPS0059A02	MF096152	N/A
Coix lacryma-jobi var. ma-yuen	KPS0059A03	MF096151	N/A
Coptis chinensis	KMS0062A01	MF096168	MF097041
Coptis chinensis	KMS0062A02	MF096169	MF097038
Coptis chinensis	KMS0062A03	MF096170	MF097040
Coptis chinensis	KMS0062A04	MF096171	MF097037
Coptis chinensis	KMS0062A05	MF096172	MF097039
Coptis chinensis	KMS0062C01	MF096173	N/A
Coptis deltoidea	KMS0063A01	MF096163	N/A
Coptis deltoidea	KMS0063A02	MF096165	N/A
Coptis deltoidea	KMS0063A03	MF096167	N/A
Coptis deltoidea	KPS0063A01	MF096166	MF097043
Coptis deltoidea	KPS0063A02	MF096164	MF097042
Coptis teeta	KMS0064A01	MF096159	N/A
Coptis teeta	KMS0064A02	MF096162	N/A
Coptis teeta	KMS0064A03	MF096157	N/A
Coptis teeta	KPS0064A01	MF096160	N/A
Coptis teeta	KPS0064A02	MF096161	N/A
Coptis teeta	KPS0064A03	MF096158	N/A
Cornus officinalis	KMS0065A01	MF096179	N/A
Cornus officinalis	KMS0065A02	MF096178	N/A
Cornus officinalis	KMS0065A03	MF096177	N/A
Cornus officinalis	KMS0065A04	MF096176	N/A
Cornus officinalis	KMS0065A05	MF096175	N/A
Cornus officinalis	KMS0065A06	MF096174	N/A
Corydalis yanhusuo	KMS0066A01	MF096182	N/A
Corydalis yanhusuo	KMS0066A02	MF096181	N/A
Corydalis yanhusuo	KMS0066A03	MF096180	N/A
Crataegus pinnatifida	KMS0115A01	MF096188	N/A
Crataegus pinnatifida	KMS0115A02	MF096187	N/A
Crataegus pinnatifida	KMS0115A03	MF096186	N/A
Crataegus pinnatifida	KPS0115A01	MF096185	N/A
Crataegus pinnatifida	KPS0115A02	MF096184	N/A
Crataegus pinnatifida	KPS0115A03	MF096183	N/A
Crocus sativus	KMS0193A01	MF096194	N/A
Crocus sativus	KMS0193A02	MF096193	N/A
Crocus sativus	KMS0193A03	MF096192	N/A
Crocus sativus	KMS0193A04	MF096191	N/A
Crocus sativus	KMS0193A05	MF096190	N/A
Crocus sativus	KMS0193A06	MF096189	N/A
Croton tiglium	KMS0068A01	MF096200	N/A
Croton tiglium	KMS0068A02	MF096196	N/A
Croton tiglium	KMS0068A03	MF096199	N/A
Croton tiglium	KPS0068A01	MF096198	N/A
Croton tiglium	KPS0068A02	MF096195	N/A
Croton tiglium	KPS0068A03	MF096197	N/A
Curcuma kwangsiensis	KPS0070A01	MF096203	MF096901
Curcuma longa	KMS0069A01	MF096209	MF096900
Curcuma longa	KMS0069A02	MF096210	MF096899
Curcuma longa	KMS0069A03	MF096211	MF096898
Curcuma longa	KMS0069A04	MF096212	MF096897
Curcuma phaeocaulis	KMS0071A01	MF096201	MF096896
Curcuma phaeocaulis	KMS0071A02	MF096202	N/A
Curcuma phaeocaulis	KPS0071A01	MF096205	MF096895
Curcuma wenyujin	KMS0072A01	MF096213	MF096894
Curcuma wenyujin	KMS0072A02	MF096206	MF096893
Curcuma wenyujin	KPS0072A01	MF096204	MF096892
Curcuma wenyujin	KPS0072A02	MF096207	MF096891
Curcuma wenyujin	KPS0072A03	MF096208	MF096890
Cynomorium songaricum	KMS0073A01	MF096219	N/A
Cynomorium songaricum	KMS0073A02	MF096215	N/A
Cynomorium songaricum	KMS0073A03	MF096217	N/A
Cynomorium songaricum	KMS0073A04	MF096218	N/A
Cynomorium songaricum	KMS0073A05	MF096214	N/A
Cynomorium songaricum	KMS0073A06	MF096216	N/A
Cyperus rotundus	KMS0074A01	MF096222	N/A
Cyperus rotundus	KPS0074A01	MF096223	N/A
Cyperus rotundus	KPS0074A02	MF096221	N/A
Cyperus rotundus	KPS0074A03	MF096220	N/A
Dictamnus dasycarpus	KMS0075A01	MF096229	N/A
Dictamnus dasycarpus	KMS0075A02	MF096228	N/A
Dictamnus dasycarpus	KMS0075A03	MF096227	N/A
Dictamnus dasycarpus	KPS0075A01	MF096226	N/A
Dictamnus dasycarpus	KPS0075A02	MF096225	N/A
Dictamnus dasycarpus	KPS0075A03	MF096224	N/A
Dimocarpus longan	KMS0134A01	MF096234	N/A
Dimocarpus longan	KMS0134A02	MF096233	N/A
Dimocarpus longan	KPS0134A01	MF096232	N/A
Dimocarpus longan	KPS0134A02	MF096231	N/A
Dimocarpus longan	KPS0134A03	MF096230	N/A
Dioscorea japonica	KMS0077A01	N/A	MF097149
Dioscorea japonica	KMS0077A02	N/A	MF097148
Dioscorea japonica	KMS0077A03	N/A	MF097147
Dioscorea japonica	KMS0077A04	N/A	MF097146
Dioscorea japonica	KMS0077A05	N/A	MF097145
Dioscorea japonica	KMS0077A06	N/A	MF097144
Dioscorea japonica	KPS0077A01	N/A	MF097143
Dioscorea polystachya	KMS0076A01	N/A	MF097155
Dioscorea polystachya	KPS0076A01	N/A	MF097154
Dioscorea polystachya	KPS0076A02	N/A	MF097153
Dioscorea polystachya	KPS0076A03	N/A	MF097152
Dioscorea polystachya	KPS0076A04	N/A	MF097151
Dioscorea polystachya	KPS0076A05	N/A	MF097150
Drynaria fortunei	KPS0079A01	MF096242	N/A
Drynaria fortunei	KPS0079A02	MF096241	N/A
Eleutherococcus gracilistylus	KMS0001A01	MF095890	N/A
Eleutherococcus gracilistylus	KMS0001A02	MF095891	N/A
Eleutherococcus gracilistylus	KMS0001A03	MF095892	N/A
Eleutherococcus gracilistylus	KPS0001A01	MF095893	N/A
Eleutherococcus gracilistylus	KPS0001A02	MF095894	N/A
Eleutherococcus gracilistylus	KPS0001A03	MF095895	N/A
Eleutherococcus sessiliflorus	KMS0002A01	MF095896	N/A
Eleutherococcus sessiliflorus	KMS0002A02	MF095897	N/A
Eleutherococcus sessiliflorus	KMS0002A03	MF095898	N/A
Eleutherococcus sessiliflorus	KPS0002A01	MF095899	N/A
Eleutherococcus sessiliflorus	KPS0002A02	MF095900	N/A
Eleutherococcus sessiliflorus	KPS0002A03	MF095901	N/A
Ephedra equisetina	KMS0080A01	MF096245	MF096972
Ephedra equisetina	KMS0080A02	MF096246	MF096971
Ephedra equisetina	KMS0080A03	MF096243	MF096970
Ephedra equisetina	KPS0080A01	MF096247	MF096969
Ephedra equisetina	KPS0080A02	MF096244	MF096968
Ephedra equisetina	KPS0080A03	MF096248	MF096967
Ephedra intermedia	KMS0081A01	MF096253	MF096965
Ephedra intermedia	KMS0081A02	MF096254	MF096964
Ephedra intermedia	KMS0081A03	MF096255	MF096963
Ephedra intermedia	KPS0081A01	MF096249	MF096962
Ephedra intermedia	KPS0081A02	MF096251	MF096961
Ephedra intermedia	KPS0081A03	MF096250	MF096960
Ephedra sinica	KMS0082A01	MF096252	MF096959
Ephedra sinica	KMS0082A02	MF096256	MF096958
Ephedra sinica	KMS0082A03	MF096257	MF096966
Ephedra sinica	KPS0082A01	MF096258	MF096957
Ephedra sinica	KPS0082A02	MF096259	MF096956
Ephedra sinica	KPS0082A03	MF096260	MF096955
Epimedium brevicornu	KMS0083A01	MF096264	MF096921
Epimedium brevicornu	KMS0083A02	MF096265	MF096920
Epimedium brevicornu	KPS0083A01	MF096266	MF096919
Epimedium brevicornu	KPS0083A02	MF096267	MF096918
Epimedium brevicornu	KPS0083A03	MF096268	MF096917
Epimedium koreanum	KMS0084A01	MF096278	MF096915
Epimedium koreanum	KMS0084A02	MF096279	MF096914
Epimedium koreanum	KMS0084A03	MF096280	MF096913
Epimedium koreanum	KPS0084A01	MF096282	MF096934
Epimedium koreanum	KPS0084A03	MF096281	MF096933
Epimedium pubescens	KMS0085A02	MF096261	MF096916
Epimedium pubescens	KPS0085A01	MF096262	MF096924
Epimedium pubescens	KPS0085A02	MF096263	MF096923
Epimedium sagittatum	KMS0086A01	MF096269	MF096927
Epimedium sagittatum	KMS0086A02	MF096276	MF096926
Epimedium sagittatum	KMS0086A03	MF096270	MF096925
Epimedium sagittatum	KPS0086A01	MF096271	MF096922
Epimedium wushanense	KMS0087A01	MF096272	MF096931
Epimedium wushanense	KMS0087A02	MF096277	MF096932
Epimedium wushanense	KPS0087A01	MF096273	MF096929
Epimedium wushanense	KPS0087A02	MF096274	MF096928
Epimedium wushanense	KPS0087A03	MF096275	MF096930
Eriobotrya japonica	KMS0088A01	MF096287	N/A
Eriobotrya japonica	KPS0088A01	MF096286	N/A
Eriobotrya japonica	KPS0088A02	MF096288	N/A
Eriobotrya japonica	KPS0088A03	MF096285	N/A
Eriobotrya japonica	KPS0088A04	MF096284	N/A
Eriobotrya japonica	KPS0088A05	MF096283	N/A
Eucommia ulmoides	KMS0089A01	MF096293	N/A
Eucommia ulmoides	KMS0089A02	MF096292	N/A
Eucommia ulmoides	KMS0089A03	MF096294	N/A
Eucommia ulmoides	KPS0089A01	MF096291	N/A
Eucommia ulmoides	KPS0089A02	MF096290	N/A
Eucommia ulmoides	KPS0089A03	MF096289	N/A
Euryale ferox	KMS0090A01	MF096300	N/A
Euryale ferox	KMS0090A02	MF096299	N/A
Euryale ferox	KMS0090A03	MF096298	N/A
Euryale ferox	KPS0090A01	MF096297	N/A
Euryale ferox	KPS0090A02	MF096296	N/A
Euryale ferox	KPS0090A03	MF096295	N/A
Fallopia multiflora	KMS0175A01	MF096628	N/A
Fallopia multiflora	KMS0175A02	MF096630	N/A
Fallopia multiflora	KMS0175A03	MF096629	N/A
Fallopia multiflora	KPS0175A01	MF096627	N/A
Fallopia multiflora	KPS0175A02	MF096626	N/A
Foeniculum vulgare	KMS0093A01	MF096312	N/A
Foeniculum vulgare	KMS0093A02	MF096311	N/A
Foeniculum vulgare	KMS0093A03	MF096310	N/A
Foeniculum vulgare	KPS0093A01	MF096309	N/A
Foeniculum vulgare	KPS0093A02	MF096308	N/A
Foeniculum vulgare	KPS0093A03	MF096307	N/A
Forsythia suspensa	KMS0095A01	MF096317	N/A
Forsythia suspensa	KMS0095A02	MF096318	N/A
Forsythia suspensa	KMS0095A03	MF096319	N/A
Forsythia suspensa	KPS0095A01	MF096320	N/A
Forsythia suspensa	KPS0095A02	MF096321	N/A
Forsythia suspensa	KPS0095A03	MF096322	N/A
Forsythia viridissima	KPS0094A01	MF096313	N/A
Forsythia viridissima	KPS0094A02	MF096314	N/A
Forsythia viridissima	KPS0094A03	MF096315	N/A
Forsythia viridissima	KPS0094A04	MF096316	N/A
Fritillaria cirrhosa	KMS0096A01	MF096339	N/A
Fritillaria cirrhosa	KMS0096A02	MF096352	N/A
Fritillaria cirrhosa	KMS0096A03	MF096338	N/A
Fritillaria cirrhosa	KPS0096A01	MF096351	N/A
Fritillaria cirrhosa	KPS0096A02	MF096337	N/A
Fritillaria cirrhosa	KPS0096A03	MF096336	N/A
Fritillaria delavayi	KMS0097A01	MF096335	N/A
Fritillaria delavayi	KMS0097A02	MF096334	N/A
Fritillaria delavayi	KMS0097A03	MF096350	N/A
Fritillaria delavayi	KPS0097A01	MF096349	N/A
Fritillaria delavayi	KPS0097A02	MF096330	N/A
Fritillaria delavayi	KPS0097A03	MF096348	N/A
Fritillaria pallidiflora	KMS0100A01	MF096357	N/A
Fritillaria pallidiflora	KMS0100A02	MF096356	N/A
Fritillaria pallidiflora	KPS0100A01	MF096355	N/A
Fritillaria pallidiflora	KPS0100A02	MF096354	N/A
Fritillaria pallidiflora	KPS0100A03	MF096353	N/A
Fritillaria przewalskii	KMS0098A01	MF096347	N/A
Fritillaria przewalskii	KMS0098A02	MF096333	N/A
Fritillaria przewalskii	KMS0098A03	MF096346	N/A
Fritillaria przewalskii	KPS0098A01	MF096332	N/A
Fritillaria przewalskii	KPS0098A02	MF096331	N/A
Fritillaria przewalskii	KPS0098A03	MF096329	N/A
Fritillaria thunbergii	KMS0101A01	MF096328	N/A
Fritillaria thunbergii	KMS0101A02	MF096327	N/A
Fritillaria thunbergii	KMS0101A03	MF096326	N/A
Fritillaria thunbergii	KPS0101A01	MF096325	N/A
Fritillaria thunbergii	KPS0101A02	MF096324	N/A
Fritillaria thunbergii	KPS0101A03	MF096323	N/A
Fritillaria unibracteata	KMS0099A01	MF096342	N/A
Fritillaria unibracteata	KMS0099A02	MF096341	N/A
Fritillaria unibracteata	KMS0099A03	MF096340	N/A
Fritillaria unibracteata	KPS0099A01	MF096345	N/A
Fritillaria unibracteata	KPS0099A02	MF096344	N/A
Fritillaria unibracteata	KPS0099A03	MF096343	MF096902
Gardenia jasminoides	KMS0102A01	MF096363	N/A
Gardenia jasminoides	KMS0102A02	MF096362	N/A
Gardenia jasminoides	KMS0102A03	MF096361	N/A
Gardenia jasminoides	KPS0102A01	MF096360	N/A
Gardenia jasminoides	KPS0102A02	MF096359	N/A
Gardenia jasminoides	KPS0102A03	MF096358	N/A
Gastrodia elata	KPS0103A01	MF096367	N/A
Gastrodia elata	KPS0103A02	MF096366	N/A
Gastrodia elata	KPS0103A03	MF096365	N/A
Gastrodia elata	KPS0103A04	MF096364	N/A
Gentiana manshurica	KMS0105A01	MF096374	MF097084
Gentiana manshurica	KMS0105A02	MF096375	MF097083
Gentiana manshurica	KMS0105A03	MF096376	MF097082
Gentiana manshurica	KPS0105A01	MF096377	MF097081
Gentiana manshurica	KPS0105A02	MF096378	MF097080
Gentiana scabra	KMS0106A01	MF096379	MF097089
Gentiana scabra	KMS0106A02	MF096380	MF097088
Gentiana scabra	KMS0106A03	MF096372	MF097087
Gentiana scabra	KPS0106A01	MF096373	MF097086
Gentiana scabra	KPS0106A02	MF096381	MF097085
Gentiana triflora	KMS0107A01	MF096368	N/A
Gentiana triflora	KMS0107A02	MF096369	N/A
Gentiana triflora	KMS0107A03	MF096370	N/A
Gentiana triflora	KPS0107A01	MF096371	MF097079
Ginkgo biloba	KMS0110A01	MF096387	N/A
Ginkgo biloba	KMS0110A02	MF096386	N/A
Ginkgo biloba	KMS0110A03	MF096385	N/A
Ginkgo biloba	KPS0110A01	MF096384	N/A
Ginkgo biloba	KPS0110A02	MF096383	N/A
Ginkgo biloba	KPS0110A03	MF096382	N/A
Gleditsia sinensis	KMS0112A01	MF096393	N/A
Gleditsia sinensis	KMS0112A02	MF096392	N/A
Gleditsia sinensis	KMS0112A03	MF096391	N/A
Gleditsia sinensis	KPS0112A01	MF096390	N/A
Gleditsia sinensis	KPS0112A02	MF096389	N/A
Gleditsia sinensis	KPS0112A03	MF096388	MF096886
Glehnia littoralis	KMS0114A01	MF096399	N/A
Glehnia littoralis	KMS0114A02	MF096398	N/A
Glehnia littoralis	KMS0114A03	MF096397	N/A
Glehnia littoralis	KMS0114A04	MF096396	N/A
Glehnia littoralis	KMS0114A05	MF096395	N/A
Glehnia littoralis	KMS0114A06	MF096394	N/A
Glycyrrhiza glabra	KMS0124A01	MF096406	MF096984
Glycyrrhiza glabra	KMS0124A02	MF096407	MF096983
Glycyrrhiza glabra	KPS0124A01	MF096408	MF096982
Glycyrrhiza glabra	KPS0124A02	MF096409	MF096981
Glycyrrhiza glabra	KPS0124A03	MF096410	MF096980
Glycyrrhiza inflata	KMS0125A01	MF096411	MF096979
Glycyrrhiza inflata	KMS0125A02	MF096412	MF096978
Glycyrrhiza inflata	KMS0125A03	MF096413	MF096977
Glycyrrhiza inflata	KPS0125A01	MF096414	MF096976
Glycyrrhiza inflata	KPS0125A02	MF096415	MF096975
Glycyrrhiza inflata	KPS0125A03	MF096416	MF096974
Glycyrrhiza uralensis	KMS0126A01	MF096400	MF096989
Glycyrrhiza uralensis	KMS0126A02	MF096401	MF096988
Glycyrrhiza uralensis	KMS0126A03	MF096402	MF096987
Glycyrrhiza uralensis	KPS0126A01	MF096403	MF096986
Glycyrrhiza uralensis	KPS0126A02	MF096404	MF096985
Glycyrrhiza uralensis	KPS0126A03	MF096405	MF096973
Illicium verum	KMS0211A01	MF096421	N/A
Illicium verum	KMS0211A02	MF096422	N/A
Illicium verum	KMS0211A03	MF096420	N/A
Illicium verum	KPS0211A01	MF096419	N/A
Illicium verum	KPS0211A02	MF096418	N/A
Illicium verum	KPS0211A03	MF096417	N/A
Imperata cylindrica var. major	KMS0116A01	MF096428	N/A
Imperata cylindrica var. major	KMS0116A02	MF096425	N/A
Imperata cylindrica var. major	KMS0116A03	MF096427	N/A
Imperata cylindrica var. major	KPS0116A01	MF096426	N/A
Imperata cylindrica var. major	KPS0116A02	MF096424	N/A
Imperata cylindrica var. major	KPS0116A03	MF096423	N/A
Ipomoea nil	KMS0160A01	MF096565	MF097131
Ipomoea nil	KPS0160A01	MF096566	MF097130
Ipomoea nil	KPS0160A02	MF096563	MF097129
Ipomoea nil	KPS0160A03	MF096564	MF097128
Ipomoea purpurea	KMS0161A01	MF096557	MF097127
Ipomoea purpurea	KMS0161A02	MF096558	N/A
Ipomoea purpurea	KMS0161A03	MF096559	N/A
Ipomoea purpurea	KPS0161A01	MF096560	MF097126
Ipomoea purpurea	KPS0161A02	MF096561	MF097125
Ipomoea purpurea	KPS0161A03	MF096562	N/A
Juncus effusus	KMS0120A01	MF096433	N/A
Juncus effusus	KMS0120A02	MF096432	N/A
Juncus effusus	KMS0120A03	MF096431	N/A
Juncus effusus	KPS0120A01	MF096430	N/A
Juncus effusus	KPS0120A02	MF096434	N/A
Juncus effusus	KPS0120A03	MF096429	N/A
Kalopanax septemlobus	KMS0121C01	MF096438	N/A
Kalopanax septemlobus	KPS0121A01	MF096437	N/A
Kalopanax septemlobus	KPS0121A02	MF096436	N/A
Kalopanax septemlobus	KPS0121A03	MF096435	N/A
Kochia scoparia	KMS0122A01	MF096443	N/A
Kochia scoparia	KMS0122A02	MF096444	N/A
Kochia scoparia	KMS0122A03	MF096442	N/A
Kochia scoparia	KPS0122A01	MF096441	N/A
Kochia scoparia	KPS0122A02	MF096440	N/A
Kochia scoparia	KPS0122A03	MF096439	N/A
Lablab purpureus	KMS0078A01	MF096240	N/A
Lablab purpureus	KMS0078A02	MF096239	N/A
Lablab purpureus	KMS0078A03	MF096238	N/A
Lablab purpureus	KPS0078A01	MF096237	N/A
Lablab purpureus	KPS0078A02	MF096236	N/A
Lablab purpureus	KPS0078A03	MF096235	N/A
Leonurus japonicus	KMS0123A01	MF096449	N/A
Leonurus japonicus	KMS0123A02	MF096448	N/A
Leonurus japonicus	KMS0123A03	MF096447	N/A
Leonurus japonicus	KPS0123A01	MF096446	N/A
Leonurus japonicus	KPS0123A02	MF096445	N/A
Ligusticum sinense	KMS0054A01	MF096452	N/A
Ligusticum sinense	KPS0054A01	MF096451	N/A
Ligusticum sinense	KPS0054A02	MF096453	N/A
Ligusticum sinense	KPS0054A03	MF096450	N/A
Lindera aggregata	KMS0127A01	N/A	MF097158
Lindera aggregata	KMS0127A02	N/A	MF097156
Lindera aggregata	KMS0127A03	N/A	MF097157
Lindera aggregata	KPS0127A01	N/A	MF097159
Lindera aggregata	KPS0127A02	N/A	MF097160
Lindera aggregata	KPS0127A03	N/A	MF097161
Linum usitatissimum	KMS0128A01	MF096458	N/A
Linum usitatissimum	KMS0128A02	MF096457	N/A
Linum usitatissimum	KMS0128A03	MF096456	N/A
Linum usitatissimum	KPS0128A01	MF096455	N/A
Linum usitatissimum	KPS0128A02	MF096454	N/A
Liriope muscari	KMS0129A01	MF096464	N/A
Liriope muscari	KMS0129A02	MF096463	N/A
Liriope muscari	KMS0129A03	MF096462	N/A
Liriope muscari	KMS0129A04	MF096461	N/A
Liriope muscari	KMS0129A05	MF096460	N/A
Liriope muscari	KMS0129A06	MF096459	N/A
Lithospermum erythrorhizon	KMS0131C01	MF096470	N/A
Lithospermum erythrorhizon	KMS0131C02	MF096469	N/A
Lithospermum erythrorhizon	KPS0131A01	MF096468	N/A
Lithospermum erythrorhizon	KPS0131A02	MF096467	N/A
Lithospermum erythrorhizon	KPS0131A03	MF096466	N/A
Lithospermum erythrorhizon	KPS0131B01	MF096465	N/A
Lonicera japonica	KMS0135A01	MF096476	N/A
Lonicera japonica	KMS0135A02	MF096475	N/A
Lonicera japonica	KMS0135A03	MF096474	N/A
Lonicera japonica	KMS0135A04	MF096473	N/A
Lonicera japonica	KPS0135A01	MF096472	N/A
Lonicera japonica	KPS0135A02	MF096471	N/A
Lycium barbarum	KMS0137A01	MF096482	MF097075
Lycium barbarum	KMS0137A02	MF096479	MF097074
Lycium barbarum	KMS0137A03	MF096480	MF097073
Lycium barbarum	KPS0137A01	MF096481	MF097072
Lycium barbarum	KPS0137A02	MF096477	MF097071
Lycium barbarum	KPS0137A03	MF096478	MF097070
Lycium chinense	KMS0136A01	MF096485	MF097078
Lycium chinense	KMS0136A02	MF096483	MF097076
Lycium chinense	KMS0136A03	MF096486	MF097077
Lycium chinense	KPS0136A01	MF096484	MF097069
Lycium chinense	KPS0136A02	MF096487	MF097068
Lycopus lucidus	KMS0138A01	MF096493	N/A
Lycopus lucidus	KMS0138A02	MF096492	N/A
Lycopus lucidus	KMS0138A03	MF096491	N/A
Lycopus lucidus	KPS0138A01	MF096490	N/A
Lycopus lucidus	KPS0138A02	MF096489	N/A
Lycopus lucidus	KPS0138A03	MF096488	N/A
Magnolia officinalis	KMS0141A01	N/A	MF097166
Magnolia officinalis	KMS0141A02	N/A	MF097162
Magnolia officinalis	KPS0141A01	N/A	MF097165
Magnolia officinalis	KPS0141A02	N/A	MF097164
Magnolia officinalis subsp. biloba	KMS0139A01	N/A	MF097163
Magnolia officinalis subsp. biloba	KMS0139A02	N/A	MF097168
Magnolia officinalis subsp. biloba	KMS0139A03	N/A	MF097167
Marsdenia condurango	KMS0060B01	MF096495	N/A
Marsdenia condurango	KMS0060B02	MF096494	N/A
Mentha canadensis	KMS0142C01	MF096499	N/A
Mentha canadensis	KPS0142B01	MF096498	N/A
Mentha canadensis	KPS0142B02	MF096497	N/A
Mentha canadensis	KPS0142B03	MF096496	N/A
Morinda officinalis	KMS0143A01	MF096505	N/A
Morinda officinalis	KMS0143A02	MF096504	N/A
Morinda officinalis	KMS0143A03	MF096503	N/A
Morinda officinalis	KPS0143A01	MF096502	N/A
Morinda officinalis	KPS0143A02	MF096501	N/A
Morinda officinalis	KPS0143A03	MF096500	N/A
Morus alba	KMS0145A01	MF096511	N/A
Morus alba	KMS0145A02	MF096510	N/A
Morus alba	KMS0145A03	MF096509	N/A
Morus alba	KPS0145A01	MF096508	N/A
Morus alba	KPS0145A02	MF096507	N/A
Morus alba	KPS0145A03	MF096506	N/A
Myristica fragrans	KMS0150A01	N/A	MF097174
Myristica fragrans	KMS0150A02	N/A	MF097173
Myristica fragrans	KMS0150A03	N/A	MF097172
Myristica fragrans	KPS0150A01	N/A	MF097171
Myristica fragrans	KPS0150A02	N/A	MF097170
Myristica fragrans	KPS0150A03	N/A	MF097169
Nelumbo nucifera	KMS0149A01	MF096515	N/A
Nelumbo nucifera	KMS0149A02	MF096514	N/A
Nelumbo nucifera	KMS0149A03	MF096513	N/A
Nelumbo nucifera	KPS0149A01	MF096512	N/A
Notopterygium forbesii	KMS0153A01	MF096522	N/A
Notopterygium forbesii	KMS0153A02	MF096527	N/A
Notopterygium forbesii	KPS0153A01	MF096523	MF096888
Notopterygium forbesii	KPS0153A02	MF096524	N/A
Notopterygium forbesii	KPS0153A03	MF096525	N/A
Notopterygium forbesii	KPS0153A04	MF096526	N/A
Notopterygium incisum	KMS0154A01	MF096518	N/A
Notopterygium incisum	KMS0154A02	MF096519	N/A
Notopterygium incisum	KMS0154A03	MF096521	N/A
Notopterygium incisum	KPS0154A01	MF096520	N/A
Notopterygium incisum	KPS0154A02	MF096516	N/A
Notopterygium incisum	KPS0154A03	MF096517	N/A
Ophiopogon japonicus	KMS0130A01	MF096532	N/A
Ophiopogon japonicus	KMS0130A02	MF096531	N/A
Ophiopogon japonicus	KMS0130A03	MF096530	N/A
Ophiopogon japonicus	KPS0130A01	MF096529	N/A
Ophiopogon japonicus	KPS0130A02	MF096528	N/A
Paeonia lactiflora	KMS0157A01	MF096539	N/A
Paeonia lactiflora	KMS0157A02	MF096540	N/A
Paeonia lactiflora	KPS0157A01	MF096541	N/A
Paeonia lactiflora	KPS0157A02	MF096542	N/A
Paeonia lactiflora	KPS0157A03	MF096543	N/A
Paeonia suffruticosa	KMS0144A01	MF096533	N/A
Paeonia suffruticosa	KMS0144A02	MF096535	N/A
Paeonia suffruticosa	KMS0144A03	MF096536	N/A
Paeonia suffruticosa	KPS0144A01	MF096537	N/A
Paeonia suffruticosa	KPS0144A02	MF096538	N/A
Paeonia suffruticosa	KPS0144A03	MF096534	N/A
Panax ginseng	KMS0111A01	MF096549	N/A
Panax ginseng	KMS0111A02	MF096548	N/A
Panax ginseng	KMS0111A03	MF096547	N/A
Panax ginseng	KPS0111A01	MF096546	N/A
Panax ginseng	KPS0111A02	MF096545	N/A
Panax ginseng	KPS0111A03	MF096544	N/A
Perilla frutescens var. acuta	KMS0158C01	MF096556	N/A
Perilla frutescens var. acuta	KMS0158C02	MF096555	N/A
Perilla frutescens var. acuta	KPS0158B01	MF096554	N/A
Perilla frutescens var. crispa	KPS0159A01	MF096553	N/A
Perilla frutescens var. crispa	KPS0159B01	MF096552	N/A
Perilla frutescens var. crispa	KPS0159B02	MF096551	N/A
Perilla frutescens var. crispa	KPS0159B03	MF096550	N/A
Phellodendron amurense	KMS0162A01	MF096572	N/A
Phellodendron amurense	KMS0162A02	MF096573	N/A
Phellodendron amurense	KMS0162A03	MF096574	N/A
Phellodendron amurense	KPS0162A01	MF096575	N/A
Phellodendron amurense	KPS0162A02	MF096576	N/A
Phellodendron amurense	KPS0162A03	MF096577	N/A
Phellodendron chinense	KMS0163A01	MF096567	N/A
Phellodendron chinense	KMS0163A02	MF096569	N/A
Phellodendron chinense	KMS0163A03	MF096570	N/A
Phellodendron chinense	KMS0163A04	MF096571	N/A
Phellodendron chinense	KPS0163A01	MF096568	N/A
Picrasma quassioides	KMS0164A01	MF096582	N/A
Picrasma quassioides	KMS0164A02	MF096583	N/A
Picrasma quassioides	KMS0164A03	MF096581	N/A
Picrasma quassioides	KPS0164A01	MF096580	N/A
Picrasma quassioides	KPS0164A02	MF096579	N/A
Picrasma quassioides	KPS0164A03	MF096578	N/A
Pinellia ternata	KMS0165A01	MF096589	N/A
Pinellia ternata	KMS0165A02	MF096588	N/A
Pinellia ternata	KMS0165A03	MF096585	N/A
Pinellia ternata	KPS0165A01	MF096586	N/A
Pinellia ternata	KPS0165A02	MF096587	N/A
Pinellia ternata	KPS0165A03	MF096584	N/A
Plantago asiatica	KMS0166A01	MF096596	MF097067
Plantago asiatica	KMS0166A02	MF096597	MF097066
Plantago asiatica	KMS0166A03	MF096598	MF097065
Plantago asiatica	KPS0166A01	MF096599	MF097064
Plantago asiatica	KPS0166A02	MF096600	MF097063
Plantago asiatica	KPS0166A03	MF096601	MF097062
Plantago depressa	KMS0167A01	MF096590	MF097061
Plantago depressa	KMS0167A02	MF096592	MF097060
Plantago depressa	KMS0167A03	MF096594	MF097059
Plantago depressa	KPS0167A01	MF096593	MF097058
Plantago depressa	KPS0167A02	MF096591	MF097057
Plantago depressa	KPS0167A03	MF096595	MF097056
Platycladus orientalis	KMS0215A01	MF096807	N/A
Platycladus orientalis	KMS0215A02	MF096806	N/A
Platycladus orientalis	KMS0215A03	MF096805	N/A
Platycladus orientalis	KPS0215A01	MF096804	N/A
Platycladus orientalis	KPS0215A02	MF096808	N/A
Platycladus orientalis	KPS0215A03	MF096803	N/A
Platycodon grandiflorus	KMS0168A01	MF096607	N/A
Platycodon grandiflorus	KMS0168A02	MF096606	N/A
Platycodon grandiflorus	KMS0168A03	MF096605	N/A
Platycodon grandiflorus	KMS0168A04	MF096604	N/A
Platycodon grandiflorus	KMS0168A05	MF096603	N/A
Platycodon grandiflorus	KPS0168A01	MF096602	N/A
Pogostemon cablin	KMS0169A01	MF096613	N/A
Pogostemon cablin	KMS0169A02	MF096612	N/A
Pogostemon cablin	KMS0169A03	MF096610	N/A
Pogostemon cablin	KPS0169A01	MF096609	N/A
Pogostemon cablin	KPS0169A02	MF096611	N/A
Pogostemon cablin	KPS0169A03	MF096608	N/A
Polygala senega	KMS0204B01	MF096620	N/A
Polygala senega	KMS0204B02	MF096621	N/A
Polygala senega	KMS0204B03	MF096622	N/A
Polygala senega var. latifolia	KMS0205B01	MF096623	N/A
Polygala senega var. latifolia	KMS0205B02	MF096624	N/A
Polygala senega var. latifolia	KMS0205B03	MF096625	N/A
Polygala tenuifolia	KMS0170A01	MF096616	N/A
Polygala tenuifolia	KMS0170A02	MF096618	N/A
Polygala tenuifolia	KMS0170A03	MF096619	N/A
Polygala tenuifolia	KPS0170A01	MF096614	N/A
Polygala tenuifolia	KPS0170A02	MF096615	N/A
Polygala tenuifolia	KPS0170A03	MF096617	N/A
Polygonatum cyrtonema	KPS0172A01	N/A	MF097175
Polygonatum cyrtonema	KPS0172A02	N/A	MF097176
Polygonatum kingianum	KPS0173A01	N/A	MF097178
Polygonatum kingianum	KPS0173A02	N/A	MF097179
Polygonatum kingianum	KPS0173A03	N/A	MF097177
Polygonatum sibiricum	KPS0174A01	N/A	MF097180
Polygonatum sibiricum	KPS0174A02	N/A	MF097181
Polyporus umbellatus	KPS0176A01	MF096632	N/A
Polyporus umbellatus	KPS0176A02	MF096631	N/A
Poria cocos	KMS0178A01	MF096638	N/A
Poria cocos	KMS0178A02	MF096637	N/A
Poria cocos	KMS0178A03	MF096636	N/A
Poria cocos	KMS0178A04	MF096635	N/A
Poria cocos	KMS0178A05	MF096634	N/A
Poria cocos	KMS0178A06	MF096633	N/A
Prunella vulgaris	KMS0182A01	MF096644	N/A
Prunella vulgaris	KMS0182A02	MF096643	N/A
Prunella vulgaris	KMS0182C01	MF096647	N/A
Prunella vulgaris	KPS0182A01	MF096646	N/A
Prunella vulgaris	KPS0182A02	MF096642	N/A
Prunella vulgaris	KPS0182A03	MF096645	N/A
Prunella vulgaris var. lilacina	KPS0181B01	MF096641	N/A
Prunella vulgaris var. lilacina	KPS0181B02	MF096640	N/A
Prunella vulgaris var. lilacina	KPS0181B03	MF096639	N/A
Prunus armeniaca	KMS0017A01	MF096652	MF096951
Prunus armeniaca	KMS0017A03	MF096653	MF096950
Prunus armeniaca	KMS0017C01	MF096654	MF096949
Prunus armeniaca	KPS0017A01	MF096655	MF096948
Prunus armeniaca	KPS0017A02	MF096656	MF096947
Prunus armeniaca var. ansu	KMS0018A01	MF096657	MF096946
Prunus armeniaca var. ansu	KMS0018A02	MF096658	MF096945
Prunus davidiana	KMS0155A01	MF096668	MF096938
Prunus davidiana	KMS0155A02	MF096667	MF096937
Prunus davidiana	KPS0155A01	MF096665	MF096936
Prunus davidiana	KPS0155A02	MF096666	MF096935
Prunus mandshurica var. glabra	KMS0016A01	MF096659	MF096944
Prunus mandshurica var. glabra	KPS0016A01	MF096660	MF096943
Prunus mandshurica var. glabra	KPS0016A02	MF096661	MF096942
Prunus mume	KMS0146A01	MF096648	N/A
Prunus mume	KMS0146A02	MF096649	N/A
Prunus mume	KPS0146A02	MF096650	N/A
Prunus mume	KPS0146A03	MF096651	N/A
Prunus persica	KMS0156A01	MF096669	MF096952
Prunus persica	KPS0156A01	MF096670	MF096954
Prunus persica	KPS0156A02	MF096671	MF096953
Prunus sibirica	KMS0019A01	MF096662	MF096941
Prunus sibirica	KPS0019A01	MF096663	MF096940
Prunus sibirica	KPS0019A02	MF096664	MF096939
Pueraria montana var. lobata	KMS0183A01	MF096676	N/A
Pueraria montana var. lobata	KMS0183A02	MF096677	N/A
Pueraria montana var. lobata	KMS0183A03	MF096674	N/A
Pueraria montana var. lobata	KMS0183A04	MF096673	N/A
Pueraria montana var. lobata	KMS0183A05	MF096675	N/A
Pueraria montana var. lobata	KMS0183A06	MF096672	N/A
Raphanus sativus	KMS0184A01	MF096682	N/A
Raphanus sativus	KMS0184A02	MF096683	N/A
Raphanus sativus	KMS0184A03	MF096681	N/A
Raphanus sativus	KPS0184A01	MF096680	N/A
Raphanus sativus	KPS0184A02	MF096679	N/A
Raphanus sativus	KPS0184A03	MF096678	N/A
Rehmannia glutinosa	KMS0180A01	MF096689	N/A
Rehmannia glutinosa	KMS0180A02	MF096688	N/A
Rehmannia glutinosa	KMS0180A03	MF096687	N/A
Rehmannia glutinosa	KPS0180A01	MF096686	N/A
Rehmannia glutinosa	KPS0180A02	MF096685	N/A
Rehmannia glutinosa	KPS0180A03	MF096684	N/A
Rheum officinale	KMS0185A01	MF096699	MF097114
Rheum officinale	KMS0185A02	MF096700	MF097113
Rheum officinale	KPS0185A01	MF096701	MF097112
Rheum palmatum	KMS0186A01	MF096692	N/A
Rheum palmatum	KMS0186A02	MF096694	N/A
Rheum palmatum	KMS0186A03	MF096695	N/A
Rheum palmatum	KPS0186A01	MF096696	MF097111
Rheum tanguticum	KMS0187A01	MF096697	N/A
Rheum tanguticum	KMS0187A02	MF096698	N/A
Rheum tanguticum	KMS0187A03	MF096690	MF097117
Rheum tanguticum	KPS0187A01	MF096691	MF097116
Rheum tanguticum	KPS0187A02	MF096693	MF097115
Rosa laevigata	KMS0188A01	MF096707	N/A
Rosa laevigata	KMS0188A02	MF096706	N/A
Rosa laevigata	KMS0188A03	MF096705	N/A
Rosa laevigata	KPS0188A01	MF096702	N/A
Rosa laevigata	KPS0188A02	MF096704	N/A
Rosa laevigata	KPS0188A03	MF096703	N/A
Rubus coreanus	KPS0191A01	MF096710	N/A
Rubus coreanus	KPS0191A02	MF096709	N/A
Rubus coreanus	KPS0191A03	MF096708	N/A
Salvia miltiorrhiza	KMS0194A01	MF096715	N/A
Salvia miltiorrhiza	KMS0194A02	MF096716	N/A
Salvia miltiorrhiza	KMS0194A03	MF096711	N/A
Salvia miltiorrhiza	KPS0194A01	MF096714	N/A
Salvia miltiorrhiza	KPS0194A02	MF096713	N/A
Salvia miltiorrhiza	KPS0194A03	MF096712	N/A
Saposhnikovia divaricata	KMS0195A01	MF096722	N/A
Saposhnikovia divaricata	KMS0195A02	MF096721	N/A
Saposhnikovia divaricata	KMS0195A03	MF096720	N/A
Saposhnikovia divaricata	KMS0195A04	MF096719	N/A
Saposhnikovia divaricata	KMS0195A05	MF096718	N/A
Saposhnikovia divaricata	KMS0195A06	MF096717	N/A
Schisandra chinensis	KMS0197A01	MF096727	N/A
Schisandra chinensis	KMS0197A02	MF096726	N/A
Schisandra chinensis	KMS0197A03	MF096728	N/A
Schisandra chinensis	KPS0197A01	MF096725	N/A
Schisandra chinensis	KPS0197A02	MF096724	N/A
Schisandra chinensis	KPS0197A03	MF096723	N/A
Schizonepeta tenuifolia	KMS0198A01	MF096734	N/A
Schizonepeta tenuifolia	KMS0198A02	MF096733	N/A
Schizonepeta tenuifolia	KMS0198A03	MF096732	N/A
Schizonepeta tenuifolia	KPS0198A01	MF096731	N/A
Schizonepeta tenuifolia	KPS0198A02	MF096730	N/A
Schizonepeta tenuifolia	KPS0198A03	MF096729	N/A
Scopolia carniolica	KPS0199B01	MF096736	N/A
Scopolia carniolica	KPS0199B02	MF096735	N/A
Scopolia japonica	KPS0200B01	MF096737	N/A
Scopolia japonica	KPS0200B02	MF096739	N/A
Scopolia japonica	KPS0200B03	MF096738	N/A
Scrophularia buergeriana	KPS0201A01	MF096747	N/A
Scrophularia buergeriana	KPS0201A02	MF096746	N/A
Scrophularia ningpoensis	KMS0202A01	MF096745	N/A
Scrophularia ningpoensis	KMS0202A02	MF096744	N/A
Scrophularia ningpoensis	KMS0202A03	MF096743	N/A
Scrophularia ningpoensis	KPS0202A01	MF096742	N/A
Scrophularia ningpoensis	KPS0202A02	MF096741	N/A
Scrophularia ningpoensis	KPS0202A03	MF096740	N/A
Scutellaria baicalensis	KMS0203A01	MF096751	N/A
Scutellaria baicalensis	KMS0203A02	MF096750	N/A
Scutellaria baicalensis	KMS0203A03	MF096749	N/A
Scutellaria baicalensis	KPS0203A01	MF096748	N/A
Scutellaria baicalensis	KPS0203A02	MF096753	N/A
Scutellaria baicalensis	KPS0203A03	MF096752	N/A
Senna alexandrina	KMS0206A01	MF096094	MF097036
Senna alexandrina	KMS0206A02	N/A	MF097035
Senna alexandrina	KMS0206A03	N/A	MF097034
Senna alexandrina	KPS0206A01	MF096095	MF097033
Senna alexandrina	KPS0206A02	MF096096	MF097032
Senna alexandrina	KPS0206A03	MF096097	MF097031
Senna alexandrina	KPS0206B01	MF096098	N/A
Senna alexandrina	KPS0206B02	MF096099	N/A
Senna obtusifolia	KMS0042A01	MF096086	MF097030
Senna obtusifolia	KMS0042A02	MF096085	MF097029
Senna obtusifolia	KPS0042A01	MF096088	MF097028
Senna obtusifolia	KPS0042A02	MF096087	MF097027
Senna tora	KMS0043A01	MF096089	MF097026
Senna tora	KMS0043A02	MF096090	MF097025
Senna tora	KMS0043A03	MF096091	MF097024
Senna tora	KPS0043A01	MF096092	MF097023
Senna tora	KPS0043A02	MF096093	MF097022
Sinomenium acutum	KMS0207A01	MF096759	N/A
Sinomenium acutum	KMS0207A02	MF096758	N/A
Sinomenium acutum	KMS0207A03	MF096757	N/A
Sinomenium acutum	KPS0207A01	MF096756	N/A
Sinomenium acutum	KPS0207A02	MF096755	N/A
Sinomenium acutum	KPS0207A03	MF096754	N/A
Sophora flavescens	KMS0209A01	MF096765	N/A
Sophora flavescens	KMS0209A02	MF096766	N/A
Sophora flavescens	KMS0209A03	MF096767	N/A
Sophora flavescens	KPS0209A01	MF096768	N/A
Sophora flavescens	KPS0209A02	MF096769	N/A
Sophora flavescens	KPS0209A03	MF096770	N/A
Sophora japonica	KMS0208A01	MF096762	N/A
Sophora japonica	KMS0208A02	MF096764	N/A
Sophora japonica	KPS0208A01	MF096760	N/A
Sophora japonica	KPS0208A02	MF096761	N/A
Sophora japonica	KPS0208A03	MF096763	N/A
Sparganium stoloniferum	KMS0210A01	MF096775	N/A
Sparganium stoloniferum	KMS0210A02	MF096774	N/A
Sparganium stoloniferum	KMS0210A03	MF096773	N/A
Sparganium stoloniferum	KPS0210A01	MF096772	N/A
Sparganium stoloniferum	KPS0210A02	MF096771	N/A
Strychnos nux-vomica	KMS0151A01	MF096781	N/A
Strychnos nux-vomica	KMS0151A02	MF096780	N/A
Strychnos nux-vomica	KMS0151A03	MF096779	N/A
Strychnos nux-vomica	KPS0151A01	MF096777	N/A
Strychnos nux-vomica	KPS0151A02	MF096778	N/A
Strychnos nux-vomica	KPS0151A03	MF096776	N/A
Styrax tonkinensis	KMS0037A01	MF096786	N/A
Styrax tonkinensis	KPS0037A01	MF096785	N/A
Styrax tonkinensis	KPS0037A02	MF096784	N/A
Styrax tonkinensis	KPS0037A03	MF096783	N/A
Styrax tonkinensis	KPS0037A04	MF096782	N/A
Swertia japonica	KMS0212B01	MF096789	N/A
Swertia japonica	KPS0212B01	MF096787	N/A
Swertia japonica	KPS0212B02	MF096788	N/A
Syzygium aromaticum	KMS0053A01	MF096795	N/A
Syzygium aromaticum	KMS0053A02	MF096794	N/A
Syzygium aromaticum	KMS0053A03	MF096793	N/A
Syzygium aromaticum	KPS0053A01	MF096792	N/A
Syzygium aromaticum	KPS0053A02	MF096791	N/A
Syzygium aromaticum	KPS0053A03	MF096790	N/A
Terminalia chebula	KPS0214A01	MF096796	N/A
Terminalia chebula	KPS0214A02	MF096797	N/A
Terminalia chebula	KPS0214A03	MF096798	N/A
Terminalia chebula var. tomentella	KMS0213A01	MF096802	N/A
Terminalia chebula var. tomentella	KMS0213A02	MF096799	N/A
Terminalia chebula var. tomentella	KMS0213A03	MF096800	N/A
Terminalia chebula var. tomentella	KPS0213A01	MF096801	N/A
Tetradium ruticarpum	KMS0091A01	MF096306	N/A
Tetradium ruticarpum	KMS0091A02	MF096305	N/A
Tetradium ruticarpum	KMS0091A03	MF096304	N/A
Tetradium ruticarpum	KPS0091A01	MF096303	N/A
Tetradium ruticarpum	KPS0091A02	MF096302	N/A
Tetradium ruticarpum	KPS0091A03	MF096301	MF097124
Tribulus terrestris	KMS0216A01	MF096814	N/A
Tribulus terrestris	KMS0216A02	MF096810	N/A
Tribulus terrestris	KMS0216A03	MF096813	N/A
Tribulus terrestris	KMS0216A04	MF096812	N/A
Tribulus terrestris	KMS0216A05	MF096811	N/A
Tribulus terrestris	KPS0216A01	MF096809	N/A
Trichosanthes kirilowii	KMS0217A01	MF096815	MF097052
Trichosanthes kirilowii	KMS0217A02	MF096816	MF097053
Trichosanthes kirilowii	KMS0217A03	MF096826	N/A
Trichosanthes kirilowii	KMS0217A04	MF096817	N/A
Trichosanthes kirilowii	KPS0217A01	MF096818	MF097051
Trichosanthes kirilowii	KPS0217A02	MF096819	MF097050
Trichosanthes kirilowii	KPS0217A03	N/A	MF097055
Trichosanthes kirilowii	KPS0217A04	N/A	MF097054
Trichosanthes rosthornii	KMS0218A01	MF096820	MF097048
Trichosanthes rosthornii	KMS0218A02	MF096821	MF097047
Trichosanthes rosthornii	KMS0218A03	MF096822	MF097049
Trichosanthes rosthornii	KPS0218A01	MF096823	MF097046
Trichosanthes rosthornii	KPS0218A02	MF096824	MF097045
Trichosanthes rosthornii	KPS0218A03	MF096825	MF097044
Tussilago farfara	KMS0092A01	MF096832	N/A
Tussilago farfara	KMS0092A02	MF096831	N/A
Tussilago farfara	KMS0092A03	MF096830	N/A
Tussilago farfara	KPS0092A01	MF096829	N/A
Tussilago farfara	KPS0092A02	MF096828	N/A
Tussilago farfara	KPS0092A03	MF096827	N/A
Valeriana fauriei	KPS0219B01	MF096837	N/A
Valeriana jatamansi	KMS0220A01	MF096833	N/A
Valeriana jatamansi	KPS0220A01	MF096836	N/A
Valeriana jatamansi	KPS0220A02	MF096834	N/A
Valeriana jatamansi	KPS0220A03	MF096835	N/A
Vitex rotundifolia	KMS0221A01	MF096842	N/A
Vitex rotundifolia	KMS0221A02	MF096843	N/A
Vitex rotundifolia	KMS0221A03	MF096844	N/A
Vitex rotundifolia	KPS0221A01	MF096845	N/A
Vitex rotundifolia	KPS0221A02	MF096846	N/A
Vitex rotundifolia	KPS0221A03	MF096847	N/A
Vitex trifolia	KMS0222A01	MF096838	N/A
Vitex trifolia	KPS0222A01	MF096839	N/A
Vitex trifolia	KPS0222A02	MF096840	N/A
Vitex trifolia	KPS0222A03	MF096841	N/A
Xanthium strumarium	KMS0223A01	MF096852	N/A
Xanthium strumarium	KMS0223A02	MF096851	N/A
Xanthium strumarium	KMS0223A03	MF096850	N/A
Xanthium strumarium	KPS0223A01	MF096849	N/A
Xanthium strumarium	KPS0223A02	MF096848	N/A
Zanthoxylum bungeanum	KMS0225A01	MF096859	N/A
Zanthoxylum bungeanum	KPS0225A01	MF096858	N/A
Zanthoxylum bungeanum	KPS0225A02	MF096860	N/A
Zanthoxylum bungeanum	KPS0225A03	MF096857	N/A
Zanthoxylum bungeanum	KPS0225A04	MF096856	MF097123
Zanthoxylum piperitum	KPS0224B01	MF096855	N/A
Zanthoxylum piperitum	KPS0224B02	MF096854	N/A
Zanthoxylum piperitum	KPS0224B03	MF096853	N/A
Zanthoxylum schinifolium	KMS0226A01	MF096866	N/A
Zanthoxylum schinifolium	KMS0226A02	MF096865	N/A
Zanthoxylum schinifolium	KMS0226A03	MF096864	N/A
Zanthoxylum schinifolium	KPS0226A01	MF096863	N/A
Zanthoxylum schinifolium	KPS0226A02	MF096862	N/A
Zanthoxylum schinifolium	KPS0226A03	MF096861	N/A
Zingiber officinale	KPS0109A01	MF096872	N/A
Zingiber officinale	KPS0109A02	MF096871	N/A
Zingiber officinale	KPS0109A03	MF096870	N/A
Zingiber officinale	KPS0109A04	MF096869	N/A
Zingiber officinale	KPS0109A05	MF096868	N/A
Zingiber officinale	KPS0109A06	MF096867	N/A
Ziziphus jujuba var. hoonensis	KMS0119C01	MF096877	N/A
Ziziphus jujuba var. inermis	KMS0118A01	MF096885	N/A
Ziziphus jujuba var. inermis	KMS0118A02	MF096884	N/A
Ziziphus jujuba var. inermis	KMS0118A03	MF096883	N/A
Ziziphus jujuba var. inermis	KPS0118A01	MF096876	N/A
Ziziphus jujuba var. inermis	KPS0118A02	MF096878	N/A
Ziziphus jujuba var. inermis	KPS0118A03	MF096875	N/A
Ziziphus jujuba var. spinosa	KMS0227A01	MF096882	N/A
Ziziphus jujuba var. spinosa	KMS0227A02	MF096874	N/A
Ziziphus jujuba var. spinosa	KMS0227A03	MF096880	N/A
Ziziphus jujuba var. spinosa	KMS0227A04	MF096881	N/A
Ziziphus jujuba var. spinosa	KMS0227A05	MF096873	MF096887
Ziziphus jujuba var. spinosa	KPS0227A01	MF096879	N/A
