# Supplementary material for: BOKP: A DNA Barcode Reference Library for Monitoring Herbal Drugs in the Korean Pharmacopeia
Source: Front Pharmacol. 2017 Dec 19;8:931. doi: 10.3389/fphar.2017.00931 (PMC5742532; doi:10.3389/fphar.2017.00931)
Supplement: Table S2 — The species name for origins of herbal drugs in Korean pharmacopeias and their Synonyms in the flora of China and NCBI taxonomy database. [file Table2.XLSX]

## Sheet: Table S2
Table S2. The species name for origins of herbal drugs in Korean pharmacopeias and their Synonyms in the flora of China and NCBI taxonomy database.
Herbal Drug ID	Herbal Drug	Origin in the Korean pharmacopeia	Synonym in flora of China	Synonym in NCBI
KPP001	Acanthopanax Root Bark	Acanthopanax sessilifolium	Eleutherococcus sessiliflorus	Eleutherococcus sessiliflorus
KPP001	Acanthopanax Root Bark	Acanthopanax spp.	Eleutherococcus spp.	Eleutherococcus spp.
KPP002	Achyranthes Root	Achyranthes japonica	Achyranthes bidentata var. japonica	Achyranthes japonica
KPP002	Achyranthes Root	Achyranthes bidentata	Achyranthes bidentata	Achyranthes bidentata
KPP003	Akebia Stem	Akebia quinata	Akebia quinata	Akebia quinata
KPP004	Alisma Rhizome	Alisma orientale	Alisma orientale	Alisma plantago-aquatica subsp. orientale
KPP005	Alpina Katsumadai Seed	Alpinia katsumadai	Alpinia hainanensis	Alpinia hainanensis
KPP006	Alpinia Officinarum Rhizome	Alpinia officinarum	Alpinia officinarum	Alpinia officinarum
KPP007	Amomum Fruit	Amomum villosum var. xanthioides	Amomum villosum	Amomum villosum var. xanthioides
KPP007	Amomum Fruit	Amomum villosum	Amomum villosum	Amomum villosum
KPP008	Amomum Tsao-ko Fruit	Amomum tsao-ko	Amomum tsaoko	Amomum tsao-ko
KPP009	Anemarrhena Rhizome	Anemarrhena asphodeloides	Anemarrhena asphodeloides	Anemarrhena asphodeloides
KPP010	Angelica Dahurica Root	Angelica dahurica	Angelica dahurica	Angelica dahurica
KPP010	Angelica Dahurica Root	Angelica dahurica var. formosana	Angelica dahurica	Angelica dahurica var. formosana
KPP011	Angelica Gigas Root	Angelica gigas	Angelica gigas	Angelica gigas
KPP012	Apricot Kernel	Prunus armeniaca var. ansu	Armeniaca vulgaris var. ansu	Prunus armeniaca var. ansu
KPP012	Apricot Kernel	Prunus mandshurica var. glabra	Armeniaca mandshurica var. glabra	Prunus mandshurica
KPP012	Apricot Kernel	Prunus sibirica	Armeniaca sibirica var. sibirica	Prunus sibirica
KPP012	Apricot Kernel	Prunus armeniaca	Armeniaca vulgaris var. vulgaris	Prunus armeniaca
KPP013	Aralia Continentalis Root	Aralia continentalis	Aralia continentalis	Aralia continentalis
KPP014	Arctium Fruit	Arctium lappa	Arctium lappa	Arctium lappa
KPP015	Areca	Areca catechu	Areca catechu	Areca catechu
KPP016	Arera Peel	Areca catechu	Areca catechu	Areca catechu
KPP017	Arisaema Rhizome	Arisaema amurense	Arisaema amurense	Arisaema amurense
KPP017	Arisaema Rhizome	Arisaema erubescens	Arisaema erubescens	Arisaema erubescens
KPP017	Arisaema Rhizome	Arisaema heterophyllum	Arisaema heterophyllum	Arisaema heterophyllum
KPP018	Asiasarum Root and Rhizome	Asiasarum heteropoides var. mandshuricum	Asarum heterotropoides	Asarum heterotropoides var. mandshuricum
KPP018	Asiasarum Root and Rhizome	Asiasarum sieboldi var. seoulense	Asarum sieboldii	Asarum sieboldii var. seoulense
KPP019	Asparagus Tuber	Asparagus cochinchinensis	Asparagus cochinchinensis	Asparagus cochinchinensis
KPP020	Aster Root and Rhizome	Aster tataricus	Aster tataricus	Aster tataricus
KPP021	Astragalus Root	Astragalus membranaceus	Astragalus mongholicus	Astragalus membranaceus
KPP021	Astragalus Root	Astragalus membranaceus var. mongholicus	Astragalus mongholicus	Astragalus mongholicus
KPP022	Atractylodes Rhizome	Atractylodes lancea	Atractylodes lancea	Atractylodes lancea
KPP022	Atractylodes Rhizome	Atractylodes chinensis	Atractylodes lancea	Atractylodes chinensis
KPP023	Atractylodes Rhizome White	Atractylodes japonica	Atractylodes lancea	Atractylodes lancea
KPP023	Atractylodes Rhizome White	Atractylodes macrocephala	Atractylodes macrocephala	Atractylodes macrocephala
KPP024	Belladonna Root	Atropa belladonna	None Record	Atropa belladonna
KPP025	Benzoin	Styrax benzoin	None Record	Styrax benzoin
KPP025	Benzoin	Styrax tonkinensis	Styrax tonkinensis	Styrax tonkinensis
KPP026	Bitter Cardamon	Alpinia oxyphylla	Alpinia oxyphylla	Alpinia oxyphylla
KPP027	Buplerum Root	Bupleurum falcatum	None Record	Bupleurum falcatum
KPP028	Capsicum	Capsicum annuum	Capsicum annuum	Capsicum annuum
KPP028	Capsicum	Capsicum annuum	Capsicum annuum	Capsicum annuum
KPP029	Cardamon	Elettaria cardamomum	None Record	Elettaria cardamomum
KPP030	Cassia Seed	Cassia tora	Senna tora	Senna tora
KPP030	Cassia Seed	Cassia obtusifolia	Senna tora	Senna obtusifolia
KPP031	Cibot Rhizome	Cibotium barometz	Cibotium barometz	Cibotium barometz
KPP032	Cimicifuga Rhizome	Cimicifuga heracleifolia	Cimicifuga heracleifolia	Actaea heracleifolia
KPP032	Cimicifuga Rhizome	Cimicifuga simplex	Cimicifuga simplex	Actaea simplex
KPP032	Cimicifuga Rhizome	Cimicifuga dahurica	Cimicifuga dahurica	Actaea dahurica
KPP032	Cimicifuga Rhizome	Cimicifuga foetida	Cimicifuga foetida	Actaea cimicifuga
KPP033	Cinnamon Bark	Cinnamomum cassia	Cinnamomum cassia	Cinnamomum aromaticum
KPP033	Cinnamon Bark	Cinnamomum spp.	Cinnamomum spp.	Cinnamomum
KPP034	Citrus Unshiu Immature Peel	Citrus unshiu	Citrus reticulata	Citrus unshiu
KPP034	Citrus Unshiu Immature Peel	Citrus reticulata	Citrus reticulata	Citrus reticulata
KPP035	Citrus Unshiu Peel	Citrus unshiu	Citrus reticulata	Citrus unshiu
KPP035	Citrus Unshiu Peel	Citrus reticulate	Citrus reticulata	Citrus reticulata
KPP036	Clove	Syzygium aromaticum	None Record	Syzygium aromaticum
KPP037	Cnidium Rhizome	Cnidium officinale	None Record	Cnidium officinale
KPP037	Cnidium Rhizome	Ligusticum chuanxiong	Ligusticum sinense cv. Chuanxiong	Ligusticum sinense
KPP038	Codonopsis Pilosula Root	Codonopsis pilosula	Codonopsis pilosula	Codonopsis pilosula
KPP038	Codonopsis Pilosula Root	Codonopsis pilosula var. modesta	Codonopsis pilosula subsp. pilosula	Codonopsis pilosula var. modesta
KPP038	Codonopsis Pilosula Root	Codonopsis tangshen	Codonopsis pilosula subsp. tangshen	Codonopsis pilosula subsp. tangshen
KPP039	Coix Seed	Coix lacryma-jobi var. ma-yuen	Coix lacryma-jobi	Coix lacryma-jobi var. ma-yuen
KPP040	Condurango	Marsdenia condurango	None Record	None Record
KPP041	Coptis Rhizome	Coptis japonica	None Record	Coptis japonica
KPP041	Coptis Rhizome	Coptis chinensis	Coptis chinensis	Coptis chinensis
KPP041	Coptis Rhizome	Coptis deltoidea	Coptis deltoidea	Coptis deltoidea
KPP041	Coptis Rhizome	Coptis teeta	Coptis teeta	Coptis teeta
KPP042	Cornus Fruit	Cornus officinalis	Cornus officinalis	Cornus officinalis
KPP043	Corydalis Tuber	Corydalis ternata	Corydalis ternata	None Record
KPP043	Corydalis Tuber	Corydalis yanhusuo	Corydalis yanhusuo	Corydalis yanhusuo
KPP044	Croton Seed	Croton tiglium	Croton tiglium	Croton tiglium
KPP045	Curcuma Longa Rhizome	Curcuma longa	Curcuma longa	Curcuma longa
KPP046	Curcuma Root	Curcuma wenyujin	Curcuma wenyujin	Curcuma wenyujin
KPP046	Curcuma Root	Curcuma longa	Curcuma longa	Curcuma longa
KPP046	Curcuma Root	Curcuma kwangsiensis	Curcuma kwangsiensis	Curcuma kwangsiensis
KPP046	Curcuma Root	Curcuma phaeocaulis	Curcuma phaeocaulis	Curcuma phaeocaulis
KPP047	Cynomorium Herb	Cynomorium songaricum	Cynomorium songaricum	Cynomorium songaricum
KPP048	Cyperus Rhizome	Cyperus rotundus	Cyperus rotundus	Cyperus rotundus
KPP049	Dictamnus Root Bark	Dictamnus dasycarpus	Dictamnus dasycarpus	Dictamnus dasycarpus
KPP050	Dioscorea Rhizome	Dioscorea japonica	Dioscorea japonica	Dioscorea japonica
KPP050	Dioscorea Rhizome	Dioscorea batatas	Dioscorea polystachya	Dioscorea polystachya
KPP051	Dolichos Seed	Dolichos lablab	Lablab purpureus	Lablab purpureus
KPP052	Drynaria Rhizome	Drynaria fortunei	Drynaria roosii	Drynaria fortunei
KPP053	Ephedra Herb	Ephedra sinica	Ephedra sinica	Ephedra sinica
KPP053	Ephedra Herb	Ephedra intermedia	Ephedra intermedia	Ephedra intermedia
KPP053	Ephedra Herb	Ephedra equisetina	Ephedra equisetina	Ephedra equisetina
KPP054	Epimedium Herb	Epimedium koreanum	Epimedium koreanum	Epimedium koreanum
KPP054	Epimedium Herb	Epimedium brevicornum	Epimedium brevicornu	Epimedium brevicornu
KPP054	Epimedium Herb	Epimedium pubescens	Epimedium pubescens	Epimedium pubescens
KPP054	Epimedium Herb	Epimedium wushanense	Epimedium wushanense	Epimedium wushanense
KPP054	Epimedium Herb	Epimedium sagittatum	Epimedium sagittatum	Epimedium sagittatum
KPP055	Eriobotrya Leaf	Eriobotrya japonica	Eriobotrya japonica	Eriobotrya japonica
KPP056	Eucommia Bark	Eucommia ulmoides	Eucommia ulmoides	Eucommia ulmoides
KPP057	Euryale Seed	Euryale ferox	Euryale ferox	Euryale ferox
KPP058	Evodia Fruit	Evodia rutaecarpa	Tetradium ruticarpum	Tetradium ruticarpum
KPP058	Evodia Fruit	Evodia rutaecarpa var. officinalis	Tetradium ruticarpum	Tetradium ruticarpum
KPP058	Evodia Fruit	Evodia rutaecarpa var. bodinieri	Tetradium ruticarpum	Tetradium ruticarpum
KPP059	Farfarae Flower	Tussilago farfara	Tussilago farfara	Tussilago farfara
KPP060	Fennel	Foeniculum vulgare	Foeniculum vulgare	Foeniculum vulgare
KPP061	Forsythia Fruit	Forsythia viridissima	Forsythia viridissima	Forsythia viridissima
KPP061	Forsythia Fruit	Forsythia suspensa	Forsythia suspensa	Forsythia suspensa
KPP062	Fritillaria Bulb	Fritillaria cirrhosa	Fritillaria cirrhosa	Fritillaria cirrhosa
KPP062	Fritillaria Bulb	Fritillaria unibracteata	Fritillaria unibracteata	Fritillaria unibracteata
KPP062	Fritillaria Bulb	Fritillaria przewalskii	Fritillaria przewalskii	Fritillaria przewalskii
KPP062	Fritillaria Bulb	Fritillaria delavayi	Fritillaria delavayi	Fritillaria delavayi
KPP063	Fritillaria Thunbergii Bulb	Fritillaria thunbergii	Fritillaria thunbergii	Fritillaria thunbergii
KPP063	Fritillaria Thunbergii Bulb	Fritillaria spp.	Fritillaria spp.	Fritillaria
KPP064	Gardenia Fruit	Gardenia jasminoides	Gardenia jasminoides	Gardenia jasminoides
KPP065	Gastrodia Rhizome	Gastrodia elata	Gastrodia elata	Gastrodia elata
KPP066	Gentian	Gentiana lutea	None Record	Gentiana lutea
KPP067	Gentian Root and Rhizome	Gentiana scabra	Gentiana scabra	Gentiana scabra
KPP067	Gentian Root and Rhizome	Gentiana truflora	Gentiana triflora	Gentiana triflora
KPP067	Gentian Root and Rhizome	Gentiana manshurica	Gentiana manshurica	Gentiana manshurica
KPP068	Geranium Herb	Geranium thunbergii	Geranium thunbergii	Geranium thunbergii
KPP069	Ginger	Zingiber officinale	Zingiber officinale	Zingiber officinale
KPP070	Ginkgo Leaf	Ginkgo biloba	Ginkgo biloba	Ginkgo biloba
KPP071	Ginseng	Panax ginseng	Panax ginseng	Panax ginseng
KPP072	Gleditsia Spine	Gleditsia japonica var. koraiensis	None Record	None Record
KPP072	Gleditsia Spine	Gleditsia sinensis	Gleditsia sinensis	Gleditsia sinensis
KPP073	Glehnia Root	Glehnia littoralis	Glehnia littoralis	Glehnia littoralis
KPP074	Hawthorn Fruit	Crataegus pinnatifida	Crataegus pinnatifida	Crataegus pinnatifida
KPP075	Imperata Rhizome	Imperata cylindrica var. koenigii	Imperata cylindrica var. major	Imperata cylindrica var. major
KPP076	Ipecac	Cephaelis ipecacuanha	None Record	Carapichea ipecacuanha
KPP076	Ipecac	Cephaelis acuminata	None Record	Carapichea ipecacuanha
KPP077	Jujube	Zizyphus jujuba var. inermis	Ziziphus jujuba var. inermis	Ziziphus jujuba var. inermis
KPP077	Jujube	Zizyphus jujube var. hoonensis	None Record	None Record
KPP078	Juncus Medulla	Juncus effusus	Juncus effusus	Juncus effusus
KPP079	Kalopanax Bark	Kalopanax pictus	Kalopanax septemlobus	Kalopanax septemlobus
KPP080	Kochiae Fruit	Kochia scoparia	Kochia scoparia	Bassia scoparia
KPP081	Leonurus Herb	Leonurus japonicus	Leonurus japonicus	Leonurus japonicus
KPP082	Licorice	Glycyrrhiza uralensis	Glycyrrhiza uralensis	Glycyrrhiza uralensis
KPP082	Licorice	Glycyrrhiza glabra	Glycyrrhiza glabra	Glycyrrhiza glabra
KPP082	Licorice	Glycyrrhiza inflata	Glycyrrhiza inflata	Glycyrrhiza inflata
KPP083	Lindera Root	Lindera strychnifolia	Lindera aggregata var. aggregata	Lindera aggregata
KPP084	Linseed	Linum usitatissimum	Linum usitatissimum	Linum usitatissimum
KPP085	Liriope Tuber	Liriope platyphylla	Liriope muscari	Liriope muscari
KPP085	Liriope Tuber	Ophiopogon japonicus	Ophiopogon japonicus	Ophiopogon japonicus
KPP086	Lithospermum Root	Lithospermum erythrorhizon	Lithospermum erythrorhizon	Lithospermum erythrorhizon
KPP086	Lithospermum Root	Arnebia euchroma	Arnebia euchroma	Arnebia euchroma
KPP086	Lithospermum Root	Arnebia guttata	Arnebia guttata	Arnebia guttata
KPP087	Longan Arillus	Dimorcarpus longan	Dimocarpus longan	Dimocarpus longan
KPP088	Lonicera Flower	Lonicera japonica	Lonicera japonica	Lonicera japonica
KPP089	Lonicera Leaf and Stem	Lonicera japonica	Lonicera japonica	Lonicera japonica
KPP090	Lycium Fruit	Lycium chinense	Lycium chinense	Lycium chinense
KPP090	Lycium Fruit	Lycium barbarum	Lycium barbarum	Lycium barbarum
KPP091	Lycium Root Bark	Lycium chinense	Lycium chinense	Lycium chinense
KPP091	Lycium Root Bark	Lycium barbarum	Lycium barbarum	Lycium barbarum
KPP092	Lycopus Herb	Lycopus lucidus	Lycopus lucidus	Lycopus lucidus
KPP093	Magnolia Bark	Magnolia obovata	Houpoëa obovata	Magnolia obovata
KPP093	Magnolia Bark	Magnolia officinalis	Houpoëa officinalis	Magnolia officinalis
KPP093	Magnolia Bark	Magnolia officinalis var. biloba	Houpoëa officinalis	Magnolia officinalis subsp. Biloba
KPP094	Mentha Herb	Mentha arvensis var. piperascens	Mentha sachalinensis	Mentha canadensis
KPP095	Morinda Root	Morinda officinalis	Morinda officinalis	Gynochthodes officinalis
KPP096	Moutan Root Bark	Paeonia suffruticosa	Paeonia suffruticosa	Paeonia suffruticosa
KPP097	Mulberry Root Bark	Morus alba	Morus alba	Morus alba
KPP098	Mume Fruit	Prunus mume	Armeniaca mume var. mume	Prunus mume
KPP099	Myrrh	Commiphora myrrha	None Record	Commiphora myrrha
KPP099	Myrrh	Commiphora molmol	None Record	None Record
KPP100	Nelumbo Seed	Nelumbo nucifera	Nelumbo nucifera	Nelumbo nucifera
KPP101	Nutmeg	Myristica fragrans	Myristica fragrans	Myristica fragrans
KPP102	Nux Vomica	Strychnos nux-vomica	Strychnos nux-vomica	Strychnos nux-vomica
KPP103	Ostericum Root	Ostericum koreanum	None Record	Ostericum grosseserratum
KPP103	Ostericum Root	Notopterygium incisum	Notopterygium incisum	Hansenia weberbaueriana
KPP103	Ostericum Root	Notopterygium forbesii	Notopterygium franchetii	Hansenia forbesii
KPP104	Peach Kernel	Prunus persica	Amygdalus persica	Prunus persica
KPP104	Peach Kernel	Prunus davidiana	Amygdalus davidiana var. davidiana	Prunus davidiana
KPP105	Peony Root	Paeonia lactiflora	Paeonia lactiflora	Paeonia lactiflora
KPP106	Perilla Leaf	Perilla frutescens var. acuta	Perilla frutescens var. purpurascens	Perilla frutescens var. acuta
KPP106	Perilla Leaf	Perilla frutescens var. crispa	Perilla frutescens var. crispa	Perilla frutescens var. crispa
KPP107	Pharbitis Seed	Pharbitis nil	Ipomoea nil	Ipomoea nil
KPP107	Pharbitis Seed	Pharbitis purpurea	Ipomoea purpurea	Ipomoea purpurea
KPP108	Phellodendron Bark	Phellodendron amurense	Phellodendron amurense	Phellodendron amurense
KPP108	Phellodendron Bark	Phellodendron chinense	Phellodendron chinense	Phellodendron chinense
KPP109	Picrasma Wood	Picrasma quassioides	Picrasma quassioides	Picrasma quassioides
KPP110	Pinellia Tuber	Pinellia ternata	Pinellia ternata	Pinellia ternata
KPP111	Plantago Seed	Plantago asiatica	Plantago asiatica	Plantago asiatica
KPP111	Plantago Seed	Plantago depressa	Plantago depressa	Plantago depressa
KPP112	Platycodon Root	Platycodon grandiflorum	Platycodon grandiflorus	Platycodon grandiflorus
KPP113	Pogostemon Herb	Pogostemon cablin	Pogostemon cablin	Pogostemon cablin
KPP114	Polygala Root	Polygala tenuifolia	Polygala tenuifolia	Polygala tenuifolia
KPP115	Polygonatum Rhizome	Polygonatum sibiricum	Polygonatum sibiricum	Polygonatum sibiricum
KPP115	Polygonatum Rhizome	Polygonatum falcatum	None Record	Polygonatum falcatum
KPP115	Polygonatum Rhizome	Polygonatum kingianum	Polygonatum kingianum	Polygonatum kingianum
KPP115	Polygonatum Rhizome	Polygonatum cyrtonema	Polygonatum cyrtonema	Polygonatum cyrtonema
KPP116	Polygonum Multiflorum Root	Polygonum multiflorum	Fallopia multiflora var. multiflora	Fallopia multiflora
KPP117	Polyporus Sclerotium	Polyporus umbellatus	None Record	Polyporus umbellatus
KPP118	Poncirus Immature Fruit	Poncirus trifoliata	Citrus trifoliata	Citrus trifoliata
KPP119	Poria	Poria cocos	None Record	Wolfiporia cocos
KPP120	Prepared Aconite	Aconitum carmichaeli	Aconitum carmichaelii	Aconitum carmichaelii
KPP121	Prepared Rehmannia Root	Rehmannia glutinosa	Rehmannia glutinosa	Rehmannia glutinosa
KPP122	Prunella Spike	Prunella vulgaris var. lilacina	None Record	None Record
KPP122	Prunella Spike	Prunella vulgaris	Prunella vulgaris	Prunella vulgaris
KPP123	Pueraria Root	Pueraria lobata	Pueraria montana var. lobata	Pueraria montana var. lobata
KPP124	Raphanus Seed	Raphanus sativus	Raphanus sativus	Raphanus sativus
KPP125	Red Ginseng	Panax ginseng	Panax ginseng	Panax ginseng
KPP126	Rehmannia Root	Rehmannia glutinosa	Rehmannia glutinosa	Rehmannia glutinosa
KPP127	Rhubarb	Rheum palmatum	Rheum palmatum	Rheum palmatum
KPP127	Rhubarb	Rheum tanguticum	Rheum tanguticum	Rheum tanguticum
KPP127	Rhubarb	Rheum officinale	Rheum officinale	Rheum officinale
KPP128	Rosa Fruit	Rosa laevigata	Rosa laevigata	Rosa laevigata
KPP129	Round Amomum Fruit	Amomum kravanh	None Record	Amomum krervanh
KPP129	Round Amomum Fruit	Amomum compactum	Amomum compactum	Amomum compactum
KPP130	Rubus Fruit	Rubus coreanus	Rubus coreanus	Rubus coreanus
KPP131	Safflower	Carthamus tinctorius	Carthamus tinctorius	Carthamus tinctorius
KPP132	Saffron	Crocus sativus	Crocus sativus	Crocus sativus
KPP133	Salvia Miltiorrhiza Root	Salvia miltiorrhiza	Salvia miltiorrhiza	Salvia miltiorrhiza
KPP134	Saposhnikovia Root	Saposhnikovia divaricata	Saposhnikovia divaricata	Saposhnikovia divaricata
KPP135	Sappan Wood	Caesalpinia sappan	Caesalpinia sappan	Biancaea sappan
KPP136	Schisandra Fruit	Schisandra chinensis	Schisandra chinensis	Schisandra chinensis
KPP137	Schizonepeta Spike	Schizonepeta tenuifolia	Nepeta tenuifolia	Schizonepeta tenuifolia
KPP138	Scopolia Rhizome	Scopolia japonica	None Record	Scopolia japonica
KPP138	Scopolia Rhizome	Scopolia carniolica	None Record	Scopolia carniolica
KPP139	Scrophularia Root	Scrophularia buergeriana	Scrophularia buergeriana	Scrophularia buergeriana
KPP139	Scrophularia Root	Scrophularia ningpoensis	Scrophularia ningpoensis	Scrophularia ningpoensis
KPP140	Scutellaria Root	Scutellaria baicalensis	Scutellaria baicalensis	Scutellaria baicalensis
KPP141	Senega	Polygala senega	None Record	Polygala senega
KPP141	Senega	Polygala senega var. latifolia	None Record	None Record
KPP142	Senna Leaf	Cassia angustifolia	None Record	Senna alexandrina
KPP142	Senna Leaf	Cassia acutifolia	None Record	Senna alexandrina
KPP143	Sinomenium Stem and Rhizome	Sinomenium acutum	Sinomenium acutum	Sinomenium acutum
KPP144	Sophora Flower	Sophora japonica	Sophora japonica	Sophora japonica
KPP145	Sophora Root	Sophora flavescens	Sophora flavescens	Sophora flavescens
KPP146	Sparganium Rhizome	Sparganium stoloniferum	Sparganium stoloniferum	Sparganium stoloniferum
KPP147	Star Anis Fruit	Illicium verum	Illicium verum	Illicium verum
KPP148	Swertia Herb	Swertia japonica	None Record	Swertia japonica
KPP149	Terminalia Fruit	Terminalia chebula	Terminalia chebula	Terminalia chebula
KPP149	Terminalia Fruit	Terminalia chebula var. tomentella	Terminalia chebula	None Record
KPP150	Thuja Seed	Thuja orientalis	Platycladus orientalis	Platycladus orientalis
KPP151	Tribulus Fruit	Tribulus terrestris	Tribulus terrestris	Tribulus terrestris
KPP152	Trichosanthes Root	Trichosanthes kirilowii	Trichosanthes kirilowii	Trichosanthes kirilowii
KPP152	Trichosanthes Root	Trichosanthes rosthornii	Trichosanthes rosthornii	Trichosanthes rosthornii
KPP153	Trichosanthes Seed	Trichosanthes kirilowii	Trichosanthes kirilowii	Trichosanthes kirilowii
KPP153	Trichosanthes Seed	Trichosanthes rosthornii	Trichosanthes rosthornii	Trichosanthes rosthornii
KPP154	Valerian Root and Rhizome	Valerianae faurei	Valeriana officinalis	Valeriana fauriei
KPP154	Valerian Root and Rhizome	Valerianae spp	Valeriana spp.	Valeriana spp.
KPP155	Vitex Fruit	Vitex rotundifolia	Vitex rotundifolia	Vitex rotundifolia
KPP155	Vitex Fruit	Vitex trifolia	Vitex trifolia	Vitex trifolia
KPP156	Xanthium Fruit	Xanthium strumarium	Xanthium strumarium	Xanthium strumarium
KPP157	Zanthoxylum Peel	Zanthoxylum piperitum	None Record	Zanthoxylum piperitum
KPP157	Zanthoxylum Peel	Zanthoxylum schinifolium	Zanthoxylum schinifolium	Zanthoxylum schinifolium
KPP157	Zanthoxylum Peel	Zanthoxylum bungeanum	Zanthoxylum bungeanum	Zanthoxylum bungeanum
KPP158	Zedoary	Curcuma phaeocaulis	Curcuma phaeocaulis	Curcuma phaeocaulis
KPP158	Zedoary	Curcuma kwangsiensis	Curcuma kwangsiensis	Curcuma kwangsiensis
KPP158	Zedoary	Curcuma wenyujin	Curcuma wenyujin	Curcuma wenyujin
KPP159	Zizyphus Seed	Zizyphus jujuba var. spinosa	Ziziphus jujuba var. spinosa	Ziziphus jujuba var. spinosa
