# Supplementary material for: BOKP: A DNA Barcode Reference Library for Monitoring Herbal Drugs in the Korean Pharmacopeia
Source: Front Pharmacol. 2017 Dec 19;8:931. doi: 10.3389/fphar.2017.00931 (PMC5742532; doi:10.3389/fphar.2017.00931)
Supplement: Data Sheet 1 — The program codes for identification engine KP_IDE. [file DataSheet1.ZIP]

Archive with 71 entries (58 files):
- KP_IDE_20170529/
- KP_IDE_20170529/bin/
- KP_IDE_20170529/bin/speciesIdentification.py
- KP_IDE_20170529/databases/
- KP_IDE_20170529/databases/allBarcode/
- KP_IDE_20170529/databases/allBarcode/allBarcode.fas
- KP_IDE_20170529/databases/allBarcode/allBarcode.fas.nhr
- KP_IDE_20170529/databases/allBarcode/allBarcode.fas.nin
- KP_IDE_20170529/databases/allBarcode/allBarcode.fas.nsd
- KP_IDE_20170529/databases/allBarcode/allBarcode.fas.nsi
- KP_IDE_20170529/databases/allBarcode/allBarcode.fas.nsq
- KP_IDE_20170529/databases/allBarcode/formatdb.log
- KP_IDE_20170529/databases/chp_ncbi_eflora.txt
- KP_IDE_20170529/databases/latin2zhongwen.txt
- KP_IDE_20170529/databases/publicBarcode/
- KP_IDE_20170529/databases/publicBarcode/formatdb.log
- KP_IDE_20170529/databases/publicBarcode/publicBarcode.fas
- KP_IDE_20170529/databases/publicBarcode/publicBarcode.fas.nhr
- KP_IDE_20170529/databases/publicBarcode/publicBarcode.fas.nin
- KP_IDE_20170529/databases/publicBarcode/publicBarcode.fas.nsd
- KP_IDE_20170529/databases/publicBarcode/publicBarcode.fas.nsi
- KP_IDE_20170529/databases/publicBarcode/publicBarcode.fas.nsq
- KP_IDE_20170529/databases/selfDefinedBarcode/
- KP_IDE_20170529/databases/selfDefinedBarcode/selfDefinedBarcode.fas
- KP_IDE_20170529/databases/selfDefinedBarcode/selfDefinedBarcode.fas.nhr
- KP_IDE_20170529/databases/selfDefinedBarcode/selfDefinedBarcode.fas.nin
- KP_IDE_20170529/databases/selfDefinedBarcode/selfDefinedBarcode.fas.nsd
- KP_IDE_20170529/databases/selfDefinedBarcode/selfDefinedBarcode.fas.nsi
- KP_IDE_20170529/databases/selfDefinedBarcode/selfDefinedBarcode.fas.nsq
- KP_IDE_20170529/databases/speciesLevelBarcode/
- KP_IDE_20170529/databases/speciesLevelBarcode/formatdb.log
- KP_IDE_20170529/databases/speciesLevelBarcode/speciesLevelBarcode.fas
- KP_IDE_20170529/databases/speciesLevelBarcode/speciesLevelBarcode.fas.nhr
- KP_IDE_20170529/databases/speciesLevelBarcode/speciesLevelBarcode.fas.nin
- KP_IDE_20170529/databases/speciesLevelBarcode/speciesLevelBarcode.fas.nsd
- KP_IDE_20170529/databases/speciesLevelBarcode/speciesLevelBarcode.fas.nsi
- KP_IDE_20170529/databases/speciesLevelBarcode/speciesLevelBarcode.fas.nsq
- KP_IDE_20170529/databases/species_modle.html
- KP_IDE_20170529/Example/
- KP_IDE_20170529/Example/query.fasta
- KP_IDE_20170529/Example/tmp_out/
- KP_IDE_20170529/Example/tmp_out/s1.identificationResult.txt
- KP_IDE_20170529/Example/tmp_out/s1_topMatches.fas
- KP_IDE_20170529/Example/tmp_out/s1_topMatches.nwk
- KP_IDE_20170529/KP_IDE.py
- KP_IDE_20170529/lib/
- KP_IDE_20170529/lib/.lib_speciesIdentification.py.swp
- KP_IDE_20170529/lib/blast-2.2.27/
- KP_IDE_20170529/lib/blast-2.2.27/bin/
- KP_IDE_20170529/lib/blast-2.2.27/bin/blastall
- KP_IDE_20170529/lib/blast-2.2.27/bin/fastacmd
- KP_IDE_20170529/lib/blast-2.2.27/bin/formatdb
- KP_IDE_20170529/lib/blast-2.2.27/bin/formatdb.log
- KP_IDE_20170529/lib/infer_NJ_nucleotide2.mao
- KP_IDE_20170529/lib/lib_speciesIdentification.py
- KP_IDE_20170529/lib/lib_speciesIdentification.pyc
- KP_IDE_20170529/lib/megacc
- KP_IDE_20170529/lib/muscle3.8
- KP_IDE_20170529/README
- KP_IDE_20170529/tmp_out/
- KP_IDE_20170529/tmp_out/query.fasta
- KP_IDE_20170529/tmp_out/s1.B.M0
- KP_IDE_20170529/tmp_out/s1.B.M7
- KP_IDE_20170529/tmp_out/s1.fas
- KP_IDE_20170529/tmp_out/s1.formated
- KP_IDE_20170529/tmp_out/s1.identificationResult.txt
- KP_IDE_20170529/tmp_out/s1_topMatches.fas
- KP_IDE_20170529/tmp_out/s1_topMatches.fas.afa
- KP_IDE_20170529/tmp_out/s1_topMatches.fas.afa.meg
- KP_IDE_20170529/tmp_out/s1_topMatches.nwk
- KP_IDE_20170529/tmp_out/s1_topMatches_summary.txt
