# Supplementary material for: BOKP: A DNA Barcode Reference Library for Monitoring Herbal Drugs in the Korean Pharmacopeia
Source: Front Pharmacol. 2017 Dec 19;8:931. doi: 10.3389/fphar.2017.00931 (PMC5742532; doi:10.3389/fphar.2017.00931)
Supplement: Data Sheet 1 — The program codes for identification engine KP_IDE. [file DataSheet1.ZIP › KP_IDE_20170529/bin/speciesIdentification.py]

# -*- coding:utf-8 -*-
import sys
reload(sys)
sys.setdefaultencoding('utf8')
import os
import time
from Bio import SeqIO
import shutil
import codecs
#define home path for identification
homePath = os.path.dirname(os.path.abspath(sys.path[0]))
homePath = homePath.replace("\\","/")
binPath = homePath+"/bin"
dbPath = homePath+"/databases"
libPath = homePath+"/lib"
sys.path.append(libPath)
from lib_speciesIdentification import *

#####################################################
#pars values 
projectFasFile = sys.argv[1]
projectFormatFile = sys.argv[2]
blastLatindb = sys.argv[3]
latin2zhongwendb = sys.argv[4]
Evalue = sys.argv[5]
blastOutFileM0 = sys.argv[6]
blastOutFileM7 = sys.argv[7]
blastOutFileM8 = sys.argv[8]
projectHtmFile = sys.argv[9]
projectErrorFile = sys.argv[10]
coverage_cutoff = float(sys.argv[11])
identity_cutoff = float(sys.argv[12])
htmlModelFile = sys.argv[13]
synonymFile = sys.argv[14]
identifyResultFile = sys.argv[15]
treeFile = sys.argv[16]
dbHandle = sys.argv[17]

project_id = projectFasFile.split("/")[-1].replace(".fas","") 

queryResult = ""
#for line in open(projectFormatFile):
#	line = line.strip()
#	line = line + " "
#	queryResult += line
#queryResult = queryResult.rstrip()
def formatSeq(mySeq, length):
	DNA = str(mySeq)
	L = []
	while len(DNA) > length:
		L.append(DNA[0:length])
		DNA = DNA[length:]
	if DNA:
		L.append(DNA)
	return L


for record in SeqIO.parse(projectFormatFile, "fasta"):
	queryResult += ">"+record.id+"\n"
	L_section = formatSeq(record.seq, 80)
	#print str(record.seq)
	#print L_section
	for sectionDNA in L_section:
		queryResult += sectionDNA+"\n"
#print [queryResult]
#sys.exit()

def checkEmptyFile(emptyFile):
        L = open(emptyFile).readlines()
        if len(L) <=10:
                return 1
        else:
                return 0

############################################################
#BLAST 2.27
print >>sys.stderr, "\n-------------------------------------------------"
print >>sys.stderr, "Step1: run Blast"

doblast(libPath, projectFasFile, blastLatindb, Evalue, blastOutFileM0, blastOutFileM7)

if not os.path.exists(blastOutFileM7) or checkEmptyFile(blastOutFileM7):
        time.sleep(5)
        print >>sys.stderr, "waiting for writing"

print >>sys.stderr, "\n-------------------------------------------------"
print >>sys.stderr, "Step2: parse Blast reuslt"

(L_bestHit, L_allHit) = parseBlastM0GetBestHit(blastOutFileM0)

D_sbjct2score2evalue = parseBlastM0GetBlastHit(blastOutFileM0)

D_sbjct2alignment = parseBlastOutM0FileGetAlignment(blastOutFileM0)

D_sbjct2identity2coverage = parseBlastOutM7File(blastOutFileM7)

###################################################################	
print >>sys.stderr, "\n-------------------------------------------------"
print >>sys.stderr, "Step3: Get Identification Result"

identificationResult = "The submitted sequence has been matched to:\n"

if L_bestHit:
        L_bestHitLatin = filterIdentityResult(L_bestHit, D_sbjct2identity2coverage, coverage_cutoff, identity_cutoff)
        if L_bestHitLatin:
                D_synonym = getSynonymName(synonymFile)
		for bestHitLatin in L_bestHitLatin:
			if D_synonym.has_key(bestHitLatin):
				identificationResult += "\t"+bestHitLatin+"(synonym: "+D_synonym[bestHitLatin]+" )\n"
			else:
				identificationResult += "\t"+bestHitLatin+"\n"
        else:
                g = codecs.open(projectErrorFile, "w")
                g.write(codecs.BOM_UTF8)
                #g.write("没有与您查询序列最近接的物种\n")
		g.write("There are no significant hits\n")
                g.close()
                #print >>sys.stderr, "Filter Error,+++++", L_bestHitLatin, "没有与您查询序列最近接的物种\n"
                #print >>sys.stderr, L_bestHitLatin, "The result has been filtered"
		print >>sys.stderr, "There are no significant hits, plase try other database"
                #input()
                sys.exit()

else:
	g = codecs.open(projectErrorFile, "w")
	g.write(codecs.BOM_UTF8)
	#g.write("没有与您查询序列最近接的物种\n")
	g.write("There are no significant hits\n")
	g.close()
	#print >>sys.stderr, "Empty blast result, +++++", "没有与您查询序列最近接的物种\n"
	#print >>sys.stderr, L_bestHit, "There is no nearest hit"
	print >>sys.stderr, "There are no significant hits, plase try other database"
	#input()
	sys.exit()
identificationResult = identificationResult.replace("_", " ")
#####################################################

print >>sys.stderr, "Step4: get table result" 
L_table_item = getTableItem(L_allHit, D_sbjct2score2evalue, D_sbjct2identity2coverage)
best_20_hit = L_table_item[0:20]

print >>sys.stderr, "Sujct id\tAccession\tSpecies\tIdentity\tMax score\tE value\n"
tableResult = ""
for table_item in best_20_hit:
        (sbjct, acc, latin, identity, bitscore, evalue) = table_item
	tableResult += "\t".join(table_item)+"\n"
	

print >>sys.stderr, tableResult

print >>sys.stderr, "Step5: write out alignment result"

alignmentResult = ""

for table_item in best_20_hit:
	(sbjct, acc, latin, identity, bitscore, evalue) = table_item	
	alignmentResult += D_sbjct2alignment[sbjct]

print  >>sys.stderr, alignmentResult
print "------------------------------------------------"
print >>sys.stderr, "Step6: Build NJ Tree"

D_record = {}

for record in SeqIO.parse(blastLatindb, "fasta"):
	D_record[record.id] = record


L_best_20_hit_record = []
for table_item in best_20_hit:
        (sbjct, acc, latin, identity, bitscore, evalue) = table_item
	L_best_20_hit_record.append(D_record[sbjct])

treeFastaFile = treeFile.replace(".nwk", ".fas")
out = open(treeFastaFile, "w")

for record in SeqIO.parse(projectFasFile, "fasta"):
	out.write(">"+"Query\n")
	out.write(str(record.seq)+"\n")

for record in L_best_20_hit_record:
	out.write(">"+record.id+"\n")
	out.write(str(record.seq)+"\n")
out.close()	
displayNewickTree(libPath, treeFastaFile, treeFile)


###############################################
#write out result
#        g = codecs.open(projectErrorFile, "w")
#        g.write(codecs.BOM_UTF8)
#        g.write("There are no significant hits\n")
#        g.close()

g = codecs.open(projectHtmFile, "w")
g.write(codecs.BOM_UTF8)
g.write("--------------------------------------------------------------------------------\n")
g.write("Your query sequence is:\n\n")
g.write(queryResult+"\n")

g.write("--------------------------------------------------------------------------------\n")
g.write(identificationResult+"\n")

g.write("--------------------------------------------------------------------------------\n")
g.write("TOP 20 Matches:\n\n")
g.write("Sujct id\tAccession\tSpecies\tIdentity\tMax score\tE value\n")
g.write(tableResult+"\n")

g.write("--------------------------------------------------------------------------------\n")
g.write("A neighbor-joining tree is provided:\n\n")
from Bio import Phylo
tree = Phylo.read(treeFile, "newick")
Phylo.draw_ascii(tree, g, column_width=80)

g.write("--------------------------------------------------------------------------------\n")
g.write("Top 20 significant alignments:\n\n")
g.write(alignmentResult+"\n")

g.close()
