# Supplementary material for: BOKP: A DNA Barcode Reference Library for Monitoring Herbal Drugs in the Korean Pharmacopeia
Source: Front Pharmacol. 2017 Dec 19;8:931. doi: 10.3389/fphar.2017.00931 (PMC5742532; doi:10.3389/fphar.2017.00931)
Supplement: Data Sheet 1 — The program codes for identification engine KP_IDE. [file DataSheet1.ZIP › KP_IDE_20170529/databases/allBarcode/allBarcode.fas]

>Citrus_x_paradisi_JN315366
GATTTTGGTCTTTGTGTAGGCGGGTTTTTGAAAATAACGGATCAATACTGACCCCCAGCT
GGGGGTCAGTATTGATCCGTTATTTAGTCGGGTTTCTTTATCGGGGTTCTTTATTAGTTT
TTAGTTCATTTTTTTTTTTTTTAAGTATTTTTATGCTTTTCTTTCTTTGATTTCTTTCTT
TGATTTAGTATGATATTATTGGTATGCGCTAATACTACTAATAAATTAGTAAATTTATAA
TTTTATTATTAGATTATTAATTAGAAATTAGAGTTGCCATTTTCGAATTTTACAGTTAAT
TTCATAGCAAAGAAAAAAGACAATAGAAAGGTTGTAGTTTTCTTCCCTTCGATCTTCATT
TGGCTCTTCATAAGTAAGATAAGATAAACAAAAATAATCAATGGTTGAATTTGAGATCTT
TGTATTTCAAAATTGGTAAATAGCGGAGGG
>Citrus_x_paradisi_JN315367
GATTTTGGTCTTTGTGTAGGCGGGTTTTTGAAAATAACGGATCAATACTGACCCCCAGCT
GGGGGTCAGTATTGATCCGTTATTTAGTCGGGTTTCTTTATCGGGGTTCTTTATTAGTTT
TTAGTTCATTTTTTTTTTTTTTAAGTATTTTTATGCTTTTCTTTCTTTGATTTCTTTCTT
TGATTTAGTATGATATTATTGGTATGCGCTAATACTACTAATAAATTAGTAAATTTATAA
TTTTATTATTAGATTATTAATTAGAAATTAGAGTCGCCATTTTCGAATTTTACAGTTAAT
TTCATAGCAAAGAAAAAAGACAATAGAAAGGTTGTAGTTTTCTTCCCTTCGATCTTCATT
TGGCTCTTCATAAGTAAGATAAGATAAACAAAAATAATCAATGGTTGAATTTGAGATCTT
TGTATTTCAAAATTGGTAAATAGCGGAGGG
>Prunus_mume_AF318728
CACGTCGTTGCCCCCCCATCTACTCCTTCGGGATTGCGGGGGGCGGATGATGGCCTCCCG
TGCGCCTCGTCGCGCGGTTGGCATAAATACCAAGTCCTCGGCGACGCACGCCACGACAAT
CGGTGGTTGCGAAACCTCGGTTGCCCGTCGTGYGCGGTCGTCGYGCATCGAGGGCTCGAA
AATATTGCCCGGCTCCGGCTCGGCTTTCAACG
>Scrophularia_crassicaulis_JF409900
CGCATCGCGTCGCCCCCCTCCCAATCCCTCGGGACAACGGAGAGGGGCGGATATTGGCCT
CCCGTGCTCTTCGGTGCGCGGCTGGCCCAAATGTGATCCCGCGTCGACGCGAGTCACGAC
CAGTGGTGGTTGATTTTCTCAACTCGCGTGCTGTCGTGCCGTACCGCGTCGTTCGTTTGG
GCATCGTCGCAGACCCAAAAGGTGCTCTAGAGTGCCTTCGACCG
>Prunella_vulgaris_KX270925
CGCATCGCGTCGCCCCACCTCACCGTGCACGAACGTGCCGGCGAGTGGGGCGGATATTGG
CCCCCCGTGCGCCTCGGCGTGCGGTCGGCCCAAATGCGATCCCTCGGCGACTCGTGTCGC
GACTAGTGGTGGTTGAACCTCAATCTCTCAATCGTCGTGCTCCCGCGTCGTCTGCAAGGG
CATCAATGAACGACCCAACGGTGTCGGTGCCGCACGGCGCCCCACCTTCGACCG
>Polyporus_arcularius_JQ283965
TGAAATTCTCAACCTAACAAGTTCTTAACGGGGCTTGCTTAGGCTTGGACTTGGAGGCTT
GTCGGCTGTTAGCAGTCGGCTCCTCTCAAATGCATTAGCTTGGTTCCTTGCGGATCGGCT
CACGGTGTGATAATTATCTGCGCCGCGACCGTTGAAGCGTTTAA
>Polyporus_arcularius_JQ283966
TGAAATTCTCAACCTAACAAGTTCTTAACGGTGCTTGCTTAGGCTTGGACTTGGAGGCTT
TGTCGGCTCTTAGCAGTCGGCTCCTCTCAAATGCATTAGCTTGGTTCCTTGCGGATCGGC
TCACGGTGTGATAATTATCTGCGCCGCGACCGTTGAAGCGTTTAA
>Prunella_vulgaris_KX270926
CGCATCGCGTCGCCCCACCTCACCGCGCACGAACGTGCCGGCGAGTGGGGCGGATATTGG
CCCCCCGTGCGCCTCGGCGTGCGGTCGGCCCAAATGCGATCCCTCGGCGACTCGTGTCGC
GACTAGTGGTGGTTGAACCTCAATCTCTCAATCGTCGTGCTCCCGCGTCGTCTGCAAGGG
CATCAATGAACGACCCAACGGTGTCGGTGCCGCACGGCGCCCCACCTTCGACCG
>Prunella_vulgaris_KX270923
CGCATCGCGTCGCCCCACCTCACCGCGCACGAACGTGCCGGCGAGTGGGGCGGATATTGG
CCCCCCGTGCGCCTCGGCGTGCGGTCGGCCCAAATGCGATCCCTCGGCGACTCGTGTCGC
GACTAGTGGTGGTTGAACCTCAATCTCTCAATCGTCGTGCTCCCGNGTCGTCTGCAAGGG
CATCAATGAACGACCCAACGGTGTCGGTGCCGCACGGCGCCCCACCTTCGACCG
>Prunella_vulgaris_KX270922
CGCATCGCGTCGCCCCACNTCACCGCGCACGAACGTGCCGGCGAGTGGGGCGGATATTGG
CCCCCCGTGCGCCTCGGCGTGCGGTCGGCCCAAATGCGATCCCTCGGCGACTCGTGTCGC
GACTAGTGGTGGTTGAACCTCAATCTCTCAATCGTCGTGCTCCCGCGTCGTCTGCAAGGG
CATCAATGAACGACCCAACGGTGTCGGTGCCGCACGGCGCCCCACCTTCGACCG
>Ephedra_aphylla_GU968552
CAAACCACAATTCGCCCCCCGGCTCATGTCGTCGGGGGGACGGCCTTGACCGTCCGGTCC
GCCTCGGCGGTGCGGTCGGTTGAAATGCAAAAGGGGACCTTCGCATGCTCTCCGACGGTG
GGAGGTTGCGCATCGCGGCCCGCTTCCCGGGAGGGGTCGCATCCGGCACCGACTGTGCGG
GAGATGCTGCGTAAGGTTTCCCGATCGAAAAAGGACTTCACCAGAGGCGGGATTTATTCC
CGTCGCAAACG
>Terminalia_bellirica_KC602394
CACATCGCGTTGCCTCCAGATCCTTCACCCCTCGACCGTTGCGGTGATGATCCGGATGCG
GAAGCTGGCCTCCCGTGACCGCGCGTCGCGGATGGCCAAAACACGTGCTGGGGGAAGCGA
AGCGCCACGGCATTCGGTGGTCGATCTAAGCCCCAGAAGCAGTGCCGGCGGTGGCCGCAT
ATGTCCCCAGCCCACGACCCTAAACGTTAACCGACG
>Senna_gaudichaudii_KU564728
CTAATATATATATGAGTTTTTGAACGTAAAGGAGCAATATCAAGAGGGTTGATATTGCTC
CTTTACTTTCTTTTTTAGTAGTCTTTTTCTTCATATTCAAAATTTTTTTTTATTTACTTC
AATATAACATTATTTTAACATAAGAAAAAGATATTGGAGTTTCGTACTTTTTTTTTACTA
ATTTCTACGTTTTTATGATCAATCCTTTCTTAGAAGACGAGTCTYAAAGACGAGGAAAAA
CTTAAAAATAATGAAAAAYATCWGTAATTTTTTT
>Valeriana_convallarioides_KM358841
CGCATCGCGTCGCCCCCCCTCCCCGCCTCCCCCTCATCGGGGCGCGGCGTGCGGCGGGGG
GCGCGGACGATGGCCTCCCGCGCCTCCATCGGGCGCGGCTGGCCCAAAACACGGTCCCCC
GGCAACGGACGTCTCGGCGAGTGGTGGTTGAATAAGCCCTCTGTTCGCGCCGTGGCCCTC
CCCGTCTTCCGGGTGGCGAATCGACCCAGACGCGCTGTCCTCGAGACGGCGCTCCAACC
>Phellodendron_chinense_KT961084
AATGGATAAGATTTTGATCTTTGTGTAGACGAGTTTTTAAAAATAACGGATCAATACCGA
CCCCCCTTGCGGGGGGTCGGTATTAATCCGTTATTGAGTCGGTTTCTTTAGTAGTTTTTT
ATTTACATCTTTTTTTTTTTTATTTTAATTTGAAGTATTTTTATGCTTTTCGTTCTTTTC
TTTGATTTAGTATCATATATTTGGTATGCGCTAATACTACTAAGAAAATTTTAATTTTCT
TAATTTATTAATTAGATTCTAATTTTTGAATTTTTACAGTTAATTTAATAGAAAAGAAAA
GAGAAAGGTTGTAGTTTTGTGCCCTTCGATCTTCATGGATTTTCATAAATAAGATAAGAT
AAAAAAATAATGATCAATGATTGAAATGGAGATTTTTGTAGTTCAAAATTTTGTAAATAG
CAGAGGGGCG
>Rosa_albertii_KJ575420
GACTTTGGTCTTAGTATATATGAGTTCGTGAAAGTTTTGAAAGTAAAGGAGCAATACTAA
ATTTCTTGTTATATCAAGAGGTTTGGTGTTGCTCCTTTACCATATTACTATAAATAATTA
TTTACCATATTACTATAAATAATTATTTAAATTTAATTACTATAATTAAATAAAATTATT
ACTATAATTAAACTATAATGAAATTAGTGTTTTAGTACTCTTTTTTTTTACTAAAAGATT
AAAATAAAAGGGTTTCCATTTATGTTGTATTCTCTTTTACAAGTAATGATAAATGGTGGA
AATATTTGTAATTTCTATTTTTATTTAAATTTTTATTTAAATAGTACAA
>Alpinia_conchigera_KJ871924
TGGCATCGTCGCCTTTGCTCCTTGCTTTGCTGCTAGTGCTAAGTGCGGAAATTGGCCTCG
TGTGCCCTCGAGCGAGGGCACAGTCGGTTGAAGAGTGGGTAGTCGGTAGACGTCGGGCGC
GATGGGTGTTGGTCGCTCTATGCGTGAATCAAACATCGTCCCTGTCGTACTGGGATGAGT
CCTCAAGAGACCTTGTGTGATTGCAGCATCGCATGAAAGTGCCGTGTTCATTAGATTG
>Alpinia_conchigera_KJ871925
TGGCATCGTCGCCTTTGCTCCTTGCTTTGCTGCTAGTGCTAAGTGCGGAAATTGGCCTCG
TGTGCCCTCGAGCGAGGGCACAGTCGGTTGAAGAGTGGGTAGTCGGTAGACGTCGGGCGC
GATGGGTGTTGGTCGCTCTATGCGTGAATCAAACATCGTCCCTGTCGTACTGGGATGAGT
CCTCAAGAGACCTTGTGTGATTGCAGCATCGCATGAAAGTGCCGTGTTCATTAGATTG
>Alpinia_conchigera_KJ871926
TGGCATCGTCGCCTTTGCTCCTTGCTTTGCTGCTAGTGCTAAGTGCGGAAATTGGCCTCG
TGTGCCCTCGAGCGAGGGCACAGTCGGTTGAAGAGTGAGTAGTCGGTAGACGTCGGGCGC
GATGGGTGTTGGTCGCTCTATGCGTGAATCAAACATCGTCCCTGTCGTACTGGGATGAGT
CCTCAAGAGACCTTGTGTGATTGCAGCATCGCATGAAAGTGCCGTGTTCATTAGATTG
>Alpinia_conchigera_KJ871927
TGGCATCGTCGCCTTTGCTCCTTGCTTTGCTGCTAGTGCTAAGTGCGGAAATTGGCCTCG
TGTGCCCTCGAGCGAGGGCACAGTCGGTTGAAGAGTGGGTAGTCGGTAGACGTCGGGCGC
GATGGGTGTTGGTCGCTCTATGCGTGAATCAAACATCGTCCCTGTCGTACTGGGATGAGT
CCTCAAGAGACCTTGTGTGATTGCAGCATCGCATGAAAGTGCCGTGTTCATTAGATTG
>Alpinia_conchigera_KJ871920
TGGCATCGTCGCCTTTGCTCCTTGCTTTGCTGCTAGTGCTAAGTGCGGAAATTGGCCTCG
TGTGCCCTCGAGCGAGGGCACAGTCGGTTGAAGAGTGGGTAGTCGGTAGACGTCGGGCGC
GATGGGTGTTGGTCGCTCTATGCGTGAATCAAACATCGTCCCTGTCGTACTGGGATGAGT
CCTCAAGAGACCTTGTGTGATTGCAGCATCGCATGAAAGTGCCGTGTTCATTAGATTG
>Alpinia_conchigera_KJ871921
TGGCATCGTCGCCTTTGCTCCTTGCTTTGCTGCTAGTGCTAAGTGCGGAAATTGGCCTCG
TGTGCCCTCGAGCGAGGGCACAGTCGGTTGAAGAGTGGGTAGTCGGTAGACGTCGGGCGC
GATGGGTGTTGGTCGCTCTATGCGTGAATCAAACATCGTCCCTGTCGTACTGGGATGAGT
CCTCAAGAGACCTTGTGTGATTGCAGCATCGCATGAAAGTGCCGTGTTCATTAGATTG
>Alpinia_conchigera_KJ871922
TGGCATCGTCGCCTTTGCTCCTTGCTTTGCTGCTAGTGCTAAGTGCGGAAATTGGCCTCG
TGTGCCCTCGAGCGAGGGCACAGTCGGTTGAAGAGTGGGTAGTCGGTAGACGTCGGGCGC
GATGGGTGTTGGTCGCTCTATGCGTGAATCAAACATCGTCCCTGTCGTACTGGGATGAGT
CCTCAAGAGACCTTGTGTGATTGCAGCATCGCATGAAAGTGCCGTGTTCATTAGATTG
>Alpinia_conchigera_KJ871923
TGGCATCGTCGCCTTTGCTCCTTGCTTTGCTGCTAGTGCTAAGTGCGGAAATTGGCCTCG
TGTGCCCTCGAGCGAGGGCACAGTCGGTTGAAGAGTGGGTAGTCGGTAGACGTCGGGCGC
GATGGGTGTTGGTCGCTCTATGCGTGAATCAAACATCGTCCCTGTCGTACTGGGATGAGT
CCTCAAGAGACCTTGTGTGATTGCAGCATCGCATGAAAGTGCCGTGTTCATTAGATTG
>Alpinia_conchigera_KJ871928
TGGCATCGTCGCCTTTGCTCCTTGCTTTGCTGCTAGTGCTAAGTGCGGAAATTGGCCTCG
TGTGCCCTCGAGCGAGGGCACAGTCGGTTGAAGAGTGGGTAGTCGGTAGACGTCGGGCGC
GATGGGTGTTGGTCGCTCTATGCGTGAATCAAACATCGTCCCTGTCGTACTGGGATGAGT
CCTCAAGAGACCTTGTGTGATTGCAGCATCGCATGAAAGTGCCGTGTTCATTAGATTG
>Alpinia_conchigera_KJ871929
TGGCATCGTCGCCTTTGCTCCTTGCTTTGCTGCTAGTGCTAAGTGCGGAAATTGGCCTCG
TGTGCCCTCGAGCGAGGGCACAGTCGGTTGAAGAGTGGGTAGTCGGTAGACGTCGGGCGC
GATGGGTGTTGGTCGCTCTATGCGTGAATCAAACATCGTCCCTGTCGTACTGGGATGAGT
CCTCAAGAGACCTTGTGTGATTGCAGCATCGCATGAAAGTGCCGTGTTCATTAGATTG
>Astragalus_olurensis_JQ685587
CATATCGTTGCCTGATGCCTATTGCAGTGCAATAGGAATTTCTAGGGCGAATGATGGCTT
CCCGTGAGCGTTGTTGCCTCGCGGTTGGTTGAAAATTGAGTCCTTGGTAGGGTGTGCCAT
GATAGATGGTGGTCGAGTTAGCACGATACCGATCATGTGCATGCCCCCCAAAATATGGCC
TCTATGACCCACATGTGTCTTTTGACACTCATGACG
>Astragalus_olurensis_JQ685586
CATATCGTTGCCTGATGCCTATTGCAGTGCAATAGGAATTTCTAGGGCGAATGATGGCTT
CCCGTGAGCGTTGTTGCCTCGCGGTTGGTTGAAAATTGAGTCCTTGGTAGGGTGTGCCAT
GATAGATGGTGGTCGAGTTAGCACGATACCGATCATGTGCATGCCCCCCAAAATATGGCC
TCTATGACCCACATGTGTCTTTTGACACTCATGACG
>Prunella_vulgaris_KX270924
CGCATCGCGTCGCCCCACCTCACCGCGCACGAACGTGCCGGCGAGTGGGGCGGATATTGG
CCCCCCGTGCGCCTCGGCGTGCGGTCGGCCCAAATGCGATCCCTCGGCGACTCGTGTCGC
GACTAGTGGTGGTTGAACCTCAATCTCTCAATCGTCGTGCTCCCGCGTCGTCTGCAAGGG
CATCAATGAACGACCCAACGGTGTCGGTGCCGCACGGCGCCCCACCTTCGACCG
>Prunus_persica_FN675835
GACTTTGGTCTTAGTATATACGAGTTCTTGAAAGTAAAGGAGCAATAATAAATTTCTTGT
TATATCAAGAGGTTTGGTATTGCTCCTTTACTATATAAAAAAAATACTAATATACTACAG
AAGCAATACAAACCTCTTGATATAACAAGAAATTTATTATTGCTCCTTTACTTTCAAGAA
CTCCTATAATACTAAGAGTTTCAGTCTATTTTATATTGTATTTTATCTTACAAGTAATGA
TAAATGGTGTAAATATTTGTAATAGTAAAGGG
>Astragalus_olurensis_JQ685588
CATATCGTTGCCTGATGCCTATTGCAGTGCAATAGGAATTTCTAGGGCGAATGATGGCTT
CCCGTGAGCGTTGTTGCCTCGCGGTTGGTTGAAAATTGAGTCCTTGGTAGGGTGTGCCAT
GATAGATGGTGGTCGAGTTAGCACGATACCGATCATGTGCATGCCCCCCAAAATATGGCC
TCTATGACCCACATGTGTCTTTTGACACTCATGACG
>Gentiana_crassicaulis_KM236523
CGCATCGCGTCGCCCCCCCAACACCGTGCATGAAACATTGCCGGTTGTCGGAGGGGCGGA
TATTGGCTTCCCGTGCTTCGGTGCGGCTGGCCTAAATGCAAGTCCCTTGCGACGGACACG
ACGACAAGTGGTGGTTGATTGCCTCAACTAAGGTGCTGTCGCGCGTTACCCCGTCGGATG
AGGAGACTTCTTTGACCCTAATGCAAGCGTTGTCACGACGCCTGCCACGACCG
>Gentiana_crassicaulis_KM236522
CGCATCGCGTCGCCCCCCCAACACCGTGCATGAAACATTGCCGGTTGTCGGAGGGGCGGA
TATTGGCTTCCCGTGCTTCGGTGCGGCTGGCCTAAATGCAAGTCCCTTGCGACGGACACG
ACGACAAGTGGTGGTTGATTGCCTCAACTAAGGTGCTGTCGCGCGTTACCCCGTCGGATG
AGGAGACTTCTTTGACCCTAATGCAAGCGTTGTCACGACGCCTGCCACGACCG
>Gentiana_crassicaulis_KM236521
CGCATCGCGTCGCCCCCCCAACACCGTGCATGAAACATTGCCGGTTGTCGGAGGGGCGGA
TATTGGCTTCCCGTGCTTCGGTGCGGCTGGCCTAAATGCAAGTCCCTTGCGACGGACACG
ACGACAAGTGGTGGTTGATTGCCTCAACTAAGGTGCTGTCGCGCGTTACCCCGTCGGATG
AGGAGATTTCTTTGACCCTAATGCAAGCGTTGTCACGACGCCTGCCACGACCG
>Gentiana_crassicaulis_KM236520
CGCATCGCGTCGCCCCCCCAACACCGTGTATGAAACATTGCCGGTTGTCGGAGGGGCGGA
TATTGGCTTCCCGTGCTTCGGTGCGGCTGGCCTAAATGCAAGTCCCTTGCGACGGACACG
ACGACGAGTGGTGGTTGATTGCCTCAACTAAGTTGATGTCGCGCGTTGCCCCGTCGGATG
AGGAGACTTCCTTGACCCTAATGCAAGCGTCGTCACGACGCCTGCCACGACCG
>Gentiana_crassicaulis_KM236527
CGCATCGCGTCGCCCCCCCAACACCGTGCATGAAACATTGCCGGTTGTCGGAGGGGCGGA
TATTGGCTTCCCGTGCTTCGGTGCGGCTGGCCTAAATGCAAGTCCCTTGCGACGGACACG
ACGACAAGTGGTGGTTGATTGCCTCAACTAAGGTGCTGTCGCGCGTTACCCCGTCGGATG
AGGAGATTTCTTTGACCCTAATGCAAGCGTTGTCACGACGCCTGCCACGACCG
>Gentiana_crassicaulis_KM236526
CGCATCGCGTCGCCCCCCCAACACCGTGTATGAAACATTGCCGGTTGTCGGAGGGGCGGA
TATTGGCTTCCCATGCTTCGGTGCGGCTGGCCTAAATGCAAGTCCCTTGCGACGGACACG
ACGACAAGTGGTGGTTGATTGCCTCAACTAAGTTGATGTCGCGCGTTGCCCCGTCGGATG
AGGAGACTTCCTTGACCCTAATGCAAGCGTCGTCACGACGCCTGCCACGACCG
>Gentiana_crassicaulis_KM236525
CGCATCGCGTCGCCCCCCCAACACCGTGTATGAAACATTGCCGGTTGTCGGAGGGGCGGA
TATTGGCTTCCCGTGCTTCGGTGCGGCTGGCCTAAATGCAAGTCCCTTGCGACGGACACG
ACGACAGTGGTGGTTGATTGCCTCAACTAAGTTGATGTCGCGCGTTGCCCCGTCGGATGA
GGAGACTTCCTTGACCCTAATGCAAGCGTCGTCACGACGCCTGCCACGACCG
>Gentiana_crassicaulis_KM236524
CGCATCGCGTCGCCCCCCCAACACCTTGTATGAAACATTGCCGGTTGTCGGAGGGGCGGA
TATTGGCTTCCCGTGCTTCGGTGCGGCTGGCCTAAATGCAAGTCCCTTGCGACGGACACG
ACGACAAGTGGTGGTTGATTGCCTCAACTAAGTTGATGTCGCGCGTTGCCCCGTCGGATG
AGGAGACTTCCTTGACCCTAATGCAAGCGTCGTCACGACGCCTGCCACGACCG
>Rubus_jianensis_KU881166
CACGTCGTTGCCCCCCCAAACCCCCTCGGGAGTTGGGCGGGACGGATGATGGCCTCCCGT
GTGCTCCGTCATGCGGTTGGCATAAAAAACAAGTCCCCGGCGACTAACGCCACGACAATC
GGTGGTTGTCAAACCTCTGTTGCCTATCGTGTGCGCGTGTCGAACGAGGGCTCAACGAAC
CATGCTGCATTGATTCGTCGATGCTTTCAACG
>Citrus_glauca_FJ434161
CGCATCGTTGCCCCACCCCACCCCCCCAAACCAAGGCGGGGGCCCCGGGGTGCGGGCGGA
GATTGGCCTCCCGTGCGCTGACCGCTCGCGGTTGGCCCAAATCTGAGTCCTCGGCGACCG
AAGCCGCGGCGATCGGTGGCGAAACAAAGCCTCTCGAGCTCCCGCCGCGCGCCCGGTCTC
CGAGTGGGGACTCTGCGACCTTAAAGCTCCGCGTAAGCGGCGTTCGCATCG
>Gentiana_crassicaulis_KM236528
CGCATCGCGTCGCCCCCCCAACACCGTGTATGAAACATTGCCGGTTGTCGGAGGGGCGGA
TATTGGCTTCCCGTGCTTCGGTGCGGCTGGCCTAAATGCAAGTCCCTTGCGACGGACACG
ACGACAAGTGGTGGTTGATTGCCTCAACTAAGTTGATGTCGCGCGTTGCCCCGTCGGATG
AGGAGACTTCCTTGACCCTAATGCAAGCGTCGTCACGACGCCTGCCACGACCG
>Rubus_tephrodes_KU881188
CACGTCGTTGCCCCCCCAAACCCCCTCGGGAGTTGGGCGGGACGGATGATGGCCTCCCGT
GTGCTCCGTCATGCGGTTGGCATAAAAAACAAGTCCTCGGCGACTAACGCCACGACAATC
GGTGGTTGTCAAACCTCTGTTGCCTATCGTGTGCGCGTGTCGAACGAGGGCTCAACGAAC
CATGCTGCATTGATTCGTCGATGCTTTCAACG
>Polyporus_squamosus_AF518762
TTAAATTCTCAAACTCTATGACTTTATTKTTGTAGCTGTTTGGATTGTKGGGGGTTGCTG
GCTTCTTTCTTTGAAGTCGGCTCCTCTTAAATGCATTAGCGGGACTTTGTAGCCTCTGCG
CATATTGTGATAATTATCTACGCTAGACKCATGCAATTCTKATATTGTCCAGCTTTCTAA
TCGTCTCAARGGACAATTACTTWGACAATC
>Polyporus_squamosus_AF518761
TGAAATTCTCAACCCTGCGCTTTTCTTGTGAAAGCGCGTGGGCTTGGACTTGGAGGCTTT
GCTGGTCCTCGCGGATCGGCTCCTCTCAAATGCATTAGCGAGACCCTTGTGGTGCCGCCC
CCGGTGTGATAATTGTCTACGCCGTGGGTACACCGCGATTGTGGGGGACCTGCTTCCAAC
CGTCGAAAGACAACTTCATCGAAACT
>Gentiana_yunnanensis_KU512618
GAACTTGGTCTTAATCCTATAATCTAGATTATAGGAGAGATTTTTAAAATATAAAATTAA
GGAGCAATAATCCACCCCTTGTTTTATCAAGGGGACGTTATTGCTCCTTAATTTTATATT
TTTTTTCGGTAAGGGTTATTATTAGAATATGTTAATAATCTATATTAACATATTAATTAT
CAATATTGATAACTAAGATATAAAGAAGAAAAAGAAGAATATGCTTGAAATGGCATTACA
ATTATAACAAATTCTAAATAAAAAAAAAAAGAAAATAGTATCAAAAATTTAAAGACTAAA
GAAATACAGATATTTCAAGGG
>Ligusticum_tenuissimum_KP058314
CGCATGATCTTTGCCCACAACCATTCACTCCTTGAGGAGATGTGTCGGTTTGGGGGCGGA
AATTGGCCTCCCGTGCCTTGTTGTGCGGTTGGCGCAAAATCTAGTCTCCGGCGACGGACG
TCGTGACATCGGTGGTTGTAAAAGACCCTCATGTCTTGTCGCGCGAATCCTCGCCATCTT
AGTGAGCTCTAGGACCCTTAGGCGGCACACACTCTGTGCGCTTCGATTG
>Curcuma_attenuata_KC441328
TGTATCTGAATTGTTAAAGAAATGTAGCAATACCCTGAAATAACAATACCCCATATCTCG
CTTAAGCGAGATATGGGGTATTGTTATTTTGTTTGATGTAATGTAATAGTATTTTCATTT
TTTGCGTATAGCATACATATTTATTTATATTGTATAACATATTTAGATATTTAGATTGTA
TATATGTATATTAAATACAAATACATAAGTATATAAGTATATAAAGTATAAGAAATGAAC
TTAACGACGAGATTTATTATCGTTTCTTGCATGTCTCGTAAAAGACAGAGTAGGTGCAAA
TTCTCCCAATTTGTGACCCACCATACGATCCGTTATATAAATAGGTAAATGTTCCTTTCC
ATTATGAATAGCGATTGTATGGCCAATCATTGTGGGTATAATGGTAGATGCCCGAGACCA
AGTTACTATTATTTCTTTCTCTTCCCTCGTGTTGAGTTTTTCAATTTTTGCCGATAAATG
ATTAGCTACAAAAGGGTTTTTTTTTAGTGAACGTGTCATGTCACAGTGTATTACTCCTTT
TTTTTTACATTTTTTATTTTAAAGATTGGCATTCTATGTCCAATATCTCGATCTAAGTTA
A
>Epimedium_sagittatum_KPS0086A01I
CGCACAGCGTCGCTCCCACCATGATGCCTTTGTTCTGTTATCGGGCAACTGCAACGTGGC
TTGGGAAGCGGATATTGGCCCCCCGTACCTTTGTAGGCGCGGCCGGCCTAAAATTCGGCC
CTCGGCGACGAGCGTCACGATCAGTGGTGGTTGAATAACCCCTTTGTCATAGACCGGTAT
CGTGTTGTTTCGTCGTCTATTTGGGCCATATGGACCCTTGCGTGTCGTATAAACGACATT
CACTCTG
>Rubus_alexeterius_var._acaenocalyx_KU881055
CACGTCGTTGCCCCCCCCAAACCCCCTCGGGAGTTGGGCGGGACGGATGATGGCCTCCCG
TGTGCTCTGTCATGCGGTTGGCATAAAAAATAAGTCCTCGGCGACTAACGCCACGACAAT
CGGTGGTTGTCAAACCTCTGTTGCCTATCGTGTGCGCGTGTCGAACGAGGGCTCAATGAA
CCATGCTGCATTGATTCGTCGATGCTTTCAACG
>Syzygium_seemannii_EF026613
ACACATGGCGTTGCCCCTAACCCCTCGCCTTGAATGGGGCGGGCGGGACTTGGGTGCGTA
TGTTGGCCTCCCGAGATGACCCTATCCCGGTTGGCCCAAAATCGAGCGTCGGAGCGATTA
GCACCACGACATTCGGTGGTTGATTAGACCCCAATGATCAATGTCGCGCGTGTCGCTCGT
GCACATGCTCCACGAATCTACCTTTCTCCAAC
>Crataegus_rivularis_EU500277
GACTTTGGTCTTAATATATATGAGTTCTTGAAAGTAAAGGAGTAATAAAAAATTTCTTGT
TATATCAAGAGGTTTGTTATTGCTCCTTTACTATTTAGACTATTTAGTTTTAGTATTTTT
TTAGTTATTACTTAACTATTTGTTTTATTCTTTTTTTTTTTTTTTACTAAAAAAAAAGAA
TAAAGTTTTCAATTTAGGTTGTATTTTATCTTACAAGTAATGCTAAATGGCGGAAAAATT
ATTAA
>Gentiana_officinalis_KM226702
GACTTCAGTCTTAATCCTATAATATAGGATTAAGAATTAAAATAAAGGAGCAATAACGCC
CCCTTGATAAAACAAGAAGTGGATTATTGCTCCTTTATTTTAATATTTTAATTTTATTTC
GGTAAGGATTATTATTAGAAATTATTATTAGAATATTTTAATAATCTATATTCAAATATT
ATCTATATTAAAATATTGACATTACAATATAACTAATTCTAAAAAAACTAGTAAAACAAA
AAAATATAAAAAAGAGTTAAAAAAAGAAAATAGTATCAAGAATTTAAAGACTAAAGAAAT
ACAGATAGTCAAGGG
>Juncus_maritimus_KX166294
GCTGCCCTACAACGCTCCGTGCCAGTATTTATACGGGCGGACGCGGAGCCTGGCCCTCCG
AGCCCTCGGGCCTGGCGGGCCGAAGCGCGTGGCTCCCCAATTGGGGCCGGCTGTGGCGAG
TGGTGGATTGTTCGCTCACGCGAGCCGTACGTCGCCCGCCGCGCCCCCTGAGGGAGAAGG
CCTCGTGTTTCCCCGGACGTACGGATGCCGTGCGGCATCCTCGGACCA
>Asparagus_fasciculatus_JX574249
GACTTTAGTCTTAATGTAGTAAGAATCGTTGAAGGAGCCATACCCAATATCTTCTTTTCG
TAAGATATTGGGTATAGCTCCCTCCCCCGCCAATGAATGATAAGTATCTATTTTATTCCA
TTAACGACGAGATTTATTATCGTTTCTCGCATGTCTCGCGAAAGTCAGAGTAGGCGCGAA
TTCTCCCAATTTGTGACCTACCATACGATCCGTTATATAAATAGGTAAATGTTCCTTTCC
ATTATGAATAGCGATTGTATGGCCAATCATTTTGGGTATAATGGTAGATGCCCGAGACCA
AGTTACTATTATTTCTTTCTCCTCCCTCATGTTGAGTTTTTCAATTTTTCTCGATAAATG
ATTAGCTACAAAAGGATTTTTTTTTAGTGAACGTGTCACAGCTGATTACTCCTTTTTTTA
CATTTTAAAGATTGGCATTCTATGTCCAATAGAATATCTCGATCTAAGTATGAAGGTAAG
AATAAATACAATAATGATGAATGGAAAAAAGAGAAAATTCTTTAGCTAGATAAGGG
>Epimedium_sagittatum_KPS0086A01P
TGTTGAGGCTCCATCTACAAATGGCTAAGACGTAGGTCTTTTTCTATTCAAGTAATTGAA
TAATTAAACTTGCATAAGAACGACCCGCCCTTTTGTAATTGTAAAGAGGTTGGGTCGTTC
TTGTGCATTGAATATTTTTTGCTTCAAACTCACATAGGCATTTTTTTGCTTTTTCAGGAA
AAGTAAAAAAAGCATTACTATAACTACCGGATTCATTCTAGATTATCCTAATGTTGTATA
TCTTCGTCAAAATTGTTTCTAATAATTTTTTTATCAAATTAAAGTGAAAATTCACTAATT
CGTATTAGTGTATTGTTTTCGAATGAATAGTCTGTCAATTTTTTTTTTGACTTTTCAAAA
AAGTATAAAGAAAAATGAAATGAAAAAAGTCATGTAATACTAAGTAGAGTGGTAGAGTGG
AAATTTCATTCTTTTGGGTTAAGAAGTTGAGAAATTAAAGGGG
>Curcuma_aromatica_KJ872057
TGGCATTGTCGCTTTTGCTCCATGCTTTGTCGGCATTGAGCGCGGAAGTTGGCCCCGTGT
GCCCTCGGGCACAGTCGGTCGAAGAGCGGGTAGTCGGTAATCGTCGAGCACGATGGACGT
TGGTCGTCGCGAGCGAGAACTGAACGTCGTCCTCGTCGTTTTGGGATGAGCCCTCAAGAG
ACCCTGTGTGATTGATGATTGCGGACCCGCGCGAAAGCGCCGCGTCAATCATTTG
>Salvia_coccinea_JQ934115
CGCATCGCGTCGCCCCCCGCCCTGCGCTCGGCGCACGGGCGGGGAGCGGAAACTGGCCTC
CCGTTCGCCCGGTGTGCGGCTGGCCCAAATGCGATCCCTCGGCGACTCGCGTCACGACAA
GTGGTGGTTGAACACTCAATCTCTTGCGTCGTCGTGCCGCTGTGTCGTTCTTACGGGTAT
CGAACAACGACCCTGCGGTGGCGGTGCCTCACGGCTCCACACCTTCGACCG
>Curcuma_aromatica_KJ872058
TGGCATTGTCGCTTTTGCTCCATGCTTTGTCGGCATTGAGCGCGGAAGTTGGCCCCGTGT
GCCCTCGGGCACAGTCGGTCGAAGAGCGGGTAGTCGGTAATCGTCGAGCACGATGGACGT
TGGTCGTCGCGAGCGAGAACTGAACGTCGTCCTCGTCGTTTTGGGATGAGCCCTCAAGAG
ACCCTGTGTGATTGATGATTGCGGACCCGCGCGAAAGCGCCGCGTCAATCATTTG
>Curcuma_aromatica_KJ872059
TGGCATTGTCGCTTTTGCTCCATGCTTTGTCGGCATTGAGCGCGGAAGTTGGCCCCGTGT
GCCCTCGGGCACAGTCGGTCGAAGAGCGGGTAGTCGGTAATCGTCGAGCACGATGGACGT
TGGTCGTCGCGAGCGAGAACTGAACGTCGTCCTCGTCGTTTTGGGATGAGCCCTCAAGAG
ACCCTGTGTGATTGATGATTGCGGACCCGCGCGAAAGCGCCGCGTCAATCATTTG
>Drynaria_bonii_GQ435000
CACTCGTATGGTTATCCAGCACAACTGGATGCCAAATCTCTTCAGAGGGGGAGGTTTGGT
GTCCAATGATATGAAGATTCGTGCGGTATAAAGGGTGGAAAAAGTGGTAACAGCTTTTCA
CAATTTCATGATTATCAGTTTCCAACCTTGAATTCTGAAAACTATTTGCAATATCCTTCT
GCGATTTAATAGATTACGAAGTTTCCCATTCTAATTTGCGGAATGTTTGTAAACTCCCAC
CCCAATCTTTTGAAGAACGGACAGGAAGGAGTGCATTCCTCATTTCAAAGATTTTCTATT
GTCTTGTCATATAAATACAGTTAATATGGATGTGTATCAACCGAAGGACCTATCTAGCTT
GCTTAACGGATAGATCTCGTTCACGTCCGGGGGGAGTCAAATAAATCAACAGAGGGG
>Paeonia_lactiflora_KX675027
CGTATCCCGTCGCACCCCCAACCCGTCCAAACTCGGGCATGATGGCTGGTGGGAGCGGAT
ATTGGCCTCCCGTGTACTCGCGTTACGGTTGGTTTAAAATCGAGCCCCGAGCGACGAACG
TCACGACAAGTGGTGGTCTGTAATAGCTATTTCGTGTTGTGCGTTGTCTCGTCGCCCGTG
GGAGCTCACAAAGACCCCAAAGCATCGTCACGATGATGCATCCATCG
>Rosa_odorata_KM353162
CACGTCGTTGTCGGGAGTTGGATGGGACGGATGATGGCCTCCCGTGTGCTCAGTCACGCG
GTTGGCATAAATACCAAGTCCTCGGCGACCAACGCCACGACAATCGGTGGTTGTCAAACC
TCGGTTTCCTGTCGTGCGCGCGTGTTGATCGAGTGCTTTCTTAAACAATGCGTGTCGATC
AGTCGATGCTTACAAC
>Rosa_odorata_KM353163
CACGTCGTTGTCGGGAGTTGGATGGGACGGATGATGGCCTCCCGTGTGCTCAGTCACGCG
GTTGGCATAAATACCAAGTCCTCGGCGACCAACGCCACGACAATCGGTGGTTGTCAAACC
TCGGTTTCCTGTCGTGCGCGCGTGTTGATCGAGTGCTTTCTTAAACAATGCGTGTCGATC
AGTCGATGCTTACAAC
>Rosa_odorata_KM353160
CACGTCGTTGTCGGGAGTTGGATGGGACGGATGATGGCCTCCCGTGTGCTCAGTCACGCG
GTTGGCATAAATACCAAGTCCTCGGCGACCAACGCCACGACAATCGGTGGTTGTCAAACC
TCGGTTTCCTGTCGTGCGCGTCTGTTGATCGAGTGCTTTCTTAAACAATGCGTGTCGATC
CGTCGATGCTTTCAAC
>Rosa_odorata_KM353161
CACGTCGTTGTCGGGAGTTGGATGGGGCGGATGATGGCCTCCCGTGTGCTCAGTCACGCG
GTTGGCATTAAATACCAAGTCCTCGGCGACCAACGCCACGACAATCGGTGGTTGTCAAAC
CTCGGTTTCCTGTCGTGCGCGCGTGCTGATCGAGTGCTTTCTTAAACAATGCGTGTCGAT
CCGTCGATGCTTACAAC
>Rosa_odorata_KM353164
CACGTCGTTGTCGGGAGTTGGATGGGACGGATGATGGCCTCCCGTGTGCTCAGTCACGCG
GTTGGCATAAATACCAAGTCCTCGGCGACCAACGCCACGACAATCGGTGGTTGTCAAACC
TGGGTTTCCTGTCGTGCGCGTCTGTTGATCGAGTGCTTTCTTAAACAATGCGTGTCGATC
AGTCGATGCTTACAAC
>Bupleurum_longiradiatum_var._breviradiatum_JQ975297
AAAAAGGAGCAATAACCTCTTTCTTGTTCTATCAAGAGCGCGGTATTGCTCCTTTTTTTA
TTTCTTTTTAGTTATTAGTATGAGTATTTACCTAGTTTGTTTAAAAAAATTTATACAAAC
TTTTTTTTTTATTTTTATTGGTTCGTTCATGATTGAGTATCATATTTGAATTCTATTCTA
AAAAGTTTGGCTATCTTATTCCCAACATTTTGGGAACGATAAAAAAAATGATTTTGAATA
ATAATAAAATAAAATTTGAATAATAAAAGAG
>Bupleurum_longiradiatum_var._breviradiatum_JQ975296
AAAAAGGAGCAATAACCTCTTTCTTGTTCTATCAAGAGCGCGGTATTGCTCCTTTTTTTA
TTTATTTTTAGTTATTAGTATGAGTATTTACCTAGTTTGTTTAAAAAAATTTATACAAAC
TTTTTTTTTATTTTTATTGGTTCGTTCATGATTGAGTATCATATTTGAATTCTATTCTAA
AAAGTTTGGCTATCTTATTCCCAACATTTTGGGAACGATAAAAAAAATGATTTTGAATAA
TAATAAAATTTGAATAATAAAAGAG
>Bupleurum_longiradiatum_var._breviradiatum_JQ975295
AAAAAGGAGCAATAACCTCTTTCTTGTTCTATCAAGAGCGCGGTATTGCTCCTTTTTTTA
TTTATTTTTAGTTATTAGTATGAGTATTTACCTAGTTTGTTTAAAAAAATTTATACAAAC
TTTTTTTTTATTTTTATTGGTTCGTTCATGATTGAGTATCATATTTGAATTCTATTCTAA
AAAGTTTGGCTATCTTATTCCCAACATTTTGGGAACGATAAAAAAAATGATTTTGAATAA
TAATAAAATTTGAATAATAAAAGAG
>Bupleurum_longiradiatum_var._breviradiatum_JQ975294
AAAAAGGAGCAATAACCTCTTTCTTGTTCTATCAAGAGCGCGGTATTGCTCCTTTTTTTA
TTTATTTTTAGTTATTAGTATGAGTATTTACCTAGTTTGTTTAAAAAAATTTATACAAAC
TTTTTTTTTATTTTTATTGGTTCGTTCATGATTGAGTATCATATTTGAATTCTATTCTAA
AAAGTTTGGCTATCTTATTCCCAACATTTTGGGAACGATAAAAAAAAATGATTTTGAATA
ATAATAAAATTTGAATAATAAAAGAG
>Bupleurum_longiradiatum_var._breviradiatum_JQ975293
AAAAAGGAGCAATAACCTCTTTCTTGTTCTATCAAGAGCGCGGTATTGCTCCTTTTTTTA
TTTATTTTTAGTTATTAGTATGAGTATTTACCTAGTTTGTTTAAAAAAATTTATACAAAC
TTTTTTTTTATTTTTATTGGTTCGTTCATGATTGAGTATCATATTTGAATTCTATTCTAA
AAAGTTTGGCTATCTTATTCCCAACATTTTGGGAACGATAAAAAAAATGATTTTGAATAA
TAATAAAATAAAATTTGAATAATAAAAGAG
>Bupleurum_longiradiatum_var._breviradiatum_JQ975292
AAAAAGGAGCAATAACCTCTTTCTTGTTCTATCAAGAGCGCGGTATTGCTCCTTTTTTTA
TTTATTTTTAGTTATTAGTATGAGTATTTACCTAGTTTGTTTAAAAAAATTTATACAAAC
TTTTTTTTTATTTTTATTGGTTCGTTCATGATTGAGTATCATATTTGAATTCTATTCTAA
AAAGTTTGGCTATCTTATTCCCAACATTTTGGGAACGATAAAAAAAATGATTTTGAATAA
TAATAAAATAAAATTTGAATAATAAAAGAG
>Bupleurum_longiradiatum_var._breviradiatum_JQ975291
AAAAAGGAGCAATAACCTCTTTCTTGTTCTATCAAGAGCGCGGTATTGCTCCTTTTTTTA
TTTATTTTTAGTTATTAGTATGAGTATTTACCTAGTTTGTTTAAAAAAATTTATACAAAC
TTTTTTTTTATTTTTATTGGTTCGTTCATGATTGAGTATCATATTTGAATTCTATTCTAA
AAAGTTTGGCTATCTTATTCCCAACATTTTGGGAACGATAAAAAAAATGATTTTGAATAA
TAATAAAATAAAATTTGAATAATAAAAGAG
>Croton_bixoides_EU497731
CGCAACATTGCTCCCAACCTATTAGGGTGCGGAATATGGCCTCCCGTGAGATCCCATCTC
GCGGCTGGCCGAAAAGAATGGTCCTCGGCTGCGAATGCCGCGACAATCGGTGGTTGTAAG
ACCCTCGGATGCTGTCGCGCGCACGTTTGCCTTCGGATAAGCAGGCCCCTCAGCGTCCTT
TGTGGCACGCTCACATCG
>Croton_megalobotrys_KP878357
CGCAACATCGCTCCCAACCCATTAGGGTGCGGAATATGGCCTCCCGTGCGATTCTCTCTC
GCGGTTGGCCGAAAAGAATGGTCCTCGGCTACGAATGCCGCGACAATCGGTGGTTGTAAG
ACCTTCGGACGCAGTCGCGCGCACGTATGCCTTAGGATATCGAGACCCCTCTGCGTCTAC
GTCCTTCGTGGCACGCTCACATCG
>Croton_megalobotrys_KP878356
CGCAACATCGCTCCCAACCCATTAGGGTGCGGAATATGGCCTCCCGTGCGATTCTCTCTC
GCGGTTGGCCGAAAAGAATGGTCCTCGGCTACGAATGCCGCGACAATCGGTGGTTGTAAG
ACCTTCGGACGCAGTCGCGCGCACGTATGCCTTAGGATATCGAGACCCCTCTGCGTCTAC
GTCCTTCGTGGCACGCTCACATCG
>Trichosanthes_kirilowii_KMS0217A01P
ACAACTTCCCTCTAGACCTAGCTGCTGTTGAAGTTCCATCTATCAATGGATAAGACTTCG
GTCTTAGTGTATACGAGTTCTTGAAAGTAAAGGAGCAATAACCAATTTCTTGTTTTCTCA
AGAGGATTGGTATTGCTCCTTTATTATGAATATTATGAATAAATTTTACATAAGTTTTTT
TTTCGAATTTCTACTTATACATAGTTATAGGATAGGGGGCGGATGTAGCCAAGTGGATCA
AGGCAGT
>Aconitum_gymnandrum_AY150238
CACACAGCGTCGCACCCCGCCAACCACGTTGACGGGGAGCGGAGATTGGCCCCCCGAGCC
CATTCGGGCACGGTCGGCACAAATGATGGTCCCCTGCGGCGAGCGTCGCGGTCAGCGGTG
GTTGTGTTCATCCTCCAAAGACATCAAGACGCGACAGCTCGCGCTGCACTCGGGGGCGCG
CGCACCCCACGGAGCCGCCACAAACGGCATCCACCCT
>Lycium_minimum_KM978680
GATCCCAGTCTAGTCTATAGGAGGTTTTGAAAAGAAAGGAGCAATAATCATTTTCTTGTT
CTATCAAGAAGGTGCTATTGCTCCTTTCTTTTTTTCTTTTTATATTATTAATTTACCAGT
ATTTTACTTATATAGACTTTTTGGTTTACATTATAGAAAAAGAAGGAGAGGGTATTTGCC
TGCATTTATTCATGATTGAGTATTCTATTTTGATTTTGTATTTATTTTAAATTGTAGAAA
TATAACTTGTTCCTCTTGTTGCTAATGTTACTATATCTTTTTTATTTCATTTCTAAAAAA
AATCTAATTTTGACTTCATATTCTTATCTTTGAAATAAGAAAGAAGAGATATTTTCGAAC
TTTAATCTTTTGTTTTCGAATTTAAATAATGTAAAAATGGAATGTAAGTACGCGAGGGG
>Prunus_apetala_AF411509
CACGTCGTTGCACCCCCACTACTCCCTCAGGATTGCGAGGTGCGGATGATGGCCTCCCGT
ACGCTCCGTCGCGCGGTTGGCATAAATACCAAGTCCTCGGCGACGCACGCCACGACAATC
GGTGGTTGCGAAACCTCGGTTGCCCGTCGTGTGCGGTCGTCGCGCATCGAGGGCTAGAAA
AAATGCTTGGCTCCGGCTTGGCTTTCAACG
>Bupleurum_longiradiatum_var._breviradiatum_JQ975299
AAAAAGGAGCAATAACCTCTTTCTTGTTCTATCAAGAGCGCGGTATTGCTCCTTTTTTTA
TTTATTTTTAGTTATTAGTATGAGTATTTACCTAGTTTGTTTAAAAAAATTTATACAAAC
TTTTTTTTATTTTTATTGGTTCGTTCATGATTGAGTATCATATTTGAATTCTATTCTAAA
AAGTTTGGCTATCTTATTCCCAACATTTTGGGAACGATAAAAAAAATGATTTTGAATAAT
AATAAAATAAAATTTGAATAATAAAAGAG
>Bupleurum_longiradiatum_var._breviradiatum_JQ975298
AAAAAGGAGCAATAACCTCTTTCTTGTTCTATCAAGAGAGCGGTATTGCTCCTTTTTTTA
TTTATTTTTAGTTATTAGTATGAGTATTTACCTAGTTTGTTTAAAAAAATTTATACAAAC
TTTTTTTTATTTTTATTGGTTCGTTCATGATTGAGTATCATATTTGAATTCTATTCTAAA
AGGTTTGGCTATCTTATTCCCAACATTTTGGGAACGATAAAAAAAATGATTTTGAATAAT
AATAAAATAAAATTTGAATAATCAAAGAG
>Trichosanthes_kirilowii_KMS0217A01I
CGCATCGCTGCCCCCCCAACGCAACCCCCACTCGGGTTCGTTGCGCAGGTGGGGGCACAC
GCTGGCCTCCCGTGCGCACCGTCGCGCGGATGGCTTAAATTCGAGTCCTCGGCGCCTGTC
GTCGCGACACTACGGTGGTTGATCCAGCCTCGGTACCGCGTCGCGACCTCAGCCCGCGCA
CCTCCTCCTTGCGAGCGAGGACTCCCATGCCGACCCTCTGAACGTCGTCCCCAAAGACGA
TGCTCTCGACG
>Pinellia_ternata_KF913352
CGCCCCACGTCTCTCCCCCATCCCCCCACGCACTGCGGCACCCGTGCGGGCGTGGAGGGA
CGAGGGATGCGGAGATTGGCCCACCGTGTACTCACGCGGCGGGCTCAAGAGCTCGGCCCT
CCCGCCGTGCGAGCAAACGGCGAGTGGTGGACGACGCTCATCGTCGCCATGGCGCACGCC
TGCGCACAAGGATGGGACCGACCGCGAAGAACCCAGCCATCGGAGATAACGGCACGACCG
CTCTTCGACCG
>Lycium_cooperi_AF238984
CGCATCGCGTCGCCCCCGCGCACCGCGCCCGTACCCCGGGTCGCGATGCATGTCGCGGGG
CGGAACTGGCCTCCCGTGCGCCTCGCGCTCGCGGCTGGCCTAAATGCGAGTCCACGTCGA
CGGACGTCACGGCAAGTGGTGGTTGTAACCCAACTCTCGAAGTGTCGTGGCTGTGCCCCG
TCGCGCGTCTGGCCTCCCAGACCCTTCTTGCGCTTAGGCGCTCCGACCG
>Xanthium_sibiricum_KR011990
CGCATCACGTCGCCCCCACCACGCCTCCCTTCTAGGGACGTCTTTGGTTGGGGCGGAGAT
TGGTCTCCCGTGCCCATGGCGTGGTTGGCCTAAATAGGAGTCTCCCTAAGAGGGACGCAC
GGCTAGTGGTGGTTGATAACACAGTCGTCTCGTGTCGTGCGTTTTCATTCTTGGGTGTAG
ATGCTCTTAAAATACCCTGACGCGTTGTCTTGCGACAGTGCTTCGATC
>Commiphora_stolonifera_AY831932
GATTTCGGTCTTTGTGTATACGAGTTTTTGAAAATAACGGAGCAATACCGACCCTCTTGC
GAGAAATTGGTATTGCTCCGTTATCGCTATTTAGTAGTTTTTCTTTAGTACTTTTTTCTT
TCCATATCTTTGTTTTCAACAAAACAAAAGTCTTTTTATGCCTTTGATTTAGTCCCTTCC
TTATATACTAATAATTAGAAACTAATCGAATATATGGAATAATAGAAAAAAAACGAATAT
AGAAACTCGAATCGATTAGATAAAAAGATAAAAGTTGGAATTTTCTGTCTCTTGGATCTG
AATTTCGATCTTCATAAGTTAAGATAAAAAAGAATGATGATCAAAAATAATGATCAATGC
TAGAAATTGAAATCTTTGGATTTTTTTATTTAAATCGAAATAGTGGAGGG
>Styrax_officinalis_AF327489
CACATCACCCTGCGCCCTCCCAGCACTCCTTCTGGCGTCTGGTGTCTGGGGCGTGGTATA
TTGGCCCCCCGTGCTCTATGGGGCGCGGTCGGCCTAAAATGGCACACATGACATCCGTCG
ACACAAAACAGTGGTTGGCGATTAGTCGTTACTATCCTGTGGTGTCGGTTGTTTTGCAGA
CCCAGAGTGCCGTTGCGACGGTGCCTCGG
>Zanthoxylum_austrosinense_var._stenophyllum_HM851488
CGCATCGTTGCCCCGCCCCACCCCCGCCCGGGGGCTTGGCGGCGAGGGCGGATAATGGCC
TCCCGTGCGCTCCCCGCTCGCGGTTGGCCCAAATCCGAGTCCCCGGCGACCGGAGCCGCG
ACGATCGGTGGTGAAAACAAACCTCTCGAGCACACGTCGCGTGCCCGGCTCTCCGTTCCG
AGACTCAGGGACCCTGACGCTCCGCGCGAGCGGCGCTCGCATC
>Cinnamomum_pauciflorum_HM019394
TACTTTGGTATTAGTGTATACGAGTCGTTGAAGGATCAATACCAAACTTCTTGTTCTATT
AAGAAGTTTGGTATTGATCCATTTGGTTCAGTAGTGTTTTATTCACATAATCGTTTTTCA
TTTTCATTTCTTTTATTCAACTTATGAAAACCGCTGGTTATTTCATGATCGAATATCGTA
GTTTCTTCTGTACCAACCTGCATTTTATATACTCTTATTCTTCAAAATCATTTTATTTTT
TGAAAAAATCAAAGCATTTTTCTTTTTTTTTTTTTTACGTACAACATTTTGTTTTATGTA
CAATATCTGTATTTCAGCAGGAAGGAGAGTGAAGTAATAAAGACTAAATCAAAAAATAAT
GAATGGGGAAAATGGAATCCTTTTGAGAGAGGAGGG
>Cinnamomum_pauciflorum_HM019393
TACTTTGGTATTAGTGTATACGAGTCGTTGAAGGATCAATACCAAACTTCTTGTTCTATT
AAGAAGTTTGGTATTGATCCATTTGGTTCAGTAGTGTTTTATTCACATAATCGTTTTTCA
TTTTCATTTCTTTTATTCAACTTATGAAAACCGCTGGTTATTTCATGATCGAATATCGTA
GTTTCTTCTGTACCAACCTGCATTTTATATACTCTTATTCTTCAAAATCATTTTATTTTT
TGAAAAAATCAAAGCATTTTTCTTTTTTTTTTTTTTACGTACAACATTTTGTTTTATGTA
CAATATCTGTATTTCAGCAGGAAGGAGAGTGAAGTAATAAAGACTAAATCAAAAAATAAT
GAATGGGGAAAAGGGAATCCTTTTGAGAGAGGAGGG
>Syzygium_aromaticum_KMS0053A03I
CACATGGCGTTGCCCCTAACTCCTCGCCTTGAATTGGGCGGGCGGGACTTGGGTGCGTAC
GTTGGCCTCCCGAGATGACCTTATCCCGGTTGGCCCAAAATCGAGCGTTGGAGCGATTAG
CACCACGACATTCGGTGGTTGATGAGACCCCAATGATCAATGTCGTGCGTGTCGCTCATG
CACACGCTCCACGAATCTACCTATCACCAACG
>Polygonum_achoreum_GQ339954
CGCACCGCGTCGCCCCCACCCCCCTCCGGGGGGGACGGGGCGGAGATTGGCCCCCCGTGC
GCCTCCCGGCGCGCGGCCGGCCCAAACACAGACCCCGCGACCGCTGGACGGCGCGACGAT
CGGTGGAGTAGACCCTACGCATCCCGTCGCGCCCCGAGCGGCCCTCGGAGGCCACGGTCG
ACCCTCGGTAGAACCACCGTT
>Polygonum_achoreum_GQ339955
CGCACCGCGTCGCCCCCACCCCCCTCCGGGGGGGACGGGGCGGAGATTGGCCCCCCGTGC
GCCTCACGGCGCGCGGCCGGCCCAAACACAGACCCCGCGACCGCTGGACGGCGCGACGAT
CGGTGGAGTAGACCCTACGCATCCCGTCGCGCCCCGAGCGGCCCTCGGAGGCCACGGTCG
ACCCTCGGTAGAACCACCGTT
>Polygonum_achoreum_GQ339956
CGCACCGCGTCGCCCCCACCCCCCTCCGGGGGGGACGGGGCGGAGACTGGCCCCCCGTGC
GCCTCACGGCGCGCGGCCGGCCCAAACACAGACCCCGCGGCCGCTGGACGGCGCGACGAT
CGGTGGAGTAGACCCTACGCATCCCGTCGCGCCCCGAGCGGCCCTCGGAGGCCACGGTCG
ACCCTCGGTAAAACCACCGTT
>Polygonum_achoreum_GQ339952
CGCACCGCGTCGCCCCCACCCCCCTCCGGGGGGGACGGGGCGGAGATTGGCCCCCCGTGC
GCCTCCCGGCGCGCGGCCGGCCCAAACACAGACCCCGCGACCGCTGGACGGCGCGACGAT
CGGTGGAGTAGACCCTACGCATCCCGTCGCGCCCCGAGCGGCCCTCGGAGGCCACGGTCG
ACCCTCGGTAGAACCACCGTT
>Polygonum_achoreum_GQ339953
CGCACCGCGTCGCCCCCACCCCCCTCCGGGGGGGACGGGGCGGAGACTGGCCCCCCGTGC
GCCTCACGGCGCGCGGCCGGCCCAAACACAGACCCCGCGGCCGCTGGACGGCGCGACGAT
CGGTGGAGTAGACCCTACGCATCCCGTCGCGCCCCGAGCGGCCCTCGGAGGCCACGGTCG
ACCCTCGGTAAAACCACCGTT
>Citrus_aurantium_var._daidai_KU174592
CGCATCGTTGCCCCACCCCACCCCCCCAAACCAAGGCGGGGGCCCTGGGGTGCGGGCGGA
GATTGGCCTCCCGTGCGCTGACCGCTCGCGGTTGGCCCAAATATGAGTCCTCGGCGACCG
AAGCCGCGGCGATCGGTGGTGAAACAAAGCCTCTCGAGCTCCCGCCGCGCGCCCGGTCTC
CAAGTGTGGACTCTGCGACCCTGAAGCTCCGCGCAAGCGGCGCTCGCATTG
>Arisaema_erubescens_KPS0024A01I
CGCCCCGCGTCGCTCCCTGACCCCCCATCTCACAGAGTGCGGGGGTGAGGGATGCGGAGA
TTGGCCCACCGTGCACGTGCGCGGCAGGCTGAAGAACTCGGCCCTCCTGCCGGGCGATTA
ACGGCGAGTGGTGGACGATGGTCATCGTCGCTGTGCCCGCGCGCAAGGATGGGCCGACCG
TGAGGAACCCAGTCATCGGAGAGAATAAACGCCTATATCTTCTTATGATAGGGTGGTATC
TCTTCGATCG
>Juncus_ambiguus_KX166526
GTTGCCCATGAACGCTCCTTCCCCATATTTTGTTTGGCGGGATGCGGAGCATGGCCTTCC
TTGTCCTCGGGCTCGGCGGGCTGAAGCATGTGGCTTGCCAATTGGGGCCGGCAGTGGCGA
GTGGTGGATTGCTCACGCGAGCCGTACGTCGCCCTTCGTGCCCTGAGCGGAAGCCTCTTG
TCACCCCGGACGCATGGATGCCTAACGGCTTCCTCGGACCA
>Juncus_ambiguus_KX166527
GTTGCCCATGAACGCTCCTTCCCCATATTTTGTTTGGCGGGATGCGGAGCATGGCCTTCC
TTGTCCTCGGGCTCGGCGGGCTGAAGCATGTGGCTTGCCAATTGGGGCCGGCAGTGGCGA
GTGGTGGATTGCTCACGCGAGCCGTACGTCGCCCTTCGTGCCCTGAGCGGAAGCCTCTTG
TCACCCCGGACGCATGGATGCCTAACGGCTTCCTCGGACCA
>Codonopsis_subglobosa_KF366890
CGCATCGCGTCGCCTCCCTTAACTCGACTGTTTACAAAACAAGTCCGGAAAGGGGGAGCG
GATACTGGCCTCCCGTGCCYTGCGGCGCGGCTGGCTCAAAACGGAGTCCCCCGCGAAGGA
CGCACGACAAGTGGTGGTTGATAACAAGGCCCTCGCGTCCCGTCGTGCGCACGTCCTGCG
CTGGGTTGGCTCTCGTGACCCTGACGCGTCTGGGCTTCGGCCCGAGGCGCTCCGACCG
>Tribulus_terrestris_KC593453
TACTTCGATTTCAATGTTAGGTTATATGAGTTATTGAAAATAAAGAAAGGAGCAATCACC
AATGATAATTATAATTGGTGATTGCTCCTTTCTTTATTATAGTTTATTTTAGAAGTTTTT
TTATTTATATTTACTTAAATTAAAAATAAAAAAATTAAATAAAATATTAAATTAAGTCTT
ATTTTCATTTATGATTTAGTATTCGACTTTTTCTTTTTTTATGTACGAATTTCATTAAAT
TTCTTTCTTTTTTTATTTTATTTTCTCTTTTCTATAAAAGACTTCTATCAAATACTTCTA
AGAGGGTCATCAAATTGAAACTATTTTCAATTATTCACTAAATGGCAATAGTGGAGGGGC
GGATGTAGCCAAGTGGATCAAGGCAGTGGATTTGTGAATCCACCCATGCGCGA
>Salvia_x_superba_FJ546849
GCCCCGGCGTGCGGCTGGCCCAAATGCGATCCCTCGGCGACTCATGTCACGACAAGTGGT
GGTTGAAATCTCAATCTCTTGCGCCGTCGTGCCACTGCGTCGTCCGTACGGGCATCCATC
AACGACCCAACGGTGGGGGTGCCTCGCAGCGCCCCGACCTTCGACCG
>Angelica_gigas_GU395156
CGCATCGTATTGCCCACAGACCACTCACACCTGAGAAGTTGTGCCGGTTTGGGGCGCAAA
TTGGCCTCCCGTACCTTGTCGTGCGGTTGGCGGAAAAACGAGTCTCCGGCGACGGACGTC
GCGACATCGGTGGTTGTGAAAGACCCTCTTGTCTTGTCGCGCGAATCCTCGTCATCTTAG
CGAGCTCCAGGACCCTTAGGCAGCACACACTCTGTGCGCTTCGA
>Croton_zambesicus_AY971260
CGCAACATCGCTCCCAACCCATTAGGGTGCGGAATATGGCCTCCCGTGCGATTCCCTCTC
GCGGTTGGCCGAAAAGAATGGTCCTCGGCTGCGAATGCCGCGACAATCGGTGGTTGTAAG
ACCCTCGGACCCAGTCGCCGGCACGCACGCCTCTGGACAACGAGACCCCTCTGCGTCCTC
TCTGGCACGCTCACATCG
>Polygala_sp._TRK-2015_KR735693
GATTTTGGTCTTAGTGTATACGAGTTTTTGAAAATAAAAGGGCAATAAAAAAACTCTTGT
TTTATCTGTTTCATCAAATCAAGAGTTTTTTATTGCTCCTTTATCTTTACTTTCTATTCT
ATATTCTAATTAAAAGAGGGGTCTTTATTTTTTTTGTGTTATTTTAGAATCTAACACGAA
TAACTTAGAAACTCAAAATAAAAAAGAATTAGATAAACTAAAAAAGAATTAAAATTCTTT
TTTTAATTGATACTAAAGTCTAGGG
>Ephedra_major_subsp._procera_FJ958011
CAAACCACAATTCGCCCCCCGACTCATGTGGTCGGGGGGACGGCCTTGACCGTCCGGTCC
GCCTCGGCGGTGCGGTCGGTTGAAATGCAAAAGGGGACCTTCGCATGCTCTCCGACGGTG
GGAGGTTGCGCATCGCGGCCCGCTTCCCGGGAGGGGTCGCATCCGGCACCGGCCGTGCGG
GAGATGCTGCGCGAGGTTTCCCGATCGGAAAAGGACTTCACCAAAGGCGGGATTTATTCC
CGTCGCAAACG
>Crataegus_hupehensis_EF127038
CGCGCCGTTGCCCCCCCTCGCCTCCCTCGGGAGCGTCGGCGGGCGGAAGATGGCCTCCCG
TGCGCCACCCCGCGCGGTTGGCACAAATGCCGAGTCCCCGGCGGCGAACGCCACGACAAT
CGGTGGTCGACAAACCTCGGTTGCCTGTTGTGCGCTTTCGCCGCGCTGCGGGCGGCTCGC
GACCCTCGTTTGCTCTGCTTCGGCGGAGTACTTCAACG
>Syzygium_salwinense_KR533017
GACTTTGGTCTTAGTATAAGTGTAGGCGAGTTTTTGATTGGAAAGTAAAGGAGCAATAAC
CAACACTCTTGATAGAATAAGAAATTGGTTATTGTTCCTTTATTTATTGCTCTTTTCTTT
ACATAAGTTTTTCTTTACTTGAACATAAGAAAAAGTTTTCTAGTCTTAGGGATTGGTTTA
TGATTGCGTATCATACTTTTTTTTTCCTTAGATAGGAATTTCTAATTTATATACATTCTT
TTCAACCCTTTGTAAGGCTTATTATTATCTTCTAGTTTTTTTTTTCGAATAAAATAGAAA
GGTTAGAATTTTCTGCTTCTTCTATCTCATAAGTAAGATAAAAAAATGTTAAAAATTAAC
AATCGAAATGAAATATTTTCCATTTTGAATTTTTTTTTTATTTTTTTAATTAAAAATTAA
ATATTATTTTGAAATAAAATGGAATAAAAATAAATATAAATACTAGTAATAGTAGGG
>Syzygium_salwinense_KR533016
GACTTTGGTCTTAGTATAAGTGTAGGCGAGTTTTTGATTGGAAAGTAAAGGAGCAATAAC
CAACACTCTTGATAGAATAAGAAATTGGTTATTGTTCCTTTATTTATTGCTCTTTTCTTT
ACATAAGTTTTTCTTTACTTGAACATAAGAAAAAGTTTTCTAGTCTTAGGGATTGGTTTA
TGATTGCGTATCATACTTTTTTTTTCCTTAGATAGGAATTTCTAATTTATATACATTCTT
TTCAACCCTTTGTAAGGCTTATTATTATCTTCTAGTTTTTTTTTTCGAATAAAATAGAAA
GGTTAGAATTTTCTGCTTCTTCTATCTCATAAGTAAGATAAAAAAATGTTAAAAATTAAC
AATCGAAATGAAATATTTTCCATTTTGAATTTTTTTTTTATTTTTTTAATTAAAAATTAA
ATATTATTTTGAAATAAAATGGAATAAAAATAAATATAAATACT
>Syzygium_salwinense_KR533015
GACTTTGGTCTTAGTATAAGTGTAGGCGAGTTTTTGATTGGAAAGTAAAGGAGCAATAAC
CAACACTCTTGATAGAATAAGAAATTGGTTATTGTTCCTTTATTTATTGCTCTTTTCTTT
ACATAAGTTTTTCTTTACTTGAACATAAGAAAAAGTTTTCTAGTCTTAGGGATTGGTTTA
TGATTGCGTATCATACTTTTTTTTTCCTTAGATAGGAATTTCTAATTTATATACATTCTT
TTCAACCCTTTGTAAGGCTTATTATTATCTTCTAGTTTTTTTTTTCGAATAAAATAGAAA
GGTTAGAATTTTCTGCTTCTTCTATCTCATAAGTAAGATAAAAAAATGTTAAAAATTAAC
AATCGAAATGAAATATTTTCCATTTTGAATTTTTTTTTTATTTTTTTAATTAAAAATTAA
ATATTATTTTGAAATAAAATGGAATAAAAATAAATATAAATACTAGTAATAGTAGGG
>Croton_dioicus_AY971203
CGCAACATCGCACCCAATTCATTAGGGTGCGGAATATGGCCTCCCGTGCGTTTCTCTCGC
GGTTGGCAGAAAATAATGGTCCTAGGCTGCGAATGCCGCGACAATCGGTGGTTGCAAGAC
CCTCGGGCATAGTCGCGCGCGTATGCTTTTGGATAAGTAGACCCTTTTGCGTCCTTCGTG
GCACGCTCACATCG
>Zanthoxylum_sp._JL-2011_HM851492
CTCGTCATAGCCTCGCCCCACCCCTGCCTCGGGGGGCCTTTGGTGGCGCGGGCTGATAAT
GGCCTCCCGCGTGCTCTCTTCTCGTGGTTGGCCCAAATTTGAGTCCTCGGCGATCCAAGC
CGTGAAAATCGGTGGTGAAAACAAACCTCTCGATGTCAATTCGCGTGCCTGGTTCTCCAT
TATGGGACTGAGGGACCTTGATGCTCTGCGCAAGCGGTGCTCACATC
>Leonurus_japonicus_DQ903314
CGCATCGTGTCGCCCCCTCCCCGTGGGGTGTGGTGGAGATTGGCCTCTCCTGCATGCTCG
TGCACACAGCCGGCCCAAATGTGAATCCTCCGTCAGTGCGCGTCGCGACCAGTGGTGGTT
GATAATTCAACTTGCGTGCTGTCACATCCCGCGTTGTTGTCGTTCAGAAATGACTACGAA
ACCCAATGGCGTGAGCACACATCGTGCCCACAACCG
>Syzygium_salwinense_KR533018
GACTTTGGTCTTAGTATAAGTGTAGGCGAGTTTTTGATTGGAAAGTAAAGGAGCAATAAC
CAACACTCTTGATAGAATAAGAAATTGGTTATTGTTCCTTTATTTATTGCTCTTTTCTTT
ACATAAGTTTTTCTTTACTTGAACATAAGAAAAAGTTTTCTAGTCTTAGGGATTGGTTTA
TGATTGCGTATCATACTTTTTTTTTCCTTAGATAGGAATTTCTAATTTATATACATTCTT
TTCAACCCTTTGTAAGGCTTATTATTATCTTCTAGTTTTTTTTTTCGAATAAAATAGAAA
GGTTAGAATTTTCTGCTTCTTCTATCTCATAAGTAAGATAAAAAAATGTTAAAAATTAAC
AATCGAAATGAAATATTTTCCATTTTGAATTTTTTTTTTATTTTTTTAATTAAAAATTAA
ATATTATTTTGAAATAAAATGGAATAAAAATAAATATAAATACTAGTAATAGTA
>Crataegus_mollis_EF127012
CGCGCCGTTGCCCCCCCTCGCCTCCCTCGGGAGCGTCGGCGGGCGGACGATGGCCTCCCG
CGCGCCACCCTGCGCGGTTGGCACAAATGCCGAGTCCCCGGCGACGAACGCCACGACAAT
CGGTGGTTGTCAGACCTCGGTTGCCTGTTGTGCGCCTTCGCCGCGCTCCGGGCGGCTCGC
GACCCCATTAACGGCCCTGCTTCGGCGGAACTCTTCAACG
>Crataegus_rivularis_KC861875
CACGCCGTTGCCCCCCCCCGGCACCTCCCTTGGAAGCGTCGGTGAACGGATGATGGCTTT
CAGTACGTCACCACACGTGGTTGGCAAAAATGTTTAGTCCCTGGCGACGAACACCACGAC
AATCGTTGGTTGTCAAACCTCGGTTGCTTGTTGTGCACTTTCACCGATCTCTGGGCAGCT
CACGATGCTCACTGCTTTACTTCGGCGGAGCCTTCAACG
>Crataegus_rivularis_KC861872
CACGCCGTTGCCCCCCCCCGGCACCTCCCTTGGAAGCGTCGGTGAACGGATGATGGCTTT
CAGTACGTCACCACACGTGGTTGGCAAAAATGTTTAGTCCCTGGCGACGAACACCACGAC
AATCGTTGGTTGTCAAACCTCGGTTGCTTGTTGTGCACTTTCACCGATCTCTGGGCAGCT
CACGATGCTCACTGCTTTACTTCGGCGGAGCCTTCAACG
>Crataegus_rivularis_KC861873
CACGCCGTTGCCCCCCCCCGGCACCTCCCTTGGAAGCGTCGGTGAACGGATGATGGCTTT
CAGTACGTCACCACACGTGGTTGGCAAAAATGTTTAGTCCCTGGCGACGAACACCACGAC
AATCGTTGGTTGTCAAACCTCGGTTGCTTGTTGTGCACTTTCACCGATCTCTGGGCAGCT
CACGATGCTCACTGCTTTACTTCGGCGGAGCCTTCAACG
>Crataegus_rivularis_KC861870
TTGCCCCCCCCCGGCACCTCCCTTGGAAGCGTCGGTGAACGGATGATGGCTTTCAGTACG
TCACCACACGTGGTTGGCAAAAATGTTTAGTCCCTGGCGACGAACACCACGACAATCGTT
GGTTGTCAAACCTCGGTTGCTTGTTGTGCACTTTCACCGATCTCTGGGCAGCTCACGATG
CTCACTGCTTTACTTCGGCGGAGCCTTCAACG
>Crataegus_rivularis_KC861871
CACGCCGTTGCCCCCCCCCGGCACCTCCCTTGGAAGCGTCGGTGAACGGATGATGGCTTT
CAGTACGTCACCACACGTGGTTGGCAAAAATGTTTAGTCCCTGGCGACGAACACCACGAC
AATCGTTGGTTGTCAAACCTCGGTTGCTTGTTGTGCACTTTCACCGATCTCTGGGCAGCT
CACGATGCTCACTGCTTTACTTCGGCGGAGCCTTCAACG
>Perilla_frutescens_KX302855
CGCATCGCGTCGCCCCCCTCCCCGCGCTGAGCGCTCGTGAGGGGGGCGGATATTGGCCCC
CCGTGCGCCCTGGCGTGCGGTCGGCCCAAATGCGATCCCTCGACGACTCGTGTCGCGACT
AGTGGTGGTTGAATAGCTCAATCTCGTGTCTTGTCGTGCTACCGCGTCGTCCGAATGGGA
ATCGAACAACGACCCAACGGTGTTCGTGCGTTACCGCACCGCACCTTCGACCG
>Perilla_frutescens_KX302854
CGCATCGCGTCGCCCCCCTCCCCGCGCTGAGCGCTCGTGAGGGGGGCGGATATTGGCCCC
CCGTGCGCCCTGGCGTGCGGTCGGCCCAAATGCGATCCCTCGACGACTCGTGTCGCGACT
AGTGGTGGTTGAATAGCTCAATCTCGTGTCTTGTCGTGCTACCGCGTCGTCCGAATGGGA
ATCGAACAACGACCCAACGGTGTTCGTGCGTTACCGCACCGCACCTTCGACCG
>Perilla_frutescens_KX302857
CGCATCGCGTCGCCCCCCTCCCCGCGCTGAGCGCTCGTGAGGGGGGCGGATATTGGCCCC
CCGTGCGCCCTGGCGTGCGGTCGGCCCAAATGCGATCCCTCGACGACTCGTGTCGCGACT
AGTGGTGGTTGAATAGCTCAATCTCGTGTCTTGTCGTGCTACCGCGTCGTCCGAATGGGA
ATCGAACAACGACCCAACGGTGTTCGTGCGTTACCGCACCGCACCTTCGACCG
>Perilla_frutescens_KX302856
CGCATCGCGTCGCCCCCCTCCCCGCGCTGAGCGCTCGTGAGGGGGGCGGATATTGGCCCC
CCGTGCGCCCTGGCGTGCGGTCGGCCCAAATGCGATCCCTCGACGACTCGTGTCGCGACT
AGTGGTGGTTGAATAGCTCAATCTCGTGTCTTGTCGTGCTACCGCGTCGTCCGAATGGGA
ATCGAACAACGACCCAACGGTGTTCGTGCGTTACCGCACCGCACCTTCGACCG
>Dioscorea_gracillima_JQ260281
GACTTTTGTCTTAATGTATATGAATCGTTGAAGGAGCAATATCCAATATCTTGTTTGAGC
AAGAAGTTTGGTATTGCTCCCCCCTTTTTTTGTTTGTTTGATTTAACTGTGTGTATTGTA
TACCGCAAGACAGAAGACAGTGGATTACTCCTTTATTTTTTACTTACATTTTAAAGATTG
GCATTCTATGTTCAATATCTCGATCTAATAAGGTAAGAATAAATATAAATACAATAATGA
TGAATGGAAAAAAGAGAAAATCCT
>Dioscorea_gracillima_JQ260282
GACTTTTGTCTTAATGTATATGAATCGTTGAAGGAGCAATATCCAATATCTTGTTTGAGC
AAGAAGTTTGGTATTGCTCCCCCCTTTTTTTGTTTGTTTGATTTAACTGTGTGTATTGTA
TACCGCAAGACAGAAGACAGTGGATTACTCCTTTATTTTTTACTTACATTTTAAAGATTG
GCATTCTATGTTCAATATCTCGATCTAATAAGGTAAGAATAAATATAAATACAATAATGA
TGAATGGAAAAAAGAGAAAATCCT
>Dioscorea_gracillima_JQ260283
GACTTTTGTCTTAATGTATATGAATCGTTGAAGGAGCAATATCCAATATCTTGTTTGAGC
AAGAAGTTTGGTATTGCTCCCCCCTTTTTTTGTTTGTTTGATTTAACTGTGTGTATTGTA
TACCGCAAGACAGAAGACAGTGGATTACTCCTTTATTTTTTACTTACATTTTAAAGATTG
GCATTCTATGTTCAATATCTCGATCTAATAAGGTAAGAATAAATATAAATACAATAATGA
TGAATGGAAAAAAGAGAAAATCCT
>Dioscorea_gracillima_JQ260284
GACTTTTGTCTTAATGTATATGAATCGTTGAAGGAGCAATATCAATATCTTGTTCGAGCA
AGAAGTTTGGTATTGCTCCCCTTTTCAATTTTTCCCGATAAATGATCAACTACAAAAGGA
TTTTTTTTTAGTGAACGTGTCACAGCGGATTACTCCTTTATTTTTTACATTTTTAAGATT
GGCATTGTATGTTCAATATCTCGATCTAATAAGGTAAGAATAAATTTAAATACAATAATG
ATGAATGGAAAAAGAGAAAATCCT
>Dioscorea_gracillima_JQ260285
GACTTTTGTCTTAATGTATATGAATCGTTGAAGGAGCAATATCCAATATCTTGTTTGAGC
AAGAAGTTTGGTATTGCTCCCCCCTTTTTTTGTTTGTTTGATTTAACTGTGTGTATTGTA
TACCGCAAGACAGAAGACAGTGGATTACTCCTTTATTTTTTACTTACATTTTAAAGATTG
GCATTCTATGTTCAATATCTCGATCTAATAAGGTAAGAATAAATATAAATACAATAATGA
TGAATGGAAAAAAGAGAAAATCCT
>Dioscorea_gracillima_JQ260286
GACTTTTGTCTTAATGTATATGAATCGTTGAAGGAGCAATATCCAATATCTTGTTTGAGC
AAGAAGTTTGGTATTGCTCCCCCCTTTTTTTGTTTGTTTGATTTAACTGTGTGTATTGTA
TACCGCAAGACAGAAGACAGTGGATTACTCCTTTATTTTTTACTTACATTTTAAAGATTG
GCATTCTATGTTCAATATCTCGATCTAATAAGGTAAGAATAAATATAAATACAATAATGA
TGAATGGAAAAAAGAAAAAATCCT
>Dioscorea_gracillima_JQ260287
GACTTTTGTCTTAATGTATATGAATCGTTGAAGGAGCAATATCCAATATCTTGTTTGAGC
AAGAAGTTTGGTATTGCTCCCCCCTTTTTTTGTTTGTTTGATTTAACTGTGTGTATTGTA
TACCGCAAGACAGAAGACAGTGGATTACTCCTTTATTTTTTACTTACATTTTAAAGATTG
GCATTCTATGTTCAATATCTCGATCTAATAAGGTAAGAATAAATATAAATACAATAATGA
TGAATGGAAAAAAGAGAAAATCCT
>Corydalis_yanhusuo_KMS0066A03I
CGCACCGAGTCGCCCCCATCCCTCTACTTACCGAGAGGCGGCGGGAGCGGATAGTGGCCC
CCCGTGCGCACTCCGCGCGGCCGGCCCAAACACAGGCCCCGGGAGGCCGACGTCACGATC
CGTGGTGGTTGTAAAAGACACGCCCTCGAAACCGGATCCCGTGCACGCCGCGCCGCGAAA
CCCGGAGGGCCACAGCGACCCCCCAGGGCTGTCCTTGCACCGCAAGGACGGCGCCCACTC
TG
>Senna_alata_KT308089
CGCATCGTTGCCCCAAAAACCCCGTCGTCCCTCCGGTCAATCGGAGGCGGCGAGGTGCTT
GGGCGGAAGCTGGCCTCCCGTGAGCATTGCCTTGCGGATGGCCGAAATTAGAGCCTGTGA
GGGGCAATCGCCACGTTCCACGGTGGTTGAGCAGATGCCTCGAGGCCGACCGTGCGCGAG
TTGTCCCCACGACAAGGCTGCGAGACCCTTGCGAGCAAGTAAGTGCTCCCAACG
>Lindera_obtusiloba_AY265411
CGCCACCCATCGCCCCCCGCCGCGGCACTCCCGTGCCCGGCCGGGGAGCGGAGACTGGCC
GTCCGTGCCCGAGTCCTCGGCGCGCGGTCGGCGGAAAAGGAGGACACCGTGCGGCGCGAC
ACGGCGTGTGGGGGTTGAGAGGCGATTCGTCGCCGATCGTACGTCGCGCCCGCATTCCGC
CGCGCGCAGTGTCACCCGTGGGACCAGACTCCGCCCGCAGCCGCGGGCGCTCGGACCG
>Rosa_palustris_DQ778798
GACTTTGGTCTTAGTATATATGAGTTCGTGAAAGTTTTGAAAGTAAAGGAGCAATACTAA
ATTTCTTGTTATATCAAGAGATTTGGTGTTGCTCCTTTACCATATTACTATAAATAATTA
TTTAAATTTAATTACTATAATTACTAATTTTTAATTACTATAATTACTAATTCAAATTAG
TACTATAATTAAATTAGTATTTTAAATTAAATTAGTATTTTAGTACTCTTTTTTTTTACT
AAAAGATTAAAATAAAAGGGTTTCCATTTATGTTGTATTCTCTTTTACAAGTAATGATAA
ATGGTGGAAATATTTGTAATTTCTATTTTTATTTAAATTTTTATTTAAATAGTACAAGGG
>Polygala_costaricensis_GQ888943
CGCACCGTCGCCCCCCTCCCCTCCGTCCCCTCGTCTGGGGCTAGAGGATGCAGGGGGTGC
TGACGCTGGCCTCCCGCGCGCTGCGGCTCGTGTATGGGAGAAATTTGGGAGTCCACGGTC
TAGGACACGGCGTCGCACGGTGAATAATTCTATCTCGTGACCCCACGTGCGGTGTCCCCG
TGTCCTCTGACGACCCAGTCACGCTGACCCTAAGGGCCTCCCCGAAG
>Gentiana_triflora_KJ619510
CGCATCGCGTCGCCCCCCCAACACCGTGCATGAAACATTGCCGGTTGTCGGAGGGGCGGA
TATTGGCTTCCCGTGCTTCGGTGCGGCTGGCCTAAATGCAAGTCCCTTGCGACGGACACG
ACGACAAGTGGTGGTTGATTGCCTCAACTAAGGTGCTGTCGCGCGTTGCCCCGTCGGATG
AGGTGACTTCCATGACCCTAATGCACGCGTCGTCAAGACGCTTGCCACGACCG
>Cyperus_croceus_KX405737
GATAAACTAGATCTTTTGAATTATTAATTATATTAATAATTTGAATATTAATTTGAGAAA
TACCCAATATACCCAATATATTAGTTTTTTAGACTAATATATTGGGTAAGGAAAAAAATA
TACTAGTATAGTAGTCTCTAAAATATCTCTCTCTATTGGGTAAGTATACCCGGAGGTTTA
TAAAATATAATATAAATAAAGGTATATTGCGTAAGTATACCTAGAGGATTAATACACTTG
ATTCTCGTTAATTTTTAAAAATTAATATAGAAAAAAGACGATTTTTTTTTCTAAACTAAG
TAGTATAAATTCTCCATTTTTTCAGTTTTTTTTATTTTTCAAAATAGGATTATAAATAAT
TTTTTCACCAAAAATTTTTTTGGATAAAGATTTAATATTTCTATTGTTTATATCTTTCAT
TTCCAAAAAATGGGTAGGTGTAAAATCTACCAAATCGTAACCTGTTTTATAAATTATGGA
TTGATAAGACCTCGATTTTTTACATAGCGATGTCATAATATATATAATATATAAAGTGAA
AAATAAATGGTTTGGTTTAGATTGATCTTAACTCAATGTTTTTTTTATCTAAATTCAATA
CTCAAAATAATTGAGAAAAAGAACTCATATTACTAAGGATTTTTTTTTTTGATTTGCTAT
GCGATCGACAGATAATTTTGAGCTTCGGTTGCGGACATAAAAGTATCTCTTTCCAGATCA
TTCTGTATAACATTTATAGATTTATTATTCCTTTTTTTTTTTAGTAAATATGGAGATTCC
ATGTCAAATACTTCAATCTAAGAGGTCAGAATAAAAACAAAAATGATGAATGGAAAAAAG
AGAAAATATTTTCTTTAGCTCGATCTTTTC
>Cyperus_croceus_KX405738
GATAAACTAGATCTTTTGAATTATTAATTATATTAATAATTTGAATATTAATTTGAGAAA
TACCCAATATACCCAATATATTAGTTTTTTAGACTAATATATTGGGTAAGGAAAAAAATA
TACTAGTATAGTAGTCTCTAAAATATCTCTCTCTATTGGGTAAGTATACCCGGAGGTTTA
TAAAATATAATATAAATAAAGGTATATTGCGTAAGTATACCTAGAGGATTAATACACTTG
ATTCTCGTTAATTTTTAAAAATTAATATAGAAAAAAGACGATTTTTTTTTCTAAACTAAG
TAGTATAAATTCTCCATTTTTTCAGTTTTTTTTATTTTTCAAAATAGGATTATAAATAAT
TTTTTCACCAAAAATTTTTTTGGATAAAGATTTAATATTTCTATTGTTTATATCTTTCAT
TTCCAAAAAATGGGTAGGTGTAAAATCTACCAAATCGTAACCTGTTTTATAAATTATGGA
TTGATAAGACCTCGATTTTTTACATAGCGATGTCATAATATATATAATATATAAAGTGAA
AAATAAATGGTTTGGTTTAGATTGATCTTAACTCAATGTTTTTTTTATCTAAATTCAATA
CTCAAAATAATTGAGAAAAAGAACTCATATTACTAAGGATTTTTTTTTTTGATTTGCTAT
GCGATCGACAGATAATTTTGAGCTTCGGTTGCGGACATAAAAGTATCTCTTTCCAGATCA
TTCTGTATAACATTTATAGATTTATTATTCCTTTTTTTTTTTAGTAAATATGGAGATTCC
ATGTCAAATACTTCAATCTAAGAGGTCAGAATAAAAACAAAAATGATGAATGGAAAAAAG
AGAAAATATTTTCTTTAGCTCGATCTTTTCTTTAGC
>Astragalus_cibarius_AF121729
CATATCGTTGCCCAATCCCTATTGCAGTGCAATAGGAATTTTTAGGGCGAATGATGGCTT
CCCGTGAGCGTTGTTGCCTCGCGGTTGGTTGAAAATCGAGTCTTTGGTGGGGTGTGCCAT
GATAGATGGTGGTCGAGTTAGCACGATACCGATCGTGTGCATGCTCCCCAAAATATGGCC
TCTATGACCCACATGCGTCTTTTGACGCACATGA
>Gentiana_straminea_HM598117
CGCATCGCGTCGCCCCCCAACACCGTGTATGAAACATTGCCGGTTGTCGGAGGGGCGGAT
ATTGGCTTCCCGTGCTTCGGTGCGGCTGGCCTAAATGCAAGTCCCTTGCGACGGACACGA
CGACAAGTGGTGGTTGATTGCCTCAACTAAGGTGCTGTCGCGCGTTGCCCCGTCGGATGA
GGAGACTTCCTTGACCCTAATGCAAGCGTCGTCACGACGCCTGCCACGACCG
>Gentiana_straminea_HM598116
CGCATCGCGTCGCCCCCCAACACCGTGTATGAAACATTGCCGGTTGTCGGAGGGGCGGAT
ATTGGCTTCCCGTGCTTCGGTGCGGCTGGCCTAAATGCAAGTCCCTTGCGACGGACACGA
CGACAAGTGGTGGTTGATTGCCTCAACTAAGGTGTTGTCGCGCGTTGCCCCGTCGGATGA
GGAGACTTCCTTGACCCTAATGCAAGCGTCGTCACGACGCCTGCCACGACCG
>Alpinia_nieuwenhuizii_AF414490
TGGCATCGTCGCCTTTGCTCCTTGCTTTGTTGGGTGCCAAGCGCGGAAATTGGCCTCGTG
TGCCCTCGGACACAGTCGGCTGAAGAGTGGGCAATCGGCAGTCGTCGGGCGCGATGGGTG
TTGGTCGCCCTGTGCGTGAACTGAACATCGTCCCCGTCGTGYCAGGATGAGTCCTCAAGA
GAGACCCTGTGTGATTGCGGCGTCGCATGAAAGTGCCGTGTCCATCAAATTG
>Crataegus_dahurica_EU682696
GACTTTGGTYYTAATATATATGAGTTCTTGAAAGTAAAGGAGTAATAAAAAATTTCTTGT
TATATCAAGAGGTTTGTTATTGCTCCTTTACTATTTAGTTTTAGTATTTTTTTAGTTATT
ACTTAACTATTTGTTTTATTTGTTTTATTTGTTTTATTCTTTTTTTTTTTTAGKAAAAAA
AAAAAAAAAAGAATAAAGTTTTCAATTTAGGTTGTATTTTATCTTACAAGTAATGCTAAA
TGGCGGAAAAATTATTAA
>Rubus_pungens_FJ472893
CACGTCGTTGCCCCCCCCAACCCCCTCGGGAGTTGGGCGGGACGGATGATGGCCTCCCGT
GTGCTCCGTCATGCGGTTGGCATAAAAAACAAGTCCTCGGCGACTAACGCCACGACAATC
GGTGGTTGTCAAACCTCTGTTGCCTATCGTGTGCGCGTGTCGAACGAGGGCTCAATGAAC
CATGTTGCATCGATTCGTCGATGCTTTCAACG
>Prunus_sargentii_AF179514
CACGTCGTTGCACCCCCACTACTCCCTCGGGATTGCGGGGTGCGGATGATGGCCTCCCGT
ACGCTCCGTCGCGCGGTTGGCATAAATACCAAGTCCTCGGCGACGCACGCCACGACAATC
GGTGGTTGCGAAACCTCGGTTGCCCGTCGTGTGCGGTCGTCGCGCATCGGGGGCTCGAAA
AAATGCTTGGCTCCGGCTTGGCTTTCAACG
>Prunus_sargentii_AF179512
CACGTCGTTGCACCCCCACTACTCCCTCGGGATTGCGGGGTGCGGATGATGGCCTCCCGT
ACGCTCCGTCGCGCGGTTGGCATAAATACCAAGTCCTCGGCGACGCACGCCACGACAATC
GGTGGTTGCGAAACCTCGGTTGCCCGTCGTGTGCGGTCGTCGCGCATCGGGGGCTCGAAA
AAATGCTTGGCTCCGGCTTGGCTTTCAACG
>Lablab_purpureus_KT898282
CACATCGTCACCCCCCCACGTACATGTACATTGGGGAGTGAAAGTTGACTTCCCACGAGC
TTGTTCTCGTGGTTGGTTGAAAATTAAGTTCAAAGTGGAGTTTGCCACGTAAAATGGTGG
ATGAGTGATGCTCGAGACCAATTGCGTGTGCATGACTTTGGCATATTGGACTAGTTGACC
CTATGCGTCTTTGGTGAAAATTGAAGGCGTTCTTAGCG
>Gentiana_straminea_HM598118
CGCATCGCGTCGCCCCCCAACACCGTGTATGAAACATTGCCGGTTGTCGGAGGGGCGGAT
ATTGGCTTCCCGTGCTTCGGTGCGGCTGGCCTAAATGCAAGTCCCTTGCGACGGACACGA
CGACAAGTGGTGGTTGATTGCCCCAACTAAGGTGCTGTCGCGCGTTGCCCCGTCGGATGA
GGAGACTTCCTTGACCCTAATGCAAGCGTCGTCACGACGCCTGCCACGACCG
>Cynomorium_songaricum_KC463818
CTCAATGTGCTGCTGCTTCCTTTCGATTCTCAATTATTTGAGGTGCATTGTAAGAAGCGT
TCTGTTGGCCTCCCTTGTCGCTGCAAAGGTTGGCTCAAAAGCTTCATTGTGAGCGGTAAG
TCTGCACATTCACTGGTGGGTAGTAAGGCTTGTCCCTTATTGTGGTGTTTGTGTCTGGTC
CCTCACTTTTCCCTAGGCCCTGTAAGGTCTTCAAC
>Cynomorium_songaricum_KC463819
CTCAATGTGCTGCTGCTTCCTTTCGATTCTCAATTATTTGAGGTGCATTGTAAGAAGCGT
TCTGTTGGCCTCCCTTGTCGCTGCAAAGGTTGGCTCAAAAGCTTCATTGTGAGCGGTAAG
TCTGCACATTCACTGGTGGGTAGTAAGGCTTGTCCCTTATTGTGGTGTTTGTGTCTGGTC
CCTCACTTTTCCCTAGGCCCTGTAAGGTCTTCAAT
>Cynomorium_songaricum_KC463817
CTCAATGTGCTGCTGCTTCCTTTCGATTCTCAATTATTTGAGGTGCATTGTAAGAAGCGT
TCTGTTGGCCTCCCTTGTCGCTGCAAAGGTTGGCTCAAAAGCTTCATTGTGAGCGGTAAG
TCTGCACATTCACTGGTGGGTAGTAAGGCTTGTCCCTTATTGTGGTGTTTGTGTCTGGTC
CCTCACTTTTCCCTAGGCCCTGTAAGGTCTTCAAT
>Crataegus_shuswapensis_KC173929
CGCGCCGTTGCCCCCCCTCGCCTCCCTCGGGAGCGTCGGCGGGCGGACGATGGCCTCCCG
CGCGCCACCCCGCGCGGTTGGCACAAATGCCGAGTCCCCGGCGACGAACGCCACGACAAT
CGGTGGTTGTCAAACCTCGGTTGTCTGTTGTGCGCCTTCGCCGCGCTCCGGGCGGCTCGC
GACCCCATTAACGGCCCTGCTTCGGCGGAGCCCTTCAACG
>Crataegus_shuswapensis_KC173928
CGCGCCGTTGCCCCCCTCGCCTCCCTCGGGAGCGTCGGCGGGCGGACGATGGCCTCCCGC
GCGCCACCCCGCGCGGTTGGCACAAATCCCGAGTCCCCGGCGACGAACGCCACGACAATC
GGTGGTTGTCAGACCTCGGTTGCATGTTGTGCGCCTTCGCCGTGCTCCGGGCGGCTCGCG
ACCCCAGCAACGGCTCTGCTTCGGCGGAGCTATTCAACG
>Crataegus_shuswapensis_KC173927
CGCGCCGTTGCCCCCCCCTCGCCTCCCTCGGGAGCGTCGGCGGGCGGACGATGGCCTCCC
GCGCGCCACCCTGCGCGGTTGGCACAAATGCCGAGTCCCCGGCGACGAACGCCACGACAA
TCGGTGGTTGTCAGACCTCGGTTGCCTGTTGTGCGCCTTCGTCGCGCTCCGGGCGGCTCG
CGACCCCATTAACGGCCCTGCTTCGGCGGAGCTCTTCAACG
>Crataegus_shuswapensis_KC173926
CGCGCCGTTGCCCCCCTCGCCTCCCTCGGGAGCGTCGGCGGGCGGACGATGGCCTCCCGC
GCGCCACCCCGCGCGGTTGGCACAAATCCCGAGTCCCCGGCGACGAACGCCACGACAATC
GGTGGTTGTCAGACCTCGGTTGCATGTTGTGCGCCTTCGCCGTGCTCCGGGCGGCTCGCG
ACCCCAGCAACGGCTCTGCTTCGGCGGAGCTATTCAACG
>Alpinia_foxworthyi_JN043836
GACTTTTGTCTTAGTGTATCTGAATTGTTAAAAAAATGTAGCAATACCCTGAAATAACAA
TACCCCATATCTCGCTTAAGCGAGATATGGGGTATTGTTATTTTGTTTGATGTAATAGAA
TAGTATTTTCATTTTTTTGCGTGTAGCATACATATTTATTTATATTGTATAACATATTTA
GATTGTATATATGTATATTAAATACAAATACATAAGTATATAAAGTATAAGAAATGAACT
TAACGACGAGATTTATTATCGTTTCTCGCATGTATCGTAAAAAACAGAGTAGGTGCAAAT
TCTCCCAATTTGTGACCCACCATACGATCTGTTATATAAATAGGTAAATGTTCCTTTCCA
TTATGAATAGCGATTGTATGGCCAATCATTGTGGGTATAATGGTAGATGCCCGAGACCAA
GTTACTATTATTTCTTTCTCTTCCCTCGTGTTGAGTTTTTCCATTTTTGCCGATAAATGA
TTAGCTACAAAAGGGTTTTTTTTTAGTGAACGTGTCATGTCACAGTATATTACTCCTTTT
TTTTTTTTACATTTTTTTATTTTAAAGATTGGCATTCTATGTCCAATATCTTGAATATCT
CGATCTAAGTTAAGTATAGAGGTCAGAATAAATACAATAATGATGAATGGAAAAAAGAGA
AAATCCTTTAGCTAGAAAAGGG
>Vitex_trifolia_KP092835
CGCATCGCGTCGCCCCCCCTCCTGCGCGTCGCGCTCGCGATGGGGGGGCGGAGACTGGCC
TCCCGTGCCCCTCGGCGCGGCTGGCCCAAATGCGATCCCTCGGCGACGCACGTCACGACC
AGTGGTGGTTGATCTCAACTCGCGTGCTGTYGTGCGGCGCGGCGTCGTCCGCGGCGGAGT
CAACGATGACCCAACGGCGCATTGCGCCTCGACCG
>Ostericum_huadongense_GU395175
CGCATCGTATTGCCCGCAAACCACTCACACCTGAGAAGTTGTGCCGGTTTGGGGCGGAAA
TTGGCCTCCCGTACCTTGTCGTGCGGTTGGCGGAAAAACGAGTCTCCGGCGATGGACGTC
GCGACATCGGTGGTTGTAAAAGACCCTCTTGTCTTGTCGCACGAATCCTCGTCATCTTAG
CGAGCTCCAGGACCCTTAGGCAGCACATACTCTGTGCGCTTCGA
>Alpinia_foxworthyi_JN043835
GACTTTTGTCTTAGTGTATCTGAATTGTTAAAAAAATGTAGCAATACCCTGAAATAACAA
TACCCCATATCTCGCTTAAGCGAGATATGGGGTATTGTTATTTTGTTTGATGTAATAGAA
TAGTATTTTCATTTTTTTGCGTGTAGCATACATATTTATTTATATTGTATAACATATTTA
GATTGTATAACATATTTAGATTGTATATATGTATATTAAATACAAATAAATAAGTATATA
AAGTATAAGAAATGAACTTAACGACGAGATTTATTATCGTTTCTCGCATGTATCGTAAAA
GACAGAGTAGGTGCAAATTCTCCCAATTTGTGACCCACCATACGATCCGTTATATAAATA
GGTAAATGTTCCTTTCCATTATGAATAGCGATTGTATGGCCAATCATTGTGGGTATAATG
GTAGATGCCCGAGACCAAGTTACTATTATTTCTTTCTCTTCCCTCGTGTTGAGTTTTTCC
ATTTTTGCCGATAAATGATTAGCTACAAAAGGGTTTTTTTTTAGTGAACGTGTCATGTCA
CAGTGTATTACTCCTTTTTTTTTTTTACATTTTTTATTTTAAAGATTGGCATTCTATGTC
CAATATCTTGAATATCTCGATCTAAGTTAAGTATAGAGGTCAGAATAAATACAATAATGA
TGAATGGAAAAAAGAGAAAATCCTTTAGCTAGAAAAGGG
>Angelica_dahurica_KPS0013A01I
CGCATTGTATTGCCCACAAACCAGTCACACCTGAGAAGTTGTGCCGGTTTGGGGCGGAAA
TTGGCCTCCCGTACCTTGTCGTGCGGTTGGCGGAAAAATGAGTCTCCGGCGATGGACGTC
GCGACATCGGTGGTTGTAAAAGACCCTCTTGTCTTGTCGCGTGAATCCTTGTCATCTTAG
AGAGCTCCAGGACCCTTAGGCAGCACGTACTCTGTGCGCTTCGACTG
>Cinnamomum_bodinieri_HM019382
TACTTTGGTATTAGTGTATACGAGTCGTTGAAGGATCAATACCAAACTTCTTGTTCTATT
AAGAAGTTTGGTATTGATCCATTTGGTTCAGTAGTGTTTTATTCACATAATCGTTTTTCA
TTTTCATTTCTTTTATTCAACTTATGAAAACCGCTGGTTATTTCATGATCGAATATCGTA
GTTTCTTCTGTACCAACCTGCATTTTATATATTCTTATTCTTCAAAATAATTTGATTTTT
TGAAAAAATCAAAGCATTTTTCTTTTTTTTTTTTTACGTACAACATTTTGTCTTATGTAC
AATATCTGTATTTCAGCAGGAAGGAGAGTGAAGTAATAAAGACTAAATCAAAAAATAATG
AATGGTGAAAATGGAATCCTTTTGAGAGAGGAGGG
>Cinnamomum_bodinieri_HM019383
TACTTTGGTATTAGTGTATACGAGTCGTTGAAGGATCAATACCAAACTTCTTGTTCTATT
AAGAAGTTTGGTATTGATCCATTTGGTTCAGTAGTGTTTTATTCACATAATCGTTTTTCA
TTTTCATTTCTTTTATTCAACTTATGAAAACCGCTGGTTATTTCATGATCGAATATCGTA
GTTTCTTCTGTACCAACCTGCATTTTATATATTCTTATTCTTCAAAATAATTTGATTTTT
TGAAAAAATCAAAGCATTTTTCTTTTTTTTTTTTTACGTACAACATTTTGTCTTATGTAC
AATATCTGTATTTCAGCAGGAAGGAGAGTGAAGTAATAAAGACTAAATCAAAAAATAATG
AAGGGGGAAAATGGAATCCTTTTGAAAGAGGAGGG
>Aconitum_okuyamae_LC036491
ATGTCTGGCTTAGTGTATATGAGTCATTGAAGTTGCAGGAGCAATACCCAGCCTCTTAAC
AGAACAAGAAATTGGGTATTGCTCCTGCATTTTTTTGTATTAAGTAAAAATTTGACTTTA
ACAGATTGGTGTTGGTTTGGTGAATTCTAGATTATTAGACTATTATGATTATATGATTAT
GTTCCTCAAAAAATTTTTTTATTT
>Gentiana_pedata_KT907688
CGCATCGCGTCGCCCCCCCAACCCCGTGCATCAAACACGATGTCGGAGGGGCGGATATTG
GCTTCCCGTGCTTCGGTGCGGCTGGCCTAAATGCATGTCCCTTGCGACGGACACGACGAC
AAGTGGTGGTTGATTGCCTCAATCAGGGTGCTGTCGCGCGCTGCCCCGTCGGATGAGGAG
ACTTCATTGACCCTAATGCATGTGTCTTCATGACGCTTGCCACGACCGC
>Pueraria_montana_var._thomsonii_DQ302147
CACATCGTTAACCCAACGCAAACAAATGTCTCCCGCGATAGCCGTTACGTAGCGGGGTGC
ACGTTGACCTCCTATGAGCACAGTCTCGTGGTTAGTTCAAAATCGAGTTCGTGGCCAGGT
ACGCCGTGATAAAATGGTGGATTAGTAATGCTCGAGACCAATCACGCACCGCGACTCGGT
CAGTTCCGAACTCCCTCACGACCCTCTGTGTCTCTTCTGAGACGCTTTCAATG
>Terminalia_mantaly_LC102839
ACCCCCGCTGCTACTGTAACTGTTTATGAGTTTTTGATTTGAAGTGAGAGTAAAGGAGCA
ATAATCAACATTCTTGATAGAACAAAAAATTGGTTATTGCTCCTTTACTTAGTGTTATTT
TAATGTGTTATTTTAATAATATTATTTAATAATATTATATTAAAATAAAATTCTTTAGTT
TAAAGATCAACATAAGAAAAAAAAGTATTCGAGTCTTATAGAGATTGGCTTTTCTATATA
TAATTATATAGAGAGAGTCCTTCTTTTCTATTTTGAAGTTATTTTCTATATTTTAACTGT
AAAATATTTAATATTAAAAATGGAAAAAAAGTTATAATTCTTTTATCTAATTCAAAATTG
GAAATTTTTATAAAAAAATTAAATTAAACGTGAAAAATTGAAATATGTTCAATACAATAA
ATCATTACCTTACAATACAATAAAAAATTATTAATTTGAATTCTTTTTTTTATAAAAATC
AAAAGAATACTTATTTTTTTTAGTAGAATACTAAAAAAAAATAGTAGATAATACTATTTA
TTCTTATTATATACGGGGCGGGATGAGGTC
>Crataegus_rivularis_KC174102
CGCGCCGTTGCCCCCCTTGCCTCCCTCGGGAGCGTCGGCGGGCGGACGATGGCCTCCCGC
GCGCCACCCCGCGCGGTTGGCACAAATCCCGAGTCCCCGGCGACGAACGCCACGACAATC
GGTGGTTGTCAGACCTCGGTTGCATGTTGTGCGCCTTCGCCGTGCTCCGGGCGGCTCGCG
ACCCCAGCAACGGCTCTGCTTCGGCGGAGCTATTCAACG
>Perilla_frutescens_var._crispa_KPS0159B01I
CGCATCGCGTCGCCCCCCTCCCCGCGCTGAGCGCTCGTGAGGGGGGCGGATATTGGCCCC
CCGTGCGCCCTGGCGTGCGGTCGGCCCAAATGCGATCCCTCGACGACTCGTGTCGCGACT
AGTGGTGGTTGAATAGCTCAATCTCGTGTCTTGTCGTGCTACCGCGTCGTCCGAATGGGA
ATCGAACAACGACCCAACGGTGTTCGTGCGTTACCGCACCGCACCTTCGACCG
>Fritillaria_gentneri_AY616721
CGCCTTGTTTCGCTCCGTGCCCATGCCCCCTTCGGGGGGCGGTCATGGATGCGGAGACTG
GCCCTCCGTGCCTCGTGTGCGGCGGGCTTAAGCGCGGGCTGTCGGTGCCGGGATGGGCAC
GACGAGTGGTGGACGGAGCACCAGCAGGATGTCGTGACCCCCCGTCGCCTTGAGGGGCTC
AAGAGACCCGGACCAGGCGAGCCGTGCTCCAGACGAGGAGGGCGTGCCGTCTCGCAATG
>Curcuma_zedoaria_KJ803169
TGACATCGTCGCTTTTGCTCCATGCTTCATTGGCATTGAGCGCGGAAGTTGGCCCCGTGT
GCCCGCCCTCGGGCACAGTCGGTCGAAGAGTGGGTAGTCGGTAATCGTCGAGCACGATGG
ACGTTGGTCGTCGCGAGCGAGAACTGAACGTCGTCCTCGTCGTTTTGGGA
>Astragalus_akmanii_JQ685624
CATATCGTTGCCCGATGCCTATTGCAGTGCAATAGGAATTTCTAGGGCGAATGATGGCTT
CCCGTGAGCGTTGTTGCCTCGCGGTTGGTTGAAAATCGAGTCCTTGGTAGGGTGTGCCAT
GATAGATGGTGGTCGAGTTAGCACGATACCGATCATGTGCATGCTCTCCAAAATATGGCC
TCTATGACCCACACGCGTCTTTTGACGCTCATGACG
>Scutellaria_baicalensis_KT781109
CGCATCGCGTCGCCCCCCCTCGCACCACCTCGAGCGGTGCCATGTGGGGGGGGCGGAGAT
TGGCCCCCCGTGCGCCCCGGCGCGCGGCCGGCCCAAATGCGATCCCCCGGCGACGCACGC
CCCGACAAGTGGTGGTTGTTTCCTCAACTCGCGTGCTGTCGTGTGCCAAGGCGTCGTCCG
TTCAGGAGAGAATCGAAAGATGAGACCCAACGGCCATCGTGCCATCGACCG
>Curcuma_sp._JLS_365_JQ409732
GACTTTTGTCTTAGTGTATCTGAATTGTTAAATAAATGTAGCAATACCCTGAAATAACAA
TACCCCATATCTCGCTTAAGCGAGATATGGGGTATTGTTATTTTATTTTGTTTGATGTAA
TGTAATAGTATTTTAATTTTTTGCGTATAGCATACATATTTATTTATATTGTATAACATA
TTTAGATATTTAGATTGTATATATGTATATTAAATACAAATACATAAGTATATAAGTATA
TAAAGTATAAGAAATGAACTTAACGACGAGATTTATTATCGTTTCTTGCATGTCTCGTAA
AAGACAGAGTAGGTGCAAATTCTCCCAATTTGTGACCCACCATACGATCCGTTATATAAA
TAGGTAAATGTTCCTTTCCATTATGAATAGCGATTGTATGGCCAATCATTGTGGGTATAA
TGGTAGATGCCCGAGACCAAGTTACTATTATTTCTTTCTCTTCCCTCGTGTTGAGTTTTT
CAATTTTTGCCGATAAATGATTAGCTACAAAAGGGTTTTTTTTTAGTGAACGTGTCATGT
CACAGTGTATTACTCCACATTTTTTATTTTAAAGATTGGCATTCTATGTCCAATATCTCG
ATCTAAGTTAAGTATGGAGGTCAGAATAAATACAATAATGATGAATGGAAAAAAGAGAAA
ATC
>Astragalus_akmanii_JQ685622
CATATCGTTGCCCGATGCCTATTGCAGTGCAATAGGAATTTCTAGGGCGAATGATGGCTT
CCCGTGAGCGTTGTTGCCTCGCGGTTGGTTGAAAATCGAGTCCTTGGTAGGGTGTGCCAT
GATAGATGGTGGTCGAGTTAGCACGATACCGATCATGTGCATGCTCTCCAAAATATGGCC
TCTATGACCCACACGCGTCTTTTGACGCTCATGACG
>Astragalus_akmanii_JQ685623
CATATCGTTGCCCGATGCCTATTGCAGTGCAATAGGAATTTCTAGGGCGAATGATGGCTT
CCCGTGAGCGTTGTTGCCTCGCGGTTGGTTGAAAATCGAGTCCTTGGTAGGGTGTGCCAT
GATAGATGGTGGTCGAGTTAGCACGATACCGATCATGTGCATGCTCTCCAAAATATGGCC
TCTATGACCCACACGCGTCTTTTGACGCTCATGACG
>Lonicera_etrusca_EU240679
CGCATCGCGTCGCCCCCCCACCCCGCGTCCCACAGGGTCGCGAGCGGCGGGGGGAGCGGA
CAATGGCCTCCCGTGCCCCTGGGCGCGGCTGGCCCAAAATCGAGTCCCCGGCGGCGGACG
TCACGACGAGTGGTGGTCGAAACATTCCTCTTATCACGTCGTGCGGTTCCCCGTCGCTCG
GGCGGCCAAGTGACCCTGACGCGCCGTCTTTCGACTGCGCTCCGAC
>Polygala_senensis_GQ889017
CGCATCGTCGCCCTCCCAGCCTTCGCCTCATCCCTGGGGCGAGGAGCTGGGGGCGGATGC
TGGTCTCCCGTGTGCCTCGGCATGCGGCTGGCTTAAAATCGCAGGACCACGGTGCAAAAC
GCCGCGTCGCATGGTGGATGAGGTAATCTCCAAGACCGGACGCGTGCTACGCCGTTGTCC
TATCAGGACCCACCGCGCTGCTACGCAGTGCCCTCCGACG
>Dioscorea_nipponica_subsp._rosthornii_JQ260261
GACTTTTGTCTTAATGTATATGAATCGTTGAAGGAGCAATATCCAATATCTTGTTTGAGC
AAGAAGTTTGGTATTGCTCCCCCTTTTTTTTGTTTGTTTGATTTTACTGTGTGTATTGTA
TACCGCAAGACAACAGTGGATTACTCCTTTATTTTTTACTTACATTTTAAAGATTGGCAT
TCTATGTTCAATATCTCGATCTAATAAGGTAAGAATAAATATAAATACAATAATGATGAA
TGGAAAAAAGAGAAAATCCT
>Dioscorea_nipponica_subsp._rosthornii_JQ260260
GACTTTTGTCTTAATGTATATGAATCGTTGAAGGAGCAATATCCAATATCTTGTTTGAGC
AAGAAGTTTGGTATTGCTCCCCCTTTTTTTTGTTTGTTTGATTTTACTGTGTGTATTGTA
TACCGCAAGACAACAGTGGATTACTCCTTTATTTTTTACTTACATTTTAAAGATTGGCAT
TCTATGTTCAATATCTCGATCTAATAAGGTAAGAATAAATATAAATACAATAATGATGAA
TGGAAAAAAGAGAAAATCCT
>Astragalus_rhizanthus_KP338104
CATATCGTTGCCCGATGCCTATTGCAGTGTGATAGGAACTTTTAGGGCGAATGATGGCTT
CCCGTGAGCGTTGTTGCCTCGCGGTTGGTTGAAATTTGAGTCCTTGGTGGGGTGTGCCAT
GATAGATGGTGGTCGAGTTAGCACGAGACCAATCATGTGTAGGCTCCCCATAATATGGCC
TCTATGACCCACATGCGTCTTTTGACGCTCATGACG
>Croton_tiglium_KC758675
CGCAGCATCGCTCCCAACCCATTGGGGTGCGGAATATGGCCTCCCGTGCGATTCTCTCCC
GCGGTTGGCCTAAAAGAATGGTCCTCGGCTGCAAATGCCGCGATAATCGGTGGTTGCAAG
GCCCTCGGACACAGTCGCGCGCGCACGTATGCCTTTGGATAACGAGACCCCTCTGCGTCC
GCGTCCTTCGCGGCACGCTCACATCG
>Croton_tiglium_KC758676
CGCAGCATCGCTCCCAACCCATTGGGGTGCGGAATATGGCCTCCCGTGCGATTCTCTCCC
GCGGTTGGCCTAAAAGAATGGTCCTCGGCTGCAAATGCCGCGACAATCGGTGGTTGCAAG
GCCCTCGGACACAGTCGCGCGCGCACGTATGCCTTTGGATAACGAGACCCCTCTGCGTCC
GCGTCCTTCGCGGCACGCTCACATCG
>Commiphora_africana_AF445873
CGCATTGTTGCCCCCCCACCCCCCGTACCCCCAGGAGGAGCGCGGGCGGGGCGGAGACTG
GCCTCCCGTGCGCCTTGCGGCTCGCGGTTGGCCCAAATCCGAGTCCCTCGGCCTCGCGTG
CCGCGACTTTCGGTGGTCGAAAGAAACCCGATGCCSGTCGCGCTCGCGTGGCCGCACAGT
CGGACCCCGTGACCCAGACGCGTCGCCCGTATAGCGACGCTCGTAACG
>Croton_sp._BWvE-2009_FJ614748
CGCAACATCGCTCCTAACTTATTAGGGTGCGGAATATGGCTTCCCGTGAGATTCCATCTC
GCGGCTGGCCGAAAAGAATGGTCCTCGGCTGCGAATGCCGCGACAATCGGTGGTTGTAAG
ACCCTCGGACGCCGTCGTGCGCACGTTTGCCTTCGGATCAGTAGACCCCTTAGCGTCCCT
TGTGGCACGCTCACATCG
>Croton_sp._BWvE-2009_FJ614749
CGCAACATCGCTCCTAACTTATTAGGGTGCGGAATATGGCTTCCCGTGAGATTCCATCTC
GCGGCTGGCCGAAAAGAATGGTCCTCGGCTGCGAATGCCGCGACAATCGGTGGTTGTAAG
ACCCTCGGACGCCGTCGTGCGCACGTTTGCCTTCGGATCAGTAGACCCCTTAGCGTCCCT
TGTGGCACGCTCACATCG
>Valeriana_dioica_AY794255
AGACCTGTTCTTAGGTATATGAGTTTTTGAAAAAAGAAAAAAAAAAGGAGCAAAAATCCC
CCTTGAGTCTAGGGGGGCTTTATTTCTCCTTTTTCTTTCATTCATTATAATGAAAATGCA
TAGTATTTAACTGACATATGTTCTTGAAAAAACAGTCAGAAATAGATTGATTAATCTAAA
TAATAGTCCTCGCTGGGG
>Alpinia_intermedia_AF478716
TGGCATCGTCGCCTTTGCTACTTGCTTTGTCGGTGCCAAGCGCGGAAATTGGCCTCGTGT
GCCCTTGGGCACAGTCGGCTGAAGAGTGGGTAATCCACAGTCGTCGGGCGCGATGGGTGT
TGGTCGCCCTGTGCGTGAACTGAACGTCGTCCCCGYCGTGTTGGGATGAGTCCTCAAGAG
ACCCTGTGTGATWGCGGCGCCGCATGAAAGTGCCGTGTCCATCAAATTG
>Lonicera_japonica_KU904444
CGCATCGCGTCGCCCCCCCACCCCGCTTCCCACAGGGTCGCGAGCGGCGGGGGGTGCGGA
CAATGGCCTCCCGTGCCCCCGGGCGCGGCTGGCCCAAAATCGAGTCCCCGGCGGCGGACG
TCACGACGAGTGGTGGTCGTAACATTCCTCTTATCACGTCGTGCGGTTCCCCGTCGCTCG
GGCGACCGAGTGACCCTGACGCGTCGTCGTACGACGGCGCTCCGACCG
>Scrophularia_villosa_KY067759
CGCATCGCGTCGCCCCCCTCCCAATCCCTCGGGACTCGGAGAGGGGCGGATATTGGCCTC
CCGTGCTCTTCGGTGCGCGGCTGGCCCAAATGTGATCCCGCATCGACGCGAGTCACGACC
AGTGGTGGTTGATTCCTCAACTCGCGTGCTGTCGTGCCGTACCGCGTCGTTCGTTGGGCA
TCGTCGTAGACCCAAAAGGTGCTCTCGAGTGCCTTCGACCG
>Scrophularia_villosa_KY067758
CGCATCGCGTCGCCCCCCTCCCAATCCCTCGGGACTCGGAGAGGGGCGGATATTGGCCTC
CCGTGCTCTTCGGTGCGCGGCTGGCCCAAATGTGATCCCGCATCGACGCGAGTCACGACC
AGTGGTGGTTGATTCCTCAACTCGCGTGCTGTCGTGCCGTACCGCGTCGTTCGTTGGGCA
TCGTCGTAGACCCAAAAGGTGCTCTCGAGTGCCTTCGACCG
>Schisandra_bicolor_GQ248389
GACTAAGACTTCGGTCTTAATGTATACGAGACCTTGAAGAAACAATACAATATCAAACCT
CTTGAGAAAACAAGAAATTGGTTATTGTATTGTTTCTTCAATTGACAATTGAGTAGTGTT
TTATTCGCATCGACATTTATTCCAGTGAAATTTCTTTTTTTTTGTTTCAACTTAATAAAA
ACATTACTGCTGGTTGGTTCATGACCAAATAACATACTTTTGTTATGTACCTATACGTAA
TTTATGTACGTTCCGCAAACTCATTTGAGTTTTGTTTTAATGTGTTTTAATGGCATCTTA
TGCCAGAGATATGTAAAATCTAGCTCTCTGTATGAAATGACTAAATACAAAATAAAAAAA
TTTTGAATAGTCGAAATGGAATCTTTTTGATAGAGAGGAGGG
>Strychnos_fallax_JF937979
CGCATCGCGTCGATCCCCCAACACGCCAACTCAGGGCGTGCGTGGGGGACGGATATTGGC
CTCCCGTGCCAGCGCGCGGTTGGCCTAAATGAGAGTCCCACCCGACGGGCGTCACGACAA
GTGGTGGTTGAATGCCTCAACTCGCATAGCTGTCGTGCCGTAACCCGTTTCTMGTGTGGA
TTGCCGTGACCCTGAAATGCCAGCATTCATATCATTTGAC
>Alpinia_eremochlamys_AY742346
TGGCATGTCGCCTTTGCTCCTTGCTTTGTCGGGGGCCAAGCGCGGAAATTGGCCTCGTGT
GCCCTCGGGCACAGTCGGTCGAAGAGTGGGCAGTCGGCAGTCGTCGGGCGCGATGGGTGT
TGGTCGCCCTATGCGTGAACTGAACGTCGTCCCCGTCGTGTTGGAACGAGTCCTCAAGAG
ATCCTGTGCGATTGCGGCGACGCGTGAGTGCCGTATCCGTCAAATTG
>Panax_sp._ShS-2012_JN654274
GACCCGGTCTTAGTGTATACGAGTTTTTTTGAAATAAAAAGGAGCAATAACCTCTTTCTT
GTTCTATCAAGAGGGCGGTATTGCTCCTTTTTTTATTTAGTAGTATTTGACTTACCTAGT
TTCTTTAAATAAATTTAAAAAAACGTCGTTTTATTTTTATCGGTTGGCTCATGAGTGAGT
ATCATGCTTTCGTTCTGTATTAATCATTAATCTAGAATTTAGCTACTTCTTCCCAATCTT
TATCTTTTGGGAAGTGTTTTTTAAAAAGAAAAGATAAAAATGTTGGACTTTTTACTTAGT
TAATACTTAATATTTTTATCTCGAAAATAAGAAAGATAAGAAAGAAATAATGATGAATGG
TAAAAATTTAATCTTTTGAAACGTAAGGAAAAGAATAGTAGGGG
>Panax_sp._ShS-2012_JN654276
GACCCGGTCTTAGTGTATACGAGTTTTTTTGAAATAAAAAGGAGCAATAACCTCTTTCTT
GTTCTATCAAGAGGGCGGTATTGCTCCTTTTTTTATTTAGTAGTATTTGACTTACCTAGT
TTCTTTAAATAAATTTAAAAAAACGTCGTTTTATTTTTATCGGTTGGCTCATGAGTGAGT
ATCATGCTTTCGTTCTGTATTAATCATTAATCTAGAATTTAGCTACTTCTTCCCAATCTT
TATCTTTTGGGAAGTGTTTTTTAAAAAGAAAAGATAAAAATGTTGGACTTTTTACTTAGT
TAATACTTAATATTTTTATCTCGAAAATAAGAAAGATAAGAAAGAAATAATGATGAATGG
TAAAAATTTAATCTTTTGAAACGTAAGGAAAAGAATAGTAGGGG
>Panax_sp._ShS-2012_JN654271
GACCCGGTCTTAGTGTATACGAGTTTTTTTGAAATAAAAAGGAGCAATAACCTCTTTCTT
GTTCTATCAAGAGGGCGGTATTGCTCCTTTTTTTATTTAGTAGTATTTGACTTACCTAGT
TTCTTTAAATAAATTTAAAAAAACGTCGTTTTATTTTTATCGGTTGGCTCATGAGTGAGT
ATCATGCTTTCGTTCTGTATTAATCATTAATCTAGAATTTAGCTACTTCTTCCCAATCTT
TATCTTTTGGGAAGTGTTTTTTAAAAAGAAAAGATAAAAATGTTGGACTTTTTACTTAGT
TAATACTTAATATTTTTATCTCGAAAATAAGAAAGATAAGAAAGAAATAATGATGAATGG
TAAAAATTTAATCTTTTGAAACGTAAGAAAAAGAATAGTAGGGG
>Panax_sp._ShS-2012_JN654270
GACCCGGTCTTAGTGTATACGAGTTTTTTTGAAATAAAAAGGAGCAATAACCTCTTTCTT
GTTCTATCAAGAGGGCGGTATTGCTCCTTTTTTTATTTAGTAGTATTTGACTTACCTAGT
TTCTTTAAATAAATTTAAAAAAACGTCGTTTTATTTTTATCGGTTGGCTCATGAGTGAGT
ATCATGCTTTCGTTCTGTATTAATCATTAATCTAGAATTTAGCTACTTCTTCCCAATCTT
TATCTTTTGGGAAGTGTTTTTTAAAAAGAAAAGATAAAAATGTTGGACTTTTTACTTAGT
TAATACTTAATATTTTTATCTCGAAAATAAGAAAGATAAGAAAGAAATAATGATGAATGG
TAAAAATTTAATCTTTTGAAACGTAAGGAAAAGAATAGTAGGGG
>Panax_sp._ShS-2012_JN654273
GACCCGGTCTTAGTGTATACGAGTTTTTTTGAAATAAAAAGGAGCAATAACCTCTTTCTT
GTTCTATCAAGAGGGCGGTATTGCTCCTTTTTTTATTTAGTAGTATTTGACTTACCTAGT
TTCTTTAAATAAATTTAAAAAAACGTCGTTTTATTTTTATCGGTTGGCTCATGAGTGAGT
ATCATGCTTTCGTTCTGTATTAATCATTAATCTAGAATTTAGCTACTTCTTCCCAATCTT
TATCTTTTGGGAAGTGTTTTTTAAAAAGAAAAGATAAAAATGTTGGACTTTTTACTTAGT
TAATACTTAATATTTTTATCTCGAAAATAAGAAAGATAAGAAAGAAATAATGATGAATGG
TAAAAATTTAATCTTTTGAAACGTAAGGAAAAGAATAGTAGGGG
>Panax_sp._ShS-2012_JN654272
GACCCGGTCTTAGTGTATACGAGTTTTTTTGAAATAAAAAGGAGCAATAACCTCTTTCTT
GTTCTATCAAGAGGGCGGTATTGCTCCTTTTTTTATTTAGTAGTATTTGACTTACCTAGT
TTCTTTAAATAAATTTAAAAAAACGTCGTTTTATTTTTATCGGTTGGCTCATGAGTGAGT
ATCATGCTTTCGTTCTGTATTAATCATTAATCTAGAATTTAGCTACTTCTTCCCAATCTT
TATCTTTTGGGAAGTGTTTTTTAAAAAGAAAAGATAAAAATGTTGGACTTTTTACTTAGT
TAATACTTAATATTTTTATCTCGAAAATAAGAAAGATAAGAAAGAAATAATGATGAATGG
TAAAAATTTAATCTTTTGAAACGTAAGGAAAAGAATAGTAGGGG
>Rubus_sengorensis_EF034141
CACGTCGTTGCCCCCCCAACCCCCTCGGGAGTTGGGCGGGACGGATGWTTGCCTCCCGTG
TGCTCCGTCATGCGGTTGGCATAAAAAACAAGTCCTCGGCGACTAGCGCCACGACAATCG
GTGGTTGTCAAACCTCTGTTGCCTATCGCGTGCGCGTGTCGAACGAGGGCTCAACGAACC
ATGCWGCATTGATTCGTCGATGCTTTCAACG
>Ziziphus_nummularia_JX856981
GACTTTGGTATTAGTGTATACTGAGTTATTGAACATAAAGGAGCAATAATCAATTTTTTG
TTTTAGCAAGAAGTTTGGTATTGCTCCTTTAGGAGTTTTTTTACTTAAATTTTTTTTTAG
TTCATCTTTATTTCAACATACCCATACTTTCGTTATGTAGAAATTTTTATTTTCGATATC
CTCTTCTCAATTTTTTTTTTTTTACATTTTAATTTAAAGGTTTCAATTCCATTTTTTCTT
CTTTTAGTTTGAAGAATGAAAAAAAAATGA
>Eriobotrya_japonica_KPS0088A03I
CACGCCGTCGCCATCCCCGCGCCTTCCTCGGGAGCGTCGGGGAGGGCGGACGATGGCCTC
CCGTGCCCCATCCCGCGCGGTTGGCCCAAATGCCGAGTCCTCGGCGACGAACGCCACGAC
GGTCGGTGGTTGTCAAACCTCGGTTGCCTGTTGTGCGCAGTCGTCGCGCTCCGAGCGTCT
CGCGACGATCGCTGCTCTGCACCGACGGAGCTTTCAACG
>Geranium_sibiricum_KR185915
CGCGCTCCGTCGCCCCGCAACCCCGAACTCCGAAATGGGCTAGGGTGCTTGTGGTGCAGA
GATTGGTCTCCCGTGTGCCTTGCTCGCGGCTGGCCTAAAATTGAGTCCCGGACGCTCTGT
TTTGCGGCCGACGGTGGTTGAGAAGCCCTCGAAAATGTGCTGCTGCAGTGTTGCCCGATG
TGGACCCTGTGACCCTCGCGCGACCTCTCCCCTTGGGGTGAGGGAGCTCCATCT
>Swertia_decora_GQ848483
CGCATCRCGTCGCCCCCCCSSMCCCGTGTGTTAACTCGTACGGGTTATGTGAGGGGGCGG
AAACTGGCTWCSCGTRCTTGGCCGCGRCTGGCCTAAATGCGAGTCCCTTGCGACGGACGC
GACGACAAGTGGTGGTTGWTTGTCTCAACTAAGRTGCTGTCGCKCGACGCCCRTYGAATG
AKGAGACTCCCCGACCCTGATGCA
>Gentiana_crassicaulis_KM236529
CGCATCGCGTCGCCCCCCCAACACCGTGTATGAAACATTGCCGGTTGTCGGAGGGGCGGA
TATTGGCTTCCCGTGCTTCGGTGCGGCTGGCCTAAATGCAAGTCCCTTGCGACGGACACG
ACGACAAGTGGTGGTTGATTGCCTCAACTAAGTTGATGTCGCGCGTTGCCCCGTCGGATG
AGGAGACTTCCTTGACCCTAATGCAAGCGTCGTCACGACGCCTGCCACGACCG
>Plantago_major_JN999378
CGCATCGCGTCGCCCCCTACACCAATTTGGTGCGGGGGCGGATAATGGCATCCCGTTAGC
TCGGTTTGCCCAAAAAGGATCCCTCATCGACGGATGTCACAACCAGTGGTGGTTGAAAGA
TCATTGGTGCCGTTGTGCTTCACTCCGTCGCATGCTTGGGCATCGTTACAAAACAATGGT
GCTAACGCGCCTTCGACCG
>Salvia_verbenaca_KJ584183
CGCATCGCGTCGCCCCCCCACCATGTGCGGGGGCGGATATTGGCCTCCCGTGCGCCCCGG
CGCGCGGCTGGCCCAAATGCGATCCCTCGGCGACTCATGTCACGACAAGTGGTGGTTGAA
ATCTCAATCTCTTGCGCCGTCGTGCCACTGCGTCGTCCGTAAGGGCATCCATCAACGACC
CAACGGTGGGGGTGCCTCACGGTGCCCCGACCTTCGACCG
>Salvia_verbenaca_KJ584182
CGCATCGCGTCGCCCCCCCACCATGTGCGGGGGGGCGGATACTGGCCTCCCGTGCGCCCC
GGCGCGCGGCTGGCCCAAATGCGATCCCTCGGCGACTCATGTCACGACAAGTGGTGGTTG
AAATCTCAATCTCTTGCGCCGTCGTGCCACTGCGTCGTCCGTACGGGCATCCATCAACGA
CCCAACGGTGGGGGTGCCTCGCAGCGCCCCGACCTTCGACCG
>Astragalus_elongatus_JQ685559
CATATCGTTGCCTGATGCCTATTGCAGTGCAATAGGAATTTCTAGGGCGAATGATGGCTT
CCCGTGAGCGTTGTTGCCTCGCGGTTGGTTGAAAATTGAGTCCTTGGTAGGGTGTGCCAT
GATAGATGGTGGTCGAGTTAGCACGATACCGATCATGTGCATGCCCCCCAAAATATGGCC
TCTATGACCCACATGTGTCTTTTGACACTCATGACG
>Aralia_finlaysoniana_GU054665
CGCATCGCGTCGCCCCCAACCCCGCACTCCCTCATGGGAGTCGAGGCAGAGGGGCGGATA
TTGGCCTCCCGTGTCTCACCACGCGGTTGGCCCAAATGTGAGTCCTTGGCAACGGACGTC
ACGACAAGTGGTGGTTGTAAAAAGCCCTCTTCTCATGTCGTGCGGTGACCCGTCGCCAGC
AAAGGCTCTCATGACCCTGTTGCGCTATCCTCGACACGCGCTCCGACCG
>Polygonum_aviculare_subsp._neglectum_GQ340024
CGCACCGCGTCGCCCCCACCCCCCTCCGGGGGGGACGGGGCGGAGATTGGCCCCCCGTGT
GCCTCATGGCGCGCGGCCGGCCCAAACGCAGACCCCGCGACCGCTGGACGGCGCGACGAT
CGGTGGAGTAGACCCTACGCATCCCGTCGCGCCCCGAGCGGCCCYCGGAGGCCACGATCG
ACCCTCAGTGAAACCACCGTT
>Polygonum_aviculare_subsp._neglectum_GQ340023
CGCACCGCGTCGCCCCCACCCCCCTCCGGGGGGTACGGGGCGGAGATTGGCCCCCCGTGT
GCCTCGTGGCGCGCGGCCGGCCCAAACATAGACCCCGCGACCGCTGGACGGCGCGACGAT
CGGTGGAGTAGACCCTACGCATCCCGTCGCGCCCCGAGCGGCCCTCGGAGGCCATGATCG
ACCCTTAGTAAAACTACCGTT
>Polygonum_aviculare_subsp._neglectum_GQ340022
CGCACCGCGTCGCCCCCTCCCCCTCCGGGGGGWACGGGGCGGAGACTGGCCCCCCGTGTG
CCYCAGGGCGCGCGGCCGGCCCAAACGCAGACCCCGCGKCCGCTGGACGGCGCGACGATC
GGTGGAGTAGACCCTACGCATCCCGTCGCGCCCCGAGCGGCCCTCGGAGGCCACGRTCGA
CCCTCAGTGAAACCACCGTT
>Valeriana_retrorsa_HQ878160
CGCATCGCGTCGCCCCCCCTCCTCGCCATCCCCTCATCGGGACGCGGCGTGCGGCAGGGG
GGCGCGGACGATGGCCTCCCGCGCCCAAATCGGGCGCGGCTGGCCCAAAACACGGTCCCC
CGACGGCGGACGTCACGGCGAGTGGTGGTCGAATGAGCCCTCTGTTCGCGCCGTGGCCCT
CCCCGTCCTTCGGGTGGCGATTCGACCCAGACGCGCTGTTCTAGAGACAGCGTCCGA
>Rubus_deliciosus_AF055733
CACGTCGTTGCCCCCCCCCCCAACCCTCTCGGGAGTTGGATGGGACGGATGATGGCTTCC
CGTGTGCTCTGTCACATGGTTGGCATAAAAACCAAGTCCTCGGCGACTAACGCCACGACA
ATCGGTGGTTGTCAAACCTCTGTTGCCTGTCGTGTGCGCGTGTCGATCGAGGGCTCAATG
AACTATGGTGCATCGATCAGTCGATGCTTTCAACG
>Dioscorea_polystachya_JQ260351
GACTTTTGTCTTAATGTATATGAATCGTTGAAGGAGCAATATCAATATCTTGTTCGAGCA
AGAAGTTTGGTATTGCTCCCCTTTTCAATTTTTCCCGATAAATGATCAACTACAAAAGGA
TTTTTTTTTAGTGAACGTGTCACAGCGGATTACTCCTTTATTTTTTACATTTTTAAGATT
GGCATTGTATGTTCAATATCTCGATCTAATAAGGTAAGAATAAATTTAAATACAATAATG
ATGAATGGAAAAAGAGAAAATCCT
>Dioscorea_polystachya_JQ260350
GACTTTTGTCTTAATGTATATGAATCGTTGAAGGAGCAATATCAATATCTTGTTCGAGCA
AGAAGTTTGGTATTGCTCCCCTTTTCAATTTTTCCCGATAAATGATCAACTACAAAAGGA
TTTTTTTTTAGTGAACGTGTCACAGCGGATTACTCCTTTATTTTTTACATTTTTAAGATT
GGCATTGTATGTTCAATATCTCGATCTAATAAGGTAAGAATAAATTTAAATACAATAATG
ATGAATGGAAAAAGAGAAAATCCT
>Dioscorea_polystachya_JQ260353
GACTTTTGTCTTAATGTATATGAATCGTTGAAGGAGCAATATCAATATCTTGTTCGAGCA
AGAAGTTTGGTATTGCTCCCCTTTTCAATTTTTCCCGATAAATGATCAACTACAAAAGGA
TTTTTTTTTAGTGAACGTGTCACAGCGGATTACTCCTTTATTTTTTACATTTTTAAGATT
GGCATTGTATGTTCAATATCTCGATCTAATAAGGTAAGAATAAATTTAAATACAATAATG
ATGAATGGAAAAAGAGAAAATCCT
>Dioscorea_polystachya_JQ260352
GACTTTTGTCTTAATGTATATGAATCGTTGAAGGAGCAATATCAATATCTTGTTCGAGCA
AGAAGTTTGGTATTGCTCCCCTTTTCAATTTTTCCCGATAAATGATCAACTACAAAAGGA
TTTTTTTTTAGTGAACGTGTCACAGCGGATTACTCCTTTATTTTTTACATTTTTAAGATT
GGCATTGTATGTTCAATATCTCGATCTAATAAGGTAAGAATAAATTTAAATACAATAATG
ATGAATGGAAAAAGAGAAAATCCT
>Dioscorea_polystachya_JQ260354
GACTTTTGTCTTAATGTATATGAATCGTTGAAGGAGCAATATCAATATCTTGTTCGAGCA
AGAAGTTTGGTATTGCTCCCCTTTTCAATTTTTCCCGATAAATGATCAACTACAAAAGGA
TTTTTTTTTAGTGAACGTGTCACAGCGGATTACTCCTTTATTTTTTACATTTTTAAGATT
GGCATTCTATGTTCAATATCTCGATCTAATAAGGTAAGAATAAATTTAAATACAATAATG
ATGAATGGAAAAAGAGAAAATCCT
>Linum_lewisii_KT453459
CACAAAGTCGCCCTGCCCCCAAAATTGGGAAGGTGCGGATTCTGGCCTCCCAGTGGCTGT
AAGTAGCCTACTGGATGGCCGAAATGAAAGTCGTCGGCAAGAGACGCCACGGTGAGCTGT
GGTTGAAACGACACTATGGTCTTTTAGTCGTGGTTGCTCCCTTGGCCGACGAAATTATGT
GGACCATGGGGGCCTTTTATTTTATAGCCCCATCCAACTTG
>Thuja_standishii_AY836784
CACTCCAAAATCGCTCTCCCACGTGGAGGCGCGCAGATGGCCGTCCGTGCCCTCCAGCGA
TGCGGTCGGCTGAAATGAGCGTGAGGACCATCGACACGCGGCGACGAGCGGTGGCCTCTG
CAGGTCGGCGTTGGTTTGCGCGGCTCGATCGAGGTCCAACGTGGAACTTTAATTCGGCCA
GAACGGTTTGCCTTAGTGCGGGCAAGT
>Scutellaria_baicalensis_FJ609732
CGCATCGCGTCGCCCCCCCTCGCACCGCCTCGAGCGGTGCCGTGTGGGGGGGCGGAGATT
GGCCCCCCGTGCGCCCCGGCGCGCGGCCGGCCCAAATGCGATCCCCCGGCGACGCACGCC
CCGACAAGTGGTGGTTGTTTCCTCAACTCGCGTGCTGTCGTGTGCCAAGGCGTCGTCCGT
TCGGGAGAGAATCGAAAGATGAGACCCAACGGCCATCGTGCCATCGACCG
>Curcuma_petiolata_JQ409749
GATTTTTGTCTTAGTGTATCTGAATTGTTAAAGAAATGTAGCAATACCCTGAAATAACAA
TACCCCATATCTCGCTTAAGCGAGATATGGGGTATTGTTATTTTGTTTGATGTAATGTAA
TAGTATTTTCATTTTTTGCGTATAGCATACATATTTATTTATATTGTATAACATATTTAG
ATATTTAGATTGTATATATGTATATTAAATACAAATACATAAGTATATAAGTATATAAAG
TATAAGAAATGAACTTAACGACGAGATTTATTATCGTTTCTTGCATGTCTCGTAAAAGAC
AGAGTAGGTGCAAATTCTCCCAATTTGTGACCCACCATACGATCCGTTATATAAATAGGT
AAATGTTCCTTTCCATTATGAATAGCGATTGTATGGCCAATCATTGTGGGTATAATGGTA
GATGCCCGAGACCAAGTTACTATTATTTCTTTCTCTTCCCTCGTGTTGAGTTTTTCAATT
TTTGCCGATAAATGATTAGCTACAAAAGGGTTTTTTTTTAGTGAACGTGTCATGTCACAG
TGTATTACTCCACATTTTTTATTTTAAAGATTGGCATTCTATGTCCAATATCTCGATCTA
AGTTAAGTATGGAGGTCAGAATAAATACAATAATGATGAATGGAAAAAAGATAAAATC
>Astragalus_palanae_var._palanae_AF121744
CATATCGTTGCCCGATGCCTATTGCAGTGCAGTAGGAATTTCTAGGGCGAATGATGGCTT
CCCGTGAGCGTTGTTGCCTCGCGGTTGGTTGAAAATCGAGTCCTTGGTGGGGTGTGCCAC
GATAGATGGTGGTCGAGTTAGCACGATACCGATTGTGTGCATGCTCCCCAAAATATGGCC
TCTATGACCCACACGCGTCTTTTGACGCACATGA
>Polygala_sp._TRK-2015_KR735350
GATTTTGGTCTTAGTGTATACGAGTTTTTGAAAATAAAAGGGCAATAAAAAAACTCTTGT
TTTATCTGTTTCATCAAATCAAGAGTTTTTTATTGCTCCTTTATCTTTACTTTCTATTCT
ATATTCTAATTAAAAGAGGGGTCTTTATTTTTTTTGTGTTATTTTAGAATCTAACACGAA
TAACTTAGAAACTCAAAATAAAAAAGAATTAGATAAACTAAAAAAGAATTAAAATTCTTT
TTTTAATTGATACTAAAGTCTAGGG
>Aralia_stipulata_AF273535
CGCATCGCGTCGCCCCCCAACCCCGCACTCCCTCATGGGAGTCGAGGCAGAGGGGCGGAT
ATTGGCCTCCCGTGTCTCACCACGCGGTTGGCCCAAACGCGAGTCCTTGGCGACGGACGT
CACGACAAGTGGTGGTTGTAAAAGGCCCTCTTCTCATGTCGTGCGGTGACCCGTCGCCAG
CAAAGGCTCTTATGACCCTGTTGCGCCGTCCTCGACGCGCGCTCCGACCG
>Aralia_stipulata_AF273534
CGCATCGCGTCGCCCCCCAACCCCGCACTCCCTCACGGGAGTCGAGGCATAGGGGCGGAT
ACTGGCCTCCCGTGTCTCACCACGCGGTTGGCCCAAATGTGAGTCCTTGGCGACGGACGT
CACGACAAGTGGTGGTTGTAAAAAGCCCTCTTCTCATGTCGTGCGGTGACCCGTCGCCAG
CAAAAGCTCTCATGACCCTGTTGCGCCGTCCTCGACGCGCGCTCCGACCG
>Aralia_stipulata_AF273536
CGCATCGCGTCGCCCCCCAACCCCGCACTCCCTCATGGGAGTCGAGGCAGAGGGGCGGAT
ATTGGCCTCCCGTGTCTCACCACGCGGTTGGCCCAAACGCGAGTCCTTGGCGACGGACGT
CACGACAAGTGGTGGTTGTAAAAGGCCCTCTTCTCATGTCGTGCGGTGACCCGTYGCCAG
CAAAGGCTCTTATGACCCTGTTGCGCCGTCCTCGACGCGCGCTCCGACCG
>Valeriana_acutiloba_AY792829
CGCATCGGGTCGCCCCCCTCCCCCCCTCCCCCTCATCGGGGCGTGGCGTGCGGCGGGGGG
AGCGGACGATGGCCTCCCGCGCCCCCATCGGGCGCGGCTGGCCCAAAACACGGTCCCCCG
GCGGCGGACGTTACGGCGAGTGGTGGTCGAATAAGTCCTCTGTTCGCGCCGTGGCCCTCC
CCGTCTTCCGGGTGGCGAATCGACCCATACGCGTTGTCCACGAGACTGCGCTCCGA
>Corydalis_foetida_KX272391
TACTTCAGTCTTAGTGTATACGATCCATTGAGGTTGAAGGAGCAATACCTACCCTATAGA
ACAAAGAACAAGAAATTAGGTATTGTTCCTTCTTTTAGTTTTAGAAGGGTTTTATTCCCA
TCACATAAGAAAGTTTGCTATTTTTTATCAATTTTCCGTTTTTCTTTTTCAGTTGAAAAA
GAAAGAGAGAGCAAAGATTTTATTACTACGAGTTGGTTCGTTATTGATTCTCTTTTTCCT
AAACGAAAGTTTTTTTTTTTATTTCAATACTGGAAATTTTGTGTATAATATACATATTTC
AATCGAAAGGAAAATGACCCCATTTTGAATCATGAATATTTGAATTTTTTTTAGGTTTAG
GTAATGGTAGG
>Aralia_stipulata_AF273538
CGCATCGCGTCGCCCCCCAACCCCGCACTCCCTCACGGGAGTCGAGGCATAGGGGCGGAT
ACTGGCCTCCCGTGTCTCACCACGCGGTTGGCCCAAATGTGAGTCCTTGGCGACGGACGT
CACGACAAGTGGTGGTTGTAAAAAGCCCTCTTCTCATGTCGTGCGGTGACCCGTCGCCAG
CAAAAGCTCTCATGACCCTGTTGCGCCGTCCTCGACGCGCGCTCCGACCG
>Rubus_corchorifolius_KP093157
CACGTCGTTGCCCCCCCCCAATCCCCTCGGGAGTTGGGCGGGACGGATGATGGCCTCCCG
TGTGCTYTGTCATGCGGTTGGCATAAAAAACAAGTCCTCGGCGACTAACGCCATGACAAT
CGGTGGTTGTCAAACCTCTGTTGCCTATCATGTGCGCGTGTCGAACGAGGGCTCAACGAA
CCATATTGTATCGATTCGTCGATGCTTCAACG
>Cornus_officinalis_KMS0065A02I
CACATCGCGTCGCCCCCCCCACCACCCCACCACACACTTCGGTGACGGTGGGCGGGGGGC
GGACAGTGGCCCCCCGTGCGCTCGCTCACAGCACAGTGTGCGGTCGGCCGAAAAAACGAG
TCGCCGGCGACGGACGTCACGACAAGTGGTGGTTGAGACGGAACCTTAAGCGTCCTGTCG
TGCGTGCCGCAGTCGCCAGCGCGATGCTCGCGCGACCCTTAACGCGCCGTCACCGACGGT
GCCTCGACCG
>Rubus_corchorifolius_KP093158
CACGTCGTTGCCCCCCCCCAATCCCCTCGGGAGTTGGGCGGGACGGATGATGGCCTCCCG
TGTGCTCTGTCATGCGGTTGGCATAAAAAACAAGTCCTCGGCGACTAACGCCATGACAAT
CGGTGGTTGTCAAACCTCTGTTGCCTATCATGTGCGCGTGTCGAACGAGGGCTCAACGAA
CCATATTGTATCGATTCGTCGATGCTTCAACG
>Arisaema_sikokianum_var._serratum_GQ434870
CGCCCCGCGTCGCTCCCTGACCCCCCACAGAGTGTGGGGTGGTGAGGGATGCGGAGATTG
GCCCACCGTGCACGTGTGCGGCAGGCTGAAGAACTCGGCCCTCCTGTCGGGCGATCAACG
GCGAGTGGTGGACAATGCTCATCGTCGTCGTAGTGCACGCCCGTGCGCAAGGATGGGCTG
ACCGTGAGGAACCCAATCATCGGAGAGACACGCTCATATCTTAAGATGGGGTAGCTCTTC
GATCG
>Arisaema_sikokianum_var._serratum_GQ434871
CGCCCCGCGTCGCTCCCTGACCCCCCACAGAGTGTGGGGTGGTGAGGGATGCGGAGATTG
GCCCACCGTGCACGTGTGCGGCAGGCTGAAGAACTCGGCCCTCCTGTCGGGCGATCAACG
GCGAGTGGTGGACAATGCTCATCGTCGTCGTAGTGCACGCCCGTGCGCAAGGATGGGCTG
ACCGTGAGGAACCCAATCATCGGAGAGACACGCTCATATCTTAAGATGGGGTAGCTCTTC
GATCG
>Paeonia_qiui_KJ946194
AATGTAGGTCTTAGTCTTAATTTAATGTGTATGAGTTAAAATGAAAGGAGCAATACCAAA
TTCCTTGTTCTATCAAGGGGTTGGTATTGCTCCTTTCATTATTTAGTCGTTTTTTTATTT
TTTTTTTTTTTTTTTTTTTACCAAAAGTAGTCTTATGGGTTGGTTTATGGTTGAGTATCC
TATATTCTGTTCTGTACTAATTTGGAATTTATATATGTATGATGCCCTTCTCTTCTTATT
GGAAAAATGAAGAAAAGAAAGAACTAATGATGAATGGTTGAAATAGAATCTTTTCCAATT
TTTAACCTAGTATCTAAGTTAAATATTTTAA
>Paeonia_qiui_KJ946193
AATGTAGGTCTTAGTCTTAATTTAATGTGTATGAGTTAAAATGAAAGGAGCAATACCAAA
TTCCTTGTTCTATCAAGGGGTTGGTATTGCTCCTTTCATTATTTAGTCGTTTTTTTATTT
TTTTTTTTTTTTTTTTTTTACCAAAAGTAGTCTTATGGGTTGGTTTATGGTTGAGTATCC
TATATTCTGTTCTGTACTAATTTGGAATTTATATATGTATGATGCCCTTCTCTTCTTATT
GGAAAAATGAAGAAAAGAAAGAACTAATGATGAATGGTTGAAATAGAATCTTTTCCAATT
TTTAACCTAGTATCTAAGTTAAATATTTTAA
>Platycladus_orientalis_JQ512354
TTATTCAAGATGGATTGTTAGCGTCTTTCAATCCTTGAAAAGTAAAAAAGAAAGCAGTAC
CAAACCTTTCGGTTTTGGTACTGCTTTTTCTGTTTAATTTGTGTTTTTTTAAGTTATTGC
GAGCAGAGCACAATAACTGTTTACTGTGCATCCAGCAGGAATTGAACCCGCGACTTCCCA
ATTATGAGTTGGGTGCTTTTACCATTCAGCCATGGATGCTATGGTAAAGTGATTATTAGT
GTCGGCTCAGATCTTAAATTGAATATCCAAAACTAGTTATAAAAAGAAAAAAAAAATGTC
ACTAACTTGTGCGAGAGTTGCATTACAAGATTTTTGCAACAGAAAAATAACTAAACTGAA
TAATGTAATAGTTTCATTATTAGTTTATTTTCGAGAGCCATTCATTCCTGAAATGGAATG
ACCGTAGACAGAGACTGCCAATTAGTTTGGG
>Panax_japonicus_var._bipinnatifidus_HQ112812
GACACGGTCTTAGTGTATACGAGTTTTTTTGAAATAAAAAGGAGCAATAACCTCTTTCTT
GTTCTATCAAGAGGGCGGTATTGCTCCTTTTTTTATTTAGTAGTATTTGACTTACCTAGT
TTCTTTAAATTTATTTAATTTTTTTAAAGAAACGTCGTTTTATTTTTATCGGTTGGTTCA
TGAGTGAGTATCATGCTTTCGTTCTGTATTAATCATTAATCTAGAATTTAGCTACTTCTT
CCCAATCTTTATCTTTTGGTAAGTATTTTTTTAAAAGAAAAGATAAAAATGTTGGACTTT
TTACTTAGTTAATACTTAATATTTTTATCTCGAAAATAAGAAAGATAAGAAAGAAATAAT
GATGAATGGTAAAAATTTAATCTTTTGAAACGTAAGGAAAAGAATAGTAGGGG
>Platycladus_orientalis_JQ512352
TTATTCAAGATGGATTGTTAGCGTCTTTCAATCCTTGAAAAGTAAAAAAGAAAGCAGTAC
CAAACCTTTCGGTTTTGGTACTGCTTTTTCTGTTTAATTTGTGTTTTTTTAAGTTATTGC
GAGCAGAGCACAATAACTGTTTACTGTGCATCCAGCAGGAATTGAACCCGCGACTTCCCA
ATTATGAGTTGGGTGCTTTTACCATTCAGCCATGGATGCTATGGTAAAGTGATTATTAGT
GTCGGCTCAGATCTTAAATTGAATATCCAAAACTAGTTATAAAAAGAAAAAAAAAATGTC
ACTAACTTGTGCGAGAGTTGCATTACAAGATTTTTGCAACAGAAAAATAACTAAACTGAA
TAATGTAATAGTTTCATTATTAGTTTATTTTCGAGAGCCATTCATTCCTGAAATGGAATG
ACCGTAGACAGAGACTGCCAATTAGTTTGGG
>Panax_japonicus_var._bipinnatifidus_HQ112813
GACACGGTCTTAGTGTATACGAGTTTTTTTGAAATAAAAAGGAGCAATAACCTCTTTCTT
GTTCTATCAAGAGGGCGGTATTGCTCCTTTTTTTATTTAGTAGTATTTGACTTACCTAGT
TTCTTTAAATTTATTTAATTTTTTTAAAGAAACGTCGTTTTATTTTTATCGGTTGGTTCA
TGAGTGAGTATCATGCTTTCGTTCTGTATTAATCATTAATCTAGAATTTAGCTACTTCTT
CCCAATCTTTATCTTTTGGTAAGTATTTTTTTAAAAGAAAAGATAAAAATGTTGGACTTT
TTACTTAGTTAATACTTAATATTTTTATCTCGAAAATAAGAAAGATAAGAAAGAAATAAT
GATGAATGGTAAAAATTTAATCTTTTGAAACGTAAGGAAAAGAATAGTAGGGG
>Lonicera_trichosantha_JN045260
GACCCGGTCTTAGTGTATACGAGTTAAAAAAAAATAAAAAAGAAGCAATAATCCCCCTCT
TGTTTTATCAAGAGGGCACCATTGCTTCTTTTTTATTTAACAGTTACCTATTTTCTTTCA
AGAAAAATAGTCAATCTTCTTATTTTTAGGGGTGGGTCATGATTGTGTTTTGGGCTTTCA
TTTTTTATTCTGTTATGAAAAATCTTTATATCCTCTAAAATAGAAAATAAAAGTAAAATA
AAAGAAAAACTGTTGGAATTTTTTTGCTGACTTATCTATAATTGTACTTGAGAAAAAAGA
AAGAAAAATCATGAATGGCTGAACTAGGAACTAATAGGTAGGGG
>Lonicera_trichosantha_JN045261
GACCCGGTCTTAGTGTATACGAGTTAAAAAAAAATAAAAAAGAAGCAATAATCCCCCTCT
TGTTTTATCAAGAGGGCACCATTGCTTCTTTTTTATTTAACAGTTACCTATTTTCTTTCA
AGAAAAATAGTCAATCTTCTTATTTTTAGGGGTGGGTCATGATTGTGTTTTGGGCTTTCA
TTTTTTATTCTGTTATGAAAAATCTTTATATCCTCTAAAATAGAAAATAAAAGTAAAATA
AAAGAAAAACTGTTGGAATTTTTTTTTTTGCTGACTTATCTATAATTGTACTTGAGAAAA
AAGAAAGAAAAATCATGAATGGCTGAACTAGGAACTAATAGGTAGGGG
>Panax_japonicus_var._bipinnatifidus_HQ112810
GACCCGGTCTTAGTGTATACGAGTTTTTTTGAAATAAAAAGGAGCAATAACCTCTTTCTT
GTTCTATCAAGAGGGCGGTATTGCTCCTTTTTTTATTTAGTAGTATTTGACTTACCTAGT
TTCTTTAAATAACTTTAAAGAAACGTCGTTTTATTTTTATCGGTTGGTTCATGAGTGAGT
ATCATGCTTTCGTTCTGTATTAATCATTAATCTATAATTTAGCTACTTCTTCCCAATCTT
TATCTTTTGGGAAGTATTTTTTTAAAAGAAAAGATAAAAATGTTGAACTTTTTACTTAGT
TAATACTTAATATTTTTATCTCGAAAATAAGAAAGATAAGAAAGAAATAATGATGAATGG
TAAAAATTTAATCTTTTGAAACGTAAGGAAAAGAATAGTAGGGG
>Panax_japonicus_var._bipinnatifidus_HQ112811
GACACGGTCTTAGTGTATACGAGTTTTTTTGAAATAAAAAGGAGCAATAACCTCTTTCTT
GTTCTATCAAGAGGGCGGTATTGCTCCTTTTTTTATTTAGTAGTATTTGACTTACCTAGT
TTCTTTAAATTTATTTAATTTTTTTAAAGAAACGTCGTTTTATTTTTATCGGTTGGTTCA
TGAGTGAGTATCATGCTTTCGTTCTGTATTAATCATTAATCTATAATTTAGCTACTTCTT
CCCAATCTTTATCTTTTGGTAAGTATTTTTTTAAAAGAAAAGATAAAAATGTTGGACTTT
TTACTTAGTTAATACTTAATATTTTTATCTCGAAAATAAGAAAGATAAGAAAGAAATAAT
GATGAATGGTAAAAATTTAATCTTTTGAAACGTAAGGAAAAGAATAGTAGGGG
>Curcuma_rhomba_JQ409880
TGGCATCGTCGCTTTTGCTCCATGCTTTTTTGGCATTGAGCGCGCGCGGAAATTGGCCCC
GTGTGCCCTCGAGCACAGTCGGTCGAAGAGTGGGTAGTCGGCAGTCGTCGAGCACGACGG
ATGTTGGTCGCCATGAGCGGGAACTGAACGTCGTCCTCGTCGTCTCGGAACGAGTCCTCA
AGAGACCCTATGTGATTGCGGAGTCGGACGAAAGTGCCGTGTCAAT
>Commiphora_ciliata_AY831907
GATTTCGGTCTTTGTGTATACGAGTTTTTGAAAATAACGGAGCAATACCGACCCTCTTGC
GAGAAATTGGTATTGCTCCGTTATCACTATTTAGTAGTTTTTCTTTAGTACTTTTTTCTT
TCCATATCTTTGTTTTCAACAAAACAAAAGTATTTTTATGCCTTTGATTTAGTCCCTTCC
TTATCCTTATATACTAATAATTAGAAACTAATCGAATATATAGAATAATAGAAAAAAAAA
CTAATATAGAAACTCGAATCGATTAGATAAAAAGATAAAAGTTGGAATTTTCTGTCTCTT
GGATCTGAATTTCGATCTTCATAAGTTAAGATAAAAAAGAATGATGATCAAAAATAATGA
TCAATGCTAGAAATTGAAATCTTTGGATTTTTTTATTTAAATCGAAATAGTGGAGGG
>Carthamus_tinctorius_EF483948
CGCATCGCGTCGCCCCAGACCATGCTCCCCCATGGGGAAGTGTTTGGTCTGGGACGAAGA
GTGGTCTCCCGTGTCGATGGTGCGGTTGGCCTAAAAAGGAGTCCCCTTTGGCGGACGCAC
GGCTAGTGGTGGTTGTAAAGGACTTCGTAACGAGCCGTGTTGATGCTAGGGAATTGCTCT
CTAAAGACCCTAACGTGTCGTCTTACGAYGATGCTTCGACCG
>Carthamus_tinctorius_EF483949
CGCATCGCGTCGCCCCAGACCATGCTCCCCCATGGGGAAGTGTTTGGTYTGGGACGAAGA
GTGGTCTCCCGTGTCGATGGTGCGGTTGGCCTAAAAAGGAGTCCCCTTTGGCGGACGCAC
GGCTAGTGGTGGTTGTAAAGGACTTCGTAACGAGCCGTGTTGATGCTAGGGAATTGCTCT
CTAAAGACCCTAACGTGTCGTCTTACGACGATGCTTCGACCG
>Panax_japonicus_var._bipinnatifidus_HQ112814
GACCCGGTCTTAGTGTATACGAGTTTTTTTGAAATAAAAAGGAGCAATAACCTCTTTCTT
GTTCTATCAAGAGGGCGGTATTGCTCCTTTTTATATTTAGTAGTATTTGACTTACCTAGT
TTCTTTAAATTTATTTAATTTATTTAAAGAAACGTCGTTTTATTTTTATCGGTTGGTTCA
TGAGTGAGTATCATGCTTTCGTTCTGTATTAATCATTAATCTATAATTTAGCTACTTCTT
CCCAATCTTTATCTTTTGGGAAGTATTTTTTTAAAAGAAAAGATAAAAATGTTGGACTTT
TTACTTAGTTAATACTTAATATTTTTATCTCGAAAATAAGAAAGATAAGAAAGAAATAAT
GATGAATGGTAAAAATTTAATCTTTTGAAACGTAAGGAAAAGAATAGTAGGGG
>Carthamus_tinctorius_EF483943
CGCATCGCGTCGCCCCAGACCATGCTCCCCCATGGGGAAGTGTTTGGTCTGGGACGAAGA
GTGGTCTCCCGTGTCGATGGTGCGGTTGGCCTAAAAAGGAGTCCCCTTTGGCGGACGCAC
GGCTAGTGGTGGTTGTAAAGGACTTCGTAACGAGCCGTGTTGATGCTAGGGAATTGCTCT
CTAAAGACCCTAACGTGTCGTCTTACGACGATGCTTCGACCG
>Carthamus_tinctorius_EF483946
CGCATCGCGTCGCCCCAGACCATGCTCCCCCATGGGGAAGTGTTTGGTCTGGGACGAAGA
GTGGTCTCCCGTGTCGATGGTGCGGTTGGCCTAAAAAGGAGTCCCCTTTGGCGGACGCAC
GGCTAGTGGTGGTTGTAAAGGACTTCGTAACGAGCCGTGTTGATGCTAGGGAATTGCTCT
CTAAAGACCCTAACGTGTCGTCTTACGACGATGCTTCGACCG
>Carthamus_tinctorius_EF483947
CGCATCGCGTCGCCCCAGACCATGCTCCCCCATGGGGAAGTGTTTGGTCTGGGACGAAGA
GTGGTCTCCCGTGTCGATGGTGCGGTTGGCCTAAAAAGGAGTCCCCTTTGGCGGACGCAC
GGCTAGTGGTGGTTGTAAAGGACTTCGTAACGAGCCGTGTTGATGCTAGGGAATTGCTCT
CTAAAGACCCTAACGTGTCGTCTTACGAYGATGCTTCGACCG
>Carthamus_tinctorius_EF483944
CGCATCGCGTCGCCCCAGACCATGCTCCCCCATGGGGAAGTGTTTGGTYTGGGACGAAGA
GTGGTCTCCCGTGTCGATGGTGCGGTTGGCCTAAAAAGGAGTCCCCTTTGGCGGACGCAC
GGCTAGTGGTGGTTGTAAAGGACTTCGTAACGAGCCGTGTTGATGCTAGGGAATTGCTCT
CTAAAGACCCTAACGTGTCGTCTTACGACGATGCTTCGACCG
>Carthamus_tinctorius_EF483945
CGCATCGCGTCGCCCCAGACCATGCTCCCCCATGGGGAAGTGTTTGGTYTGGGACGAAGA
GTGGTCTCCCGTGTCGATGGTGCGGTTGGCCTAAAAAGGAGTCCCCTTTGGCGGACGCAC
GGCTAGTGGTGGTTGTAAAGGACTTCGTAACGAGCCGTGTTGATGCTAGGGAATTGCTCT
CTAAAGACCCTAACGTGTCGTCTTACGACGATGCTTCGACCG
>Zingiber_odoriferum_KF304556
TGGCATCGTCGCCTCAGCTCCATTCCCTGTCATTCGGTTGGTGCTGAGCGCGGAAATTGG
CCCCGTGTGCCCTCGGGCACAGTCGGCCGAAGAGCGGGTAGTCGGCAGTCGTCGGGCACG
ATGGGTGTTGGTCGCCGTGAGCGGGAACAGAACGTCGTGTCCCCGTCGCTTTCGGACGAG
CCCTCAAGCAAGAGACCCTGCGTGATTGCGGCGCCGGGCGAAAGAACGAACGCGCCGTGC
CCATCAACTTG
>Aconitum_vilmorinianum_GQ337761
GATTTAGGTCTTGGTGCATGTCTGGCTTAGTGTATATGAGTCATTGAAGTTGCAGGAGTA
ATACCCTATTTCTTGTTCTGTTAAGAGGCTGGGTATTGCTCCTGCATTTTTTTGTATTAA
GTAAAAAATTGACTTTAACAGATTGGTGTTGGTTTGGTGAATTCTAGATTATTAGACTAT
TATGATTATATGATTATGTTCCTCAAAATTTTTTTTTATTTGATAAAGCAGAGG
>Commiphora_habessinica_KR735220
GATTTCGGTCTTTGTGTATACGAGTTTTTGAAAATAACGGAGCAATACCGACCCTCTTGC
GAGAAATTGGTATTGCTCCGTTATCGCTATTTAGTAGTTTTTCTTTAGTACTTTTTTCTT
TCCATATCTTTGTTTTCAACAAAACAAAAGTATTTTTATGCCTTTGATTTAGTCCCTTCC
TTATATACTAATAATTAGAAACTAATCGAATATATGGAATAATAGAAAAAAAACTAATAT
AGAAACTCGAATCGATTAGATAAAAAGATAAAAGTTGGAATTTTCTGTCTCTTGGATCTG
AATTTCGATCTTCATAAGTTAAGATAAAAAAGAATGATGATCAAAAATAATGATCAATGC
TAGAAATTGAAATCTTTGGATTTTTTTATTTAAATCGAAATAGTGGAGGG
>Arisaema_amurense_KPS0023A02I
CGCCCCGCGTCGCTCCCTGACCCCCCACAGAGTGTGGTGGGGTGAGGGATGCGGAGATTG
GCCCACCGTGCACGTGCGCGGCAGGCTGAAGAACTCAGCCCTCCTGTCGGGCGATTAACG
GCGAGTGGTGGACAATGCTCATCGTCGCCGTAGTGCACGCCCGTGCGCAAGGATGGGTTG
ACCGTGAGGAACCCAATCATCGGAGAGCCCTGCTCATATCTTAAGGATAGGGTAGCTCTT
CGATCG
>Geranium_cuneatum_GU011986
CGCGCTCCGTCGCCCCGCAACCCCTAACCCCGGAAACGGGCGAGGGTGCTTGCGGTGCGG
ACATTGGTCTCCCGTGTGCCCTGCTCGCGGCTGGCCTAAATTTGAGTCCCGGACGCTCTG
CTCTGCAGCCGACGGTGGTTGAGAAGCCCTCGAAAACGTGCTGCTGCATTGCTGCCCGAT
GTGGACCCTGTGACCCTTGCGCGACCTCTCCCCACCGGGCGAGGGAGCTCCATCTG
>Coptis_japonica_var._anemonifolia_AB163752
TTAGTGTACGCGAGTTTAGTGTATATGAGTTGTTGAAGTTGCAGGAGTAATAACAAAATT
CTTAACAAAAAAATAATTTTGTTATTACTCCTGCATTTTTGTTTTTTTTTTTTTAGTAAA
AAATAGAATAGATCTTTGGAAAATTCTTGATTATAATATGTTCTGTATTATTTTCTTATA
AAATAATATTATATATAATACAATCTAAATATGTTCTTAACACTTTTTATTTTTATAAAG
ATAATATAAAGTAGAA
>Lonicera_etrusca_FJ217842
CGCATCGCGTCGCCCCCCCACCCCGCGTCCCACAGGGTCGCGAGCGGCGGGGGGAGCGGA
CAATGGCCTCCCGTGCCCCTGGGCGCGGCTGGCCCAAAATCGAGTCCCCGGCGGCGGACG
TCACGACGAGTGGTGGTCGAAACATTCCTCTTATCACGTCGTGCGGTTCCCCGTCGCTCG
GGCGGCCAAGTGACCCTGACGCGCCGTCTTTCGACTGCGCTCCGAC
>Syzygium_paniculatum_KM064993
ACACATGGCGTTGCCCCTAACCCCTCGCCTTGAATTGGGCGGGCGGGRCTTGGGTGCGTA
TGTTGGCCTCCCGAGATGACCTTATCCCGGTTGGCCCAAAATCGAGCGTCGGAGCGATTA
GCACCACGACATTCGGTGGTTGATGAGACCCCAATGATCAATGTCGTGCGTGTCGCTCAT
GCACATGCTCCACGAATCTACATTTCACCAACG
>Aconitum_vilmorinianum_GQ337763
GATTTAGGTCTTGGTGCATGTCTGGCTTAGTGTATATGAGTCATTGAAGTTGCAGGAGTA
ATACCCTATTTCTTGTTCTGTTAAGAGGCTGGGTATTGCTCCTGCATTTTTTTGTATTAA
GTAAAAAATTGACTTTAACAGATTGGTGTTGGTTTGGTGAATTCTAGATTATTAGACTAT
TATGATTATATGATTATGTTCCTCAAAAATTTTTTTATTTGATAAAGCAGAGG
>Zingiber_odoriferum_KF304559
TGGCATCGTCGCCTCAGCCCCATTCCCTGTTGTCAGTCGGCTGGTGCTGAGCGCGGAAAT
TGGCCCCGTGTGCCCTCGGGCACAGTCGGCCGAAGAGCGGGTAGTCGGTAAGTCGTCGGG
CACGACGGGCGTTGGTCGCCGTGAGCGGGAACAGAACGTCGTCCCCGTCATTTTCGGACG
AGCCCTCAAGAGACCCTGCGTGACTGCGGCACCGGGCGAACGAAAGAACGCGCCGTGCCC
ATCAACTTG
>Aconitum_misaoanum_KJ078599
CACACAGCGTCGCACCCCGTCAACCAAGTTGTCGGGGAKCGGAGATTGGCCCCCCGGGCC
CCTGCGGGCACGGTCGGCACAAATGTTTGTCCCCGGCGGCGAGCGTCGCGGTCAGTGGTG
GTTGTATTTCTCATCCTCCAAAGACATCAAGACGCGTCGTCCTCGTTGCACGTTGGGACA
CATTGACCCCAAGG
>Corydalis_yanhusuo_KU245986
TACTTCAGTCTTAGTGTATACGATCCGTTGAGGTTGAAGGAGCAATATCTACCCTATAGA
ACAAAGAACAAGAAATTAGGTATTGTTCCTTTTTTGAGTTTTCGTAGTGTTTTCTTCCCA
TCACATAAGAAAGTTTGCTATTTTTTATCTAAGATTCCTATCTCAGTAGAGTCGAAAGGA
AAACTATGAAAGACTTCATTTTGAATCATGAATAATAGAATTTGAATTCTTTTTAGGTTT
AGGGAGTGGTTAGG
>Rheum_forrestii_KF258687
CGCACCGCGTCGCCCCCGCCCCCTCCGGGGGACAGGGGCGGAGACTGGCCTCCCGTGCGC
CTCGGCGCGCGGCCGGCCTAAACGCAGGCCCCGCGGCCGCGAGAAGCCGCGACGATTGGT
GGTGTACCAGCGGCCCCGTGCCGCGAAGCATCGCGTCGCGTCTCGCGCGGACCCCGGGCG
CCAAAGGGCCCCGACCACCGTTG
>Ipomoea_purpurea_KMS0161A01P
GCTCCATCTACAAATGGATAAGGACTCGGTCGTAGTGTATAGGAGTTTTTGAAAATAAGG
GAGCAATAACCACTTTCTTGTTCTAAACAAGATGGGGTATTGCTCCCTTATTTCTATTTA
TTTTTTTATTCAATTTTCGAATCAAAAAATTTAGGTTTTTCTTTTTTAATTAAGTTAAAC
TAAGGTAAAGAAGATAATATTGAATTTAATTATCCATATTGAATCTAATTTTATTTCAAA
TTTGAATAAAATTTAATTAAAAAAAATAGTCTAATTAAAAATGATTTATAGATATTTTTT
TTTTCTAAAATAGAAAAAATTCTAAATAGAATTAGAAATTATACTAGAATATAGATAAAT
ATCTATAATTTGTAATTAGAAAAAAAAATGAAAAAATAAGAACATAGTCTGGGGGCGGAT
>Gentiana_clusii_KF544651
CGCATCGCGTCGCCCCCCCAACACCGTGCATGAAATCRTGCCGGTCGTCGGAGGGGCGGA
TATTGGCTTCCCGTGCTCCGGTGCGGCTAGCCTAAATGCAAGTCCCTTACGACGGACACG
ACGACAAGTGGTGGTTGATTTCCTCAACTAAGGTGCTGTCGCGCGCTGCCCCGTCGGACG
ATGAGACTAACTTGACCCTGATGCATACGTCGTCACGACGTCTGCCACGACCG
>Gentiana_clusii_KF544650
CGCATCGCGTCGCCCCCCCAACACCGTGCATGAAATCATGCCGGTCGTCGGAGGGGCGGA
TATTGGCTTCCCGTGCTCCGGTGCGGCTAGCCTAAATGCAAGTCCCTTACGACGGACACG
ACGACAAGTGGTGGTTGATTTCCTCAACTAAGGTGCTGTCGCGCGCTGCCCCGTCGGACG
ATGAGACTAACTTGACCCTGATGCATACGTCGTCACGACGTCTGCCACGACCG
>Gentiana_clusii_KF544653
CGCATCGCGTCGCCCCCCAACACCGTGCATGAAATCGTGCCGGTCGTCGGAGGGGCGGAT
ATTGGCTTCCCGTGCTCCGGTGCGGCTAGCCTAAATGCAAGTCCCTTGCGACGGACACGA
CGACAAGTGGTGGTTGATTTACTCAGCTAAGGTGCTGTCGCGCGCTGCCCCGTCGGATGA
GGAGACTTACTTGACCCTGATGCATACGTCGTCACGACGTCTGCCACGACCG
>Gentiana_clusii_KF544652
CGCATCGCGTCGCCCCCCCAACACCGTGCATGAAATCGTGCCGGTCGTCGGAGGGGCGGA
TATTGGCTTCCCGTGCTCCGGTGCGGCTAGCCTAAATGCAAGTCCCTTACGACGGACACG
ACGACAAGTGGTGGTTGATTTCCTCAACTAAGGTGCTGTCGCGCGCTGCCCCGTCGGACG
ATGAGACTAACTTGACCCTGATGCATACGTCGTCACGACGTCTGCCACGACCG
>Gentiana_clusii_KF544655
CGCATCGCGTCGCCCCCCAACACCGTGCATGAAATCGTGCCGGTCGTCGGAGGGGCGGAT
ATTGGCTTCCCGTGCTCCGGTGCGGCTAGCCTAAATGCAAGTCCCTTGCGACGGACACGA
CGACAAGTGGTGGTTGATTTACTCAGCTAAGGTGCTGTCGCGCGCTGCCCCGTCGGATGA
GGAGACTTACTTGACCCTGATGCATACGTCGTCACGACGTCTGCCACGACCG
>Croton_purdiei_EU586934
CGCAACATCGCTCCCAACCCATTTGGGTGCGGAATATGGCCTCCCGTGCGATCCCCTCTC
GCGGTTGGCCGAAAAGAATGGTCCTCGGCTGCGAATGCCGCGACAATCGGTGGTTGTAAG
ACCCTCGGACACAGTCGCGTGCACGTATGCCTCTGGATAACGAGACCCCTTCGCGTCCTC
TGTGGCACGCTCACTTCG
>Ipomoea_purpurea_KMS0161A01I
CGCATCGCGTCGCCCCCTTTCTTGGTCGAGCGGCCGAGCTTGGGGAGCGGATGGTGGCCT
CCCGTGCCCCCTAACTCGGGGTGCGGCTGGCTCAAATGCGAGTCCCCGGCGGCGGATGTC
ACGGCGAGTGGTGGTCGTACCCAGTGTGCATATCTCCGCGTCGTGGCCCCGTCGTTCGTG
GGCAAAAGACCCTTCGACGAGCTGCAGCAGTGTGGCTCTCCGACCG
>Gentiana_clusii_KF544656
CGCATCGCGTCGCCCCCCAACACCGTGCATGAAATCGTGCCGGTCGTCGGAGGGGCGGAT
ATTGGCTTCCCGTGCTCCGGTGCGGCTAGCCTAAATGCAAGTCCCTTGCGACGGACACGA
CGACAAGTGGTGGTTGATTTACTCAGCTAAGGTGCTGTCGCGCGCTGCCCCGTCGGATGA
GGAGACTTACTTGACCCTGATGCATACGTCGTCACGACGTCTGCCACGACCG
>Gentiana_clusii_KF544659
CGCATCGCGTCGCCCCCCCAACACCGTGCATGAAATCGTGCCGGTCGTCGGAGGGGCGGA
TATTGGCTTCCCGTGCTCCGGTGCGGCTAGCCTAAATGCAAGTCCCTTACGACGGACACG
ACGACAAGTGGTGGTTGATTTCCTCAACTAAGGTGCTGTCGCGCGCTGCCCCGTCGGACG
ATGAGACTAACTTGACCCTGATGCATACGTCGTCACGACGTCTGCCACGACCG
>Gentiana_clusii_KF544658
CGCATCGCGTCGCCCCCCAACACCGTGCATGAAATCGTGCCGGTCGTCGGAGGGGCGGAT
ATTGGCTTCCCGTGCTCCGGTGCGGCTAGCCTAAATGCAAGTCCCTTGCGACGGACACGA
CGACAAGTGGTGGTTGATTTMCTCARCTAAGGTGCTGTCGCGCGCTGCCCCGTCGGAYGA
KGAGACTWACTTGACCCTGATGCATACGTCGTCACGACGTCTGCCACGACCG
>Morinda_officinalis_var._hirsuta_JF977051
CGCATCGCGTCGCCGCCCCCTCCTCGCCTTAGGAATTTGGACGGACGGGGGTGACGGATG
TTGGCCCCCCGTGCCCTCGCGGCGCGGCCGGCCTAAACGCGAGTCCCCGGCCCGGGACGT
CACGACGAGTGGTGGTTGAACCCTTCAACTCGAGAGCCGTCGAGACGACGCCCGACGGGG
AACWCCGACGACCCTAGGGCTTTCGGCCCCGAGAGGAGCCGCGAGCCTTCGACCG
>Astragalus_neuquenensis_AF121749
CATATCGTTGCCCGATGCCTATTGCAGTGCAGTAGGAATTTCTAGGGCGAATGATGGCTT
CCCGTGAGCGTTGTTGCCTCGCGGTTGGTTGAAAATCGAGTCCTTGGTGGGGTGTGCCAC
GATAGATGGTGGTCGAGTTAGCACGATACCGATTGTGTGCATGCTCCCCAAAATATGGCC
TCTATGACCCACACGCGTCTTTTGACGCACATGA
>Morinda_officinalis_var._hirsuta_JF977052
CGCATCGCGTCGCCGCCCCCTCCTCGCCTTAGGAATTTGGACGGACGGGGGTGACGGATG
TTGGCCCCCCGTGCCCTCGCGGCGCGGCCGGCCTAAACGCGAGTCCCCGGCCCGGGACGT
CACGACGAGTGGTGGTTGAACCCTTCAACTCGAGAGCCGTCGAGACGACGCCCGACGGGG
AACTCCGACGACCCTAGGGCTTTCGGCCCCGAGAGGAGCCGCGAGCCTTCGACCG
>Polygonum_paraguayense_EU196995
GATTTTGGTCTTAGTGTAGTCGAGTTTTAAAAAAGAAAGGAGCAATACCCCAATTCTTGC
TCTATTGGGCGGGTTTGTATTGCTCCTTTCTTTCTTATTAGTTGACTTATTCGAATTCCT
TACCTTCCTTTTTTAAAAACAAAAGTGGGTTTTTCCATTTAAGTTATCATTGGTTCTTGT
ATTTTTTTTTATGTACGCATTCTCATTTTTGTAATTTTGGTCCTCTAAGCTTTCTTTTGT
TTTTGGATCCATTTTTTTTACATTCAAGCGAGAAAGATTTCCAATTTGTCTTAAAAAAAA
AGAATAACAAAATAATGAATAATGAGTTAGTGAATGGAATTTCAATCATTTGCAAGTAAG
TAGCGGAGGG
>Dimocarpus_longan_KMS0134A01I
CGCATCGTCGCCCCCTCAACCCCACGCCTCGAGCGAGGCGCGGGGACACGTTAGGGGCGG
ATATTGGCCTCCCGTGGGACGCTTAATCCCGCGGTTGGCCCAAATACGAGTCCTCGGCGT
CGGACGCCGCGACGTTCGGTGGTGGAAAAAGTAAGAAACCTCGAGCTCGCGTCGCGCGTA
CGTCGTCGGTTTAAGGCTCCCGACCCTGAACGCATCG
>Citrus_sp.__pummelo-lemon__GQ225864
GGCATCGTTGCCCCACCCCACCCCCCCCAAACCAAGGCGGGGGCCCCGGGGTGCGGGCGG
AGATTGGCCTCCCGTGCGCTGACCGCTCGCGGTTGGCCCAAATATGAGTCCTCGGCGACG
GAAGCCGCGGCGATCGGTGTTGAACCAAAGCCTCTCGAGCTCCCGCCGCGCGCCCGGTCT
CCAAGTGTGGACTCTGCGACCCTGAAGCTCCGCGCAAGCGGCGCTCGCACGCG
>Phellodendron_chinense_KMS0163A03I
CGCATCGCTGCCCCACCCCACCCCCGCCCCGGGGGCCTGGCGGTGTGGGCGGAAAATGGC
CTCCCGTGCGCTCCCCGCTCGCGGTTGGCCCAAATTCGAGTCCTCGGCGACCGGAGCCGC
GGCGATCGGTGGTGAAAACAAGCCTCTCGAGCTCACGCCGCGAGCCCGTGTCTTCCTTTT
CGGGACTCAGGGACCCTGACGCTCCGCGCGAGCGGCGCTCGCATCG
>Lycium_californicum_KT760999
GATCCCAGTCTAGTCTATAGGAGGTTTTGAAAAGAAAGGAGCAATAATCATTTTCTTGTT
CTATCAAGAAGGTGCTATTGCTCCTTTCTTTTTTTCTTTTTATATTATTAATTTACCAGT
ATTTTACTTATATAGACTTTTTGGTTTACATTATAGAAAAAGAAGGAGAGGGTATTTGCC
TGCATTTATTCATGATTGAGTATTCTATTTTGATTTTGTATTTATTTTAAATTGTAGAAA
TATAACTTGTTCCTCTTGTTGCTAATGTTACTATATCTTTTTTATTTCATTTCTAAAAAA
AATCTAATTTTGACTTCATATTCTTATCTTTGAAATAAGAAAGAAGAGATATTTTCAAAC
TTTAATCTTTTGTTTTCGAATTTAAATAATGTAAAAATGGAATGTAAGTACGCGAGGGG
>Lycium_californicum_KT760998
GATCCCAGTCTAGTCTATAGGAGGTTTTGAAAAGAAAGGAGCAATAATCATTTTCTTGTT
CTATCAAGAAGGTGCTATTGCTCCTTTCTTTTTTTCTTTTTATATTATTAATTTACCAGT
ATTTTACTTATATAGACTTTTTGGTTTACATTATAGAAAAAGAAGGAGAGGGTATTTGCC
TGCATTTATTCATGATTGAGTATTCTATTTTGATTTTGTATTTATTTTAAATTGTAGAAA
TATAACTTGTTCCTCTTGTTGCTAATGTTACTATATCTTTTTTATTTCATTTCTAAAAAA
AATCTAATTTTGACTTCATATTCTTATCTTTGAAATAAGAAAGAAGAGATATTTTCGAAC
TTTAATCTTTTGTTTTCGAATTTAAATAATGTAAAAATGGAATGTAAGTACGCGAGGGG
>Crataegus_chlorosarca_EU682698
GACTTTGGTCTTAATATATATGAGTTCTTGAAAGTAAAGGAGTAATAAAAAATTTCTTGT
TATATCAAGAGGTTTGTTATTGCTCCTTTACTATTTAGTTTTAGTATTTTTTTAGTTATT
ACTTAACTATTTGTTTTATTTGTTTTATTCTTTTTTTTTTTTTAGKAAAAAAAAAAAAAA
AGAATAAAGTTTTCAATTTAGGTTGTATTTTATCTTACAAGTAATGCTAAATGGCGGAAA
AATTATTAA
>Lycium_californicum_KT760993
GATCCCAGTCTAGTCTATAGGAGGTTTTGAAAAGAAAGGAGCAATAATCATTTTCTTGTT
CTATCAAGAAGGTGCTATTGCTCCTTTCTTTTTTTCTTTTTATATTATTAATTTACCAGT
ATTTTACTTATATAGACTTTTTGGTTTACATTATAGAAAAAGAAGGAGAGGGTATTTGCC
TGCATTTATTCATGATTGAGTATTCTATTTTGATTTTGTATTTATTTTAAATTGTAGAAA
TATAACTTGTTCCTCTTGTTGCTAATGTTACTATATCTTTTTTATTTCATTTCTAAAAAA
AATCTAATTTTGACTTCATATTCTTATCTTTGAAATAAGAAAGAAGAGATATTTTCGAAC
TTTAATCTTTTGTTTTCGAATTTAAATAATGTAAAAATGGAATGTAAGTACGCGAGGGG
>Lycium_californicum_KT760992
GATCCCAGTCTAGTCTATAGGAGGTTTTGAAAAGAAAGGAGCAATAATCATTTTCTTGTT
CTATCAAGAAGGTGCTATTGCTCCTTTCTTTTTTTCTTTTTATATTATTAATTTACCAGT
ATTTTACTTATATAGACTTTTTGGTTTACATTATAGAAAAAGAAGGAGAGGGTATTTGCC
TGCATTTATTCATGATTGAGTATTCTATTTTGATTTTGTATTTATTTTAAATTGTAGAAA
TATAACTTGTTCCTCTTGTTGCTAATGTTACTATATCTTTTTTATTTCATTTCTAAAAAA
AATCTAATTTTGACTTCATATTCTTATCTTTGAAATAAGAAAGAAGAGATATTTTCGAAC
TTTAATCTTTTGTTTTCGAATTTAAATAATGTAAAAATGGAATGTAAGTACGCGAGGGG
>Lycium_californicum_KT760991
GATCCCAGTCTAGTCTATAGGAGGTTTTGAAAAGAAAGGAGCAATAATCATTTTCTTGTT
CTATCAAGAAGGTGCTATTGCTCCTTTCTTTTTTTCTTTTTATATTATTAATTTACCAGT
ATTTTACTTATATAGACTTTTTGGTTTACATTATAGAAAAAGAAGGAGAGGGTATTTGCC
TGCATTTATTCATGATTGAGTATTCTATTTTGATTTTGTATTTATTTTAAATTGTAGAAA
TATAACTTGTTCCTCTTGTTGCTAATGTTACTATATCTTTTTTATTTCATTTCTAAAAAA
AATCTAATTTTGACTTCATATTCTTATCTTTGAAATAAGAAAGAAGAGATATTTTCGAAC
TTTAATCTTTTGTTTTCGAATTTAAATAATGTAAAAATGGAATGTAAGTACGCGAGGGG
>Lycium_californicum_KT760997
GATCCCAGTCTAGTCTATAGGAGGTTTTGAAAAGAAAGGAGCAATAATCATTTTCTTGTT
CTATCAAGAAGGTGCTATTGCTCCTTTCTTTTTTTCTTTTTATATTATTAATTTACCAGT
ATTTTACTTATATAGACTTTTTGGTTTACATTATAGAAAAAGAAGGAGAGGGTATTTGCC
TGCATTTATTCATGATTGAGTATTCTATTTTGATTTTGTATTTATTTTAAATTGTAGAAA
TATAACTTGTTCCTCTTGTTGCTAATGTTACTATATCTTTTTTATTTCATTTCTAAAAAA
AATCTAATTTTGACTTCATATTCTTATCTTTGAAATAAGAAAGAAGAGATATTTTCAAAC
TTTAATCTTTTGTTTTCGAATTTAAATAATGTAAAAATGGAATGTAAGTACGCGAGGGG
>Lycium_californicum_KT760996
GATCCCAGTCTAGTCTATAGGAGGTTTTGAAAAGAAAGGAGCAATAATCATTTTCTTGTT
CTATCAAGAAGGTGCTATTGCTCCTTTCTTTTTTTCTTTTTATATTATTAATTTACCAGT
ATTTTACTTATATAGACTTTTTGGTTTACATTATAGAAAAAGAAGGAGAGGGTATTTGCC
TGCATTTATTCATGATTGAGTATTCTATTTTGATTTTGTATTTATTTTAAATTGTAGAAA
TATAACTTGTTCCTCTTGTTGCTAATGTTACTATATCTTTTTTATTTCATTTCTAAAAAA
AATCTAATTTTGACTTCATATTCTTATCTTTGAAATAAGAAAGAAGAGATATTTTCAAAC
TTTAATCTTTTGTTTTCGAATTTAAATAATGTAAAAATGGAATGTAAGTACGCGAGGGG
>Lycium_californicum_KT760995
GATCCCAGTCTAGTCTATAGGAGGTTTTGAAAAGAAAGGAGCAATAATCATTTTCTTGTT
CTATCAAGAAGGTGCTATTGCTCCTTTCTTTTTTTCTTTTTATATTATTAATTTACCAGT
ATTTTACTTATATAGACTTTTTGGTTTACATTATAGAAAAAGAAGGAGAGGGTATTTGCC
TGCATTTATTCATGATTGAGTATTCTATTTTGATTTTGTATTTATTTTAAATTGTAGAAA
TATAACTTGTTCCTCTTGTTGCTAATGTTACTATATCTTTTTTATTTCATTTCTAAAAAA
AATCTAATTTTGACTTCATATTCTTATCTTTGAAATAAGAAAGAAGAGATATTTTCGAAC
TTTAATCTTTTGTTTTCGAATTTAAATAATGTAAAAATGGAATGTAAGTACGCGAGGGG
>Lycium_californicum_KT760994
GATCCCAGTCTAGTCTATAGGAGGTTTTGAAAAGAAAGGAGCAATAATCATTTTCTTGTT
CTATCAAGAAGGTGCTATTGCTCCTTTCTTTTTTTCTTTTTATATTATTAATTTACCAGT
ATTTTACTTATATAGACTTTTTGGTTTACATTATAGAAAAAGAAGGAGAGGGTATTTGCC
TGCATTTATTCATGATTGAGTATTCTATTTTGATTTTGTATTTATTTTAAATTGTAGAAA
TATAACTTGTTCCTCTTGTTGCTAATGTTACTATATCTTTTTTATTTCATTTCTAAAAAA
AATCTAATTTTGACTTCATATTCTTATCTTTGAAATAAGAAAGAAGAGATATTTTCGAAC
TTTAATCTTTTGTTTTCGAATTTAAATAATGTAAAAATGGAATGTAAGTACGCGAGGGG
>Astragalus_vesicarius_subsp._pastellianus_GU338389
TATTTTGGTTGTAAAGAAGGATACGAGTTTTTGAAAGTAAAGGGGTAGTAATATCAACAC
TGTTGATATTACTCCCCTTTTACTTTTTACTTTTATTTGAGTAGTCTTTTTGATCTTTTT
GTAATAAATATGACTTCTAGTAAATTCCGTTTAATTTAATAAATAATTAAGAAAAAAAAA
AAAGAAATGAATGTTTTTTTTATAGTTATCGTATTTATTTTAGATTAGATTTTAGAATAT
TCGTAAGAACTTAGAAGAAAATAAATGATAATGAAAAAAAGTATAAAAAAATTTATACAT
AGTAAGTATTAAGAAGG
>Astragalus_vesicarius_subsp._pastellianus_GU338380
CATATCGTTGCCCGATGCCTATTGCAGTGCAGTAGGAATTACTAGGGCGAATGATGGCTT
CCCGTGGGCGTAGTTGCCTCGCGGTTGGTTGAAAATCGAGTCCTTGGTAGGGTGTGCCAT
GGTAGATGGTGGTCGAGTTAGAACGATACCGATCATGTGCATGCTCCCCAAAATATGGCT
TCTATGACCCACACGCGTCTTTGACGCTCATGACG
>Astragalus_vesicarius_subsp._pastellianus_GU338381
CATATCGTTGCCCGATGCCTATTGCAGTGCAGTAGGAATTACTAGGGCGAATGATGGCTT
CCCGTGGGCGTAGTTGCCTCGCGGTTGGTTGAAAATCGAGTCCTTGGTAGGGTGTGCCAT
GGTAGATGGTGGTCGAGTTAGAACGATACCGATCATGTGCATGCTCCCCAAAATATGGCT
TCTATGACCCACACGCGTCTTTGACGCTCATGACG
>Astragalus_vesicarius_subsp._pastellianus_GU338382
CATATCGTTGCCCGATGCCTATTGCAGTGCAGTAGGAATTTCTAGGGCGAATGATGGCTT
CCCGTGGGCTTTGTTGCCTCGCGGTTGGTTGAAAATCGAGTCCTTGGTAGGGTGTGCCAT
GGTAGATGGTGGTCGAGTTAGAACGATACCGATCATGTGCATGCTCCCCAAAATATGGCT
TCTATGACCCACACGCGTCTTTGACGCTCATGACG
>Astragalus_vesicarius_subsp._pastellianus_GU338383
CATATCGTTGCCCGATGCCTATTGCAGTGCAGTAGGAATTTCTAGGGCGAATGATGGCTT
CCCGTGGGCTTTGTTGCCTCGCGGTTGGTTGAAAATCGAGTCCTTGGTAGGGTGTGCCAT
GGTAGATGGTGGTCGAGTTAGAACGATACCGATCATGTGCATGCTCCCCAAAATATGGCT
TCTATGACCCACACGCGTCTTTGACGCTCATGACG
>Panax_pseudoginseng_KX180972
CGCATCGCGTCGCCCCCCAACCCATCACTCCCTTGCGGGAATCCAGGCGGAAGGGCGGAT
AATGGCCTCCCGTGTCTCACCGCGCGGTTGGCCCAAATGCGAATCCTTGGCGATGGACGT
CACGACAAGTGGTGGTTGTAAAAAGCCCTCTTCTCATGGCGTGGGGTGACCTGTCCCCAG
CAAAAGCTCTCATGAACCTGTTGCGCCGTCCCCGACGCGCGCTCCGACCG
>Panax_pseudoginseng_KX180971
CGCATCGCGTCGCCCCCCAACCCATCACTCCCTTGGGGGAATCCAGGCGGAAGGGCGGAT
AATGGCCTCCCGTGTCTCACCGCGCGGTTGGCCCAAATGCCAATCCTTGGCGATGGACGT
CCCGACAAGTGGTGGTTGTAAAAAGCCCTCTTCTCATGTCCTGGGGTGACCTGTCCCCAG
CAAAAGCTCTCATGACCCTGTTGCGCCGTCCCCGACGCGCGCTCCGACCG
>Prunus_mume_EF529436
CACGTCGTTGCCCCCCCATATACTCCTTCGGGATTGCGGGGGGCGGATGATGGCCTCCCG
TGCGCCTCGTCGCGCGGTTGGCATAAATGCCAAGTCCTCGGCGACGCACGCCACGACAAT
CGGTGGTTGCGAAACCTCGGTTGCCCGTCGTGCGCGGTCGTCGCGCATCGAGGGCTCGAA
AATATTGCCCGGCTCCGGCTCGGCTTTCAACG
>Prunus_mume_EF529435
CACGTCGTTGCCCCCCCACCTACTCCTTCGGGATTGCGGGGGGCGGATGATGGCCTCCCG
TGCGCCTCGTCGCGCGGTTGGCATAAATACCAAGTCCTCGCCGACGTACGCCACGACAAT
CGGTGGTTGCGAAACCTCGGTTGCCCGTCGTGCGCGGTCGTCGCCCATCGAGGGCTCGAA
AAAATTGCTCGGCTCCGGCTCGGCTCGGCTTTCAACG
>Bupleurum_commelynoideum_KF573760
CGTAAAGCTTTGCCCCTCCGCAGCTCGCTCAAAGCGAGTCGTTGCTGTTCGGGGGGACGG
AAAGTGACCTCCCGTGCCTCGTCGTGCGGCTGGTTTAAAAGATAGTCTCCGGAGATCGGA
AAACGCAACATTGGTGGAAGTCATTACGCACCTCTTGCCATCTTGCGCTGAGCCCGTTTA
CTCTGTGAGCAACAGCGACCCTTTGGCGCCGCCCCAGGTGCGCG
>Bupleurum_commelynoideum_KF573761
CGTAAAGCTTTGCCCCTCCGCAGCTCGCTCAAAGCGAGTCGTTGCTGTTCGGGGGGACGG
AAAGTGACCTCCCGTGCCTCGTCGTGCGGCTGGTTTAAAAGATAGTCTCCGGAGATCGGA
AAACGCAACATTGGTGGAAGTCATTACGCACCTCTTGCCATCTTGCGCTGAGCCCGTTTA
CTCTGTGAGCAACAGCGACCCTTTGGCGCCGCCCCAGGTGCGCG
>Bupleurum_commelynoideum_KF573762
CGTAAAGCTTTGCCCCTCCGCAGCTCGCTCAAAGCGAGTCGTTGCTGTTCGGGGGGACGG
AAAGTGACCTCCCGTGCCTCGTCGTGCGGCTGGTTTAAAAGATAGTCTCCGGAGATCGGA
AAACGCAACATTGGTGGAAGTCATTACGCACCTCTTGCCATCTTGCGCTGAGCCCGTTTA
CTCTGTGAGCAACAGCGACCCTTTGGCGCCGCCCCAGGTGCGCG
>Bupleurum_commelynoideum_KF573763
CGTAAAGCTTTGCCCCTCCGCAGCTCGCTCAAAGCGAGTCGTTGCTGTTCGGGGGGACGG
AAAGTGACTTCCCGTGCCTCGTCGTGCGGCTGGTTTAAAAGATAGTCTCCGGAGATCGGA
AAACGCAACATTGGTGGAAGTCATTACGCACCTCTTGCCATCTTGCGCTGAGCCCGTTTA
CTCTGTGAGCAACAGCGACCCTTTGGCGCCGCCCCAGGTGCGCG
>Bupleurum_commelynoideum_KF573764
CGTAAAGCTTTGCCCCTCCGCAGCTCGCTCAAAGCGAGTCGTTGCTGTTCGGGGGGACGG
AAAGTGACCTCCCGTGCCTCGTCGTGCGGCTGGTTTAAAAGATAGTCTCCGGAGATCGGA
AAACGCAACATTGGTGGAAGTCATTACGCACCTCTTGCCATCTTGCGCTGAGCCCGTTTA
CTCTATGAGCAACAGCGACCCTTTGGCGCCGCCCCAGGTGCGCG
>Bupleurum_commelynoideum_KF573765
CGTAAAGCTCTGCCCCTCCGCAGCTCGCTCAAAGCGAGTCGTTGCTGTTCGGGGGGACGA
AAATTGACCTCCCGTGCCTCGTCGTGCGGCTGGTTTAAAAGAGAGTCTCCGGATATCGGA
AAACGCAACATTGGTGGAAGGCATTACGCACCTCTTGCCATCTTGCGCTGAGCCCGTTTA
ATCTGTGAGCAACAACGACCCTTTGGCGCCGCCCTAGGTGCGCG
>Bupleurum_commelynoideum_KF573766
CGTAAAGCTCTGCCCCTCCGCAGCTCGCTCAAAGCGAGTCGTTGCTGTTCGGAGGGACGG
AAAGTGACCTCCCGTGCCTCGTCGTGCGGCTGGTTTAAAAGAGAGTCTCCGGATATCGGA
AAACGCAACATTGGTGGAAGGCATTACGCACCTCTTGCCATCTTGCGCTGAGCCCGTTTA
ATCTGTGAGCAACAACGACCCTTTGGCGCCGCCCTAGGTGCGCG
>Bupleurum_commelynoideum_KF573767
CGTAAAGCTCTGCCCCTCCGCAGCTCGCTCAAAGCGAGTCGTTGCTGTTCGGGGGGACCA
AAATTGACCTCCCGTGCCTCGTCGTGCGGCTGGTTTAAAAGAGAGTCTCCGGATATCGGA
AAACGCAACATTGGTGGAAGGCATTACGCACCTCTTGCCATCTTGCGCTGAGCCCGTTTA
ATCTGTGAGCAACAACGACCCTTTGGCGCCGCCCTAGGTGCGCG
>Bupleurum_commelynoideum_KF573768
CGTAAAGCTCTGCCCCTCCGCAGCTCGCTCAAAGCGAGTCGTTGCTGTTCGGGGGGACGA
AAATTGACCTCCCGTGCCTCGTCGTGCGGCTGGTTTAAAAGAGAGTCTCCGGATATCGGA
AAACGCAACATTGGTGGAAGGCATTACGCACCTCTTGCCATCTTGCGCTGAGCCCGTTTA
ATCTGTGAGCAACAACGACCCTTTGGCGCCGCCCTAGGTGCGCG
>Bupleurum_commelynoideum_KF573769
CGTAAAGCTCTGCCCCTCCGCAGCTCGCTCAAAGCGAGTCGTTGCTGTTCGGGGGGACGA
AAATTGACCTCCCGTGCCTCGTCGTGCGGCTGGTTTAAAAGAGAGTCTCCGGATATCGGA
AAACGCAACATTGGTGGAAGGCATTACGCACCTCTTGCCATCTTGCGCTGAGCCCGTTTA
ATCTGTGAGCAACAACGACCCTTTGGCGCCGCCCTAGGTGCGCG
>Liriope_muscari_GQ434890
GATTTCCGTCTTAATGTATTAAGAATCGTTGAAGGAGTCATACCCAATGTCTTGTTTTCA
TAAGATATTGGGTATAGCTCCCTCCCCCGCCAATGAATGATAAGTATCTATTTTTTTTCC
AAATTAATTAACGACGAGATTTATTATCGTTTCTCGCATGTCTCGCGAAAGTCAGAGTAG
GCGCGAATTCTCCCAATTTGTGACCTACCATACGATCTGTTATATAAATAGGTAAATGTT
CTTTTCCATTATGAACAGCGATTGTATGGCCAATCATTTTGGGTATAATGGTAGATGCCC
GAGACCAAGTTACTATTATTTCTTTCTCCTCCCTCATGTTGAGTTTTTCAATTTTTCTCG
ATAAATGATTAGCTACAAAAGGATTTTTTTTTAGTGAACGTGTCACAGCCGATTACTCCT
TTTTTTTACATTTTAAAGATTGGCATTCTATGTCCAATAGAATATCTCGATCTAAGTATG
AAGGTAAGAATAAATACAATAATGATGAATGGAAAAAAGAGAAAATCCTTTAGCTGGATA
AGGG
>Liriope_muscari_GQ434891
GATTTCCGTCTTAATGTATTAAGAATCGTTGAAGGAGTCATACCCAATGTCTTGTTTTCA
TAAGATATTGGGTATAGCTCCCTCCCCCGCCAATGAATGATAAGTATCTATTTTTTTTCC
AAATTAATTAACGACGAGATTTATTATCGTTTCTCGCATGTCTCGCGAAAGTCAGAGTAG
GCGCGAATTCTCCCAATTTGTGACCTACCATACGATCTGTTATATAAATAGGTAAATGTT
CTTTTCCATTATGAACAGCGATTGTATGGCCAATCATTTTGGGTATAATGGTAGATGCCC
GAGACCAAGTTACTATTATTTCTTTCTCCTCCCTCATGTTGAGTTTTTCAATTTTTCTCG
ATAAATGATTAGCTACAAAAGGATTTTTTTTTAGTGAACGTGTCACAGCCGATTACTCCT
TTTTTTTACATTTTAAAGATTGGCATTCTATGTCCAATAGAATATCTCGATCTAAGTATG
AAGGTAAGAATAAATACAATAATGATGAATGGAAAAAAGAGAAAATCCTTTAGCTGGATA
AGGG
>Lycium_californicum_DQ124652
CGCATCGCGTCGCCCCCGCGCACCGCGCCCRCACTCTGGGTCGYGGTGCATGTCGCGGGG
CGGATACTGGCCTCCCGTGCGCCTCGCGCTCGCGGCTGGCCTAAATGYGAGTCCACGTCG
ACGGACGTCACGGCAAGTGGTGGTTGTAACCCAACTCTCGAAGTGTCGTGGCTATRCCCC
GTCGCGCGTTTGGCCTCCCGGACCCTTCTCGCGCTTAGGCGCTCCGACCG
>Lycium_californicum_DQ124653
CGCATCGCGTCGCCCCCGCGCACCGCGCCCGCACTCCGGGTCGCGGTGCATGTCGCGGGG
CGGATACTGGCCTCCCGTGCGCCTCGCGCTCGCGGCTGGCCTAAATGTGAGTCCACGTCG
ACGGACGTCACGGCAAGTGGTGGTTGTAACCCAACTCTCGAAGTGTCGTGGCTATGCCCC
GTCGCGCGTTTGGCCTCCCGGACCCTTCTYGCGCTTAGGCGCTCCGACCG
>Lycium_californicum_DQ124650
CGCATCGCGTCGCCCCCGCGCACCGCGCCCGCACTCCGGGTCGCGGTGCATGTCGCGGGG
CGGATACTGGCCTCCCGTGCGCCTCGCGCTCGCGGCTGGCCTAAATGTGAGTCCACGTCG
ACGGACGTCACGGCAAGTGGTGGTTGTAACCCAACTCTCGAAGTGTCGTGGCTATGCCCC
GTCGCGCGTTTGGCCTCCCGGACCCTTCTCGCGCTTAGGCGCTCCGACCG
>Lycium_californicum_DQ124651
CGCATCGCGTCGCCCCCGCGCACCGCGCCCACRCTCTGGGTCGTGGTGCATGTCGCGGGG
CGGATACTGGCCTCCCGTGCGCCTCGCGCGCGCGGCAGGCCTAAATGCGAGTCCACGTCG
ACGGACGTCACGGCAAGTGGTGGTTGTAACCCAACTCTCGAAGTGTCGTGGCTATACCCC
GTCGCGCGTTTGGCCTCCCGGACCCTTCTCGCGCTTAGGCGCTCCGACCG
>Astragalus_tribuloides_L10795
ATCGTTGCCCAATGCCTATTGCAGTGCAATAGGAATTTCTAGGGCGAATGATGGCTTCCC
GTGAGCGTTGTTGCCTCGCGGTTGGTTGAAAATTGAGTCCTTGGTAGGGTGTGCCATGAT
AGATGGTGGTCGAGTTAGCACGATACCGATCATGTGCATGCTCTCCAAAAAATGGCCTCT
ATGACCCACACGCGTCTTTTGACGCTCA
>Thuja_koraiensis_KJ661393
TAATTCTATAGACGGCTAATTATTCAAGATGAATTGTTAGTGTCTTTCAATTCTTGAAAA
GCAAAAAAGAAAGCAGTACTAAAATCGAAAGGTTTGGTACTGCTTTCTTTTTTTCCGTCT
AAGTTTTCTTAAAAGTTATTGCGAGCAGAGCACAATAACTGTTTACTGTGCATCCAGCAG
GAATTGAACCCGCGACTTCCCAATTATGAGTTGGGTGCTTTTACCCATTCAGCCATGGAT
GCATATTATATATAATAAGTATCGGCTCAGATCTTTTTTTGAATACCCAAAACTATTATT
GTTTCAATAATAGAAATGTCACTAACTGCAACAAATTACAAAATAAATACTATAACACAA
TTAATCAATAAATATTTTCTAATAAAATAGTTTCATTATTAGTTCATTGTTCATTTTCGG
GGTTGTAGAACCAACCGGTCATTCTTGAAATGGAATGACCGTAGAAACTATCAATTAGTT
TAGG
>Aconitum_kusnezoffii_KX369358
CACACAGCGTCGCACCCCGTCAACCACGTTGTCGGGGAGCGGAGATTGGCCCCCCGGGCC
CCTGCGGGCACGGTCGGCACAAATGTTTGTCCCCGGCGGCGAGCGTCGCGGTCAGTGGTG
GTTGTATTTCTCATCCTCCAAAGACATCAAGACGCGTCGTCCTCGTTGCACGTTGGGACA
CATCGACCCCAAGTAGCCGCTTCGCGCGGCATTCACCCTG
>Aconitum_kusnezoffii_KX369353
CACACAGCGTCGCACCCCGTCAACCACGTTGTCGGGGAGCGGAGATTGGCCCCCCGGGCC
CCTGCGGGCACGGTCGGCACAAATGTTTGTCCCCGGCGGCGAGCGTCGCGGTCAGTGGTG
GTTGTATTTCTCATCCTCCAAAGACATCAAGACGCGTCGTCCTCGTTGCACGTTGGGACA
CATCGACCCCAAGGAGCCGCTTCGCGCGGCATTCACCCTG
>Aconitum_kusnezoffii_KX369352
CACACAGCGTCGCACCCCGTCAACCAAGTTGTCGGGGAGCGGAAATTGGCCCCCCGGGCC
CCTGCGGGCACGGTCGGCACAAATGTTTGTCCCCGGCGGCGAGCGTCGCGGTCAGTGGTG
GTTGTATTTCTCATCCTCCAAAGACATCAAGACGCGTCGTCCTCGTTGCACGTTGGGACA
CATCGACCCCAAGGAGCCGCTTCGCGCGGCATTCACCCTG
>Aconitum_kusnezoffii_KX369351
CACACAGCGTCGCACCCCGTCAACCACGTTGTCGGGGAGCGGAGATTGGCCCCCCGGGCC
CCTGCGGGCACGGTCGGCACAAATGTTTGTCCCCGGCGGCGAGCGTCGCGGTCAGTGGTG
GTTGTATTTCTCATCCTCCAAAGACATCAAGACGCGTCGTCCTCGTTGCACGTTGGGACA
CATCGACCCCAAGGAGCCGCTTCGCGCGGCATTCACCCTG
>Aconitum_kusnezoffii_KX369357
CACACAGCGTCGCACCCCGTCAACCACGTTGTCGGGGAGCGGAGATTGGCCCCCCGGGCC
CCTGCGGGCACGGTCGGCACAAATGTTTGTCCCCGGCGGCGAGCGTCGCGGTCAGTGGTG
GTTGTATTTCTCATCCTCCAAAGACATCAAGACGCGTCGTCCTCGTTGCACGTTGGGACA
CATCGACCCCAAGTAGCCGCTTCGCGCGGCATTCACCCTG
>Aconitum_kusnezoffii_KX369356
CACACAGCGTCGCACCCCGTCAACCACGTTGTCGGGGAGCGGAGATTGGCCCCCCGGGCC
CCTGCGGGCACGGTCGGCACAAATGTTTGTCCCCGGCGGCGAGCGTCGCGGTCAGTGGTG
GTTGTATTTCTCATCCTCCAAAGACATCAAGACGCGTCGTCCTCGTTGCACGTTGGGACA
CATCGACCCCAAGGAGCCGCTTCACGCGGCATTCACCCTG
>Aconitum_kusnezoffii_KX369355
CACACAGCGTCGCACCCCGTCAACCACGTTGTCGGGGAGCGGAGATTGGCCCCCCGGGCC
CCTGCGGGCACGGTCGGCACAAATGTTTGTCCCCGGCGGCGAGCGTCGCGGTCAGTGGTG
GTTGTATTTCTCATCCTCCAAAGACATCAAGACGCGTCGTCCTCGTTGCACGTTGGGACA
CATCGACCCCAAGGAGCCGCTTCACGCGGCATTCACCCTG
>Aconitum_kusnezoffii_KX369354
CACACAGCGTCGCACCCCGTCAACCACGTTGTCGGGGAGCGGAGATTGGCCCCCCGGGCC
CCTGCGGGCACGGTCGGCACAAATGTTTGTCCCCGGCGGCGAGCGTCGCGGTCAGTGGTG
GTTGTATTTCTCATCCTCCAAAGACATCAAGACGCGTCGTCCTCGTTGCACGTTGGGACA
CATCGACCCCAAGGAGCCGCTTCACGCGGCATTCACCCTG
>Citrus_macroptera_var._annamensis_GQ225852
CGCATCGTTGCCCCACCCCACCCCCCCAAACCAAGGCGGGGGCCCCGGGGTGCGGGCGGA
GATTGGCCTCCCGTGCGCTGACTGCTCGCGGTTGGCCCAAATATGAGTCCTCGGCGACCG
AAGCCGCGGCGATCGGTGGTGAAACAAAGCCTCTTGAGCTCCCGCCGTGCGCCCGGTCTC
CAAGTGTGGACTCTGCGACCCTGAAGCTCTGCGCAAGCGGCGCTC
>Angelica_laxifoliata_GU395159
CGCATCGTATTGCCCACAAACCACTCACACCTGAGAAGGTGTGCCAGTTTGAGGCGGAAA
TTGGCCTCCCGTACCTTGTCGTGCGGTTGGCGGAAAAACGAGTCTCCGGCGATGGACGTC
GCGACATCGGTGGTTGTAAAAGACCCTCTTGTCTTGTCGCGCGCATCCTCGTCATCTTAG
CGAGCTCCAGGACCCTTAGGCAGCACATACTCTGTGCGCTTGA
>Aconitum_reclinatum_KY417320
CACACAGCGTCGCACCCCTCCAACAAGGTTTGTTGGGGAGCGGATATTGGCCCCCCGGGC
CCTTGCGGGCACGGTCGGCACAAATGTTGGTCCCCGACAACGAGCGTCGCGGTCAGTGGT
GGTTGTATTTCTCATCCTCCAAAGACATCAAGACGCGTCGTCCTCGTTGCTCGTTGGGAC
GCATCCACCCTATGGAGCCGTTTTGCGCGGC
>Nelumbo_nucifera_KT285107
CGCATCGTTGCCCTTCCCTCCCTTTCCCCATTAGGTGTTGGAGAGTTGGTGCAGATGTTG
GCCTCTCGTTCCGTTTTGGTGCGGTTGGCCCAAATGATGGCCCCCGACAACAAAGTGCCA
CGACGGTTGGTGGTTCAATCTTAGGTGGTGGAATGCTGGACGTTGTGCACGTTGTGTTGT
CATTGGGGTGTCGAGTGTGTGACCCGATTAGGGATCCGTTGTTGACGGAGCCTGCCTTG
>Carthamus_lanatus_subsp._baeticus_GU969619
CGCATCGCGTCGCCCCAGACCATGCTCCCCCATGGGGACGTGTTTGGTCTGGGACGGAGA
CTGGTCTCCCGTGCTCATGGTGCGGTTGGCCTAAAAAGGAGTCCCCTTTGGCGGACGCAC
GGCTAGTGGTGGTTGTCAAGGCCTTCGTATCGAGCCGTGCTGATGCTAGGGAATCGCTCT
CTAAAGACCCTAACGTGTCGTCTTTACGACGATGCTTCGACCG
>Nelumbo_nucifera_KT285109
CGCATCGTTGCCCTTCCCTCCCTTTCCCCATTAGGTGTTGGAGAGTTGGTGCAGATGTTG
GCCTCTCGTTCCGTTTTGGTGCGGTTGGCCCAAATGATGGCCCCCGACAACAAAGTGCCA
CGACGGTTGGTGGTTCAATCTTAGGTGGTGGAATGCTGGACGTTGTGCACGTTGTGTTGT
CATTGGGGTGTCGAGTGTGTGACCCGATTAGGGATCCGTTGTTGACGGAGCCTGCCTTG
>Nelumbo_nucifera_KT285108
CGCATCGTTGCCCTTCCCTCCCTTTCCCCATTAGGTGTTGGAGAGTTGGTGCAGATGTTG
GCCTCTCGTTCCGTTTTGGTGCGGTTGGCCCAAATGATGGCCCCCGACAACAAAGTGCCA
CGACGGTTGGTGGTTCAATCTTAGGTGGTGGAATGCTGGACGTTGTGCACGTTGTGTTGT
CATTGGGGTGTCGAGTGTGTGACCCGATTAGGGATCCGTTGTTGACGGAGCCTGCCTTG
>Scrophularia_calliantha_KF447302
CGCATCGCGTCGCCCCCCTCCCAATCCCTCGGGACAATGGAGAGGGGCGGATATYGGCCT
CCCGTGCTCTTCGGCGTGCGGSTGGCCCAAATGTGATCCCGCGTCGACRCGAGTCGCGAC
CAGTGGTGGWTGATTCCTCAACTSGCGTGCTGTCSTGCCGTACCGCGTYGTTYGTTCGGG
CATCRTCATAGACCCAAAAGGCGCTCTAGAGTGCCTTCGACCG
>Curcuma_aeruginosa_DQ395332
TGGCATTGTCGCTTTTGCTCCCTGCTTTGTCCGGATTTAACGCGGAAATTGGCCCCCTGT
GCCCTCGGGCACAGTCGGTCGAAGAGTGGGTAGTCCGGAATCCTCCAACACGATGGACGT
TGGTCGTCCCGAGCGAGAACTGAACGTCCTCCTCGTCGTTTTGGGATGAGACCTCAATAA
AACCCTGTGTGATTGATGATTGCGGACTCGCGCGAAAGCCCCCCGTCAATCATTTGCGGC
G
>Epimedium_koreanum_KX675075
CGCACAGCGTCGCTCCCACCATTATGCCTTTGTTCTCTTATCGGGCAACTGCAACGTGGC
TTGGGAAGCGGATATTGGCCCCCCGTACCTTTGTAGGCGCGGCCGGCCTAAAATTCGGCC
CTCGGCGACGAGCGTCACGATCAGTGGTGGTTGAATAACCCCTTTGTCATAGACCGGTAT
CGTGTTGTTTCGTCGTCTATTTGGGCCACATGGACCCTTGCGTGTCGTATAAACGACATT
CACTCTG
>Epimedium_koreanum_KX675076
CGCACAGCGTCGCTCCCACCATTATGCCTTTGTTCTCTTATCGGGCAACTGCAACGTGGC
TTGGGAAGCGGATATTGGCCCCCCGTACCTTTGTAGGCGCGGCCGGCCTAAAATTCGGCC
CTCGGCGACGAGCGTCACGATCAGTGGTGGTTGAATAACCCCTTTGTCATAGACCGGTAT
CGTGTTGTTTCGTCGTCTATTTGGGCCACATGGACCCTTGCGTGTCGTATAAACGACATT
CACTCTG
>Magnolia_x_loebneri_JN050195
TACTTCAGTCTTAGTGTATATGAGTCGTTGAAGGATCCGATCAATACCCAACTTCTTGTC
CTATCAAGAAGTTGGGTATTGATCCGTTCGATTCAGTAGTGTTTTATTCACATAAACATT
TTTGCCATTTTCATTTCTTTATTTCAACTTAAGAAAACATTATTGTTGGTTGGTTCATGA
TCGAATATCATATTTTTGTTCTGTACCGATCTGTATTGTAATTTCTGTATGTTCCTCAAA
ATCATTTTCTTTTTTTTTCATAAAGGAATTTTTTTGTACATTTACAATTTACAGGATTGG
CATTTTATGTTCAATATCTGTATCTCAGAAAGTAAGAAAGACTCAATACAATAATCATGA
ATGGTGGAAATTAGAGTGGAGG
>Salvia_roemeriana_KU563872
CGCATCGCGTCGCCCCCCATCCATGCGCACAGCGCTGGTTGTAGGGGCGGATATTGGCCT
CCCGTGTGCCTCGGTGCGCGGCTGGCCCAAATGCGATCCCTCGGCGACTCATGTCACGAC
AAGTGGTGGTTGAACTCTCAATCTCGCGCGTCGTCGTGCCACTGCGTCGTCCGTTTGGGC
ATCTATCAACGACCCAACGGTGTTGGTGCCTCTTGGCGCCCCACCTTCGACCG
>Mentha_spicata_AY655942
CATCGCGTCGCCCCCCATCCCCGCGCACACAGCCGGGCGGTTGGGGGCGGAGATTGGCCT
CCCGTGCGCCTCGGTGCGCGGCCGGCCCAAATGCGATCCCCGGGCGACTGGCGTCACGAC
AAGTGGTGGTTGAACATCTCAATCTCTCCTCGCAGCCGTGCCGCCGTGTCGTCCCGTACG
GGAATCCACAAACGACCCAACGGTGCACGTCGCGAATAGCGTCTCACCTTCGACC
>Aster_maackii_HQ154042
CGCATCGCGTCGCTCCCACCATTCCTTCCTTCGGGATGCTTGGTTGGGGGCGGATAATGG
CCTCCCGTTCCTCAACGAGCGGTTGGCCAAAATAAAAGTCCCCTTTGATGGATGCACGAC
TAGTGGTGGTTGACAAAACCCGGTATTGTGTCGTGTGTCTTGTCGAAAGGGTGCATCTTA
ATAGACCCAACGCGTTGTCACGAAGCAACGCATCGACCG
>Mentha_spicata_AY655940
CATCGTGTCGTCCCCCACCCCCGCGCGCATCGCCGGGTGGTTGGGGGCGGACACTAGCCT
TCCATGCACCTCGGCGTGTGGCCGGCCCAAATGAGATCCCCGGGCGACTGGCGTCGCGAC
AAGTGGTGGTTGAACATCTCAATCTCTATCATGGTCGTGTTGCCGTGTCGTCCCGTATAG
GAATCGACAAATGACCCAACAGTGCTCGGCGTGAATAGCATCTCACCTTCAACC
>Mentha_spicata_AY655941
CATCGCGTCGCCCCCCATCCCCGTGCGCATCGCCGGGTGGTTGGGGATGGACACAGGCCT
TCCATGCGCCTCGGCGTGTGGCCGGCCCAAATGAGATCCCCGGGCGACTGGCATCACGAC
AAGTGGTGGTTGAACATCTCAATCTCTCCTCATGGTCGTGCCGCCGTGTCGTCCCGTACG
GGAATTGACAAATGACCCAACGGTGCTCGGCGTGAATAACATCTCACCTTCAATG
>Eriobotrya_japonica_KJ139977
GACTTTGGTCTTAGTATATATGAGTTCTTGAAAGTAAAGGAGTAATAACAAATTTCTTGT
TATATCAAGAGGTTTGTTATTGCTCCTTTACTATTTAGTTTTAGTATTTTTTTAGTTTTT
AGTATTTTTTTAGTTATTACTTAACTATAGTTGTTCTTTTTTTTTTTTTTACTAAAAAAA
AAAGAATAAAACAACATAGGTTGTATTTTATCTTACAAGTAATGATAAATGGCGGAAAAA
TTTGTAATTTGTAATACTACAGGGG
>Eriobotrya_japonica_KJ139976
GACTTTGGTCTTAGTATATATGAGTTCTTGAAAGTAAAGGAGTAATAACAAATTTCTTGT
TATATCAAGAGGTTTGTTATTGCTCCTTTACTATTTAGTTTTAGTATTTTTTTAGTTTTT
AGTATTTTTTTAGTTATTACTTAACTATAGTTGTTCTTTTTTTTTTTTTTACTAAAAAAA
AAAGAATAAAACAACATAGGTTGTATTTTATCTTACAAGTAATGATAAATGGCGGAAAAA
TTTGTAATTTGTAATACTACAGGGG
>Mentha_spicata_AY655944
CATCGCGTCGCCCCCCATCCCCGCGCGCACAGCCGGGCGGTTGGGGGCGGAGATTGGCCT
CCCGTGCGCCTCGGTGCGCGGCCGGCCCAAATGCGATCCCCGGGCGGCTGGCGTCACGAC
AAGTGGTGGTTGAACATCTCAATCTCTCCTCGCAGCCGTGCCGCCGTGTCGTCCCGTACG
GGAATCCACAAACGACCCAACGGTGCACGTCGCGAATAANNTCTCANCTTCGACC
>Eriobotrya_japonica_KJ139974
GACTTTGGTCTTAGTATATATGAGTTCTTGAAAGTAAAGGAGTAATAACAAATTTCTTGT
TATATCAAGAGGTTTGTTATTGCTCCTTTACTATTTAGTTTTAGTATTTTTTTAGTTTTT
AGTATTTTTTTAGTTATTACTTAACTATAGTTGTTCTTTTTTTTTTTTTTACTAAAAAAA
AAAGAATAAAACAACATAGGTTGTATTTTATCTTACAAGTAATGATAAATGGCGGAAAAA
TTTGTAATTTGTAATACTACAGGGG
>Aconitum_napellus_FN675819
GATTTAGGTCTTGGTGCATGTCTGGCTTAGTGTATATGAGTCATTGAAGTTGCAGGAGCA
ATACCCAATTTCTTGTTCTGTTAAGAGGCTGGGTATTGCTCCTGCATTTTTTTTATTAAG
TAAAAATTTGACTTTAACAGATTGGTGTTGGTTTGGTGAATTCTAGAGTATTATGATTAT
ATGATTATGTTCCTCAAAAAATTTTTTTATTTGATAAAGCAG
>Crataegus_altaica_EU683916
CGCGCCGTTGCCCCCCCTCGCCTCCCTCGGGAGCGTCGGCGGGCGGACGATGGCCTCCCG
CGCGCCACCCCGCGCGGTTGGCACAAATGCCGAGTCCCCGGCGACGAACGCCACGACAAT
CGGTGGTTGTCAGACCTCGGTTGCCTGTTGTGCGCTTTCGCCGCGCTGCGGGCGGCTCGC
GACCCCAACAACGGCTCTGCTGCGGCGGAGCTATTCAACG
>Salvia_guaranitica_HQ418924
ATTCTGAACAAAAATCCCCCATCCCCAAAAACTTTTATCTTATCTATTTTTATTCCTCGT
TATTTGGGAAATGAACAAGATAGTTTTCTCCCAAATAACGAGGAAATAAAAGAAAAGTTA
AATCCTCAGGAAAAGGTATAAAAGATCATTATAACATGAAATAAGAAAGATAAGCTCTTA
TTTCTTTCTTTTTTTTTTTTACTAACTTTAAGATAGAAAACAAAATGTTAAAGATTTTTT
TAAATTTAACTTTTTGACTTAAGTATTTATTTTTTCATTTATTTATCTTTTTAAGATTTA
GATTAAATATCATTTCCCCGCCTACATCGGTTCCCCTAGTCCCGTCCCCTAAACCC
>Strychnos_nux-vomica_GQ435198
GACCCCGGTCTTTTTGTATAGGAGTTATTGAAAAATAAAGGAGCAATACCGACCTCTTGA
TAGAACAAGAAGGTTATTATTGCTCCTTTATTTTCTTTTTTCTAGTATTTTATTTTGAAA
TTTTAGATACACTTTTATTCTTTTCTTTGCATTACAGAGGAAGAAAAGGCGTTTTTATGA
GGTTTGTTCATAATTGAGTATCCTATTTCTAATTTAGAATTTATATTCTATAGGTTTTTG
CCAATTCTTTGGAAAGTTTTTTTACATTTTAAAAAATTCGAATTTTTTTTCTTAATTTCA
TTTTAATATTATCAAAAATCAAAATATCTCATAAATAATAAAATAGAAATGAAATCGTCG
AAGGGGAATTAAAAAATTAGAAATTGAAATTTAACTATAATGAAATTTAAATAGTAGAAT
AATAAGGAATATAAAAATAGAATTAACAATTTTTTAAATAATATAGATTCAAATGAAATA
TTAAATATTTCAAATAATTTAGAATGTGCAATAAATACATAGAGTGAAGGG
>Rosa_laevigata_KJ575462
GACTTTGGTCTTAGTATATATGAGTTCGTGAAAGTTTTGAAAGTAAAGGAGCAATACTAA
AATTCTTGTTATATCAAGAGGTTTGGTGTTGCTCCTTTACCATATTACTTTAATTATTAA
TTAAAATAATTATTAATTAAAATTATTACTATAATTAAATTAGTATTTTAGTACTCTTTT
TTTTTTTTTTTACTAAAAGATTAAAATAAAAGGGTTTCCATTTATGTTGTATTCTCTTTT
CCAAGTAATGATAAATGGTGGAAATATTTGTAATTTCTATTTTTATTTAAATAGTACAA
>Arctium_minus_KX165630
CACATCGCGTCGCCCCCGACCACGCCTCCCCAGTGGGGATGCGTGTCGTTTGGGGCGGAG
ACTGGTCTCCCGTGCCCATGGTGCGGTTGGCCTAAAAAGGAGTCCCCTTTGACGGACGCA
CGGCTAGTGGTGGTTGTCAAGGCCTTCGTATCGAGCCGTGTGGACGAAAGGGTAGCGCTC
TCCAATGACCCCAACGTGTCGTCTTGCAACGACGCTTCGACCG
>Mentha_x_piperita_AY655985
CATCGCGTCGCCCCCCATCCCCGCGCGCACAGCCGGGCGGTTGGGGGCGGAGATTGGCCT
CCCGTGCGCCTCGGTGCGCGGCCGGCCCAAATGCGATCCCCGGGCGGCTGGCGTCACGAC
AAGTGGTGGTTGAACATCTCAATCTCTCCTCGCAGCCGTGCCGCCGTGTCGTCCCGTACG
GGAATCCACAAACGACCCAACGGTGCACGTCGCGAATAGCGTCTCACCTTCGACC
>Mentha_x_piperita_AY655984
CATCACGTCGCCCCCCATCCCCGCGCGCACAGCCGGGCGGTTGGGGGCGGAGATTGGCCC
CCCGTGCGCCTCGGTGCGCGGCCGGCCCAAATGCGATCCCCGGGCGGCTGGCGTCACGAC
AAGTGGTGGTTGAACATCTCAATCTCTCCTCGCAGCCGTGCCGCCTTGCCGTCCCGTACG
GGCATCCACAAACGACCCAACGGTGCACGTCGCGAACAGCGTCTCACCTTCGACC
>Mentha_x_piperita_AY655987
TATCGTGTCACCCCCCACCCCCACGTGCATCGCCTGGTGGTTGGGGGCGGACACTGGCCT
TCCATGCGCCTCGACGTGTGGCCGGCCCAAATGAGATCCCCCGGCGACTGGCGTCGCGAC
AAGTGGTGGTTGAACATCTCAATCTCTCTTGTGGTCATGCCGCCGTGTCGTCCCATATAG
GAATCGAAAATGACCCAACAGTGCTCGGCGTGAATAGCATCTCACCTTCAACC
>Mentha_x_piperita_AY655986
CATCGCGTCGCCCCCCATCCCCGTGCGCATCGCCGGGTGGTTGGGGATGGACACGGGCCT
TCCATGCGCCTCGGCATGTGGCCGGCCCAAATGAGATCCCCGGGCGACTGGCATCACGAC
AAGTGGTGGTTGAACATCTCAATCTCTCTCATGGTCGTGCCGCCGTGCCGTCCCGTACGG
GAATTGAAAATGACCCAACGGTGCTCGGCGTGAATAACATCTCACCTTCAACT
>Mentha_x_piperita_AY655981
TATCGTGTCACCCCCCACCCCCACGTGCATCGCCGGGTGGTTGGGGACGGACACTGGCCT
TCCATGCGCCTCGACGTGTGGCCGGCCCAAATGAGATCCCCGGGNNACTGGCGTCGCGAC
AAGTGGTGGTTGAACATCTCAATCTCTCTTGTGGTCATGCCGCCGTGTCGTCCCATATAG
GAATCGAAAATGACCCAACAGTGCTCGGCGTGAATAGCATCTCACCTTCAACC
>Mentha_x_piperita_AY655980
TATCGTGTCACCCCCCACCCCCACGTGCATCGCCGGGTGGTTGGGGGCGGACACTGGCCT
TCCATGCGCCTCGACGTGTGGCCGGCCCAAATGAGATCCCCGGGNGACTGGCGTCGCGAC
AAGTGGTGGTTGAACATCTCAATCTCTCTTGTGGTCATGCCGCCGTGTCGTCCCATTTAG
GAATCGAAAATGACCCAACAGNNCTCGGCGTGAATAGCNTCTCACCTTCAACC
>Mentha_x_piperita_AY655983
CATCGCGTCGCCCCCCATCCCCGCGCGCACAGCCGGGCGGTTGGGGGCGGAGATTGGCCT
CCCGTGCGCCTCGGTGCGCGGCCGGCCCAAATGCGATCCCCGGGCGACTGGCGTCACGAC
AAGTGGTGGTTGAACATCTCAATCTCTCCTCGCAGCCGTGCCGCCGTGTCGTCCCGTACG
GGAATCCACAAACGACCCAACGGTGCACGTCGCGAATAGCGTCTCACCTTCGACC
>Mentha_x_piperita_AY655982
TATCGTGTCACCCCCCACCCCCACGTGCATCGCCGGGTGGTTGGGGGCGGACACTGGCCT
TCCATGCGCCTCGACGTGTGGCCGGCCCAAATGAGATCCCCGGNNNACTGGCGTCGCGAC
AAGTGGTGGTTGAACATCTCAATCTCTCTTGTGGTCATGCCGCCGTGTCGTCCCATATAG
GAATCGAAAATGACCCAACAGTNCTCGGCGTGAATAGCNTCTCACCTTCAACC
>Fritillaria_cirrhosa_KPS0096A03I
CGCCTTGTTTCGCTCCGTGCCCAATGACCCTTCGGGTGCGGTCACGGATGCGGAGATTGG
CCCCCCGTGCCTCGTGTGCGGCGGGCTTAAGCGCGGGCTGTCGGCGTCGGGATGGGCACG
ACGAGTGGTGGACGGAGCACCAGCAGGATGTTGTGGCCCCCTGTCGCCTTAAGGGGCTCA
AGAGACCCGGACCGGGCGAGCCGTGCTCCGTACGAGGAGGGCGTGCCGTCTCGCAATG
>Alisma_orientale_KMS0006A01I
CGCCTCTAGGCGCTCCCCTCCCACTTGAGTTCAGCATCTTGATGTTGGCCTTGTTGGTGG
TGGATGCGGATGTTGGCCTTCCGTGGCTTTGCCGCCGCGGTGGGCTGAAGGATGTGGAGT
CGGTCCGTCCAACGTTATTGGGCATGACTGTGCTGGGTCGCTGCAGCTACTGCTCGTTGC
TCGCTGGGTGCGGCAGTCTTAGCAAATGCGGGCATCGTCGTTGTGTCGAGTAGCCTTGTT
GTCGGACTCTTACGCCAGTAAAGTTACCACGATTGGTATATCAGCGGTCACACCGTTGGT
TCCTCATATTG
>Mentha_x_piperita_AY655988
CATCGCGTCGCCCCCCATCCCCGTGCGCATCGCCGGGTGGTTGGGGATGGACACGGGCCT
TCCATGCGCCTCGGCATGTGGCCGGCCCAAATGAGATCCCCGGGCGACTGGCATCACGAC
AAGTGGTGGTTGAACATCTCAATCTCTCTCATGGTCGTGCCGCCGTGTCGTCCCGTACGG
GAATTGAAAATGACCCAACGGTGCTCGGCGTGAATAACATCTCACCTTCAACT
>Ophiopogon_marmoratus_KF671273
CGCCTGGCGTCGCTCCGCGCACWTCGACCCCCTCGTCACGGGGGGCGGCGGGTGCGGATG
CGGAGATTGGCCCCCCGTGCCCCAAGGCGCGGCGGGTCGAAGTGCGAGCCGCCGGTCGGG
ACGGACGCGGCGAGTGGTGGACGGACACGCACGGCGCTGAACGTCGCCTCCGCCCCCTGC
TCCAGCGGTGCATGCAAGGAACCCACGCCGAGCACCCCTCGGAACA
>Morinda_officinalis_var._hirsuta_JN045491
CACATTCGTGTTATTGTATAGGAGTTATTGAAAAATAAAGTAGCAATAAGGACCTCTTAT
TGCTACTTTATTTTTATTTTCTTTTTATTTTGTTTAGTATTTTACTATTTAAAATGAATT
TCTAATGATTTCATTTAGAATTTCTATTTTTTTATATTTATACTACTTTTATACTACTAG
ACGTACCTAAAATAGAGAATTCTAGATTTTAAGAATTTTTAAAGAAAGGAAAATGTTCGA
AATGGAATTTTATGAATGAAATATTAAAACATTAAAAATTAGAGTAGGG
>Morinda_officinalis_var._hirsuta_JN045490
CACATTCGTGTTATTGTATAGGAGTTATTGAAAAATAAAGTAGCAATAAGGACCTCTTAT
TGCTACTTTATTTTTATTTTCTTTTTATTTTGTTTAGTATTTTACTATTTAAAATGAATT
TCTAATGATTTCATTTAGAATTTCTATTTTTTTATATTTATACTACTTTTATACTACTAG
ACGTACCTAAAATAGAGAATTCTAGATTTTAAGAATTTTTAAAGAAAGGAAAATGTTCGA
AATGGAATTTTATGAATGAAATATTAAAACATTAAAAATTAGAGTAGGG
>Astragalus_cerasocrenus_U50515
ATCGTTGCCCGATGCCTATTGCAGTGCAATAGGAATTTCTAGGGCGAATGATGGCTTCCC
GTGAGCGTTGTTGCCTCGCGGTTGGTTGAAAATCGAGTCCTTGGTAGGGTGTGCCATGAT
AGATGGTGGTCGAGTTAGGACGATACCGATCATGTGCATGCTCCCCAAGATATGGCCTCT
ATGACCCACACGTGTCTTTGGACGCTCATG
>Swertia_franchetiana_KC861323
CGCATCGCGTCGCCCCCCCGACCTCGTGTGTTAACTCGTACGGGTGACGTGAGGGGGCGG
AAACTGGCTTCCCGTGCTTGGCTGCGGCTGGCCTAAATGCGAGTCCTTTGCGACGGACGC
GACGACAAGTGGTGGTTGTTTGTCTCAACTAAGGTGCTGTCGCACGACGACCGTCGAATG
AGGAGACTCCCCGACCCTGATGCACGTGTCTGCATGACGCTTGCTACGACCG
>Swertia_franchetiana_KC861326
CGCATCGCGTCGCCCCCCCGACCCCGTGTGTTAACTCGTACGGGTGATGTGAGGGGGCGG
AAACTGGCTTCCCGTGCTTGGCTGCGGCTGGCCTAAATGCGAGTCCTTTGCGACGGACGC
GACGACAAGTGGTGGTTGTTTGTCTCAACTAAGGTGCTGTCGCACGACGACCGTCGAATG
AGGAGACTCCCCGACCCTGATGCACGTGTCTGCATGACGCTTGCTACGACCG
>Senna_italica_KF815503
CGCATCGTTGCCCCAAAACCCTGTCATCCCTCCGTTCAATCGGAGACGGCGAGGTGCTTG
GGCGGAAGTTGGCCTCCCGTGAGCATTGCCTCGTGGATGGCCGAAATTAGAGCCTGTGGG
GGGCAACCACCACGTTCCACGGTGGTTGAGCAGATGCCTCGAGGCCAATCGTGTGCGAGT
TGTCCCCACGTCAAGGCTGCGAGACCCTTGCGAGCAAGTAAGTGCTCCCAACG
>Picrasma_javanica_KR532486
CGCATCGTCGCCCCCCTCGCACCCGCCTCCCCGAGGCGGAGCGGTCGGGCGGAAACTGGC
CTCCCGTGCGCTCCCCGCGGGCGGTTGGCCGAAATTCGAGTCCTCGGCGACGGTCGCCGC
GACGATCGGTGGTGAAAGCAAAGCCTCGAGCTCCCCGTCGCGCGCCGCCGTCCCCGGGCA
AGGGCTCCCGGACCCTGATGCGCCGAACCGCGCTCGCGCCTG
>Picrasma_javanica_KR532487
CGCATCGTCGCCCCCCTCGCACCCGCCTCCCCGAGGCGGAGCGGTCGGGCGGAAACTGGC
CTCCCGTGCGCTCCCCGCGGGCGGTTGGCCGAAATTCGAGTCCTCGGCGACGGTTGCCGC
GACGATCGGTGGTGAAAGCAAAGCCTCGAGCTCACGTCGCGCGCCGCCGTCCCCGGGCAA
GGGCTCCCGGACCCCGATGCGCCGAAGCGCTAGCACTTG
>Polygala_sanguinea_GQ889012
CGCATCGTCGCCCTCCACCTTTGCCTCAAATTCGGGGCGAGGAGTGGGAGCGGACGCTGG
TCTCCCGTGTGCTTCGTCACGCGGATGGCTGAAAATCGTTGGACCACGGTGCCAAACGCG
GCGTCTCATGGTGGACGAGTAACATTCGATGACCCGGCGCGCGTGTTTCCGTGGCCTTGC
ATGACCCAAGATGCTCTGCGATGCAGTGCACTCCGACG
>Lycium_fremontii_DQ124626
CGCATCGCGTCGCCCCCGCGCACCGCGCCCGCRCTCTGGGCCGCGGTGCATGTCGCGGGG
CGGATACTGGCCTCCCGTGCGCCTCGCGCTCGCGGCTGGCCTAAATGCGAGTCCACGTCG
ACGGACGTCACGGCAAGTGGTGGTTGTAACCCAACTCTCGAAGTGTCGTGGCTRTGCCCC
GTCGCGCGTTTGGCCTCCCGGACCCTTATTGCGCTTAGGCGCTCCGACCG
>Prunus_persica_AF185621
CACGCCGTTGCCCCCCCATCTACTCCTTCGGGGATTTCGGGGGGGCGGATGATGGCCTCC
CGTGCGCCTCGCCGCGCGGTTGGAATAAATACCAAGTCCTCGGCGACGCACGCCACGACA
ATCGGTGGTTGCGAAACCTCGGTTGCCCGTCGTGTGCGTTCGTCGCGCATCGAGGGCTCG
AAAAAATGCTCGGCTCCGGCTCGGCTTTCAACG
>Senna_surattensis_GU969281
AATTGTGGTCCTAATATATATGAGTTTTTGAACGTAAAGGAGCAATATCAACCCTCTTGA
TATTGCTCCTTTACTTTCTTTTTTAGTAGTCCTTTTTCTTCATATTCATAAATTTTTTTT
TATTTATTTCAATATAACATTATTTTAACCATTAAGAAAAAAGATATTGGAGTTTCGTAC
TTTTTTTTATCTTTTTTACTAATTTCTACGTTTTTATGATCAATCCTTTCTTAGAAGACG
AAGAAAAACTTTAAAATAATGAAAAATATCTCTAATTTTTTTTAGATAGGTATACAGGG
>Panax_sinensis_U41703
CGCATCGCGTCGCCCCCCAACCCATCACTCCCTCGCAGGAGTCGAGGCGGAGGGGCGGAT
AATGCCCTCCCGTGTCTCACCGCGCGGTTGGCCCAAATGCGAGTCCTTGGCGATGGACGT
CACGACAAGTGGTGGTTGTAAAAAGCCCTCTTCTCATGTCGTGCGGTGACCCGTCGCCAG
CAAAAGCTCTCATGACCCTGTTGCGCCGTCCTCGACGTGCGCTCCGACCG
>Coix_lacryma-jobi_var._ma-yuen_KX674858
CGCCAAAAGACACTCCCAACCCACCCCCGGGGAGGGACGTGGTGTCTGGCCCCCCGCGCC
GCAAGGCGCGGTGGGCCGAAGTTGGGGCTGCCGGCGAATCGTGTCGGGCACAGCACGTGG
TGGGCGACACCTAGTTGTTCTCGGTGCAGCGCCCCGGCACGCAGCCAGCACATCGGCCCT
AAGGATCCATCGGGCACCGCAGCGCACCGTCGCTCGGACCG
>Astragalus_echinatus_GQ246048
CATAACGTTGCCCGATTCCTATTGCAGTGCAATAGGAATTCCTAGGGCGAATGATGGCTT
CCCGTGAGCATTGTTGCCTCGCGGTTGGTTGAAAATCGAGTCCTTGGTGGGGTGTGCCAT
GATAGATGGTGGTCGAGTTAGCACGATACCGATCATGTGCATGCTCCCCAAAATATGGCC
TCTATGACCCACACGCGTCTTTTTGACGCACATGA
>Zanthoxylum_ailanthoides_JN226790
CGCAACGTTGCCCCACCCCAACCCTACCCGGGGGCTTGGCGGTGAGGGCGGATAATGGCC
TCCCGTGCGCTCCCCGCTCGCAGTTGGCCCAAATCTGAGTCCTCGGCGACTGGAGCCACG
ACGATAGGTGGTGAAAATAAACCTCTCGAGCTCATGTCGCGTGCCCGGATCTCCGTTCCG
GGACTCAAGGACCCTGAAGCTCCGCGCGAGCGGCGCTCGCATCG
>Astragalus_echinatus_GQ246046
CATAACGTTGCCCGATTCCTATTGCAGTGCAATAGGAATTCCTAGGGCGAATGATGGCTT
CCCGTGAGCATTGTTGCCTCGCGGTTGGTTGAAAATCGAGTCCTTGGTGGGGTGTGCCAT
GATAGATGGTGGTCGAGTTAGCACGATACCGATCATGTGCATGCTCCCCAAAATATGGCC
TCTATGACCCACACGCGTCTTTTTGACGCACATGA
>Astragalus_echinatus_GQ246047
CATAACGTTGCCCGATTCCTATTGCAGTGCAATAGGAATTCCTAGGGCGAATGATGGCTT
CCCGTGAGCATTGTTGCCTCGCGGTTGGTTGAAAATCGAGTCCTTGGTGGGGTGTGCCAT
GATAGATGGTGGTCGAGTTAGCACGATACCGATCATGTGCATGCTCCCCAAAATATGGCC
TCTATGACCCACACGCGTCTTTTTGACGCACATGA
>Prunus_cerasifera_var._divaricata_JQ034158
CACGTCGTTGCCCCCCCATCTACTCCTTCGGGATTGCGGGGGGCGGATGATGGCCTCCCG
TGCGCCTCGTCGCGCGGTTGGCATAAATGCCAAGTCCTCGGCGACGCACGCCACGACAAT
CGGTGGTTGCGAAACCTCGGTTGCCCGTCGTGTGCGGTCGTCGCGCATCGAGGGCTCG
>Coix_lacryma-jobi_var._ma-yuen_KX674857
CGCCAAAAGACACTCCCAACCCACCCCCGGGGAGGGACGTGGTGTCTGGCCCCCCGCGCC
GCAAGGCGCGGTGGGCCGAAGTTGGGGCTGCCGGCGAATCGTGTCGGGCACAGCACGTGG
TGGGCGACACCTAGTTGTTCTCGGTGCAGCGCCCCGGCACGCAGCCAGCACATCGGCCCT
AAGGATCCATCGGGCACCGCAGCGCACCGTCGCTCGGACCG
>Aster_asteroides_JN543841
CGCATCGCGTCGCTCCCACCATTCCTTCCTTCGGGAAGCTTGGCTGGGGGCGGATACTGG
TCTCCCGTTCCTCACCGAGCGGTTGGCCAAAATAAGAGTCTCCTTTGACGGACGCACGAC
TAGTGGTGGTTGATAAAACCCAGAATCGTGTCGTGTGTCTTGTCCAAAGGGTGCATCTTA
ATAGACCCAACGCGTTGTCATTTAACGACGCTTCGACC
>Magnolia_compressa_KJ687060
TACTTCAGTCTTAGTGTATATGAGTCGTTGAAGGATCCGATCAATACCCAACTTCTTGAT
ATTGATAGAACAAGAAGTTGGGTATTGATCCGTTCGATTCAGTAGTGTTTTATTCACATA
AACATTTTTGCCATTTTCATTTCTTTATTTCAACTTAAGAAAACATTATTGTTGGCTGGT
TCATGATCAAATATCATATTTTTGTTCTGTACCGATCTGTATTGTAATTTCTGTATGTTC
CTCAAAATCATTTTCTTTTTTTTTTCATAAAGGAATTTTTTTGTACATTTACAATTTACA
GGATTGGCGTTTTATGTCCAATATCTGTATCTCAGAAAGTTAAGAAAGACTCAATACAAT
AATCATGAATGGTGGAAATTAGAGCGGAGG
>Magnolia_compressa_KJ687061
TACTTCAGTCTTAGTGTATATGAGTCGTTGAAGGATCCGATCAATACCCAACTTCTTGAT
ATTGATAGAACAAGAAGTTGGGTATTGATCCGTTCGATTCAGTAGTGTTTTATTCACATA
AACATTTTTGCCATTTTCATTTCTTTATTTCAACTTAAGAAAACATTATTGTTGGCTGGT
TCATGATCAAATATCATATTTTTGTTCTGTACCGATCTGTATTGTAATTTCTGTATGTTC
CTCAAAATCATTTTCTTTTTTTTTTCATAAAGGAATTTTTTTGTACATTTACAATTTACA
GGATTGGCGTTTTATGTCCAATATCTGTATCTCAGAAAGTTAAGAAAGACTCAATACAAT
AATCATGAATGGTGGAAATTAGAGCGGAGG
>Croton_roraimensis_EF421784
CGCAACATCGCTCCCAACCCATTAGGGTGCGGAATATGGCCTCCCGTGCGATTCCCTCTC
GCGGTTGGCCGAAAAGAATGGTCCTCGGCAGCGAATGCCGCGACAATCGGTGGTTGCAAG
ACCCTCGGACACAGTCGCGCGCACGTATGCCTTTGGATAAGTAGGCCCCTTTGCGTCCTA
TGTGGCACGCTCACATCG
>Citrus_japonica_HQ893878
CGCATCGTTGCTCCACCCCACCCCCCCAAACCAAGGCGGGGGCCCCGGGGTGTGGGCGGA
GATTGGCCTCCCGTGCGCTGACCGCTCGCGGTTGGCCCAAATCTGAGTCCTCGGCGACCG
AAGCCGCGGCGATCGGTGGCGAAACAAAAGCCTCTCGAGCTCCCGCCACGCGCCCGGTCT
CCGAGTGGGGACTCTGCGACCCTGAAGCTCCGCGCAAGCGGCGCTCGCATT
>Glehnia_littoralis_subsp._littoralis_AY146915
ATCGTCTTTGCCCACAAACCACTCACACCTGAGAAGTTGTGTCGGTTTGGGGACGGAAAC
TGGCCTCCCGTACCTTGTCGTGCGGTTGGCGGAAAAACGAGTCTCCGGCGACGGATGTCG
CGACATCGGTGGTTGTAAAAGACCCTCTTGTCTTGTCGCGCGAATCCTCGTCATCTTAGA
GAGATCCAGGACCCTTAGGCAGCACACACTCTGTGCGCTTCGA
>Aconitum_sachalinense_subsp._yezoense_KJ078635
CACACAGCGTCGCACCCCGTCAACCAAGTTGTCGGGGATCGGAGATTGGCCCCCCGGGCC
CCTGCGGGCACGGTCGGCACAAATGTTTGTCCCCGGCGGCGAGCGTCGCGGTCAGTGGTG
GTTGTATTTCTCATCCTCCAAAGACATCAAGACGCGTCGTCCTCGTTGCACGTTGGGACA
CATTGACCCCAAGG
>Aconitum_sachalinense_subsp._yezoense_KJ078636
CACACAGCGTCGCACCCCGTCAACCAAGTTGTCGGGGAYCGGAGATTGGCCCCCCGGGCC
CCTGCGGGCACGGTCGGCACAAATGTTTGTCCCCGGCGGCGAGCGTCGCGGTCAGYGGTG
GTTGTATTTCTCATCCTCCAAAGACATCAAGACGCGTCGTCCTCGTTGCACGTTGGGACA
CATYGACCCCAAGG
>Aconitum_sachalinense_subsp._yezoense_KJ078637
CACACAGCGTCGCACCCCGTCAACCAAGTTGTCGGGGAYCGGAGATTGGCCCCCCGGGCC
CCTGCGGGCACGGTCGGCACAAATGTTTGTCCCCGGCGGCGAGCGTCGCGGTCAGTGGTG
GTTGTATTTCTCATCCTCCAAAGACATCAAGACGCGTCGTCCTCGTTGCACGTTGGGACA
CATYGACCCCAAGG
>Aconitum_sachalinense_subsp._yezoense_KJ078633
CACACAGCGTCGCACCCCGTCAACCAAGTTGTCGGGGATCGGAGATTGGCCCCCCGGGCC
CCTGCGGGCACGGTCGGCACAAATGTTTGTCCCCGGCGGCGAGCGTCGCGGTCAGTGGTG
GTTGTATTTCTCATCCTCCAAAGACATCAAGACGCGTCGTCCTCGTTGCACGTTGGGACA
CATTGACCCCAAGG
>Aconitum_sachalinense_subsp._yezoense_KJ078638
CACACAGCGTCGCACCCCGTCAACCAAGTTGTCGGGGAKCGGAGATTGGCCCCCCGGGCC
CCTGCGGGCACGGTCGGCACAAATGTTTGTCCCCGGCGGCGAGCGTCGCGGTCAGTGGTG
GTTGTATTTCTCATCCTCCAAAGACATCAAGACGCGTCGTCCTCGTTGCACGTTGGGACA
CATYGACCCCAAGG
>Aconitum_sachalinense_subsp._yezoense_KJ078639
CACACAGCGTCGCACCCCGTCAACCAAGTTGTCGGGGAKCGGAGATTGGCCCCCCGGGCC
CCTGCGGGCACGGTCGGCACAAATGTTTGTCCCCGGCGGCGAGCGTCGCGGTCAGTGGTG
GTTGTATTTCTCATCCTCCAAAGACATCAAGACGCGTCGTCCTCGTTGCACGTTGGGACA
CATTGACCCCAAGG
>Ipomoea_batatas_KC621802
CGCATCGCGTCGCCCCCCGCTCGATCCTCGGTCGAGCGCGGGGTGCGGATGTTGGCCTCC
CGTKCCCCAACTCGTGGCGCGGYCGGCCTAAATGCGAGTCCTTGGCGACGGACGTCACGG
CGAGTGGTGGTCGTACCTAGCGTGCATATCTTCGMGCCGTGCCCCGTCGTTCTCGGGCGA
ACGACCCCGAACGAGCCCCCCTCAGTGCGGCTCTCCGAACG
>Prunus_serrulata_var._quelpaertensis_KJ649407
CACGTCGTTGCACCCCCACTACTCCCTCGGGATTGCGGGGTGCGGATGATGGCCTCCCGT
ACGCTCCGTCGCGCGGTTGGCATAAATACCAAGTCCTCGGCGACGCACGCCACGACAATC
GGTGGTTGCGAAACCTCGGTTGCCCGTCGTGTGCGGTCGTCGCGCATCGGGGGCTCGAAA
AAATGCTTGGCTCCGGCTTGGC
>Prunus_serrulata_var._quelpaertensis_KJ649406
CACGTCGTTGCACCCCCACTACTCCCTCGGGATTGCGGGGTGCGGATGATGGCCTCCCGT
ACGCTCCGTCGCGCGGTTGGCATAAATACCAAGTCCTCGGCGACGCACGCCACGACAATC
GGTGGTTGCGAAACCTCGGTTGCCCGTCGTGTGCGGTCGTCGCGCATCGGGGGCTCGAAA
AAATGCTTGGCTCCGGCTTGGC
>Prunus_serrulata_var._quelpaertensis_KJ649405
CACGTCGTTGCACCCCCACTACTCCCTAGGGATTGCGGGGTGCGGATGATGGCCTCCCGT
GCGCTCCGTCGCGCGGTTGGCATAAATACCAAGTCCTCGGCGACGCACGCCACGACAATC
GGTGGTTGCGAAACCTCGGTTGCCCGTCGTGTGCGGTCGTCGCGCATCGGGGGCTCGAAA
AAATGCTTGGCTCCGGCTTGGC
>Prunus_serrulata_var._quelpaertensis_KJ649404
CACGTCGTTGCACCCCCACTACTCCCTCGGGATTGCGGGGTGCGGATGATGGCCTCCCGT
ACGCTCCGTCGCGCGGTTGGCATAAATACCAAGTCCTCGGCGACGCACGCCACGACAATC
GGTGGTTGCGAAACCTCGGTTGCCCGTCGTGTGCGGTCGTCGCGCATCGGGGGCTCGAAA
AAATGCTTGGCTCCGGCTTGGC
>Prunus_serrulata_var._quelpaertensis_KJ649403
CACGTCGTTGCACCCCCACTACTCCCTAGGGATTGCGGGGTGCGGATGATGGCCTCCCGT
GCGCTCCGTCGCGCGGTTGGCATAAATACCAAGTCCTCGGCGACGCACGCCACGACAATC
GGTGGTTGCGAAACCTCGGTTGCCCGTCGTGTGCGGTCGTCGCGCATCGGGGGCTCGAAA
AAATGCTTGGCTCCGGCTTGGC
>Prunus_serrulata_var._quelpaertensis_KJ649402
CACGTCGTTGCACCCCCACTACTCCCTAGGGATTGCGGGGTGCGGATGATGGCCTCCCGT
GCGCTCCGTCGCGCGGTTGGCATAAATACCAAGTCCTCGGCGACGCACGCCACGACAATC
GGTGGTTGCGAAACCTCGGTTGCCCGTCGTGTGCGGTCGTCGCGCATCGGGGGCTCGAAA
AAATGCTTGGCTCCGGCTTGGC
>Prunus_serrulata_var._quelpaertensis_KJ649401
CACGTCGTTGCACCCCCACYACTCCCTMGGGATTGCGGGGTGCGGATGATGGCCTCCCGT
RCGCTCCGTCGCGCGGTTGGCATAAATACCAAGTCCTCGGCGACGCACGCCAYGACAATC
GGTGGTTGCGAAACCTCGGTTGCCCGTCGTGTGCGGTCGTCGCGCATCGGGGGCTCGAAA
AAATGCTTGGCTCCGGCTTGGC
>Prunus_serrulata_var._quelpaertensis_KJ649400
CACGTCGTTGCACCCCCACTACTCCCTCGGGATTGCGGGGTGCGGATGATGGCCTCCCGT
RCGCTCCGTCGCGCGGTTGGCATAAATACCAAGTCCTCGGCGACGCACGCCACGACAATC
GGTGGTTGCGAAACCTCGGTTGCCCGTCGTGTGCGGTCGTCGCGCATCGGGGGCTCGAAA
AAATGCTTGGCTCCGGCTTGGC
>Prunus_serrulata_var._quelpaertensis_KJ649409
CACGTCGTTGCACCCCCACCACTCCCTCGGGATTGCGGGGTGCGGATGATGGCCTCCCGT
GCGCTCCGTCGCGCGGTTGGCATAAATACCAAGTCCTCGGCGACGCACGCCATGACAATC
GGTGGTTGCGAAACCTCGGTTGCCCGTCGTGTGCGGTCGTCGCGCATCGGGGGCTCGAAA
AAAATGCTTGGCTCCGGCTTGGC
>Prunus_serrulata_var._quelpaertensis_KJ649408
CACGTCGTTGCACCCCCACCACTCCCTCGGGATTGCGGGGTGCGGATGATGGCCTCCCGT
GCGCTCCGTCGCGCGGTTGGCATAAATACCAAGTCCTCGGCGACGCACGCCATGACAATC
GGTGGTTGCGAAACCTCGGTTGCCCGTCGTGTGCGGTCGTCGCGCATCGGGGGCTCGAAA
AAAATGCTTGGCTCCGGCTTGGC
>Dioscorea_collettii_var._hypoglauca_HQ637917
GACTTTTGTCTTAATGTATATGAATCGTTGAAGGAGCAATATCCAATATCTTGTTTGAGC
AAGAAGTTTGGTATTGCTCCCCCCCTTTTTTTGTTTGTTTGATTTAACTGTGTGTATTGT
ATACCGCAAGACAGAAGACAGTGGATTACTCCTTTATTTTTTACTTACATTTTAAAGATT
GGCATTCTATGTTCAATATCTCGATCTAATAAGGTAAGAATAAATATAAATACAATAATG
ATGAATGGAAAAAAGAGAAAATCCTTTAGCTAGATAAGGG
>Gastrodia_elata_KX674870
CACATTATGTCGCTCCGCGCCCGAGCGCACGCCGTCGGCACGGAGATGCAGACTGGCTCC
TCACGCTTACTGGCGCGGTTGGGCTGAAGTGCGAGTTGCACCACTCTCGCTGTGGTTGGG
GCCGACAAGGGTGGGAGGAAACATTGTGTGCCTCAGACATTTGTCTTGCGCCGCGGCCCA
CGGGGACAGGTTGCGCTCTCGAGATCTCGAATCCCTGCACCGCACGCCCACGGCAGCTAG
GAATG
>Dioscorea_collettii_var._hypoglauca_HQ637919
GACTTTTGTCTTAATGTATATGAATCGTTGAAGGAGCAATATCCAATATCTTGTTTGAGC
AAGAAGTTTGGTATTGCTCCCCCCTTTTTTTTGTTTGTTTGATTTAACTGTGTGTATTGT
ATACCGCAAGACAGAAGACAGTGGATTACTCCTTTATTTTTTACTTACATTTTAAAGATT
GGCATTCTATGTTCAATATCTCGATCTAATAAGGTAAGAATAAATATAAATACAATAATG
ATGAATGGAAAAAAGAGAAAATCCTTTAGCTAGATAAGGG
>Dioscorea_collettii_var._hypoglauca_HQ637918
GACTTTTGTCTTAATGTATATGAATCGTTGAAGGAGCAATATCCAATATCTTGTTTGAGC
AAGAAGTTTGGTATTGCTCCCCCCCTTTTTTTGTTTGTTTGATTTAACTGTGTGTAAAGG
ATTTTTTTTTAGTGAACGTTTCACAGTGGATTACTCCTTTATTTTTTACTTACATTTTAA
AGATTGGCATTCTATGTTAAATATCTCGATCTAATAAGGTAAGAATAAATATAAATACAA
TAATGATGAATGGAAAAAAGAGAAAATCCTTTAGCTAGATAAGGG
>Gentiana_acaulis_KF544437
CGCATCGCGTCGCCCCCCAACACCGTGCATGAAATCGTGCAGGTCGTCGGAGGGGCGGAT
ATTGGCTTCCCGTGCTCCGGTGCGGCTAGCCTAAATGCAAGTCCCTTGCGACGGACACGA
CGACAAGTGGTGGTTGATTTACTCGACTAAGGTGCTGTCGCACGCTGCCCCGTCGGATGA
GGAGACTTACTTGACCCTGATGCATACGTCGTCACGACGTCTGCCACGACCG
>Gentiana_acaulis_KF544436
CGCATCGCGTCGCCCCCCAACACCGTGCATGAAATCGTGCAGGTCGTCGGAGGGGCGGAT
ATTGGCTTCCCGTGCTCCGGTGCGGCTAGCCTAAATGCAAGTCCCTTGCGACGGACACGA
CGACAAGTGGTGGTTGATTTACTCGACTAAGGTGCTGTCGCRCGCTGCCCCGTCGGATGA
GGAGACTTACTTGACCCTGATGCATACGTCGTCACGACGTCTGCCACGACCG
>Gentiana_acaulis_KF544435
CGCATCGCGTCGCCCCCCAACACCGTGCATGAAATCGTGCAGGTCGTCGGAGGGGCGGAT
ATTGGCTTCCCGTGCTCCGGTGCGGCTAGCCTAAATGCAAGTCCCTTGCGACGGACACGA
CGACAAGTGGTGGTTGATTTACTCGACTAAGGTGCTGTCGCRCGCTGCCCCGTCGGATGA
GGAGACTTACTTGACCCTGATGCATACGTCGTCACGACGTCTGCCACGACCG
>Gentiana_acaulis_KF544434
CGCATCGCGTCGCCCCCCAACACCGTGCATGAAATCGTGCAGGTCGTCGGAGGGGCGGAT
ATTGGCTTCCCGTGCTCCGGTGCGGCTAGCCTAAATGCAAGTCCCTTGCGACGGACACGA
CGACAAGTGGTGGTTGATTTACTCGACTAAGGTGCTGTCGCGCGCTGCCCCGTCGGATGA
GGAGACTTACTTGACCCTGATGCATACGTCGTCACGACGTCTGCCACGACCG
>Gentiana_acaulis_KF544433
CGCATCGCGTCGCCCCCCAACACCGTGCATGAAATCGTGCAGGTCGTCGGAGGGGCGGAT
ATTGGCTTCCCGTGCTCCGGTGCGGCTAGCCTAAATGCAAGTCCCTTGCGACGGACACGA
CGACAAGTGGTGGTTGATTTACTCGACTAAGGTGCTGTCGCRCGCTGCCCCGTCGGATGA
GGAGACTTACTTGACCCTGATGCATACGTCGTCACGACGTCTGCCACGACCG
>Gentiana_acaulis_KF544432
CGCATCRCGTCGCCCCCCAACACCGTGCATGAAATCGTGCAGGTCGTCGGAGGGGCGGAT
ATTGGCTTCCCGTGCTCCGKTGCGGCTAGCCTAAATGCAAGTCCCTTGCGACGGACACGA
CGACAAGTGGTGGTTGATTTACTCGACTAAGGTGCTGTCGCRCGCTGCCCCGTCGGATGA
GGAGACTTACTTGACCCTGATGCATACGTCGTCACGACGTCTGCCACGACCG
>Gentiana_acaulis_KF544431
CGCATCGCGTCGCCCCCCAACACCGTGCATGAAATCGTGCAGGTCGTCGGAGGGGCGGAT
ATTGGCTTCCCGTGCTCCGGTGCGGCTAGCCTAAATGCAAGTCCCTTGCGACGGACACGA
CGACAAGTGGTGGTTGATTTACTCGACTAAGGTGCTGTCGCGCGCTGCCCCGTCGGATGA
GGAGACTTACTTGACCCTGATGCATACGTCGTCACGACGTCTGCCACGACCG
>Gentiana_acaulis_KF544430
CGCATCGCGTCGCCCCCCAACACCGTGCATGAAATCGTGCAGGTCGTCGGAGGGGCGGAT
ATTGGCTTCCCGTGCTCCGGTGCGGCTAGCCTAAATGCAAGTCCCTTGCGACGGACACGA
CGACAAGTGGTGGTTGATTTACTCGACTAAGGTGCTGTCGCGCGCTGCCCCGTCGGATGA
GGAGACTTACTTGACCCTGATGCATACGTCGTCACGACGTCTGCCACGACCG
>Gentiana_acaulis_KF544439
CGCATCGCGTCGCCCCCCAACACCGTGCATGAAATCGTGCAGGTCGTCGGAGGGGCGGAT
ATTGGCTTCCCGTGCTCCGGTGCGGCTAGCCTAAATGCAAGTCCCTTGCGACGGACACGA
CGACAAGTGGTGGTTGATTTACTCGACTAAGGTGCTGTCGCACGCTGCCCCGTCGGATGA
GGAGACTTACTTGACCCTGATGCATACGTCGTCACGACGTCTGCCACGACCG
>Gentiana_acaulis_KF544438
CGCATCGCGTCGCCCCCCAACACCGTGCATGAAATCGTGCAGGTCGTCGGAGGGGCGGAT
ATTGGCTTCCCGTGCTCCGGTGCGGCTAGCCTAAATGCAAGTCCCTTGCGACGGACACGA
CGACAAGTGGTGGTTGATTTACTCGACTAAGGTGCTGTCGCRCGCTGCCCCGTCGGATGA
GGAGACTTACTTGACCCTGATGCATACGTCGTCACGACGTCTGCCACGACCG
>Crataegus_uniflora_EU683923
CGCGCCGTTGCCCCCCCTCGCCTCCCTCGGGAGCGTCGGCGGGCGGACGATGGCCTCCCG
CGCGCCACCCCGCGCGGTTGGCACAAATGCCGAGTCCCCGGCGACGAACGCCACGACAAT
CGGTGGTTGTCAGACCTCGGTTGCCTGTTGTGCGCCTTCGCCGCGCCCCGGGCGGCTCGC
GACCCCATAAACGGCTGTGCTTCGGCAGATCTCTTCAGCG
>Lycium_minimum_KM978688
GATCCCAGTCTAGTCTATAGGAGGTTTTGAAAAGAAAGGAGCAATAATCATTTTCTTGTT
CTATCAAGAAGGTGCTATTGCTCCTTTCTTTTTTTCTTTTTATATTATTAATTTACCAGT
ATTTTACTTATATAGACTTTTTGGTTTACATTATAGAAAAAGAAGGAGAGGGTATTTGCC
TGCATTTATTCATGATTGAGTATTCTATTTTGATTTTGTATTTATTTTAAATTGTAGAAA
TATAACTTGTTCCTCTTGTTGCTAATGTTACTATATCTTTTTTATTTCATTTCTAAAAAA
AATCTAATTTTGACTTCATATTCTTATCTTTGAAATAAGAAAGAAGAGATATTTTCGAAC
TTTAATCTTTTGTTTTCGAATTTAAATAATGTAAAAATGGAATGTAAGTACGCGAGGGG
>Styrax_pedicellatus_AY143578
CACATCACCCTGCGCCCCCCCCAGCACTCCTTCTGGCGTCTGGTGTCTGGGGCGTGGTAT
ATTGGCCCCCCGTGCCCTACGGAGCGTGGTCGGCCTAAAATGGCGCACACGACATCTTTT
GACACAAAACAGTGGTTGGCGATTAGTCGTTTCTATCCTGTGGTGTCGCTCGTGGTGTCG
GTTGCCTTGCAGACCCAGAGTGCCGTTGCAACGGTGCCTCGG
>Lycium_minimum_KM978689
GATCCCAGTCTAGTCTATAGGAGGTTTTGAAAAGAAAGGAGCAATAATCATTTTCTTGTT
CTATCAAGAAGGTGCTATTGCTCCTTTCTTTTTTTCTTTTTATATTATTAATTTACCAGT
ATTTTACTTATATAGACTTTTTGGTTTACATTATAGAAAAAGAAGGAGAGGGTATTTGCC
TGCATTTATTCATGATTGAGTATTCTATTTTGATTTTGTATTTATTTTAAATTGTAGAAA
TATAACTTGTTCCTCTTGTTGCTAATGTTACTATATCTTTTTTATTTCATTTCTAAAAAA
AATCTAATTTTGACTTCATATTCTTATCTTTGAAATAAGAAAGAAGAGATATTTTCGAAC
TTTAATCTTTTGTTTTCGAATTTAAATAATGTAAAAATGGAATGTAAGTACGCGAGGGG
>Prunus_avium_KX711731
CACGTCGTTGCACCCCCACTACTCCCTCGGGATTGCGGGGGGCGGATGATGGCCTCCCGT
ACGCTCCGTCGCACGGTTGGCATAAATACCAAGTCCTCGGCGGCGCACGCCACGACAATC
GGTGGTTGCGAAACCTCGGTTCCCCGTCGTGTGCGGTCGTCGCGCATCGAGGGCTCGAAA
AAAATGCTTGGCTCCGGCTTGGCTTCAACG
>Prunus_avium_KX711732
CACGTCGTTGCACCCCCACTACTCCCTCGGGATTGCGGGGGGCGGATGATGGCCTCCCGT
ACGCTCCGTCGCGCGGTTGGCATAAATACCAAGTCCTCGGCGGCGCACGCCACGACAATC
GGTGGTTGCGAAACCTCGGTTGCCCGTCGTGTGCGGTCGTCGCGCATCGAGGGCTCGAAA
AAAATGCTTGGCTCCGGCTTGGCTTCAACG
>Prunus_avium_KX711733
CACGTCGTTGCACCCCCACTACTCCCTCGGGATTGCGGGGGGCGGATGATGGCCTCCCGT
ACGCTCCGTCGCGCGGTTGGCATAAATACCAAGTCCTCGGCGGCGCACGCCACGACAATC
GGTGGTTGCGAAACCTCGGTTGCCCGTCGTGTGCGGTCGTCGCGCATCGAGGGCTCGAAA
AAAATGCTTGGCTCCGGCTTGGCTTCAACG
>Prunus_avium_KX711734
CACGTCGTTGCACCCCCACTACTCCCTCGGGATTGCGGGGGGCGGATGATGGCCTCCCGT
ACGCTCCGTCGCGCGGTTGGCATAAATACCAAGTCCTCGGCGGCGCACGCCACGACAATC
GGTGGTTGCGAAACCTCGGTTGCCCGTCGTGTGCGGTCGTCGCGCATCGAGGGCTCGAAA
AAAATGCTTGGCTCCGGCTTGGCTTCAACG
>Valeriana_wallrothii_AY792877
CGCATCGCGTCGCCCCCCCTCCCCGNCTCCCGCCCCTCGGGGTGCGTCGCGCGGACGGGG
GCGCCGGAAGATGGCCTCCCGCGATCGCTTCGATCCCGGCTGGCCCAAAACACTGTCCCC
CGGAGGNGGACGTAAAGGNGAGTGGTGGTCGAATCAGCCCTCTCTTCGCGCCGTTTCTAT
CCCCGCCTCCGGGTGGCGAACCGACCCTCGCGCGACGTCCTCGAGACGGCGCTCCGA
>Bupleurum_scorzonerifolium_KX181412
CGTAAAGCTTTGCCCCTCCGCAGCTCGCTCGAAGCGAGTCGTTGCTGTTCGGGGGGACGG
AAAGTGACCTCCCGTGCCTCGTCGTGCGGCTGGTTTAAAAGAGAGCCTCCGGAGATCGGA
AAACGCAACATTGGTGGAAGGCATTACGCACCTCTTGCCATCTTGCGCTGAGCCCGTTTA
CTCTGTGAGCAACTGCGACCCTTTGGCGCCGCCCCAGGTGCGCGCTCGAA
>Bupleurum_scorzonerifolium_KX181413
CGTAAAGCTTTGCCCCTCCGCAGCTCGCTCGAAGCGAGTCGTTGCTGTTCGGGGGGACGG
AAAGTGACCTCCCGTGCCTCGTCGTGCGGCTGGTTTAAAAGAGAGCCTCCGGAGATCGGA
AAACGCAACATTGGTGGAAGGCATTACGCACCTCTTGCCATCTTGCGCTGAGCCCGTTTA
CTCTGTGAGCAACTGCGACCCTTTGGCGCCGCCCCAGGTGCGCGCTCGAA
>Bupleurum_scorzonerifolium_KX181410
CGTAAAGCTTTGCCCCTCCGCAGCTCGCTCGAAGCGAGTCGTTGCTGTTCGGGGGGACGG
AAAGTGACCTCCCGTGCCTCGTCGTGCGGCTGGTTTAAAAGAGAGCCTCCGGAGATCGGA
AAACGCAACATTGGTGGAAGGCATTACGCACCTCTTGCCATCTTGCGCTGAGCCCGTTTA
CTCTGTGAGCAACTGCGACCCTTTGGCGCCGCCCCAGGTGCGCGCTCGAA
>Bupleurum_scorzonerifolium_KX181411
CGTAAAGCTTTGCCCCTCCGCAGCTCGCTCGAAGCGAGTCGTTGCTGTTCGGGGGGACGG
AAAGTGACCTCCCGTGCCTCGTCGTGCGGCTGGTTTAAAAGAGAGCCTCCGGAGATCGGA
AAACGCAACATTGGTGGAAGGCATTACGCACCTCTTGCCATCTTGCGCTGAGCCCGTTTA
CTCTGTGAGCAACTGCGACCCTTTGGCGCCGCCCCAGGTGCGCGCTCGAA
>Bupleurum_scorzonerifolium_KX181414
CGTAAAGCTTTGCCCCTCCGCAGCTCGCTCGAAGCGAGTCGTTGCTGTTCGGGGGGACGG
AAAGTGACCTCCCGTGCCTCGTCGTGCGGCTGGTTTAAAAGAGAGCCTCCGGAGATCGGA
AAACGCAACATTGGTGGAAGGCATTACGCACCTCTTGCCATCTTGCGCTGAGCCCGTTTA
CTCTGTGAGCAACTGCGACCCTTTGGCGCCGCCCCAGGTGCGCGCTCGAA
>Bupleurum_scorzonerifolium_KX181415
CGTAAAGCTTTGCCCCTCCGCAGCTCGCTCGAAGCGAGTCGTTGCTGTTCGGGGGGACGG
AAAGTGACCTCCCGTGCCTCGTCGTGCGGCTGGTTTAAAAGAGAGCCTCCGGAGATCGGA
AAACGCAACATTGGTGGAAGGCATTACGCACCTCTTGCCATCTTGCGCTGAGCCCGTTTA
CTCTGTGAGCAACTGCGACCCTTTGGCGCCGCCCCAGGTGCGCGCTCGAA
>Lycium_minimum_KM978684
GATCCCAGTCTAGTCTATAGGAGGTTTTGAAAAGAAAGGAGCAATAATCATTTTCTTGTT
CTATCAAGAAGGTGCTATTGCTCCTTTCTTTTTTTCTTTTTATATTATTAATTTACCAGT
ATTTTACTTATATAGACTTTTTGGTTTACATTATAGAAAAAGAAGGAGAGGGTATTTGCC
TGCATTTATTCATGATTGAGTATTCTATTTTGATTTTGTATTTATTTTAAATTGTAGAAA
TATAACTTGTTCCTCTTGTTGCTAATGTTACTATATCTTTTTTATTTCATTTCTAAAAAA
AATCTAATTTTGACTTCATATTCTTATCTTTGAAATAAGAAAGAAGAGATATTTTCGAAC
TTTAATCTTTTGTTTTCGAATTTAAATAATGTAAAAATGGAATGTAAGTACGCGAGGGG
>Strychnos_nux-vomica_GQ435196
GACCCCGGTCTTTTTGTATAGGAGTTATTGAAAAATAAAGGAGCAATACCGACCTCTTGA
TAGAACAAGAAGGTTATTATTGCTCCTTTATTTTCTTTTTTCTAGTATTTTATTTTGAAA
TTTTAGATACACTTTTATTCTTTTCTTTGCATTACAGAGGAAGAAAAGGCGTTTTTATGA
GGTTTGTTCATAATTGAGTATCCTATTTCTAATTTAGAATTTATATTCTATAGGTTTTTG
CCAATTCTTTGGAAAGTTTTTTTACATTTTAAAAAAATTCGAATTTTTTTTTCTTAATTT
CATTTTAATATTATCAAAAATCAAAATATCTCATAAATAATAAAATAGAAATGAAATCGT
CGAAGGGGAATTAAAAAATTAGAAATTTAAATTTAACTATAATGAAATTTAAATAGTAGA
ATAATAAGGAATATAAAAATAAAAAATAGAATTAACAATTTTTTAAATAATATAGATTCA
AATGAAATATTAAATATTTCAAATAATTTAGAATGTGCAATAAATACATAGAGTGAAGGG
>Lycium_minimum_KM978685
GATCCCAGTCTAGTCTATAGGAGGTTTTGAAAAGAAAGGAGCAATAATCATTTTCTTGTT
CTATCAAGAAGGTGCTATTGCTCCTTTCTTTTTTTCTTTTTATATTATTAATTTACCAGT
ATTTTACTTATATAGACTTTTTGGTTTACATTATAGAAAAAGAAGGAGAGGGTATTTGCC
TGCATTTATTCATGATTGAGTATTCTATTTTGATTTTGTATTTATTTTAAATTGTAGAAA
TATAACTTGTTCCTCTTGTTGCTAATGTTACTATATCTTTTTTATTTCATTTCTAAAAAA
AATCTAATTTTGACTTCATATTCTTATCTTTGAAATAAGAAAGAAGAGATATTTTCGAAC
TTTAATCTTTTGTTTTCGAATTTAAATAATGTAAAAATGGAATGTAAGTACGCGAGGGG
>Lycium_minimum_KM978686
GATCCCAGTCTAGTCTATAGGAGGTTTTGAAAAGAAAGGAGCAATAATCATTTTCTTGTT
CTATCAAGAAGGTGCTATTGCTCCTTTCTTTTTTTCTTTTTATATTATTAATTTACCAGT
ATTTTACTTATATAGACTTTTTGGTTTACATTATAGAAAAAGAAGGAGAGGGTATTTGCC
TGCATTTATTCATGATTGAGTATTCTATTTTGATTTTGTATTTATTTTAAATTGTAGAAA
TATAACTTGTTCCTCTTGTTGCTAATGTTACTATATCTTTTTTATTTCATTTCTAAAAAA
AATCTAATTTTGACTTCATATTCTTATCTTTGAAATAAGAAAGAAGAGATATTTTCGAAC
TTTAATCTTTTGTTTTCGAATTTAAATAATGTAAAAATGGAATGTAAGTACGCGAGGGG
>Salvia_miltiorrhiza_JQ934201
ATAACTTCCCTCTAGACCTAGCTGCTATCGAAGCTCCAACAAATGGCTAAGACTTGTTTT
TAGTGTGTAGGAGTTTTTGAAAATAGAATAGATAAACATAAGGAGCAATAAACCCTTTAC
TTGTTCTATCAAAAGAGGGTTTATTGCTCCTTTATTTTCTTTTCAATTAGGGATCCTTTT
CTATATTTTCTAGTAGTATTGGACTTACCTATAATGATTCTTTCCATTAGATAGAGAATA
AAGAAAGAAGATAAAAAAAATGATTGAAATTTGTTTTACAATTTCTAAAAAAATTTCAAT
TGAAAAAGTAAATAAATAGAAAAATTATAAATATCATTATTATTTTATAGTAGAGGG
>Salvia_miltiorrhiza_JQ934200
ATAACTTCCCTCTAGACCTAGCTGCTATCGAAGCTCCAACAAATGGCTAAGACTTGTTTT
TAGTGTGTAGGAGTTTTTGAAAATAGAATAGATAAACATAAGGAGCAATAAACCCTCTTT
TGATAGAACAAGTAAAGGGTTTATTGCTCCTTTATTTTCTTTTCAATTAGGGATCCTTTT
CTATATTTTCTAGTAGTATTGGACTTACCTATAATGATTCTTTCCATTAGATAGAGCATA
AAGAAAGAAGATAAAAAAAATGATTGAAATTTGTTTTACAATTTCTAAAAAAATTTCAAT
TGAAAAAGTAAATAAATAGAAAAATTATAAATATCATTATTATTTTATTTTATAGTAGAG
GG
>Valeriana_sambucifolia_f._dageletiana_KX670796
CGCATCGCGTCGCCCCCCCTCCCCGCCTCCCCCTCATCGGGGCGCGGCGTGCGGCGGGGG
GCGCGGACGATGGCCTCCCGCGCCCCCATCGGGCGCGGCTGGCCCAAAACACGGTCCCCC
GGCGGCGGACGTCACGGCGAGTGGTGGTCGAAAAGTCCTCTGTTCGCGCCGTGGCCCTCC
CCGTCTTCCGGGCGGCGAATCGACCCATACGCGCCGTCGACGAGACGGCGCTCCGACCG
>Linum_usitatissimum_KMS0128A02I
CACAACGTCGCCCCACCCCCAGGATCTGGGACGGTGCGGATGTTGGCCTCCCGACAGCTC
GAAAGGGCCACACGGCTGGCCGAAATGAAAGTCGTCGGCGAGGGATGCCACGGTGAGCTG
TGGTTGACATGACACTACTATGGTATTGTAGCCGTGAGCGGTTCCTTGTCGGCTGCTAAG
TGATGGACCGAGAGGGGCCTAGGCCTTTTTAACTTG
>Amomum_villosum_KMS0009A02I
TGGCAACATCGCCTTTGCTCCTTGCTTTGCTGGTGCGAAGAGCGGAAATTGGCCTCGTGT
GCCCTCGGGCACAGTCGGTCGAAGAGCGGGTAGTCGGCAGTCGTCGGGCGCGATGGGTGC
TGGTCACCCTGCGCGTGAATAGAACGTCGCCCCGACGTGTTGGGATGTTTCCTCAAAGAG
ACCCTGTGCGATTGCGGCATCATGTCAAAGTGACGTGCCCATCGGATTG
>Rubus_caudifolius_FJ472912
CACGTCGTTGCCCCCCCCCAAACCCCCTCGGGAGTTGGGCGGGACGGATGATGGCCTCCC
GTGTGCTCCGTCATGCGGTTGGCATAAAAAACAAGTCCTCGGCGACTAACGCCACGACAA
TCGGTGGTTGTCAAACCTCTGTTGCCTATCGTGCGCGCGTGTCGAACGAGGGCTCAACGA
ACCAAGCTGCATTGATTCGTCGATGCTTTCAACG
>Lycium_minimum_KM978681
GATCCCAGTCTAGTCTATAGGAGGTTTTGAAAAGAAAGGAGCAATAATCATTTTCTTGTT
CTATCAAGAAGGTGCTATTGCTCCTTTCTTTTTTTCTTTTTATATTATTAATTTACCAGT
ATTTTACTTATATAGACTTTTTGGTTTACATTATAGAAAAAGAAGGAGAGGGTATTTGCC
TGCATTTATTCATGATTGAGTATTCTATTTTGATTTTGTATTTATTTTAAATTGTAGAAA
TATAACTTGTTCCTCTTGTTGCTAATGTTACTATATCTTTTTTATTTCATTTCTAAAAAA
AATCTAATTTTGACTTCATATTCTTATCTTTGAAATAAGAAAGAAGAGATATTTTCGAAC
TTTAATCTTTTGTTTTCGAATTTAAATAATGTAAAAATGGAATGTAAGTACGCGAGGGG
>Lycium_minimum_KM978682
GATCCCAGTCTAGTCTATAGGAGGTTTTGAAAAGAAAGGAGCAATAATCATTTTCTTGTT
CTATCAAGAAGGTGCTATTGCTCCTTTCTTTTTTTCTTTTTATATTATTAATTTACCAGT
ATTTTACTTATATAGACTTTTTGGTTTACATTATAGAAAAAGAAGGAGAGGGTATTTGCC
TGCATTTATTCATGATTGAGTATTCTATTTTGATTTTGTATTTATTTTAAATTGTAGAAA
TATAACTTGTTCCTCTTGTTGCTAATGTTACTATATCTTTTTTATTTCATTTCTAAAAAA
AATCTAATTTTGACTTCATATTCTTATCTTTGAAATAAGAAAGAAGAGATATTTTCGAAC
TTTAATCTTTTGTTTTCGAATTTAAATAATGTAAAAATGGAATGTAAGTACGCGAGGGG
>Gentiana_otophoroides_GU251027
NNNATCTCGTCGCCCCCCAACCCCATGCATGAAATCATGCTGGTGCTCTGAGGGGCGGAT
ATTGGCTTCCCGTGCTTCGGTGCGGCTGGCCTAAATGCAAGTCTCTTGCGACGGACACGA
CGACAAGTGGTGGTTGATTACCTCAACTAAGGTGCTGTCGTACGTTTCCAAGTCGATCGA
AGAGACTCCATCGACCCTAATGCAAGCGTCGAATCGACGCATGCCACGACCGC
>Lycium_minimum_KM978683
GATCCCAGTCTAGTCTATAGGAGGTTTTGAAAAGAAAGGAGCAATAATCATTTTCTTGTT
CTATCAAGAAGGTGCTATTGCTCCTTTCTTTTTTTCTTTTTATATTATTAATTTACCAGT
ATTTTACTTATATAGACTTTTTGGTTTACATTATAGAAAAAGAAGGAGAGGGTATTTGCC
TGCATTTATTCATGATTGAGTATTCTATTTTGATTTTGTATTTATTTTAAATTGTAGAAA
TATAACTTGTTCCTCTTGTTGCTAATGTTACTATATCTTTTTTATTTCATTTCTAAAAAA
AATCTAATTTTGACTTCATATTCTTATCTTTGAAATAAGAAAGAAGAGATATTTTCGAAC
TTTAATCTTTTGTTTTCGAATTTAAATAATGTAAAAATGGAATGTAAGTACGCGAGGGG
>Rubus_canescens_x_Rubus_crispomarginatus_KM037289
CACGTCGTTGCCCCCCCCAAACCCCTCGGGAGTTGGGCGGGACGGATGATGGCCTCCCGT
GTGCTCTGTCATGCGGTTGGCATAAAAACAAGTCCTCGGCGACTAACGCCACGACAATCG
GTGGTTGTCAAACCTCTGTTGCCTATCGTGTGCGCGTGCCGAGCGAGGGCTCAACAAACC
ATGTTGCATCGATTCATCGATGCTTTCAACG
>Crataegus_okennonii_KC251631
GACTTTGGTCTTAATATATATGAGTTCTTGAAAGTAAAGGAGTAATAAAAAATTTCTTGT
TATATCAAGAGGTTTGTTATTGCTCCTTTACTATTTAGTTTTAGTATTTTTTTAGTTATT
ACTTAACTATTTGTTTTATTCTTTTTTTTTTTTTTTAGTAAAAAAAAAAAAGAATAAAGT
TTTCAATTTAGGTTGTATTTTATCTTAAATTTAGGTTGTATTTTATCTTACAAGTAATGC
TAAATGGCGGAAAAATTA
>Crataegus_okennonii_KC251632
GACTTTGGTCTTAATATATATGAGTTCTTGAAAGTAAAGGAGTAATAAAAAATTTCTTGT
TATATCAAGAGGTTTGTTATTGCTCCTTTACTATTTAGTTTTAGTATTTTTTTAGTTATT
ACTTAACTATTTGTTTTATTCTTTTTTTTTTTTTTTAGTAAAAAAAAAAAAGAATAAAGT
TTTCAATTTAGGTTGTATTTTATCTTAAATTTAGGTTGTATTTTATCTTACAAGTAATGC
TAAATGGCGGAAAAATTATT
>Codonopsis_pilosula_var._modesta_KPS0058A03P
GATCTTGGTCTGAGTGTATATGAGTTTTTGAAGGAAAAGGAGCAATAACCCCTTTCTTGT
TCTATCAAGAGGGCGTTATTGGTCCCCCCTTTTTCTTTTTTGGGGGGCTTTGTTTGAGTA
TCGTACTTTCCTTTCCTATTTTTTCTATATTTCTATATTTATACCCTCTTCTCAATCTTT
TGTGCAGTTATTATATTCAATATGCAATAACAGTTGGAATATCATTTTTTCTTTCTATGG
AAAACATAGTAGAGGGG
>Mentha_aquatica_AY643658
TAATGTGTAGGAGTTTTTGAAAATAGACTAGATAAATATAAGGAGCAAGAAACCCTTTTT
GATAAAACAAGAAAGGGTTTCTTGCTCCTTTATTTTCTTTTCAATTAGGAGCCTTTTTCT
ATATTTTCTAGTAGTATTGGACTTACCTAGAATTTTTCTTTCCATTACAGAATAAAAAAA
GAAGATAAAAAAACGATGGAAATTCCATCTTTTGTTTTACAATTTCTAAAAAAGTTGAAA
TTGAAAATTGCTAAAG
>Mentha_aquatica_AY643659
TAATGTGTAGGAGTTTTTGAAAATAGACTAGATAAATATAAGGAGCAAGAAACCCTTTTT
GATAAAACAAGAAAGGGTTTCTTGCTCCTTTATTTTCTTTTCAATTAGGAGCCTTTTTCT
ATATTTTCTAGTAGTATTGGACTTACCTAGAATTTTTCTTTCCATTACAGAATAAAAAAA
GAAGATAAAAAAACGATGGAAATTCCATCTTTTGTTTTACAATTTCTAAAAAAGTTGAAA
TTGAAAATTGCTAAAG
>Rosa_laxa_FJ527714
CACGTCGTTGCCCCCCCCCAACCCCCTCGGGAGTTGGATGGGGCGGATGATGGCCTCCCG
TGTGCTCAGTCACGCGGTTGGCATAAATACCAAGTCCTCGGCGACCAACGCCACGACAAT
CGGTGGTTGTCAAACCTCGGTTTCCTGTCGTGCGCGCGTGTTGATCGAGTGCTTTCTTAA
ACAATGCGTGTCGATCCGTCGATGCTTTCAACG
>Astragalus_glaucophyllus_JQ685569
CATATCGTTGCCTGATGCCTATTGCAGTGCAATAGGAATTTCTAGGGCGAATGATGGCTT
CCCGTGAGCGTTGTTGCCTCGCGGTTGGTTGAAAATTGAGTCCTTGGTAGGGTGTGCCAT
GATAGATGGTGGTCGAGTTAGCACGATACCGATCATGTGCATGCCCCCCAAAATATGGCC
TCTATGACCCACATGTGTCTTTTGACACTCATGACG
>Astragalus_glaucophyllus_JQ685568
CATATCGTTGCCTGATGCCTATTGCAGTGCAATAGGAATTTCTAGGGCGAATGATGGCTT
CCCGTGAGCGTTGTTGCCTCGCGGTTGGTTGAAAATTGAGTCCTTGGTAGGGTGTGCCAT
GATAGATGGTGGTCGAGTTAGCACGATACCGATCATGTGCATGCCCCCCAAAATATGGCC
TCTATGACCCACATGTGTCTTTTGACACTCATGACG
>Codonopsis_pilosula_var._modesta_KPS0058A03I
CGCATCGCGTCGCCTCCCTTAACTTAATTGTTTACAAAACAAGTCAAGGAAAGGGGGAGC
GGATACTGGCCTCCCGTGCCTTGCGGCGCGGCTGGCTCAAAACGGAGTCCCCCGCGAAGG
ACGCACGACAAGTGGTGGTTGATAACAAGGCCCTCGCGTCCCGTCGTGCGCACGTCCTGC
GATGGGTTGGCTCTCGTGACCCTGACGCGTCTAGGCTTAAGCCTAAGGCGCTCCGACCG
>Prunus_x_yedoensis_AF329015
CACGTCGTTGCACCCCCACTACTCCCTCGGGATTGCGGGCTGCGGATGATGGCCTCCCGT
GCGCTCCGTCGCGCGGTTGGCATAAATACCAAGTCCTCGGCGACGCACGCCACGACAATC
GGTGGTTGCGAAACCTCGGTTGCCCGTCGTGTGCGGTCGTCGCGCATCGGGGGCTAGAAA
AATTGCCCGGCTGCTTTCAACG
>Prunus_x_yedoensis_AF329012
CACGTCGTTGCACCCCCACCACTCCCTCGGGATTGCGGGCTGCGGATGATGGCCTCCCGT
GCGCTCCGTCGCGCGGTTGGCATAAATACCAAGTCCTCGGCGACGCACGCCATGACAATC
GGTGGTTGCGAAACCTCGGTTGCCCGTCGTGTGCGGTCGTCGCGCATCGAGGGCTAGAAA
AACGCCCGCTTCGCTTGCTTCAACG
>Prunus_x_yedoensis_AF329013
CACGTCGTTGCACCCCCACTACTCCCTCGGGATTGCGGGCTGCGGATGATGGCCTCCCGT
GCGCTCCGTCGCGCGGTTGGCATAAATACCAAGTCCTCGGCGACGCACGCCATGACAATC
GGTGGTTGCGAAACCTCGGTTGCCCGTCGTGTGCGGTCGTCGCGCATCGAGGGCTAGAAA
AACGCCCGCTTCGCTTGCTTCAACG
>Prunus_x_yedoensis_AF329011
CACGTCGTTGCACCCCCACTACTCCCTCGGGATTGCGGGCTGCGGATGATGGCCTCCCGT
GCGCTCCGTCGCGCGGTTGGCATAAATACCAAGTCCTCGGCGACGCACGCCATGACAATC
GGTGGTTGCGAAACCTCGGTTGCCCGTCGTGTGCGGTCGTCGCGCATCGAGGGCTAGAAA
AACGCCCGCTTCGCTTGCTTCAACG
>Gentiana_piasezkii_Z71956
ATGCGTCGCAACCCAACACCGTGCATGAAATATTCGCCGGTCTTTGGAGGGGCGGACATT
GGCTTNCCGTGCTTCGGTGCGGCTGGCCTAAATGCGAGTCCCTTGCGACGGACACTACGA
CAAGTGGTGGTTGATTTNCTCAACTAAGGTGTGTCGCGCGCTGACCCGTCGGACGAGGAG
ACTTCCCTGACCCTAACACGTGCGTCACGACGCATGCCACGACCGC
>Terminalia_myriocarpa_KR533037
CACTTTGGTGTTAGTGTAAGTGTTTATGAGTTTTTGATTTGAAGTGAGAGTAAAGGAGCA
ATAATCAACACTATTGATAAAACAAGAAATTGGTTATTGCTCCTTTACTTAGTGTTCTTT
TATTAATATTATATTAATAAAAAATTCTTTAGTTTAAAGATCAACATAAGAAAAAAAAGT
ATTCGAGTCTTATAGAGATTGGCTTTTTTGTATATAAAATTATATAGAGAGAGTCCTTCT
TTTTTTTTTTAATCTCKGTAAAATWTTAAATATTTAAAATGGAAAAAAAGTTWTAATTYT
TTCAAAATTTGAAATTAAAAAACGTGAAAAATTGAAATATTTTCAATACAATAAATCATT
ACAATACAATAAAAAATTWTTAATTTGAATTYTTTTTTTTTTTTTATAAATAATATTTAT
TATTTATATTTTATACTAAAATAAATAGTAGATAATACTATTTATTCTTATTATATTC
>Ziziphus_mauritiana_KR532740
CACACAACGTTGCCCCCCACCCCCAACGTCGACCACGGAGGGGGAAGGGGGGCGGATGCT
GGCCTCCCGTGCGCCACGGTCCGCGGCCGGCCAAAACGTAGGTCCCCGGCGACGAGCGCC
GCAGCAATCGGTGGTTTGTCCAAACCTCGTATCCCCGCTGCGTGCGCGGATCGCCGCCGC
GGCCTCACGGAGACCCCAACGCGCCGCACCAGCGGCGTCTACAACG
>Prunus_alleghaniensis_AY500607
GACTTTGGTCTTAGTATATACGAGTTCTTGAAAGTAAAGGAGCAATAAAAAATTTCTTGT
TATATCAAGAGGTTTGTTATTGCTCCTTTACTATTTAGTATTTTTTTTATTTACTATTTA
ACTTTACTATATTGTTCTATATTTTTTTTTTAGTTAATTTACTACAAAATTAAATTAAAA
TATTAAAAGTTTATTTTATGTTGTATTTTATCTTACAAGTAATGATAAATGGTGTAAATA
TTTGTAATAGTACAAGGG
>Angelica_sachalinensis_AF077873
CGCATCGTATTGCCCACAAACCACTCACACATGAGAAGTTGTGCCAGTTTGGGGCGGAAA
TTGGCCTCCCGTACCTTGTCGTGCGGTTGGCGGAAAAACGAGTCTCCGGCGATGGACGTC
GCGACATCGGTGGTTGTAAAAGACCCTCTTGTCTTGTCGCGCGAATCCTCGTCATCTTAG
CGAGCTCAAGGACCCTTAGGCAGCACATACTCTGTGCGCTTCGA
>Gentiana_crassicaulis_JX966268
CGCATCGCGTCGCCCCCCCAACAYCGTGCATGAAACATTGCCGGTTGTCGGAGGGGCGGA
TATTGGCTTCCCGTGCTTCGGTGCGGCTGGCCTAAATGCAAGTCCCTTGCGACGGACACG
ACGACAAGTGGTGGTTGATTGCCTCAACTAAGGTGCTGTCGCGCGTTACCCCGTCGGATG
AGGAGACTTCTTTGACCCTAATGCAAGCGTTGTCACGACGCCTGCCACGACCG
>Cinnamomum_appelianum_KU139817
CGCCACCCATCGCCCCCCCGCGCGGCATTCCCATGCCCCGCCGGGGAGCGGAGACTGGCC
GTCCGTGCCCGAGCGATCGGCGCGCGGTCGGCAGAAAAGGAGGACACCGTGCGGCGCGAC
ACGGCGTGTGGGGGTTGTGAGAGGCGACTCGTCGCCGATCGTACGTCGCGCCCGCAATCC
GCCGCGCGGTGCCACCCGTGGGACCATACCCGCCCGCAGCCGCGGGCGCTCGGAC
>Mentha_x_piperita_KX953714
GACTTGTTCTTAGTGTGTAGGAGTTTTTGAAAATAGACTAGATAAATATAAGGAGCAAGA
AACCCTTTTTTGATAAAACAAGAAAGGGTTTCTTGCTCCTTTATTTTCTTTTCAATTAGG
AGCCCTTTTCTATATTTTCTATTTTCTAGTAGTATTGGACTTGCCTAGAATTTTTCTTTC
CATTACAGAATAAAAAAAGAAGATAAAAAAACGATGGAAATTCCATCTTTTGTTTTTCAA
TTTCTAAAAAAGTTGAAATTGAAAATTGCTAAAGTAAAAAAATATTTTAAATATAATTTT
ATTTATAGTAGAGGG
>Mentha_x_piperita_KX953715
GACTTGTTCTTAGTGTGTAGGAGTTTTTGAAAATAGACTAGATAAATATAAGGAGCAAGA
AACCCTTTTTTGATAAAACAAGAAAGGGTTTCTTGCTCCTTTATTTTCTTTTCAATTAGG
AGCCCTTTTCTATATTTTCTATTTTCTAGTAGTATTGGACTTGCCTAGAATTTTTCTTTC
CATTACAGAATAAAAAAAGAAGATAAAAAAACGATGGAAATTCCATCTTTTGTTTTTCAA
TTTCTAAAAAAGTTGAAATTGAAAATTGCTAAAGTAAAAAAATATTTTAAATATAATTTT
ATTTATAGTAGAGGG
>Arnebia_guttata_JX976805
CGCATCGCGTCACCCCATCCCATGTAACTATGGATGTGGTGGATTGTGACCTCCTGTGTC
TTGAGATGCAGTTGGTCAAAATTTGAGTCTGGAGCTGAGGACTTCACGTCAAGTGGTGGT
TGGATAACAACTCGCGTCCTGTCGTGTGCCAAACCTCCATTCCTCTGTGGACCCTAAGGC
GTGTTTTTTTCCAACTCTTGTGTTGGGAAATCTTGCTACGA
>Mentha_x_piperita_KX953712
GACTTGTTCTTAGTGTGTAGGAGTTTTTGAAAATAGACTAGATAAATATAAGGAGCAAGA
AACCCTTTTTTGATAAAACAAGAAAGGGTTTCTTGCTCCTTTATTTTCTTTTCAATTAGG
AGCCCTTTTCTATATTTTCTATTTTCTAGTAGTATTGGACTTGCCTAGAATTTTTCTTTC
CATTACAGAATAAAAAAAGAAGATAAAAAAACGATGGAAATTCCATCTTTTGTTTTTCAA
TTTCTAAAAAAGTTGAAATTGAAAATTGCTAAAGTAAAAAAATATTTTAAATATAATTTT
ATTTATAGTAGAGGG
>Mentha_x_piperita_KX953713
GACTTGTTCTTAGTGTGTAGGAGTTTTTGAAAATAGACTAGATAAATATAAGGAGCAAGA
AACCCTTTTTTGATAAAACAAGAAAGGGTTTCTTGCTCCTTTATTTTCTTTTCAATTAGG
AGCCCTTTTCTATATTTTCTATTTTCTAGTAGTATTGGACTTGCCTAGAATTTTTCTTTC
CATTACAGAATAAAAAAAGAAGATAAAAAAACGATGGAAATTCCATCTTTTGTTTTTCAA
TTTCTAAAAAAGTTGAAATTGAAAATTGCTAAAGTAAAAAAATATTTTAAATATAATTTT
ATTTATAGTAGAGGG
>Curcuma_sp._2_JC-2013_KC441378
TGTATCTGAATTGTTAAAGAAATGTAGCAATACCCTGAAATAACAATACCCCATATCTCG
CTTAAGCGAGATATGGGGTATTGTTATTTTGTTTGATGTAATGTAATAGTATTTTCATTT
TTTGCGTATAGCATACATATTTATTTATATTGTATAACATATTTAGATATTTAGATTGTA
TATATGTATATTAAATACAAATACATAAGTATATAAGTATATAAAGTATAAGAAATGAAC
TTAACGACGAGATTTATTATCGTTTCTTGCATGTCTCGTAAAAGACAGAGTAGGTGCAAA
TTCTCCCAATTTGTGACCCACCATACGATCCGTTATATAAATAGGTAAATGTTCCTTTCC
ATTATGAATAGCGATTGTATGGCCAATCATTGTGGGTATAATGGTAGATGCCCGAGACCA
AGTTACTATTATTTCTTTCTCTTCCCTCGTGTTGAGTTTTTCAATTTTTGCCGATAAATG
ATTAGCTACAAAAGGGTTTTTTTTTAGTGAACGTGTCATGTCACAGTGTATTACTCCTTT
TTTTTTACATTTTTTATTTTAAAGATTGGCATTCTATGTCCAATATCTCGATCTAAGTTA
A
>Lithospermum_rzedowskii_FJ763205
CGCATCGCGTCACCCATCCCCAATTCTCGTGGATGTGGTGGATTGTGACCTCCTGTGCCC
TGAGGTGCAGTTGGTCGAAATTCGAGCTCGGAGTCAAGGACTTCACGACAAGTGGTGGTT
GGACGACCAACTCGCGTCATGTCGTGTGCCAAACCTTCGTGGCTCTCAAGACCCTAAGGC
ACGTGCTGCCCGACTCTTGGGTCGGAAAACTCGTGCTACGACCG
>Geranium_homeanum_AY752471
CGCGCTCCGTCGCCCCGCAACCCTGAACCCCGAAACGGGCCAGGGTGATTGTGGTGCGGA
CATTGGTCTCCCGTGTGCCTTGCTCTCGCGGCTGGCCTAAAATTGAGTCCCGGACGCTCT
GTTCTGCGGCCGACGGTGGTTGAGAAGCCCTCGAAAACGTGCCGCTGCAGTGTTGCCCGA
TGCGGACCCCTTGACCCTTGCGCGACCTCTCCCATTTGGGTGAGGGAGCTCCATCTG
>Dioscorea_schimperiana_GQ248291
GACTTTTGTCTTAATGTATATGAATCGTTGAAGGAGCAATATCAATGTCTTGTTCGAGCA
AGAAGTTTGGTATTGCTCCCCTTTTCAATTTTTCCCGATAAATGATCAACTACAAAAGGA
TTTTTTTTTAGTGAACGTGTCACAGCGGATTACTCCTTTATTTTTTACATTTTTAAGATT
GGCATTCTATGTTCAATATCTCGATCTAATAAGGTAAGAATAAATTTAAATACAATAATG
ATGAATGGAAAAAGAGAAAATCCTTTAGCTAGG
>Croton_skutchii_EU478099
CGCAACATCGCTCCCAACCCATTAGGGTGCGGAATATGGCCTCCCGTGAGATTTTCTCTC
GTGGTTGGCCGAAAAGAATGGTCCTCGGCAGCGAATGCCTCGACAATCGGTGGTTGTAAG
ACCCTCGGACATAGTCGTGTGCACGTAAGCAGCCTTAGGATTAGTAGACCCCTCTGCGTC
CTTTGTGGCACGCTCACATTG
>Croton_skutchii_EU478098
CGCAACATCGCTCCCAACCCATTAGGGTGCGGAATATGGCCTCCCGTGAGATTTTCTCTC
GTGGTTGGCCGAAAAGAATGGTCCTCGGCAGCGAATGCCTCGACAATCGGTGGTTGTAAG
ACCCTCGGACATAGTCGTGTGCACGTAAGCAGCCTTAGGATTAGTAGACCCCTCTGCGTC
CTTTGTGGCACGCTCACATTG
>Astragalus_tribulifolius_AF521953
CATATCGTTGCCCCATGCCTATTACAGCGTGATAGGAATTTTCTAGGGCGAAAGTTGGCT
TCCCGTGAGCGTTATTGCCTTGCGGTTGGTTGAAAATCGAGTCCTTGGTAGGGTGTGCCA
TGATAGATGGTGGTCGAGTTAGCGCGAGACCAATCATGTGCGGGCACCCCCAAATATGGG
CTCTTTGACCCACACGCGTCTTTTGGCGCTCATGACG
>Pueraria_montana_var._thomsonii_AF338217
CACATCGTTACCCCAACGCAAACAAACGTTCCCACACGACGGCCGTTGCGTAGTAGGGTG
CACGCTGACCTCCCGCGAGCGGCGTCTCGCGGTTGGTTGAAAATCGAGTTCGCGGCCGAG
CACGCCGTGATAAAATGGTGGATGAGCAACGCTCGAGACCAATCACGCGCTGCGACTCGG
TCCGCGAAGGACTCCCTGATCGATGACGACCCTACAGTGCGCCTCCTCTCCGGAGACGCT
CTCTACG
>Scrophularia_variegata_subsp._variegata_KY067632
CGCATCGCGTCGCCCCCCYCCCAATCCCTCGGGACAACGGAGAGGGGSGGATATTGGCCT
CCCGTGCTCTTYGGTGCGCGGCKGGCCCAAATGTGATCCCTCGTCGACGCGAGTCACGAC
CAGTGGTGGTTGATTTTCTCAACTCGCGTGCTGTCGTGCCGTACCGCGTCGTTCGTTCGG
GCATCGTCGCAGACCCAAAAGGTGCTCTAGAGTGCCTTYGACCG
>Gentiana_praeclara_KF563962
CGCATCGCGTCGCCCCCCAACACCGTGCATGAAATCATGCCGGTCTTCGGAGGGGTGGAT
ATTGGCTTCCCGTGCTTCGGTGCGGCTGGCCTAAATTCAAGTCCCTTGCGACGGACACGA
CGACAAGTGGTGGTTGAATTACTCAACTAAGGTGCTGTCGTGCGTTGCCCCGTCGGATGA
GGAGACTTCTTTGACCCTGACGCATGTGTCTTCACGACGTATGCCACGACCG
>Coptis_teeta_KMS0064A02I
CGCACAGCGTCGCACCCCGCCACTCTTGCTGGACGGGGAGCGGAGATTGGCCCCCCGGGC
ACCCGTTGCCCGGTCGGCTCAAACGATTGTCCCCGGCGACGAGCGTCGCTATCGTGGTGG
ATCGAAAGCTAAGACAGAGGCAGTCTCGCCGCCACAGCAGGGACAGACCGGCCCCCGGAC
GCCGTCACCGACGGCGCTCACCATG
>Lycium_californicum_KT761039
GATCCCAGTCTAGTCTATAGGAGGTTTTGAAAAGAAAGGAGCAATAATCATTTTCTTGTT
CTATCAAGAAGGTGCTATTGCTCCTTTCTTTTTTTCTTTTTATATTATTAATTTACCAGT
ATTTTACTTATATAGACTTTTTGGTTTACATTATAGAAAAAGAAGGAGAGGGTATTTGCC
TGCATTTATTCATGATTGAGTATTCTATTTTGATTTTGTATTTATTTTAAATTGTAGAAA
TATAACTTGTTCCTCTTGTTGCTAATGTTACTATATCTTTTTTATTTCATTTCTAAAAAA
AATCTAATTTTGACTTCATATTCTTATCTTTGAAATAAGAAAGAAGAGATATTTTCGAAC
TTTAATCTTTTGTTTTCGAATTTAAATAATGTAAAAATGGAATGTAAGTACGCGAGGGG
>Ziziphus_lloydii_JN900313
CACGACGTTGCCCCCCCCATCCCCGGACACCGGAGGCGGGGGGGCGGATGCTGGCCTCCC
GCGGACCACGGTCCGCGGTTGGTCGAAACGCGAGTCCCCGGCGACGAGCGCCGCAACAAC
CGGTGGTTTCCGGACCCTCGTGCCCTGTTGCGCGCGCGGACGGCCGCCGCGGCCCCGACA
GACCCCGAAGCGGTGCGGACGCACCGCCTCAAACG
>Ziziphus_thyrsiflora_DQ146606
CACAACGTTGCCCCCCCAATCCCCGGCACCGGGAGGCGGGGGGGCGGATGCTGGCCTCCC
GCGAGCCACGGCCCGCGGTTGGTCGAAATGCGAGTCCTCGGCGACGAGCGCCGCAGCAAC
CGGTGGTTTCCCAACCCTCGTGCCCTGCTGTGCGCGCGAACGGACGCCGCGGCCCKACCG
ACCCCGATGCGGCGCCAGCGCGCCGCCTCCGACG
>Polygala_senega_var._latifolia_KU174564
CGCATCGTCGCCCTCCCCACCTTCATCTCATCATCATTGGGGTGAGGAGTGGGGGGCGGA
TGCTGGTCTCCCGTGTGCCTTGGCACGCGGATGGCTGAAAATCGATGGACCACGGTGCCT
AACGCCGCGTCGCATGGTGGACGAGTGCTATCGGAGACCCGACGCGACTGTCACCGTGGC
CTTGCAAGACCCTGATGCGCTGCGATGCAGTGCACTCCGACG
>Mentha_canadensis_AY643664
TAGTGTGTAGGAGTTTTTGAAAATAGACTAGATAAATATAAGGAGCAAGAAACCCTTTTT
GATAAAACAAGAAAGGGTTTCTTGCTCCTTTATTTTCTTTTCAATTAGGAGCCTTTTTCT
ATATTTTCTAGTAGTATTGGACTTACCTAGAATTTTTCTTTCCATTACAGAATAAAAAAA
GAAGATAAAAAAACGATGGAAATTCCATCTTTTGTTTTACAATTTCTAAAAAAGTTGAAA
TTGAAAATTGCTAAATTGCTAAAG
>Polygala_senega_var._latifolia_KU174562
CGCATCGTCGCCCTCCCCACCTTCATCTCATCATCATTGGGGTGAGGAGTGGGGGGCGGA
TGCTGGTCTCCCGTGTGCCTTGGCACGCGGATGGCTGAAAATCGATGGACCACGGTGCCT
AACGCCGCGTCGCATGGTGGACGAGTGCTATCGGAGACCCGACGCGACTGTCACCGTGGC
CTTGCAAGACCCTGATGCGCTGCGATGCAGTGCACTCCGACG
>Ephedra_rhytidosperma_DQ212958
CAAACCACAATTCGCCCCCCGGCTCATGTCGTCGGGGGGACGGCCTTGACCGTCCGGTCC
GCCTCGGCGGTGCGGTCGGTTGAAATGCAAAAGGGGACCTTCGCATGCTCTCCGACGGTG
GGAGGTTGCGCATCGCGGCCCGCTTCCCGGGAGGGGTCGCGTCCGGCACCGGCCGTGCGG
GAGATGCTGCGCGAGGTTTCCCGATCGGAAAAGGACTTCACCAAAGGCGGGATTTATTCC
CGTCGCAAACG
>Foeniculum_vulgare_AY551289
CACATTTGCTTGCCCCAACCACTCACTCCTTGATGAGATGTGCTGGTTTTTGGGCGGAAA
TTGGCCTCCCGTGCCTTGTTGTGCGGTTGGTGCAAAAGCGAGTCTCCGGCGTTGGACGTC
GTGACATCGGTGGTTGTAAAAGACCCTCTTGACTTGTCGCACGAATCCTCGTCATCTAAG
TGAGCTCTAGGACCCTTGGGCGCTACACAATCTGTTTGCCCTAACTG
>Rosa_gallica_DQ778773
GACTTTGGTCTTAGTATATATGAGTTCGTGAAAGTTTTGAAAGTAAAGGAGCAATACTAA
AATTCTTGTTATATCAAGAGGTTTGGTGTTGCTCCTTTACCATATTACTTTAATTATTAA
TTAAAATTATTACTATATATTACTATAATTAAATTAGTATTTTAGTACTATTTTTTTTTA
CTAAAAGATTAAAATAAAAGGGTTTCCATTTATGTTGTATTCTCCTTTACAAGTAATGAT
AAATGGTGGAAATATTTGTAATTTCTATTTTTAGTTAAATAGTACAAGGG
>Valeriana_coarctata_AY792884
CGCATCGCGTCGCCCTCCCTCCCCGCCTCCCTCTCATCGGGGCACGGCGTGCGGCGGGGG
GCGCGGATAATGGCCTCCCGTGCCTCTATCGGTGCGGCTGGCATAAAACACGGTCCCCCG
GCGGAGGACGTCACGGCGAGTGGTGGTCGAAAAAGCCCTCTGTTCACGCCGTGGCCCTCT
CTGCCTTTCGGGTGGCGAATCGACCCAGACGCGCGGTCCACGAGACGGCGCTCCGA
>Astragalus_vesicarius_subsp._pastellianus_HQ241898
CATATCGTTGCCCGATGCCTATTGCAGTGCAGTAGGAATTTCTAGGGCGAATGATGGCTT
CCCGTGGGCTTTGTTGCCTCGCGGTTGGTTGAAAATCGAGTCCTTGGTAGGGTGTGCCAC
GGTAGATGGTGGTCGAGTTAGAACGATACCGATCATGTGCATGCTCCCCAAAATATGGCT
TCTATGACCCACACGCGTCTTTTGACGCTCATGA
>Ephedra_sinica_JF421494
CAAACCACAATTCGCCCCCCGGCTCATGTCGTCGGGGGGACGGCCTTGACCGTCCGGTCC
GCCTCGGCGGTGCGGTCGGTTGAAATACAAAAGGGGACCTTCGCATGCTCTCCGACGGTG
GGAGGTTGCGCATCGCGGCCCGCTTCCCGGGAGGGGTCGCATCCGGCACCGACCGTGCGG
GAGATGCTGCGCGAGGTTTCCCGATCGGAAAAGGACTTCATCGAAGGCGGGAGTTATTCC
CGTCACAGACG
>Bupleurum_candollei_DQ285471
CGTAAAGCATTGCCCCTCCGCTGCTCGCTCGTGGCGAGTTGTTGCAGTTCGGGGGGACGG
AAAGTGACCTCCCGTGCCTCGTTGTGCGGCTGGTTTAAAAGAGAGTCTCCGGAGATCGGT
GAACGCAACATTGGTGGAAGGCATTACTACCCTCTTGCCATCTTGCGCCGAGCCCGTTTA
CTCCCTGAGCGGAAGCGACCCTTTGGCGCCGCCCAGGTGCGCGCTCAAACTG
>Astragalus_vesicarius_subsp._pastellianus_HQ241893
CATATCGTTGCCCGATGCCTATTGCAGTGCAGTAGGAATTTCTAGGGCGAATGATGGCTT
CCCGTGGGCTTTGTTGCCTCGCGGTTGGTTGAAAATCGAGTCCTTGGTAGGGTGTGCCAT
GGTAGATGGTGGTCGAGTTAGAACGATACCGATCATGTGCATGCTCCCCAAAATATGGCT
TCTATGACCCACACGCGTCTTTTGACGCTCATGA
>Astragalus_prodigiosus_FJ236896
CATATCGTTGCCCTATGCCTATTACAGCGTGATAGGAATTTCTAGGGCGAAAGTTGGCTT
CCCGTGAGCGTTGTTGCCTTGCGGTTGGTTGAAAATCGAGTCCTTGGTAGGGTGTGCCAT
GATAGATGGTGGTCGAGTTAGCGCGAGACCAATCATGTGCGGGCTCCCCCAAATATGGGC
TCTTTGACCCACACGCGTCTTTTGGCGCTCAT
>Astragalus_vesicarius_subsp._pastellianus_HQ241894
CATATCGTTGCCCGATGCCTATTGCAGTGCAGTAGGAATTTCTAGGGCGAATGATGGCTT
CCCGTGGGCTTTGTTGCCTCGCGGTTGGTTGAAAATCGAGTCCTTGGTAGGGTGTGCCAT
GGTAGATGGTGGTCGAGTTAGAACGATACCGATCATGTGCATGCTCCCCAAAATATGGCT
TCTATGACCCACACGCGTCTTTTGACGCTCATGA
>Astragalus_vesicarius_subsp._pastellianus_HQ241895
CATATCGTTGCCCGATGCCTATTGCAGTGCAGTAGGAATTTCTAGGGCGAATGATGGCTT
CCCGTGGGCTTTGTTGCCTCGCGGTTGGTTGAAAATCGAGTCCTTGGTAGGGTGTGCCAT
GGTAGATGGTGGTCGAGTTAGAACGATACCGATCATGTGCATGCTCCCCAAAATATGGCT
TCTATGACCCACACGCGTCTTTTGACGCTCATGA
>Lindera_metcalfiana_KP095553
TACTTTGGTATTAGTGTATACGAGTCGTTGAAGGATCAATACCAAACTTCTTGTTCTATT
AAGAAGTTTGGTATTGATCCATTTGGTTCAGTAGTGTTTTATTCACATAATCGTTTTTAA
TTTTCATTTCTTTTATTCAACTTATGAAAACCGCTGGTTATTTCATGATCGAATATCGTA
GTTTCTTCTGTACCAACCTGCAATTTATATACTCTTATTCTTCAAAAGAATTTGATTTTT
TGAAAAAATCAAAGCATTTTTTGTTTTTTATGTACAACATTTTTTTTTATGTACAATATC
TGTATTTCAGCAGGAAGGAGAGTGAAGTAATAAAGACTTAATAAAAAAATAATGAATGGT
GAAAATGGAATC
>Salvia_lavanduloides_DQ667297
CGCATCGCGTCGCCCCCCACCCTGCGCTTAGCGAAAGGGCGGGGAGCGGAAACTGGCCTC
CCGTTCGCCTTTGGTGTGCGGCTGGCCCAAATGCGATCCCTCGGCGACTCGCGTCACGAC
AAGTGGTGGTTGAACACTCAATCTCTTGCGTCGTCGTKCCGCTGTGTCGTTCCCACGGGC
ATCAAACAGCGACCCTACGGTGGCGGTGCCTCACGGCTCCACACCTTCGACCG
>Polygonatum_stenophyllum_KJ745894
GATTTCCGTCTTAATGTATATGTATTAAGAATCGTTGAAGGAGCTATACCCAATATCTTA
TGAAAACAAGATATTGGGTATAGCTCCCTTTTTTTCCAAATTAATTAACGACGAGATTTA
TTATCGTTTCTCGCATGTCTCGCGAAAGTCAGAGTAGGCGCGAATTCTCCCAATTTGTGA
CCTACCATACGATCTGTTATATAAATAGGTAAATGTTCTTTTCCATTATGAACAGCGATT
GTATGGCCAATCATTTTGGGTATAATGGTAGATGCCCGAGACCAAGTTACTATTATTTCT
TTCTCCTCCCTCATGTTGAGTTTTTCAATTTTTCTCGATAAATGATTAGCTACAAAAGGA
TTTTTTTTTAGTGAACGTGTCACAGCCGATTACTCCTTTTTTTTACATTTTAAAGATTGG
CATTCTATGTCCAATAGAATATCTCGATCTAAGTATGAAGGTAAGAATAAATACAATAAT
GATGAATGGAAAAAAGAGAAAATCCTTTAGCTGGATAAGGG
>Epimedium_hunanense_JF708231
GACGTAGGTCTTTTTCTATTCAAGTAATTGAATAATTAAACTTGCATAAGAACGACCCGC
CCTTTTGTAATTGTAAAGAGGTTGGGTCGTTCTTGTGCATTGAATATTTTTTGCTTCAAA
CTCACATAGGCATTTTTTTGCTTTTTCAGGAAAAGTCAAAAAAGCATTACTATAACTACC
GGATTCATTCTAGATTATCCTAATGTTGTATATCTTCGTCAAAATTGTTTCTAATAATTT
TTTTATCAAATTAAAGTGAAAGTTCACTAATTCGTATTAGTGTATTGTTTTCGAATGAAT
AGTCTGCCAATTTTTTTTTGACTTTTCAAAAAAGTATAAAGAAAAATGAAATGAAAAAAG
TCATGTAATACTAAGTAGAGTGGTAGAGTGGAAATTTCATTCTTTTGGGTTAAGAAGTTG
AGAAATGAAAGGG
>Illicium_lanceolatum_JQ180200
CGCTTTGCGTCGCTCCCCCACCTCCTTGCACATACGGGCTTTGTGGTGTTAAGGGGAAGC
GGAGATTGGCTGCCCGTGCCATGGTTGCGTGGCCAGCCGAAAAGTGGGCCTCTGGCGTGT
TGCGACACGACGAGTGGTGGTCAAATACCCTTCTCATCGTATGGGACGTCGAGTCGCTTT
GCTAGTGGCACATGAACTCTTGGAGCCGTTTCGCGGCAACTTGCATC
>Illicium_lanceolatum_JQ180201
CGCTTTGCGTCGCTCCCCCACCTCCTTGCACATACGGGCTTTGTGGTGTTAAGGGGAAGC
GGAGATTGGTTGCCCGTGCCATGGTTGCGTGGCCAGCCGAAAAGTGGGCCTCTGGCGTGT
TGCGACACGACGAGTGGTGGTCAAATACCCTTCTCATCGTATGGGACGTCGAGTCGCTTT
GCTAGTGGCACATGAACTCTTGGAGCCGTTTCGCGGCAACTTGCATC
>Illicium_lanceolatum_JQ180202
CGCTTTGCGTCGCTCCCCCACCTCCTTGCACATACGGGCTTTGTGGTGTTAAGGGGAAGC
GGAGATTGGCTGCCCGTGCCATGGTTGCGTGGCCAGCCGAAAAGTGGGCCTCTGGCGTGT
TGCGACACGACGAGTGGTGGTCAAATACCCTTCTCATCGTATGGGACGTCGAGTCGCTTT
GCTAGTGGCACATGAACTCTTGGAGCCGTTTCGCGGCAACTTGCATC
>Illicium_lanceolatum_JQ180203
CGCTTTGCGTCGCTCCCCCACCTCCTTGCCCATACGGGCTTTGTGGTGTTAAGGGGAAGC
GGAGATTGGCTGCCCGTGCCATGGTTGCGTGGCCAGCCGAAAAGTGGGCCTCTGGCGTGT
TGCGACACGACGAGTGGTGGTCAAATACCCTTCTCATCGCATGGGACGTCGAGTCGCTTT
GCTAGTGGCACATGAACTCTTGGAGCCATTTCACGGCAACCTGCATC
>Illicium_lanceolatum_JQ180204
CGCTTTGCGTCGCTCCCCCACCTCCTTGCACATACGGGCTTTGTGGTGTTAAGGGGAAGC
GGAGATTGGCTGCCCGTGCCATGGTTGCGTGGCCAGCCGAAAAGTGGGCCTCTGGCGTGT
TGCGACACGACGAGTGGTGGTCAAATACCCTTCTCATCGTATGGGACGTCGAGTCGCTTT
GCTAGTGGCGCATGAACTCTTGGAGCCGTTTCGCGGCAACTTGCATC
>Illicium_lanceolatum_JQ180205
CGCTTTGCGTCGCTCCCCCACCTCCTTGCCCATACGGGCTTTGTGGTGTTAAGGGGAAGC
GGAGATTGGCTGCCCGTGCCATGGTTGCGTGGCCAGCCGAAAAGTGGGCCTCTGGTGTGT
TGCGACACGACGAGTGGTGGTCAAATACCCTTCTCATCGCATGGGACGTCGAGTCGCTTT
GCTAGTGGCACATGAACTCTTGGAGCCATTTCACGGCAACCTGCATC
>Lindera_metcalfiana_KP095554
TACTTTGGTATTAGTGTATACGAGTCGTTGAAGGATCAATACCAAACTTCTTGTTCTATT
AAGAAGTTTGGTATTGATCCATTTGGTTCAGTAGTGTTTTATTCACATAATCGTTTTTAA
TTTTCATTTCTTTTATTCAACTTATGAAAACCGCTGGTTATTTCATGATCGAATATCGTA
GTTTCTTCTGTACCAACCTGCAATTTATATACTCTTATTCTTCAAAAGAATTTGATTTTT
TGAAAAAATCAAAGCATTTTTTGTTTTTTATGTACAACATTTTTTTTTATGTACAATATC
TGTATTTCAGCAGGAAGGAGAGTGAAGTAATAAAGACTTAATAAAAAAATAATGAATGGT
GAAAATGGAATC
>Cibotium_barometz_KPS0044A01P
TATCTGTCTGGTTATGCAGTATAACTGAATACCAAACCTTTTAGTTTTAAAAGGTTTGGT
ATCCAATGAGGGTTCGTTAGATAAAACGAATAGAAAGAATGGTAATGGTTTGTCAGAATC
TTACAATCATCAGTTTCCAATCTTGAATTCTGAAGAATCTTTGGAATACTCTTCTGCGGC
TATATATATAGATATATATAGATATTCCTGTTCTGATTCACAGAATGCTTGTAATCTACC
AATCATTTGAATAGAGTGGGAGTACGTTCTTCATATCACAGATTTACTATTGTCTCGTTA
TATACATAACTAATATGTATGTGTATCAATCGAAGGACCCTAATATCTTAATAGATAGAT
CCTGTTCCCTTTCACATTCAGGGAGCCGAGTAGCAGAAGG
>Astragalus_pseudoglaucus_HQ241879
CATATCGTTGCCCGATGCCTATTGCAGTGCAGTAGGAATTTCTAGGGCGAATGATGGCTT
CCCGTGTGCGTTGTTGCCTCGCGGTTGGTTGAAAATTGAGTCCTTGGGAGGGTGTGCCAT
GGTAGATGGTGGTCGAGTTAGAACGATACCGATCATGTGCATGCTCCCCAAAATATGGCT
TCTATGACCCACACGCGTCTTTTGGCGCTCATGA
>Astragalus_pseudoglaucus_HQ241878
CATATCGTTGCCCGATGCCTATTGCAGTGCAGTAGGAATTTCTAGGGCGAATGATGGCTT
CCCGTGAGCGTTGTTGCCTCGCGGTTGGTTGAAAATTGAGTCCTTGGGAGGGTGTGCCAT
GGTAGATGGTGGTCGAGTTAGAACGATACCGATCATGTGCATGCTCCCCAAAATATGGCT
TCTATGACCCACACGCGTCTTTTGGCGCTCATGA
>Salvia_russellii_KU563824
CGCATCGCGTCGCCCCCCATCCATGCGCACTGCGCTGGTTGGGGGGCGGATATTGGCCTC
CCGTGTGCCTCGGCATGCGGCTGGCCCAAATGCGATCCCTCGGCGACTCATGTCACGACA
AGTGGTGGTTGATAACTCAATCTCTTGCGCCGTCGTGCCACTGCGTCGTCCGTATGGGCA
TCCATCAATGACCCAACGGTGAAGGTGCCTCACGGCGCCCCACCTTCGACCG
>Akebia_quinata_AY029791
AGCATCGCGTCACCCCCCGACTCCGTCGTGTNAAAACCGCGCGGGTGGAGATTGGCCCCC
CGTGCGTCGCGCGGTCGGCCCAAAAAAGAGCCCTTGNCGGCCAGTGTCACGATCAGTGGT
GGTTGACGTGCCTCTTTCCGGAGATGGATGTCGTGCCCNNTGCGTCGTCGAACGGGCCAG
GCGGACCTTGTCGGGCTCAGGAGCACTCGTCCTG
>Aconitum_carmichaelii_var._truppelianum_GQ337821
GATTTAGGTCTTGGTGCATGTCTGGCTTAGTGTATATGAGTCATTGAAGTTGCAGGAGCA
ATACCCAGCCTCTTAACAGAACAAGAAATTGGGTATTGCTCCTGCATTTTTTTGTATTAA
GTAAAAATTTGACTTTAACAGATTGGTGTTGGTTTGGTGAATTCTAGATTATTAGACTAT
TATGATTATATGATTATGTTCCTCAAAAAATTTTTTTATTTGATAAAGCAGAGG
>Strychnos_mitscherlichii_JF938007
CGCATCGCGTCGCCCCCCCCACACTCCCACTCGGGCCGTGCGAGGGGGACGGATAATGGC
CTTCCGTGCTTTCTCGCGGTTGGCCTAAATGAGAGTCCCTCCCGACGGGCGTCACGACAA
GTGGTGGTTGAATCCCTCAACTAGCGTAGATGTCGTGTTGGAACCCGTCGCCGGAGCGGA
CTGCCCCGACCCTAACCGCGAGTGTCTCGACGACTCTCGGCCACGACC
>Strychnos_mitscherlichii_JF938006
CGCATCGCGTCGCCCCCCCCACACGCCCGCTCGGGCCGTGCGAGGGGGACGGATAATGGC
CTTCCGTGCTTTCCCGCGGTTGGCCTAAATGAGAGTCCCTCCCGACGGGCGTCACGACAA
GTGGTGGTTGAATCCCTCAACTAGCGTAGATGTCGTGTCGGAACCCGTTGCCGGAGCGGA
CCGCCCCGACCCTAACCGCGAGTGTCTCGACGACTCTCGGCCACRACC
>Croton_corylifolius_EF421726
CGCAACATYGCTCCCATYCCATTAGGGGCGGAATATGGCCTCCCGTGTGATCCCATCTCG
CGGTTGGCCGAAATAAATGGTCCTTGGCTGCGAATGCCGCGACAAAACGGTGGTTGGAAG
ACCCTCGGACACTGTCGCGCGCACGTGTGCCTTTGGACAACGAGACCCCCTATGCGTCCC
TTGTGGAACGCTCACATCG
>Croton_corylifolius_EF421727
CGCAACATCGCTCCCATCCCATTAGGGGCGGAATATGGCCTCCCGTGTGATCCCATCTCG
CGGTTGGCCGAAATAAATGGTCCTTGGCTGCGAATGCCGCGACAAACGGTGGTTGGAAGA
CCCTCGGACACTGTCGCGCGCACGTGTGCCTTTGGACAACGAGACCCCTATGCGTCCCTT
GTGGAACGCTCACATCG
>Croton_corylifolius_EF421724
CGCAACATCGCTCCCATCCCATTAGGGGCGGAATATGGCCTCCCGTGTGATCCCATCTCG
CGGTTGGCCGAAATAAATGGTCCTTGGCTGCGAATGCCGCGACAAACGGTGGTTGGAAGA
CCCTCGGACACTGTCGCGCGCACGTGTGCCTTTGGACAACGAGACCCCCTATGCGTCCCT
TGTGGAACGCTCACATCG
>Croton_corylifolius_EF421725
CGCAACATCGCTCCCATCCCATTAGGGGCGGAATATGGCCTCCCGTGTGATCCCATCTCG
CGGTTGGCCGAAATAAATGGTCCTTGGCTGCGAATGCCGCGACAAACGGTGGTTGGAAGA
CCCTCGGACACTGTCGCGCGCACGTGTGCCTTTGGACAACGAGACCCCCTATGCGTCCCT
TGTGGAACGCTCACATCG
>Aconitum_sukaczevii_KY417532
GATTTAGGTCTTGGTGCATGCCTGGCTTAGTGTATATGAGTCATTGAAGTTGCAGGAGTA
ATACCCTATTTCTTGTTCTGTTAAGAGGCTGGGTATTGCTCCTGCATTTTGTTTGTATTA
AGTAAAAAATTTACTTTAACAGATTGGTGTTGGTTTGGTGAATTCTAGATTATAATACTA
TTATGATTATGTTCCTCAAAATTTTTTTTTTTATTTGATAAAGC
>Schisandra_chinensis_KP689678
CGCTTTGCGACGCTCCCCTCCCTCCCATTCTCCTTTTTGGGTGTATGGTGTTTGCGAGGA
GCGGATATTGGCTGCCCGTGCAATGTTTGTGCGGTCGGCCGAAAGATGGGCCCCTGGTGT
GTTGTGACACGACGAGTGGTGGTCAAATGCCCTTCTCACCGCGTGGGACGTCGAGTCGCA
TTCCTTGTGGCTCTTGGGACTCTTGGAGCCGCTTCGCGGCAACCTGCA
>Schisandra_chinensis_KP689679
CGCTTTGCGACGCTCCCCTCCCTCCCATTCTCCTTTTTGGGTGTATGGTGTTTGCGAGGA
GCGGATATTGGCTGCCCGTGCCATGTTTGTGCGGTCGGCCGAAAGATGGGCCCCTGGTGT
GTTGTGACACGACGAGTGGTGGTCAAATGCCCTTCTCACCGCGTGGGACGTCGAGTCGCA
TTCCTTGTGGCTCTTGGGACTCTTGGAGCCGCTTCGCGGCAACCTGCA
>Croton_lindheimeri_FJ614753
CGCAACATCGCTCCTAACCTATTAGGGTGCGGAATATGGCCTCCCGTGAGATTCCATCTC
GCGGATGGCCGAAAAGAATGGTCCTCGGCTGCGAATGCCGCGACAATCGGTGGTTGTAAG
ACCCTCGGACGCCGTCGTGCGCACGTTTGCCTTCGGATAAGTAGACCCCTTAGCGTCCTT
TGTGGCACGCTCACATCG
>Prunus_persica_f._duplex_GQ435243
GACTTTGGTCTTAGTATATAGGAGTTCTTGAAAGTAAAGGAGCAATAATAAATTTCTTGT
TATATCAAGAGGTTTGTTATTGCTCCTTTACTATTTAGTATTTTTTTTATTTACTACTTA
ACTTTACTATATTGTTCTATATTTTTTTTTAGTTAATTTACTACAAAATTTAATTAAAAT
ATTAAAAGTTTCAGTTTATTTTATGTTGTATTTTATCTTACAAGTAATGATAAATGGTGT
AAATATTTGTAATAGTACAAGGG
>Croton_lindheimeri_FJ614757
CGCAACATCGCTCCTAACCTATTAGGGTGCGGAATATGGCCTCCCGTGAGATTCCATCTC
GCGGATGGCCGAAAAGAATGGTCCTCGGCTGCGAATGCCGCGACAATCGGTGGTTGTAAG
ACCCTCGGACGCCGTCGTGCGCACGTTTGCCTTCGGATAAGTAGACCCCTTAGCGTCCTT
TGTGGCACGCTCACATCG
>Ophiopogon_pingbienensis_KF671299
CGCCAAGCGTCGCTCCGCGCACCTCGCCCCTTGTCACGGGGGGCGGCGGGTGCGGATGCG
GAGATTGGCCCCCCGCGCCTGAAGGCGCGGCGGGTCGAAGTTCGTGCCGCCGGTCGGGAC
GGACGCGGCGAGTGGTGGACGGTCACGCACGGCGCTGAACGTCGCCTCCGCCCCCGGCCC
CAGCGGTGCATGCAAGGAACCC
>Schisandra_chinensis_KP689675
CGCTTTGCGACGCTCCCCTCCCTCCCATTCTCCTTTTTGGGTGTATGGTGTTTGCGAGGA
GCGGATATTGGCTGCCCGTGCCATGTTTGTGCGGTCGGCCGAAAGATGGGCCCCTGGTGT
GTTGTGACACGACGAGTGGTGGTCAAATGCCCTTCTCACCGCGTGGGACGTCGAGTCGCA
TTCCTTGTGGCTCTTGGGACTCTTGGAGCCGCTTCGCGGCAACCTGCA
>Schisandra_chinensis_KP689676
CGCTTTGCGACGCTCCCCTCCCTCCCATTCTCCTTTTTGGGTGTATGGTGTTTGCGAGGA
GCGGATATTGGCTGCCCGTGCCATGTTTGTGCGGTCGGCCGAAAGATGGGCCCCTGGTGT
GTTGTGACACGACGAGTGGTGGTCAAATGCCCTTCTCACCGCGTGGGACGTCGAGTCGCA
TTCCTTGTGGCTCTTGGGACTCTTGGAGCCGCTTCGCGGCAACCTGCA
>Schisandra_chinensis_KP689677
CGCTTTGCGACGCTCCCCTCCCTCCCATTCTCCTTTTTGGGTGTATGGTGTTTGCGAGGA
GCGGATATTGGCTGCCCGTGCAATGTTTGTGCGGTCGGCCGAAAGATGGGCCCCTGGTGT
GTTGTGACACGACGAGTGGTGGTCAAATGCCCTTCTCACCGCGTGGGACGTCGAGTCGCA
TTCCTTGTGGCTCTTGGGACTCTTGGAGCCGCTTCGCGGCAACCTGCA
>Asparagus_striatus_JX574377
GACATTAGTCTTAATGTAGTAAGAATCGTTGAAGGAGCCATACCCAATATCTTGTTTTCG
TAAGATATTGGGTATAGCTCCCTCCCCCGCCAATGAATGATAAGTATCTATTTTATTCCA
TTAACGACGAGATTTATTATCGTTTCTCGCATGTCTCGCGAAAGTCAGAGTAGGCGCGAA
TTCTCCCAATTTGTGACCTACCATACGATCCGTTATATAAATAGGTAAATGTTCCTTTCC
ATTATGAATAGCGATTGTATGGCCAATCATTTTGGGTATAATGGTAGATGCCCGAGACCA
AGTTACTATTATTTCTTTCTCCTCCCTCATGTTGAGTTTTTCAATTTTTCTCGATAAATG
ATTAGCTACAAAAGGATTTTTTTTTAGTGAACGTGTCACAGCTGATTACTCCTTTTTTTA
CATTTTAAAGATTGGCATTCTATGTCCAATAGAATATCTCGATCTAAGTATGAAGGTAAG
AATAAATACAATAATGATGAATGGAAAAAAGAGAAAATTCTTTAGCTAGATAAGGG
>Rosa_trachyphylla_KJ575513
GACTTTGGTCTTAGTATATATGAGTTCGTGAAAGTTTTGAAAGTAAAGGAGCAATACTAA
AATTCTTGTTATATCAAGAGGTTTGGTGTTGCTCCTTTACCATATTACTTTAATTAATAA
TTAAAATTATTACTATAATTAAATTAGTATTTTAGTACTATTTTTTTTTTACTAAAAGAT
TAAAATAAAAGGGTTTCCATTTATGTTGTATTCTCTTTTACAAGTAATGATAAATGGTGG
AAATATTTGTAATTTCTATTTTTAGTTAAATAGTGCAA
>Arctium_lappa_FJ449868
CGCATCGCGTCGCCCCCGACCACGCCTCCCCAGTGGGGATGCGTGTCGTTTGGGGCGGAG
ACTGGTCTCCCGTGCCCATGGTGCGGTTGGCCTAAAAAGGAGTCCCCTTTGACGGACGCA
CGGCTAGTGGTGGTTGTCAAGGCCTTCGTATCGAGCCGTGCGGACGCAAGGGAAGCGCTC
TCCAATGACCCCAACGTGTCGTCTTGCAACGACGCTTCGACCG
>Arctium_lappa_FJ449869
CGCATCGCGTCGCCCCCGACCACGCCTCCCCAGTGGGGATGCGTGTCGTTTGGGGCGGAG
ACTGGTCTCCCGTGCCCATGGTGCGGTTGGCCTAAAAAGGAGTCCCCTTTGACGGACGCA
CGGCTAGTGGTGGTTGTCAAGGCCTTCGTATCGAGCCGTGCAGACGCAAGGGAAGCGCTC
TCCAATGACCCCAACGTGTCGTCTTGCAACGACGCTCCGACCG
>Arctium_lappa_FJ449865
CGCATCGCGTCGCCCCCGACCACGCCTCCCCAGTGGGGATGCGTGTCGTTTGGGGCGGAG
ACTGGTCTCCCGTGCCCATGGTGCGGTTGGCCTAAAAAGGAGTCCCCTTTGACGGACGCA
CGGCTAGTGGTGGTTGTCAAGGCCTTCGTATCGAGCCGTGCGGACGCAAGGGAAGCGCTC
TCCAATGACCCCAACGTGTCGTCTTGCAACGACGCTTCGACCG
>Arctium_lappa_FJ449866
CGCATCGCGTCGCCCCCGACCACGCCTCCCCAGTGGGGATGCGTGTCGTTTGGGGCGGAG
ACTGGTCTCCCGTGCCCATGGTGCGGTTGGCCTAAAAAGGAGTCCCCTTTGACGGACGCA
CGGCTAGTGGTGGTTGTCAAGGCCTTCGTATCGAGCCGTGCGGACGCAAGGGAAGCGCTC
TCCAATGACCCCAACGTGTCGTCTTGCAACGACGCTTCGACCG
>Arctium_lappa_FJ449867
CGCATCGCGTCGCCCCCGACCACGCCTCCCCAGTGGGGATGCGTGTCGTTTGGGGCGGAG
ACTGGTCTCCCGTGCCCATGGTGCGGTTGGCCTAAAAAGGAGTCCCCTTTGACGGACGCA
CGGCTAGTGGTGGTTGTCAAGGCCTTCGTATCGAGCCGTGCGGACGCAAGGGAAGCGCTC
TCCAATGACCCCAACGTGTCGTCTTGCAACGACGCTTCGACCG
>Prunus_polystachya_HQ188843
GACTTTGGTCTTAGTATATACGAGTTCTTGAAAGTAAAGGAGCAATAATAAATTTCTTGT
TATATCAAGAGGTTTGGTATTGCTCCTTTACTATACTATATTAGTATTTTTTTTATTTAC
TATTTTTTTTTTTTTTTTTTTTAACATTTTTTTTTTTTTTTTTTTTACTATTTTTTTTAT
TTACTACTTAACTTTACTATACTATATTACTATATTGTTCTATATTTTTTTTTAGTTAAT
TTACTACAAAATTTAATTTAAATATTAAAAGTTTCAGTTTATGTTGTATTTTATCTTACA
AGTAATGATAAATGGTGTAAATATTGTAAAGG
>Fritillaria_cirrhosa_GQ205118
CGCCTTGTTTCGCTCCGTGCCCAATGACCCTTCGGGTGCGGTCACGGATGCGGAGATTGG
CCCCCCGTGCCTCGTGTGCGGCGGGCTTAAGCGCGGGCTGTCGGCGTCGGGATGGGCACG
ACGATTGGTGGACGGAGCACCAGCAGGATGTTGTGGCCCCCTGTCGCCTTAAGGGGCTCA
AGAGACCCGGAACGGGCGAGCCGTGCTCCGTACGAGGAGGGCGTGCCGTCTCGCAATG
>Aconitum_soongaricum_KC837082
GATTTAGGTCTTGGTGCATGTCTGGCTTAGTGTATATGAGTCATTGAAGTTGCAGGAGCA
ATACCCAATTTCTTGTTCTGTTAAGAGGCTGGGTATTGCTCCTGCATTTTTTTGTATTAA
GTAAAAATTTGACTTTAACAGATTGGTGTTGGTTTGGTGAATTCTAGATTATTAGAGTAT
TATGATTATATGATTATGTTCCTCAAAAAATTTTTTTATTTGATAAAGCAGAGGG
>Aconitum_soongaricum_KC837083
GATTTAGGTCTTGGTGCATGTCTGGCTTAGTGTATATGAGTCATTGAAGTTGCAGGAGCA
ATACCCAGCCTCTTAACAGAACAAGAAATTGGGTATTGCTCCTGCATTTTTTTGTATTAA
GTAAAAATTTGACTTTAACAGATTGGTGTTGGTTTGGTGAATTCTAGATTATTAGAGTAT
TATGATTATATGATTATGTTCCTCAAAAAATTTTTTTATTTGATAAAGCAGAGGG
>Aconitum_triphyllum_KX394614
CACACAGCGTCGCACCCCGTCAACCACGTTGTCGGGGAGCGGAGATTGGCCCCCCGGGCC
CCTGCGGGCACGGTCGGCACAAATGTTTGTCCCCGGCGGCGAGCGTCGCGGTCAGTGGTG
GTTGTATTTCTCATCCTCCAAAGACATCAAGACGCGTCGTCCTCGTTGCACGTTGGGACA
CATCGACCCCAAGGAGCCGCTTCGCGCGGCATTCACCCTG
>Cinnamomum_micranthum_f._kanehirae_KY271521
CGCCACCCATCGCCCCCACCCCCGCGGCATTCCCATGCCCGGGCCGGGGAGCGGAGAATG
GCCGTCCGTGCCCGAGCCCTCGGCGCGCGGTCGGCGGAAAAAGGAGGACACCGTGCGGCG
CGACACGGCGTGTGGGGGTTGAGAGGCGATTCGTCGCCGATCGTACGTCGCGCCCGCATT
CCGCCGCGCGGATCCACCCGCGGGACCAGACCCGCCCGCAGCCGCGGGCGCTCGGACCG
>Cinnamomum_micranthum_f._kanehirae_KY271522
CGCCACCCATCGCCCCCACCCCCGCGGCATTCCCATGCCCGGGCCGGGGAGCGGAGAATG
GCCGTCCGTGCCCGAGCCCTCGGCGCGCGGTCGGCGGAAAAAGGAGGACACCGTGCGGCG
CGACACGGCGTGTGGGGGTTGAGAGGCGATTCGTCGCCGATCGTACGTCGCGCCCGCATT
CCGCCGCGCGGATCCACCCGCGGGACCAGACCCGCCCGCAGCCGCGGGCGCTCGGACCG
>Aster_tataricus_HQ154045
CGCATCGCGTCGCTCCCACCATTCCTTCCTTCGGGATGCTTGGTTGGGGGCGGATAATGG
CCTCCCGTTCCTCACCGAGCGGTTGACCAAAATAAAAGTCCCCTTTGATGGATGCACGAC
TAGTGGTGGTTGACAAAACCCGGTATTGTGTCGTGTGTCATGTCGAAAGGGTGCATATTA
GTAGACCCAACGCGTTGTCACGAAGCAACGCATCGACCG
>Fritillaria_cirrhosa_GQ205117
TGCCTTGTTTCGCTCCGTGCCCAATGACCCTTCGGGTGCGGTCACGGATGCGGAGATTGG
CCCCCCGTGCCTCGTGTGAGGCGGGCTTAAGCGCGGGCTGTCGGCGTCGGGATGGGCACG
ACGAGTGGTGGACGGAGCACCAGCAGGATGTTGTGGCCCCCTGTCGCCTTATGGGGTTCA
AGAGACCCGGAACGGGCGAGCCGTGCTCCGTACGAGGAGGGCGTGCCGTCTCGCAATG
>Polygonatum_cirrhifolium_JN046403
GATTTCCATCTTAATGTATATGTATTAAGAATCGTTGAAGGAGCTATACCCAATATCTTG
TTTTCATAAGATATTGGGTATAGCTCCCTTTTTTTCCAAATTAATTAACGACGAGATTTA
TTATCGTTTCTCGCATGTCTCGCGAAAGTCAGAGTAGGCGCGAATTCTCCCAATTTGTGA
CCTACCATACGATCTGTTATATAAATAGGTAAATGTTCTTTTCCATTATGAACAGCGATT
GTATGGCCAATCATTTTGGGTATAATGGTAGATGCCCGAGACCAAGTTACTATTATTTCT
TTCTCCTCCCTCATGTTGAGTTTTTCAATTTTTCTCGATAAATGATTAGCTACAAAAGGA
TTTTTTTTTAGTGAACGTGTCACAGCCGATTACTCCTTTTTTTTACATTTTAAAGATTGG
CATTCTATGTCCAATAGAATATCTCGATCTAAGTATGAAGGTAAGAATAAATACAATAAT
GATGAATGGAAAAAAGAGAAAATCCTTTAGCTGGATAAGGG
>Rosa_laxa_KJ575464
GACTTTGGTCTTAGTATATATGAGTTCGTGAAAGTTTTGAAAGTAAAGGAGCAATACTAA
ATTTCTTGTTATATCAAGAGGTTTGGTGTTGCTCCTTTACCATATTACTATAAATAATTA
TTTAAATTTAATTACTATAATTAAATAAAATTATTACTATAATTAAAATAATTAAACTAT
AATGAAATTAGTGTTTTAGTACTCTTTTTTTTTACTAAAAGATTAAAATAAAAGGGTTTC
CATTTATGTTGTATTCTCTTTTACAAGTAATGATAAATGGTGGAAATATTTGTAATTTCT
ATTTTTATTTAAATTTTTATTTAAATAGTACAA
>Ophiopogon_peliosanthoides_KF671438
GATTTCCGTCTTAATGTATTAAGAATCGTTGAAGGAGTCATACCCAATGTCTTGTTTTCA
TAAGATATTGGGTATAGCTCCCTCCCCCGCCAATGAATGATAAGTATCTATTTTTTTTCC
AAATTAATTAACGACGAGATTTATTATCGTTTCTCGCATGTCTCGCGAAAGTCAGAGTAG
GCGCGAATTCTCCCAATTTGTGACCTACCATACGATCTGTTATATAAATAGGTAAATGTT
CTTTTCCATTATGAACAGCGATTGTATGGCCAATCATTTTGGGTATAATGGTAGATGCCC
GAGACCAAGTTACTATTATTTCTTTCTCCTCCCTCATGTTGAGTTTTTCAATTTTTCTCG
ATAAATGATTAGCTACAAAAGGATTTTTTTTTAGTGAACGTGTCACAGCCGATTACTCCT
TTTTTTTACATTTTAAAGATTGGCATTCTATGTCCAATAGAATATCTCGATCTAAGTATG
AAGGTAAGAATAAATACAATAATGATGAATGGAAAAAAGAGAAAATCCTTTAGCTGGATA
AGGG
>Polygala_cyparissias_GQ888948
CGCATCGTCGCCTCCCCCCACCTTCGCCTCGTCATTGGGGTAAGGAGTGGTGGGGGCGGA
TGCTGGTCTCCCGTGTGCTTCGCCACGCGGATGGCTGAAAATTGTTGGACCATGGTGCCG
AACGCCGCGTCGAATGGTGGACGAGTACTATCGAAGACCCTACGCGCGTTCCCCTGTGGC
CTTTGCAAGACCCAGATGTGCTGCTCTGCAGTGCACTCCGACG
>Cornus_suecica_JF321223
GACTTTTTCTTAGTGTATACGGGTTTTTGAAAGTCATTTTGAAAGTAAAGGAGCAATAAA
AAATGGCTTGTTCTATCAAGATCAAGAGGATGATATTGCTCCTTTACTTTTATTTAGTAG
TCTTTTATCTTTTACTTGCATATATATATTTTTTACATAAAAACATAAAAAAAATTCTTA
TAGATTGGTTCATGATTGATGAGTATTGTGCTTTACTTCTGTATTCATTTGTAATTTATA
TATCTTGGACCTAATATTAAGTTGTTATTTTACATCTTCAATAACAGATAAAATGGATTA
ATATTTGTATCTCGGAAAATATCTAAGATAAGAAAGAAATAATGATGAATGGTCAACATG
GAATCATTTTTAATGTAAATAGTATAGGG
>Ephedra_equisetina_GQ435179
TTAGATAGAATTCTAGGTATTCCTTTCATCGTACCAAACCTCTAAAGGAGGTTTGGTACC
TTATCTGTCTTTGTTCATATCCACATTATAAGATATCGAGTTTTTTACTGTTGTATTTGA
GGATATATAAGGAATTTGAATTAGATATGTGCATCCAGCAGGAATTGAACCCGCGAGTTC
GCCAATTATGAGTTGGGCGCTTTAACCATTCAGCCATGGATGCTGGAGAAAAGCTCATCC
GGAATAATCAATTCATTCGATAATATGAGTGAGTATCGACTTAGGGTAGCCAAGTACTCA
TATCCCAATCATGCCAAACATAGAAAATGCAACGGAAAAACTTGTGGGAGTGAGTACCGA
TCTTGCAACACTTGGATTTCCTGTTGGATTTCCTGGAATAAGTCGCCCACATTCCGTAGG
ATGAACAGAAAACAACTCTTTTCTTGAAAGTAATGTTGATTAGATAGATTTTA
>Paeonia_lactiflora_KF454348
CGTATCCCGTCGCACCCCCAACCCGTCCAAACTCGGGCATGATGGCTGGTGGGAGCGGAT
ATTGGCCTCCCGTGTACTCGCGTTACGGTTGGTTTAAAATCGAGCCCCGAGCGACGAACG
TCACGACAAGTGGTGGTCTGTAATAGCTATTTCGTGTTGTGCGTTGTCTCGTCGCCCGTG
GGAGCTCACAAAGACCCCAAAGCATCGTCACGATGATGCATCCATCG
>Scrophularia_nervosa_KY067686
CGCATCGCGTCGCCCCCCTCCCAATCCCTCGGGACAACRGAGAGGGGCGGAGATTGGCCT
CCCGTGCTCTTCGGTGCGCGGCTGGCCCAAATGTGATCCCGCGTCGACGCGAGTCACGAC
CAGTGGTGGTTGATTCCTCAACTCGCGTGCTGTCGTGCCGTACCGCGTTGTTCGTTCGGG
CATCGTCGTAGACCCAAAAGGCGCTCTCGAGTGTCTTCGACCG
>Amomum_subcapitatum_AY352006
TGGCATCGTCGCCTTTGCTCCTCGCTTTGCTGGTGCCAAGCGCGGAAATTGACCTCGTGT
GCCCTCGGGCACAGTCGGTTGAAGACCGGGTAGTCGGCAATTGTTGGGACCGATGGGTGT
TGGTCGCCCTGTGCGTGAACCGAACGTCGTCCCCGTTGCGTTGGGATGAGTCCTCAAGAG
ACCCTGTGGGATTGCGGCATCGTGTGAAAGTGCCGTGTCCATCATATTG
>Crataegus_castlegarensis_KC251507
GACTTTGGTCTTAATATATATGAGTTCTTGAAAGTAAAGGAGTAATAAAAAATTTCTTGT
TATATCAAGAGGTTTGTTATTGCTCCTTTACTATTTAGTTTTAGTATTTTTTTAGTTATT
ACTTAACTATTTGTTTTATTCTTTTTTTTTTTTTTTAGTAAAAAAAAAAAAGAATAAAGT
TTTCAATTTAGGTTGTATTTTATCTTAAATTTAGGTTGTATTTTATCTTACAAGTAATGC
TAAATGGCGGAAAAATTATTAAT
>Crataegus_castlegarensis_KC251506
GACTTTGGTCTTAATATATATGAGTTCTTGAAAGTAAAGGAGTAATAAAAAATTTCTTGT
TATATCAAGAGGTTTGTTATTGCTCCTTTACTATTTAGTTTTAGTATTTTTTTAGTTATT
ACTTAACTATTTGTTTTATTCTTTTTTTTTTTTTTAGTAAAAAAAAAAAAGAATAAAGTT
TTCAATTTAGGTTGTATTTTATCTTAAATTTAGGTTGTATTTTATCTTACAAGTAATGCT
AAATGGCGGAAAAATTAT
>Crataegus_castlegarensis_KC251505
GACTTTGGTCTTAATATATATGAGTTCTTGAAAGTAAAGGAGTAATAAAAAATTTCTTGT
TATATCAAGAGGTTTGTTATTGCTCCTTTACTATTTAGTTTTAGTATTTTTTTAGTTATT
ACTTAACTATTTGTTTTATTCTTTTTTTTTTTTTTTAGTAAAAAAAAAAAAGAATAAAGT
TTTCAATTTAGGTTGTATTTTATCTTAAATTTAGGTTGTATTTTATCTTACAAGTAATGC
TAAATGGCGGAAAAATTATTAAT
>Illicium_burmanicum_KP689722
CGCTTTGCGTCGCTCCCCCACCTCCTTGCCCATACGGGCTTTGTGGTGTTAAGGGGAAGC
GGAGATTGGCTGCCCGTGCCATGGTTGCGTGGCCAGCCGAAAAGTGGGCCTCTGGCGTGT
TGCGACACGACGAGTGGTGGTCAAATACCCTTCTCATCGCATGGGACGTCGAGTCGCTTT
GCTAGTGGCACATGAACTCTTGGAGCCGTTTCACGGCATCCTGCA
>Illicium_burmanicum_KP689723
CGCTTTGCGTCGCTCCCCCACCTCCTTGCCCATACGGGCTTTGTGGTGTTAAGGGGAAGC
GGAGATTGGCTGCCCGTGCCATGGTTGCATGGCCAGCCGAAAAGTGGGCCTCTGGCGTGT
TGCGACACGACGAGTGGTGGTCAAATACCCTTCTCATCGCATGGGACGTCGAGTCGCTTT
GCTAGTGGCACATGAACTCTTGGAGCCATCTCGCGGCATCCTGCA
>Crataegus_castlegarensis_KC251509
GACTTTGGTCTTAATATATATGAGTTCTTGAAAGTAAAGGAGTAATAAAAAATTTCTTGT
TATATCAAGAGGTTTGTTATTGCTCCTTTACTATTTAGTTTTAGTATTTTTTTAGTTATT
ACTTAACTATTTGTTTTATTCTTTTTTTTTTTTTTTAGTAAAAAAAAAAAAGAATAAAGT
TTTCAATTTAGGTTGTATTTTATCTTAAATTTAGGTTGTATTTTATCTTACAAGTAATGC
TAAATGGCGGAAAAATTATTAAT
>Crataegus_castlegarensis_KC251508
GACTTTGGTCTTAATATATATGAGTTCTTGAAAGTAAAGGAGTAATAAAAAATTTCTTGT
TATATCAAGAGGTTTGTTATTGCTCCTTTACTATTTAGTTTTAGTATTTTTTTAGTTATT
ACTTAACTATTTGTTTTATTCTTTTTTTTTTTTTTTAGTAAAAAAAAAAAAGAATAAAGT
TTTCAATTTAGGTTGTATTTTATCTTAAATTTAGGTTGTATTTTATCTTACAAGTAATGC
TAAATGGCGGAAAAATTATTAAT
>Crataegus_gaylussacia_KC174065
CGCGCCGTTGCCCCCCTCGACTCCCTCGGGAGCGTCGAGGGGCGGACGATGGCCTCCCGC
GCGGCGCGGTTGGCACAAATGCCGAGTCCCCGGCGACGAACGCCACGACAATCGGTGGTT
GACAGACCTCGGTTGCCTGTTGTGCGCTTTCGCCGCGTTGCGGGCGGCTCGCGACCCCAA
CAACGGCTCTGCTGCGGCGGAGCTATTCAACG
>Crataegus_gaylussacia_KC174064
CGCGCCGTTGCCCCCCTCGACTCCCTCGGGAGCGTCGAGGGGCGGACGATGGCCTCCCGC
GCGCCACCCCGCGCGGTTGGCACAAATGCCGAGTCCCCGGCGACGAACGCCACGACAATC
GGTGGTTGACAGACCTCGGTTGCCTGTTGTGCGCTTTCGCCGCGTTGCGGGCGGCTCGCG
ACCCCAACAACGGCTCTGCTGCGGCGGAGCTATTCAACG
>Crataegus_gaylussacia_KC174067
CGCGCCGTTGCCCCCCTCGACTCTCTCGGGAGCGTCGAGGGGCGGACGATGGCCTCCCGC
GCGGCGCGGTTGGCACAAATGCCGAGTCCCCGGCGACGAACGCCACGACAATCGGTGGTT
GACAGACCTCGGTTGCCTGTTGTGCGCTTTCGCCGCGTTGCGGGCGGCTCGCGACCCCAA
CAACGGCTCTGCTGCGGCGGAGCTATTCAACG
>Crataegus_gaylussacia_KC174066
CGCGCCGTTGCCCCCCCTCGACTCCCTCGGGAGCGTCGGCGGGCGGACGATGGCCTCCCG
CGCGCCACCCCGCGCGGTTGGCACAAATGCCGAGTCCCCGGCGACGAACGCCACGACAAT
CGGTGGTTGACAAACCTCGGTTGCCTGTTGTGCGCTTTCGCCGCGTTGCGGGCGGCTCGC
GACCCCAACAACGGCTCTGCTGCGGCGGAGCTATTCAACG
>Crataegus_gaylussacia_KC174061
CGCGCCGTTGCCCCCCCTCGACTCCCTCGGGAGCGTCGGCGGGCGGACGATGGCCTCTCG
CGCGCCACCCCGCGCGGTTGGCACAAATGCCGAGTCCCCGGCGACGAACGCCACGACAAT
CGGTGGTTGACAGACCTCGGTTGCCTGTTGTGCGCTTTCGCCGCGTTGCGGGCGGCTCGC
GACCCCAACAACGGCTCTGCTGCGGCGGAGCTATTCAACG
>Crataegus_gaylussacia_KC174060
CGCGCCGTTGCCCCCCTCGACTCCCTCGGGAGCGTCGGCGGGCGGACGATGGCCTCCCGC
GCGCCACCCCGCGCGGTTGGCACAAATGCCGAGTCCCCGGCGACGGACGCCACGACAATC
GGTGGTTGACAGACCTCGGTTGCCTGTTGTGCGCTTTCGCCGCGTTGCGGGCGGCTCGCG
ACCCCAACAACGGCTCTGCTGCGGCGGAGCTATTCAACG
>Crataegus_gaylussacia_KC174063
CGCGCCGTTGCCCCCCTCGACTCCCTCGGGAGCGTCGAGGGGCGGACGATGGCCTCCCGC
GCGGCGCGGTTGGCACAAATGCCGAGTCCCCGGCGACGAACGCCACGACAATCGGTGGTT
GACAGACCTCGGTTGCCTGTTGTGCGCTTTCGCCGCGTTGCGGGCGGCTCGCGACCCCAA
CAACGGCTCTGCTGCGGCGGAGCTATTCAACG
>Crataegus_gaylussacia_KC174062
CGCGCCGTTGCCCCCCTCGACTCCCTCGGGAGCGTCGAGGGGCGGACGATGGCCTCCCGC
GCGGTGCGGTTGGCACAAATGCCGAGTCCCCGGCGACGAACGCCACGACAATCGGTGGTT
GACAGACCTCGGTTGCCTGTTGTGCGCTTTCGCCGCGTTGCGGGCGGCTCGCGACCCCAA
CAACGGCTCTGCTGCGGCGGAGCTATTCAACG
>Glycyrrhiza_lepidota_KP338395
TATTTTGGTTTTAAAGAAGGATACGAGGTTTTGAAAGTAAAGGAGTAATATCAACATTAT
TGATATTACTCCCTTCTTGACTTTTACTTTTCTTAGTAGTCTATATATGTATATATATAC
ATATTGTAATACATATGACTTCACAACGTAAAATCAGAAAAAAAAGAAATGTTTTCTTAT
TTTTTCTGATTTTCTCGTATTTTAGAAGACGCGTAAGAACTTAAAAGAGAAGAAAATAAG
TGATAATGAAAAAGTCTAAATGGAAAGTTAGATAATTTATACCATTTATACATAGTATAA
GAAGG
>Crataegus_gaylussacia_KC174068
CGCGCCGTTGCCCCCCTCGACTCCCTCGGGAGCGTCGGCGGGCGGACGATGGCCTCCCGC
GCGCCACCCCGCGCGGTTGGCACAAATGCCGAGTCCCCGGCGACGAACGCCACGACAATC
GGTGGTTGACAGACCTCGGTTGCCTGTTGTGCGCTTTCGCCGCGTTGCGGGCGGCTCGCG
ACCCCAACAACGGCTCTGCTGCGGCGGAGCTATTCAACG
>Dioscorea_nipponica_HQ637878
GACTTTTGTCTTAATGTATATGAATCGTTGAAGGAGCAATATCCAATATCTTGTTTGAGC
AAGAAGTTTGGTATTGCTCCCCCTTTTTTTTGTTTGTTTGATTTTACTGTGTGTATTGTA
TACCGCAAGACAACAGTGGATTACTCCTTTATTTTTTACTTACATTTTAAAGATTGGCAT
TCTATGTTCAATATCTCGATCTAATAAGGTAAGAATAAATATAAATACAATAATGATGAA
TGGAAAAAAGAGAAAATCCTTTAGCTAGATAAGGG
>Polygala_leptostachys_GQ888976
CGCATCGTCGCCCACCCCTCCTTCACCTCGACGACGGGGCTGAGGAGTGGTGGGCGGATG
CTGGCTTCCCGTGAGCCCTCTTGGGGCACGCGGTTGGCTTAAAACCGTTGGACCACGGTG
GCGAACGCCGCGTCGCATGGTGGACGAGTCACCATCGACGACCGGACGCGCGCTTCGCCC
TGGCCTTGCAGGACCCAAGATGCGCTGCGACGCAGTGCACTCCGACG
>Dioscorea_nipponica_HQ637876
GACTTTTGTCTTAATGTATATGAATCGTTGAAGGAGCAATATCCAATATCTTGTTTGAGC
AAGAAGTTTGGTATTGCTCCCCCCTTTTTTTTGTTTGTTTGATTTAACTGTGTGTATTGT
ATACCGCAAGACAGAAGACAGTGGATTACTCCTTTATTTTTTACTTACATTTTAAAGATT
GGCATTCTATGTTCAATATCTCGATCTAATAAGGTAAGAATAAATATAAATACAATAATG
ATGAATGGAAAAAAGAGAAAATCCTTTAGCTAGATAAGGG
>Geranium_rotundifolium_KX167455
CGCGCTCCGTCGCCCCGCAACCCCGAGCCCCTAAACGGGCGCGGGTGCTTGCGGTGCGGA
CATTGGTCTCCCGTGGGCCTTGCTCGCGGCTGGCCTAAAATCGAGTCCCGGACGCTCTGT
ACTGCGGCCGACGGTGGTTGAGAAGCCCTCGAGAACGTGCCGCTGCAGCGCTGCCCGATG
CGGACCCCGTGACCCTTGCGCGACCTCTCCCGTTGGGGCGAGGGAGCTCCATCTG
>Dioscorea_nipponica_HQ637875
GACTTTTGTCTTAATGTATATGAATCGTTGAAGGAGCAATATCCAATATCTTGTTTGAGC
AAGAAGTTTGGTATTGCTCCCCTTTTTTTTGTTTGTTTGATTTTACTGTGTGTATTGTAT
ACCGCAAGACAACAGTGGATTACTCCTTTATTTTTTACTTACATTTTAAAGATTGGCATT
CTATGTTCAATATCTCGATCTAATAAGGTAAGAATAAATATAAATACAATAATGATGAAT
GGAAAAAAGAGAAAATCCTTTAGCTAGATAAGGG
>Tussilago_farfara_KJ418339
CATATCGCGTCGCCCCTACCATGCCTTCTTGATAGGGATGCTTGGATTGGGGCGGAGATT
GGTCTCCCGTTCCTATGGTGCGGTTGGCTAAAACTGGAGTCCTCTTCAACGGACGCATGA
TTAGTGGTGGTTGAGAAGACCCTCTTATCATGTTGTGTGTTCCAAAGGAGCAGGGAATAT
CTCTTTAATGACCCTKGTCGTTTTTAGACAATAATTTGACC
>Ipomoea_umbraticola_AF110936
CGCATCGCGTCGCCCCCCGCTCGATCCTCGGTCGAGCGCGGGGAGCGGATGTTGGCATCC
CGTGCCCCAGCTCGTGGCGCGGCCGGCCTAAATGCGAGCCCTTGGCGACGGACGTCACGG
CGAGTGGTGGTCGTACCTAGCGTGCATTATCTTCGCGTCGTGCCCCGTCGTTCTCGGGCG
AACGACCCTTAACGAGCCCCCCTCGGTGCGGCTCTCCGAACG
>Prunus_sp._cdK169_FJ606753
CACGTCGTTGCACCCCCATCTACTCCTTCGGGATTGGGGGGGGCGGATGATGGCCTCCCG
TGCGCCTCGTCGCGCGGTTGGCATAAATACCAAGTCCTCGGCGACGCACGCCATGACAAT
CGGTGGTTGCGAAACCTCGGTTGCCCGTCGTGTGCGGTCGTCGCGCATCGAGGGCTCGAA
TAAAATGCTCGGCTCCGGCTCGGCTTTCAACG
>Imperata_cylindrica_JN407030
GGTTTTTCTCCTAAACATATAGGAATTTTTGAAGGAAGGAAAGCCGGAAATACCCAATAT
CTTGTTCCAACAGGATATTGGGTATTTCTTTGTTTATTCTGAATCTTTCTATTCTGAATT
CAATTAACGACGAGATTTAGTATCCTTTCTTGTACTTTCATAACTCGTGAAATGCCGAGT
AGGCACGAATTCCCCCAATTTGCGACCTACCATAGGATTTGTTATGTAAATAGGTATATG
TTCTTTTCCATTATGAATCGCGATTGTATGGCCAACCATTGCGGGTAGAATGCTAGATGC
CCGGGACCACGTTACTATTATTTCTTTCTCCTCCTTCATATTGACCTTTTCTATTTTTGC
CAATAAATGACGAGCTACAAAAGGATTCGTTTTTTTTCGTGTCACAGCTGATTACTCCTT
TTTTTCATTTTAAAGAGTGGCATCCTATGTCCACTATCTCGATCGAGGTATGGAGGTCAG
AATAAATAGAATAATAATGAATGGAAAAAAGAGAAAATCCTTTAGCTGGATAAGGG
>Mentha_longifolia_AY643679
TAGTGTGTAGGAGTTTTTGAAAATAGACTAGATAAATATAAGGAGCAAGAAACCCTTTTT
TGATAAAACAAGAAAGGGTTTCTTGCTCCTTTATTTTCTTTTCAATTAGGAGCCCTTTTC
TATATTTTCTATTTTCTAGTAGTATTGGACTTGCCTAGAATTTTTCTTTCCATTACAGAA
TAAAAAAAGAAGATAAAAAAACGATGGAAATTCCATCTTTTGTTTTTCAATTTCTAAAAA
AGTTGAAATTGAAAATTGCTAAAG
>Corydalis_repens_KU362916
TACTTCAGTCTTAGTGTATACGATCCGTTGAGGTTGAAGGAGCAATATCTACCCTATAGA
ACAAAGAACAAGAAATTAGGTATTGTTCCTTTTTTTAGTTTTCGTAGTGTTTTCTTCCTA
TCACATAAGAAAGTTTGCTATTTTTTATCTAATATTCCTATCTCAGTAGAGTCGAAAGGA
AAACTATGAAAGACTTCATTTTGAATCATGAATAAAATAATAATAGAATTTGAATTCTTT
TTAGGTTTAGGGAATGGTAGG
>Tribulus_terrestris_KX675035
CGCATCGTCGCCCCAACCCCCCTCGTGCTTTGGCCGAGGGGCGGGCGGAAATTGGTCTCC
CGTTTGCCCAGCCAAGCGGTTGGCCCAAATTCGAGTACTCGGCACCGGCTCTCGCCGACC
AACGGTGGTGTAACAACCTCTCGGAGGCAAGTCGCGGGCGCCCTTGCAATCCTGAGGCAC
TCACGGACCCTGCGCACGGCAGTGCTCATGACG
>Asparagus_cochinchinensis_GQ434910
GACTTTAGTCTTAATGTAGTAAGAATCGTTGAAGGAGCCATACCCAATATCTTGTTTTCG
TAAGATATTGGGTATAGCTCCCTCCCCCGCCAATGAATGATAAGTATCTATTTTTTTTTA
TTCCAAATTAACGACGAGATTTATTATCGTTTCTCGCATGTCTCGCGAAAGTCAGAGTAG
GCGCGAATTCTCCCAATTTGTGACCTACCATACGATCCGTTATATAAATAGGTAAATGTT
CCTTTCCATTATGAATAGCGATTGTATGGCCAATCATTTTGGGTATAATGGTAGATGCCC
GAGACCAAGTTACTATTATTTCTTTCTCCTCCCTCATGTTGAGTTTTTCAATTTTTCTCG
ATAAATGATTAGCTACAAAAGGATTTTTTTTTAGTGAACGTGTCACAGCTGATTACTCCT
TTTTTTACATTTTAAAGATTGGCATTCCATGTCCAATAGAATATCTCGATCTAAGTATGA
AGGTAAGAATAAATACAATAATGATGAATGGAAAAAAGAGAAAATTCTTTAGCTAGATAA
GGG
>Asparagus_cochinchinensis_GQ434911
GACTTTAGTCTTAATGTAGTAAGAATCGTTGAAGGAGCCATACCCAATATCTTGTTTTCG
TAAGATATTGGGTATAGCTCCCTCCCCCGCCAATGAATGATAAGTATCTATTTTTTTTTA
TTCCAAATTAACGACGAGATTTATTATCGTTTCTCGCATGTCTCGCGAAAGTCAGAGTAG
GCGCGAATTCTCCCAATTTGTGACCTACCATACGATCCGTTATATAAATAGGTAAATGTT
CCTTTCCATTATGAATAGCGATTGTATGGCCAATCATTTTGGGTATAATGGTAGATGCCC
GAGACCAAGTTACTATTATTTCTTTCTCCTCCCTCATGTTGAGTTTTTCAATTTTTCTCG
ATAAATGATTAGCTACAAAAGGATTTTTTTTTAGTGAACGTGTCACAGCTGATTACTCCT
TTTTTTACATTTTAAAGATTGGCATTCCATGTCCAATAGAATATCTCGATCTAAGTATGA
AGGTAAGAATAAATACAATAATGATGAATGGAAAAAAGAGAAAATTCTTTAGCTAGATAA
GGG
>Rubus_corchorifolius_JN040999
TACTTTGGTCTTAGTATATATGAGTTCGTGGAAGTTTTGAAAGTAAAGGAGCAATAAAAA
ATTTCTTGTTATATCAAGAAATTGGGTATTGCTCCTTTACTATAATTAGTATTTTTAGTA
GTATTTGTTTTTTTTTTTTTTTACAAAAAAATTAAAAAAAAAAAAAAGGTTTTCATTTTT
TTTTGTTTTTTATTTTACAAAAAATGACAAAGGGGGAAAATATTTTACTTTTCTATTTAA
AAAGTACATTTTCAAAAGTACAAGGG
>Tribulus_terrestris_KX675034
CGCATCGTCGCCCCAACCCCCCTCGTGCTTTGGCCGAGGGGCGGGCGGAAATTGGTCTCC
CGTTTGCCCAGCCAAGCGGTTGGCCCAAATTCGAGTACTCGGCACCGGCTCTCGCCGACC
AACGGTGGTGTAACAACCTCTCGGAGGCAAGTCGCGGGCGCCCTTGCAATCCTGAGGCAC
TCACGGACCCTGCGCACGGCAGTGCTCATGACG
>Ligusticum_canadense_AF009114
ATCGTGTTGCCCCCCGACCACTCACTTCTTGAGGAGGTGTGCCGGTTTGGGGGCGGATAC
TGGCCTCCCGTGCCCCGTCGCGCGGCTGGCACAAAAGTGAGTCTCTGGCGACGGACGTCG
CGACATCGGTGGTTGTAAAAATACCCTCTTGTCTTGTCGCGCGGATGCCCGCCACCTTAG
CGAGCTCGAGGACCCTTAGGTGCCACACACTGTGTGCGCTTCGA
>Aralia_chinensis_U63181
CGCATCGCGTCGCCCCCCAACCCCGCACTCCCTCACGGGAGTCGAGGCATAGGGGCGGAT
ACTGGCCTCCCGTGTCTCACCACGCGGTTGGCCCAAATGTGAGTCCTTGKCGACGGACGT
CACGACAAGTGGTGGTTGTAAAAAGCCCTCTTCTCATGTCGTGCGGTGACCCGTCGNCAG
CAAAAGCTCTCATGACCCTGTTGCGCCGTCCTCGACGCGCGCTCCGACCG
>Aster_gramineus_JN315928
CGCATCGCGTCGCTCCCACCATTCATTCCTTCGGGATTCTTGTTTGGGAGCGGATACTGG
TCTCCCGTTCCTCACCGAGCGGTTTGCCTAAATACGAGTCCCCTTTGACGGATGCACGAC
TAGTGGTGGTTGAGAAGACCCGGAATCGTGTTGTGTGTTCTGTCAAAACGGTGCATGTTA
ATAGACCCAATGTGTTGTCATGTGACAACGCTTCGACC
>Paeonia_tenuifolia_JN622192
CGTATCCCGTCGCACCCCCAACCCCGTCCCAACTCGGGAATGATGGCTGGTGGGAGCGGA
TATTGGCCTCCCGTGTACTCGCGTTACGGTTGGTCTAAAATCGAGCCCCGAGCGAAGGAC
GTCACGACAAGTGGTGGTCTGTAATAGCTATTTCGTGTTGGTCGTTGTCTCGTCCCCCGT
GGGAGCTCACAGAGACCCCAAAGCATCGTCACGAT
>Prunus_virginiana_AF318742
CACGTCGTTGCCACCCCACTACTCCCTCGGGATCGCGGGGGGCGGATGATGGCCTCCCGT
ACGCTCCGTCGCGCGGTTGGCGTAAATACCAAGTCCTCGGCGACGCACGCCACGACAATC
GGTGGTTGCGAAACCTCGGTTGCCCGTCGTGTGCGGTCGTCGCGCATCGAGGGCTCGAAA
AAAATGCTCGGCTCCGGCTCGGCTTTCAACG
>Aconitum_barbatum_JN043751
GATTTAGGTCTTGGTGCATGCCTGGCTTAGTGTATATGAGTCATTGAAGTTGCAGGAGTA
ATACCCTATTTCTTATTCTGTTAAGAGGCTGGGTATTGCTCCTGCATTTTGTATTAAGTA
AAAAATTTACTTTAACAGATTGGTGTTGGTTTGGTGAATTCTAGATTATAATACTATTAT
GATTATATGATATGATTATGTTCCTCAAAAATTTTTTTTTATTTGATAAAGCAGAGGGGC
GGATGTAGCC
>Aconitum_barbatum_JN043750
GATTTAGGTCTTGGTGCATGCCTGGCTTAGTGTATATGAGTCATTGAAGTTGCAGGAGTA
ATACCCTATTTCTTGTTCTGTTAAGAGGCTGGGTATTGCTCCTGCATTTTGTTTGTATTA
AGTAAAAAATTTACTTTAACAGATTGGTGTTGGTTTGGTGAATTCTAGATTATAATACTA
TTATGATTATATCATATGATTATGTTCCTCAAAATTTTTTTTTTTATTTGATAAAGCAGA
GGG
>Aconitum_barbatum_JN043752
GATTTAGGTCTTGGTGCATGCCTGGCTTAGTGTATATGAGTCATTGAAGTTGCAGGAGTA
ATACCCTATTTCTTGTTCTGTTAAGAGGCTGGGTATTGCTCCTGCATTTTGTTTGTATTA
AGTAAAAAATTTACTTTAACAGATTGGTGTTGGTTTGGTGAATTCTAGATTATAATACTA
TTATGATTATATCATATGATTATGTTCCTCAAATTTTTTTTTTTATTTCATAAAGCAGAG
GG
>Eriobotrya_seguinii_KJ170778
CGCCGTTGCCTCCCCCGCGCCTTCCTCAGATGGGGCGGACGATGGCCTCCCGTGCGTCAC
GCCTTGCGGTTGGGCCAAATACCGAGTCCTCGACGACGAACGCCATGACAATCGATGGTT
GTCAAACCTTGTTTGCTTGTTATGCGCTTTCGTCGGTTTCGAGCTACTCGCGAAGCTCGT
CGCTCTCATTCAGCGGAGCTTTCAACGCGACCCCAGGTCAGGCGAGATTACCCGCTGAGT
TTAACATATCAATAAGCGGAGGAAA
>Polyporus_sp._BAB-5009_KR002894
TGAAATTCTCAACCTAACAAGCTTGTAACGAGCTTGCTTAGGCTTGGACTTGGAGGCTTG
CCGGCTGCTCGCAGTCGACTCCTCTTAAATGCATTAGCTTGGTTCCTCTGCGGATCGGCT
CACGGTGTGATAATTGTCTACGCCGCGACCGTTGAAGCGTTTTAT
>Carthamus_alexandrinus_GU969616
CGCATCTCGTCGCCCCAGACCACGCTCCCCCATGGGGACGTGTTTGGTCTGGGACGGAGA
CTGGTCTCCCGTGCTCATGGTGCGGTTGGCCTAAAAAGGAGTCCCCTTTGGCGGACGCAC
GGCTAGTGGTGGTTGTCAAAGCCTTCGTATCGAGCCGTGCTGATGCTAGGGAATCGCTCT
CTAAAGACCCTAACGTGTCGTCTTTACGACGATGCTTCGACCG
>Carthamus_alexandrinus_GU969617
CGCATCGCGTCGCCCCAGACCATGCTCCCCCATGGGGACGTGTTTGGTCTGGGACGGAGA
CTGGTCTCCCGTGCTCATGGTGCGGTTGGCCTAAAAAGGAGTCCCCTTTGGCGGATGCAC
GGCTAGTGGTGGTTGTCAAGGCCTTCGTATCGAGCCGTGCTGATGCTAGGGAATCGCTCT
CTAAAGACCCTAACGTGTCGTCTTTACGACGATGCTTCGACCG
>Dioscorea_alata_KY294697
GACTTTTGTCTTAATGTATATGAATCGTTGAAGGAGCAATATCAATATCTTGTTCGAGCA
AGAAGTTTGGTATTGCTCCCCTTTTCAATTTTTCCCGATAAATGATCAACTACAAAAGGA
TTTTTTTTTAGTGAACGTGTCACAGCGGATTACTCCTTTATTTTTTACATTTTTAAGATT
GGCATTCTATGTTCAATATCTCGATCTAATAAGGTAAGAATAAATTTAAATACAATAATG
ATGAATGGAAAAAGAGAAAATCCTTTAGCTAGG
>Codonopsis_pilosula_var._modesta_AF134859
CGCATCGCGTCGCCTCCCTTATGATAATTTTGTTTACGTTAACAAGTAACGGAAAGGGGG
AGCGGATACTGGCCTCCCGTGCCTTGCGGCGCGGCTGGCTCAAAACGGAGTCCCCGCGAA
GGACGCACGACAAGTGGTGGTTGATAACAACCCCTCGCGTCCTATCGTGCGCACGTCCTG
CGATGGGTTGGCTCTCGTGACCCTGACGCGTCTAGGTCTAAGCCTAAGGCGCTCCGACCG
>Prunus_amplifolia_JQ926612
CACGACGTTGCCCCCCCGACCAATCCCTCGGGATTGCGAGGGGGGGCGGATGATGGCCTC
CCGTACGCTCCGTCGCGCGGTTGGCACAAACACCAAGTCCCCGGCGACGCACGCCACGAC
AATCGGTGGTTGCGAAACCTCGGTTGCCCGTCGTGCGCGGTCGTCGCGCGTCGGGGGCTC
GAAAAAAAACGCTCGCCCGGCTACGGCTCGGCTTCGACG
>Gentiana_occidentalis_KF544713
CGCATCGCGTCGCCCCCCAACACCGTGCATGAAATCGTGCCGGTCGTCGGAGGGGCGGAT
ATTGGCTTCCCGTGCTCCGGTGCGGCTAGCCTAAATGCAAGTCCCTTGCGACGGACACGA
CGACAAGTGGTGGTTGATTTACTCAACTAAGGTGCTGTCGCGCGCTGCCCCGTCGGATGA
GGAGACTTACTTGACCCTGATGCATACGTCGTCACGACGTCTGCCACGACCG
>Gentiana_occidentalis_KF544715
CGCATCGCGTCGCCCCCCAACACCGTGCATGAAATCGTGCCGGTCGTCGGAGGGGCGGAT
ATTGGCTTCCCGTGCTCCGGTGCGGCTAGCCTAAATGCAAGTCCCTTGCGACGGACACGA
CGACAAGTGGTGGTTGATTTACTCAACTAAGGTGCTGTCGCGCGCTGCCCCGTCGGATGA
GGAGACTTACTTGACCCTGATGCATACGTCGTCACGACGTCTGCCACGACCG
>Gentiana_occidentalis_KF544714
CGCATCGCGTCGCCCCCCAACACCGTGCATGAAATCGTGCCGGTCGTCGGAGGGGCGGAT
ATTGGCTTCCCGTGCTCCGGTGCGGCTAGCCTAAATGCAAGTCCCTTGCGACGGACACGA
CGACAAGTGGTGGTTGATTTACTCAACTAAGGTGCTGTCGCGCGCTGCCCCGTCGGATGA
GGAGACTTACTTGACCCTGATGCATACGTCGTCACGACGTCTGCCACGACCG
>Gentiana_occidentalis_KF544717
CGCATCGCGTCGCCCCCCAACACCGTGCATGAAATCGTGCCGGTCGTCGGAGGGGCGGAT
ATTGGCTTCCCGTGCTCCGGTGCGGCTAGCCTAAATGCAAGTCCCTTGCGACGGACACGA
CGACAAGTGGTGGTTGATTTACTCAACTAAGGTGCTGTCGCGCGCTGCCCCGTCGGATGA
GGAGACTTACTTGACCCTGATGCATACGTCGTCACGACGTCTGCCACGACCG
>Gentiana_occidentalis_KF544716
CGCATCGCGTCGCCCCCCAACACCGTGCATGAAATCGTGCCGGTCGTCGGAGGGGCGGAT
ATTGGCTTCCCGTGCTCCGGTGCGGCTAGCCTAAATGCAAGTCCCTTGCGACGGACACGA
CGACAAGTGGTGGTTGATTTACTCAACTAAGGTGCTGTCGCGCGCTGCCCCGTCGGATGA
GGAGACTTACTTGACCCTGATGCATACGTCGTCACGACGTCTGCCACGACCG
>Gentiana_occidentalis_KF544719
CGCATCGCGTCGCCCCCCAACACCGTGCATGAAATCGTGCCGGTCGTCGGAGGGGCGGAT
ATTGGCTTCCCGTGCTCCGGTGCGGCTAGCCTAAATGCAAGTCCCTTGCGACGGACACGA
CGACAAGTGGTGGTTGATTTACTCAACTAAGGTGCTGTCGCGCGCTGCCCCGTCGGATGA
GGAGACTTACTTGACCCTGATGCATACGTCGTCACGACGTCTGCCACGACCG
>Crataegus_enderbyensis_KC174129
CGCGCCGTTGCCCCCCCTCGACTCCCTCGGGAGCGTCGGCGGGCGGACGATGGCCTCCCG
CGCTCCACCCCGCGCGGTTGGCACAAATGCCGAGTCCCCGGCGACGAACGCCATGACAAT
CGGTGGTTGACAGACCTCGGTTGCCTGTTGTGCGCTTTCGCCGCGCTGCGGGCGGCTCGC
GACCCCAACAACGGCTCTGCTGCGGCGGAGCTATTCAACG
>Curcuma_angustifolia_KC441319
TGTATCTGAATTGTTAAAGAAATGTAGCAATACCCTGAAATAACAATACCCCATATCTCG
CTTAAGCGAGATATGGGGTATTGTTATTTTGTTTGATGTAATGTAATAGTATTTTCATTT
TTTGCGTATAGCATACATATTTATTTATATTGTATAACATATTTAGATATTTAGATTGTA
TATATGTATATTAAATACAAATACATAAGTATATAAGTATATAAAGTATAAGAAATGAAC
TTAACGACGAGATTTATTATCGTTTCTTGCATGTCTCGTAAAAGACAGAGTAGGTGCAAA
TTCTCCCAATTTGTGACCCACCATACGATCCGTTATATAAATAGGTAAATGTTCCTTTCC
ATTATGAATAGCGATTGTATGGCCAATCATTGTGGGTATAATGGTAGATGCCCGAGACCA
AGTTACTATTATTTCTTTCTCTTCCCTCGTGTTGAGTTTTTCAATTTTTGCCGATAAATG
ATTAGCTACAAAAGGGTTTTTTTTTAGTGAACGTGTCATGTCACAGTGTATTACTCCTTT
TTTTTTACATTTTTTATTTTAAAGATTGGCATTCTATGTCCAATATCTCGATCTAAGTTA
A
>Atractylodes_lancea_KC416827
GACTTTGGTCTGATTGTATAGGAGTTTTTGAACTAAAAAAGGAGCAATAGCTTCCCTCTT
GATAAAACAAGAGGGAAGCTATTGCTCCTTTTTTTATTTAGTAGTATTTACCTTACATAA
TTTCTTTAAAAATAACAAGGGTTTTTTCTAGTTTGGTTCGATTAGCGTGTTTTCTCTTTG
TATTAATTTCTATTATAGGTATAGGTTTATATATCCTTTTCACAATCTTTTATGAAGTTT
TATTTCCAATTCAATTTCAATCTAAAATAGATAAAAATTATAATTTTGCTTATTTATTAC
TTTTATTTCAGAAAAAATAAAAAATACGCTCTTTTTTTTATGTTAATGGAAAAATAAAAT
ATAGTAATAGTAGATA
>Salvia_x_sylvestris_KJ584181
CGCATCGCGTCGCCCCCCCACCATGTGTGGGGGGGCGGATACTGGCCTCCCGTGCGCCCC
GGCGCGCGGCTGGCCCAAATGCGATCCCTCGGCGACTCATGTCACGACAAGTGGTGGTTG
AAATCTCAATCTCTTGCGCCGTCGTGCCACTGCGTCGTCCGTACGGGCATCCATCAACGA
CCCAACGGTGGGGGTGCCTCGCGGCACCCCGACCTTCGACCG
>Panax_japonicus_var._bipinnatifidus_HQ112858
GACCCGGTCTTAGTGTATACGAGTTTTTTTGAAATAAAAAGGAGCAATAACCTCTTTCTT
GTTCTATCAAGAGGGCGGTATTGCTCCTTTTTTTATTTAGTAGTATTTGACTTACCTAGT
TTCTTTAAATTTATTTAATTTATTTAAAGAAACGTCGTTTTATTTTTATCGGTTGGTTCA
TGAGTGAGTATCATGCTTTCGTTCTGTATTAATCATTAATCTATAATTTAGCTACTTCTT
CCCAATCTTTATCTTTTGGGAAGTATTTTTTTAAAAGAAAAGATAAAAATGTTGGACTTT
TTACTTAGTTAATACTTAAGATTTTTATCTCGAAAATAAGAAAGATAAGAAAGAAATAAT
GATGAATGGTAAAAATTTAATCTTTTGAAACGTAAGGAAAAGAATAGTAGGGG
>Panax_japonicus_var._bipinnatifidus_HQ112859
GACCCGGTCTTAGTGTATACGAGTTTTTTTGAAATAAAAAGGAGCAATAACCTCTTTCTT
GTTCTATCAAGAGGGCGGTATTGCTCCTTTTTTTATTTAGTAGTATTTGACTTACCTAGT
TTCTTTAAATTTATTTAATTTATTTAAAGAAACGTCGTTTTATTTTTATCGGTTGGTTCA
TGAGTGAGTATCATGCTTTCGTTCTGTATTAATCATTAATCTAGAATTTAGCTACTTCTT
CCCAATCTTTATCTTTTGGGAAGTATTTTTTTAAAAGAAAAGATAAAAATGTTGGACTTT
TTACTTAGTTAATACTTAATATTTTTATCTCGAAAATAAGAAAGATAAGAAAGAAATAAT
GATGAATGGTAAAAATTTAATCTTTTGAAACGTAAGGAAAAGAATAGTAGGGG
>Panax_japonicus_var._bipinnatifidus_HQ112856
GACCCGGTCTTAGTGTATACGAGTTTTTTTGAAATAAAAAGGAGCAATAACCTCTTTCTT
GTTCTATCAAGAGGGCGGTATTGCTCCTTTTTTTATTTAGTAGTATTTGACTTACCTAGT
TTCTTTAAATTTATTTAATTTATTTAAAGAAACGTCGTTTTATTTTTATCGGTTGGTTCA
TGAGTGAGTATCATGCTTTCGTTCTGTATTAATCATTAATCTATAATTTAGCTACTTCTT
CCCAATCTTTATCTTTTGGGAAGTATTTTTTTAAAAGAAAAGATAAAAATGTTGGACTTT
TTACTTAGTTAATACTTAAGATTTTTATCTCGAAAATAAGAAAGATAAGAAAGAAATAAT
GATGAATGGTAAAAATTTAATCTTTTGAAACGTAAGGAAAAGAATAGTAGGGG
>Panax_japonicus_var._bipinnatifidus_HQ112857
GACCCGGTCTTAGTGTATACGAGTTTTTTTGAAATAAAAAGGAGCAATAACCTCTTTCTT
GTTCTATCAAGAGGGCGGTATTGCTCCTTTTTTTATTTAGTAGTATTTGACTTACCTAGT
TTCTTTAAATTTATTTAATTTATTTAAAGAAACGTCGTTTTATTTTTATCGGTTGGTTCA
TGAGTGAGTATCATGCTTTCGTTCTGTATTAATCATTAATCTATAATTTAGCTACTTCTT
CCCAATCTTTATCTTTTGGGAAGTATTTTTTTAAAAGAAAAGATAAAAATGTTGGACTTT
TTACTTAGTTAATACTTAAGATTTTTATCTCGAAAATAAGAAAGATAAGAAAGAAATAAT
GATGAATGGTAAAAATTTAATCTTTTGAAACGTAAGGAAAAGAATAGTAGGGG
>Panax_japonicus_var._bipinnatifidus_HQ112854
GACCCGGTCTTAGTGTATACGAGTTTTTTTGAAATAAAAAGGAGCAATAACCTCTTTCTT
GTTCTATCAAGAGGGCGGTATTGCTCCTTTTTTTTATTTAGTAGTATTTGACTTACCTAG
TTTCTTTAAATTTATTTAATTTATTTAAAGAAACGTCGTTTTCTTTTTATCGGTTGGTTC
GTGAGTGAGTATCATGCTTTCGTTCTGTATTAATCATTAATCTAGAATTTAGCTACTTCT
TCCCAATCTTTATCTTTTGGGAAGTATTTTTTTAAAAGAAAAGATAAAAATGTTGGACTT
TTTACTTAGTTAATACTTAATATTTTTATCTCGAAAATAAGAAAGATAAGAAAGAAATAA
TGATGAATGGTAAAAATTTAATCTTTTGAAACGTAAGGAAAAGAATAGTAGGGG
>Areca_catechu_KMS0022A03P
ACCCAATATCTTGTTTTAGTTGGGTATTGCTCCATTGTTTGATTCAATAGTGTTTTGCAC
ACAACACATAAGATAAGTATTAGTAAGTACTTTTTTAGTTTCTTTTTTTTTTTTTATTTT
TTTTATTTATATTATTTTATTTATATTAATAATATTTCTATTAATATTTAATATTTTTGA
ATATTAAATATTAATAATTTAACGACGAGATTTATTGTCGTTTCTTGCATGTCTCGCGAA
AGTAAGAGTAGGCGCGAATTCTCCCAATTTGTGACCCCCCATACGATCCGTTATATAAAT
AGGTAAATTTTCCTTTCCATTATGAATAGCGATTGTATGGCCAATCATTGTGGGTATAAT
GGTAGATGCCCGAGACCAAGTTACTATTATTTCTTTCTCCTCCCTCATGTTGAGTTTTTC
AATTTTTCCCGATAAATGATTAGCTACAAAAGGATTTTTTTTTAGTGAACGTGTCACAGC
TGATTACTCCTTTTTTTTTTTACATTTTAAAGATTGGCATTCTATGTCCAATATCTCGAT
CTAAGTATGGAGGTCAGAATAAATACAATAATGATGAA
>Panax_japonicus_var._bipinnatifidus_HQ112852
GACCCGGTCTTAGTGTATACGAGTTTTTTTGAAATAAAAAGGAGCAATAACCTCTTTCTT
GTTCTATCAAGAGGGCGGTATTGCTCCTTTTTTTATTTAGTAGTATTTGACTTACCTAGT
TTCTTTAAATTTATTTAAAGAAACGTCGTTTTATTTTTATCGGTTGGTTCATGAGTGAGT
ATCATGCTTTCGTTCTGTATTAATCATTAATCTATAATTTAGCTACTTCTTCCCAATCTT
TATCTTTTGGGAAGTATTTTTTTAAAAGAAAAGATAAAAATGTTGGACTTTTTACTTAGT
TAATACTTAATATTTTTATCTCGAAAATAAGAAAGATAAGAAAGAAATAATGATGAATGG
TAAAAATTTAATCTTTTGAAACGTAAGGAAAAGAATAGTAGGGG
>Panax_japonicus_var._bipinnatifidus_HQ112853
GACCCGGTCTTAGTGTATACGAGTTTTTTTGAAATAAAAAGGAGCAATAACCTCTTTCTT
GTTCTATCAAGAGGGCGGTATTGCTCCTTTTTTTATTTAGTAGTATTTGACTTACCTAGT
TTCTTTAAATTTATTTAAAGAAACGTCGTTTTATTTTTATCGGTTGGTTCATGAGTGAGT
ATCATGCTTTCGTTCTGTATTAATCATTAATCTATAATTTAGCTACTTCTTCCCAATCTT
TATCTTTTGGGAAGTATTTTTTTAAAAGAAAAGATAAAAATGTTGGACTTTTTACTTAGT
TAATACTTAATATTTTTATCTCGAAAATAAGAAAGATAAGAAAGAAATAATGATGAATGG
TAAAAATTTAATCTTTTGAAACGTAAGGAAAAGAATAGTAGGGG
>Panax_japonicus_var._bipinnatifidus_HQ112850
GACCCGGTCTTAGTGTATACGAGTTTTTTTGAAATAAAAAGGAGCAATAACCTCTTTCTT
GTTCTATCAAGAGGGCGGTATTGCTCCTTTTTATATTTAGTAGTATTTGACTTACCTAGT
TTCTTTAAATTTATTTAATTTATTTAAAGAAACGTCGTTTTATTTTTATCGGTTGGTTCA
TGAGTGAGTATCATGCTTTCGTTCTGTATTAATCATTAATCTATAATTTAGCTACTTCTT
CCCAATCTTTATCTTTTGGGAAGTATTTTTTTAAAAGAAAAGATAAAAATGTTGGACTTT
TTACTTAGTTAATACTTAATATTTTTATCTCGAAAATAAGAAAGATAAGAAAGAAATAAT
GATGAATGGTAAAAATTTAATCTTTTGAAACGTAAGGAAAAGAATAGTAGGGG
>Panax_japonicus_var._bipinnatifidus_HQ112851
GACCCGGTCTTAGTGTATACGAGTTTTTTTGAAATAAAAAGGAGCAATAACCTCTTTCTT
GTTCTATCAAGAGGGCGGTATTGCTCCTTTTTTTTATTTAGTAGTATTTGACTTACGACG
TTTCTTTAAATTTATTTAATTTATTTAAAGAAACGTCGTTTTCTTTTTATCGGTTGGTTC
GTGAGTGAGTATCATGCTTTCGTTCTGTATTAATCATTAATCTAGAATTTAGCTACTTCT
TCCCAATCTTTATCTTTTGGGAAGTATTTTTTTAAAAGAAAAGATAAAAATGTTGGACTT
TTTACTTAGTTAATACTTAATATTTTTATCTCGAAAATAAGAAAGATAAGAAAGAAATAA
TGATGAATGGTAAAAATTTAATCTTTTGAAACGTAAGGAAAAGAATAGTAGGGG
>Paeonia_ostii_GQ434604
CGTATCCCGTCGCACCCCCAACCCGTCCCAACGCGGGCACGATGGCTGGTGGGAGCGGAT
ATTGGCCTCCCGTGTACTCGCGTCGCGGTTGGTCTAAAATCGAGCCCCGAGCGACGAACG
TCACGACAAGTGGTGGTCTGTAATAGCTATTTCGTGTTGTGCGTTGTCTCGTCGCCCGTG
TGAGCTCACAAAAACCCCAGAGCATCGTCACGATGATGCTTCCATCG
>Asparagus_falcatus_KR735400
TGTGACCTACCATACGATCCGTTATATAAATAGGTAAATGTTCCTTTCCATTATGAATAG
CGATTGTATGGCCAATCATTTTGGGTATAATGGTAGATGCCCGAGACCAAGTTACTATTA
TTTCTTTCTCCTCCCTCATGTTGAGTTTTTCAATTTTTCTCGATAAATGATTAGCTACAA
AAGGATTTTTTTTTAGTGAACGTGTCACAGCTGATTACTCCTTTTTTTACATTTTAAAGA
TTGGCATTCTATGTCCAATAGAATATCTCGATCTAAGTATGAAGGTAAGAATAAATACAA
TAATGATGAATGGAAAAAAGAGAAAATTCTTTAGCTAGATAAGGG
>Aconitum_ranunculoides_KY417515
GATTTAGGTCTTGGTGCATGCCTGGCTTAGTGTATATGAGTCATTGAAGTTGCAGGAGTA
ATACCCTATTTCTTGTTCTGTTAAGAGGCTGGGTATTGCTCCTGCATTTTGTTTGTATTA
AGTAAAAAATTTACTTTAACAGATTGGTGTTGGTTTGGTGAATTCTAGATTATAATACTA
TTATGATTATGTTCCTCAAATTTTTTTTTTTTTTTATTTGATAAAGC
>Cyperus_sp._MIB_ZPL_07751_LT630656
TCTAAACCAAACCATTTATTTTTAACTTTATATATTATGACATCGCTATGTAAAAAATCG
AGGTCTTATCAATCCATAATTTATAAAACAGGTTACGATTTGGTAGATTTTACACCTACC
CATTTTTTGGAAATGAAAGATATAATATAAACAATATAAATATTAAATCTTTATCTTTAT
CCAAAAAAATTTTTGGTGAAAAAATTATTTATAATCCTATTTCGAAAAATAAAAAAAAAC
TGAAAAAATGGAGAATTTATACTACTTAGTTTAGAAAAAAAAATCGTCTTTTTTCTATAT
TAATTTTTAAAAATTAATGAGAATCAAGTGTATTAATCCTCTAGGTATACTTACGCAATA
TACCTTTATTTATATTATATTTTATAAACCTCCGGGTATACTTACCCAATAGAGATATTT
TAGAGACTACTATACTAGTATATTTTTTTCCTTACCCAATATATTAGTCTAAAAAACTAA
TATATTGGGTATATTGGGTATTTCTCAAATTAATATTCAAATTATTAATATAATGAACAA
TTCAAAAGATCTAG
>Lonicera_pyrenaica_EU240703
CGCATCGCGTCGCCCCCCCACCCCGCGTCCCACAGGGTCGCGAGCGGCGGGGGGTGCGGA
CAATGGCCTCCCGTGCCCCCGGGCGCGGCTGGCCCAAAATCGAGTCCCCGGCGGCGGACG
TCACGACGAGTGGTGGTCGAAACATTCCTCTTATCACGTCGTGCGGTTCCCCGTCGCCCG
GGCGGCCAATTGACCCTGACGCGTCGTCGCACGACGGCGCTCCGAC
>Juncus_capillaceus_AY727796
GTTGCCCACGAACGCTCCCTGCCCGTCTTTCACGTGGCGGGACGCGGAGCATGGCCATCC
TTGCCCTCGGGCTCGGCGGGCCGAAGCATGTGGCTTGCCGATTGGGGCCGGCAGTGGCGA
GTGGTGGATTGCTCACGCGAGCCGTACGTCGCCCGTCGTGCCCCCGAGCGGGAAGCCTCG
TGTCACCCCGGACGCACGGATGCCGAACGGCATCCTCGGACC
>Senna_siamea_GU969279
AATAGTGGTCTTAATATATATGAGTTTTTGAACGTAAAGGAGCAATATCAATCCTCTTGA
TATTGCTCCTTTACTTTACTTTTTTAGTAGTCTTTTTCTTCATACAAATCTTTTTTATTT
ACTTCAACATTGTTTAACATTATTTTAACATATTTCTACGTTTTTCTGATCAACCCTTTC
TTAGAAGACGAGGAAAAACTTAAAAATAATGATAAAGAAAGAATACAAATGAGAATATCG
GTAATTTTTTTTAGATAGTATAGGG
>Paeonia_lactiflora_KJ564290
CGTATCCCGTCGCACCCCCAACCCGTCCCAACTCGGGCATGATGGCTGGTGGGAGCGGAT
ATTGGCCTCCCGTGTACTCGCGTTACGGTTGGTTTAAAATCGAGCCCCGAGCGACGAACG
TCACGACAAGTGGTGGTCTGTAATAGCTATTTCGTGTTGTGCGTTGTCTCGTCGCCCGTG
GGAGCTCACAAAGACCCCAAAGCATCGTCACGATGATGCATCCATCG
>Paeonia_lactiflora_KJ564291
CGTATCCCGTCGCACCCCCAACCCGTCCAAACTCGGGCATGATGGCTGGTGGGAGCGGAT
ATTGGCCTCCCGTGTACTCGCGTTACGGTTGGTTTAAAATCGAGCCCCGAGCGACGAACG
TCACGACAAGTGGTGGTCTGTAATAGCTATTTCGTGTTGTGCGTTGTCTCGTCGCCCGTG
GGAGCTCACAAAGACCCCAAAGCATCGTCACGATGATGCATCCATCG
>Achyranthes_bidentata_KX055979
CGCATAGCGTCTCTCCCCACCTCCAAAGTGTGGAGGGGAGAGGAAGATGGCCTCCCATGC
CTCACCGGGTGTGGATGGCCTAAATTAGGAAGCCTCGGGATACGAGATGCCGCGGCGATT
GGTGGTTGTATACATGGCCTTCCCTCGTGTCGTGCATCACGTAGCCCATGTGGCCTCGTA
GGACCCTTAAAAACC
>Ipomoea_alba_AF110946
CGCATCGCGTCGCCCCCCTGCTTGGCCCTTAGGTCGAGTTTGGGGAGCGGATGGTGGCCT
CCCGTGCTCCCAACTCGGGGCGCGGCTGGCTCAAATGCGAGTCCCATTGCGGCGGACGTC
ACGGCGAGTGTTGGTCGTACCCAGCGTGCATATCTTCGCGCCGTGCCCCCGTCGTCCGCG
GACGAAAGACCCTTAAAGTGCCATTCGTGCAAGTTTGGCTCTCCGACCG
>Swertia_elata_DQ317504
ATCGCGTCGCCCCCCAACCCCGTGTGTTAACTCGTACGGATGACGTGTGGGGACGGAAAA
TGGCTTCCCGTGCTTGGTGCGGCTGGCCTAAATATGAGTCCCTTGCGACGGACGCGACGA
CAAGTGGTGGTTGATTGCCTCAACTAAGGTGCTGTCGCGCGACGCCTGTCGAACGAGGAG
ACTACCCGACCCTGATGCATGCGTCGTCATGACGCCTGCTACGACCG
>Croton_alabamensis_var._alabamensis_DQ227507
CGCAACATTGCTCCCAAGCGATTAGGGAGCGGAATATGGCTTCCCGTGCGTTCACCTCTC
ACGGTTGGCTGAAAAAAATGGTCCTTGGCAACGAATGCCGCGACAATCGGTGGTTGGAAG
ACCCTCGGGCACAGTCGCGCGCACGTGCGCCTTAGGACGGCGAGACCTCTATGAGTTCCT
TTCGGGAACATTCCGATCG
>Aconitum_septentrionale_AF216552
CACACAGCGTCGCACCCCTCCAACAAGGTTTGTTGGGGAGCGGATATTGGCCCCCCGGGC
CCTTGCAGGCACGGTCGGCACAAATGTTGGTCCCCGACAACGAGCGTCGCGGTCAGTGGT
GGTTGTATTTCTCATCCTCCAAAGACATCAAGACGCGTCGTCCTCGTTGCTTGTTGGGAC
GCATCCACCCTATGGAGCCGTTTTGCGCGGCATTCACCCT
>Aconitum_septentrionale_AF216555
CACACAGCGTCGCACCCCTCCAACAAGGTTTGTTGGGGAGCGGATATTGGCCCCCCGGGC
CCTTGCAGGCACGGTCGGCACAAATGTTGGTCCCCGACAACGAGCGTCGCGGTCAGTGGT
GGTTGTATTTCTCATCCTCCAAAGACATCAAGACGCGTCGTCCTCGTTGCTTGTTGGGAC
GCATCCACCCTATGGAGCCGTTTTGCGCGGCATTCACCCT
>Prunus_padus_AF143533
CACGTCGTTGCACCCCACTACTCCCTGGGGATCGCGGGGGCGGATGATGCCCTCCCGTAC
GCTCCGTCGCGCGGTTGCCATAAATACCAAGTCCTCGGGCGACGCACGCAACGACAATCG
GTGGTTGCGAAACCTCGGGTTCGGCGCCGTGTGCGGTCGTCGCGCATCGAGGGCTCGAAA
AGATGCTCGGCTCCGGCTTGGCTTTCAACG
>Croton_alabamensis_var._alabamensis_DQ227509
CGCAACATTGCTCCCAAGCGATTAGGGAGCGGAATATGGCTTCCCGTGCGTTCACCTCTC
ACGGTTGGCTGAAAAAAATGGTCCTTGGCAACGAATGCCGCGACAATCGGTGGTTGGAAG
ACCCTCGGGCACAGTCGCGCGCACGTGCGCCTTAGGACGGCGAGACCTCTATGAGTTCCT
TTCGGGAACATTCCGATCG
>Sophora_japonica_KPS0208A02I
CACATCGTTGCCCCAATGCCAGTGCCTCTTGCTAGGTCCTGAGCGGGGCGAATGTTGGCT
TCCCGTGAGCCTTGTCTCGCGGTTGGTTTAAAAATGTGTCTGTGGTGGAGAGCACCACGA
TGGATGGTGGCTGAGTAAAATCTCGAGACCAATCGCGTGTGTCTCTCTGCCGGTTTTGGA
CTATGTGACCCACGGAGCATCATATACGATCGCCCCATAACG
>Citrus_medica_GQ434837
CGCATCGTTGCCCCACCCCACCCCCCCAAACCAAGGCGGGGGCCCCGGGGTGCGGGCGGA
GATTGGCCTCCCGTGCGCTGACCGCTCGCGGTTGGCCCAAATATGAGTCCTCGGCGACCG
AAGCCGCGGCGATCGGTGGTGAAACAAAGCCTCTCGAGCTCCCGCCGCGCGCCCGGTCTC
CAAGTGTGGACTCTGCGACCCTGAAGCTCCGTTCCAACGGCGCTCGCATCG
>Citrus_medica_GQ434836
CGCATCGTTGCCCCACCCCACCCCCCCAAACCAAGGCGGGGGCCCCGGGGTGCGGGCGGA
GATTGGCCTCCCGTGCGCTGACCGCTCGCGGTTGGCCCAAATATGAGTCCTCGGCGACCG
AAGCCGCGGCGATCGGTGGTGAAACAAAGCCTCTCGAGCTCCCGCCGCGCGCCCGGTCTC
CAAGTGTGGACTCTGCGACCCTGAAGCTCCGTTCCAACGGCGCTCGCATCG
>Paeonia_intermedia_DQ313697
CGTATCCCGTCGCACCCCCAACCCGTCCCAACTCGGGCATGATGGCTGGTGGGAGCGGAT
ATTGGCCTCCCGTGTACTCGCGTTACGGTTGGTCTAAAATCGAGCCCCGAGCGACGAACG
TCACGACAAGTGGTGGTCTGTAATAGCTATTTCGTGTTGTGCGTTGTCTCGTCGCCCGTG
GGAGCTCACAAAGACCCCAAAGCATCGTCACGATGATGCATCCA
>Styrax_agrestis_AF327483
CACATCACCCTGCGCCCTCCTAGAACTCCTTTCGGCGTTTGGTGTTTGGGGCGTGGTATA
TTGGCCCCCCGTGCTCTATGGAGCGCGGTCGGCCTAAAATGATGCACATGACATTTGTCG
ACACAGAACAGTGGTTGGCGATAAGTCGTTAATATCTTGTGGTGTCGCTTGCGATGTCGG
TTGTTTTGCAGACCCAGAGTGCCGTTGCAACGGTGCCTCGG
>Paeonia_intermedia_DQ313698
CGTATCCCGTCGCACCCCCAACCCGTCCCAACTCGGGCATGATGGCTGGTGGGAGCGGAT
ATTGGCCTCCCGTGTACTCGCGTTACGGTTGGTCTAAAATCGAGCCCCGAGCGACGAACG
TCACGACAAGTGGTGGTCTGTAATAGCTATTTCGTGTTGTGCGTTGTCTCGTCGCCCGTG
GGAGCTCACAAAGACCCCAAAGCATCGTCACGATGATGCATCCA
>Aconitum_carmichaelii_EU591980
CACACAGCGTCGCACCCCGTCAACCAAGTTGTCGGGGAGCGGAGATTGGCCCCCCGGGCC
CCTGCGGGCACGGTCGGCACAAATGTTTGTCCCCGGCGGCGAAGCGTCGCGGTCAGTGGT
GGTTGTATTTCTCATCCTCCAAAGACATCAAGACGCGTCGTCCTCGTTGCACGTTGGGAC
ACATCGACCCCAAGTAGCCGCTTCGCGCGGCATTCACCCT
>Prunus_lusitanica_var._lusitanica_KM458053
CATGTCGTTGCCCCCCCMCTAATCCCTCGGGACTGCGGGGGGCGGATGATGGCCTCCCGT
ACGCTCCGTCGCGCGGTTGGCATAAATACCAAGTCCTCGGCAATGCACGCCACGACAATC
GGTGGTTGCGAAACCTCGGTTGCCTGTCGTGTGCGGTCGTTGCGCATCGAGGGCTCGAAA
AAATGCTTGGCTCCGGCTTTKCTTTCAACG
>Alpinia_uraiensis_FJ496790
TGGCATCGTCGCCTTTGCTCCTTGCTCTGTCGGTGCCAAGCGCGGAAATTGGCCTCGTGT
GCCCTCGGGCACAGTCGGCTGAAGAGTGGGTAATCCGCAGTCGTCGGGCGCGATGGGTGT
TGGTCGCCCYGTGCGTGAACTGAACRTCGTCCCCGTCRTGTTGAGATGAGTCCTCAAGAG
ACCCTGTGTGATAGCGGCGTCGCATAAAAGCGTCGTGTCCATCAAATT
>Alpinia_uraiensis_FJ496791
TGGCATCGTCGCCTTTGCTCCTTGCTCTGTCGGTGCCAAGCGCGGAAATTGGCCTCGTGT
GCCCTCGGGCACAGTCGGCTGAAGAGTGGGTAATCCGCAGTCGTCGGGCGCGATGGGTGT
TGGTCGCCCYGTGCGTGAACTGAACRTCGTCCCCGTCRTGTTGAGATGAGTCCTCAAGAG
ACCCTGTGTGATAGCGGCGTCGCATAAAAGCGTCGTGTCCATCAAATT
>Alpinia_uraiensis_FJ496792
TGGCATCGTCGCCTTTGCTCCTTGCTCTGTCGGTGCCAAGCGCGGAAATTGGCCTCGTGT
GCCCTCGGGCACAGTCGGCTGAAGAGTGGGTAATCCGCAGTCGTCGGGCGCGATGGGTGT
TGGTCGCCCTGTGCGTGAACTGAACRTCGTCCCCGTCRTGTTGAGATGAGTCCTCAAGAG
ACCCTGTGTGATAGCGGCGTCGCATAAAAGCGTCGTGTCCATCAAATT
>Cyperus_ovatus_KX306853
TCGCCCATCAACGCCCGGTCACCCGACCGCGTGCGGACAGTGGCCCCCCGAGCCGCAGAG
GCACGGCGGGCTGAAGAGCGAGGCCGTCGACCGCGTCGGGAGCGGCAAGTGGTGGGCTAC
AGCGCATGCCGAGCCCGACCCGCGTCGACACACGGCCCTTCCGGACCCCACGACGAGGAG
ACCGTCGCCGCGGCGGCGACTCCTTCGGACC
>Alpinia_uraiensis_FJ496799
TGGCATCGTCGCCTTTGCTCCTTGCTCTGTCGGTGCCAAGCGCGGAAATTGGCCTCGTGT
GCCCTCGGGCACAGTCGGCTGAAGAGTGGGTAATCCGCAGTCGTCGGGCGCGATGGGTGT
TGGTCGCCCYGTGCGTGAACTGAACRTCGTCCCCGTCRTGTTGAGATGAGTCCTCAAGAG
ACCCTGTGTGATAGCGGCGTCGCATAAAAGCGTCGTGTCCATCAAATT
>Scrophularia_pauciflora_KC692571
CGCATCGCGTCGCCCCCCTCCCAATCCCTCGGGACACGGATAGGGGCGGATATTGGCCTC
CCGTGCTCTTCGGTGCGCGGCTGGCCCAAATGTGATCCCGCGTCGACGCGAGTCACGACT
AGTGGTGGTTGATTACTCAACTCGCGTGCTGTCGTGCCGTACCGTCGTTCGTTCGGGCAT
CGTCGTAGACCCAAAAGGCTCTCGAGTGCC
>Perilla_frutescens_KX302858
CGCATCGCGTCGCCCCCCTCCCCGCGCTGAGCGCTCGTGAGGGGGGCGGATATTGGCCCC
CCGTGCGCCCTGGCGTGCGGTCGGCCCAAATGCGATCCCTCGACGACTCGTGTCGCGACT
AGTGGTGGTTGAATAGCTCAATCTCGTGTCTTGTCGTGCTACCGCGTCGTCCGAATGGGA
ATCGAACAACGACCCAACGGTGTTCGTGCGTTACCGCACCGCACCTTCGACCG
>Senna_alata_GU396790
AATTGTGGTCTTAATATATATGAGTTTTTGAACGTAAAGGAGCAATATCAAGAGGGTTGA
TATTGCTCCTTTACTTTCTTTTTTAGTAGTCTTTTTCTTCATATTCATACAAATTTTTTT
TATTTACTTCAACATTCTTTAACATTATTTTAACATAAGAAAAAAATATTGGAGTTTCAT
ACTTTTTTTTGTTTCTTTTTTACAAATTTCTACGTTTTTCTGATCAATCCTTTCTTAGAA
GACGAGGAAAAACTTAAAAATAATGATAAAAAAAGAATACAAATGAAAAATATCTGGAAT
TTTTTTTAGATAGTATAGGG
>Forsythia_suspensa_HQ658080
CGCATCTCGTCGCCCTCCACCTCTCCCCGAAAGGGATTCGTGAGGTGCTGGGCTGGATAT
TGGCCTCCCGTGCGCCATCGTGTACGGTTGGCCTAAATTTGATTCGGCATCGACGCATGT
CACGACAATTGGTGGTTGATGACCTCAACTTGCGTGTTGTCGTGCAAGGCTGCGTCGTTT
TGATCGGATGTTTTGACCCCATGGTGC
>Forsythia_suspensa_HQ658081
CGCATCTCGTCGCCCTCCACCTCTCTCCGAAAGGGATTCGTGAGGTGCTGGGCTGGATAT
TGGCCTCCCGTGCGCCATCGTGTGCGGTTGGCCTAAATTTGATTCGGCATCGACGCATGT
CACGACAATTGGTGGTTGATGACCTCAACTTGCGTGTTGTCGTGCAAGGCTGCGTCGTTT
TGATCGGATGTTTTGACCCCATGGTGC
>Forsythia_suspensa_HQ658082
CGCATCTCGTCGCCCTCCACCTCCCCCCGAAAGGGATTCGTGAGGTGCTGGGCTGGATAT
TGGCCTCCCGTGCGCCATCGTGTGCGGTTGGCCTAAATTTGATTCGGCATCGACGCATGT
CACGACAATTGGTGGTTGATGACCTCAACTTGCGTGTTGTCGTGCAAGGCTGCGTCGTTT
TGATCGGATGTTTTGACCCCATGGTGC
>Forsythia_suspensa_HQ658083
CGCATCTCGTCGCCCTCCACCTCCCCCCGAAAGGGATTCGTGAGGTGCTGGGCTGGATAT
TGGCCTCCCGTGCGCCATCGTGTGCGGTTGGCCTAAATTTGATTCGGCATCGACGCATGT
CACGACAATTGGTGGTTGATGACCTCAACTTGCGTGTTGTCGTGCAAGGCTGCGTCGTTT
TGATCGGATGTTTTGACCCCATGGTGC
>Cinnamomum_insularimontanum_HM019390
TACTTTGGTATTAGTGTATACGAGTCGTTGAAGGATCAATACCAAACTTCTTAATAGAAC
AAGAAGTTTGGTATTGATCCATTTGGTTCAGTAGTGTTTTATTCACATAATCGTTTTTCA
TTTTCATTTCTTTTATTCAACTTATGAAAACCGCTGGTTATTTCATGATCGAATATCGTA
GTTTCTTCTGTACCAACCTGCATTTTATATCCTCTTATTCTTCAAAATAATTTTATTTTT
TGAAAAAATCAAAGCATTTTTTTTTTTTTTTTACGTACAACATTTTGTTTTATGTACAAT
ATCTGTATTTCAGCAGGAAGGAGAGTGAAGTAATAAAGACTCAATCAAAAAATAATGAAT
GGTGAAAATGGAATCCTTTTGAGAGAGGAGGG
>Forsythia_suspensa_KX674846
CGCATCTCGTCGCCCTCCACCTCTCCCCGAAAGGGATTCGTGAGGTGCTGGGCTGGATAT
TGGCCTCCCGTGCGCCATCGTGTGCGGTTGGCCTAAATTTGATTCGGCATCGACGCATGT
CACGACAATTGGTGGTTGATGACCTCAACTTGCGTGTTGTCGTGCAAGGCTGCGTCGTTT
TGATCGGATGTTTTGACCCCATGGTGCTTTTGCACTTCGACAG
>Forsythia_suspensa_KX674847
CGCATCTCGTCGCCCTCCACCTCCCCCCGAAAGGGATTCGTGAGGTGCTGGGCTGGATAT
TGGCCTCCCGTGCGCCATCGTGTGCGGTTGGCCTAAATTTGATTCGGCATCGACGCATGT
CACGACAATTGGTGGTTGATGACCTCAACTTGCGTGTTGTCGTGCAAGGCTGCGTCGTTT
TGATCGGATGTTTTGACCCCATGGTGCTTTTGCACTTCGACAG
>Rosa_xanthina_DQ778817
GACTTTGGTCTTAGTATGTATGAGTTCGTGAAAGTTTTGAAAGTAAAGGAGCAATACTAA
AATTCTTGTTATATCAAGAGGTTTGGTGTTGCTCCTTTACCATATTACTTTAATTATTAA
TTCAAATTATTACTATAATTAAATTAGTATTTTAGTACTATTTTTTTTTTTTTTACTAAA
AGATTAAAATAAAAGGGTTTCCATTTATGTTGTATTCTCTTTTACAAGTAATGATAAATG
GTGGAAATATTTGTAATTTCTATTTTTATTTAATTTAAATAGTACAAGGG
>Crataegus_crus-galli_EF127124
GACTTTGGTCTTAATATATATGAGTTCTTGAAAGTAAAGGAGTAATAAAAAATTTCTTGT
TATATCAAGAGGTTTGTTATTGCTCCTTTACTATATTAGTTTTAGTATTTTTTTAGTTAT
TACTTAACTATTTGTTTTATTTGTTTTATTCTTTATTTTTTTTTTTAGKAAAAAAAAAAA
AAAGAATAAAGTTTTCAATTTAGGTTGTATTTTATCTTACAAGTAATGCTAAATGGCGGA
AAAATTATTAA
>Croton_farinosus_KP878341
CGCAACATCGCTCCCAACCCATTAGGGTGCGGAATATGGCCTCCCGTGCGATTCCCTCTC
GCGGTTGGCCGAAAAGAATGGTCCTCGGCTGCGAATGCCGCGACAATCGGTGGTTGTAAG
ACCCTCGGGCACGGTCGCCGGCACGTACGCCTTTGGATAACGAGACCCCTCTGCGTCCTT
TGTGGCACGCTCACATCG
>Zanthoxylum_piperitum_HM851464
CGCATCGTTGCCCCACCCCACCCCTCCGGGGGCCTGGCGGTGCGGGCGGATAATGGCCTC
CCGTGCGCTCTTAGCTCGCGGTTGGCCCAAATTTGAGTCCCTGGCGACCGGAGCCGCGAC
GATCGGTGGTGAAAACAAACCTCTCGAGCTCACGTCTCGTGCCCGGCCCCCTGTTACGGG
ACTCATGGACCCTGAAGCTCTGCGCAAGCAGCGCTCGCATC
>Sophora_prostrata_Z95579
CATCGTTGCCCCAATGCCTCAGCCTGTTGCTAGGCTTAGTAAGGGGTTGATGTTGGCTTC
CCGTGAGCGATGCCTCACGGTTGGCTGAAAATTGAGTCCGTGGTGGAGTGCGCCGCGATG
GATGGTGGTTGAGTAAAAGCTCGAGACCGATCGTGTGTGTCACCCCTACCGGATTTGGGA
CTCTTTGACCCATGAGCGGCGTTGGCTGCCAAAGACG
>Scrophularia_multicaulis_KY067654
CGCATCGCGTCGCCCCCCTCCCAATCCCTCGGGTCAACGGAGAGGGGCGGATATTGGCCT
CCCGTGTGCTCTTCGGTGCGCGGCTGGCCCAAATTTGATCCCGCGTCGACGCGAGTCACG
ACCAGTGGTGGTTGATTTTCTCAACTCGCGTGCTGTCGTGCCGTACCGCGTTGTTCGATC
GGGCATCGTTGCAGACCCAAAAGGTGCTCTAGAGTGCCTTCGACCG
>Rheum_rhizostachyum_KF258709
CGCACCGCGTTGCCCCCGCCCCCTCCGGGGGGCTGGGGCGGAGACTGGCCCCCCGTGCGC
CTTGGCGTGCGGCCGGCCTAAACGCAGGCCCCGCGGCCGCGAGAAGCCGCGACGAATGGT
GGTGTACTAGCGGCCCCGTGCCGCGAAGCATCGCGTCGCGTCTCGCGCGGCCACCGTGAG
TGCCAAAGGGCCCCGACCACCGTTG
>Salvia_arborescens_KU358700
CGTAATGCTCATAACTTCCCTCTAGACCTAGCTGCTATCGAAGCTCCAACAAATGGCTAA
GACTTGTTTTTAGTGTGTAGGAGTTTTTGAAAATAGAATAGATAAACATAAGGAGCAATA
AACCCTCTTTTGATAGAACAAGTAAAGGGTTTATTGCTCCTTTATTTTCTTTTCAATTTA
GGAGTCCTTTTCCATATATTCTAGTAATATTGTACTTTATTCTTTCTATTCGAGAATAAA
GAAAGAAAATAAAAAAAATGATTGAAATTCTATCTTTTGTTTTACAATTTCTAAAAAAAT
TTAAATTGAAAAACTGAATTCATAAATAAAAAAGTAAATAAATATAAAAATTATAAATCT
AATTTATAGTAGAGGG
>Croton_billbergianus_HM044813
GACTCTGGGCTTAGTGTGTACGAGTTCTTGAAAACTATAACTCTAAAAAGGGGGCAATTG
CCCCCTTTTTAGAGTTATAGTTTTTTTTTTAGTATTTTTTTTATAGATAAAGCTTTCATT
TTTATGCCTTTGATATTTTTGTAGTTGTATTTTTTGTTGTATTTGTATTTTATAAGTTAT
AAGAAAGAAAAAATGAATTTATAGTATTAAATCCTAGGGATTTAATACTATAAATGGAAA
TTCTTGTACCTTCTAAAAAAAAAATTATTTCATTTTAATAACTTAATCTAATTAATTTTA
TAATAATCTTAATCTAATCTTAATCTAATCCTAAATCTAATATAATAATCTTAATCGAAT
TTTGAAATAAAGTAGAATATTGTAATATTCTATTACGGGCGG
>Salvia_lavanduloides_KJ473970
TTTACCGATTCTGAACAAAAATCACACATCCTCAAAAACTTTTATCTTATCTATTTGTAT
TCCTCGTTATTTGGGAAATGAACAAGATAGTTTTCTCCCAAATAACGAGGAAATAAAAGA
AAAGTTAAATCCTCAGGAAAAGGTATATAAGATCATTATAACATGAAATAAGAAAGATAA
GCTCTTATTTCTTTCTTTTATTTTTTTTACTAACTTTAAGATAGAAAACAAAATGTTAAA
GATTTTTTTAAATTTAACTTTTTGACTTAAGTATTTATTTTTTCATTTATTTATATTTTT
AAGATTTAGATTAAATATCATCTCCCCGCCTACATCGGTTCACCTAG
>Alpinia_caerulea_AY742342
TGGCATCATCGCCTTTGCTCCTTGCTCTGCTGGTGCCAAGCGCGGAAATTGGCCTCGTGT
GCCCTCGGACACAGTCGGTCAAAGAGCGGGCAGTCGTCAGTCGTCGGGCGCGATGGGTGC
TGGTAACCCCGTGCGCGAATAGAACGTCGCGCCCTCGACGTGCTGGGACGAGTCCTCGAG
GAGAGACCCTGCGGGACCGCGGCATCGCTACGCGCGAAAGTGCCGGGTCCGTCGGTTTG
>Alpinia_kusshakuensis_FJ496857
TGGCATCGCCGCCTTTGCTCCTTGCTCTGTCGGTGCCAAGCGCGGAAATTGGCCTCGTGT
GCCCTCGGGCACAGTCGGCTGAAGAGTGGGTAATCCGCAGTCGTCGGGCGCGATGCGTGT
TGGTCGCCCTGTGCGTGAACTGATCGCCGTCCCCGTCGTGTTGAGATGTGCCCTCAAGAG
ACCCTGTGTGATAGCGGCGTCGCATGAAAGTGCCGTGTCCATCAAATT
>Alpinia_kusshakuensis_FJ496856
TGGCATCGTCGCCTTTGCTCCTTGCTCTGTCGGTGCCAAGCGCGGAAATTGGCCTCGTGT
GCCCTCGGGCACAGTCGGCTGAAGAGTGGGTAATCCGCAGTCGTCGGGCGCGATGGGTGT
TGGTCGCCCCGTGCGTGAACTGAACGTCGTCCCCGTCATGTTGAGATGAGTCCTCAAGAG
ACCCTGTGTGATAGCGGCGTCGCATAAAAGCGTCGTGTCCATCAAATT
>Alpinia_kusshakuensis_FJ496855
TGGCATCGTCGCCTTTGCTCCTTGCTCTGTCGGTGCCAAGCGCGGAAATTGGCCTCGTGT
GCCCTCGGGCACAGTCGGCTGAAGAGTGGGTAATCCGCAGTCGTCGGGCGCGATGGGTGT
TGGTCGCCCCGTGCGTGAACTGAACGTCGTCCCCGTCATGTTGAGATGAGTCCTCAAGAG
ACCCTGTGTGATAGCGGCGTCGCATAAAAGCGTCGTGTCCATCAAATT
>Alpinia_kusshakuensis_FJ496854
TGGCATCGTCGCCTTTGCTCCTTGCTCTGTCGGTGCCAAGCGCGGAAATTGGCCTCGTGT
GCCCTCGGGCACAGTCGGCTGAAGAGTGGGTAATCCGCAGTCGTCGGGCGCGATGGGTGT
TGGTCGCCCCGTGCGTGAACTGAACGTCGTCCCCGTCATGTTGAGATGAGTCCTCAAGAG
ACCCTGTGTGATAGCGGCGTCGCATAAAAGCGTCGTGTCCATCAAATT
>Alpinia_kusshakuensis_FJ496853
TGGCATCGTCGCCTTTGCTCCTTGCTCTGTCGGTGCCAAGCGCGGAAATTGGCCTCGTGC
GCCCTCGGGCACAGTCGGCTGAAGAGTGGGTAATCCGCAGTCGTCGGGCGCGATGGGTGT
TGGTCGCCCCGTGCGTGAACTGAACGTCGTCCCCGTCATGTTGAGATGAGTCCTCAAGAG
ACCCTGTGTGATAGCGGCGTCACATAAAAGCGTCGTGTCCATCAAATT
>Alpinia_kusshakuensis_FJ496852
TGGCATCGTCGCCTTTGCTCCTTGCTCTGTCGGTGCCAAGCGCGGAAATTGGCCTCGTGT
GCCCTCGGGCACAGTCGGCTGAAGAGTGGGTAATCCGCAGTCGTCGGGCGCGATGGGTGT
TGGTCGCCCCGTGCGTGAACTGAACGTCGTCCCCGTCATGTTGAGATGAGTCCTCAAGAG
ACCCTGTGTGATAGCGGCGTCGCATAAAAGCGTCGTGTCCATCAAATT
>Alpinia_kusshakuensis_FJ496851
TGGCATCGTCGCCTTTGCTCCTTGCTCTGTCGGTGCCAAGCGCGGAAATTGGCCTCGTGT
GCCCTCGGGCACAGTCGGCTGAAGAGTGGGTAATCCGCAATCGTCGGGCGCGATGGGTGT
TGGTCGCCCTGTGCGTGAACTGAACGTCGTCCCCGTCGTGTTGAGATGAGTCCTCAAGAG
ACCCTGTGTGATAGCGGCGTCGCATAAAAGCGTCGTGTCCATCAAATT
>Alpinia_kusshakuensis_FJ496850
TGGCATCGTCGCCTTTGCTCCTTGCTCTGTCGGTGCCAAGCGCGGAAATTGGCCTCGTGT
GCCCTCGGGCACAGTCGGCTGAAGAGTGGGTAATCCGCAATCGTCGGGCGCGATGGGTGT
TGGTCGCCCTGTGCGTGAACTGAACGTCGTCCCCGTCGTGTTGAGATGAGTCCTCAAGAG
ACCCTGTGTGATAGCGGCGTCGCATAAAAGCGTCGTGTCCATCAAATT
>Alpinia_kusshakuensis_FJ496859
TGGCATCGCCGCCTTTGCTCCTTGCTCTGTCGGTGCCAAGCGCGGAAATTGGCCTCGTGT
GCCCTCGGGCACAGTCGGCTGAAGAGTGGGTAATCCGCAGTCGTCGGGCGCGATGCGTGT
TGGTCGCCCTGTGCGTGAACTGATCGCCGTCCCCGTCGTGTTGAGATGTGCCCTCAAGAG
ACCCTGTGTGATAGCGGCGTCGCATGAAAGTGCCGTGTCCATCAAATT
>Alpinia_kusshakuensis_FJ496858
TGGCATCGCCGCCTTTGCTCCTTGCTCTGTCGGTGCCAAGCGCGGAAATTGGCCTCGTGT
GCCCTCGGGCACAGTCGGCTGAAGAGTGGGTAATCCGCAGTCGTCGGGCGCGATGCGTGT
TGGTCGCCCTGTGCGTGAACTGATCGCCGTCCCCGTCGTGTTGAGATGTGCCCTCAAGAG
ACCCTGTGTGATAGCGGCGTCGCATGAAAGTGCCGTGTCCATCAAATT
>Crataegus_punctata_KC173698
CGCGCCGTTGCCCCCCCTCGCCTCCCTCGGGAGCGTCGGCGGGCGGACGATGGCCTCCCG
CGCGCCACCCCGCGCGGTTGGCACAAATGCCGAGTCCCCGGCGACGAACGCCACGACAAT
CGGTGGTTGTCAGACCTCGGTTGCCTGTTGTGCGCCTTCGCCGCGCCCCGGGCGGCTCGC
GACCCCATCAACGGCCCTGCTTCGGCGTAGCTCTTCAACG
>Crataegus_punctata_KC173699
CGCGCCGTTGCCCCCCCTCGCCTCCCTCGGGAGCGTCGGCGGGCGGACGATGGCCTCCCG
CGCGCCACCCCGCGCGGTTGGCACAAATGCCGAGTCCCCGGCGACGAACGCCACGACAAT
CGGTGGTTGTCAGACCTCGGTTGCCTGTTGTGCGCCTTCGCCGCGCCCCGGGCGGCTCGC
GACCCCATTGACGGCCCTGCTTCGGCGGAGCTCTTCAACG
>Crataegus_punctata_KC173696
CGCGCCGTTGCCCCCCCTCGCCTCCCTCGGGAGAGTCGGCGGGCGGACGATGGCCTCCCG
CGCGCCACCCCGCGCGGTTGGCACAAATGCCGAGTCCCCGGCGACGAACGCCACGACAAT
CGGTGGTTGTCAGACCTCGGTTGCCTGTTGTGCGCCTTCGCCGCGCCCCGGGCGGCTCGC
GACCCCATTGACGGCCCTGCTTCGGCGGAGCTCTTCAACG
>Crataegus_punctata_KC173697
CGCGCCGTTGCCCCCCCTCGCCTCCCTCGGGAGCGTCGGCGGGCGGACGATGGCCTCCCG
CGCGCCACCCCGCGCGGTTGGCACAAATGCCGAGTCCCCGGCGACGAACGCCACGACAAT
CGGTGGTTGTCAGACCTCGGTTGCCTGTTGTGCGCCTTCGCCGCGCCCCGGGCGGCTCGC
GACCCCATTGACGGCCCTGCTTCGGCGGAGCTCTTCAACG
>Crataegus_punctata_KC173694
CGCGCCGTTGCCCTCCCTCGCATCCCTCGGGAGCGTCGGCGGGCGGACGATGGCCTCCCG
CGCGCCACCCCGCGCGGTTGGCACAAATGCCGAGTCCCCGGCGACGAACGCCACGACAAT
CGGTGGTTGTCAGACCTCGGTTGCCTGTTGTGCGCCTTCGTCGCGCTCCGGGCGGCTCGC
GACCCCATTAACGGCCCTGCTTCGGCGGAGCTCTTCAACG
>Crataegus_punctata_KC173695
CGCACCGTTGCCCCCCCTCGCCTCCCTCGGGAGAGTCGGCGGGCGGACGATGGCCTCCCG
CGCGCCACCCCGCGCGGTTGGCACAAATGCCGAGTCCCCGGCGACGAACGCCACGACAAT
CGGTGGTTGTCAGACCTCGGTTGCCTGTTGTGCGCCTTCGCCGCGCCCCGGGCGGCTCGC
GACCCCATTGACGGCCCTGCTTCGGCGGAGCTCTTCAACG
>Rosa_roxburghii_var._hirtula_DQ778804
GACTTTGGTCTTAGTATATATGAGTTCGTGAAAGTTTTGAAAGTAAAGGAGCAATACTAA
AATTCTTGTTATATCAAGAGGTTTGGTGTTGCTCCTTTACCATATTACTTTAATTATTAA
TTAAAATTATTACTATAATTAAATTAGTATTTTAGTACTCTTTTTTTTTTTACTAAAAGA
TTAAAATAAAAGGGTTTCCATTTATGTTGTATTCTCTTTTACAAGTAATGATAAATGGTG
GAAATATTTGTAATTTCTATTTTTATTTAAATAGTACAAGGG
>Lycium_europaeum_KR735427
GGAGCAATAATCATTTTCTTGTTCTATCAAGAAGGTGCTATTGCTCCTTTCTTTTTTTCT
TTTTATATTATTAATTTACCAGTATTTTACTTATATAGACTTTTTGGTTTACATTATAGA
AAAAGAAGGAGAGGGTATTTGCCTGCATTTATTCATGATTGAGTATTCTATTTTGATTTT
GTATTTATTTTAAACTGTAGAAATATAACTTGTTCCTCTTGTTGCTAATGTTACTATATC
TTTTTTATTTCATTTCTAAAAAAAATATAATTTTGACTTCATATTCTTATCTTTGAAATA
AGAAAGAAGAGATATTTTCTTAATCTTTTGTTTTCGAATTTAAATAATGTCAAAATGGAA
TGTAAGTACGCGAGGGG
>Crocus_sativus_KMS0193A05I
CGCCTCCCGTCGCTCCCCACAGCCGTGCGGATGCGGAGATTGGCCCGCCGTGCTCCGTGC
GCGGCGGGTCGAAGTGCCGGCCGTCGTCGGGCCTGGCGCGGCGAATGGTGGACGAATACA
TCGTTGTTTGTGCCTACTCTCCGTGTCCTTGCCCTCAACAATGCGACATGTCGTCGTCGG
ACCCCTCACCATGGACCCTTCCGGCTTCCGAATAAGAAGAAGGAACCGTCCTCGGAACG
>Rosa_cymosa_KJ575440
GACTTTAGTCTTATGAGTTCGTGAAAGTTTTGAAAGTAAAGGAGCAATACTCAAATTCTT
GTTATATCAAGAGGTTTGGTGTTGCTCCTTTACCATATTACTTTAATTATTAATTAAAAT
AATTATTAATTAAAATTATTACTATAATTAAATTAGTATTTTAGTACTATTTTTTTTTTA
CTAAAAGATTAAAATAAAAGGGTTTCCATTTATGTTGTATTCTCTTTTACAAGTAATGAT
AAATGGTGGAAATATTTGTAATTTCTATTTTTATTTAATGTAATTTCTATTTTTATTTAA
ATAGTACAA
>Aconitum_septentrionale_KY417468
GATTTAGGTCTTGGTGCATGCCTGGCTTAGTGTATATGAGTCATTGAAGTTGCAGGAGTA
ATACCCTATTTCTTGTTCTGTTAAGAGGCTGGGTATTGCTCCTGCATTTTGTTTGTATTA
AGTAAAAAATTTACTTTAACAGATTGGTGTTGGTTTGGTGAATTCTAGATTATAATACTA
TTATGATTATATCATATGATTATGTTCCTCAAATTTTTTTTTTTTTTATTTGATAAAGC
>Senna_tora_KP338213
CGCATCGTAGCCCCAAGCCACGTCCACCCCCCGATTGATCAGGGGCGACGAGGTGCTTGG
GGGGAATTTGGCCTCCCGTGATCCGTGCATTGCGGATGGCCGAAAAAGGAGCCTGTGCGG
GGCAATCGCCACGTTCCACGGTGGATGAGCAGATGCCTCGAGACCGACCTTGTGTTGGTT
GTCCCTACGGATGGGCTGTCAGACCCTTTGGGAGCGACGAAGCTTTCCCGAAG
>Carthamus_tinctorius_KF886668
GACTTTGGTCTGATTGTATAGGAGTTCCTGAACTAAAAAAGGAGCAATAGCTTCCCTCTT
GTTTTATCAAGAGGGCGTTATTGCTCCTTTTTTTATTTAGTAGTATTTACCTTACACAGT
TTCTTTAAAAATAACAAGGGGCTTTTCTAGTTTGGTTCGATTAGCGTGTTTTATCTTTGT
ATTAATTTCTATTATAGGTTTATATATCCTTTTCCCAATCGTTTATGAAGTTTTATTTCC
AATTCACTTTCAATCTAAAATAGATAAAAATTATAATTTTGATTATTTATTGCTTTTATT
TTAGAAATAAGAAAGAAATAATATGCTCTTTTTTTATGTTAATGGAAAAATAAAATATAG
TAATAGTAGATAATACTAAATAGTAGATAATACTAGATAATAGGG
>Carthamus_tinctorius_KF886669
GACTTTGGTCTGATTGTATAGGAGTTTTTGAACTAAAAAAGGAGCAATAGCTTCCCTCTT
GTTTTATCAAGAGGGCGTTATTGCTCCTTTTTTTATTTATTAGTATTTACCTTACACAGT
TTCTTTAAAAATAACAAGGGGCTTTTCTAGTTTGGTTCGATTAGCGTGTTTTATCTTTGT
ATTAATTTCTATTATAGGTTTATATATCCTTTTCCCAATCGTTTATGAAGTTTTATTTCC
AATTCACTTTCAATCTAAAATAGATAAAAATTATAATTTTGATTATTTATTGCTTTTATT
TTAGAAATAAAAAAGAAATAATATGCTCTTTTTTTATGTTAATGGAAAAATAAAATATAG
TAATAGTAGATAATACTAAATAGTAGATAATACTACATAATAGGG
>Citrus_swinglei_FJ434160
CGCATTGTTGCCCCACCCCACCCCCCCAAACCAAGGCGGGGGCCCCGGGGTGCGGGCGGA
GATTGGCCTCCCGTGCGCTGACCGCTCGCGGTTGGCCCAAATCTGAGTCCTCGGCGACCG
AAGCCGCGGCGATCGGTGGTGAAACAAAAGCCTCTCGAGCTCCCGCCGCGCGCCCGGTGT
CCGAGTGGGGACTCTGCGGCCCTGAAGCTCCGCGCAAGCGGCGCTCGCATCG
>Styrax_tonkinensis_KPS0037A04I
CACATCACCCTGCGCCCTCCCAGCACTCCTTCTGGCGTCTGGTGTCTGGGGCGTGGTATA
TTGGCCCCCCGTGCCCTGTGGAGCGCGGTCGGCCTAAAATGGCATGCATGACATCTGTCG
ACACAAAACAGTGGTTGGCGATTAGTCGTTACTATCCTGTGGTGTCGCTTGCGGTGTCGG
TTGTGTTGTAGACCCAGAGTGCCGTTGCGACGGTGCCTCGGTTG
>Astragalus_membranaceus_KJ999283
TATTTTGGTTGTAAAGAAGGATACGAGTTTTTGAAAGTAAAGGGGTAGTAATATCAACAC
TGTTGATATTACTCCCCTTTTACTTTTATTTGAGTAGTCTTTTTGATCTTTTTGTAACTT
CGAGTAAATTCCGTTTAATTTAATAATTAAAATAATTAAGAAAAAAAAAAAGAAATGAAT
GTTTTTTTTATCGTATTTTTTTTAGATTAGATTTTAGAATATTCGTAAGAACTTAGAAGA
AAATAAATGATAATGAAAAAAAAGTCTAAAAAAATTTATACATAGTATTAATAAGG
>Astragalus_membranaceus_KJ999280
TATTTTGGTTGTAAAGAAGGATACGAGTTTTTGAAAGTAAAGGGGTAGTAATATCAACAC
TGTTGATATTACTCCCCTTTTACTTTTATTTGAGTAGTCTTTTTGATCTTTTTGTAACTT
CGAGTAAATTCCGTTTAATTTAATAATTAAAATAATTAAGAAAAAAAAAAGAAATGAATG
TTTTTTTTATCGTATTTTTTTTAGATTAGATTTTAGAATATTCGTAAGAACTTAGAAGAA
AATAAATGATAATGAAAAAAAAGTCTAAAAAAATTTATACATAGTATTAATAAGG
>Prunus_arborea_var._montana_KF186465
CACGTCGTTGCACCCCCCTACTCCCTCGGGATTACGGGGTGCGGATTATGGCCTCCCGTA
CGCTCCGTCGCGCGGTTGGCATAAATACCAAGTCCTTGGCGACGCACGCCACGACAATCG
GTGGTTGCGAAACCTCGGTTGCCCGTCGTGTGCGGTCGTCGCGCATCGGGGACTCGAAAA
ATTGCTTGGCTCCGGCTTGGCTTTCAACG
>Astragalus_membranaceus_KJ999284
TATTTTGGTTGTAAAGAAGGATACGAGTTTTTGAAAGTAAAGGGGTAGTAATATCAACAC
TGTTGATATTACTCCCCTTTTACTTTTATTTGAGTAGTCTTTTTGATCTTTTTGTAACTT
CGAGTAAATTCCGTTTAATTTAATAATTAAAATAATTAAGAAAAAAAAAAGAAATGAATG
TTTTTTTTTATCGTATTTTTTTTAGATTAGATTTTAGAATATTCGTAAGAACTTAGAAGA
AAATAAATGATAATGAAAAAAAAGTCTAAAAAAATTTATACATAGTATTAATAAGG
>Astragalus_membranaceus_KJ999285
TATTTTGGTTGTAAAGAAGGATACGAGTTTTTGAAAGTAAAGGGGTAGTAATATCAACAC
TGTTGATATTACTCCCCTTTTACTTTTATTTGAGTAGTCTTTTTGATCTTTTTGTAACTT
CGAGTAAATTCCGTTTAATTTAATAATTAAAATAATTAAGAAAAAAAAAAAGAAATGAAT
GTTTTTTTTATCGTATTTTTTTTAGATTAGATTTTAGAATATTCGTAAGAACTTAGAAGA
AAATAAATGATAATGAAAAAAAAGTCTAAAAAAATTTATACATAGTATAATAAGG
>Coix_lacryma-jobi_var._ma-yuen_KX675135
CGCCAAAAGACACTCCCAACCCACCCCCGGGGAGGGACGTGGTGTCTGGCCCCCCGCGCC
GCAAGGCGCGGTGGGCCGAAGTTGGGGCTGCCGGCGAATCGTGTCGGGCACAGCACGTGG
TGGGCGACACCTAGTTGTTCTCGGTGCAGCGCCCCGGCACGCAGCCAGCACATCGGCCCT
AAGGATCCATCGGGCACCGCAGCGCACCGTCGCTCGGACCG
>Rubus_columellaris_KP093156
CACGTCGTTGCCCCCCCCAATCCCCTCGGGAGTTGGGCGGGACGGATGATGGCCTCCCGT
GTGCTCTGTCATGCGGTTGGCATAAAAAACAAGTCCTCGGCGACTAACGCCATGACAATC
GGTGGTTGTCAAACCTCTGTTGCCTATCATGTGCGCGTGTCGAACGAGGGCTCAACGAAC
CATATTGTATCGATTCGTCGATGCTTTCAACG
>Amomum_compactum_JF421465
TGGCAACATCGCCTTTGCTCCTTGCGAAGCGCGGAAATTGGCCTCGTGTGCCCTCGGGCA
CAGTCGGTCGAAGAGCGGGCAGTCGGCAGTCGTCGGGCGCGATGGGTGCTGGTCACCCTG
TGCGTGAATGGAACGTCGCCCCCGATGTGTTGGGATGTGTCCTCGAGAGACCCTGTGCGA
TTGCGGCACCGTGTGAAAGTGTCGTGCCCGTCGGATTG
>Strychnos_atlantica_JF937949
CGCATCGCGTCGCCCCCCCCACACGCCCACTCGGGCCGTGTGAGGGGGACGGATAATGGC
CTTCCGTTCTTTCTCGCGGTTGGCCTAAATGAGAGTCCCTCCCGACGGGCGTCACGACAA
GTGGTGGTTGAATCCCTCAACTGGCGTAGATGTCGTTTGCGAACCCGTTGCTGGAGCGGA
CTGCCCTGACCCTAACCCCGAGTGTCTCGACGACTCTCG
>Panax_vietnamensis_KJ418195
CGCATCGCGTCGCCCCCCAACTCATCACTCCCTCACGGGAGTCGAGGCGGAGGGGCGGAT
AATGGCCTCCCGTGTCTCACCGCGCGGTTGGCCCAAATGCGAGTCCTTGGCGATGGACGT
CACGACAAGTGGTGGTTGTAAAAAGCCCTCTTCTCATGTCGTGCGGTGACCCGTCGCCAG
CAAAAGCTCTCATGACCCTGTTGCGC
>Panax_vietnamensis_KJ418194
CGCATCGCGTCGCCCCCCAACTCATCACTCCCTCACGGGAGTCGAGGCGGAGGGGCGGAT
AATGGCCTCCCGTGTCTCACCGCGCGGTTGGCCCAAATGCGAGTCCTTGGCGATGGACGT
CACGACAAGTGGTGGTTGTAAAAAGCCCTCTTCTCATGTCGTGCGGTGACCCGTCGCCAG
CAAAAGCTCTCATGACCCTGTTGCGC
>Panax_vietnamensis_KJ418193
CGCATCGCGTCGCCCCCCAACTCATCACTCCCTCACGGGAGTCGAGGCGGAGGGGCGGAT
AATGGCCTCCCGTGTCTCACCGCGCGGTTGGCCCAAATGCGAGTCCTTGGCGATGGACGT
CACGACAAGTGGTGGTTGTAAAAAGCCCTCTTCTCATGTCGTGCGGTGACCCGTCGCCAG
CAAAAGCTCTCATGACCCTGTTGCGC
>Gentiana_angustifolia_KU674176
GACCTCGGTCTTAATCCTAGAATTCTATTATATAATTCTAATATAGGATTATTCTAATAT
AGGATTAAGAATTAAAATAAAGGAGCAATGTGGATTATTGCTCCTTTATTTTAATTCTAG
TTCGGTAAGGATTATTATTAGAAATTATTTTAAGAATATTAAAATAATCTATATTTTAAT
ATTAGTTATCAATATTGGTAACTAAGATATAAAGAAGAAAAAGAAGAATATGTTTAAAAT
GACATTACAATTATAACAAATTCTAAATAAAAAACTAGTAAAACAAAAAAATATAAAAAA
GAGTGAAAACAAAATAAAACAGTATCCAAAATGTCAAGACTAAAGAAATACAGATAGTCA
AGGG
>Gentiana_angustifolia_KU674177
GACCTCGGTCTTAATCCTAGAATTCTATTATATAATTCTAATATAGGATTATTCTAATAT
AGGATTAAGAATTAAAATAAAGGAGCAATGTGGATTATTGCTCCTTTATTTTAATTCTAG
TTCGGTAAGGATTATTATTAGAAATTATTTTAAGAATATTAAAATAATCTATATTTTAAT
ATTAGTTATCAATATTGGTAACTAAGATATAAAGAAGAAAAAGAAGAATATGTTTAAAAT
GACATTACAATTATAACAAATTCTAAATAAAAAACTAGTAAAACAAAAAAATATAAAAAA
GAGTGAAAACAAAATAAAACAGTATCCAAAATGTCAAGACTAAAGAAATACAGATAGTCA
AGGG
>Gentiana_angustifolia_KU674178
GACCTCGGTCTTAATCCTAGAATTCTATTATATAATTCTAATATAGGATTATTCTAATAT
AGGATTAAGAATTAAAATAAAGGAGCAATGTGGATTATTGCTCCTTTATTTTAATTCTAG
TTCGGTAAGGATTATTATTAGAAATTATTTTAAGAATATTAAAATAATCTATATTTTAAT
ATTAGTTATCAATATTGGTAACTAAGATATAAAGAAGAAAAAGAAGAATATGTTTAAAAT
GACATTACAATTATAACAAATTCTAAATAAAAAACTAGTAAAACAAAAAAATATAAAAAA
GAGTGAAAACAAAATAAAACAGTATCCAAAATGTCAAGACTAAAGAAATACAGATAGTCA
AGGG
>Gentiana_angustifolia_KU674179
GACCTCGGTCTTAATCCTAGAATTCTATTATATAATTCTAATATAGGATTATTCTAATAT
AGGATTAAGAATTAAAATAAAGGAGCAATGTGGATTATTGCTCCTTTATTTTAATTCTAG
TTCGGTAAGGATTATTATTAGAAATTATTTTAAGAATATTAAAATAATCTATATTTTAAT
ATTAGTTATCAATATTGGTAACTAAGATATAAAGAAGAAAAAGAAGAATATGTTTAAAAT
GACATTACAATTATAACAAATTCTAAATAAAAAACTAGTAAAACAAAAAAATATAAAAAA
GAGTGAAAACAAAATAAAACAGTATCCAAAATGTCAAGACTAAAGAAATACAGATAGTCA
AGGG
>Panax_wangianus_U41690
CGCATCGCGTCGCCCCCCAACCCATCACTCCCTTGCGGGAGTCGAGGCGGAGGGGCGGAT
AATGGCCTCCCGTGTCTCACCGCGCGGTTGGCCCAAATGCGAGTCCTTGGCGATGGACGT
CACGACAAGTGGTGGTTGTAAAAGGCCCTCTTCTCATGTCGTGCGGTGACCTGTCGCCAG
CAAAAGCTCTCATGACCCTGTTGCGCCGTCCTCGACGCGCGCTCCGACCG
>Panax_wangianus_U41691
CGCATCGCGTCGCCCCCCAACCCATCACTCCCTTGCGGGAGTCGAGGCGGAGGGGCGGAT
AATGGCCTCCCGTGTCTCACCGCGCGGTTGGCCCAAATGCGAGTCCTTGGCGATGGACGT
CACGACAAGTGGTGGTTGTAAAAGGCCCTCTTCTCATGTCGTGCGGTGACCTGTCGCCAG
CAAAAGCTCTCATGACCCTGTTGCGCCGTCCTCGACGCGCGCTCCGACCG
>Curcuma_aromatica_GQ434452
TGACGTTGTCGCTTTTGCTCCATGCTTTGTCGGCATTGAGTGAGCGCGGAAGTTGGCCCC
GTGTGCCCTCGGGCACAGTCGGTCGAAGAGCGGGTAGTCGGCAATCGTCGAGCACGATGG
ACGTTGGTCGTCGCGAGCGAGAACTGAACGTCTTCCTCTTCGTTTTGGGATGAGCCCTCA
AGAGACCCTGCGTGATGATTGCGGAGCCGCGCGAAAGCGCCGCGCGTCAATCATTTG
>Curcuma_aromatica_GQ434451
TGACGTTGTCGCTTTTGCTCCATGCTTTGTCGGCATTGAGTGAGCGCGGAAGTTGGCCCC
GTGTGCCCTCGGGCACAGTCGGTCGAAGAGCGGGTAGTCGGCAATCGTCGAGCACGATGG
ACGTTGGTCGTCGCGAGCGAGAACTGAACGTCTTCCTCGTCGTTTTGGGATGAGCCCTCA
AGAGACCCTGCGTGATGATTGCGGAGCCGCGCGAAAGCGCCGCGCGTCAATCATTTG
>Rubus_lasiostylus_EF034134
CACGTCGTTGCCCCCCCCAACCCCCTCGGGAGTTGGGCGGGACGGATGATGGCCTCCCGT
GTGCTCCGTCATGCGGTTGGCATAAAAACCAAGTCCTCGGCGACTAACGCCACGACAATC
GGTGGTTGTCAAACCTCTGTTGCCTATCGTGTGCGCGTGTCGAACGAGGGCTCAATGAAC
CATGCTGCATTGATTCGTCGATGCTTTCAACG
>Cnidium_monnieri_KX675029
CGCATCGTCTTGCCCACAAACCACTCACACCTGAGAAGTTGTGCCGGTTTGGGGGCGGAA
ACTGGCCTCCCGTACCTTGTTGTGCGGTTGGCGGAAAAACGAGTCTCCGGCGATGGACGT
CGCGACATCGGTGGTTGTAAAAGACCCTCTTGTCTTGTCGCGCGAATCCTCGTCATCTTA
GCGAGCTCCAGGACCCTTAGGCAGCACACACTCTGTGCGCATCGACTG
>Aconitum_monticola_JN043763
GATTTAGGTCTTGGKGCATGCCTGGCTTAGTGTATATGAGTCATTGAAGTTGCAGGAGTA
ATACCCTATTTCTTGTTCTGTTAAGAGGCTGGGTATTGCTCCTGCATTTTGTTTGTATTA
AGTAAAAAATTTACTTTAACAGATTGGTGTTGGTTTGGTGAATTCTAGATTATAATACTA
TTATGATTATATCATATGATTATGTTCCTCAAATTTTTTTTTTTTTTTATTTGATAAAGC
ARAGGG
>Aconitum_monticola_JN043765
GATTTAGGTCTTGGTGCATGCCTGGCTTAGTGTATATGAGTCATTGAAGTTGCAGGAGTA
ATACCCTATTTCTTGTTCTGTTAAGAGGCTGGGTATTGCTCCTGCATTTTGTTTGTATTA
AGTAAAAAATTTACTTTAACAGATTGGTGTTGGTTTGGTGAATTCTAGATTATAATACTA
TTATGATTATATCATATGATTATGTTCCTCAAATTTTTTTTTTTATTTGATAAAGCAAAG
GG
>Aconitum_monticola_JN043764
GATTTAGGTCTTGGTGCATGCCTGGCTTAGTGTATATGAGTCATTGAAGTTGCAGGAGTA
ATACCCTATTTCTTGTTCTGTTAAGAGGCTGGGTATTGCTCCTGCATTTTGTTTGTATTA
AGTAAAAAATTTACTTTAACAGATTGGTGTTGGTTTGGTGAATTCTAGATTATAATACTA
TTATGATTATATCATATGATTATGTTCCTCAAAATTTTTTTTTATTTGATAAAGCAGAGG
G
>Astragalus_shultziorum_AF121693
CATATCGTTGCCCGATGCCTATTGCAGTGCAATAGGAATTTCTAGGGCGAATGATGGCTT
CCCGTGAGCATTGTTGCCTCGCGGTTGGTTGAAAATCGAGTCCTTGGTGGGGTGTGCCAT
GATAGATGGTGGTCGAGTTAGCACGATACCGATCGTGTGCATGCTCCCCAAAATATGGCC
TCTATGACCCACACGCGTCTTTTGACGCACATGA
>Atractylodes_chinensis_JX083767
CGCATCGCGTCGCCCCCTACCACGCCTCCCCCACGGGGACGCGTGTCGTCGGGGGCGGAG
ATTGGTCTCCCGTGCCCACGGCGCGGCTGGCCTAAAAGGGAGTCCCCTTCGACGGACGCA
CGGCTAGTGGTGGTTGTAATGGCCCTCGTATCGAGCCGTGCGTCGCGAGCCGCAAGGGAA
GCGCTCGACAAAGACCCCAACGCGTCGCCTCACGACGACGCTTCGA
>Asparagus_sp._Burrows_9786_JX574328
GACTTTAGTCTTAATGTAGTAAGAATCGTTGAAGGAGCCATACCCAATATCTTGTTTTCG
TAAGATATTGGGTATAGCTCCCTCCCCCGCCAATGAATGATAAGTATCTATTTTATTCCA
TTAACGACGAGATTTATTATCATTTCTCGCATGTCTCGCGAAAGTCAGAGTAGGCGCGAA
TTCTCCCAATTTGTGACCTACCATACGATCCGTTATATAAATAGGTAAATGTTCCTTTCC
ATTATGAATAGCGATTGTATGGCCAATCATTTTGGGTATAATGGTAGATGCCCGAGACCA
AGTTACTATTATTTCTTTCTCCTCCCTCATGTTGAGTTTTTCAATTTTTCTCGATAAATG
ATTAGCTACAAAAGGATTTTTTTTTAGTGAACGTGTCACAGCTGATTACTCCTTTTTTTA
CATTTTAAAGATTGGCATTCTATGTCCAATAGAATATCTCGATCTAAGTATGAAGGTAAG
AATAAATACAATAATGATGAATGGAAAAAAGAGAAAATTCTTTAGCTAGATAAGGG
>Scopolia_japonica_KX714226
CGCATCCCGTCGCCCCTCGCGCGCCGCGCGGGGCGGAAGCTGGCCTCCCGTGCGCCCCGA
GCGCGCGGCTGGCCTAAATGCGGGTCCACGTCGACGGACGTCGCGGCATGTGGTGGTTGT
AACCCAGCTCTCGCGGTGCCGCGTCGTGCGTCCGGACTCCCCGACCCTCTTTGCGCTCGC
GCGCTCCGACCG
>Capsicum_annuum_JQ885436
TGCATCGCGTCACCCCCTTGCATCGCACCTTAATCATGGGGTGCGCTTCCATCACAGGGC
GGATACTAGCCTCCCGTTAACCTCAAGCTCGCGGCTGGCCTAAATGCGAGTCCATGTCAA
TGAACGTGGCAAGTGGTGGTTGTAACTCAACTCTCTTTGCTGTCGCGGCTACAGCCTGTC
GTGCATTTAGACTTCGGGACCCTACCGTGCTTAGGCTCTCTAACTG
>Capsicum_annuum_JQ885437
TGCATCGCGTCACCCCCTTGCATCGCACCATAATCATGGGGTGCGCTTCCATCACAGGGC
GGATACTAGCCTCCCGTTAACCTCAAGCTCGCGGCTGGCCTAAATGCGAGTCCATGTCAA
TGAACGTGGCAAGTGTTGGTTGTAACTCAACTCTCTTTGCTGTCGCGGCTACAGCCTGTC
GTGCATTTAGACTTCGGGACCCTACCGTGCTTAGGATCTCTAACTG
>Gentiana_straminea_HM598115
CGCATCGCGTCGCCCCCCAACACCGTGTATGAAACATTGCCGGTTGTCGGAGGGGCGGAT
ATTGGCTTCCCGTGCTTCGGTGCGGCTGGCCTAAATGCAAGTCCCTTGCGACGGACACGA
CGACAAGTGGTGGTTGATTGCCTCAACTAAGGTGCTGTCGCGCGTTGCCCCGTCGGATGA
GGAGACTTCCTTGACCCTAATGCAAGCGTCGTCACGACGCCTGCCACGACCG
>Astragalus_mongholicus_JF736665
CATATCGTTGCCCGATGCCTATTGCAGTGTGATAGGAATTTTTAGGGCGAATGATGGCTT
CCCGTGAGCGTTGTTGCCTCGCGGCTGGTTGAAAATTGAGTCCTTGGTGGGGTGTGCCAT
GATAGATGGTGGTCGAGTTAGCACGAGACCCATCATGTGTACGCTCCCCATAATATGGCT
TCGATGACCCACATGCGTCTTTTGACTCTCATGA
>Capsicum_annuum_JQ885433
TGCATCGCGTCACCCCCTTGCATCGCACCTTAATCATGGGGTGCGCTTCCATCACAGGGC
GGATACTAGCCTCCCGTTAACCTCAAGCTCGCGGCTGGCCTAAATGCGAGTCCATGTCAA
TGAACGTGGCAAGTGGTGGTTGTAACTCAACTCTCTTTGCTGTCGCGGCTACAGCCTGTC
GTGCATTTAGACTTCGGGACCCTACCGTGCTTAGGGCTCTCTAACTG
>Alisma_orientale_DQ016540
CGCCTCTAGGCGCTCCCCTCCCACTTGAGTTCAGCATCTTGATGTTGGCCTTGTTGGTGG
TGGATGCGGATGTTGGCCTTCCGTGGCTTTGCCGCCGCGGTGGGCTGAAGGATGTGGAGT
CGGTCCGTCCAACGTTATTGGGCATGACTGTGCTGGGTCGCTGCAGCTACTGCTCGTTGC
TCGCTGGGTGCGGCAGTCTTAGCAAATGCGGGCATCGTCGTTGTGTCGAGTAGCCTTGTT
GTC
>Alisma_orientale_DQ016541
CGCCTCTAGGCGCTCCCCTCCCACTTGAGTTCAGCATCTTGATGTTGGCCTTGTTGGTGG
TGGATGCGGATGTTGGCCTTCCGTGGCTTTGCCGCCGCGGTGGGCTGAAGGATGTGGAGT
CGGTCCGTCCAACGTTATTGGGCATGACTGTGCTGGGTCGCTGCAGCTACTGCTCGTTGC
TCGCTGGGTGCGGCAGTCTTAGCAAATGCGGGCATCGTCGTTGTGTCGAGTAGCCTTGTT
GTC
>Rosa_canina_KM353039
CACGTCGTTGTCGGGAGTTGGATGGGACGGATGATGGCCTCCCGTGTGCTCAGTCACGCG
GTTGGCATAAATACCAAGTCCTCGGCGACCAACGCCACGACAATCGGTGGTTGTCAAACC
TCGGTTTCCTGTCGTGCGCGCGTGTTGATCGAGTGCTTTCTTAAACAATGCGTGTCGATC
CGTCGATGCTTACAAC
>Cyperus_pulchellus_JX566736
GAAGCCCATCAACGCTCGGTCACCCCTCCACAAACTGTGGCGGCGGACCCGACCAGATGC
GGACATTGGCTCTCCGAGTCGTAAAGGCACGGTGGGCTCAAGTGCAAGGCCGTCGACGAT
GTTGGGAGCGGCAAGTGGTGGGCTACTGCGCATGCCGACCCCGACCCTGTCGACATTTGG
CCCTTGTTGACCCCAGAACAAGAAGATTGTCACNATAGCGTCTCGCTTTGTGACATATTC
GGACCG
>Scrophularia_ningpoensis_FJ980433
CGCATCGCGTCGCCCCCCTCCCAATCCCTTGGGATACAGAGAGGGGCGGATATTGGCCTC
CCGTGCTCTTTGGTGCGCGGCCGGCCCAAATGTGATCCCGCGTCGACGCGAGTCACGACC
AGTGGTGGTTGATTCCTCAACTCGCGTGCTGTCGTGCCGTATTGCGTCGTTCGTTTGGGC
ATCGTCGTAGACCCAAAAGGTGCTCTCGAGTGCCTTCGACCG
>Prunus_spinosa_KF186463
CACGTCGTTGCCCCCCCATCTACTCCTTCGGGATTGCGGGGGGCGGATGATGGCCTCCCG
TGCGCCTCGTCGCGCGGTTGGCATAAATRCCAAGTCCTCGGCGACGCACGCCACGACAAT
CGGTGGTTGCGAAACCTCGGTTGCCCGTCGTGTGCGGTCGTCGCGCATCGAGGGCTCGAA
AAAATTGCCGGGCTCCGGCTCGGCTTTCAACG
>Panax_ginseng_U41681
CGCATCGCGTCGCCCCCCAACCCATCACTCCCTTGCGGGAGTTGAGGCGGAGGGGCGGAT
AATGCCTCCCGTGTCTCACCGCGCGGTTGGCCCAAATGCGAGTCCTTGGCGATGGACGTC
ACGACAAGTGGTGGTTGTAAAAAGCCCTCTTCTCATGTCGTGCGGTGACCCGTCGCCAGC
AAAAGCTCTCATGACCCTGTTGCGCCGTCCTCGACGTGCGCTCCGACCG
>Cnidium_monnieri_KX674773
CGCATCGTCTTGCCCACAAACCACTCACACCTGAGAAGTTGTGCCGGTTTGGGGGCGGAA
ACTGGCCTCCCGTACCTTGTTGTGCGGTTGGCGGAAAAACGAGTCTCCGGCGATGGACGT
CGCGACATCGGTGGTTGTAAAAGACCCTCTTGTCTTGTCGCGCGAATCCTCGTCATCTTA
GCGAGCTCCAGGACCCTTAGGCAGCACACACTCTGTGCGCATCGACTG
>Cnidium_monnieri_KX674772
CGCATCGTCTTGCCCACAAACCACTCACACCTGAGAAGTTGTGCCGGTTTGGGGGCGGAA
ACTGGCCTCCCGTACCTTGTTGTGCGGTTGGCGGAAAAACGAGTCTCCGGCGATGGACGT
CGCGACATCGGTGGTTGTAAAAGACCCTCTTGTCTTGTCGCGCGAATCCTCGTCATCTTA
GCGAGCTCCAGGACCCTTAGGCAGCACACACTCTGTGCGCATCGACTG
>Bupleurum_smithii_JN788912
GACCGAGTCTTAGAATATACGAGTTTTTTTTATAAAAAAGGAGCAATAACCTCTTTCTTG
TTCTATCAAGAGCGCGGTATTGCTCCTTTTTTTATTTATTTTTAGTTATTAGTATGAGTA
TTTACCTAGTTTGTTTAAAAAAATTTATACAAACTTTTTTTATTTTTATTGGTTCGTTCA
CGATTGAGTATCATATTTGAATTCTATTCTAAAAAGTTTGGCTATCTTATTCCCAACATT
TTGGGAACGATAAAAAAAATGATTTTGAATAATAATAAAATAAAATTTGAATAATAAAAG
AGGACTCGAATCTTTTTATTTTCAAATGTAACTAAAAGAAACCTAGGGGG
>Scrophularia_laxiflora_KR361683
TATATCAATATTAAGGAGCAATAAACTTTTTCTTCTTCTATCAAGAGGGTTTATTGCTCC
TTAATTTTCTTTTCAATTAGGAGTATTTTGTTAGTAGTATTGTACTTACCTAGACTTTTT
TCTTTCCATTGCCAAAAAATAAGGAAAAGTATTTAATTAAAAAGGGTTAATTAACGATTG
AGTAGTATTCTTTCGTTCTGTACTGTATAATTTTTTTTCGTTTTTTTTTTTAATTAAAAG
GATAAAATTTCCACTTTTGCTTCATTTTTTTATTTTTAAAATAAAAATATCTTAAAAATA
AGAAAGAAGATAAATGAAATGATTGAAATTCTATTTTTGTGTTACAATTTGTAAAAAATA
AAAAAAACAAATTAAAATAAAATAATAAAAGACTTTATTAAAAGAA
>Mentha_spicata_KM009032
GACTTGTTCTTAGTGTGTAGGAGTTTTTGAAAATAGACTAGATAAATATAAGGAGCAAGA
AACCCTTTTTTGATAAAACAAGAAAGGGTTTCTTGCTCCTTTATTTTCTTTTCAATTAGG
AGCCCTTTTCTATATTTTCTATTTTCTAGTAGTATTGGACTTGCCTAGAATTTTTCTTTC
CATTACAGAATAAAAAAAGAAGATAAAAAAACGATGGAAATTCCATCTTTTGTTTTTCAA
TTTCTAAAAAAGTTGAAATTGAAAATTGCTAAAGTAAAAAAATATTTTAACTATAATTTT
ATTTATAGTAGAGGG
>Curcuma_angustifolia_JQ409752
GATTTTTGTCTTAGTGTATCTGAATTGTTAAAGAAATGTAGCAATACCCTGAAATAACAA
TACCCCATATCTCGCTTAAGCGAGATATGGGGTATTGTTATTTTGTTTGATGTAATGTAA
TAGTATTTTCATTTTTTGCGTATAGCATACATATTTATTTATATTGTATAACATATTTAG
ATATTTAGATTGTATATATGTATATTAAATACAAATACATAAGTATATAAGTATATAAAG
TATAAGAAATGAACTTAACGACGAGATTTATTATCGTTTCTTGCATGTCTCGTAAAAGAC
AGAGTAGGTGCAAATTCTCCCAATTTGTGACCCACCATACGATCCGTTATATAAATAGGT
AAATGTTCCTTTCCATTATGAATAGCGATTGTATGGCCAATCATTGTGGGTATAATGGTA
GATGCCCGAGACCAAGTTACTATTATTTCTTTCTCTTCCCTCGTGTTGAGTTTTTCAATT
TTTGCCGATAAATGATTAGCTACAAAAGGGTTTTTTTTTAGTGAACGTGTCATGTCACAG
TGTATTACTCCACATTTTTTATTTTAAAGATTGGCATTCTATGTCCAATATCTCGATCTA
AGTTAAGTATGGAGGTCAGAATAAATACAATAATGATGAATGGAAAAAAGATAAAATC
>Capsicum_annuum_JQ885438
TGCATCGCGTCACCCCCTTGCATCGCACCTTAATCATGGGGTGCGCTTCCATCACAGGGC
GGATACTAGCCTCCCGTTAACCTCAAGCTCGCGGCTGGCCTAAATGCGAGTCCATGTCAA
TGAACGTGGCAAGTGCGTGGTTGTAACTCAACTCTCTTTGCTGTCGCGGCTACAGCCTGT
CGTGCATTTAGACTTCGGGACCCTACCGTGCTTAGGCTCTCTAACTG
>Aconitum_reclinatum_KY417516
GATTTAGGTCTTGGTGCATGCCTGGCTTAGTGTATATGAGTCATTGAAGTTGCAGGAGTA
ATACCCTATTTCTTGTTCTGTTAAGAGGCTGGGTATTGCTCCTGCATTTTGTTTGTATTA
AGTAAAAAATTGACTTTAACAGATTGGTGTTGGTTTGGTGAATTCTAGATTATAATTATA
ATACTATTATGATTATATCATATGATTATGTTCCTCAAAATTTTTTTTTTTATTTGATAA
AGC
>Salvia_kiaometiensis_JQ934127
CGCATCGCGTCGCCCCCTCTCCCCGCGCACAGCGCGGTTTGCGGGGGTGGAAATTGGCCT
CCCGTGCACCCCGGCGCGCGGCTGGCCCAAATGCGATCCCTCGGCGACTCGTGTCGCGAC
AAGTGGTGGTTGAACAACTCACTTTCGTGTCGTGCTTCTGCGTCGTCGGTATGGGCATCC
GTAAACGACCCAACGGTGTCGGCGTCGCACGGCGCCCCACCTTCGACCG
>Astragalus_peterfii_HQ241863
CATATCGTTGCCCGATGCCTATTGCAGTGCAATAGGAGTTTCTAGGGTGAAGGATGGCTT
CCCGTGAGCGTTGTTGCCTCGCGGTTGGCTGAAAATCGAGTCCTTGGTGGGGTGTGCCAT
GGCAGATGGTGGTCGAGTTAGAACGATACCGATCATGTGCATGCTCCCCAAAATATGGCC
TCTATGACCCACACGCGTCTTTTGGCGCTCATGA
>Epimedium_sagittatum_GQ434792
CGCACAGCGTCGCTCCCACCATGATGCCTTTGTTCTGTTATCGGGCAACTGCAACGTGGC
TTGGGAAGCGGATATTGGCCCCCCGTACCTTTGTAGGCGCGGCCGGCCTAAAATTCGGCC
CTCGGCGACGAGCGTCACGATCAGTGGTGGTTGAATAACCCCTTTGTCATAGACCGGTAT
CGTGTTGTTTCGTCGTCTATTTGGGCCATATGGACCCTTGCGTGTCGTATAAACGACATT
CACTCTG
>Forsythia_suspensa_KF366059
CGCATCTCGTCGCCCTCCACCTCCCTCCGAAAGGGATTCGTGAGGTGCTGGGCTGGATAT
TGGCCTCCCGTGCGCGATCGTGTGCGGTTGGCCTAAATTTGATTCGGCATCGACGCATGT
CACGACAATTGGTGGTTGATGACCTCAACTTGCGTGTTGTCGTGCAAGGCTGCGTCGTTT
TGATCGGATGTTTTGACCCCATGGTGC
>Astragalus_peterfii_HQ241862
CATATCGTTGCCCGATGCCTATTGCAGTGCAATAGGAATTTCTAGGGCGAATGATGGCTT
CCCGTGAGCATTGTTGCCTCGCGGTTGGCTGAAAATCGAGTCCTTGGTGGGGTGTGCCAT
GGTAGATGGTGGTCGAGTTAGAACGATACCGATCATGTGCATGCTCCCCAAAATATGGCC
TCTATGACCCACACGCGTCTTTTGGCGCTCATGA
>Forsythia_suspensa_KF366057
CGCATCTCGTCGCCCTCCACCTCCCTCCGAAAGGGATTCGTGAGGTGCTGGGCTGGATAT
TGGCCTCCCGTGCGCCATCGTGTGCGGTTGGCCTAAATTTGATTCGGCATCGACGCATGT
CACGACAATTGGTGGTTGATGACCTCAACTTGCGTGTTGTCGTGCAAGGCTGCGTCGTTT
TGATCGGATGTTTTGACCCCATGGTGC
>Forsythia_suspensa_KF366056
CGCATCTCGTCGCCCTCCACCTCTCCCCGAAAGGGATTCGTGAGGTGCTGGGCTGGATAT
TGGCCTCCCGTGCGCGATCGTGTGCGGTTGGCCTAAATTTGATTCGGCATCGACGCATGT
CACGACAATTGGTGGTTGATGACCTCAACTTGCGTGTTGTCGTGCAAGGCTGCGTCGTTT
TGATCGGATGTTTTGACCCCATGGTGC
>Forsythia_suspensa_KF366055
CGCATCTCGTCGCCCTCCACCTCTCCCCGAAAGGGATTCGTGAGGTGCTAGGCTGGATAT
TGGCCTCCCGTGCGCCATCGTGTGCGGTTGGCCTAAATTTGATTCGGCATCGACGCATGT
CACGACAATTGGTGGTTGATGACCTCAACTTGCGTGTTGTCGTGCAAGGCTGCGTCGTTT
TGATCGAATGTTTTGACCCCATGGTGC
>Forsythia_suspensa_KF366054
CGCATCTCGTCGCCCTCCACCTCTCCCCGAAAGGGATTCGTGAAGTGCTGGGCTGGATAT
TGGCCTCCCGTGCGCCATCGTGTGCGGTTGGCCTAAATTTGATTCGGCATCGACGCATGT
TACGACAATTGGTGGTTGATGACCTCAACTTGCGTGTTGTCGTGCAAGGCTGCGTCGTTT
TGATCGGATGTTTTGACCCCATGGTGC
>Forsythia_suspensa_KF366053
CGCATCTCGTCGCCCTCCACCTCTCTCCGAAAGGGATTCGTGAGGTGCTGGGCTGGATAT
TGGCCTCCCGTGCGCCATCGTGTGCGGTTGGCCTAAATTTGATTCGGCATCGACGCATGT
CACGACAATTGGTGGTTGATGACCTCAACTTGCGTGTTGTCGTGCAAGGCTGCGTCGTTT
TGATCGGATGTTTTGACCCCATGGTGC
>Forsythia_suspensa_KF366052
CGCATTTCGTCGCCCTCCACCTTCCCCTGAAAGGGATTCGTGAGGTGCTGGGCTGGATAT
TGGCCTCCCGTGCGCCATCGTGTGCGGTTGGCCTAAATTTGATTCGGCATCGACGCATGT
CACGACAATTGGTGGTTGATGACCTCAACTTGCGTGTTGTCGTGCAAGGCTGCGTCGTTT
TGATCGGATGTTTTGACCCCATGGTGC
>Forsythia_suspensa_KF366051
CGCATTTCGTCGCCCTCCACCTTCCCCTGAAAGGGATTCGTGAGGTGCTGGGCTGGATAT
TGGCCTCCCGTGCGCCATCGTGTGCGGTTGGCCTAAATTTGATTCGGCATCGACGCATGT
CACGACAATTGGTGGTTGATGACCTCAACTTGCGTGTTGTCGTGCAAGGCTGCGTCGTTT
TGATCGGATGTTTTGACCCCATGGTGC
>Forsythia_suspensa_KF366050
CGCATCTCGTCGCCCTCCACCTCCCCCCGAAAGGGATTCGTGAGGTGCTGGGCTGGATAT
TGGCCTCCCGTGCGCCATCGTGTGCGGTTGGCCTAAATTTGATTCGGCATCGACGCATGT
CACGACAATTGGTGGTTGATGACCTCAACTTGCGTGTTGTCGTGCAAGGCTGCGTCTTTT
TGATCGGATGTTTTGACCCCATGGTGC
>Ephedra_monosperma_AY755746
CAAACCACAATTCGCCCCCCGGCTCATGTCGTCGGGGGGACGGCCTTGACCGTCCGGTCC
GCCTCGGCGGTGCGGTCGGTTGAAATACAAAAGGGGACCTTCGCATGCTCTCCGACGGTG
GGAGGTTGCGCATCGCGGCCCGCTTCCCGGGAGGGGTCGCATCCGGCACCGACCGTGCGG
GAGATGCTGCGCGAGGTTTCCCGATCGGAAAAGGACTTCATCGAAGGCGGGAGTTATTCC
CGTCACAGACG
>Bupleurum_angustissimum_HQ824767
CCGAGTTTTAGAATATACGAGTTTTTTTTTATAAAAAAAGGAGCAATAACCTCTTTCTTG
TTCTATCAAGAGCGCGGTATTGCTCCTTTTTTATTTATTTTTAGTTATTAGTATGAGTAT
TTACCTAGTTTGTTTAAAAAAATTTATACAAACTTTTTTTTTTATTTTTATTGGTTCGTT
CATGATTGAGTATCATATTTGAATTCTATTCTAAAAAGTTTGGCTATCTTATTCCCAACA
TTTTGGGAACGATAAAAAAAATGATTTTGAATAATAATAAAATAAAATTTGAATAATCAA
AGAGGAATCTTTTTATTTTCAAATGTAACTAAAAGAAACCTAG
>Scrophularia_chrysantha_KR361662
TATATCAATATTAAGGAGCAATAAACTTTTTCTTGTTCTATCAAGAGGGTTTATTGCTCC
TTTATTTTCTTTTCAATTAGGAGTATTTTTTTAGTAGTATTGTACTTACCTAGACTTTTT
TCTTTCCATTGCCGAAAAATAAAGAAACATTTTTATTTTTTTTTTAGGGTTAATTAACGA
TTGAGTAGTATTCTTTCGTTCTGTACTGTATAATTTTTTTTTTCGTTTTTTTTTTTTATT
AAAAAGGATCAAATTTCCACTTTTTGCTTCATTATTTTATTTTTAAAATAAGAATATCTT
AAAAATAAGAAAGAAGATAAATGAAATGATTGAAATTCCATTTTTGTCTTACAATTTGTA
AAAAATCCAAATAAAATTGAAAAATGGAATAAAATCAAATAATAAAAGACTATATTAA
>Mentha_canadensis_KF454265
CGCATCGTGTCGTCCCCCACCCCCGCGCGTATCGCCGGGTGGTTGGGGGCGGACACTAGC
CTTCCATGCACCTCGGCGTGTGGCCGGCCCAAATGAGATCCCCGGGCGACTGGCGTCGCG
ACAAGTGGTGGTTGAACATCTCAATCTCTATCATGGTCGTGCTGCCGTGTCGTCCCGTAC
AGGAATCGAAAATGACCCAACAGTGCTCGGCGTGAATAGCATCTCACCTTCAACCG
>Geranium_dahuricum_DQ192625
CGCGCTCCGTCGCCCCGCAACCCCGAACCCCGAAACGGGCCAGGGTGCTTGTGGTGCGGA
GATTGGTCTCCCGTGTGCCTTGCTCGCGGCTGGCCTAAAATTGAGTCCCGGGCGCTCTGT
TCTGCGGCCGACGGTGGTTGAGAAGCCCTCGAAATTGTGCTGCTGCAGTGCTGCCCGATG
CGGACCCTGTGACCCTTGCGCGACCTCTCCCCTTGGGGTGAGGGAGCTCCATCTG
>Mentha_canadensis_KF454268
CGCATCGTGTCGTCCCCCACCCCCGCGCGCATCGCCGGGTGGTTGGGGGCGGACACTAGC
CTTCCATGCACCTCGGCGTGTGGCCGGCCCAAATGAGATCCCCGGGCGACTGGCGTCGCG
ACAAGTGGTGGTTGAACATCTCAATCTCTATCATGGTCGTGCTGCCGTGTCGTCCCGTAC
AGGAATCGAAAATGACCCAACAGTGCTCGGCGTGAATAGCATCTCACCTTCAACCG
>Eriobotrya_bengalensis_KJ170700
GACTTTGGTCTTAGTATATATGAGTTCTTGAAAGTAAAGGAGTAATAACAAATTTCTTGT
TATATCAAGAGGTTTGTTATTGCTCCTTTACTATTTAGTTTTAGTATTTTTTTAGTTATT
ACTTAACTATGTTGTTTTATTCTTTTTTTTTAGTAAAAAAAAAAAAAAGAATAAAACAAC
AGCGGAAAAATTTTTAATTTGTAATACTACAGGGG
>Aconitum_piepunense_KY417312
CACACAGCGTCGCACCCCGTCAACCACGTTGTCGGGGAGCGGAGATTGGCCCCCCGGGCC
CCTGCGGGCACGGTCGGCACAAATGTTTGTCCCCGGCGGCGAGCGTCGCGGTCAGTGGTG
GTTGTATTTCTCATCCTCCTAAGACATCAAGACGCGTCGTCCTCGTTGCACGTTGGGACA
CATCGACCCCAAGGAGCCGCTTCGCGCGGC
>Polygonum_inflexum_GQ340009
CGCACCGCGTCGCCCCCACCCCCCTCCGGGGGGTACGGGGCGGAGATTGGCCCCCCGTGT
GCCTCGTGGCGCGCGGCCGGCCCAAACATAGACCCCGCGACCGCTGGACGGCGCGACGAT
CGGTGGAGTAGACCCTACGCATCCCGTCGCGCCCCGAGCGGCCCTCGGAGGCCACGATCG
ACCCTCAGTGAAACCACCGTT
>Polyporus_squamosus_KC572029
TAAAATTCTCAACCTTACAAACTTTTGTGTTTGATTTGGTTTGGAGTTGGAGGCTTGCTA
ATGGGAAATTCCTTTGGCTCCTCTCAAATGCATTAGCTTGGTTCCTTGCGGATTGGCTCC
TGGTGTGATAAATGTTTACGCCGCAGCTGTTGAAGCATTTTGGG
>Cyperus_lancastriensis_KX405774
GATAAACTAGATCTTTTGAATTGTTCATTATATTAATAATTTGAATATTAATTTGAGAAA
TACCCAATATACCCAATATATTAGTTTTTTAGACTAATATATTGGGTAAGGAAAAAAATA
TACTAGTATAGTAGTCTCTAAAATATCTCTCTCTATTGGGTAAGTATACCCGGAGGTTTA
TAAAATATAATATAAATAAAGGTATATTGCGTAAGTATACTTAGAGGATTAATACACTTG
ATTCTCGTTTTAAAAATTAATATAGAAAAAAGACGATTTTTTTTTCTAAACTAAGTAGTA
TAAATTCTCCATTTTTTCAGTTTTTTTTTATTTTTCAAAATAGGATTATAAATAATTTTT
TCACCAAAAATTTTTTTGGATAAAGATTTAATATTTCTATTGTTTATATCTTTCATTTCC
AAAAAATGGGTAGGTGTAAAATCTACCAAATCGTAACCTGTTTTATAAATTATGGATTGA
TAAGACCTCGATTTTTTACATAGCGATGTCATAATATATATAATATATAAAGTGAAAAAT
AAATGGTTTGGTTTAGATTGATCTTAACTCAATGTTTTTTTTATCTAAATTCAATACTCA
AAATAATTGAGAAAAAGAACTCATATTACTAAGGATTTTTTTTTTTGATTTGCTATGCGA
TCGACAGATAATTTTGAGCTTCGGTTGCGGACATAAAAGTATCTCTTTCCAGATCATTCT
GTATAACATTTATAGATTTATTATTCCTTTTTTTTTTTAGTAAATATGGAGATTCCATGT
CAAATACTTCAATCTAAGAGGTCAGAAAAAAAACAATAATGATGAATGGAAAAAAGAGAA
AATATTTTCTTTAGCTCGATCTTTTCTTTAGC
>Prunus_mume_AY500621
GACTTTGGTCTTAGTATATACGAGTTCTTGAAAGTAAAGGAGCAATAATAAATTTCTTGT
TATATCAAGAGGTTTGTTATTGCTCCTTTACTATTTAGTATTTTTTTTATTTACTACTTA
ACTTTACTTTACTATATTGTTCTATATTTTATTTTTTTTTAGTTAATTTACTACAAAATT
TAATTAAAATATTAAAAGTTTCAGTTTATTTTATGTTGTATTTTATCTTACAAGTAATGA
TAAATGGTGTAAATATTTGTAATAGTAAAGGG
>Zanthoxylum_coreanum_JN226789
CGCATCGTTGCCCCACCCCACCCCCTCAGGGGGGCCCGGCGGTGCGGGCGGATAATGGCC
TCCCGTGCGCTCCCCGCTCGCGGCTGGCCCAAAATTTGAGTCCCTGGCGACCGGAGCCGC
GACGATCGGTGGTGAAAACAAACCTCTCGAGCTCACGTCTTGTGCCCGGCCCCCAGTTTC
GGGACTCATGGACCCTGAAGCCCTGCGCAAGCAGCGCTCGCATCG
>Plantago_australis_GQ429144
GTTGTTTTTTTTGGGGGAGAAAAGGAACACAACCTCCCTCCACACGGGGGTGCTNGCGNA
GCTCCCACAAATGGAAAAGACTTGTTCTTAGTGTATAGGAGTGTTAGAAAATAGAATAGA
GAAAATAAGGGCGCACTCAACTCTTTCTTGTTTGATCTTTGATCAAGATAAGGAGGGGTA
TTGCTCCTTTATTTTCTTTAAAATTCGTATAGTCTTTTCTTATTTTATTATAAGAATCAA
ATCATCAAACAGTTTTCAAAATCCCAAAAAACTTAAACTACTAAAATGAAAAATGACTCT
ACTTAGTAAGTTATAGATTCTAGTAAGTATAGTGTCAGGGGATAGGG
>Capsicum_pereirae_EF537247
GATCCCAGTCTAGTCTATAGGAGGTTTTGAAAAGAAAGGAGCAATAATCATTTTCTTGTT
TTATCAAGAGGGTGCTATTGCTCCTTTCTTTTTTTCTTTTTATTTTATTTAGTAATTTAC
TAGTATTTTACTTACATATACTTTTTTGTTTACATTATAGAAAAAGAAAGAGAGGATATT
TGCCTGCATTTATTCAGGATTGAGTATTCTATTTTAATTTTGTATGTATTTATTTAAAAT
TATAGAAATATAACTTGTTCCTCTTCTTGCTAATGTTACTATATCTTTTTTATTTCATTT
CAAAAATAAAAATTAATTTTTATTTCAGATTCTTATCTTTTAAATAATAATATCATTCAA
ATAAGAAAGAAGAGAAATATTCGAACTTGAATCTTTTGTTTTCTAATTTAAATAATGTAA
AAATGGAATGTAAGTAGGCGAGGGG
>Aconitum_alboviolaceum_KY417447
GATTTAGGTCTTGGTGCATGCCTGGCTTAGTGTATATGAGTCATTGAAGTTGCAGGAGTA
ATACCCTATTTCTTATTCTGTTAAGAGGCTGGGTATTGCTCCTGCATTTTGTTTGTATTA
AGTAAAAAATTTACTTTAACAGATTGGTGTTGGTTTGGTGAATTCTAGATTATAATACTA
TTATGATTATATGATATGATTATGTTCCTCAAAATTTTTTTTTTTATTTGATAAAGC
>Polygala_venulosa_GQ889038
CGCATCGTCGCCTTCCTCGCCCTCGGCTCATCAACGGGTCGAGGTGCTTGGGGCGGATGA
TGGTCTCCCGTGTGCTTTGGCACGCGGCTGGCTGAAAATCGCAGGGCCATGGTGTACAAC
GCCACGTCGCATGGTGGACGAGTTAATCTCTAAGACCGGACGTTTGCGTCGCCGTTGCCC
CCGAGACCCACCGCGCTGCGATGCAGTGCCCTCCGACG
>Valeriana_clarionifolia_KM358848
CGCATCGCGTCGCCCCCCCTCCCCGCCTCCCCCTCACCGGGGCGCGGCGTGCGGCGGGGG
GCGCGGACGATGGCCTCCCGCTCCCCCATCGGTTGCGGCTGGCCCAAAACACGGTCCCCC
GGCGGCGGACGTCACGGCGAGTGGTGGTCGAATAAGCCCTCTGTTCGCGCCGTGGCCCTC
CCCGTCTTTCGGGCGGCGTATCGACCCATACGTGCTGTCCACTAGACGGCGCTCCGACA
>Gentiana_ligustica_AY773217
ATCGCGTCGCCCCCCAACACCGTGCATGAAATCGTGCCGGTCTTCGGAGGGGCGTATATT
GGCTTCCCGTGCTCCGGTGCGGCTAGCCTAAATGCAAGTCCCTTGCGACGGACACGACGA
CAAGTGGTGGTTGATTTACTCAACTAAGGTGCTGTCGCGCGCTGCCCCGTCGGATGAGGA
GACTTACTTGACCCTGATGCATACGTCGTCACGACGTCTGCCACGACCG
>Gentiana_ligustica_AY773216
ATCGCGTCGCCCCCCAACACCGTGCATGAAATCGTGCCGGTCTTCGGAGGGGCGTATATT
GGCTTCCCGTGCTCCGGTGCGGCTAGCCTAAATGCAAGTCCCTTGCGACGGACACGACGA
CAAGTGGTGGTTGATTTACTCAACTAAGGTGCTGTCGCGCGCTGCCCCGTCGGATGAGGA
GACTTACTTGACCCTGATGCATACGTCGTCACGACGTCTGCCACGACCG
>Prunus_serotina_subsp._serotina_JQ776875
CACGCCGTTGCCCCCCGCCACTCCCTCGGGATTGCGGGGGGCGGATGATGGCCTCCCGTG
CGCTCCGTCGCGCGGTTGGCGTAAATACCAAGTCCTCGGCGGCGCACGCCACGACAATCG
GTGGTTGCGAAACCTCGGTTGCCCGTCGTGTGCGGTCGTCGCGCATCGAGGGCTCGAAGA
ATTGCCTCGGCTCCGGCTCTGGCTTCAACG
>Zingiber_officinale_KPS0109A02I
TGGCATCGTCGCCTCTGCTCCTCCATGCCTCGTCGGTTGGTAGGTGCCGAGCGCGGAAAT
TGGCCCCGTGTGCCCTCGGGCACAGTCGGCCGAAGAGCGGGTAAAAGTCGGCAGTCGCGG
GGCACGACGGGTGTTGGTCGCCGTGAGCGGGAACAGAACGTCGTCCCCGTCGTTTTCGGA
CTGAATTCCTCAAGAGACCCTGCGTGATTGCGGCACCGGGCAGCGAATGAAAGAAAGCGC
GCCGTGCTGCCCGTCATCAACTTG
>Syzygium_banksii_AY187179
ACACATGGCGTTGCCCCTAACCCCTCGCCTTGAATTGGGCGGGCGGGACTTGGGTGCGTA
TGTTGGCCTCCCGAGATGACCTTATCCCGGTTGGCCCAAAATCGAGCGTCGGAGCGATTA
GCACCACGACATTCGGTGGTTGATGAGACCCCAATGATCAATGTCGTGCGTGTCGCTCAT
GCACANGCTCCAAGAATCTACC
>Prunus_serotina_subsp._serotina_JQ776879
CACGCCGTTGCCCCCTCCACTCCCTCGGGATTGCGGGGGGCGGATGATGGCCTCCCGTGC
GCTCCGTCGCGCGGTTGGCGTAAATACCAAGTCCTCGGCGGCGCACGCCACGACAATCGG
TGGTTGCGAAACCTCGGTTGCCCGTCGTGTGCGGTCGTCGCGCATCGAGGGCTCGAAAAA
TTGCTCGGCTCCGGCT
>Gentiana_ligustica_AY773219
ATCGCGTCGCCCCCCAACACCGTGCATGAAATCGTGCCGGTCTTCGGAGGGGCGTATATT
GGCTTCCCGTGCTCCGGTGCGGCTAGCCTAAATGCAAGTCCCTTGCGACGGACACGACGA
CAAGTGGTGGTTGATTTACTCAACTAAGGTGCTGTCGCGCGCTGCCCCGTCGGATGAGGA
GACTTACTTGACCCTGATGCATACGTCGTCACGACGTCTGCCACGACCG
>Gentiana_ligustica_AY773218
ATCGCGTCGCCCCCCAACACCGTGCATGAAATCGTGCCGGTCTTCGGAGGGGCGTATATT
GGCTTCCCGTGCTCCGGTGCGGCTAGCCTAAATGCAAGTCCCTTGCGACGGACACGACGA
CAAGTGGTGGTTGATTTACTCAACTAAGGTGCTGTCGCGCGCTGCCCCGTCGGATGAGGA
GACTTACTTGACCCTGATGCATACGTCGTCACGACGTCTGCCACGACCG
>Prunus_lusitanica_FJ899103
CATGTCGTTGCCCCCCCACTAATCCCTCGGNACTGCGGGGGGCGGATGATGGCCTCCCGT
ACGCTCCGTCGCGCGGTTGGCATAAATACCAAGTCCTCGGCAATGCACGCCACGACAATC
GGTGGTTGCAAAACCTCGGTTGCCTGTCGTGTGCGGTCGTTGCGCATCGAGGGCTCAAAA
AAATGCTTGGCTCCGGCTTTGCTTTCAACG
>Prunus_lusitanica_FJ899102
CATGTCGTTGCCCCCCCACTAATCCCTCGGGACTGCGGGGGGCNGATGATGGCCTCCCGT
ACGCTCCGTCGCGCGGTTGGCATAAATACCAAGTCCTCGGCAATGCACGCCACGACAATC
GGTGGTTGCAAAACCTCGGTTGCCTGTCGTGTGCGGTCGTTGCGCATCGAGGGCTCGAAA
AAATGCTTGGCTCCCGCTTTGCTTTCAACG
>Gentiana_lhassica_KJ947495
GACCTCAGTCTTAATCCTATAATATAGGATTAAGAATTAAAATAAAGGAGCAATAATCCA
CTTCTTGTTTTATCAAGGGGGCGTTATTGCTCCTTTATTTTAATATTTTCATTTTATTTC
GGTAAGGATTATTATTAGAAATTATTATTAGAATATTTTAATAATCTATATTCAAATATT
ATCTATATTAAAATATTAGTTACCAATATTGGTAACTAAGATATAAAGAAGAAAAAGAAG
AATATGTTTGAAATGACATTACAATATAACTAATTCTAAAAAAAACTAGTAAAACAAAAA
AATATAAAAAAGAGTTAAAAAAAGAAAATAGTATCAAAAATTTAAAGACTAAAGAAATAC
AGATAGTCAAGGG
>Gentiana_lhassica_KJ947494
GACCTCAGTCTTAATCCTATAATATAGGATTAAGAATTAAAATAAAGGAGCAATAATCCA
CTTCTTGTTTTATCAAGGGGGCGTTATTGCTCCTTTATTTTAATATTTTCATTTTATTTC
GGTAAGGATTATTATTAGAAATTATTATTAGAATATTTTAATAATCTATATTCAAATATT
ATCTATATTAAAATATTAGTTACCAATATTGGTAACTAAGATATAAAGAAGAAAAAGAAG
AATATGTTTGAAATGACATTACAATATAACTAATTCTAAAAAAAACTAGTAAAACAAAAA
AATATAAAAAAGAGTTAAAAAAAGAAAATAGTATCAAAAATTTAAAGACTAAAGAAATAC
AGATAGTCAAGGG
>Gentiana_lhassica_KJ947496
GACCTCAGTCTTAATCCTATAATATAGGATTAAGAATTAAAATAAAGGAGCAATAATCCA
CTTCTTGTTTTATCAAGGGGGCGTTATTGCTCCTTTATTTTAATATTTTCATTTTATTTC
GGTAAGGATTATTATTAGAAATTATTATTAGAATATTTTAATAATCTATATTCAAATATT
ATCTATATTAAAATATTAGTTACCAATATTGGTAACTAAGATATAAAGAAGAAAAAGAAG
AATATGTTTGAAATGACATTACAATATAACTAATTCTAAAAAAAACTAGTAAAACAAAAA
AATATAAAAAAGAGTTAAAAAAAGAAAATAGTATCAAAAATTTAAAGACTAAAGAAATAC
AGATAGTCAAGGG
>Gentiana_lhassica_KJ947491
GACCTCAGTCTTAATCCTATAATATAGGATTAAGAATTAAAATAAAGGAGCAATAATCCA
CTTCTTGTTTTATCAAGGGGGCGTTATTGCTCCTTTATTTTAATATTTTCATTTTATTTC
GGTAAGGATTATTATTAGAAATTATTATTAGAATATTTTAATAATCTATATTCAAATATT
ATCTATATTAAAATATTAGTTACCAATATTGGTAACTAAGATATAAAGAAGAAAAAGAAG
AATATGTTTGAAATGACATTACAATATAACTAATTCTAAAAAAAACTAGTAAAACAAAAA
AATATAAAAAAGAGTTAAAAAAAGAAAATAGTATCAAAAATTTAAAGACTAAAGAAATAC
AGATAGTCAAGGG
>Gentiana_lhassica_KJ947493
GACCTCAGTCTTAATCCTATAATATAGGATTAAGAATTAAAATAAAGGAGCAATAATCCA
CTTCTTGTTTTATCAAGGGGGCGTTATTGCTCCTTTATTTTAATATTTTCATTTTATTTC
GGTAAGGATTATTATTAGAAATTATTATTAGAATATTTTAATAATCTATATTCAAATATT
ATCTATATTAAAATATTAGTTACCAATATTGGTAACTAAGATATAAAGAAGAAAAAGAAG
AATATGTTTGAAATGACATTACAATATAACTAATTCTAAAAAAAACTAGTAAAACAAAAA
AATATAAAAAAGAGTTAAAAAAAGAAAATAGTATCAAAAATTTAAAGACTAAAGAAATAC
AGATAGTCAAGGG
>Gentiana_lhassica_KJ947492
GACCTCAGTCTTAATCCTATAATATAGGATTAAGAATTAAAATAAAGGAGCAATAATCCA
CTTCTTGTTTTATCAAGGGGGCGTTATTGCTCCTTTATTTTAATATTTTCATTTTATTTC
GGTAAGGATTATTATTAGAAATTATTATTAGAATATTTTAATAATCTATATTCAAATATT
ATCTATATTAAAATATTAGTTACCAATATTGGTAACTAAGATATAAAGAAGAAAAAGAAG
AATATGTTTGAAATGACATTACAATATAACTAATTCTAAAAAAAACTAGTAAAACAAAAA
AATATAAAAAAGAGTTAAAAAAAGAAAATAGTATCAAAAATTTAAAGACTAAAGAAATAC
AGATAGTCAAGGG
>Eleutherococcus_sessiliflorus_KMS0002A02I
CGCATCGCGTCGCCCCCCAACCCTGCACTCCCTCATGGGAGTCATGACTGAGGGGCGGAT
ACTGGCCTCCCGTGTCTCACCGTGCGGTTGGCCCAAATGTGAGTCCTTGGCGACGGACGT
CACGACAAGTGGTGGTTGTAAAAAGCCCTCTTCTCCTGTCGTGCGGTGGCCCGTCGCCAG
CAAAAGCTCATGTGACCCTGTTGTGCCGTCCTCGACGAGCACTCCGACCG
>Dioscorea_esculenta_var._spinosa_HQ637929
GACTTTTGTCTTAATGTATATGAATCGTTGAAGGAGCAATATCGAATATCTTGTTCGAGC
AAGAAGTTTGGTATTGCTCCCCCTTTCAATTTTTCCCGATAAATGATCAACTACAAAAGG
ATTTTTTTTTAGTGAACGTGTCACAGCGGATTACTCCTTTATTTTTTACATTTTTAAGAT
TGGCATTCTATGTTCAATATCTCGATCTAATAAGGTAAGAATAAATTTAAATACAATAAT
GATGAATGGAAAAAGAGAAAATCCTTTAGCTAGG
>Sparganium_fallax_KF265377
CGCAAACGACGCTCCGCCCCTCCGCCCCTTGGGCGGGCGGCGGACGCGGACAATGGCCCT
CCGCGCCCACGGACGCGGTGGGCTGAAGCATGGGCCGTCGGCAGGGACCGAGACACGGCG
AGTGGTGGACGTATCTTCACGCGAGCCGGACGTCGTGCCTTAGGCGCCCTTCGAGGAAGG
CCCTCCGGACCCTTTTAACCGAGGCGCTTGCCGTCATCGGACCG
>Sparganium_fallax_KF265376
CGCAAACGACGCTCCGCCCCTCCGCCCCTTGGGCGGGCGGCGGACGCGGACAATGGCCCT
CCGCGCCCACGGACGCGGTGGGCTGAAGCATGGGCCGTCGGCAGGGACCGAGACACGGCG
AGTGGTGGACGTATCTTCACGCGAGCCGGACGTCGTGCCTTAGGCGCCCTTCGAGGAAGG
CCCTCCGGACCCTTTTAACCGAGGCGCTTGCCGTCATCGGACCG
>Plantago_media_KY067704
CGCATCGCGTCGCCCCCACACCAATTTTGGTGCGGGGCGGATAATGGCATCCCGTTAGCT
CGGTTTGCCCAAAACTGATCCCTCATCGACGGATGTCACAACCAGTGGTGGTTGAAAGAT
CATTGGTGTCGTTGTGCTTCACTCTGTCGCATGCTTGGGCATCGTAATAAAACAATGGTG
CTAACGCGCCTTCGACCG
>Rosa_sericea_KY624388
CACGTCGTTGCCCCCCCCAACCCCCTCGGGAGTTGGATGGGACGGATGATGGCCTCCCGT
GTGCTCAGTCACGCGGTTGGCATAAATACCAAGTCCTCGGCGACCAACGCCACGACAATC
GGTGGTTGTCAAACCTCGGTTTCCTGTCGTGCGCGCGTGTTGATCGAGTGCTTTCTGAAA
CAATGCGTGTCGATCCGTCGATGCTTTCAACG
>Curcuma_sichuanensis_KF694819
TGACGTTGTCGCTTTTGCTCCATGCTTTGTCGGCATTGAGTGAGCGCGGAAGTTGGCCCC
GTGTGCCCTCGGGCACAGTCGGTCGAAGAGCGGGTAGTCGGCAATCGTCGAGCACGATGG
ACGTTGGTCGTCGCGAGCGAGAACTGAACGTCGTCCTCGTCGTTTTGGGATGAGCCCTCA
AGAAAGAGACCCTGCGTGATGATTGCGGAGCCGCGCGAAAGCGCCGTGCGTCAATCATTT
G
>Salvia_discolor_HQ418860
CGCATCGCGTCGCCCCCTGCCCGCGCTTAGCGCCAGGTCGGGGAGCGGATGTTGGCCTCC
CGTGCGCCTCGGTGTGCGGCTGGCCCAAATGAGATCCCTCGGCGACTCGCGTCACGACAA
GTGGTGGTTGAACACTCAATCTCTTGCGTCGTCGTGTCGCTGTGTCGTTCCTACGGGTAT
CAAACAACGACCCTACGGTGACGGTGCCTGACGGCTCCGCACCTTCGACC
>Curcuma_sichuanensis_KF694818
TGACGTTGTCGCTTTTGCTCCATGCTTTGTCGGCATTGAGTGAGCGCGGAAGTTGGCCCC
GTGTGCCCTCGGGCACAGTCGGTCGAAGAGCGGGTAGTCGGCAATCGTCGAGCACGATGG
ACGTTGGTCGTCGCGAGCGAGAACTGAACGTCGTCCTCGTCGTTTTGGGATGAGCCCTCA
AGAAAGAGACCCTGCGTGATGATTGCGGAGCCGCGCGAAAGCGCCGTGCGTCAATCATTT
G
>Sophora_tonkinensis_GQ434960
TATCGGGGTTTTAAAGTATACGAGTTTTTAAAAAAGTAAAGGAGCGATAGAAAAAACTCT
ATTGCTCCTTTACTTTATATTTCTTTTTTTAGAAATCTTTTTTTTTTTTGTTACCTTGCT
TTCGAAGTCATATGTATTCCAAAAAGATAAAAAAAAAAGAATGTTTCCATTTCATTTTTT
GTTTATTTTATCCTATCTTAGAAGATAAAAAAGAATGATAACGAAAAAAGGGTTGAAATT
GAAGTCTAGGTAATTTTTACATAGTATAGG
>Lycium_chinense_KJ796853
CGCATCGCGTCGCCCCCGCACACCGCGCCCATGCTCTGGGTTGCGGTGGTGTCGCGGGGC
GGATACTGGCCTCCCGTGCGCCTCGCGCTCGCGGCTGGCCTAAATGAGAGTCCACGTCGA
CGGACGTCACGGCAAGTGGTGGTTGTAACCCAACTCTCGAAGTGTCGTGGCTATGCCCCG
TCGCGCGTTTGGCCTCCCAGACCCTTCTTGCGCTTAGGCGCTCCGACCG
>Rubus_coreanus_KU881073
CACGTCGTTGCCCCCCCCAACCCCCTCGGGAGTTGGGCGGGACGGATGATGGCCTCCCGT
GTGCTCCGTCATGCGGTTGGCATAAAAAACAAGTCCTCGGCGACTAACGCCACGACAATC
GGTGGTTGTCAAACCTCTGTTGCCTATCGTGTGCGCGTGTCGAACGAGGGCTCAATGAAC
CATGCTGCATTGATTCGTCGATGCTTTCAACG
>Rubus_coreanus_KU881074
CACGTCGTTGCCCCCCCAACCCCCTCGGGAGTTGGGCGGGACGGATGATGGCCTCCCGTG
TGCTCCGTCATGCGGTTGGCATAAAAAACAAGTCCTCGGCGACTAACGCCACGACAATCG
GTGGTTGTCAAACCTCTGTTGCCTATCGTGTGCGCGTGTCGAACGAGGGCTCAATGAACC
ATGCTGCATTGATTCGTCGATGCTTTCAACG
>Rubus_coreanus_KU881075
CACGTCGTTGCCCCCCCAACCCCCTCGGGAGTTGGGCGGGACGGATGATGGCCTCCCGTG
TGCTCCGTCATGCGGTTGGCATAAAAAACAAGTCCTCGGCGACTAACGCCACGACAATCG
GTGGTTGTCAAACCTCTGTTGCCTATCGTGTGCGCGTGTCGAACGAGGGCTCAATGAACC
ATGCTGCATTGATTCGTCGATGCTTTCAACG
>Astragalus_rattanii_AF121712
CATATCGTTGCCCGATGCCTATTGCAGTGCAATAGGAATTTCTAGGGCGAATGATGGCTT
CCCGTGAGCGTTGTTGCCTCGCGGTTGGTTGAAAATCGAGTCCTTGGTGGGGTGTGCCAT
GATAGATGGTGGTCGAGTTAGCACGATACCAATCGTGTGCATGCTCCCCAAAATATGGCC
TCTATGACCCACACGCGTCTTTTGACGCACATGA
>Ipomoea_batatas_KT972688
CGCATCGCGTCGCCCCCCGCTCCGTCCTCGGTCGAGCGCGGGGTGTGGATGTTGGCCTCC
CGTGCCCCAACTCGTGGCGCGGCCGGCCTAAATGCGAGTCCTTGGCGACGGACGTCACGG
CGAGTGGTGGTCGTACCTAGCGTGCATATCTTCGAGCCGTGCCCCGTCGTTCTCGGGCGA
ACGACCCCGAACGAGCCCCCCTCAGTGCGGCTCTCCGAACG
>Salvia_greatae_DQ667339
TTGCATTACGAGTATTGAAGGGAGATCTGGATCGACGATAGCTTCGAGGTTGTTTACCGA
TTCTGAACAAAAATCACACATCCTCAAAAACTTTTATCTTATCTATTTGTATTCCTCGTT
ATTTGGGAGAAAACTATCTTGTTCTTTCCCAAATAACGAGGAAATAAAAGAAAAGTTAAT
CCTCAAGAAAAGGTCTAAAAGATCATCATAACCTGAATGGATCTTAATAAGAAAGGTAAT
CTCTTATTTCTTTCTTCTATTTTTTTTTACTAACTTTAAGATAGAAAACAAAATGTTAAA
GATTTTTTTAAATTTAACTTTTTCACTTAAGTATTTATTTATTTCATTTATTTATATTTT
TAATATTTAGATTAAAATATGATCTCATATCATCTCCCCGCCTACATCGGTTCACCTAGT
TCCGTCACCTAAACACTTA
>Salvia_chloroleuca_KU563847
CGCATCGCGTCGCCCCCCCACCATGTGCGGGGGCGGATACTGGCCTCCCGTGSGCCCCGG
CGCGCGGCTGGCCCAAATGCGATCCCTCGGCGACTCATGTCACGACAAGTGGTGGTTGAA
ATCTCAATCTCTTGCGCCGTCGTGCCACTGCGTCGTCCGTAAGGGCATCCATCAACGACC
CAACGGCCGGTGCGCCTCGCGGCGCCCCGACCTTCGACCG
>Amomum_maximum_KJ871998
TGGCATCGTCGCCTTTGCTCCTTGCTTTGCTGGTGCCAAGCGCGGAAATTGGCCTCGTGT
GCCCTCGGGCACAGTCGGTTGAAGAGTGGGTAGTCGGCAATCGTCGGGAACGATGGGTGT
TGGTCGCCCTGTGCGTGAACTGAACATCGTCCCCGTCATGTTGGGATTAGTCCTCAAGAG
ACCCTGTGTGATTGCGGCGCCACGTGAAAGTGTCGTGTCCATCATCAAATTG
>Amomum_maximum_KJ871999
TGGCATCGTCGCCTTTGCTCCTTGCTTTGCTGGTGCCAAGCGCGGAAATTGGCCTCGTGT
GCCCTCGGGCACAGTCGGTTGAAGAGTGGGTAGTCGGCAATCGTCGGGAACGATGGGTGT
TGGTCGCCCTGTGCGTGAACTGAACATCGTCCCCGTCATGTTGGGATTAGTCCTCAAGAG
ACCCTGTGTGATTGCGGCGCCACGTGAAAGTGTCGTGTCCATCATCAAATTG
>Lycium_minimum_KM978578
CGCATCGCGTCGCCCCCGCCCACCGCGCCCGTACTCCGGGTCGCTGTGCGTGTCGCGGGG
CGGATACTGGCCTCCCGTGCGCCTCGCGCTCGCGGCTGGCCTAAATGCGAGTCCACGTCG
ACGGACGTCACGGCAAGTGGTGGTTGTAACCCAACTCTCGAAGTGTCGTGGCTGTACCCC
GTCGCGCGTTTGGCCTCC
>Lycium_minimum_KM978579
CGCATCGCGTCGCCCCCGCCYACCGCGCCCRTACTCCGGGTCRCTGTGCRTGTCGCGGGG
CGGATACTGGCCTCCCGTGCGCCTCGCGCTCGSGGCTGGCCTAAATGCGAGTCCACGTCG
ACGGACGTCACGGCAAGTGGTGGTTGTAACCCAACTCTYGAAGTGTCGTGGCTRTACCCC
GTCGCGCGTTTGGCCTCC
>Prunus_scoparia_HQ188859
GACTTTGGTCTTAGTATATACGAGTTCTTGAAAGTAAAGGAGCAATAATAAATTTCTTGT
TATATCAAGAGGTTTGTTATTGCTCCTTTACTATTTAGTATTTTTTTTATTTACTTTAGT
ATTTTTTTTATTTACTACTTAACTTTACTATATTGTTCTATATTTTTTTTTAGTTAATTT
ACTACAAAATTTAATTAAAATATTAAAAATTTCAGTTTATTTTATGTTGTATTTTATCTT
ACAAGTAATGATAAATGGTGTAAATATTTGTAATAGTACAAGG
>Amomum_maximum_KJ871994
TGGCATCGTCGCCTTTGGTCCTTGCTTTGCTGGTGCCAAGCGCGGAAATTGGCCTCGTGT
GCCCTCGGGCACAGTCGGTTGAAGAGTGGGTAGTCGACAATCGTCGGGAACGATGGGTGT
TGGTCGCCCTGTGCGTGAACTAAACATCGTCCCCGTCATRTTGGGATGAGTCCTCAAGAG
ACCCTGTGTGATTGCGGCGCCACGTGAAAGTGTCGTGTCCATCATCATATTG
>Amomum_maximum_KJ871995
TGGCATCGTCGCCTTTGCTCCTTGCTTTGCTGGTGCCAAGCGCGGAAATTGGCCTCGTGT
GCCCTCGGGCACAGTCGGTTGAAGAGTGGGTAGTCGGCAATCGTCGGGAACGATGGGTGT
TGGTCGCCCTGTGCGTGAACTGAACATCGTCCCCGTCATGTTGGGATTAGTCCTCAAGAG
ACCCTGTGTGATTGCGGCGCCACGTGAAAGTGTCGTGTCCATCATCAAATTG
>Amomum_maximum_KJ871996
TGGCATCGTCGCCTTTGCTCCTTGCTTTGCTGGTGCCAAGCGCGGAAATTGGCCTTGTGT
GCCCTCGGGCACAGTCGGTTGAAGAGTGGGTAGTCGGCAATCGTCGGGAACGATGGGTGT
TGGTCGCCCTGTGCGTGAACTGAACATCGTCCCCGTCATGTTGGGATTAGTCCTCAAAAG
ACCCTGTGTGATTGCGGCGCCACGTGAAAGTGTCGTGTCCATCATCAAATTG
>Amomum_maximum_KJ871997
TGGCATCGTCGCCTTTGCTCCTTGCTTTGCTGGTGCCAAGCGCGGAAATTGGCCTCGTGT
GCCCTCGGGCACAGTCGGTTGAAGAGTGGGTAGTCGGCAATCGTCGGGAACGATGGGTGT
TGGTCGCCCTGTGCGTGAACTGAACATCGTCCCCGTCATGTTGGGATTAGTCCTCAAGAG
ACCCTGTGTGATTGCGGCGCCACGTGAAAGTGTCGTGTCCATCATCAAATTG
>Valeriana_carnosa_HQ878129
CGCATCGCGTCGCCCCCCCTCCCCGCCTCCCCCTCACCGGGGCGCGGCGTGCGGCGGGGG
GCGCGGACGATGGCCTCCCGCTCCCCCATCGGTTGCGGCTGGCCCAAAACATGGTCCCCC
GGCGGCGGACGTCACGGCGAGTGGTGGTCGAATAAGCCCTCTGTTCGCGCCGTGGCCCTC
CCCGTCTTCCGGGCGGCGTATCGACCCATACGTGCTGTCCACTGGACGGCGCTCCGA
>Prunus_undulata_KF186461
CACGTCGTTGCCACCCCGCTACTCCCTCGGGATTGCGGGGGGCGGATGATGGCCTCCCGT
ACGCTCCGTCGCGCGGTTGGCATAAATACCAAGTCCTCGGCGACGCACGCCACGACGGTC
GGTGGTTGCGAGACCTCGGTTGCCTGTCGTGTGCGGTCGTCGCTCATCGGGGGCTCGAAA
AAACGCTTGGCTCCGGCTCGGCTTCAACG
>Ophiopogon_japonicus_KJ535708
CGCCTCGCATCGCCTGCGCACCCTGCCCCACATCCTGGGAAGGCGGCAGGTGCGGATGCG
GAGATTGGCCCCCGTGCCTGACGGCGCAGCGGGTCAAAGCGCGTGCCGCCGGCTGGGACG
GACGCGACGACTGGTGGACGGACACGTGCGAGGCTTAACGTTGCCTCCACCCCCCAGCCC
CGGCGGTGCATGCAAGGAACCCACGCCGAGCACCCATCGGAACA
>Ophiopogon_japonicus_KJ535709
CGCCTCGCGTCGCTCCGTGCATCCCGTCCCGATGAGGCGGCGGGTGCGGATGCGGAGATT
GGCCCCCCGTGCCTGACGGCGCGGCGGGTCGAAGTGCGTACCGCCGGTCGGGACGGACGC
GGCGAGTGGTGGACGGACACGTACGGCGCTGAACGTCGCCTCCGCCCCCCGGCCACGGCG
GTACATGCAAGGAACCCACGCCGAGCATCCCTCGGAACA
>Ophiopogon_japonicus_KJ535704
CGCCTCGCGTCGCTCCGCGCACCCTGCCCCCCTTCCCGGGGAGGCGGCGGGCGCAGATGC
GGAGATTGGCCCCCCGTGCCTGACGGCGCGGCGGGTCGAAGTGCGTGCCGCCGGCCGGGA
AGGACGCGGCGAGTGGTGGACGGACACGTGCGGCGCTCAACGTCGCCTCCGACCCTGGTC
CCGGAGGTGCATGCAAGGAACCCACGCCGAGCGCCCCTCGGAACA
>Ophiopogon_japonicus_KJ535705
CGCCTCGCGTCGCTCCGCGCACCCTGCCCCCCTTCCCGGGGAGGCGGCGGGCGCAGATGC
GGAGATTGGCCCCCTGTGCCTGACGGCGCGGCGGGTCGAAGTGCGTGCCGCCGGCCGGGA
CGGACGCGGCGAGTGGTGGACGGACACGTGCGGCGCTCAACGCCGCCTCCGCCCCCGGTC
CCGAAGGTGCATGCAAGGAACCCACGCCGAGCGCCCCTCGGAACA
>Ophiopogon_japonicus_KJ535706
CGCCTCGCGTCGCTCCGCGTACCCTGTCCCCCGTCTTGGGGAGGCGGCGGGTACAGATGC
GGAGATTAGCCCCCCATGCCTAACGGCGCAGTGGGTTGAAGTGCATGCTGCCGGCCGGGA
CGGACACGGCGAGTAGTGGATGGACACGTACAACGCTCAACGTCGCCTCTGCCCCCGGCC
TCGGAGGTGCATGCAAGGAACCCACGCCGAGCACTCGTCGGAACA
>Ophiopogon_japonicus_KJ535707
CGCCTCGCGTCGCTCCGCGCACCCTGCCCCCCTTCCCGGGGAGGCGGCGGGCGCAGATGC
GGAGATTGGCCCCCCGTGCCTGACGGCGCGGCGGGTCGAAGTGCGTGCCGCCGGCCGGGA
AGGACGCGGCGAGTGGTGGACGGACACGTGCGGCGCTCAACGTCGCCTCCGACCCCGGTC
CCGGAGGTGCATGCAAGGAACCCACGCCGAGCGCCCCTCGGAACA
>Ophiopogon_japonicus_KJ535700
CGCCTCGCGTCGCTCCGTGCACCCCGTCCCGGGGAGGTGGCGGGTGCGGATGCAGAGATT
AGCCCCCATGCCTGACGGTACGGCAGGTAGAAGTGCGTACTGCCGATCGAGACGGACGCG
CCGAGTGGTGGAAGGACACGTACGGTGCTGAACATTGCCTCTGCCCCCCGGCCACGGCGG
TATATGCAAGGAACCCATGCCGAGAATCCCTCTGAACA
>Eleutherococcus_gracilistylus_KPS0001A01I
CGCATCGCGTCGCCCCCCAACCATGCACTCCCTCACGGGAGTCATGACTGAGGGGCGGAT
ACTGGCCTCCCGTGTCTCACCGCGCGGTTGGCCCAAATGTGAGTCCTTGGCGACGGGCGT
CACGACAAGTGGTGGTTGTAAAAAGCCCTCTTCTCATGTCGTGCGGTGGACCGTCGCCAT
CAAAAGCTCATGTGACCCTGTTGTGCCGTCCTCGACGAGCACTCCGACCG
>Ophiopogon_japonicus_KJ535702
CGCCTTACATCTCTCTGTGCATCCCGTACCCCATCCCGGGGAGGCGGCGGGTGTCTATGC
GGAGTTGGCCCCCCGAGTCTGACGGCACTGCGTGTCGAAGTGCGTACCGCCGGTCGGGAC
GGCCGCGGCGAGTGGAGGACAGACATGTATGGCGCTGAACGTCGCCTCCGCCCCCCGATC
ACGGTGGTACATGGAAGGAACCCACGCCAAGCATCCCTCTGAACA
>Ophiopogon_japonicus_KJ535703
CGCCTCGCGTCGCTCCGTGCACCCCGTCCCGATGAGGCGGCGGGTGCGGATGCGGAGATT
GGCCCCCCGTGCCTGACGGCGCGGCGGGTCGAAGTGCGTACCGCCGGTCGGGACGGACGC
GGCGAGTGGTGGACGGACACGTACGGCGCTGAACGTCGCCTCCGCCCCCCGGCCACGGCG
GTACATGCAAGGAACCCACGCCGAGCATCCCTCGGAACA
>Strychnos_cocculoides_JF937961
CGCATCGCGTCGACCCCCCACACGCCGACTCAGGCCGTGCGGGGGGGCGGACAATGGCCT
CCCGTGCTAGCGCGCGGTTGGCCTAAATGAGAGTCCCACCCGACGGGCGTCACGACAAGT
GGTGGTTGAATGCCTCAACTCGCATAGCTGTCGTGTCGGAACCCGTCGCGCGAGCGGACT
GCCGTGACCCTGACTGCCAGTGTCCCTCGTAAGA
>Cinnamomum_parthenoxylon_KP095537
TACTTTGGTATTAGTGTATACGAGTCGTTGAAGGATCAATACCAAACTTCTTGTTCTATT
AAGAAGTTTGGTATTGATCTATTTGGTTCAGTAGTGTTTTATTCACATAATCGTTTTTCA
TTTTCATTTCTTTTATTCAACTTATGAAAACCGCTGGTTATTTCATGATCGAATATCGTA
GTTTCTTCTGTACCAACCTGCAATTTATATACTCTTATTCTTCAAAAGAATTTGATTTTA
GGAAAAAATCAAAGCATTTTTCTTTTTTTTTTTATTTTACGTACAACATTTTGTTTTATG
TACAATATCTGTATTTCAGCAGGAAGGAGAGTGAAGTAATAAAGACTAAATAAAAAAATA
ATGAATGGTGAAAATGGAATCCTTTTGAGAGAGGA
>Cinnamomum_parthenoxylon_KP095538
TACTTTGGTATTAGTGTATACGAGTCGTTGAAGGATCAATACCAAACTTCTTGTTCTATT
AAGAAGTTTGGTATTGATCTATTTGGTTCAGTAGTGTTTTATTCACATAATCGTTTTTCA
TTTTCATTTCTTTTATTCAACTTATGAAAACCGCTGGTTATTTCATGATCGAATATCGTA
GTTTCTTCTGTACCAACCTGCAATTTATATACTCTTATTCTTCAAAAGAATTTGATTTTA
GGAAAAAATCAAAGCATTTTTCTTTTTTTTTTTTTATTTTACGTACAACATTTTGTTTTA
TGTACAATATCTGTATTTCAGCAGGAAGGAGAGTGAAGTAATAAAGACTAAATAAAAAAA
TAATGAATGGTGAAAATGGAATCCTTTGAGAGAGGA
>Rosa_marretii_DQ778784
GACTTTGGTCTTAGTATATATGAGTTCGTGAAAGTTTTGGAAGTAAAGGAGCAATACTAA
ATTTCTTGTTATATCAAGAGATTTGGTGTTGCTCCTTTACCATATTACTATAAATAATTA
TTTAAATTTAATTACTATAATTATTAATTAAAATTAGTACTATAATTAAATTAGTATTTT
AAATTAAATTAGTATTTTAGTACTCTTTTTTTTTACTAAAAGATTAAAATAAAAGGGTTT
CCATTTATGTTGTATTCTCTTTTACAAGTAATGATAAATGGTGGAAATATTTGTAATTTC
TATTTTTATTTAAATTTTTATTTAAATAGTACAAGGG
>Magnolia_figo_var._skinneriana_KP095625
TACTTCAGTCTTAGTGTATATGAGTCGTTGAAGGATCCGATCAATACCCAACTTCTTGTT
CTATCAAGAAGTTGGGTATTGATCCGTTCGATTCAGTAGTGTTTTATTCACATAAACATT
TTTGCCATTTTCATTTCTTTATTTCAACTTAAGAAAACATTATTGTTGGCTGGTTCATGA
TCAAATATCATATTTTTGTTCTGTACCGATCTGTATTGTAATTTCTGTATGTTCCTCAAA
ATCATTTTCTTTTTTTTTTTTCATAAAGGAATTTTTTTGTACATTTACAATTTACAGGAT
TGGCATTTTATGTTCAATATCTGT
>Magnolia_figo_var._skinneriana_KP095624
TACTTCAGTCTTAGTGTATATGAGTCGTTGAAGGATCCGATCAATACCCAACTTCTTGTT
CTATCAAGAAGTTGGGTATTGATCCGTTCGATTCAGTAGTGTTTTATTCACATAAACATT
TTTGCCATTTTCATTTCTTTATTTCAACTTAAGAAAACATTATTGTTGGCTGGTTCATGA
TCAAATATCATATTTTTGTTCTGTACCGATCTGTATTGTAATTT
>Foeniculum_vulgare_JF421498
CACATTTGCTTGCCCCCACCACTCACTCCTTGATGAGATGTGCTGGTTTTTGGGCGGAAA
TTGGCCTCCCGTGCCTTGTTGTGCGGCTGGTGCAAAAGCGAGTCTCTGGCGGTGGACGTC
GTGACATCGGTGGTTGTAAAATACCCTCTTGACTTGTCGCACGAATCCGCGTCATCTTAG
TGAGCTCTAGGACCCTTGGGCGCTACACAATCTGTTCGCCCTAACTG
>Mentha_aquatica_KF735671
CGCATCGCGTCGCCCCCCACCCCCGCGCGCATCGCCGGGCGGTTGGGGGCGGACACTGGC
CTCCCGTGCGCCTCGGCGTGCGGCCGGCCCAAATGAGATCCCCGGGCGACTGGCGTCGCG
ACAAGTGGTGGTTGAACATCTCAATCTCTCTCGTGGTCGTGCCGCCGTGTCGTCCCGTAC
GGGAATCGAAAACGACCCAACGGTGCTAGGCGCGAACAGCGTCTCACCTTCGACCG
>Mentha_aquatica_KF735670
CGCATCGCGTCGCCCCCCACCCCCGCGCGCATCGCCGGGCGGTTGGGGGCGGACACTGGC
CTCCCGTGCGCCTCGGCGTGCGGCCGGCCCAAATGAGATCCCCGGGCGACTGGCGTCGCG
ACAAGTGGTGGTTGAACATCTCAATCTCTCTCGTGGTCGTGCCGCCGTGTCGTCCCGTAC
GGGAATCGAAAACGACCCAACGGTGCTAGGCGCGAACAGCGTCTCACCTTCGACCG
>Mentha_aquatica_KF735673
CGCATCGCGTCGCCCCCCACCCCCGCGCGCATCGCCGGGCAGTTGGGGGCGGACACTGGC
CTCCCGTGCGCCTCGGCGTGCGGCCGGCCCAAATGAGATCCCCGGGCGACGGGCGTCGCG
ACAAGTGGTGGTTGAACATCTCAATCTCTCTGCGTGGTCGTGCCGCCGTGTCGTCCCGTA
CGGGATTAAAAGACGACCCAACGGTGCTAGGCGCGAACAGCGTCTCACCTTCGACCG
>Foeniculum_vulgare_JF421497
CACATTTGCTTGCCCCCACCACTCACTCCTTGATGAGATGTGCTGGTTTTTGGGCGGAAA
TTGGCCTCCCGTGCCTTGTTGTGCGGCTGGTGCAAAAGCGAGTCTCTGGCGGTGGACGTC
GTGACATCGGTGGTTGTAAAATACCCTCTTGACTTGTCGCACGAATCCGCGTCATCTTAG
TGAGCTCTAGGACCCTTGGGCGCTACACAATCTGTTCGCCCTAACTG
>Astragalus_hendersonii_AF521957
CATATCGTTGCCCCATGCCTATTACAGCGTGATAGGAATTTCTAGGGCGAAAGTTGGCTT
CCCGTGAGCGTTGTTGCCTTGCGGTTGGTTGAAAATCGAGTCCTTGGTAGGGTGTGCCAT
GATAGATGGTGGTCGAGTTAGCGCAAGACCAATCATGTGCGGGCTCCCCCAAATATGGGC
TCTTTGACCCACACGCGTCTTTTGGCGCTCATGACG
>Salvia_aristata_DQ667280
CGCATCGCGTCGCCCCCCTCCCCGCGCATTGCGCCGGCGACGGGGGCGGATACTGGCCTC
CCGTGCGCCCCGGCGCGCGGCTGGCCCAAATGTGATCCCTCGGCGGCTCGTGCCGCGGCA
AGTGGTGGTTGAGCACTCAATCTCTTGCGCCGCCGTGGCACCGCGCCGTCCGTGCGCGGA
TCCCTCAGTGACCCAACGGCGACGGAGCCTCAGGGCGCCGCGCCTTCGACCG
>Epimedium_sagittatum_KX675080
CGCACAGCGTCGCTCCCACCATGATGCCTTTGTTCTGTTATCGGGCAACTGCAACGTGGC
TTGGGAAGCGGATATTGGCCCCCCGTACCTTTGTAGGCGCGGCCGGCCTAAAATTCGGCC
CTCGGCGACGAGCGTCACGATCAGTGGTGGTTGAATAACCCCTTTGTCATAGACCGGTAT
CGTGTTGTTTCGTCGTCTATTTGGGCCATATGGACCCTTGCGTGTCGTATAAACGACATT
CACTCTG
>Crataegus_aemula_KC861764
CACGCCGTTGCCCCCCCCGGCACCTCCCTTGGAAGCGTCGGTGAGCGGACAATGGCTTTC
AGTACATCACCACACGTGGTTGGCATAAATGTTTAGTCCCCGGCGACGAACGCCACGACA
ATCGTTGGTTGTCAAACCTCGGTTGCTTGTTGTGCACTTTCACCGAGCTCTGGGCGGCTC
ACGATGCTCACTGCTTTACTTCGGCAGAGCCTTCAACG
>Crataegus_aemula_KC861763
CACGCCGTTGCCCCCCCCGGCACCTCCCTTGGAAGCGTCGGTGAGCGGACAATGGCTTTC
AGTACATCACCACACGTGGTTGGCATAAATGTTTAGTCCCCGGCGACGAACGCCACGACA
ATCGTTGGTTGTCAAACCTCGGTTGCTTGTTGTGCACTTTCACCGAGCTCTGGGCGGCTC
ACGATGCTCACTGCTTTACTTCGGCAGAGCCTTCAACG
>Crataegus_aemula_KC861762
CACGCCGTTGCCCCCCCCGGCACCTCCCTTGGAAGCGTCGGTGAGCGGACAATGGCTTTC
AGTACATCACCACACGTGGTTGGCATAAATGTTTAGTCCCCGGCGACGAACGCCACGACA
ATCGTTGGTTGTCAAACCTCGGTTGCTTGTTGTGCACTTTCACCGAGCTCTGGGCGGCTC
ACGATGCTCACTGCTTTACTTCGGCAGAGCCTTCAACG
>Alpinia_hainanensis_KMS0007A02I
GCATCGTCGCCTTTGCTCCTTGCTCTGTCGGTGCCAAGCGCGGAAATTGGCCTCGTGTGC
CCTCGGGCACAGTCGGCTGAAGAGTGGGTAATCCGCAGTCGTCGGGCGCGATGGGTGTTG
GTCGCCCTGTGCGTGAACTGAACGTCGTCCCCGTCGTGTTGAGATGAGTCCTCAAGAGAC
CCTGTGTGATAGCGGCGTCGCATAAAAGCGTCGTGTCCATCAAATTG
>Crataegus_aemula_KC861760
CACGCCGTTGCCCCCCCCGGCACCTCCCTTGGAAGCGTCGGTGAGCGGACAATGGCTTTC
AGTACATCACCACACGTGGTTGGCATAAATGTTTAGTCCCCGGCGACGAACGCCACGACA
ATCGTTGGTTGTCAAACCTCGGTTGCTTGTTGTGCACTTTCACCGAGCTCTGGGCGGCTC
ACGATGCTCACTGCTTTACTTCGGCAGAGCCTTCAACG
>Tribulus_terrestris_GQ434432
CGCATCGTCGCCCCAACCCCCCTCGTGCTTTGGCCGAGGGGCGGGCGGAAATTGGTCTCC
CGTTTGCCCAGCCAAGCGGTTGGCCCAAATTCGAGTACTCGGCACCGGCTCTCGCCGACC
AACGGTGGTGTAACAACCTCTCGGAGGCAAGTCGCGGGCGCCCTTGCAATCCTGAGGCAC
TCACGGACCCTGCGCACGGCAGTGCTCATGACG
>Prunella_vulgaris_FJ577998
GCCCCGGCGTGCGGCTGGCCCAAATGCGATCCCTCGGCGACTCGTATCGCGACAAGTGGT
GGTTGAACAACTCACTTTCGTGTCGTGATTCTGCGTCGTCGGTATGGGCATCCGTAAACG
ACCCAACGGTGTCGGCGTCGCACGACGCCCCACCTTCGACCG
>Rubus_hirsutus_AY818208
AACGGCGTTTCCCCCCCAACCCCCTCGGGAGTTGGGCGGGACAAATGATGGCCCCCTTTG
TGCCTTTTCATTCGGGTGGCAAAAAAAAAAAATCCTCGGCGACTACTTCCACGAAAAATG
GTGGGTGGCAAACCCCTGGTGCCTAACCTTTTTTTTTTGCGAACGAGGGCCCAATGAAAC
AAACTGTATCGATTCCGCGATGCTTTCAACC
>Scrophularia_ningpoensis_KM979576
ACTTTGTCTTAGTGTATAGGAGTGTTAGAAAAAAGAATATATCAATATTAAGGAGAAATA
AACTTTTTCTTGTTCTATCAAGAGGGTTTATTGCTCCTTAATTTTCTTTTCAATTAGGAG
TATTTTGTTAGTAGTATTGTACTTACCTAGACTTTTTTCTTTCCATTTCCGAAAAATAAA
GAAAGTATTTGGGTTGTTAATTAACGATTGAGTAGTATTCTTTCGTTCTGTACTGTATAA
ATTAAAAGGATAAAATTTCCACTTTTTTCTTCATTTTTTTATTTTTAAAAGAAGAATATC
TTAAAAATAAGAAAGAAGATAAATGAAATGATTGAAATTCCATTTTTGTCTTACAATTTG
TAAAAAAATCCAAATAA
>Aconitum_degenii_FN675820
GATTTAGGTCTTGGTGCATGTCTGGCTTAGTGTATATGAGTCATTGAAGTTGCAGGAGCA
ATACCCAATTTTTTGTTCTGTTATGAGGCTGGGTATGCTCCTGCATTTTTTTGTATTAAG
TAAAAAATTGACTTTGACAGATTGGTGTTGGTTTAGATTATTAGACTGTATGATTATATG
ATTATTTCCTCAAAAAATTTTTTTATTTGATAAAGCAG
>Zanthoxylum_bungeanum_DQ016543
CGCATCGTTGCCCCACCCCACCCCCTCCGGGGGCCTGGCGGTGCGGGCGGATAATGGCCT
CCCGTGCGCTCCCCGCTCGCGGCTGGCCCAAAATTTGAGTCCCTGGCGACCGGAGCCGCG
ACGATCGGTGGTGAAAACAAACCTCTCGAGCTAACGTCTCGTGCCCGGCCCCCTGTTTCG
GGACTCATAGACCCTGAAGCTCTGCGCAAGCAGTGCTCGCATT
>Morus_alba_var._atropurpurea_KF784888
AACACCGATGCCCCCCCAAATCCCCTCGTCACTCTCCCCTGAGTGCCCGGGGAGTGTGGG
GGTCGGATGATGGCCTCCCGTGTCTTGGCTCGCGGTTGGCCCAAAGTCGAGTCCTCGGTC
ACGGTTACCGTGGTGACAGGTGGTTGTCGGTCGCTCGGTACCCCGTCACGTGCGCCGGAC
ACGAATCGAGACTCTCTTGATTACCCCAACGCATCCCCGTTTGGGTGCCTCTGATG
>Imperata_brevifolia_EU267069
CGCCAAAAGACACTCCCAACCCACCCTCGGGGAGGGACGTGGTGTTTGGAGCCCCGCGCC
GCAGGGCGCGGTGGGCCGAAGTTGGGGCTGCCGGCGAACCGTGTCGGGCACAGCACGTGG
TGGGCGACATCAGTTGTTCTCGGTGCAGCGCCCCGGCGCGCGGCCGGCGTGTCGGCCCTA
WGGACCCATCGAGCACCGCAGC
>Corydalis_yanhusuo_KU245985
TACTTCAGTCTTAGTGTATACGATCCGTTGAGGTTGAAGGAGCAATATCTACCCTATAGA
ACAAAGAACAAGAAATTAGGTATTGTTCCTTTTTTGAGTTTTCGTAGTGTTTTCTTCCCA
TCACATAAGAAAGTTTGCTATTTTTTATCTAAGATTCCTATCTCAGTAGAGTCGAAAGGA
AAACTATGAAAGACTTCATTTTGAATCATGAATAATAGAATTTGAATTCTTTTTAGGTTT
AGGGAGTGGTTAGG
>Ligusticum_acuminatum_KC295158
GACCGGGTTTTAGTATATACGAGTTTTTTGAAATAAAAAAAGCAATACCGCCCTCTTGTT
CTATCAAGAGGCAAGAGGGCGGTATTGCTTTTTTTTTATATTTCAGACTGTTTTAGATAA
ACAAATATTTTTGAATGATCAAAAAGGAATCCTTTGAAATAAAAATAAATAAAATAAAAT
TGGCGGG
>Ligusticum_acuminatum_KC295159
GACCGGGTTTTAGTATATACGAGTTTTTTGAAATAAAAAAAGCAATACCGCCCTCTTGTT
CTATCAAGAGGCAAGAGGGCGGTATTGCTTTTTTTTTATATTTCAGACTGTTTTAGATAA
ACAAATATTTTTGAATGATCAAAAAGGAATCCTTTGAAATAAAAATAAATAAAATAAAAT
TGGCGGG
>Rubus_cf._caesius_MS-2014_KM037403
CACGTCGTTGCCCCCCCCAAACCCCTCGGGAGTTGGGCGGGACGGATGATGGCCTCCCGT
GTGCTCTGTCATGCGGTTGGCATAAAAACAAGTCCTCGGCGACTAACGCCACGACAATCG
GTGGTTGTCAAACCTCTGTTGCCTATCGTGTGTGCGTGCCGAGCGAGGGCTCAACAAACC
ATGTTGCATCGATTCGTCGATGCTTTCAACG
>Rubus_cf._caesius_MS-2014_KM037402
CACGTCGTTGCCCCCCCCAAACCCCTCGGGAGTTGGGCGGGACGGATGATGGCCTCCCGT
GTGCTCTGTCATGCGGTTGGCATAAAAACAAGTCCTCGGCGACTAACGCCACGACAATCG
GTGGTTGTCAAACCTCTGTTGCCTATCGTGTGCGCGTGCCGAGCGAGGGCTCAACAAACC
ATGTTGCATCGATTCGTCGATGCTTTCAACG
>Fritillaria_delavayi_KPS0097A02I
CGCCTTGTTTCGCTCCGTGCCCAATGTCCCTTCGGGTGCGGTCACGGATGCGGAGATTGG
CCCCCCGTGCCTCGTGTGCGGCGGGCTTAAGCGCGGGCTGTCGGCGCCGGGATGGGCACG
ACGAGTGGTGGACGGAGCACCAGCAGGATGTTGTGGCCCCCCGTCGCCTTAAGGGGCTCA
AGAGACCCGGACCGGGCGAGCCGTGCTCCGTACGAGGAGGGCGTGCCGTCTCGCAATG
>Rubus_cf._caesius_MS-2014_KM037400
CACGTCGTTGCCCCCCCAACCCCTCGGGAGTTGGGCGGGACGGATGATGGCCTCCCGTGT
GCTCTGTCAAGCGGTTGGCATAAAAACAAGTCCTCGGCGACTAACGCCACGACAATCGGT
GGTTGTCAAACCTCTGTTGCCTATCGTGTGCGCGTGTCGAGCGAGGGCTCCACAAACCAT
GTTGCATCGATTCGTCTATGCTTTCAACG
>Phellodendron_chinense_KPS0163A01I
CGCATCGCTGCCCCACCCCACCCCCGCCCCGGGGGCCTGGCGGTGTGGGCGGAAAATGGC
CTCCCGTGCGCTCCCCGCTCGCGGTTGGCCCAAATTCGAGTCCTCGGCGACCGGAGCCGC
GGCGATCGGTGGTGAAAACAAGCCTCTCGAGCTCACGCCGCGAGCCCGTGTCTTCCTTTT
CGGGACTCAGGGACCCTGACGCTCCGCGCGAGCGGCGCTCGCATCG
>Rubus_cf._caesius_MS-2014_KM037404
CACGTCGTTGCCCCCCCAACCCCTCGGGAGTTGGGCGGGACGGATGATGGCCTCCCGTGT
GCTCTGTCAAGCGGTTGGCATAAAAACAAGTCCTCGGCGACTAACGCCACGACAATCGGT
GGTTGTCAAACCTCTGTTGCCTATCGTGTGCGCGTGTCGAGCGAGGGCTCCACAAACCAT
GTTGCATCGATTCGTCTATGCTTTCAACG
>Dioscorea_banzhuana_JQ260304
GACTTTTGTCTTAATGTATATGAATCGTTGAAGGAGCAATATCCAATATCTTGTTCGAGC
AAGAAGTTTGGTATTGCTCCCCCCTTTTTTTTAGTGAACGTTTCACAGTGGATTACTCCT
TTATTTTTTACTTACATTTTAAAGATTGGCATTCTATGTTCAATATCTCGATCTAATAAG
GTAAGAATAAATATAAATACAATAATGATGAATGGAAAAAAGAGAAAATCCT
>Lonicera_modesta_FJ217835
CGCATCGCGTCGCCCCCCCACCCCGCGTCCCACAGGGTCGCGAGCGGCGGGGGGTGCGGA
CAATGGCCTCCCGTTCCCCCGGGTGCGGCTGGCCCAAAATCGAGTCCCCGGCGGCGGACG
TCACGACGAGTGGTGGTCGAAACAATCCTCTTATCACGTCGTGCGGTTCCCCGTCGCTCG
GGCGGCCGAGTGACCCTGATGCGTCTTCTTACGACGGCGCTCCGAC
>Lithospermum_officinale_EU919590
CGCATCGCGTCACCCATCCCCAATTCTCGTGGATGTGGTGGATTGTGACCTCCTGTGCCT
TGAGGTGCAGTTGGTCGAAATTCGAGTTCGGAGTTAAGGACTTCACGACAAGTGGTGGTT
GGACGACCAACTCGCGTCATGTCGTGTGCCAAACCTTCGTGGCTCTCAAGACCCTAAGGC
ACGTGCTTCCCGGCTCTTGGGTCGGAAAACTCGTGCTACGACCG
>Gentiana_pumila_KT907700
CGCATCGCGTCGCCCCCCAACACCGTGCATGAAGCAATGTCGGTCGTATGAGGGGCGGAT
ATTGGCTTCCCGTGCTCCGGTGCGGCTGGCCTAAACGCAAGTCCCTTGCGACGGACACGA
CGACAAGTGGTGGTTGATTTCCTCAGCTAAGGTGCTGTCGCATGTTGCCCCGTCGGATGA
GGAGACTTACTTGACCCTTATGCATGCGTCGTCACGACGTCTTCCACGACCG
>Alpinia_galanga_KF304304
ATAGCGATTGTATGGCCAATCATTGTGGGTATAATGGTAGATGCCCGAGACCAAGTTACT
ATTATTTCTTTCTCTTCCCTCGTGTTGAGTTTTTCTATTTTTGCCGATAAATGATTAGCT
ACAAAAGGGTTTTTTTTTAGTGAACGTGTCATGTCACAGTGTATTACTCCTTTTTTTTTT
ACATTCTTTATTTTAAAGATTGGCATTCTATGTCCAATATCTTGAATATCTCGATCTAAG
TTAAGTATAGAGGTCAGAATAAATACAATAATGATGAATG
>Alpinia_galanga_KF304305
ATAGCGATTGTATGGCCAATCATTGTGGGTATAATGGTAGATGCCCGAGACCAAGTTACT
ATTATTTCTTTCTCTTCCCTCGTGTTGAGTTTTTCTATTTTTGCCGATAAATGATTAGCT
ACAAAAGGGTTTTTTTTTAGTGAACGTGTCATGTCACAGTGTATTACTCCTTTTTTTTTT
ACATTCTTTATTTTAAAGATTGGCATTCTATGTCCAATATCTTGAATATCTCGATCTAAG
TTAAGTATAGAGGTCAGAATAAATACAATAATGATGAATG
>Alpinia_galanga_KF304306
ATAGCGATTGTATGGCCAATCATTGTGGGTATAATGGTAGATGCCCGAGACCAAGTTACT
ATTATTTCTTTCTCTTCCCTCGTGTTGAGTTTTTCTATTTTTGCCGATAAATGATTAGCT
ACAAAAGGGTTTTTTTTTAGTGAACGTGTCATGTCACAGTGTATTACTCCTTTTTTTTTT
ACATTCTTTATTTTAAAGATTGGCATTCTATGTCCAATATCTTGAATATCTCGATCTAAG
TTAAGTATAGAGGTCAGAATAAATACAATAATGATGAATG
>Swertia_punicea_KC861327
CGCATCGCGTCGCCCCCCCGACCCCGTTTGTTAACTCGTACGGGTGACGTGAGGGGGCGG
AGACTGGCTTCCCGTGCTTGGCTGCGGCTGGCCTAAATGCGAGTCCCTTGCGACGGACGC
GATGACAAGTGGTGGTTGTTTGTCTCAACTAAGGTGCTGTCACGCGGTGCTCGTCGAATG
AGGAGACTCCCCGACCTTGATGCACGCGTCTTCACGACGCTTGCTACGACCG
>Dioscorea_bulbifera_KY294699
CTTTTGTCTTAATGTATATGAATCGTTGAAGGAGCAATATCAATATCTTGTTCGAGCAAG
AAGTTTGGTATTGCTCCCCTTTTCAATTTTTCCCGATAAATGATCAACTACAAAAGGATT
TTTTTTTAGTGAACGTGTCACAGCGGATTACTCCTTTATTTTTTACATTTTTAAGATTGG
CATTCTATGTTCAATATCTCGATCTAATAAGGTAAGAATAAATTTAAATACAATAATGAT
GAATGGAAAAAGAGAAAATCCTTTAGCTAGG
>Bupleurum_chinense_HQ688185
ACCGAGTCTTAGAATATACGAGTTTTTTTATAAAAAAAGGAGCAATAACCTCTTTCTTGT
TCTATCAAGAGCGCGGTATTGCTCCTTTTTTTATTTATTTTTAGTTATTAGTATGAGTAT
TTACCTAGTTTGTTTAAAAAAATTTATACAAACTTTTTTTTATTTTTATTGGTTCGTTCA
TGATTGAGTATCATATTTGAATTCTATTCTAAAAAGTTTGGCTATCTTATTCCCAACATT
TTGGGAACGATAAAAAAAATGATTTTGAATAATAAAAGAGGAATCTTTTTATTTTCAAAT
GTCACTAAAAGAAACCTAGGGGGGGGCGGA
>Eriobotrya_obovata_KJ170705
GACTTTGGTCTTAGTATATATGAGTTCTTGAAAGTAAAGGAGTAATAACAAATTTCTTGT
TATATCAAGAGGTTTGTTATTGCTCCTTTACTATTTAGTTTTAGTATTTTTTTAGTTATT
ACTTAACTATGTTGTTTTATTCTTTTTTTTTAGTAAAAAAAAAAAAAAGAATAAAACAAC
AGCGGAAAAATTTTTAATTTGTAATACTACAGGGG
>Eriobotrya_obovata_KJ170704
GACTTTGGTCTTAGTATATATGAGTTCTTGAAAGTAAAGGAGTAATAACAAATTTCTTGT
TATATCAAGAGGTTTGTTATTGCTCCTTTACTATTTAGTTTTAGTATTTTTTTAGTTATT
ACTTAACTATGTTGTTTTATTCTTTTTTTTTAGTAAAAAAAAAAAAAAGAATAAAACAAC
AGCGGAAAAATTTTTAATTTGTAATACTACAGGGG
>Mentha_arvensis_LC125229
GACTTGTTCTTAGTGTGTAGGAGTTTTTGAAAATAGACTAGATAAATATAAGGAGCAAGA
AACCCTTTTTTGATAAAACAAGAAAGGGTTTCTTGCTCCTTTATTTTCTTTTCAATTAGG
AGCCCTTTTCTATATTTTCTAGTAGTATTGGACTTGCCTAGAATTTTTCTTTCCATTACA
GAATAAAAAAAGAAGATAAAAAAACGATGGAAATTCCATCTTTTTTTTTTCAATTTCTAA
AAAAGTTGAAATTGAAAATTGCTAAAGTAAAAAAATATTTTAAATATAATTTTATTTATA
GTAGAGGG
>Mentha_arvensis_LC125228
GACTTGTTCTTAGTGTGTAGGAGTTTTTGAAAATAGACTAGATAAATATAAGGAGCAAGA
AACCCTTTTTTGATAAAACAAGAAAGGGTTTCTTGCTCCTTTATTTTCTTTTCAATTAGG
AGCCCTTTTCTATATTTTCTAGTAGTATTGGACTTGCCTAGAATTTTTCTTTCCATTACA
GAATAAAAAAAGAAGATAAAAAAACGATGGAAATTCCATCTTTTTTTTTTCAATTTCTAA
AAAAGTTGAAATTGAAAATTGCTAAAGTAAAAAAATATTTTAAATATAATTTTATTTATA
GTAGAGGG
>Mentha_arvensis_LC125223
GACTTGTTCTTAGTGTGTAGGAGTTTTTGAAAATAGACTAGATAAATATAAGGAGCAAGA
AACCCTTTTTGATAAAACAAGAAAGGGTTTCTTGCTCCTTTATTTTCTTTTCAATTAGGA
GCCTTTTTCTATATTTTCTAGTAGTATTGGACTTACCTAGAATTTTTCTTTCCATTACAG
AATAAAAAAAGAAGATAAAAAAACGATGGAAATTCCATCTTTTGTTTTACAATTTCTAAA
AAAGTTGAAATTGAAAATTGCTAAAGTAAAAAAATATTTTAACTATAATTTTATTTTTTA
ACTATAATTTTATTTATAGTAGAGGG
>Mentha_arvensis_LC125222
GACTTGTTCTTAGTGTGTAGGAGTTTTTGAAAATAGACTAGATAAATATAAGGAGCAAGA
AACCCTTTTTGATAAAACAAGAAAGGGTTTCTTGCTCCTTTATTTTCTTTTCAATTAGGA
GCCTTTTTCTATATTTTCTAGTAGTATTGGACTTACCTAGAATTTTTCTTTCCATTACAG
AATAAAAAAAGAAGATAAAAAAACGATGGAAATTCCATCTTTTGTTTTACAATTTCTAAA
AAAGTTGAAATTGAAAATTGCTAAAGTAAAAAAATATTTTAACTATAATTTTATTTTTTA
ACTATAATTTTATTTATAGTAGAGGG
>Mentha_arvensis_LC125227
GACTTGTTCTTAGTGTGTAGGAGTTTTTGAAAATAGACTAGATAAATATAAGGAGCAAGA
AACCCTTTTTTGATAAAACAAGAAAGGGTTTCTTGCTCCTTTATTTTCTTTTCAATTAGG
AGCCCTTTTCTATATTTTCTATTATCAATGGACTTGGCAATAGTTTTTCTTTCCTTTACC
CAATAAAAAAAAAAAATAAAAAAACGATGGAAATTCCATCTTTTTTTTTTCAATTTCTAA
AAAAGTTGAAATTGAAAATTGCTAATTGAAAAAAATATTTTAAATTTAATTTTATTTTTT
ATTTAGGGGCGGAGGGGCCCAAGTGGA
>Bupleurum_chinense_HQ688189
ACCGAGTCTTAGAATATACGAGTTTTTTTTATAAAAAAAGGAGCAATAACCTCTTTCTTG
TTCTATCAAGAGCGCGGTATTGCTCCTTTTTTTATTTATTTTTAGTTATTAGTATGAGTA
TTTACCTAGTTTGTTTAAAAAAATTTATACAAACTTTTTTTTTTTATTTTTATTGGTTCG
TTCATGATTGAGTATCATATTTGAATTCTATTCTAAAAAGTTTGGCTATCTTATTCCCAA
CATTTTGGGAACGATAAAAAAATGATTTTGAATAATAATAAAATAAAATTTGAATAATAA
AAGAGGAATCGAATCTTTTTATTTTCAAATGTAACTAAAAAAAACCTAGGGGG
>Geranium_purpureum_KX167629
CGCGCTCCGTCGCCCCGCAACCCCAAACCCCGAAACGGGCCAGGGATCATGCGGTGCGGA
GATTGGTCTCCCGTGCGCGAGAGCTCGCGGTTGGCCTAAAATCGAGTCCCGGGCGCTCTG
TTATGCGGCCGACGGTGGTTGAGAAGCCCTCGGAAATGTGCCGATGACAGGTCGCTCACT
GCGGACCACACGACCCTTGCGCGACTTCTCCTCTCGGGGAGGATGAGCTCTTACTG
>Mentha_arvensis_LC125224
GACTTGTTCTTAGTGTGTAGGAGTTTTTGAAAATAGACTAGATAAATATAAGGAGCAAGA
AACCCTTTTTGATAAAACAAGAAAGGGTTTCTTGCTCCTTTATTTTCTTTTCAATTAGGA
GCCTTTTTCTATATTTTCTAGTAGTATTGGACTTACCTAGAATTTTTCTTTCCATTACAG
AATAAAAAAAGAAGATAAAAAAACGATGGAAATTCCATCTTTTGTTTTACAATTTCTAAA
AAAGTTGAAATTGAAAATTGCTAAAGTAAAAAAATATTTTAACTATAATTTTATTTTTTA
ACTATAATTTTATTTATAGTAGAGGG
>Angelica_pseudoselinum_EU418379
CGCATCGTATTGCCCACAAACCACTCACACCTGAGAAGGTGTGCCGGTTTGGGGCGGAAA
TTGGCCTCCCGTACCTTGTCGTGCGGTTGGCGGAAAAACGAGTCTCCGGCGATGGACGTC
GCGACATCGGTGGTTGTAAAAGACCCTCTTGTCTTGTCGTGCGAATCCTCGTCATCTTAG
CGAGCTCCAGGACCCTTAGGCAGCACATACTCTGTGCGCTTCGA
>Linum_usitatissimum_GQ845296
GGTTGCGTAATATTCTTACTTTTTCGAATAATTCAAGGAACAGAACAATGCCAAATTTCT
TGTTTTATCAAGAGGTTTGGTATTGCTCTGTTTTTAGTCAATTTGACTATACTACCTTAT
ATCTTTATAAGATAAATAAGAATATCTTTATAAGATAAATAAGAAAAGTTTCTTTCTTTC
ACTCTTTCATTTTCTTTTTTAACTTTTAACAGAACATAAGAAAGAAGATTCTTCTGAGTT
GGTTTATTATTGAATATTTGAGGGTTATTATATTATTTTCTATTTTTGTTCTACGAAAGC
ACGAAAGAGAAAATGTACTAGTGGATGTTAGGAATTGAAATCTTTTGAATCTGTAAACGG
G
>Linum_usitatissimum_GQ845297
GGTTGCGTAATATTCTTACTTTTTCGAATAATTCAAGGAACAGAACAATGCCAAATTTCT
TGTTTTATCAAGAGGTTTGGTATTGCTCTGTTTTTAGTCAATTTGACTATACTACCTTAT
ATCTTTATAAGATAAATAAGAATATCTTTATAAGATAAATAAGAAAAGTTTCTTTCTTTC
ACTCTTTCATTTTCTTTTTTAACTTTTAACAGAACATAAGAAAGAAGATTCTTCTGAGTT
GGTTTATTATTGAATATTTGAGGGTTATTATATTATTTTCTATTTTTGTTCTACGAAAGC
ACGAAAGAGAAAATGTACTAGTGGATGTTAGGAATTGAAATCTTTTGAATCTGTAAACGG
G
>Linum_usitatissimum_GQ845295
GGTTGCGTAATATTCTTACTTTTTCGAATAATTCAAGGAACAGAACAATGCCAAATTTCT
TGTTTTATCAAGAGGTTTGGTATTGCTCTGTTTTTAGTCAATTTGACTATACTACCTTAT
ATCTTTATAAGATAAATAAGAATATCTTTATAAGATAAATAAGAAAAGTTTCTTTCTTTC
ACTCTTTCATTTTCTTTTTTAACTTTTAACAGAACATAAGAAAGAAGATTCTTCTGAGTT
GGTTTATTATTGAATATTTGAGGGTTATTATATTATTTTCTATTTTTGTTCTACGAAAGC
ACGAAAGAGAAAATGTACTAGTGGATGTTAGGAATTGAAATCTTTTGAATCTGTAAACGG
G
>Linum_usitatissimum_GQ845298
GGTTGCGTAATATTCTTACTTTTTCGAATAATTCAAGGAACAGAACAATGCCAAATTTCT
TGTTTTATCAAGAGGTTTGGTATTGCTCTGTTTTTAGTCAATTTGACTATACTACCTTAT
ATCTTTATAAGATAAATAAGAATATCTTTATAAGATAAATAAGAAAAGTTTCTTTCTTTC
ACTCTTTCATTTTCTTTTTTAACTTTTAACAGAACATAAGAAAGAAGATTCTTCTGAGTT
GGTTTATTATTGAATATTTGAGGGTTATTATATTATTTTCTATTTTTGTTCTACGAAAGC
ACGAAAGAGAAAATGTACTAGTGGATGTTAGGAATTGAAATCTTTTGAATCTGTAAACGG
G
>Linum_usitatissimum_GQ845299
GGTTGCGTAATATTCTTACTTTTTCGAATAATTCAAGGAACAGAACAATGCCAAATTTCT
TGTTTTATCAAGAGGTTTGGTATTGCTCTGTTTTTAGTCAATTTGACTATACTACCTTAT
ATCTTTATAAGATAAATAAGAATATCTTTATAAGATAAATAAGAAAAGTTTCTTTCTTTC
ACTCTTTCATTTTCTTTTTTAACTTTTAACAGAACATAAGAAAGAAGATTCTTCTGAGTT
GGTTTATTATTGAATATTTGAGGGTTATTATATTATTTTCTATTTTTGTTCTACGAAAGC
ACGAAAGAGAAAATGTACTAGTGGATGTTAGGAATTGAAATCTTTTGAATCTGTAAACGG
G
>Kalopanax_septemlobus_KPS0121A02I
CGCATCGCGTCGCCCCCCAAGCCCGCACTCCCTCATGGGAGTCGTGGCGGAGGGGCGGAT
ACTGGCCTCCCGTGTCTCACCGTGCGGTTGGCCCAAATGCGAGTCCTTGGCGACGGACGT
CACGACAAGTGGTGGTTGTAAAATGCCCTATTCTCCTGTCGTGCGGTTACCCGTTGCCAT
CAAAAGCTCCCGTGACCCTGTTGTGCCGTCCTCGACGCGCACTCCGACCGCGA
>Cyperus_alternifolius_HQ705818
CTCTTTTTTCCATTCATCATTATTGTTTTTATTTTAACCTCTTAGATTGAGGTATTTGAC
ATGGAATCCCCATATTTACTTACTAAAAAAAAAAAAAAGGAATAATAAATCTATAAATGT
TATACAGAATGATCTGGAAAGAAATACTTTTATGTCCGCAACCGAAGCTCAAAATTATCT
GTCGATCGCATAGCAAATCAAAAAAGAAAATCCTTAGTAATATGAGTTCTTTTTATCAAT
TATTTTGAGTATTTAATTTAGATAAAAAAAACATTGAGTTAAGATCAATCTAAACCAAAC
CATTTATTTTTATATTATGAGATCGCTGTGTAAAAAATCGATGTATTATCAATCCATAAT
TTATAAGACAGGTTACGATTTGGTAGATTTTACACCTACCCGTTTTTTGGTAATGAAAGA
TATAAACAATAGGAATATTAAATCTTTATCTTTATCCAACAAAATTTTTGTTGAAAAAAT
CATTTATAATCCTATTTTTAAAAATAAAAAAAAACTGAAAAAATGGAGAATTTATACTAC
TTAGTTTAGAAAAAAAAATCGTCTTTTTTCTATATTAATTTTTAAAAGAGAAAAAAAACG
AGAATCAAGTCTATTAATCCTCTAGGTATACTTACGCAATATACCTTTATTTATATTTTA
GAAAACTCCGGGTATACTTACCCAATAGAGAGATTTTAGAGACTACTATACTAGTATATT
TTTTTCCTTACCCAATATATTAGTCTAAAAAACTAATATATTGGGTATATTGGGTATTTC
TCAAATTAATATTCAAATTTTTAATATAATGAACAATTCAAAAGATCTAG
>Ipomoea_ramosissima_AF256631
ATCGCGTCGCCCCCCGCTCGATCCTCGGTCGAGCGCGGGGTGCGGATGTTGGCCTCCCGT
GCCCCAACTCGTGGCGCGGCCGGCCTAAATGCGAGTCCTTGGCGACGGACGTCACGGCGA
GTGGTGGTCGTACCTAGCGTGCATATCTTCGAGCCGTGCCCCGTCGTTCTCGGGCGAACG
ACCCCGAACGAGCCCCCCTCAGTGCGGCTCTCCGAAC
>Polygonum_chinense_FJ503010
CGCACCGCGTCGCCCCCCTCCCCCATACAATGGGAGTGGTGGGGCGGATTCTGGCCCCCC
GTGCGCTGCCCGCTCGCGGTCGGCCTAAATAAAGACCCCGTGGCCGCGAAATGCCGCGAC
GATTGGTGGTGTCCTTGTGGCCTCGTGCCTCGAGCATCGCGTCGCGCCTTTGGCGGCCCA
TGGTAGGTCAAAGGACCCTGAAGGAGACCCCCATCGGCGTCGTCCATCAATGTGTGGATG
CCGATGGGATCCCCTAACCGTTG
>Aconitum_carmichaelii_KPS0179A03I
CACACAGCGTCGCACCCCGTCAACCAAGTTGTCGGGGAGCGGAGATTGGCCCCCCGGGCC
CCTGCGGGCACGGTCGGCACAAATGTTTGTCCCCGGCGGCGAGCGTCGCGGTCAGTGGTG
GTTGTATTTCTCATCCTCCAAAGACATCAAGACGCGTCGTCCTCGTTGCACGTTGGGACA
CATCGACCCCAAGGAGCCGCTTCGCGCGGCATTCACCCTG
>Curcuma_angustifolia_KJ803125
TGGCATTGTCGCTTTTGCTCCATGCTTTGTCGGCATTGAGCGCGGAAGTTGGCCCCGTGT
GCCCTCGGGCACAGTCGGTCGAAGAGCGGGTAGTCGGTAATCGTCGAGCACGATGGACGT
TGGTCGTCGCGAGCGAGAACTGAACGTCGTCCTCGTCGTTTTGGGATGAGCCCTCAAGAG
ACCCTGTGTGATGATTGCGGACCCGCGCGAAAGCGCCGCGTCAATCATTTG
>Curcuma_angustifolia_KJ803126
TGACATCGTCGCTTTTGCTCCATGCTTTGTCGGCATTGAGCGCGGAAGTTGGCCCCGTGT
GCCCTCGGGCACAGTCGGTCGAAGAGTGGGTAGTCGGTAATCGTCGAGCACGATGGACGT
TGGTTGTCGCGAGCGAGAACTGAACGTCGTCCTCGTCGTTTTGGGATGAGTCCTCAAGAG
ACCCTGTGTGATGATTGCGGAGTCGCGTGAAAGCGCCGCGTCAATCATTTG
>Commiphora_pseudopaolii_AY831925
GATTTCGGTCTTTGTGTATACGAGTTTTTGAAAATAACGGAGCAATACCGACCCTCTTGC
GAGAAATTGGTATTGCTCCGTTATCGCTATTTAGTAGTTTTTCTTTAGTACTTTTTTCTT
TCCATATCTTTGTTTTCAACAAAACAAAAGTATTTTTATGCCTTTGATTTAGTCCCTTCC
TTATATACTAATAATTATAAACTAATCGAATATATAGAATAATAGAAAAAAACTAATATA
GAAACTCGAATCGATTAGATAAAAAGATAAAAGTTGGAATTTTCTGTCTCTTGGCTCTGA
ATTTCGATCTTCATAAGTTAAGATAAAAAAGAATGATGATCAAAAATAATGATCAATGCT
AGAAATTGAAATCTTTCGATTTTTTTATTTAAATCGAAATAGTGGAGGG
>Schisandra_grandiflora_KP689673
CGCTTTGCGTCGCTCCCCTCCCTCCCATTCTCCTTTTTTGGTGTATGGTGTTTGCGAGGA
GCGGATATTGGCTGCCCGTGCCATGTTTGTGCGGTCGGCCGAAAGATGGGCCCCTGGTGT
GTTGTGACACGACGAGTGGTGGTCAAATGCCCTTCTCACCGCGTGGGACGTCGAGTCGCA
TTCCTTGTGGCTCTTGGGACTCTTGGAGCCGCTTCGCGGCAACCAGCA
>Aconitum_franchetii_KY417288
CACACAGCGTCGCACCCCGTCAACCACGTTGTCGGGGAGCGGAGATTGGCCCCCCGAGCC
CCTGCGGGCACGGTCGGCACAAATGTTTGTCCCCGGCGGCGAGCGTCGCGGTCAGTGGTG
GTTGTATTTCTCATCCTCCAAAGACATCAAGACGCGTCGTCCTCGTTGCACGTTGGGACA
CATCGACCCCAAGGAGCCGCTTCGCGCGGC
>Polygonatum_roseum_KJ745806
GATTTCCATCTTAATGTATATGTATTAAGAATCGTTGAAGGAGCTATACCCAATATCTTG
TTTTCATAAGATATTGGGTATAGCTCCCTTTTTTTCCAAATTAATTAACGACGAGATTTA
TTATCGTTTCTCGCATGTCTCGCGAAAGTCAGAGTAGGCGCGAATTCTCCCAATTTGTGA
CCTACCATACGATCTGTTATATAAATAGGTAAATGTTCTTTTCCATTATGAACAGCGATT
GTATGGCCAATCATTTTGGGTATAATGGTAGATGCCCGAGACCAAGTTACTATTATTTCT
TTCTCCTCCCTCATGTTGAGTTTTTCAATTTTTCTCGATAAATGATTAGCTACAAAAGGA
TTTTTTTTTAGTGAACGTGTCACAGCCGATTACTCCTTTTTTTTACATTTTAAAGATTGG
CATTCTATGTCCAATAGAATATCTCGATCTAAGTATGAAGGTAAGAATAAATACAATAAT
GATGAATGGAAAAAAGAGAAAATCCTTTAGCTGGATAAGGG
>Schisandra_grandiflora_KP689674
CGCTTTGCGTCGCTCCCCTCCCTCCCATTCTCCTTTTTTGGTGTATGGTGTTTGCGAGGA
GCGGATATTGGCTGCCCGTGCCATGTTTGTGCGGTCGGCCGAAAGATGGGCCCCTGGTGT
GTTGTGACACGACGAGTGGTGGTCAAATGCCCTTCTCACCGCGTGGGACGTCGAGTCGCA
TTCCTTGTGGCTCTTGGGACTCTTGGAGCCGCTTCGCGGCAACCAGCA
>Ipomoea_wightii_KR735417
GGACTCGGTCTTAGTGTATAGGAGTTTTTGAAAATAAAGGAGCAATAATCACTTTCTTGT
TCTAAACAAGATGGGGTATTGCTCCTTTATTTCTATTTATTTTTTTATTCAATTTTATTC
AATTTTCTAATCAAAAAATTTAGGTTTTTCTTTGGAAATTAAGTTAAAATAAGGTAAAGA
ACATAATTTTCAAAATTCATATTGAATCTAATTTTATTTCAAATTTGAATAAAATTTAAT
TAAAAAAATAGTTAAAATATATATTTTTTAGATTTTCTAAAATAGAAAGAATTCTAAATT
ATACTAGATATAGATAAATATATATAATTTCGAA
>Polygonatum_roseum_KJ745809
GATTTCCATCTTAATGTATATGTATTAAGAATCGTTGAAGGAGCTATACCCAATATCTTG
TTTTCATAAGATATTGGGTATAGCTCCCTTTTTTTCCAAATTAATTAACGACGAGATTTA
TTATCGTTTCTCGCATGTCTCGCGAAAGTCAGAGTAGGCGCGAATTCTCCCAATTTGTGA
CCTACCATACGATCTGTTATATAAATAGGTAAATGTTCTTTTCCATTATGAACAGCGATT
GTATGGCCAATCATTTTGGGTATAATGGTAGATGCCCGAGACCAAGTTACTATTATTTCT
TTCTCCTCCCTCATGTTGAGTTTTTCAATTTTTCTCGATAAATGATTAGCTACAAAAGGA
TTTTTTTTTAGTGAACGTGTCACAGCCGATTACTCCTTTTTTTTACATTTTAAAGATTGG
CATTCTATGTCCAATAGAATATCTCGATCTAAGTATGAAGGTAAGAATAAATACAATAAT
GATGAATGGAAAAAAGAGAAAATCCTTTAGCTGGATAAGGG
>Polyporus_melanopus_JQ964423
TGAAATTCTCAACCTACAAATCTTTTGTAGGCTTGGACTTTTGGAGGGCTTTGCCGACGT
TTCTAATGCCGGCTCCTCTCAAATGCATTAGCTTGTGTCCTTGCGGATCGGCTCTTCGGT
GTGATAATTGTCTACGCCGTGGTCGTGAAGTGTTTTGACCGGCTTCTAATGGTCTTGTTT
ACAAGACAAAACATCATT
>Polyporus_melanopus_JQ964422
TGAAATTCTCAACCTACAAATCTTTTGTAGGCTTGGACTTTGGAGGGCTTTGCCGACGTT
TCTAATGCCGGCTCCTCTCAAATGCATTAGCTTGTGTCCTTGCGGATCGGCTCTTCGGTG
TGATAATTGTCTACGCCGTGGTCGTGAAGTGTTTTGACCGGCTTCTAATGGTCTTGTTTA
CAAGACAAAACATCATT
>Commiphora_madagascariensis_JN882672
CGCATCGTTGCCCCCACCCCCCGCACCCCGGGGAGGAGCGCGGGCGGGGCGGAGACTGGC
CTCCCGTGCGCCTCGCGGCTCGCGGTTGGCCCAAATCCGAGTCCCACGGCCTCGCGTGCC
GCGGCTTTCGGTGGTCGAAAGAAACCCGATGCCTGCCGCGCTCGCGTGGCCGCACCGTCG
GACCCCGTGACCCAGAGCGCGTCGATCCGTAGAGCGACGCTCGTAACG
>Rubus_sanctus_KM037598
CACGTCGTTGCCCCCCCCAAACCCCTCGGGAGTTGGGCGGGACGGATGATGGCCTCCCGT
GTGCTCTGTCATGCGGTTGGCATAAAAACAAGTCCTCGGCGATTAACGCCACGACAATCG
GTGGTTGTCAAACCTCTGTTGCCTGTCGTGTGCGCGTGTCGAGCGAGGGCTCAACAAACC
ATGTTGCATCGATTCGTCGATGCTTTCAACG
>Gentiana_officinalis_KP795161
GACTTCAGTCTTAATCCTATAATATAGGATTAAGAATTAAAATAAAGGAGCAATAACGCC
CCCTTGATAAAACAAGAAGTGGATTATTGCTCCTTTATTTTAATATTTTAATTTTATTTC
GGTAAGGATTATTATTAGAAATTATTATTAGAATATTTTAATAATCTATATTCAAATATT
ATCTATATTAAAATATTGACATTACAATATAACTAATTCTAAAAAAACTAGTAAAACAAA
AAAATATAAAAAAGAGTTAAAAAAAGAAAATAGTATCAAGAATTTAAAGACTAAAGAAAT
ACAGATAGTCAAGGG
>Lycium_ruthenicum_JQ320162
CGCATCGTGTCGCCCCCGCCCACCGCACCCACGCTCTGGGTCGCGGTGGTGTCGCGGGGC
GAATACTCGCCTCCCGTGAGCCTCGCGCTCGCGGCTGGCCTAAATACGAGTCCACGTCGA
CGGACGTCACGGCAAGTGGTGGTTGTAACCCAACTCTTGAAGTGTCGTGACTATGCCCCG
TCGCGCGTTTGGCCTCCCGGACCCTTCTCGCGCTTAGGCGCTCCGACCG
>Astragalus_adsurgens_GU396750
TATTTTGGTTGTAAAGAAGGATACGAGTTTTTGAAAGTAAAGGGGTAGTAATATCAACAC
TGTTGATATTACTCCCCTTTTACTTTTATTTGAGTAGTCTTTTTGATCTTTTTGTAATAA
ATATGACTTCTAGAAAATTCCGTTTAATTTAATAAATAATTAAGAAAAAAAAAGAAATGA
ATGTTTTTTTTATAGTTATCGTATTTATTTTAGATTAGATTTTAGAATATTCGTAAGAAC
TTAGAAGAAAATAAATGATAATGAAAAAAAAAGTATAAAAAAATTTATACATAGTAAGTA
TTAAGCAGG
>Astragalus_adsurgens_GU396751
TATTTTGGTTGTAAAGAAGGATACGAGTTTTTGAAAGTAAAGGGGTAGTAATATCAACAC
TGTTGATATTACTCCCCTTTTACTTTTATTTGAGTAGTCTTTTTGATCTTTTTGTAATAA
ATATGACTTCTAGAAAATTCCGTTTAATTTAATAAATAATTAAGAAAAAAAAAGAAATGA
ATGTTTTTTTTATAGTTATCGTATTTATTTTAGATTAGATTTTAGAATATTCGTAAGAAC
TTAGAAGAAAATAAATGATAATGAAAAAAAAAGTATAAAAAAATTTATACATAGTAAGTA
TTAAGCAGG
>Polygonum_chinense_EU554053
GATTTTGGTCTTAGTGTAGTCGAGTTTTTAAAATAAAAGGAGCAATACCCAATTTCTTGT
TTTATCAAGCGGGTTGGTATTGCTCCTTTTATTTTGATTATTTGACTTATTAGAATTTCT
TACCTTTCTTTTTTTATTGGATGTTGTATTTCTTTTTTTTAGGTACGCATTCTCAGTTTT
GTAATTTCGATCCTCTAAGATCTCTTTGTTGTTTTTTGATCAATTTTGTGTACATTCAAT
CGTTCTCGATTGAAAATTTTTGTTAAAAAAAAGAATAAAAAAATGATTAATAATGTTAGT
GAATGGACATTTTTCAAGTAAGTAGCAGAGGG
>Strychnos_malacoclados_JF937995
CGCATCGCGTCGCCCCCCCCACACNNCCGCTAAGGCCGTGGGAGGGGGACGGATAATGGC
CTCCCGTGGTTGCACGCGGTTGGCCTAAATGAGAGTCCCTCCCGACGGGCGTCACGACAA
GTGGTGGTTGAATRCCTCAACTCGCGTAGCTGTCGTGTCGGAACCCGTCGCTAGAGCGGA
CAGCCGTGAGCCCTGACCCCGAGTGTCTTGHCGATGCTCGRCCACGACC
>Curcuma_xanthorrhiza_KJ803168
TGACATCGTCGCTTTTGCTCCATGCTTCGTCGGCATTGAGCGCGGAAGTTGGCCCCGTGT
GCCCTCGGGCACAGTCGGTCGAAGAGTGGGTAGTCGGTAATCGTCGAGCACGATGGACGT
TGGTCGTCGCGAGCGAGAACTGAACGTCGTGTCCTCGTCGTTTTGGGATGAGTCCTCCAG
AGACCCTGTGTGATGATTGCGGAGTCGCGTGAAAGCGCCGCGTCAATCATTTG
>Astragalus_saganlugensis_JQ685657
CATATCGTTGCCCGATGCCTATTGCAGTGCAATAGGAATTTCTAGGGCGAATGATGGCTT
CCCGTGAGCGTTGTTGCCTCGCGGTTGGTTGAAAATCGAGTCCTTGGTAGGGTGTGCCAT
GATAGATGGTGGTCGAGTTAGCACGATACCGATCATGTGCATGCTCTCCAAAATATGGCC
TCTATGACCCACACGCGTCTTTTGACGCTCATGACG
>Astragalus_saganlugensis_JQ685656
CATATCGTTGCCCGATGCCTATTGCAGTGCAATAGGAATTTCTAGGGCGAATGATGGCTT
CCCGTGAGCGTTGTTGCCTCGCGGTTGGTTGAAAATCGAGTCCTTGGTAGGGTGTGCCAT
GATAGATGGTGGTCGAGTTAGCACGATACCGATCATGTGCATGCTCTCCAAAATATGGCC
TCTATGACCCACACGCGTCTTTTGACGCTCATGACG
>Astragalus_saganlugensis_JQ685655
CATATCGTTGCCCGATGCCTATTGCAGTGCAATAGGAATTTCTAGGGCGAATGATGGCTT
CCCGTGAGCGTTGTTGCCTCGCGGTTGGTTGAAAATCGAGTCCTTGGTAGGGTGTGCCAT
GATAGATGGTGGTCGAGTTAGCACGATACCGATCATGTGCATGCTCTCCAAAATATGGCC
TCTATGACCCACACGCGTCTTTTGACGCTCATGACG
>Polygonum_ramosissimum_GQ340038
CGCACCGCGTCGCCCCCACCCCCCTCCGGGGGGGACGGGGCGGAGACTGGCCCCCCGTGC
GCCTCACGGCGCGCGGCCGGCCCAAACACAGACCCCGTGGCCGCTGGACGGCGCGACGAT
CGGTGGAGTAGACCCTACGCATCCCGTCGCGCCCCGAGCGGCCCTCGGAGGCCACGGTCG
ACCCTCGGTAGAACCACCGTT
>Aralia_elata_KT380919
CGCATCGCGTCGCCCCCCAACCCCGCACTCCCTCATGGGAGTCGAGGCAGAGGGGCGGAT
ATTGGCCTCCCGTGTCTCACCACGCGGTTGGCCCAAATGTGAGTCCTTGGCGACGGACGT
CACGACAAGTGGTGGTTGTAAAAAGCCCTCTTCTCATGTCGTGCGGTGACCCGTCGCCAG
CAAAGGCTCTCATGACCCTGTTGCGCCGTCCTCGACGCGCGCTCCGACCG
>Lonicera_japonica_KX674749
CGCATCGCGTCGCCCCCCCGCCCCGCCTCCCACAGGGTCGCGAGCGGCGGGGGGCGCGGA
CAATGGCCCCCCGTGCCCCCGGGCGCGGCCGGCCCAAAATCGAGTCCCCGGCGGCGGACG
TCACGACGAGTGGTGGTCGTAACATTCCTCTTATCGCGTCGTGCGGTTCCCCGTCGCCCG
GGCGACCGAGTGACCCTGACGCGCCGTCGTACGACGGCGCTCCGACCG
>Croton_itzaeus_EU478072
CGCAACATCGCAACCAACCCAATAGGGTGGCGGCGGAATATGGCCTCCCGTGCGTTCCTC
TCTCACGGTTGGCCGAAAAGAATGGTCCTCGGCTACGCATGCCACGACAATCGGTGGTTG
TGAGACCCTCGGACACAGTCGCGCGCGCACGTATGCCCTTGGACAAGTAGACCCCCCGCG
TCCTTCACGGAACGCTCACATCG
>Astragalus_robbinsii_var._harringtonii_HQ613349
CATATCGTTGCTCGATGCCTATCGCATTGCGATAGGACTTAGGGCGAATGATGGCTTCCC
GTGAGCGTTGTTGCCTCGCGGTTGGTTGAAAATCGAGTCCTTGGTAGGGTGTGCCATGAT
ATATGGTGGTCGAGTTAGCACGAGACCGATCATGTGCATGCTCCCC
>Astragalus_robbinsii_var._harringtonii_HQ613347
CATATCGTTGCTCGATGCCTATCGCATTGCGATAGGACTTAGGGCGAATGATGGCTTCCC
GTGAGCGTTGTTGCCTCGCGGTTGGTTGAAAATCGAGTCCTTGGTAGGGTGTGCCATGAT
ATATGGTGGTCGAGTTAGCACGAGACCGATCATGTGCATGCTCCCCAAAATATGGCCTCT
GTGACCCACAAGCGTCTTTTGACGCTCATGACG
>Dioscorea_tokoro_KR072376
GACTTTTGTCTTAATGTATATGAATCGTTGAAGGAGCAATATCCAATATCTTGTTTGAGC
AAGAAGTTTGGTATTGCTCCCCCCTTTTTTTTGTTTGTTTGATTTAACTGTGTGTATTGT
ATACCGCAAGACAGAAGACAGTGGATTACTCCTTTATTTTTTACATTTTAAAGATTGGCA
TTCTATGTTCAATATCTCGATCTAATAAGGTAAGAATAAATATAAATACAATAATGATGA
ATGGAAAAAAGAGAAAATCCT
>Croton_fragrantulus_HM044792
CGCAACATCGCTCCCTACTCATCAGGGTGCGGAATATGGCCTCCCGTGCGATCCCCTCTC
GCGGTTGGCCGAAAAAAATGGTCCTCGGCTGCGAATGCCGCGACAATCGGTGGTTGCAAG
ACCCTCGTACACAGTTGCGTGCACGTATGCCTTTGGATAAGTAGACCCCTTTGCGTCCTC
TGTGGCACGCTCACATCG
>Cyperus_rotundus_KPS0074A01I
GAAGCCCATCCACGCTCGGTCACCCGACCGCATGCGGACAGTGGCCCTCCGAGCCGTGTA
GGCGCGGCGGGCCGAAGCGCGAGGCCGTCGACCGCGTCGGGGGCGGCAAGTGGTGGGCTA
CAGCGCATGCCGACCCCGACCCGTGCCGACACCCGGCCCCTAACGACCCCACGACGAGGA
GACTGTCGCCGCCGCGCGACGCCTTCGGACCG
>Eriobotrya_bengalensis_FJ571503
CACGCCGTTGCCTTCCCCGCGCGCCTCCCTCGGGGGCGTCGGGGAGGGCGGACGATGGCC
TCCCGTGCCTCACCCCGCGCGGTTGGCCCAAATGCCGAGTCCTCGGCGACGAACGCCACG
ACAGTCGGTGGTTGTCAAACCTCGGTTGCCTGTTGTGCGCGTTCGTCGCGCTCCGAGCGG
CTCGCGACGATCGCTGCTCTGCATCGGCGGAGCTTTCAACG
>Astragalus_lentiginosus_var._palans_EU282969
CATATCGTTGCCCAATACCTATTGCAGTGCAATAGGAATTTTTAGGGCGAATGATGGCTT
CCCGTGAGCGTTGTTGCCTCGCGGTTGGTTGAAAATCGAGTCCTTGGTGGGGTGTGCCAT
GATAGATGGTGGTCGAGTTAGCACGATACCGATCGTGTGCATGCTCCCCAAAATATGGCC
TCTATGACCCACATGCGTCTTTTGACGCACATGACG
>Glycyrrhiza_uralensis_AF467050
CAGACCGTTGCCCGATGCCAATTGCCTCGAAGGTACGTGCAGGGTGAATGTTGGCTTCCC
GTGAGCATTCTCACGGTTGGCTCAAAACTGAGTCCATGGTAGGGTTTGGCATGATCGATG
GTGGTTGAGTGACGCTCGAGACCAATCATGTGTGACTCCACTGAGTTTGGGCTCTGTAAC
CAATAGGCGTCTTTGAACGCTCGTGATG
>Scrophularia_grandiflora_KF447285
CGCATCGCGTCGCCCCCCTCCCAATCCCTCGGGACAACGGAGAGGGGCGGATATTGGCCT
CCCGTGCTCTTATGCGTGCGGTTGGCCCAAATGTGATCCCGCGTCGACGCGAGTCGCGAC
CAGTGGTGGTTGATTCCTCAACTCGCGTGCTGTCGTGCCGTACCGCGTTGTTCGTTCGGG
CATCGTCATAGACCCAAAAGGCGCTCTAGAGTGCCTTCGACCG
>Astragalus_membranaceus_JX017321
CATATCGTTGCCCGATGCCTATTGCAGTGTGATAGGAATTTTTAGGGCGAATGATGGCTT
CCCGTGAGCGTTGTTGCCTCGCGGCTGGTTGAAAATTGAGTCCTTGGTGGGGTGTGCCAT
GATAGATGGTGGTCGAGTTAGCACGAGACCCATCATGTGTACGCTCCCCATAATATGGCT
TCGATGACCCACATGCGTCTTTTGACTCTCATGACG
>Lonicera_macranthoides_JX885552
GACCCGGTCTTAGTGTATACGAGTTAAAAAAAAAAAAAAGGAGCAATAATCCCCCTCTTG
TTTTATCAAGAGGGCACCATTGCTTCTTTTTTTATTTAACTTAACAGTTACCTATTTTCT
TTCAAGAAAAATAGTCAATCTTCTTATTTTTAGGGGCGGGTCCTGATTGTGTTTTGGGCT
TTCATTTTTTATTCTGTTATGAAAAATCTTTATATCCCTTTATATCCTCTAAAATAAAAA
TAAAAGAAAAACTGTTGGAATTTTTTTGCTGACTTATCTATAATTGTACTTGAGAAAAAA
GAAAGAAAAATAATGAATGGCTTAACTAGGAACTAATAGGTAGGG
>Illicium_henryi_JQ003481
CGCTTTGCGTCGCTCCCCCACCTCCTTGCCCATACGGGCTTTGTGGTGTTAAGGGGAAGC
GGAGATTGGCTGCCCGTGCCATGGTTGCGTGGCCAGCCGAAAAGTGGGCCTCTGGTGTGT
TGCGACACGACGAGTGGTGGTCAAATACCCTTCTCATCGCATGGGACGTCGAGTCGCTTT
GCTAGTGGCACATGAACTCTTGGAGCCATTTCACGGCAACCTGCATCG
>Ipomoea_cairica_AF256619
ATCGCGTCGCCCCCAATGCTTGGCCCCTGGTCGAGCGCGGGGACCGGACGATGGCCTCCC
GTGCCCCCCCCGGGCGCGGCTGGCCCAAATGCGAGTCCTTGGCGACGGACGTCACGGCGA
GTGGTGGTCGTACCCAGCGTGTGCATATCTTCGCGCCGTGCCCCCGTCGTTCGCGGACGA
ATGACCCAAACGAGCCCCGTCAGCGCGGCTCTACGACC
>Ziziphus_celata_DQ146582
CACAACGTTGCCCCCCCAACCCCAAACCTCGTCTTTGAGGAGGACGGGGGGCTGATGCTG
GCTTCCCGTGCGCTACGGCTCGCGGTTGGCCCAAATGCGAGCACTCGGCGACGAGCGCCG
CGGCAATCGGTGGTTGTCCAACCCTCGGTGCCATGCTGCGCGCGCGAGTCGCTAATGCGT
GCTCGTCGACCCCCAATGCGCCGTACATGCGGCGTTTACAACG
>Ziziphus_celata_DQ146581
CACAACGTTGCCCCCCATCCCAAACCTCGTCTTTGAGGAGGACGGGGGGCTGATGCTGGC
TTCCCGTGCGCTACGGCTCGCGGTTGGCCCAAATGCGAGCACTCGGCGACGAGCGCCGCG
GCAATCGGTGGTTGTCCAACCCTCGGTGCCATGCTGCGCGCGAGAGTCGCTAATGCGTGC
TCGTCGACCCCCAATGCGCCGTACATGCGGCGTTTACAACG
>Strychnos_parvifolia_JF938021
CGCATTGCGTCGCCCCCCCACACTCCCHCTYGGGCCGTGTGAGGGGGRCGGATAAWGGCC
YTCCGTTYTTTCTCGCGGTTGGCCTAAAWGAGARTCCCTCTCGACGGGSGTCACGACAAG
TGGTGGTTGAATCCCTCAACTAGCGTAGATGTCGTTTCAGAACCCGTTGCTGGAGCGGAC
YGCCTTGACCCTAACCTCGAGTGTCTCGACGACTC
>Crataegus_chrysocarpa_var._piperi_KC251519
GACTTTGGTCTTAATATATATGAGTTCTTGAAAGTAAAGGAGTAATAAAAAATTTCTTGT
TATATCAAGAGGTTTGTTATTGCTCCTTTACTATTTAGTTTTAGTATTTTTTTAGTTATT
ACTTAACTATTTGTTTTATTCTTTTTTTTTTTTTTTAGTAAAAAAAAAAAAGAATAAAGT
TTTCAATTTAGGTTGTATTTTATCTTAAATTTAGGTTGTATTTTATCTTACAAGTAATGC
TAAATGGCGGAAAAATTATTAAT
>Gentiana_krylovii_KT907660
CGCATCGCGTCGCCCCCCAACACCGCGCATGAAGCCATGCCGGTCGTATGAGGGGCGGAT
ATTGGCTTCCCGTGCTCCGGTGCGGCTGGCCTAAATGCAAGTCCCTTGCGACGGACACGA
CGACAAGTGGTGGTTGATTTCTCAGCTAAGGTGCTGTCGCGCGCTGCCCCGTCGGACGAG
TAGACTTACTTGACCCTTATGCATGCGTCGTCACGACGTCTGCCACGACCG
>Astragalus_membranaceus_JX017327
CATATCGTTGCCCGATGCCTATTGCAGTGTGATAGGAATTTTTAGGGCGAATGATGGCTT
CCCGTGAGCGTTGTTGCCTCGCGGTTGGTTGAAAATTGAGTCCTTGGTGGGGTGTGCCAT
GATAGATGGTGGTCGAGTTAGCACGAGACCCATCATGTGTACGCTCCCCATAATATGGCT
TCGATGACCCACATGCGTCTTTTGACTCTCATGACG
>Polygala_virgata_GQ889041
CGCATCGTCGCCCTCCCTGCCCTCGCCTCATATTTGGGGCGAGGAGCTGGGGGCGGATGC
TGGTCTCCCGTGTGCCTCGGCATGCGGCTGGCTTAAAAGTCACAGGACCACGGTGCAGAA
CGCCGCGTCGCATGGTGGACGAGGTAATCTCTAAGACCGGACGCGCGCTTCGCCGTTGCC
TATCAGGACCCACCGCGCTGCTGTGCAGTGCACTCCGACG
>Epimedium_franchetii_DQ851463
CGCACAGCGTCGCTCCCACCATGATGCCTTTGTTCTGTTATCGGGCAACTGCAACRTGGC
TTGGGAAGCGGATATTGGCCCCCCGTACCYTTGYAGGCGCGGCCGGCCTAAAATTCGGCC
CTCGGCGACGAGCGTCACGATCAGTGGTGGTTGAATAACCCCTTTGTCATAGACCGGTAT
CGTGTTGTTTCGTCGTCTATTTGGGCCATATGGACCCTTGCGTGTCGTGTAAACGACATT
CACTCT
>Curcuma_sp._4_JC-2013_KC441381
TGTATCTGAATTGTTAAAGAAATGTAGCAATACCCTGAAATAACAATACCCCATATCTCG
CTTAAGCGAGATATGGGGTATTGTTATTTTGTTTGATGTAATGTAATAGTATTTTCATTT
TTTGCGTATAGCATACATATTTATTTATATTGTATAACATATTTAGATATTTAGATTGTA
TATATGTATATTAAATACAAATACATAAGTATATAAGTATATAAAGTATAAGAAATGAAC
TTAACGACGAGATTTATTATCGTTTCTTGCATGTCTCGTAAAAGACAGAGTAGGTGCAAA
TTCTCCCAATTTGTGACCCACCATACGATCCGTTATATAAATAGGTAAATGTTCCTTTCC
ATTATGAATAGCGATTGTATGGCCAATCATTGTGGGTATAATGGTAGATGCCCGAGACCA
AGTTACTATTATTTCTTTCTCTTCCCTCGTGTTGAGTTTTTCAATTTTTGCCGATAAATG
ATTAGCTACAAAAGGGTTTTTTTTTAGTGAACGTGTCATGTCACAGTGTATTACTCCTTT
TTTTTTACATTTTTTATTTTAAAGATTGGCATTCTATGTCCAATATCTCGATCTAAGTTA
A
>Rosa_pendulina_KF454166
CACGTCGTTGCCCCCCCCAACCCCCTCGGTAGTTGGATGGGACGGATGATGGCCTCCCGT
GTGCTCAGTCACGCGGTTGGCATAAATACCAAGTCCTCGGCGACCAACGCCACGACAATC
GGTGGTTGTCAAACCTCGGTTTCCTGTCGTGCGCGCGTGTTGATCGAGTGCTTTCTTAAA
CAATGCGTGTCGATCTGTCGATGCTTTCAACG
>Senna_occidentalis_KP095341
AATTGTGGTCCAAATATATATGAGTTTTTGAACGTAAAGGAGCAATATCAACTCTCTTGA
TATTGCTCCTTTACTTTCTTTTTTAGTAGTGTTTTTCTTCATATTCATACAATTTTTTTT
ATTTACTTCAACATTCTTTAACATTAGAAAAAGATAAATGATAAAAAATGATAAAGAAAG
AATACAAATGAAAAAATCTGTAATTTTTTTTATATAGTATAGGG
>Salvia_aethiopis_DQ667272
CGCATCGCGTCGCCCCCCCACCATGTGCGGGGGCGGATACTGGCCTCCCGTGCGCCCCGG
CGCGCGGCTGGCCCAAATGCGATCCCTCGGCGACTCGTGTCACGACAAGTGGTGGTTGAA
ATCTCAATCTCTTGCGCCGTCGTGCCGCTGCGTCGTCCGTAAGGGCATCCATCAACGACC
CAACGGCCGGTGCGCCTCGCGGCGCCCCGACCTTCGACCG
>Cyperus_acuminatus_KX405722
GCTAAGAAAGATTTTCTCTTTTTTCCATTCATCATTATTGTTTTTATAATGACCTCTTAG
ATTGACATGGAATCCCCATCTCCTATTTACTAAAAAAAAAAAAAGGAATAATAAATCTAT
AAATTTTATACAGAAKGATTTGGAAAAAAATACTTTTATGTCCMCAACCGAAGCTCAAAA
TTATCTGTCGATCGCATAGCAAATCAAAAAAGAAAATCCTTAGTACTGKGAGTTCTTTTT
ATCAATTATTTTGAATATTGAATTTAGATAAAAAAAACHTTGAGTTAAGATCAATCTAAA
CCAAACATTTATTTTTAACTTTTATATTATGACATCGCTGKGTAAAAAATCGATGTCTTA
TCAATCCATAATTTATAAGACVGGTTACGATTTAGTAGATTTTACMCCTACCCGTTTTTT
GGAAATGAAAAATATAAACAATAGGAATATTAAATCTTTATCTTTATCCMCCAAAATTTT
TGGTAAAAAAATCATTTATAATCCTATAAAAATAAAAAAAAAACTGAAAAAATGGCGAAT
TTATACTACTTAGTTTTTAGTTTAGAAAAAAAATCGTCTTTTTTCTAATTTTTAAAAGAG
AAAAAAACGAGAATCAAGTGTATTAACCCTCTAGGTATACTTACCTAATATACCTTTATT
TACCTAATAAACCTTTATTTCTATTTTAGAAACCTCCGGGTATACTTATCCAATAGAGAG
ATTTTAGAGACTATTATAGTAGTATATTTTTTTCCTTACCCCTTACCCAATATATTAGTC
TAAAAAACTAATATATTGGGTATATTGGATATTTCTCAAATTAAAATTCAAATTTTAAAT
ATAATGAACAATTCAAAAGATCTAGTTTATC
>Ziziphus_mauritiana_JQ627032
CACAACGTTGCCCCCCCAACCTCCGCCTCGGAAGGGAAGAGGGGGCGGATGCTGGCCTCC
CGTGTGCCGCGGTTCGCGGCTGGCCGAAACGCGGGTCCCCGGCGACGAGTGCCGCAGCAA
TCGGTGGTTGTCAAACCCTCGGCTCCCCGCTGCGTGTGCGGATCGCCGTCGCGGCCCCAC
AAAGACCCCAATGCGTCGCGTATGCTGCGTCTCCAACG
>Magnolia_minor_AB055561
TACTTCAGTCTTAGTGTATATGAGTCGTTGAAGGATCAGATCAATACCCAACTTCTTGTT
TTATCAAGAAGTTGGGTATTGATCCGTTCGATTCAGTAGTGTTTTATTCACATAAACATT
TTTGCCATTTTCATTTCTTTATTTTAACTTAAGAAAACATTATTGTTGGTTGGTTCATGA
TCGAACATCATATTTTTGTTCTGTACCGATCTGTATTGTAATTTCTGTATGTTCCTCAAA
ATCATTTTCTTTTTTTTCATAAAGGAATTTTTTTGTACATTTACAATTTACAGGATTGGC
ATTTTATGTTCAATATCTGTATCTCAGAAAGTAAGAAAGACTCAATACAATAATCATGAA
TGGTGGAAATTAGAGGGGAGGG
>Ziziphus_mauritiana_JQ627033
CACAACGTTGCCCCCCCAACCTCCGCCTCGGAAGGGAAGAGGGGGCGGATGCTGGCCTCC
CGTGTGCCGCGGTTCGCGGCTGGCCGAAACGCGGGTCCCCGGCGACGAGTGCCGCAGCAA
TCGGTGGTTGTCAAACCCTCGGCTCCCCGCTGCGTGTGCGGATCGCCGTCGCGGCCCCAC
AAAGACCCCAATGCGTCGCGGATGCGGCGTCTCCGACG
>Valeriana_scandens_HQ878161
CGCATCGCGTCGCCCCCCCTCCCCGCCTCCCTTTCATCGGGGAGCGTCGTGCGGCGGGGG
GCGCGGACGATGGCCTCCCGCTCCCTCGTCGGGTGCGGCTGGCCCAAAACACGGTCCCCC
GGCGGCGGACGTCACGGCGAGTGGTGGTCGAATAAGCCCTCTGTTCGCGCCGTGGCCCTC
CCCGTCTTTCGGGCGGCGATTCGACCCATACGCGCTGTCCACGAGATGGCGTTCCGA
>Gentiana_depressa_Z48081
ATGCGTCGCCCCCCCCAACACCGTGCATGAAATCATGCCGGTCGTCGGAGGGGCGGATAT
TGGCTTCCCGTGCTTCTGTGCGGCTGGCCTAAATTTAAGTCCCTTGCGACGGACACGACG
ACAAGTGGTGGTTGAATTACTCAACTAAGGTCGTGTCGCGCGTTGCCCCGTCGGATGAGG
AGACTTCTTTACCCTAACGCATGTGTCGTCACGACGTATGCCACGACCG
>Fritillaria_przewalskii_KPS0098A02I
CGCCTTGTTTCGCTCCGTGCCCAATGACCCTTCGGGTGCGGTCACGGATGCGGAGATTGG
CCCCCCGTGCCTCGTGTGCGGCGGGCTTAAGCGCGGGCTGTCGGCGTCGGGATGGGCACG
ACGAGTGGTGGACGGAGCACCAGCAGGATGTTGTGGCCCCCTGTCGCCTTAAGGGGCTCA
AGAGACCCGGACCGGGCGAGCCGTGCTCCGTACGAGGAGGGCGTGCCGTCTCGCAATG
>Rubus_schleicheri_KM037542
CACGTCGTTGCCCCCCCCAAACCCCTCGGGAGTTGGGCGGGACGGATGATGGCCTCCCGT
GTGCTCTGTCATGCGGTTGGCATAAAAACAAGTCCTCGGCGACTAACGCCACGACAATCG
GTGGTTGTCAAACCTCTGTTGCCTATCGTGTGCGCGTGTCGAGCGAGGGCTCAACAAACC
ATGTTGCATCGATTCGTCGATGCTTTCAACG
>Rubus_schleicheri_KM037541
TACGTCGTTGCCCCCCCCCAAACCCCTCGGGAGTTGGGCGGGACGGATGATGGCCTCCCG
TGTGCTCTGTCATGCGGTTGGCATAAAAACAAGTCCTCGGCGACTAACGCCACGACAATC
GGTGGTTGTCAAACCTCTGTTGCCTATCGTGTGCGCGTGTCGATCGAGGGCTCAACAAAC
CATGTTGCATCGATTCGTCGATGCTTTCAACG
>Rubus_schleicheri_KM037540
CACGTCGTTGCCCCCCCCAAACCCCTCGGGAGTTGGGCGGGACGGATGATGGCCTCCCGT
GTGCTCTGTCATGCGGTTGGCATAAAAACAAGTCCTCGGCGACTAACGCCACGACAATCG
GTGGTTGTCAAACCTCTGTTGCCTATCGTGTGCGCGTGCCGAGCGAGGGCTCAACAAACC
ATGTTGCATCGATTCGTCGATGCTTTCAACG
>Astragalus_chinensis_AF121681
CATATCGTTGCCTGATGCCTATTGCAGTGTGATAGGAACTTTTAGGGCGAATGATGGCTT
CCCGTGAGCTTTGTTGCCTCGCGGTTGGTTGAAATGTGAGTCCTTGGTGGGGTGTGCCAT
GATAGATGGTGGTCGAGTTAGCACGAGACCAATCATGTGTAGGCCCCCCATAATATGGCC
TCCATGACCCACATGCGTCTTTTGACGCTCATGA
>Polyporus_squamosus_AY218421
TGAAATTCTCAACCTTACAAACTTTTGTGTTTGATTTGGCTTGGAGTTGGAGGCTTGCTG
ATGGGAAATTCCTTTGGCTCCTCTCAAATGCATTAGCTTGGTTCCTTGCGGATTGGCTCC
TGGTGTGATAAATGTTTACGCCGCAGCTGTTGAAGCGATTTGGG
>Prunus_undulata_HM856806
CACGTCGTTGCCACCCCGCTACTCCCTCGGGATTGCGGGGGGCGGATGATGGCCTCCCGT
ACGCTCCGTCGCGCGGTTGGCATAAATACCAAGTCCTCGGCGACGCACGCCACGACGGTC
GGTGGTTGCGAGACCTCGGTTGCCTGTCGTGTGCGGTCGTCGCTCATCGGGGGCTCGCGC
TTGGCTCCGGCTCGGCTTTCAACG
>Salvia_fruticulosa_HQ418866
CGCATCGCGTCGCCCCCTTCCTGCGCTCTGCGTCGGGTCGGGGAGCGGACATTGGTCTCC
CGTGCGCCTCGGTGTGCGGCTGGCCCAAATGCGATCCCTCGGCGACTCGCGTCACGACAA
GTGGTGGTTGAACACTCAATCTCTTGCGTCGTCGTGCTGCTGTGTCGTCTGCACGGGTAT
CACATAACGACCCAACGGTGTAGGAGCCTCACGGCCCCAAGCCTTCGACC
>Amomum_krervanh_KPS0189A01I
TGGCAACATCGCCTTTGCTCCTTGCGAAGCGCGGAAATTGGCCTCGTGTGCCCTCGGGCA
TAGTCGGTCGAAGAGCGGGCAGTCGGCAGTCGTCGGGCGCGATGGGTGCTGGTCACCCTG
TGCGTGAATGGAACGTCGCCCCCGATGTGTTGGGATGTGTCCTCGAGAGACCCTGTGCGA
TTGCGGCACCGTGTGAAAGTGCCGTTCCCGTCGGATTG
>Vitex_sp._OH3_KC688714
GACTTGCTCTTAGTGTATAGGAGTTTTTGAAAATAGATAAATATAAGGAGCAATAAACTC
TTTCTTGTTCTATCAAGGGGGGTTATTGCTCCTTTATTTTCTTTTCAATTAGTAGTCTTT
TTTTAGTAGTATTGTACTTACCTAGACTTTTTTCTTTCCATTACAAAAATACAAAAAAAG
AAAGAAAGGGGATTCTTAAGGATTGATTAATGATTGAATATTATTCTTTCGTTCTGTATA
ATTTTTTTATTTTCATTTATCTAACTTCTTGTAAAAAGGTTGAGAAGTTTTTTTATCGTT
TAAATTTTCAATTTAAACGATAAAAATTAAAAATTCGACTTTTTGCTTAATCTTTTATTT
TTTTTTTTTAAGATAAAACAGAAAAAAGAAAGAAGATAAATAAAATGATTGAAATTCCAT
CTTTTTTCTTACAACTTATAAAAAATCCAAATTGAAAAATCAAACAAATTTGTAATTTGT
AAAAAAATAATATAAAAATATTTAAAACTAAAGAAATAATATTATATTATAGTTAAAGAA
AAAAATTATAGTAGAGGAGTAGGGGG
>Sophora_davidii_AF467496
CACATCGTTGCCCCAATGCCTCGCCCTGTTGCAAGGCATGGAAAGGGGCGAATGTTGGCT
TCCCGCGAGCGATGCCTCACGGTTGGCTGAAAATCGAGTCCGTGGTGGAGTGTGCCGCGA
TGGATGGTGGTTGAGTAAGCTCGAGACCGATCGTGTGTGTCGCCCCTAGGATTTGGACTC
CATGACCCACGACGGCCGTTGGCCGCCCACGACG
>Panax_wangianus_KU246179
GACCCGGTCTTAGTGTATACGAGTTTTTTTGAAATAAAAAGGAGCAATAACCTCTTTCTT
GTTCTATCAAGAGGGCGGTATTGCTCCTTTTTATATTTAGTAGTATTTGACTTACCTAGT
TTCTTTAAATTTATTTAATTTATTTAAAGAAACGTCGTTTTATTTTTATCGGTTGGTTCA
TGAGTGAGTATCATGCTTTCGTTCTGTATTAATCATTAATCTATAATTTAGCTACTTCTT
CCCAATCTTTATCTTTTGGGAAGTATTTTTTTAAAAGAAAAGATAAAAATGTTGGACTTT
TTACTTAGTTAATACTTAATATTTTTATCTCGAAAATAAGAAAGATAAGAAAGAAATAAT
GATGAATGGTAAAAATTTAATCTTTTGAAACGTAAGGAAAAGAATA
>Angelica_lignescens_AY179030
CGCATCGTATTGCCCACAAACCACTCACACCTGAGAAGTTGTGCCGGTTTGGGGCGGAAA
TTGGCCTCCCGTACCTTGTCGTGCGGTTGGCGAAAAACGAGTCTCCGGCGATGGACGTCG
CGACATCGGTGGTTGTAAAAGACCCTCTTGTCTTGTCGCGTGAATCCTCGTCATCTTAGC
GAGCTCCAGGACCCTTAGGCAGCACATACTCTGTGCGCTTCGA
>Morinda_ammitia_FJ907051
CGCATCGCGTCGCCACCCCCCTTCTCGCCTTAGAAATTTGGACGGATGGGGGTGACGGAT
GTTGGCCTCCCGTGCCCCCCGTGGCGCGGCCGGCCTAAATGCGAGTCCTCTGCGCGGGAC
GTCACGACGAGTGGTGGTTGAACTCATCAACTCGAGAGCTGTCGTGACGACGCCCGACGA
GGAACTCTCCCGACCCTAGGGCTGTGGCCCCGAGAGGAGCCACGAGCCTTCGACCG
>Notopterygium_incisum_KPS0154A02I
CGCATCGTGTTGCCCCTGACCACTCTCTCCTTGAGGAGATGAGCCGGTCTGGGGGCGGAT
ACTGGCCTCCCGTGCCTTGCGGCGTGGCTGGCCCAAAAGCGAGTCTCTGGCGACGGACGT
CGTGACATTTGTGGTTGTAAAAAGACCCTATTCTCTTGTTGCGCGAATACCCGTCACCTA
AGGGAGCTCGATGACCCTTCTGCGCCACAAACCGTGTGCGCTCGACTG
>Aster_diplostephioides_JN543847
CACATCGCGTCGCTCCCACCATTTCTTCCTTCGGGATGCTTGGCTGGGGGCGGATACTGG
TCTCCCGTTCCTCACCGAGTGGTTGGCCAAAATAAGAGTCTCCTTTGACGGACGCACGAC
TAGTGGTGGTTGATAAAACCCGGAATGTGTCGTGTGTCTTGTCAAAAGGGTGCATCTTAA
TAGACCCAACGCGTTGTCATTTAACGACGCTTCGACC
>Magnolia_sprengeri_KX675150
TACTTCAGTCTTAGTGTATATGAGTCGTTGAAGGATCCGATCAATACCCAACTTCTTGTC
CTATCAAGAAGTTGGGTATCGATCCGTTCGATTCAGTAGTGTTTTATTCACATAAACATT
TTTGCCATTTTCATTTCTTTATTTCAACTTAAGAAAACATTATTGTTGGTTGGTTCATGA
TCGAATATCATATTTTTGTTCTGTACCGATCTGTATTGTAATTTCTGTATGTTCCTCAAA
ATCATTTTCTTTTTTTTTTCATAAAGGAATTTTTTTGTACATTTACAATTTACAGGATTG
GCATTTTATGTTCAATATCTGTATCTCAGAAAGTAAGAAAGACTCAATACAATAATCATG
AATGGTGGAAATTAGAGCGGAGGG
>Achyranthes_bidentata_DQ497186
CGCATAGCGTCTCTCCCCACCTCCAAAGTGTGGAGGGGAGAGGAAGATGGCCTCCCATGC
CTCACCGGGTGTGGATGGCCTAAATTAGGAAGCCTCGGGATACGAGATGCCGCGGCGATT
GGTGGTTGTATACATGGCCTTCCCTCGTGTCGTGCATCACGTAGCCCATGGGGCCTCGTA
GGACCCTTAAAAACCTTT
>Panax_japonicus_var._bipinnatifidus_U41679
CGCATCGCGTCCCCCCCCAACCCATCACTCCCTCGCGGGAGTCGAGGCGGAGGGGCGGAT
AATGCCTCCCGTGTCTCACCGCGCGGTTGGCCCAAATGCGAGTCCTTGGCGATGGACGTC
ACGACAAGTGGTGGTTGTAAAAAGCCCTCTTCTCATGTCGTGCGGTGACCCGTCGCCAGC
AAAAACTCTCATGACCCTGTTGCGCCGTCCTCGACGTGTGCTCCGACCG
>Panax_japonicus_var._bipinnatifidus_U41678
CGCATCGCGTCGCCCCCCAACCCATCACTCCCTTGCGGGAGTAGAGCGGAGGGGCGGATA
ATGGCCTCCCGTGTCTCACCCCGGTTGGCCAAATGCGAGTCCTTGGCGATGGACGTCACG
ACAAGTGGTGGTTGTAAAAGCCCTCTTCTCATGTCGTGGGGTGACCCGTCGCCAGCAAAA
GCTCTCATGACCCTCTGCCCGTCCTCGACGCGCGCTCCGACCGCGACCCC
>Cinnamomum_quadrangulum_KU139878
CGCCACCCATCGCACCCCCTCGGCATTCCCATGCCCCGCCGGGGAGCGGAGACTGGCCGT
CCGTGCCCGAGCCCTCGGCGCGCGGTCGGCCGAAAAAGGAGGACACCGTGCGGCGCGACA
CGGCGTGTGGGGGTTGAGAGGCGACTCGTCGCCGATCGTACGTCGCGCCCGCATTCCGCC
GCGCGGTGCCGCCCCGTGGGACCGGACCCGCCCGCACCGGCGGGCGCTCGGAC
>Lindera_reflexa_AY265407
CGCCACCCATCGCCCCCGCCCCGCGGCATTCCCATGCCCGGCCGGGGAGCGGAGACTGGC
CGTCCGTGCCCGAGTCCTCGGCGCGCGGTCGGCAGAAAAGGAGGACACCGTGCGGCGCGA
CACGGCGTGTGGGGGTTGAGAGGCGATTCGTCGCCGATCGTACGTCGCGCCCGCATTCCG
CCGCGCGCAGTGTCACCCGTGGGACCAGACGAGCCCGCAGCCGCGGGCGCTCGGACCG
>Rheum_rhaponticum_KF258692
CGCACCGCGTCGCCCCCGCCCCCCTCCGGGGGTCCGGGGCGGAGATTGGCCTCCCGTGCG
CCCCGGCGCGCGGCCGGCCTAAACGCAGGCCCCGCGGCCGCGAGAAGCCGCGACGATTGG
TGGTGTACCAGCGGCCCAGTGCCGCGAAGCATCGCGTCGCGTCTCGCGCGGCCGTCGTAA
GTGCCAAAGGGCCCCGACCACCGTTG
>Swertia_tetraptera_JN047299
GTAGAAGTTCCATCTATAAATGGATAAGACCCCGGTTTTAATCATATAATAAGGTTTTGG
AAAATAAAAAATAAAGGAGCAATAGCGTCCCCTTGATAAAACAAGAAGTCGACTATTGCT
CCTTTATTTTCTTTATCTCTTTTTTTATTTCTCTATAAAAAAAAAAATAGAAAAAAGTTC
AAAATTTAAATGGAATAATAAATTTCAAGAGTAAAGAAATAGAGATAGTGAAGGGG
>Angelica_sinensis_KJ999487
CGCATCATCTTTGCCCACAACCACTCACTCCTCGTGGAGCTGTACTGGTATGGGGGCGGA
AATTGGCCTCCCGTGCCTTGTTGTGCGGTTGGCGCAAAAGTGAGTCTCCGGCGACGGACG
TCGTGACATTGGTGGTTGTAAAATACCCTCATGTCTTGTCGCGCGAATCCGCGTCATCTT
AGTGAGCTCAAGGACCCTTAGGCGGCACACACTTTGTGCACTTCGAATG
>Aralia_parasitica_AY233319
CGCATCGCGTCGCCCCCCAACCCCGCACTCCCTCATGGGGGTCGAGGCAGAGGGGCGGAT
ACTGGCCTCCCGTGTCTCACCACGCGGTTGGCCCAAATGTGAGTCCTTGGCGACGGACGT
CACGACAAGTGGTGGTTGTAAAAAGCCCTCTTCTCATGTCGTGCGGTGACCCGTCGCCAG
CAAAAGATCTCATGACCCTGTTGCGCCGTCCTCGACGCGCGCTCCGACCG
>Ephedra_likiangensis_AY394068
ACCACAATTCGCCCCCCGGCTCATGTCATCGGGGGGACGGCCTTGACCGTCCGGTCCGCC
TCGGCGGTGCGGTCGGTTGAAATGCAAAAGGGGACCTTCGCATGCTCTCCGACGGTGGGA
GGTTGCGCATCGCGGCCCGCTTCCCGGGAGGGGTCGCATCCGGCACCGGCCGTGCGGGAG
ATGCTGCGCGAGGTTTCCCGATCGAAAAAGGACTTCACCAAAGGCGGGAGTTATTCCCGT
CACAAA
>Angelica_apaensis_HQ686375
CGCATCGTATTGCCCACAAACCAGTCATACCTGAGAAGTTGTGTCGGTTTGGGGCGGAAA
TTGGCCTCCTGTACCTTGTTGTGCGGTTGGCGGAAAAATGAGTCTCCGGCGATGGACGTC
GCGACATCGGTGGTTGTAAAAGACCCTCTTGTCTTGTCGCGCGAATCCTCGTCATCTTAG
CGAGCTCCAGGACCCTTAGGCAGCACATACTCTGTGCGCTTCGA
>Salvia_cerinopruinosa_KM519758
CGCATCGCGTCGCCCCCCCTCCGTGCGCACAGCGCCCGTTGTGGGGGCGGATATTGGCCT
CCCGTGCTCCCCGGCGTGCGGCTGGCCCAAATGTGATCCCTCGGCGACTCATGTCACGAC
AAGTGGTGGTTGAACAACTCAATCTCGCGCGCCGTCGTGCCACTGCGTCGTCCGCTTGGG
CATCCATCAACGACCCAACGGTGCCGGTGCCTCACAGCACCCACCTTCGACCG
>Aconitum_fengii_KY417470
GATTTAGGTCTTGGTGCATGTCTGGCTTAGTGTATATGAGTCATTGAAGTTGCAGGAGTA
ATACCCTATTTCTTGTTCTGTTAAGAGGCTGGGTATTGCTCCTGCATTTTTTTGTATTAA
GTAAAAAATTGACTTTAACAGATTGGTGTTGGTTTGGTGAATTCTAGATTATTAGACTAT
TATGATTATATGATTATGTTCCTCAAAAATTTTTTTATTTGATAAAGC
>Polygala_rugelii_x_Polygala_lutea_KM068825
CRCATCGTCGCCCTCCCCWCCYTCGCCTCGAAGTCGGGGCGAGGAGTGGGGGCGGATGTT
GGTCTCCCGTKTGCCTCGGCACGCGGATGGCTGAAAATCGTTGGACCACGGTGCCGAACA
CGGYGTCTCATGGTGGACGAGTAACAATCGATGACCGGATGCCCGTGTTGCCGTGGCCTT
GCATGACCCAAGATGCRCTGYGCTGCAGTGCAMTCTGAC
>Polygala_rugelii_x_Polygala_lutea_KM068824
CRCATCGTCGCCCTCCCCWCCYTCGCCTCGAAGTCGGGGCGAGGAGTGGGGGCGGATGTT
GGTCTCCCGTKTGCCTCGGCACGCGGATGGCTGAAAATCGTTGGACCACGGTGCCGAACA
CGGYGTCTCATGGTGGACGAGTAACAATCGATGACCGGATGCCCGTGTTGCCGTGGCCTT
GCATGACCCAAGATGCRCTGYGCTGCAGTGCAMTCTGAC
>Gentiana_veitchiorum_KU512380
CCCCAACACCGTGCATGATATCGTGCCGGTTGTCGGAGGGGCGGATATTGGCTTCCCGTG
CTTCGGTGCGGCTGGCATAAATGCAAGTCCCTTGCGACGGACACGACGACAAGTGGTGGT
TGATTGACTCAACTAAGGTGCTGTCGGCGTTGCCCCGTCGGATGAGGAGACTTCTTTGAC
CCTAACGCAAACGTCGTCTAGACGTATGCCACGAC
>Strychnos_angustiflora_JF937944
CGCATCGCGTCGCTCCCCCCACACGCCCTCTCGGGCCGTGCGGGAGGGGACGGATAATGG
CCTCCCGTGCTAGCGCGCGGTTGGCCTAAATGAGAGTCCCTCAMGACGGGCGTCACGACA
AGTGGTGGTTGAATGCCTCAACTCGCATAGCTGTCGTGTCGGAACCCGTCGCTCGAGCGG
ACTGCCGCGACCCTGCCGCCAGGCGTCCCGAGGACGCTCGGCCACGACC
>Croton_cassinoides_KP878328
CGCAACATCGCTCCCAACCCATTAGGGTGCGGAATATGGCCTCCCGTGCGATTCCCTCTC
GCGGCTGGCCGAAAAGAATGGTCCTCGGCTGCGAATGCCGCGACAATCGGTGGTTGTAAG
ACCCTCGGGCACGGTCGCCGGCACGTACGCCTTCGGATAACGAGACCCCTCTGCGTCCTT
TGTGGCACGCTCACATCG
>Prunus_serotina_DQ006035
CACGCCGTTGCCCCCTCCACTCCCTCGGGATTGCGGGGGGCGGATGATGGCCTCCCGTGC
GCTCCGTCGCGCGGTTGGCGTAAATACCAAGTCCTCGGCGGCGTACGCCACGACAATCGG
TGGTTGCGAAACCTCGGTTGCCTGTCGTGTGCGGTCGTCGCGCATCGAGGGCTTGAAAAA
TTGCTCGGCTCCGGCTTGGCTTTCAACG
>Rosa_roxburghii_KM353177
CACGTCGTTGTCGGGAGTTGGATGGGACGGATGATGGCCTCCCGTGTGCTCAGTCACGCG
GTTGGCATAAATACCAAGTCCTCGGCGACCAACGCCACGACAATCGGTGGTTGTCAAACC
TCGGTTTCCTGTCGTGCGCTCGTGTTGATCGAGTGCTTTCTTAAATAATACGTGTCGATC
CGTCGATGCTTTCAAC
>Phellodendron_chinense_KT972646
CGCATCGCTGCCCCACCCCACCCCCGCCCCGGGGGCCTGGCGGTGCGGGCGGACAATGGC
CTCCCGTGCGCTCCCCGCTCGCGGTTGGCCCAAATTCGAGTCCTCGGCGACCGGAGCCGC
GGCGATCGGTGGTGAAAACAAGCCTCTCGAGCTCACGCCGCGAGCCCGTGTCTTCCTTTT
CGGGACTCAGGGACCCTGACGCTCCGCGCGAGCGGCGCTCGCATCG
>Phellodendron_chinense_KT972645
CGCATCGCTGCCCCACCCCACCCCCGCCCCGGGGGCCTGGCGGTGCGGGCGGACAATGGC
CTCCCGTGCGCTCCCCGCTCGCGGTTGGCCCAAATTCGAGTCCTCGGCGACCGGAGCCGC
GGCGATCGGTGGTGAAAACAAGCCTCTCGAGCTCACGCCGCGAGCCCGTGTCTTCCTTTT
CGGGACTCAGGGACCCTGACGCTCCGCGCGAGCGGCGCTCGCATCG
>Phellodendron_chinense_KT972644
CGCATCGCTGCCCCACCCCACCCCCGCCCCGGGGGCCTGGCGGTGCGGGCGGACAATGGC
CTCCCGTGCGCTCCCCGCTCGCGGTTGGCCCAAATTCGAGTCCTCGGCGACCGGAGCCGC
GGCGATCGGTGGTGAAAACAAGCCTCTCGAGCTCACGCCGCGAGCCCGTGTCTTCCTTTT
CGGGACTCAGGGACCCTGACGCTCCGCGCGAGCGGCGCTCGCATCG
>Astragalus_sp._A108_JQ685708
CATATCGTTGCCTGATGCCTATTGCAGTGCAATAGGAATTTCTAGGGCGAATGATGGCTT
CCCGTGAGCGTTGTTGCCTCGCGGTTGGTTGAAAATTGAGTCCTTGGTAGGGTGTGCCAT
GATAGATGGTGGTCGAGTTAGCACGATACCGATCATGTGCATGCCCCCCAAAATATGGCC
TCTACGACCCACATGTGTCTTTTGACACTCATGACG
>Phellodendron_chinense_KT972642
CGCATCGCTGCCCCACCCCACCCCCGCCCCGGGGGCCTGGCGGTGCGGGCGGACAATGGC
CTCCCGTGCGCTCCCCGCTCGCGGTTGGCCCAAATTCGAGTCCTCGGCGACCGGAGCCGC
GGCGATCGGTGGTGAAAACAAGCCTCTCGAGCTCACGCCGCGAGCCCGTGTCTTCCTTTT
CGGGACTCAGGGACCCTGACGCTCCGCGCGAGCGGCGCTCGCATCG
>Phellodendron_chinense_KT972641
CGCATCGCTGCCCCACCCCACCCCCGCCCCGGGGGCCTGGCGGTGTGGGCGAAAAATGGC
CTCCCGTGCGCTCCCCGCTCGCGGTTGGCCCAAATTCGAGTCCTCGGCGACCGGAGCCGC
GGCGATCGGTGGTGAAAACAAGCCTCTCGAGCTCACGCCGCGAGCCCGTGTCTTCCTTTT
CGGGACTCAGGGACCCTGACGCTCCGCGCGAGCGGCGCTCGCATCG
>Phellodendron_chinense_KT972640
CGCATCGCTGCCCCACCCCACCCCCGCCCCGGGGGCCTGGCGGTGCGGGCGGACAATGGC
CTCCCGTGCGCTCCCCGCTCGCGGTTGGCCCAAATTCGAGTCCTCGGCGACCGGAGCCGC
GGCGATCGGTGGTGAAAACAAGCCTCTCGAGCTCACGCCGCGAGCCCGTGTCTTCCTTTT
CGGGACTCAGGGACCCTGACGCTCCGCGCGAGCGGCGCTCGCATCG
>Croton_trichotomus_HM044808
CGCAACATCGCTCCCAACCTATTAGGGTGCGGAATATGGCCTCCCGTGCGATTCCCTCTC
GCGGTTGGCCGAAAAGAATGGTCCTCGGCTACGAATGCCGCGACAATCGGTGGTTGTAAG
ACCCTCGGACACAGTCGCCGGCACGTACGCCTCTGGACTACGAGACCCCTCTGCGTCCTC
TGCGGCACGCTCACATCG
>Senna_italica_KJ004293
CGCATCGTTGCCCCAAAACCCTGTCATCCCTCCGTTCAATCGGAGACGGCGAGGTGCTTG
GGCGGAAGTTGGCCTCCCGTGAGCATTGCCTCGTGGATGGCCGAAATTAGAGCCTGTGGG
GGGCAACCACCACGTTCCACGGTGGTTGAGCAGATGCCTCGAGGCCAATCGTGTGCGAGT
TGTCCCCACGTCAAGGCTGCGAGACCCTTGCGAGCAAGTAAGTGCTCCCAACG
>Aralia_echinocaulis_AF273525
CGCATCGCGTCGCCCCCCAACCCCGCACTCCCTCATGGGAGTCGAGGCAGAGGGGCGGAT
ATTGGCCTCCCGTGTCTCACCACGCGGTTGGCCCAAATGTGAGTCCTTGGCGACGGACGT
CACGACAAGTGGTGGTTGTAAAAAGCCCTCTTCTCATGTCGTGCGGTGACCCGTCGCCGG
CAAAGGCTCTCATGACCCTGTTGCGCCGTCCTCGACGCGCGCTCCGACCG
>Aralia_echinocaulis_AF273524
CGCATCGCGTCGCCCCCCAACCCCGCACTCCCTCATGGGAGTCGAGGCAGAGGGGCGGAT
ATTGGCCTCCCGTGTCTCACCACGCGGTTGGCCCAAATGTGAGTCCTTGGCGACGGACGT
CACGACAAGTGGTGGTTGTAAAAAGCCCTCTTCTCATGTCGTGCGGTGACCCGTCGCCGG
CAAAGGCTCTCATGACCCTGTTGCGCCGTCCTCGACGCGCGCTCCGACCG
>Morinda_mollis_FJ907074
CGCATCGCGTCGCCACCCCCTCCCCGCCTTAGAAATTTGGACGGACGGGGGTGACGGATG
TTGGCCTCCCGTGCCCTCGCGGCGCGGTCGGCCTAAATGCGAGTCCTCGGCCCGGGACGT
CACGACGAGTGGTGGTTGAACCCTTCAACTCGAGAGCCGTCGCGACGACGCCCGACGGGG
AGCTCTACCGACCCTAGGGCTAGCGGCCCCGAGAGGAGCCGCGAGCCTTCGACCG
>Scrophularia_pruinosa_KY067640
CGCATCGCGTCGCCCCCCTCCCAATCCCTCGGGACAACGGAGAGGGGCGGATATTGGCCT
CCCGTGCTYTTCGGTGCGCGGCTGGCCCAAATGTGATCCCGCGTCGACGCGAGTCACGAC
CAGTGGTGGTTGATTTTCTCAACTCGCGTGCTGTCGTGCCGTACCGCGTCGTTCGTTCGG
GCATCGTCGTAGACCCAAAAGGTGCTCTAGAGTGCCTTCGACCG
>Astragalus_milingensis_AF521954
CATATCGTTGCCCTATGCCTATTACAGCGTGATAGGAATTTCTAGGGCGAAAGTTGGCTT
CCCGTGAGCGTTGTTGCCTTGCGGTTGGTTGAAAATCGAGTCCTTGGTAGGGTGTGCCAT
GATAGATGGTGGTCGAGTTAGCGCGAGACCAATCATGTGCGGGCTCCCCCAAATATGGGC
TCTTTGACCCACACGCGTCTTTTGGCGCTCATGACG
>Codonopsis_inflata_KC282645
CGCATCGCGTCGCCTCCCTTAACTTAATTGTTTACAAAACAAGTCAAGGAAAGGGGGAGC
GGATACTGGCCTCCCGTGCCTTGCGGCGCGGCTGGCTCAAAACGGAGTCCCCCGCGAAGG
ACGCACGACAAGTGGTGGTTGATAAAAAGGCCCTCGCGTCCCGTCGTGTACACGTCCTGC
GCTGGGTTGGCTCTAGTGACCCTGACGCGTCTGGGCTTAAGCCTAAGCCGCTCCGACCG
>Croton_sp._2_XCH-2015_KR534131
GACTCTGATCTTAGTGTGTACGAGTTCTTGAAAACTATAACTCTAAAAAGGGGGCTATTC
CTCCCTTTTAGGGTTATAGTTTTTTTTTTTAGTATTTTTTTTTTTCGATTTCAAATATCA
AATAATAGATAAAGCTTTCATTTTTATGCCTTTGATATTTTTGTAGTTGTATTTTTTTGT
TGTATTTGTATTTTATAAGTTATAAGAAAGAAAAAATTGAATTTGAATATTAAATCCTAG
GGATTTAATACTAGAAATTGAAATTCTTGTACCTTCTAAAAAAAATTATTTCATTTTAAT
AACTTAATAATTTTATAATAATCTTAATCTAATTTTGAAATTTTGAAATAAAGTAGAATA
TTGTAATATTCTATTACGG
>Codonopsis_pilosula_GQ435065
GATCTTGGTCTGAGTGTATATGAGTTTTTGAAGGAAAAGGAGCAATAACCCCTTTCTTGT
TCTATCAAGAGGGCGTTATTGGTCCCCCCTTTTTCTTTTTTGGGGGGCTTTGTTTGAGTA
TCGTACTTTCCTTTCCTATTTTTTCTATATTTCTATATTTATACCCTCTTCTCAATCTTT
TGTGCAGTTATTATATTCAATATGCAATAACAGTTGGAATATCATTTTTTCTTTCTATGG
AAAACATAGTAGAGGG
>Salvia_quezelii_KU563808
CGCATCGCGTCGTCCCCCCTCCGTGCGCACAGCGCCCGTTTTGGGGGGGCGGATATTGGC
CTCCCGTGCTCCCCGGCGTGCGGTTGGCCCAAATGCGATCCCTCGGCGACTCATGTCACG
ACAAGTGGTGGTTGAACAATTCAATCTCGCGCGCCGTCGTGCCACTGCGTCGTCCGCTTG
GGCATCCATCAACGACCCAACGGTGCCGGTGCCTCACAGCGCCCACCTTCGACCG
>Prunus_armeniaca_KF482487
GACTTTGGTCTTAGTATATACGAGTTCTTGAAAGTAAAGGAGCAATAATAAATTTCTTGT
TATATCAAGAGGTTTGTTATTGCTCCTTTACTATTTAGTATTTTTTTTATTTACTACTTA
ACTTTACTTTACTATATTGTTCTATATTTTTTTTTAGTTAATTTACTACAAAACTTAATT
AAAATATTAAAAGTTTCAGTTTATTTTATGTTGTATTTT
>Croton_yavitensis_EU586918
CGCAACATCGCTCCCAGCCCATTAGGGTGCGGAATATGGCCTCCCATGAGATTACCTCTC
GTGGTTGGCCGAAATGAATGGTCCTTGGCTGCGAATGCCGCGACAATCGGTGGTTGCAAG
ACCCTCAGACACAGTCGCTCGCACGTAGGCCTTTGGATAAGTAGACCCCTATGCGTCCTT
TGTGGCACNCTCACATCG
>Aralia_excelsa_KU246175
GACCCGGTCTTAGTGTATACGAGTTTTTTTTGAAATAAAAAGGAGCAATAACCTCTTTCT
TGTTCTATCAAGAGGGCGGTATTGCTCCTTTTTTGATTTAGTAGTATTTGACTTACCTAG
TTTCTTTAAATTTATTTAAAGAAACGTCGTTTTATTTTTCTCGGTTGGTTCATGAGTGAG
TATCATGCTTTCGTTCTGTATTAATCATTAATCTAGAATTTAGCTACTTCTTCCCAATCT
TTTGGGAAGTCTTTTTTTAAAAGAAAAGATAAAAATGTTGGACTTTTTACTTAGTTAATA
CTTAATATTTTTATCTCGAAAATAAGAAAGATAAGAAAGAAATAATGATGAATGGTAAAA
ATTGAATCTTTTGAAAGGTAAGGAAAAGAATAGTAGGGG
>Zingiber_mioga_GU180377
GCATCGCCGCCTCTGCTCCATGCGTTGTTCGCTGGCGTCGAGCGCGGAAATTGGCCCCGT
GTGCCCCCTCGGGCACAGTCGGCTGAAGAGCGGGTAGTCGCCAGTCGTCGGGCACGATGG
GTGTTGGTCGCCGTGAGCGGGAACAGAACGTCGTCCTCGTCGTTTTGGTGGGATATAGCC
CTCAAGTCAAGAGACCCTGTGTGATTGTGGCTGATGCAAGAAATAAAAGCGCCGTGCGTG
TCCATCAATCAACTTG
>Nelumbo_nucifera_JN045543
GACTTTGGTCTTAGTGTATACGAGTCGTTGAAGTTGAAGGAACAATATCCAATTTCTTGT
TCTATCAAGAGGTTGGTATTGTTCCTTTATTTTATTTTATTTTATTTTATTTTATTTTAT
TTTATTTTATTTTATTTTATTTTATTTTATTTTATTTAGTAGTATTTTACTTTTATTCAC
ATAAGTATTTTTTTTTCGAAAGTTATTTTTACATTTACAGGATTTCTATTTTTTGTCTAA
TATTTTTATATCAAAAAGAAGATAAGAAGAACTTAACTTAATTAAATAATGATGAATGAT
AGAAATTGAATCTTTCGTAGAGAGTAGAGGG
>Nelumbo_nucifera_JN045540
GACTTTGGTCTTAGTGTATACGAGTCGTTGAAGTTGAAGGAACAATATCCAATTTCTTGT
TCTATCAAGAGGTTGGTATTGTTCCTTTATTTTATTTTATTTTATTTTATTTTATTTTAT
TTTATTTTATTTTATTTTATTTTATTTTATTTTATTTAGTAGTATTTTACTTTTATTCAC
ATAAGTATTTTTTTTTCGAAAGTTATTTTTACATTTACAGGATTTCTATTTTTTGTCTAA
TATTTTTATATCAAAAAGAAGATAAGAAGAACTTAACTTAATTAAATAATGATGAATGAT
AGAAATTGAATCTTTCGTAGAGAGTAGAGGG
>Nelumbo_nucifera_JN045541
GACTTTGGTCTTAGTGTATACGAGTCGTTGAAGTTGAAGGAACAATATCCAATTTCTTGT
TCTATCAAGAGGTTGGTATTGTTCCTTTATTTTATTTTATTTTATTTTATTTTATTTTAT
TTTATTTTATTTTATTTTATTTTATTTTATTTAGTAGTATTTTACTTTTATTCACATAAG
TATTTTTTTTTCGAAAGTTATTTTTACATTTACAGGATTTCTATTTTTTGTCTAATATTT
TTATATCAAAAAGAAGATAAGAAGAACTTAACTTAATTAAATAATGATGAATGATAGAAA
TTGAATCTTTCGTAGAGAGTAGAGGG
>Dioscorea_polystachya_FJ860059
TTTCACCACTCAAGCCTCGCTTGGTATTGGGCAACGCGGTCCGCCGCGTGCCTCAAATCG
ACCGGCTGGGTCTTCTGTCCCCTAAGCGTTGTGGAAACTATTCGCTAAAGGGTGCTCGGG
AGGCTACGCCGTAAAACAAACCCATTTCTAAGGTTGACCTCGGATCGGGTAGGGATACCC
GCTGAACTTAAGCATATCAATAAGCGGAGGAA
>Gentiana_ligustica_AY773249
ATCGCGTCGCCCCCCAACACCGTGCATGAAATCGTGCAGGTCGTCGGAGGGGCGGATATT
GGCTTCCCGTGCTCCGGTGCGGCTAGCCTAAATGCAAGTCCCTTGCGACGGACACGACGA
CAAGTGGTGGTTGATTTACTCAACTAAGGTGCTGTCGCGCGCTGCCCCGTCGGATGAGGA
GACTTACTTGACCCTGATGCATACGTCGTCACGACGTCTGCCACGACCG
>Atractylodes_lancea_GU724247
GACTTTGGTCTGATTGTATAGGAGTTTTTGAACTAAAAAAGGAGCAATAGCTTCCCTCTT
GATAAAACAAGAGGGAAGCTATTGCTCCTTTTTTTATTTAGTAGTATTTACCTTACATAA
TTTCTTTAAAAATAACAAGGGTTTTTTCTAGTTTGGTTCGATTAGCGTGTTTTCTCTTTG
TATTAATTTCTATTATAGGTATAGGTTTATATATCCTTTTCACAATCTTTTATGAAGTTT
TATTTCCAATTCAATTTCAATCTAAAATAGATAAAAATTATAATTTTGCTTATTTATTAC
TTTTATTTCAGAAAAAATAAAAAATACGCTCTTTTTTTTATGTTAATGGAAAAATAAAAT
ATAGTAATAGTAGATAATACTAGATAATAGGG
>Alisma_orientale_KPS0006A03I
CGCCTCTAGGCGCTCCCCTCCCACTTGAGTTCAGCATCTTGATGTTGGCCTTGTTGGTGG
TGGATGCGGATGTTGGCCTTCCGTGGCTTTGCCGCCGCGGTGGGCTGAAGGATGTGGAGT
CGGTCCGTCCAACGTTATTGGGCATGACTGTGCTGGGTCGCTGCAGCTACTGCTCGTTGC
TCGCTGGGTGCGGCAGTCTTAGCAAATGCGGGCATCGTCGTTGTGTCGAGTAGCCTTGTT
GTCGGACTCTTACGCCAGTAAAGTTACCACGATTGGTATATCAGCGGTCACACCGTTGGT
TCCTCATATTG
>Salvia_evansiana_var._evansiana_KJ584251
CGCATCGCGTCGCCCCCTCTCCCCGCGCAYAGCGCGGTTTGCGGGGGTGGAAATTGGCCT
CCCGTGCACCCCGGCGCGCGGCTGGCCCAAATGCGATCCCTCGACGACTCGTGTCGCGAC
AAGTGGTGGTTGAACAACTCACTTTCGTGTCGTGCTTCTGYGTCGTCGGTATGGGCATCC
GTAAACGACCCAACGGTGTCGGCGTCGCACGACGCCCCACCTTCGACCG
>Atractylodes_lancea_KPS0033A01I
CGCATCGCGTCGCCCCCTACCACGCCTCCCCCACGGGGACGCGTGTCGTCGGGGGCGGAG
ATTGGTCTCCCGTGCCCACGGTGCGGTTGGCCTAAAAGGGAGTCCCCTTCGACGGACGCA
CGGCAAGTGGTGGTTGTAATGGCCCTCGTATCGAGCCGTGCGTCGCGAGCCGCAAGGGAA
GCGCTCGACAAAGACCCCAACGCGTCGCCTCGCGACGACGCTTCGACCG
>Morinda_shuanghuaensis_AY514062
CGCATCGCGTCGCCACCCCCTCCTCGCCCTAGAAATTCGGACGGACGGGGGTGACGGATG
TTGGCCTCCCGTGCCCCCGCGGCGCGGCCGGCCTAAATGCGAGTCCTCGGCCCGGGACGT
CACGACGAGTGGTGGTTGAACCCTTCAACTCGAGAGCCGTCGAGACGACGCCCGACGGGG
AACTCCNACGACCCTAGGGCTATCGGCCCCGAGAGGAGCCGCGAGCCTTCGACCG
>Crataegus_ashei_KC251489
GACTTTGGTCTTAATATATATGAGTTCTTGAAAGTAAAGGAGTAATAAAAAATTTCTTGT
TATATCAAGAGGTTTGTTATTGCTCCTTTACTATAATTAGTTTTAGTATTTTTTTAGTTA
TTACTTAACTATTTGTTTTATTTGTTTTATTCTTTATTTTTTTTTTTAGTAAAAAAAAAA
AAAGAATAAAGTTTTCAATTTAGGTTGTATTTTATCTTACAAGTAATGCTAAATGGCGGA
AAAATTATTAAT
>Crataegus_ashei_KC251488
GACTTTGGTCTTAATATATATGAGTTCTTGAAAGTAAAGGAGTAATAAAAAATTTCTTGT
TATATCAAGAGGTTTGTTATTGCTCCTTTACTATATTAGTTTTAGTATTTTTTTAGTTAT
TACTTAACTATTTGTTTTATTTGTTTTATTCTTTATTTTTTTTTTTTTTTAGTAAAAAAA
AAAAAAAGAATAAAGTTTTCAATTTAGGTTGTATTTTATCTTACAAGTAATGCTAAATGG
CGGAAAAATTATTAAT
>Cinnamomum_wilsonii_HM019398
TACTTTGGTATTAGTGTATACGAGTCGTTGAAGGATCAATACCAAACTTCTTGTTCTATT
AAGAAGTTTGGTATTGATCCATTTGGTTCAGTAGTGTTTTATTCACATAATCGTTTTTCA
TTTTCATTTCTTTTATTCAACTTATGAAAACCGCTGGTTATTTCATGATCGAATATCGTA
GTTTCTTCTGTACCAACCTGCATTTTATATACTCTTATTCTTCAAAATAATTTTATTTTT
TGAAAAAATCAAAGCATTTTTCTTTTTTTTTTTTTTACGTACAACATTTTGTTTTATGTA
CAATATCTGTATTTCAGCAGGAAGGAGAGTGAAGTAATAAAGACTAAATCAAAAAATAAT
GAATGGGGAAAATGGAATCCTTTTGAGAGAGGAGGG
>Prunus_hypoleuca_HQ188700
GACTTTGGTCTTAGTATATACGAGTTCTTGAAAGTAAAGGAGCAATAAAAAATTTCTTGT
TATATCAAGAGGTTTGGTATTGCTCCTTTACTATTTAGTATTTTTTTTTATTTACTACTT
AACTTTACTATACTATATTGTTCTATATTTTTTTTTTAGTTAATTTACTACAAAATTAAA
TTAAAATATTAAAAGTTTCAGTTTATGCTGTATTTTATCTTACAAGTAATTATAAATGGT
GTAAATATTTGTATTTGTAATAGTACAAGG
>Swertia_punicea_GQ848485
CGCATCGGGTCGACCCCCCGCCCCCCGTGTGTTAACTCGTACGGGTGACGTGAGGGGGCG
GAAACTGGCTTCCCGTGCTTGGCTGCGGCTGGCCTAAATGCGAGTCCCTTGCGACGGACG
CGACGACAAGTGGTGGTTGTTTGTCTCAACTAAGGTGCTGTCGCGCGACGGCCCGTCGAA
TGAGGAGACTCCCCGACCCTGATGCA
>Syzygium_championii_KP095751
GACTTTGGTCTTAGTATAAGTGTAGGCGAGTTTTTGATTGGAAAGTAAAGGAGCAATAAC
CAACACTCTTGATAGAATAAGAAATTGGTTATTGTTCCTTTATTTATTGCTCTTTTCTTT
ACATAAGTTTTTCTTTACTTGAACATAAGAAAAAGTTTTCTAGTCTTAGGGATTGGTTTA
TGATTGCGTATCATACTTTTTTTTTCCTTAGATATGAATTTCTAATTTATATACATTCTT
TTCAACCCTTTGTAAGGCTTATTATTATCTTCTAGTTTTTTTTTTCGAATAAAATAGAAA
GGTTAGAATTTTCTGCTTCTTCTATCTCATAAGTAAGATAAAAAAATGTTAAAAATTAAC
AATCGAAATGAAATATTTTCCATTTTGAATTTTTTTTTTATTTTTTAATTAAAAATTAAA
TATTATTTTGAAATAAAATGGAATAAAAATAAATATAAAT
>Gentiana_angustifolia_KU674189
GACCTCGGTCTTAATCCTAGAATTCTATTATATAATTCTAATATAGGATTATTCTAATAT
AGGATTAAGAATTAAAATAAAGGAGCAATGTGGATTATTGCTCCTTTATTTTAATTCTAG
TTCGGTAAGGATTATTATTAGAAATTATTTTAAGAATATTAAAATAATCTATATTTTAAT
ATTAGTTATCAATATTGGTAACTAAGATATAAAGAAGAAAAAGAAGAATATGTTTAAAAT
GACATTACAATTATAACAAATTCTAAATAAAAAACTAGTAAAACAAAAAAATATAAAAAA
GAGTGAAAACAAAATAAAACAGTATCCAAAATGTCAAGACTAAAGAAATACAGATAGTCA
AGGG
>Syzygium_championii_KP095752
GACTTTGGTCTTAGTATAAGTGTAGGCGAGTTTTTGATTGGAAAGGAAAGTAAAGGAGCA
ATAACCAACACTCTTAATAGAATAAGAAATTGGTTATTGTTCCTTTATTTATTGCTCTTT
TCTTTACATAAGTTTTTCTTTACTTGAACATAAGAAAAAGTTTTCTAGTCTTAGGGATTG
GTTTATGATTGCGTATCATACTTTTTTTTTCCTTAGATATGAATTTTTAATTTATATACA
TTCTTTTCAACCCTTTGTAAGGCTTTGTGATATTATTATCTTCTAGTTTTTTTTTCGAAT
AAAATAGAAAGGTTACAATTTTCTGCTTCTTCTATCTCATAAGTAAGATAAAAAAATGAA
ATATTTTCCATTATGAATTTTTTTTATTTTTAATTAAAAATAAAATATTATTTTAAAATA
AAATGGAATAAAAATAAATATAAATACTAGTAATAGT
>Gentiana_angustifolia_KU674188
GACCTCGGTCTTAATCCTAGAATTCTATTATATAATTCTAATATAGGATTATTCTAATAT
AGGATTAAGAATTAAAATAAAGGAGCAATGTGGATTATTGCTCCTTTATTTTAATTCTAG
TTCGGTAAGGATTATTATTAGAAATTATTTTAAGAATATTAAAATAATCTATATTTTAAT
ATTAGTTATCAATATTGGTAACTAAGATATAAAGAAGAAAAAGAAGAATATGTTTAAAAT
GACATTACAATTATAACAAATTCTAAATAAAAAACTAGTAAAACAAAAAAATATAAAAAA
GAGTGAAAACAAAATAAAACAGTATCCAAAATGTCAAGACTAAAGAAATACAGATAGTCA
AGGG
>Bupleurum_longicaule_var._giraldii_JQ794899
CGTAAAGCATTGCCCCTCCGCAGCTCGCTCAAAGGGAGTCGCTGCTGTCGGGGGGACGGA
AAGTGACCTCCCGTGCCTCGTCGTGCGGCTGGTTTAAAAGACAGTCACCGGAGATCGGAA
AACGCAACATTGGTGGAAGTCATTACGCACCTCTTGCCATCTTGCGCTGAGCCCGTTTAC
TCTGTGAGCAACATCGACCCTTTGGCGCCGCCCCAGGTGCGCGCTCGAA
>Astragalus_membranaceus_KJ999275
TATTTTGGTTGTAAAGAAGGATACGAGTTTTTGAAAGTATAAGGGGTAGTAATATCAACA
CTGTTGATATTACTCCCCTTTTACTTTTATTTGAGTAGTCTTTTTGATCTTTTTGTAACT
TCGAGTAAATTCCGTTTAATTTAATAATTAAAATAAAATAATTAAGAAAAAAAAAAGAAA
TGAATGTTTTTTTTATCGTATTTTTTTTAGATTAGATTTTAGAATATTCGTAAGAACTTA
GAAGAAAATAAATGATAATGAAAAAAAGTCTAAAAAAATTTATACATAGTATTAATAAGG
>Astragalus_membranaceus_KJ999274
TATTTTGGTTGTAAAGAAGGATACGAGTTTTTGAAAGTATAAGGGGTAGTAATATCAACA
CTGTTGATATTACTCCCCTTTTACTTTTATTTGAGTAGTCTTTTTGATCTTTTTGTAACT
TCGAGTAAATTCCGTTTAATTTAATAATTAAAATAAAATAATTAAGAAAAAAAAAAGAAA
TGAATGTTTTTTTTATCGTATTTTTTTTAGATTAGATTTTAGAATATTCGTAAGAACTTA
GAAGAAAATAAATGATAATGAAAAAAAGTCTAAAAAAATTTATACATAGTAT
>Xanthium_strumarium_AY947421
CGCATCACGTCGCCCCCACCACGCCTCCCTTCTAGGGACGTCTTTGGTTGGGGCGGAGAT
TGGTCTCCCGTGCCCATGGCGTGGTTGGCCTAAATAGGAGTCTCCTTAAGAGGGACGCAC
GGCTAGTGGTGGTTGATAACACAGTCGTCTCGTGTCGTGCGTTTTCATTCTTGGGTGTAG
ATGCTCTTAGAATACCCTGACGCGTTGTCTTGCGGCAGTGCTTCGATC
>Gentiana_angustifolia_KU674185
GACCTCGGTCTTAATCCTAGAATTCTATTATATAATTCTAATATAGGATTATTCTAATAT
AGGATTAAGAATTAAAATAAAGGAGCAATGTGGATTATTGCTCCTTTATTTTAATTCTAG
TTCGGTAAGGATTATTATTAGAAATTATTTTAAGAATATTAAAATAATCTATATTTTAAT
ATTAGTTATCAATATTGGTAACTAAGATATAAAGAAGAAAAAGAAGAATATGTTTAAAAT
GACATTACAATTATAACAAATTCTAAATAAAAAACTAGTAAAACAAAAAAATATAAAAAA
GAGTGAAAACAAAATAAAACAGTATCCAAAATGTCAAGACTAAAGAAATACAGATAGTCA
AGGG
>Zanthoxylum_flavum_HM851493
CGCATCGCTGCCCCACCCCACCCCCGCCCCGGGGGCCCGGTGATGTGGGCGGATAATGGC
CTCCCGTGCGCTCCCCGCTCGCGGCTGGCCCAAAATCGAGTCCCCGGCGACCGGAGCCGT
GACGATCGGTGGTGTAAACAGGCCTCTCGAGCTCACGTCGCGCGCCCGGCTCTCCGTTTC
AGGACTCAGGGACCCCGACGCTCTGCGCAAGCTGAGCTCGCATC
>Gentiana_angustifolia_KU674184
GACCTCGGTCTTAATCCTAGAATTCTATTATATAATTCTAATATAGGATTATTCTAATAT
AGGATTAAGAATTAAAATAAAGGAGCAATGTGGATTATTGCTCCTTTATTTTAATTCTAG
TTCGGTAAGGATTATTATTAGAAATTATTTTAAGAATATTAAAATAATCTATATTTTAAT
ATTAGTTATCAATATTGGTAACTAAGATATAAAGAAGAAAAAGAAGAATATGTTTAAAAT
GACATTACAATTATAACAAATTCTAAATAAAAAACTAGTAAAACAAAAAAATATAAAAAA
GAGTGAAAACAAAATAAAACAGTATCCAAAATGTCAAGACTAAAGAAATACAGATAGTCA
AGGG
>Fritillaria_maximoviczii_AY616729
CGCCTTGTTTCGCTCTGTGCCCATGCTCCTTCGGGGGCGGTCATGGATGCGGAGACTGGC
CCTCCGTGCCTCGTGTGCGGCGGGCTTAAGCACGGGCTGTCGGCGCCGGTATGGGCACGA
CNAGTGGTGGACGGAGCACCAGCNGGATGTCGTGGCCCCCCGTCGCCTTAAGGGGCTCAA
GAGACCCGGACCAGGCGAGCCGCCCTTCGTACGAGGAGGGCGTGCCGTCTCGCAATG
>Gleditsia_sinensis_KMS0112A01I
CACAACGTCGCCCCCTCCCCGCCGCCCCCGAGGCGGCGGGTCGGGCGGGGCGGATGATGG
CCTCCCGTGGGCGAATCGCCCCGCGGATGGCCGAAAGACGAGCCTGCGGCGTGGAACGCC
GCGACGGACGGTGGAAGAGCGAAACCTCGAGACCGGTCGCGCGCGAGTCCTCCCTTGGGG
CAGGCTGCGAGACCCTTTAGCGTCCCGCGGGCGCTTACGACG
>Rosa_odorata_var._pseudindica_GU575147
GACTTTGGTCTTAGTATATATGAGTTCGTGAAAGTTTTGAAAGTAAAGGAGCAATACTAA
AATTCTTGTTATATCAAGAGGTTTGGTGTTGCTCCTTTACCATATTACTTTAATTATTAA
TTCAAATTATTACTATAATTAAATTAGTATTTTAGTACTATTTTTTTTTTTTTTTTACTA
AAAGATTAAAATAAAAGGGTTTCCATTTATGTTGTATTCTCTTTTACAAGTAATGATAAA
TGGTGGAAATATTTGTAATTTCTATTTTTATTTAATTTAAATAGTACAA
>Angelica_likiangensis_HQ267716
CGCATCGTATTGCCCACAAACCACTCACACCTGAGAAGGTGTGCCGGTTTGGGGCGGAAA
TTGGCCTCCCGTACCTTGTCGTGCGGTTGGCGGAAAAACGAGTCTCCGGCGATGGACGTC
GCGACATCGGTGGTTGTAAAAGACCCTCTTGTCTTGTCGCGCGAATCCTCGTCATCTTAG
CGAGCTCCAGGACCCTTAGGCAGCACATACTCTGTGCGCTTCGA
>Asparagus_cf._cooperi_Burrows_9526_JX574345
GACATTAGTCTTAATGTAGTAAGAATCGTTGAAGGAGCCATACCCAATATCTTGTTTTCG
TAAGATATTGGGTATAGCTCCCTCCCCCGCCAATGAATGATAAGTATCTATTTTATTCCA
TTAACGACGAGATTTATTATCGTTTCTCGCATGTCTCGCGAAAGTCAGAGTAGGCGCGAA
TTCTCCCAATTTGTGACCTACCATACGATCCGTTATATAAATAGGTAAATGTTCCTTTCC
ATTATGAATAGCGATTGTATGGCCAATCATTTTGGGTATAATGGTAGATGCCCGAGACCA
AGTTACTATTATTTCTTTCTCCTCCCTCATGTTGAGTTTTTCAATTTTTCTCGATAAATG
ATTAGCTACAAAAGGATTTTTTTTTAGTGAACGTGTCACAGCTGATTACTCCTTTTTTTA
CATTTTAAAGATTGGCATTCTATGTCCAATAGAATATCTCGATCTAAGTATGAAGGTAAG
AATAAATACAATAATGATGAATGGAAAAAAGAGAAAATTCTTTAGCTAGATAAGGG
>Imperata_cylindrica_GQ434410
TGCCAAAAGACACTCTCAACCCACCCTCGGGGAGGACATGGTGTTTGGACCCCCACGCCG
CAGGGCGCGGTATGCTGAAGTTGGGTCTGCCGGTGAACCATGTCGGGCATAGCACGAGGT
GGGCGACATCAGTTGTTCTTGGTGCAGCGCCCCGGCGCGCGGCCAGCGTGTCGGCCCTAA
GGACCCATCGAGCACTGCAGTGCATCGCCGCTCAAACCG
>Astragalus_camptodontoides_FJ236888
CATATCGTTGCCCCATGCCTATTACAGCGTGATGGGAATTTCTAGGGCGAAAGTTGGCTT
CCCGTGAGCGTTATTGCCTTGCGGTTGGTTGAAAATCGAGTCCTTGGTAGGGTGTGCCAT
GATAGATGGTGGTCGAGTTAGCGCGAGACCAATCATGTGCGGGCACCCCCAAATATGGGC
TCTTTGACCCACACGCGTCTTTTGGCGCTCAT
>Polygonatum_kingianum_KX270894
CGCCCCGCGTCGCTCCGCGCACCCCGCCCCCCCGGGAGGCGGCGGGCGCGGACGCGGAGA
TTGGCCCCCCGTGCCTCGCGGCGCGGCGGGCCGAAGTGCGGGCCGCCAGCCGGGACGGAC
GCGGCGAGTGGTGGACGGACACGTACGGCGCTTAACGTCGCCTCCGGCCCCCGGCCCCAG
CGGCGCATGCGAAGGAACCCACGCCGAGCACGGCTCGGAACA
>Ipomoea_minutiflora_DQ355308
CGCATCGCGTCGCCCCTCCTGGCTCTGCTTCGGGGGGGAGCGGATGATGGCCTCCCGTGC
CCCGTAAGACGTGGCGCGGCCGGCTTAAATGCGAGTCCCTGGCGGCGGACGTCACGGCGA
GTGGTGGTAGTACCTAGCGTGCATATCTTCTCTTCGCGCCGTGCCCCCGTCGTTCTGCGG
GAAATGACCCTAACGAGCCGCGCACGTAAGTGCCCGCGGCTCT
>Lonicera_caerulea_EF611050
CGCATCGCGTCGCCCCCCCACCCCGCGTCCCACAGGGTCGCGAGCGGCGGGGGGTGCGGA
CAATGGCCTCCCGTGCCCCCGGGCGCGGCTGGCCCAAAATCGAGTCCCCGGCGGCGGACG
TCACGACGAGTGGTGGTCGTAACATTCCTCTTATCACGTCGTGCGGTTCCCCGTCGCTCG
GGCGGCCGAGTGACCCTGACGCGTCGTCGCGCGACGGCGCTCCGAC
>Morinda_geminata_FJ907067
CGCATCGCGTCGCCGCCCCCGCTCCTCGCCCCGCGCGGGACGGACGGGGGTGACGGACGT
TGGCCTCCCGTGCCCCTGGCGGCGCGGCTGGCCTAAATGCGAGTCCTCGGCCCGGGACGT
CACGGCGAGTGGTGGTTGAACTCATCAACTCGAGAGCCGTCGCGACGGCGCCCGACGGGG
AACTCTCCGACCCTAGAGCTCTTCGC
>Magnolia_biondii_JN050151
TACTTCAGTCTTAGTGTATATGAGTCGTTGAAGGATCCGATCAATACCCAACTTCTTGTC
CTATCAAGAAGTTGGGTATTGATCCGTTCGATTCAGTAGTGTTTTATTTACATAAACATT
TTTGCCATTTTCATTTCTTTATTTCAACTTAAGAAAACATTATTGTTGGTTGGTTCATGA
TCGAATATCATATTTTTGTTCTGTACCGATCTGTATTGTAATTTCTGTATGTTCCTCAAA
ATCATTTTCTTTTTTTTTTCATAAAGGAATTTTTTTGTACATTTACAATTTACAGGATTG
GCATTTTATGTTCAATATCTGTATCTCAGAAAGTAAGAAAGACTCAATACAATAATCATG
AATGGTGGAAATTAGAGTGGAGG
>Amomum_glabrum_FJ848586
TGGCATCGTCGCCTTTGCTCCTTGCTTTGCTGGTGCCAAGCGCGGAAATTGGCCTTGTGT
GCCCTCGGGCACAGTCGGTTGAAGAGTGGGTAGTCGACAATCGTCGGGCACGATGGGTGT
TGGTCGCCTTGTGCGTGAACTGAACATCGTCCCCGTCATGTTGGGATGAGTCCTCAAGAG
ACCCTGTGTGATTGCGGTGCCACGTGAAAGTGCKGTGTCCATCATTATATTG
>Polygonatum_inflatum_KC704423
GATTTCCGTCTTAATGTATATGTATTAAGAATCGTTGAAGGAGTCATACCCAATATCTTG
TTTTCATAAGATATTGGGTATAGCTCCCTTATTTTCCAAATTAATTAACGACGAGATTTA
TTATCGTTTCTCGCATGTCTCGCGAAAGTCAGAGTAGGCGCGAATTCTCCCAATTTGTGA
CCTACCATACGATCTGTTATATAAATAGGTAAATGTTCTTTTCCATTATGAACAGCGATT
GTATGGCCAATCATTTTGGGTATAATGGTAGATGCCCGAGACCAAGTTACTATTATTTCT
TTCTCCTCCCTCATGTTGAGTTTTTCAATTTTTCTCGATAAATGATTAGCTACAAAAGGA
TTTTTTTTTAGTGAACGTGTCACAGCCGATTACTCCTTTTTTTTACATTTTAAAGATTGG
CATTCTATGTCCAATAGAATATCTCGATCTAAGTATGAAGGTAAGAATAAATACAATAAT
GATGAATGGAAAAAAGAGAAAATCCTTTAGCTGGATAAGGG
>Polygonatum_inflatum_KC704422
GATTTCCGTCTTAATGTATATGTATTAAGAATCGTTGAAGGAGTCATACCCAATATCTTG
TTTTCATAAGATATTGGGTATAGCTCCCTTATTTTCCAAATTAATTAACGACGAGATTTA
TTATCGTTTCTCGCATGTCTCGCGAAAGTCAGAGTAGGCGCGAATTCTCCCAATTTGTGA
CCTACCATACGATCTGTTATATAAATAGGTAAATGTTCTTTTCCATTATGAACAGCGATT
GTATGGCCAATCATTTTGGGTATAATGGTAGATGCCCGAGACCAAGTTACTATTATTTCT
TTCTCCTCCCTCATGTTGAGTTTTTCAATTTTTCTCGATAAATGATTAGCTACAAAAGGA
TTTTTTTTTAGTGAACGTGTCACAGCCGATTACTCCTTTTTTTTACATTTTAAAGATTGG
CATTCTATGTCCAATAGAATATCTCGATCTAAGTATGAAGGTAAGAATAAATACAATAAT
GATGAATGGAAAAAAGAGAAAATCCTTTAGCTGGATAAGGG
>Polygonatum_inflatum_KC704421
GATTTCCGTCTTAATGTATATGTATTAAGAATCGTTGAAGGAGTCATACCCAATATCTTG
TTTTCATAAGATATTGGGTATAGCTCCCTTATTTTCCAAATTAATTAACGACGAGATTTA
TTATCGTTTCTCGCATGTCTCGCGAAAGTCAGAGTAGGCGCGAATTCTCCCAATTTGTGA
CCTACCATACGATCTGTTATATAAATAGGTAAATGTTCTTTTCCATTATGAACAGCGATT
GTATGGCCAATCATTTTGGGTATAATGGTAGATGCCCGAGACCAAGTTACTATTATTTCT
TTCTCCTCCCTCATGTTGAGTTTTTCAATTTTTCTCGATAAATGATTAGCTACAAAAGGA
TTTTTTTTTAGTGAACGTGTCACAGCCGATTACTCCTTTTTTTTACATTTTAAAGATTGG
CATTCTATGTCCAATAGAATATCTCGATCTAAGTATGAAGGTAAGAATAAATACAATAAT
GATGAATGGAAAAAAGAGAAAATCCTTTAGCTGGATAAGGG
>Polygonatum_inflatum_KC704425
GATTTCCGTCTTAATGTATATGTATTAAGAATCGTTGAAGGAGTCATACCCAATATCTTG
TTTTCATAAGATATTGGGTATAGCTCCCTTATTTTCCAAATTAATTAACGACGAGATTTA
TTATCGTTTCTCGCATGTCTCGCGAAAGTCAGAGTAGGCGCGAATTCTCCCAATTTGTGA
CCTACCATACGATCTGTTATATAAATAGGTAAATGTTCTTTTCCATTATGAACAGCGATT
GTATGGCCAATCATTTTGGGTATAATGGTAGATGCCCGAGACCAAGTTACTATTATTTCT
TTCTCCTCCCTCATGTTGAGTTTTTCAATTTTTCTCGATAAATGATTAGCTACAAAAGGA
TTTTTTTTTAGTGAACGTGTCACAGCCGATTACTCCTTTTTTTTACATTTTAAAGATTGG
CATTCTATGTCCAATAGAATATCTCGATCTAAGTATGAAGGTAAGAATAAATACAATAAT
GATGAATGGAAAAAAGAGAAAATCCTTTAGCTGGATAAGGG
>Polygonatum_inflatum_KC704424
GATTTCCGTCTTAATGTATATGTATTAAGAATCGTTGAAGGAGTCATACCCAATATCTTG
TTTTCATAAGATATTGGGTATAGCTCCCTTATTTTCCAAATTAATTAACGACGAGATTTA
TTATCGTTTCTCGCATGTCTCGCGAAAGTCAGAGTAGGCGCGAATTCTCCCAATTTGTGA
CCTACCATACGATCTGTTATATAAATAGGTAAATGTTCTTTTCCATTATGAACAGCGATT
GTATGGCCAATCATTTTGGGTATAATGGTAGATGCCCGAGACCAAGTTACTATTATTTCT
TTCTCCTCCCTCATGTTGAGTTTTTCAATTTTTCTCGATAAATGATTAGCTACAAAAGGA
TTTTTTTTTAGTGAACGTGTCACAGCCGATTACTCCTTTTTTTTACATTTTAAAGATTGG
CATTCTATGTCCAATAGAATATCTCGATCTAAGTATGAAGGTAAGAATAAATACAATAAT
GATGAATGGAAAAAAGAGAAAATCCTTTAGCTGGATAAGGG
>Curcuma_amarissima_KF694879
GATTTTTGTCTTAGTGTATCTGAATTGTTAAAGAAATGTAGCAATACCCTGAAATAACAA
TACCCCATATCTCGCTTAAGCGAGATATGGGGTATTGTTATTTTGTTTGATGTAATGTAA
TAGTATTTTCATTTTTTGCGTATAGCATACATATTTATTTATATTGTATAACATATTTAG
ATATTTAGATTGTATATATGTATATTAAATACAAATACATAAGTATATAAGTATATAAAG
TATAAGAAATGAACTTAACGACGAGATTTATTATCGTTTCTTGCATGTCTCGTAAAAGAC
AGAGTAGGTGCAAATTCTCCCAATTTGTGACCCACCATACGATCCGTTATATAAATAGGT
AAATGTTCCTTTCCATTATGAATAGCGATTGTATGGCCAATCATTGTGGGTATAATGGTA
GATGCCCGAGACCAAGTTACTATTATTTCTTTCTCTTCCCTCGTGTTGAGTTTTTCAATT
TTTGCCGATAAATGATTAGCTACAAAAGGGTTTTTTTTTAGTGAACGTGTCATGTCACAG
TGTATTACTCCTTTTTTTTTACATTTTTTATTTTAAAGATTGGCATTCTATGTCCAATAT
CTCGATCTAAGTTAAGTATGGAGGTCAGAATAAATACAATAATGATGAATGGAAAAAAGA
TAAAATCCTTTATCTAGAAAAGGT
>Scrophularia_lucida_KC692560
CGCATCGCGTCGCCCCCCTCCCAATCCCTCGGGACAACGGAGAGGGGCGGATATTGGCCT
CCCGTGCTCTTCGGTGCGCGGCCGGCCCAAATGTGATCCCGTGTCGACGCGAGTCACGAC
CAGTGGTGGTTGATTTCTCAACTCGCGTGCTGTCGTGCCGTACCGCGTCGTTCGTTCGGG
CATCGTCGCAGACCCAAAAGGTGCTCTAGAGTGCC
>Angelica_nitida_GU967809
GACCGGGTTTTAGTATATACGAGTTTTTTGAAATAAAAAAACAGAAGAAATACCGCCCTC
TTGTTCTATCAAGAGGGCGGTATTTCTTCTTTTTATATTTCAGACTGTTTTAGATAAACA
AATATTTTTGAATGATCAAAAAGGAATATTTAATAAATATAAATAATTAATAAATAAATA
AAAGAAAATTGGCGG
>Prunus_undulata_JQ776848
CACGTCGTTGCCACCCCGCTACTCCCTCGGGATTGCGGGGGGCGGATGATGGCCTCCCGT
ACGCTCCGTCGCGCGGTTGGCATAAATACCAAGTCCTCGGCGACGCACGCCACGACAGTC
GGTGGTTGCGAGACCTCGGTTGCCTGTCGTGTGCGGTCGTCGCTCATCGGGGGCTCGAAA
AAACGCTTGGCTCCGGCTCGGCTTTCAACG
>Sinomenium_acutum_KPS0207A02I
TGCATTGCGCCACTCCCAACCCAAAGGGAGGGAGTGAAATTGGCCTCCCGTGACTCGTGT
GCGGACGGCTGAAAAAGTTGCCCGTTGGTGGCATGCACTACGCGATCAGTGGTGGTTGAC
AAAACCCATTCACCGAAATAGGATGACTTGATCGAGTAGTTGCCATCGAGGGTAAATTGA
ACCCTTGTAGCTCATATACCATG
>Prunus_undulata_JQ776846
CACGTCGTTGCCACCCCGCTACTCCCTCGGGATTGCGGGGGGCGGATGATGGCCTCCCGT
ACGCTCCGTCGCGCGGTTGGCATAAATACCAAGTCCTCGGCGACGCACGCCACGACAGTC
GGTGGTTGCGAAACCTCGGTTGCCTGTCGTGTGCGGTCGTCGCTCATCGGGGGCTCGAAA
AAACGCTTGGCTCCGGCTCGGCTTTCAACG
>Cornus_suecica_KX166782
CACATCGCGTCGCCCCCCTCACACACCGTGATGAATGATCGCGTGCGTGGGTGAAGGGGG
CGGATAATGGCCCCCCGTGCAATTTTGTTTCGCGGTCGGCCTAAAATTTGAGTCGCGGGC
GACGGACGTCACGACAAGTGGTGGTTTGATTGAACTAATACTCGATCGTCATGCCTTGNG
TGCGGCCGTCTCCGGCGGGAAGCTCTAGTGACCCTGATGTGCCGTCAATGACGGTGCCTC
GACCG
>Prunus_undulata_JQ776845
CACGTCGTTGCCACCCCGCTACTCCCTCGGGATTGCGGGGGGCGGATGATGGCCTCCCGT
ACGCTGCGTCGCGCGGTTGGCATAAATACCAAGTCCTCGGCGACGCACGCCACGACAGTC
GGTGGTTGCGAAACCTCGGTTGCCTGTCGTGTGCGGTCGTCGCTCATCGGGGGCTCGAAA
AAACGCTTGGCTCCGGCTCGGCTTTCAACG
>Rubus_moschus_KM037440
CACGTCGTTGCCCCCCCCAAACCCCTCGGGAGTTGGGCGGGACGGATGATGGCCTCCCGT
GTGCTCTGTCATGCGGTTGGCATAAAAACAAGTCCTCGGCGACTAACGCCACGACAATCG
GTGGTTGTCAAACCTCTGTTGCCTATCGTGTGCGCGTGTCGAGCGAGGGCTCAACAAACC
ATGTTGCATCGATTCGTCGATGCTTTCAACG
>Aralia_spinosa_U66928
CGCATCGCGTCGCCCCCCAACCCCGCACTCCCTCATGGGAGTCGAGGCAGAGGGGCGGAT
ACTGGCCTCCCGTGTCTCACCGBGCGGTTGGCCCAAATGTGAGTCCTTGGCGACGGACGT
CACGACAAGTGGTGGTTGTAAAAAGCCCTCTTCTCATGTCGTGCGGTGACCGGTCGCCAA
CAAAAGCTCTCATGACCCTGTTCGGCCGTCCTCGACGCGCGCTCCGACCG
>Panax_japonicus_var._bipinnatifidus_HQ112867
GACCCGGTCTTAGTGTATACGAGTTTTTTTGAAATAAAAAGGAGCAATAACCTCTTTCTT
GTTCTATCAAGAGGGCGGTATTGCTCCTTTTTTTATTTAGTAGTATTTGACTTACCTAGT
TTCTTTAAATTTATTTAATTTATTTAAAGAAACGTCGTTTTATTTTTATCGGTTGGTTCA
TGAGTGAGTATCATGCTTTCGTTCTGTATTAATCATTAATCTAGAATTTAGCTACTTCTT
CCCAATCTTTATCTTTTGGGAAGTATTTTTTTAAAAGAAAAGATAAAAATGTTGGACTTT
TTACTTAGTTAATACTTAATATTTTTATCTCGAAAATAAGAAAGATAAGAAAGAAATAAT
GATGAATGGTAAAAATTTAATCTTTTGAAACGTAAGGAAAAGAATAGTAGGGG
>Mentha_pulegium_HQ902828
GACTTGTTCTTAGTGTGTAGGAGTTTTTGAAAATAGACTAGATAAATATAAGGAGCAAGA
AACCCTTTCTTGTTTTATCAAAAAAGGGTTTCTTGCTCCTTTATTTTCTTTTCAATTAGG
AGCCCTTTTCTATATTTTCTAGTAGTATTGGACTTACCTAGAATTTTTTTCCATTACAGA
ATAAAAAAAAGAAGATAAAAAAACGATGGAAATTCCATCTTTTGTTTTACTATTTCTAAA
AAAGTTGAAATTGAAAATTGCTAAAGTAAAAAAATATTTTAACTATAATTTTATTTATAG
TAGAGGG
>Linum_perenne_HQ596750
GGTTGCGTAATATTCTTACTTTTTCGAATAATTCAAGGAACAGACCAATGCCAAATTTCT
TGTTTTATCAAGAGGTTTGGTATTGCTCTGTTTTTAGTCAATTTGACTATACTACCTTAT
ATCTTTATAAGATAAATAAGAAAAGTTTCTTTCTTTCACTCTTTCATTTTATTTTTTAAC
TTTTAACAGAACATAAGAAAGAAGATTCTTCTGAGTTGGTTTATTATTGAATATTTGAGG
GTTATTATATTATTTTCTATTTTTGTTCTACGAAAGCACGAAAGAGAAAATCGACTAGTG
GATGTTAGGAATTGAAATCTTTGTAATCTATATACGG
>Lindera_aggregata_KP096042
CGCCACCCATCGCCCCCCCTCGAGGCACTCCCGTGCACCGCCGGGGAGCGGAGACTGGCC
GTCCGTGCCCGAGTCCTCGGCGCGCGGTCGGCAGAAAAGGAGGACACCGTGCGGCGCGAC
ACGGCGTGTGGGGGTTGAGAGGCGATTCGTCGCCGATCGTACGTCGCGCCCGCATTCCGC
CGCGCGCAGTGCCACCCGTGGGACCAGACCAGCCCGCAGCCGCGGGCGCTCGGACCG
>Ipomoea_tiliacea_AF256639
ATCGCGTCGCCCCCCGCTCGATCCTCGGTCGAGCGCGGGGTGCGGATGTTGGCCTCCCGT
GCCCCAACTCGTGGCGCGGCCGGCCTAAATGCGAGTCCTTGGCGACGGACGTCACGGCGA
GTGGTGGTCGTACCTAGCGTGCATATCTTCGAGCCGTGCCCCGTCGTCCTCGGGCGAACG
ACCCCGAACGAGCCCCCCCTCAGTGCGGCTCTCCGAAC
>Curcuma_coriacea_JQ409741
GATTTTTGTCTTAGTGTATCTGAATTGTTAAAGAAATGTAGCAATACCCTGAAATAACAA
TACCCCATATCTCGCTTAAGCGAGATATGGGGTATTGTTATTTTGTTTGATGTAATGTAA
TAGTATTTTCATTTTTTGCGTATAGCATACATATTTATTTATATTGTATAACATATTTAG
ATATTTAGATTGTATATATGTATATTAAATACAAATACATAAGTATATAAGTATATAAAG
TATAAGAAATGAACTTAACGACGAGATTTATTATCGTTTCTTGCATGTCTCGTAAAAGAC
AGAGTAGGTGCAAATTCTCCCAATTTGTGACCCACCATACGATCCGTTATATAAATAGGT
AAATGTTCCTTTCCATTATGAATAGCGATTGTATGGCCAATCATTGTGGGTATAATGGTA
GATGCCCGAGACCAAGTTACTATTATTTCTTTCTCTTCCCTCGTGTTTAGTTTTTCAATT
TTTGCCGATAAATGATTAGCTACAAAAGGGTTTTTTTTTAGTGAACGTGTCATGTCACAG
TGTATTACTCCACATTTTTTATTTTAAAGATTGGCATTCTATGTCCAATATCTCGATCTA
AGTTAAGTATGGAGGTCAGAATAAATACAATAATGATGAATGGAAAAAAGATAAAATC
>Curcuma_coriacea_JQ409740
GATTTTTGTCTTAGTGTATCTGAATTGTTAAAGAAATGTAGCAATACCCTGAAATAACAA
TACCCCATATCTCGCTTAAGCGAGATATGGGGTATTGTTATTTTGTTTGATGTAATGTAA
TAGTATTTTCATTTTTTGCGTATAGCATACATATTTATTTATATTGTATAACATATTTAG
ATATTTAGATTGTATATATGTATATTAAATACAAATACATAAGTATATAAGTATATAAAG
TATAAGAAATGAACTTAACGACGAGATTTATTATCGTTTCTTGCATGTCTCGTAAAAGAC
AGAGTAGGTGCAAATTCTCCCAATTTGTGACCCACCATACGATCCGTTATATAAATAGGT
AAATGTTCCTTTCCATTATGAATAGCGATTGTATGGCCAATCATTGTGGGTATAATGGTA
GATGCCCGAGACCAAGTTACTATTATTTCTTTCTCTTCCCTCGTGTTGAGTTTTTCAATT
TTTGCCGATAAATGATTAGCTACAAAAGGGTTTTTTTTTAGTGAACGTGTCATGTCACAG
TGTATTACTCCACATTTTTTATTTTAAAGATTGGCATTCTATGTCCAATATCTCGATCTA
AGTTAAGTATGGAGGTCAGAATAAATACAATAATGATGAATGGAAAAAAGATAAAATC
>Asparagus_schoberioides_JN171658
TGCCTCACATCGCTCCGTTCCCCCCGCCCCCCACGGCTATAGCATTGGGAGGCGACGGCG
CGGATGCGGAGATTGACCTCCCGTGCCTTGCGGCGCGGCGGGTTGAAATGATTGTCGCTG
GCCGGGTCGTACACGGCGAATGGTGGACAGACACAAATGACGCTGAACGCTGTGTACCCG
ACCCTAAGCCAAAGCGGCGTGTGCAAGGAGCCCATGCCGACGGGCGCTCAAGAGCGCCCT
CGGACCA
>Asparagus_schoberioides_JN171659
TGCCTCACATCGCTCCGTTCCCCCCGCCCCCCACGGCTATAGCATTGGGAGGCGACGGCG
CGGATGCGGAGATTGACCTCCCGTGCCTTGCGGCGCGGCGGGTTGAAATGATTGTCGCTG
GCCGGGTCGTACACGGCGAATGGTGGACAGACACAAATGACGCTGAACGCTGTGTACCCG
ACCCTAAGCCAAAGCGGCGTGTGCAAGGAGCCCATGCCGACGGGCGCTCAAGAGCGCCCT
CGGACCA
>Asparagus_schoberioides_JN171654
TGCCTCACATCGCTCCGTTCCCCCCGCCCCCCACGGCTATAGCATTGGGAGGCGACGGCG
CGGATGCGGAGATTGACCTCCCGTGCCTTGCGGCGCGGCGGGTTGAAATGATTGTCGCTG
GCCGGGTCCTACACGGCGAATGGTGGACAGACACAAATGACGCTGAACGCTGTGTACCCG
ACCCTAAGCCAAAGCGGCGTGTGCAAGGAGCCCARGCCGACGGGCGCTCAAGAGCGCCCT
CGGACCA
>Asparagus_schoberioides_JN171655
TGCCTCACATCGCTCCGTTCCCCCCGCCYCCCACGGCTATAGCATTGGGAGGCGACGGCG
CGGATGCGGAGATTGACCTCCCGTGCCTTGCGGCGCGGCGGGTTGAAATGATTGTCGCTG
GCCGGGTCGTACACGGCGAATGGTGGACAGACACAAATGACGCTGAACGCTGTGTACCCG
ACCCTAAGCCAAAGCGGCGTGTGCAAGGAGCCCATGCCGACGGGCGCTCAAGAGCGCCCT
CGGACCA
>Asparagus_schoberioides_JN171656
TGCCTCACATCGCTCCGTTCCCCCCGCCYCCCACGGCTATAGCATTGGGAGGCGACGGCG
CGGATGCGGAGATTGACCTCCCGTGCCTTGCGGCGCGGCGGGTTGAAATGATTGTCGCTG
GCCGGGTCGTACACGGCGAATGGTGGACAGACACAAATGACGCTGAACGCTGTGTACCCG
ACCCTAAGCCAAAGCGGCGTGTGCAAGGAGCCCATGCCGACGGGCGCTCAAGAGCGCCCT
CGGACCA
>Asparagus_schoberioides_JN171657
TGCCTCACATCGCTCCGTTCCCCCCGCCCCCCACGGCTATAGCATTGGGAGGCGACGGCG
CGGATGCGGAGATTGACCTCCCGTGCCTTGCGGCGCGGCGGGTTGAAATGATTGTCGCTG
GCCGGGTCGTACACGGCGAATGGTGGACAGACACAAATGACGCTGAACGCTGTGTACCCG
ACCCTAAGCCAAAGCGGCGTGTGCAAGGAGCCCATGCCGACGGGCGCTCAAGAGCGCCCT
CGGACCA
>Asparagus_schoberioides_JN171650
TGCCTCACATCGCTYCGTTCCCCCCGCCCCCCACGGCTATAGCATTGGGAGGCGACGGCG
CGGATGCGGAGATTGACCTCCCGTGCCTTGCGGCGCGGCGGGTTGAAATGATTGTCGCTG
GCCGGGTCGTACACGGCGAATGGTGGACAGACACAAATGACGCTGAACGCTGTGTACCCG
ACCCTAAGCCAAAGCGGCGTGTGCAAGGAGCCCATGCCGACGGGCGCTCAAGAGCGCCCT
CGGACCA
>Asparagus_schoberioides_JN171651
TGCCTCACATCGCTCCGTTCCCCCCGCCCCCCACGGCTATAGCATTGGGAGGCGACGGCG
CGGATGCGGAGATTGACCTCCCGTGCCTTGCGGCGCGGCGGGTTGAAATGATTGTCGCTG
GCCGGGTCGTACACGGCGAATGGTGGACAGACACAAATGACGCTGAACGCTGTGTACCCG
ACCCTAAGCCAAAGCGGCGTGTGCAAGGAGCCCATGCCGACGGGCGCTCAAGAGCGCCCT
CGGACCA
>Asparagus_schoberioides_JN171652
TGCCTCACATCGCTCCGTTCCCCCCGCCCCCCACGGCTATAGCATTGGGAGGCGACGGCG
CGGATGCGGAGATTGACCTCCCGTGCCTTGCGGCGCGGCGGGTTGAAATGATTGTCGCTG
GCCGGGTCGTACACGGCGAATGGTGGACAGACACAAATGACGCTGAACGCTGTGTACCCG
ACCCTAAGCCAAAGCGGCGTGTGCAAGGAGCCCATGCCGACGGGCGCTCAAGAGCGCCCT
CGGACCA
>Asparagus_schoberioides_JN171653
TGCCTCACATCGCTCCGTTCCCCCCGCCYCCCACGGCTATAGCATTGGGAGGCGACGGCG
CGGATGCGGAGATTGACCTCCCGTGCCTTGCGGCGCGGCGGGTTGAAATGATTGTCGCTG
GCCGGGTCGTACACGGCGAATGGTGGACAGACACAAATGACGCTGAACGCTGTGTACCCG
ACCCTAAGCCAAAGCGGCGTGTGCAAGGAGCCCATGCCGACGGGCGCTCAAGAGCGCCCT
CGGACCA
>Polygonum_thymifolium_GQ340056
CGCACCGCGTCGCCCCCACCCCTTCCCTAACGGGGAGGACGGGGCGGAGATTGGCCCCCC
GTGCGCTTCCCGGCGCGCGGCCGGCCCAAACGCAGACCCCGCGGCCGCTGGACGGCGCGA
CGATTGGTGGAGTAGTCCCTACGCATCGCGTCGCGCCCCGAGCGGCCTCCGGAGGCCACG
GACCCYCGTA
>Polygonum_thymifolium_GQ340055
CGCACCGCGTCGCCCCCACCCCTTCCCTAACGGGGAGGACGGGGCGGAGATTGGCCCCCC
GTGCGCTTCCCAGCGCGCGGCCGGCCCAAACGCAGACCCCGCGGCCGCTGGACGGCGCGA
CGATTGGTGGAGTAGTCCCTACGCATCGCGTCGCGCCCCGAGCGGCCCCCGGAGGCCACG
GACCCYCGTA
>Magnolia_biondii_KU853595
TACTTCAGTCTTAGTGTATATGAGTCGTTGAAGGATCCGATCGATACCCAACTTCTTGAT
AGGACAAGAAGTTGGGTATCGATCCGTTCGATTCAGTAGTGTTTTATTCACATAAACATT
TTTGCCATTTTCATTTCTTTATTTCAACTTAAGAAAACATTATTGTTGGTTGGTTCATGA
TCGAATATCATATTTTTGTTCTGTACCGATCTGTATTGTAATTTCTGTATGTTCCTCAAA
ATCATTTTCTTTTTTTTTTCATAAAGGAATTTTTTTGTACATTTACAATTTACAGGATTG
GCATTTTATGTTCAATATCTGTATCTCAGAAAGTAAGAAAGACTCAATACAATAAT
>Magnolia_biondii_KU853594
TACTTCAGTCTTAGTGTATATGAGTCGTTGAAGGATCCGATCAATACCCAACTTCTTGTC
CTATCAAGAAGTTGGGTATTGATCCGTTCGATTCAGTAGTGTTTTATTTACATAAACATT
TTTGCCATTTTCATTTCTTTATTTCAACTTAAGAAAACATTATTTTTGGTTGGTTCATGA
TCGAATATCATATTTTTGTTTTGTACCGATCTGTATTGTAATTTCTGTATGTTCCTCAAA
ATCATTTTTTTTTTTTTTTCATAAAGGAATTTTTTTGTACATTTACAATTTACAGGATTG
GCATTTTATGTTCAATATCTGTATCTCAGAAAGTAAGAAAGACTCAATACAATAAT
>Cyperus_sp._MIB_ZPL_07768_LT630673
TCTAAACCAAACCATTTATTTTTAACTTTATATATTATGACATCGCTATGTAAAAAATCG
AGGTCTTATCAATCCATAATTTATAAAACAGGTTACGATTTGGTAGATTTTACACCTACC
CATTTTTTGGAAATGAAAGATATAATATAAACAATATAAATATTAAATCTTTATCTTTAT
CCAAAAAAATTTTTGGTGAAAAAATTATTTATAATCCTATTTCGAAAAATAAAAAAAAAC
TGAAAAAATGGAGAATTTATACTACTTAGTTTAGAAAAAAAAATCGTCTTTTTTCTATAT
TAATTTTTAAAAATTAATGAGAATCAAGTGTATTAATCCTCTAGGTATACTTACGCAATA
TACCTTTATTTATATTATATTTTATAAACCTCCGGGTATACTTACCCAATAGAGATATTT
TAGAGACTACTATACTAGTATATTTTTTTCCTTACCCAATATATTAGTCTAAAAAACTAA
TATATTGGGTATATTGGGTATTTCTCAAATTAATATTCAAATTATTAATATAATGAACAA
TTCAAAAGATCTAG
>Ipomoea_amnicola_AF110928
CGCATCGCGTTGCCCCCCTCCTTGACCGTTGGTCGAGTGCGGGGAGCGGATGTTGGCCTC
CCGTGTCCCAAACTAGGGGCGTGGCTGGCCCAAATGCGAGTCCTTGGCGATGGGCGTCAC
GGCGAGTGGTGGTCGTACCTAGTGTGCATATCTTCGCGCCGTGCCCCTGTTGTTCGTGGG
AAAATGACCCTAACGGGCTCCTTAACGTGGTNTACCACCG
>Prunus_phaeosticta_KP093140
CGCGCCGTTGCCCCCCCGACCGATCCCTCGGGATCGCGGGGGGCGGATGGTGGCCTCCCG
TGCGCTCCGCCGCGCGGTTGGCATAAATACCAAGTCCCCGGCGACGCGCGCCACGACGAT
CGGTGGTTGCGAAACCTCGGTTGCCCGTCGTGTGCGGCCGTCGCKCGTCGAGGGCTAGAA
GTAAAGATGCTCGGCTCCGGCTCGGCTCTCAACG
>Magnolia_pacifica_subsp._pugana_AB055552
TACTTCAGTCTTAGTGTATATGAGTCGTTGAAGGATCCGATCAATACCCAACCTCTTGTT
CTATCAAGAAGTTGGGTATTGATCCGTTCGATTCAGTAGTGTTTTATTCACATAAACATT
TTTACCATTTTCATTTCTTTATTTCAACTTAAGAAAACATTATTGTTGGTTGGTTCATGA
TCGAACATCATATTTTTGTTCTGTACCGATCTGTATTGTAATTTCTGTATGTTCCTCAAA
ATAATTTTCTTTTTTTCATAAAGGAGTTTTTTTGTACATTTACAATTTACAGGATTGGCA
TTTTATGTCAATATTTGTATCTCAGAAAGTAAGAAAGACTCAATACAATAATCATGAATG
GTGGAAATTAGAGCGGAGGG
>Zanthoxylum_avicennae_HQ415459
GATTTTGATCGTTGTGTAGACGAATTTTTGAAAATAACGGATCAATACCGACCCCCCTCG
AGGGGGGTCGGTATTGATCCGTTATTGAATCGATTTCTTTAGTAGTTTTTTATTTACATA
TTTTTTTATTTTTATTTTCAGTATTTTTATGCTTTTCTTTCTTTTCTTTGATTTAGTATG
ATATATTTGGTATGCACTAATACTACTAAGAAAATTAGAATCTAATTAAGAAAATTCTAA
TTTTCGACAGTTAATTTAATAGAAAAGAAAAGTTAATAGAAAAGAAAAGAGAAAGGTTGT
AGTTTTCTGCCCTTCGATCTTCATGGATCTTCATAAGTAAGATAAGATAAAAAAATAATG
ATCAATGGTTGAAATGGAGATCTTTGTAGTTCAAAATTT
>Paeonia_decomposita_KJ946182
AATGTAGGTCTTAGTCTTAATTTAATGTGTATGAGTTAAAATGAAAGGAGCAATACCAAC
CCCTTGATAGAACAAGGAATTTGGTATTGCTCCTTTCATTATTTAGTCGTTTTTTTATTC
TTTTTTTTTTTTTTTTACCAAAAGTAGTCTTATGGGTTGGTTTATGGTTGAGTATCCTAT
ATTCTGTTCTGTACTAATTTGGAATTTATATATGTATGATGCCCTTCTTATTGGAAAAAT
GAAGAAAAGAAAGAACTAATGATGAATGGTTGAAATAGAATCTTTTCCAATTTTTAACCT
AGTATCTAAGTTAAATATTTTAA
>Cnidium_monnieri_HQ316168
CGCATCGTCTTGCCCACAAACCACTCACACCTGAGAAGTTGTGCCGGTTTGGGGGCGGAA
ACTGGCCTCCCGTACCTTGTTGTGCGGTTGGCGGAAAAACGAGTCTCCGGCGATGGACGT
CGCGACATCGGTGGTTGTAAAAGACCCTCTTGTCTTGTCGCGCGAATCCTCGTCATCTTA
GCGAGCTCCAGGACCCTTAGGCAGCACACACTCTGTGCGCATCGA
>Curcuma_longa_KX079328
TGGCATCGTCGCTTTTGCTCCATGCTTTGTCGGCATTGAGCGCGGAAGTTGGCCCCGTGT
GCCCTCTCGGGCACAGTCGGTCGAAGAGCGGGTAGTCGGTAATCGTCGAGCACGATGGAC
GTTGGTCGTCGCGAGCGAGAACTGAACGTCGTCCTCGTCGTT
>Coptis_deltoidea_KC815237
CGCACAGCGTCGCACCCCGCCACTCTTGCTGGACGGGGAGCGGAGATTGGCCCCCCGGGC
ACCCGTTGCCCGGTCGGCTCAAATGACTGTCCCCGGCGACGAGCGTCGCTATCGTGGTGG
ATCAAAAGCTAAGATAGAGGCAGTCTCGCAGCCACAGTAGGGACAGACCGACCCCCGGAC
GCCGTCACCGACGGCGTTCGCCCTG
>Coptis_deltoidea_KC815236
CGCACAGCGTCGCACCCCGCCACTCTTGCTGGACGGGGAGCGGAGATTGGCCCCCCGGGC
ACCCGTTGCCCGGTCGGCTCAAATGATTGTCCCCGGCGACGAGCGTCGCTATCGTGGTGG
ATCAAAAGCTAAGATAGAGGCAGTCTCGCCGCCACAGTAGGGACAGACCGACCCCCGGAC
GCCGTCACCGACGGCGTTCACCCTG
>Coptis_deltoidea_KC815235
CGCACAGCGTCGCACCCCGCCACTCTTGCTGGACGGGGAGCGGAGATTGGCCCCCCGGGC
ACCCGTTGCTCGGTCGGCTCAAATGATTGTCCCCGGCGACGAGCGTCGCTATCGTGGTGG
ATCAAAGCTAAGATAGAGACAGTCTCGCCGCCACAGTAGGGACAGACCGACCCCTGGACG
CCGTCACCAACGGCGCTCACCCTA
>Coptis_deltoidea_KC815234
CGCACAGCGTCGCACCCCGCCACTCTTGCTGGACGGGGAGCGGAGATTGGCCCCCCGGGC
ACCCGTTGCTCGGTCGGCTCAAATGATTGTCCCCGGCGACGAGCGTCGCTATCGTGGTGG
ATCAAAGCTAAGATAGAGACAGTCTCGCCGCCACAGTAGGGACAGACCGACCCCCGGACG
CCGTCACCAACGGCGCTCACCCTG
>Coptis_deltoidea_KC815233
CGCACAGCGTCGCACCCCGCCACTCTTGCTGGACGGGGAGCGGAGATTGGCCCCCCGGGC
ACCCGTTGCCCGGTCGGCTCAAATGATTGTCCCCGGCGACGAGCGTCGCTATCGTGGTGG
ATCAAAAGCTAAGATAGAGGCAGTCTCGCCGCCACAGTAGGGACAGACCGACCCCCGGAC
GCCGTCACCGACGGCGTTCACCCTG
>Coptis_deltoidea_KC815232
TGCACAGCGTCGCACCCCGCCACTCTTGCTGGACGGGGAGCGGAGATTGGCCCCCCAGGC
ACCCGTTGCCTGGTCGGCTTAAATGATTGTCCCCGGCGACGAGCGTCGCTATCGTGGTGG
ATCAAAAGCTAAGATAGAGGCAGTCTCGCCGCCATAGTAGGGACAGACCGACCCCCGGAC
GCCGTCACCGACGGCGTTCACCCTG
>Coptis_deltoidea_KC815231
CGCACAGCGTCGCACCCCGCCACTCTTGCTGGACGGGGAGCGGAGATTGGCCCCCCGAGC
ACCCGTTGCTCGGTCGGCTCAAATGATTGTCCCCGGCGACGAGCGTCGCTATCGTGGTGG
ATCAAAGCTAAGATAGAGACAGTCTCGCCGCCACAGTAGGGACAGACCGACCCCCGGACG
CCGTCACCAACGGCGCTCACCCTG
>Prunus_laurocerasus_AF179548
CACGTCGTTGCCACCCCGCTACTCCCTCGGGATTGCGGGGGGCGGATGATGGCCTCCCGT
ACGCTCCGTCGCGCGGTTGGCATAAATACCAAGTCCTCGGCGACGCACGCCACGACAATC
GGTGGTTGCGAAACCTCGGTTGCCTGTCGTCGCGGTCGTCGCGCATCGGGGGCTCGAAAA
AATGCTTGGCTCCGGCTTGGCTTT
>Gentiana_scabra_KMS0106A03I
CGCATCGCGTCGCCCCCCCAACACCGTGCATGAAACATTGCCGGTTGTCAGAGGGGCGGA
TATTGGCTTCCCGTGCTTCGGTGCGGCTGGCCTAAATGCAAGTCCCTTGCGACGGACACG
ACGACAAGTGGTGGTTGATTGCCTCAACTAAGGTGCTGTCGCGCGTTGCCCCGTCGGATG
AGGAGACTTTCATGACCCTAATGCACGTGTCGTCACGACGCCTGCCACGACCG
>Prunus_laurocerasus_AF179546
CACGTCGTTGCCACCCCGCTACTCCCTCGGGATTGCGGGGGGCGGATGATGGCCTCCCGT
ACGCTCCGTCGCGCGGTTGGCATAAATACCAAGTCCTCGGCGACGCACGCCACGACAATC
GGTGGTTGCGAAACCTCGGTTGCCTGTCGTGCGCGGTCGTCGCGCATCGGGGGCTCGAAA
AAATGCTTGGCTCCGGCTTGGCTTT
>Coptis_deltoidea_KC815239
CGCACAGCGTCGCACCCCGCCACTCTTGCTGGACGGGGAGCGGAGATTGGCCCCCCAGGC
ACCCGTTGCCTGGTCGGCTCAAATGATTGTCCCCGGCGACGAGCGTCGCTATCGTGGTGG
ATCAAAAGCTAAGATAGAGGCAGTCTCGCCGCCATAGTAGGGACAGACCGACCCCCGGAC
GCCGTCACCGACGGCGTTCACCCTG
>Coptis_deltoidea_KC815238
CGCACAGCGTCGCACCCCGCCACTCTTGCTGGACGGGGAGCGGAGATTGGCCCCCCGGGC
ACCCGTTGCTCGGTCGGCTCAAATGATTGTCCCCGGCAACGAGCGTCGCTATCGTGGTGG
ATCAAAGCTAAGATAGAGACAGTCTCGCCGCCACAGTAGGGACAGACCGACCCCCGGACG
CCGTCACCAACGGCGCTCACCCTG
>Lycium_americanum_DQ124619
CGCATCGCGTCGCCCCCGCGCACCGCGCCCACGCTCTGGGTCGCGGTGCATGTCGCGGGG
CGGATACTGGCCTCCCGTGCGTGCGCCTCGCGCTCGCGGCTGGCCTAAATGCGAGTCCAC
GTCGACGGACGTCACGGCAAGTGGTGGTTGTAACCCAACTCTCGAAGTGTCGTGGCYGTA
RCCCGTCGCGCGTTTGGCCTCCCGGACCCTYYTCGCGCTTAGGCGCTCCGACCG
>Scutellaria_viscidula_HQ680369
GACTTGTTCTTAGTGTCGAGGAGTTTTTGAATAGATAAATAGGAGGAGCAATAAACTTTT
TCTTGTTCTATCAAGAGGGGTTATTGCTCCTTTATTTTCTTTTCAATTAGTAGTCTTTCC
TAGACTTATTTCTTTCCATTAAGAATAAATAAAGAGGATAAAAAATGATTGAAATTCCAT
TTTTTATCTTATTTTATCTTACAGGTTCTAAAAAATTAAAATTGAAAAATCGAATTCGTA
AATGTAAATTCAATATTCACATCAAAAAAATATTTAATTTTAAAGTAATTTTAGTAGAGG
G
>Salvia_stachydifolia_HQ418890
CGCATCGCGTCGCCCCCCACCTGCGCTCAGCGCCAGGGCGGGGAGCGGATATTGGCCTCC
CGTTCGCCAAGGCGTGCGGCTGGCCCAAATGCGATCCCTCGGCGACTCGCGTCACGACAA
GTGGTGGTTGAACACTCAATCTCTTGCGTCGTCGTGCCGCTGTGTCGTTCCTGCGGGTAT
CACAGAACGACCCTACGGTGACGGTGCCTCACGGCTCCACACCTTCGACC
>Styrax_obassia_AF327479
CACATCACCCTGCGCCCTCCCAGAACTCCTTTTGGCGTCTGGTGTTTGGGGCGTGGTATA
TTGGCCCCCCGTGCTCTATGGAGCGCGGTCGGCCTAAAANGACGCACATGACATCTGTCG
ACACAGAACAGTGGTTGGCGATTAGTCGTTACTATCCTGTGGTGTCGCATGTGGTGTCGG
TTGTTTTGCAGACCCAGAGTGCCGTTGCAACGGTGCCTCGG
>Curcuma_sichuanensis_KJ803159
TGGCATTGTCGCTTTTGCTCCATGCTTTGTCGGCATTGAGCGCGGAAGTTGGCCCCGTGT
GCCCTCGGGCACAGTCGGTCGAAGAGCGGGTAGTCGGTAATCGTCGAGCACGATGGACGT
TGGTCGTCGCGAGCGAGAACTGAACGTCGTCCTCGTCGTTTTGGAATGAGCCCTCAAGAG
ACCCTGTGTGATGATTGCGGACCCGCGCGAAAGCGCCGCGTCAATCATT
>Astragalus_sp._Kh118_KR150152
CATATCGTTGCCCGATGCCTATTGCAGTGCAATAGGAATTTCTAGGGCGAAAGATGGCTT
CCCGTGAGCGTTGTTGCCTCGCGGTTGGTTGAAAATCGAGTCCTTGGTGGGGTGTGCCAT
GATAGATGGTGGTCGATTTAGCACGATACCGATCATGTGCATGCTCCCCAAAATACGGGC
TCTATGACCCACACGCGTCTTTTGACGCTCATGACG
>Swertia_macrosperma_KU363202
CGCATCGCGTCGCCCCCCCAACCCCGTGTGTTAACTCGTACGGGTGACGTGAGGGGGCGG
AAATTGGCTTCCCGTGCTTGCCCGCGGCTGGCCTAAATGCGAGTCCCTTGCGATGGACGC
GACGACAAGTGGTGGTTGATTGTCTCAACTAAGGTGCTGTCACGCGACGTCCGTCGAATA
AGGAGACTCCCCGACCCTGATGCTCGCGTCGTCATGACGCTTGCTACGACCG
>Swertia_macrosperma_KU363201
CGCATCGCGTCGCCCCCCCAACCCCGTGTGTTAACTCGTACGGGTGACGTGAGGGGGCGG
AAATTGGCTTCCCGTGCTTGCCCGCGGCTGGCCTAAATGCGAGTCCCTTGCGATGGACGC
GACGACAAGTGGTGGTTGATTGTCTCAACTAAGGTGCTGTCACGCGACGTCCGTCGAATA
AGGAGACTCCCCGACCCTGATGCTCGCGTCGTCATGACGCTTGCTACGACCG
>Rubus_caesius_AF055776
CACGTCGTTGCCCCCCCAAACCCCTCGGGAGTTGGGCGGGACGGATGATGGCCTCCCGTG
TGCTCTGTCAAGCGGTTGGCATAAAAACAAGTCCTCGGCGACTAACGCCACGACAATCGG
TGGTTGTCAAACCTCTGTTGCCTATCGTGTGCGCGTGTCGAGCGAGGGCTCCACAAACCA
TGTTGCATCGATTCGTCTATGCTTTCAACG
>Lablab_purpureus_KPS0078A01I
CACATCGTCACCCCCCCACGTACATGTACATTGGGGAGTGAAAGTTGACTTCCCACGAGC
TTGTTCTCGTGGTTGGTTGAAAATTAAGTTCAAAGTGGAGTTTGCCACGTAAAATGGTGG
ATGAGTGATGCTCGAGACCAATTGCGTGTGCATGACTTTGGCATATTGGACTAGTTGACC
CTATGCGTCTTTGGTGAAAATTGAAGGCGTTCTTAGCG
>Bupleurum_chinense_KF357899
GACCGAGTCTTAGAATATACGAGTTTTTTTTATAAAAAAAGGAGCAATAACCTCTTTCTT
GTTCTATCAAGAGCGCGGTATTGCTCCTTTTTTTATTTATTTTTAGTTATTAGTATGAGT
ATTTACCTAGTTTGTTTAAAAAAATTTATACAAACTTTTTTTTATTTTTATTGGTTCGTT
CATGATTGAGTATCATATTTGAATTCTATTCTAAAAAGTTTGGCTATCTTATTCCCAACA
TTTTGGGAACGATAAAAAAAAGGATTTTGAATAATAATAAAATAAAATTTGAATAATAAA
AGAGGAATCGAATCTTTTTATTTTCAAATGTAACTAAAAGAAACCTAGGGGG
>Polyporus_tricholoma_AJ132940
TGAAATTCTCAACCTAACAATTTGTAACGAGCTTGCTTAGCTTGGACTTGGAGGTCTTGC
TGGCTGCTCGTTCAGTCCGGCTCCTCTCAAATGCATTAGCTTGGTTCCTCTGCGGATCGG
CTCACGGTGTGATAATTGTCTACGCCGCGACCGTTGAAGCGTTTATAGGCCAGCTTCTAA
TCGTCTCTTGCGAGACAATTCTA
>Bupleurum_wenchuanense_DQ285461
CGTAAATCTCTGCCCCTCCGCAGCTCGCTCAAATCGAGTCGTTGCTGTTCGTGGGGGACG
GAAAGTGACCTCCCGTGCCTCGTCGTGCGGCTGGTTTAAAAGAGAGTCTCCGGAGATCGG
AAAACGCAACATTGGTGGAAGGCATTACGCACCTCTTGCCATCTTGCGCTGAGCCCGTTT
ACTCTGTGAGCACAGCGACCCTTTGGCGCCGCCCCAGGTGCGCGCTCGAACTG
>Polyporus_tricholoma_AJ132942
TGAAATTCTCAACCTAACAAGTTTGTTTGTAACGAGCTTGCTTAGGCTTGGACTTGGAGG
CTTGCCGGCTGTGTTAATATCAGTCGACTCCTCTTAAATGCATTAGCTTGGTTCTATGCG
GATCGGCTTCACGGTGTGATAATTGTCTACGCCGCGACCGTGAAGCGTTTATTGACCAGC
TTCTAATCGTCTCTTGCGAGACAATTACT
>Salvia_prionitis_JQ934152
CGCATCGCGTCGCCCCCCTCCCCACGCTTAGCGCGGGCTGCGGGGGCGGAAACTGGCCTC
CCGTGCGCCCCGGCGCGCGGCTGGCCCAAATGCGATCCCTCGGCGACTCGTGTCGCGACA
AGTGGTGGTTGAACAACTCACTTTCGTGTCGTGATTCTGCGTCGTCGGTATGGGCATCCG
TAAACGACCCAACGGTGTCGGCGCCGCACGGCGCCCCACCTTCGACCG
>Pueraria_montana_var._lobata_KMS0183A04I
CACATCGTTACCCCAACGCAAACAGACGTCCCACACGACGGCCGTTGCGTGGTAGGGTGC
ACGCTGACCTCCCGCGAGCGGCGTCTCGCGGTTGGTTGAAAATCGAGTTCGCGGCCGAGC
ACGCCGTGATAAAATGGTGGATGAGCAACGCTCGAGACCAATCACGCGCTGCGACTCGGT
CCGCGAAGGACTCCCTGATTGATGACGACCCTACAGTGCGCCTCCTCTCCGGAGACGCTC
TCGACG
>Bupleurum_candollei_KF357887
GACCGAGTTTTAGAATATACGAGTTTTTTTTAATCAAAAAAGGAGCAATAACCTCTTTCT
TGTTCTATCAAGAGCGCGGTATTGCTCCTTTTTTGATTTATTTTTAGTTATTAGTATTTA
CCTTTACCCAGTTTGTATAAATTTTTTTATACAAACATCTTTTTTTTTCTTTTTATTGGT
TCGTTCATGATTGAGTATCATAGTGGAATTCTATTCTAAAAAGTTTGGCTACCTTATTCC
CAACATTTTTGGAACGATAAAAAAGGATTTTGAATAATAAAATTTGAATAATCAAATCAC
AGCGAGGAATCTTTTCAAATGTAACTAAAAGAAACCTAGGAAGG
>Panax_zingiberensis_U41699
CGCATCGCGTCGCCCCCCAACCCATCACTCCCTTGCGGGAGTCGAGGCGGAGGGGCGGAT
AATGCCTCCCGTGTCTCACCGCGCGGTTGGCCCAAATGCGAGTCCTTGGCGATGGACGTC
ACGACAAGTGGTGGTTGTAAAAAGCCCTCTTCTCATGTCGTGCGGTGACCTGTCGCCAGC
AAAAGCTCTCATGACCCTGTTGCGCCGTCCTCGACGCGCGCTCCGACCG
>Citrus_reticulata_KX270908
CGCATCGTTGGCCCACCCCACCCCCCCAAACCAAGGGGGGGGCCCCGGGGTGCGGGCGGA
GATTGGCCTCCCGTGCGCTGACTGCTCGCGGTTGGCCCAAATATGAGTCCTCGGCGACCG
AAGCCGCGGCGATCGGTGGTGAAACAAAGCCTCTCGAGCTCCCGCCGCGCGCCCGGTCTC
CAAGTGTGGACTCTGTGACCCTGAAGCTCCGCGCAAGCGGCGCTCGCATTG
>Cyperus_sp._MIB_ZPL_07760_LT630665
TCTAAACCAAACCATTTATTTTTAACTTTATATATTATGACATCGCTATGTAAAAAATCG
AGGTCTTATCAATCCATAATTTATAAAACAGGTTACGATTTGGTAGATTTTACACCTACC
CATTTTTTGGAAATGAAAGATATAATATAAACAATATAAATATTAAATCTTTATCTTTAT
CCAAAAAAATTTTTGGTGAAAAAATTATTTATAATCCTATTTCGAAAAATAAAAAAAAAC
TGAAAAAATGGAGAATTTATACTACTTAGTTTAGAAAAAAAAATCGTCTTTTTTCTATAT
TAATTTTTAAAAATTAATGAGAATCAAGTGTATTAATCCTCTAGGTATACTTACGCAATA
TACCTTTATTTATATTATATTTTATAAACCTCCGGGTATACTTACCCAATAGAGATATTT
TAGAGACTACTATACTAGTATATTTTTTTCCTTACCCAATATATTAGTCTAAAAAACTAA
TATATTGGGTATATTGGGTATTTCTCAAATTAATATTCAAATTATTAATATAATGAACAA
TTCAAAAGATCTAG
>Citrus_reticulata_KX270903
CGCATCGTTGCCCCACCCCACCCCCCCAAACCAAGGCGGGGGCCCCGGGGTGCGGGCGGA
GATTGGCCTCCCGTGCGCTGACCGCTCGCGGTTGGCCCAAATCTGAGTCCTCGGCGACCG
AAGCCGCGGCGATCGGTGGTGAAACAAAAGCCTCTCGAGCTCCCGCCGCGTGCCCGGTCT
CCGAGTGGGGACTCTGCGGCCCTGAAGCTCCGCGCAAGCGGCGCTCGCATTG
>Gentiana_newberryi_KT907678
CGCATCGCGTCGCCCCCCCCAACACCGTGCATGAAACATTGCCGGTTGTCGGAGGGGCGG
ATATTGGCTTCCCGTGCTTCGGTGCGGCTGGCCTAAATGCAAGTCCCTTGCAACGGACAC
GACGACAAGTGGTGGTTGATTGCCTCAACTAAGGTGCTGTCGTTCGTTGCCCCGTCGGAT
GAGGAGACTTCCATGACCCTAATGCATGCGTCGTCACGACGCCTGCCACGACCG
>Citrus_reticulata_KX270905
CGCATCGTTGCCCCACCCCACCCCCCCAAACCAAGGCGGGGGCCCCGGGGTGCGGGCGGA
GATTGGCCTCCCGTGCGCTGACCGCTCGCGGTTGGCCCAAATCTGAGTCCTCGGCGACCG
AAGCCGCGGCGATCGGTGGTGAAACAAAAGCCTCTCGAGCTCCCGCCGCGTGCCCGGTCT
CCGAGTGGGGACTCTGCGGCCCTGAAGCTCCGCGCAAGCGGCGCTCGCATTG
>Citrus_reticulata_KX270904
CGCATCGTTGCCCCACCCCACCCCCCCAAACCAAGGCGGGGGCCCCGGGGTGCGGGCGGA
GATTGGCCTCCCGTGCGCTGACCGCTCGCGGTTGGCCCAAATCTGAGTCCTCGGCGACCG
AAGCCGCGGCGATCGGTGGTGAAACAAAAGCCTCTCGAGCTCCCGCCGCGTGCCCGGTCT
CCGAGTGGGGACTCTGCGGCCCTGAAGCTCCGCGCAAGCGGCGCTCGCATTG
>Citrus_reticulata_KX270907
CGCATCGTTGGCCCACCCCACCCCCCCAAACCAAGGGGGGGGCCCCGGGGTGCGGGCGGA
GATTGGCCTCCCGTGCGCTGACTGCTCGCGGTTGGCCCAAATATGAGTCCTCGGCGACCG
AAGCCGCGGCGATCGGTGGTGAAACAAAGCCTCTCGAGCTCCCGCCGCGCGCCCGGTCTC
CAAGTGTGGACTCTGTGACCCTGAAGCTCCGCGCAAGCGGCGCTCGCATTG
>Citrus_reticulata_KX270906
CGCATCGTTGGCCCACCCCACCCCCCCAAACCAAGGGGGGGGCCCCGGGGTGCGGGCGGA
GATTGGCCTCCCGTGCGCTGACTGCTCGCGGTTGGCCCAAATATGAGTCCTCGGCGACCG
AAGCCGCGGCGATCGGTGGTGAAACAAAGCCTCTCGAGCTCCCGCCGCGCGCCCGGTCTC
CAAGTGTGGACTCTGTGACCCTGAAGCTCCGCGCAAGCGGCGCTCGCATTG
>Trichosanthes_kirilowii_GQ845146
CGCATCGCTGCCCCCCCCCAACGCAACCCCCACTCGGGTTCGTTGCGCAGGTGGGGGCAC
ACGCTGGCCTCCCGTGCGCACCGTCGCGCGGACGGCTTAAATTCGAGTCCTCGGCGCCTG
TCGTCGCGACACTACGGTGGTTGATCCAGCCTCGGTACCGCGTCGCGACCTCAGCCCGCG
CACCTCCTCCTTGCAAGCGAGGACTCCCATGCCGACCCTCTGAACGTCGTCCCCAAAGAC
GATGCTCTCGACG
>Croton_michauxii_var._elliptica_HM564089
CGCAACATCGCTCCAAATCTATTTGGGTGCGGATTGTGGCCTCCCGTGAGATCTCCTCCC
GCGGTTGGCCGAAAAGTATGGTCCTCGGCTGCGGATGCCGCGACAATCGGTGGTTGTAAG
ACCCTCGTTCACGGTCGTGCGCACGCATGCCTGCGGATATGTAGACCCCTCTGCGGCCTT
TGTGGCACGCTCCAATCGCG
>Crataegus_suksdorfii_KC251705
GACTTTGGTCTTAATATATATGAGTTCTTGAAAGTAAAGGAGTAATAAAAAATTTCTTGT
TATATCAAGAGGTTTTTTATTGCTCCTTTACTATTTAGTTTTAGTATTTTTTTAGTTATT
ACTTAACTATTTGTTTTATTCTTTTTTTTTTTTTTTTTAGTAAAAAAAAAAAGAATAAAG
TTTTCAATTTAGGTTGTATTTTATCTTAAATTTAGGTTGTATTTTATCTTACAAGTAATG
CTAAATGGCGGAAAAATTATTAAT
>Atractylodes_lancea_KU174582
CGCATCGCGTCGCCCCCAACCACGCCTCCCCCACGGGGACGCGTGTCGTCGGGGGCGGAG
ATTGGTCTCCCGTGCCCACGGTGCGGCTGGCCTAAAAGGGAGTCCCCTTCGACGGACGCA
CGGCAAGTGGTGGTTGTAATGGCCCTCGTATCGAGCCGTGCGTCGCGAGCCGCAAGGGAA
GCGCTCGACAAAGACCCCAACGCGTCGCCTCGCGACGACGCTTCGACCG
>Atractylodes_lancea_KU174583
CGCATCGCGTCGCCCCCAACCACGCCTCCCCCACGGGGACGCGTGTCGTCGGGGGCGGAG
ATTGGTCTCCCGTGCCCACGGTGCGGCTGGCCTAAAAGGGAGTCCCCTTCGACGGACGCA
CGGCAAGTGGTGGTTGTAATGGCCCTCGTATCGAGCCGTGCGTCGCGAGCCGCAAGGGAA
GCGCTCGACAAAGACCCCAACGCGTCGCCTCGCGACGACGCTTCGACCG
>Atractylodes_lancea_KU174581
CGCATCGCGTCGCCCCCAACCACGCCTCCCCCACGGGGACGCGTGTCGTCGGGGGCGGAG
ATTGGTCTCCCGTGCCCACGGTGCGGCTGGCCTAAAAGGGAGTCCCCTTCGACGGACGCA
CGGCAAGTGGTGGTTGTAATGGCCCTCGTATCGAGCCGTGCGTCGCGAGCCGCAAGGGAA
GCGCTCGACAAAGACCCCAACGCGTCGCCTCGCGACGACGCTTCGACCG
>Salvia_uliginosa_FR726144
AACGTAATGCTCATAACTTCCCTCTAGACCTAGCTGCTATCGAAGCTCCAACAAATGGCT
AAGACTTGTTTTTAGTGTGTAGGAGTTTTTGAAAATAGAATAGATAAACATAAGGAGCAA
TAAACCCTTTACTTGTTCTATCAAAAGAGGGTTTATTGCTCCTTTATTTTCTTTTCAATT
TAGGAGTCCTTTTCTATATTTTCGAGTAATATTGTACTTACCTAGAATTTTTCTTTCTAT
TCGAGAATAAAGAAAGAAAAGAAAAAAATGATTGAAATTCTATCTTTTGTTTTACAATTT
CTAAAAAAATTTTTAAACTGAATTCATAAATAAATATAAAAATTATAAATCTAATTTTAT
AGTAGAGGG
>Prunus_serrulata_var._pubescens_AF145382
CACGTCGTTGCACCCCCACTACTCCCTAGGGATTGCGGGGTGCGGATGATGGCCTCCCGT
GCGCTCCGTCGCGCGGTTGGCATAAATACCAAGTCCTCGGCGACGCACGCCACGACAATC
GGTGGTTGCGAAACCTCGGTTGCCCGTCGTGTGCGGTCGTCGCGCATCGGGGGCTCGAAA
AAATGCTTGGCTCCGGCTTGGCTTTCAACG
>Scrophularia_deserti_KP826866
GACTTTGTCTTAGTGTATAGGAGTGTTAGAAAAAAGAATATATCAATATTAAGGAGCAAT
AAACTTTTTCTTCTTCTATCAAGAAGGTTTATTGCTCCTTAATTTTCTTTTCAATTAGGA
GTATTTTCTTAGTAGTATTGTACTTACCTAGACTTTTTTCTTTCCATTGCCAAAAAATAA
AGAAAAGTATTTAATTAAAAAGGGTTAATTAACGATTGAGTAGTATTCTTTCGTTTTGTA
CTGTATAATTTTTTTTCGTTTTTTTTTTTTTTTAAAAAAAATATCTTAAAAATAAAAAAA
AAAATAAATGAAATGATTGAAATTCTATTTTTAAATTTTTTTTTATAAAAAATCCAAAAA
AAATTTAAAAAAAAAAAAAAAAAAA
>Salvia_sclarea_JQ934158
CGCATCGCGTCGCCCCCCATCCATGTGCACAACACTGGTTGAGGGGCGGATATTGGCCTC
CCGTGTGCCTCGGCGTGCGGCTGGCCCAAATGCGATCCCTCGGCGACTCATGTCACGACA
AGTGGTGGTTGATAACTCAATCTCTTGCGCCGTCGTGCCATTGCGTCGTCCGTATGGGCA
TCCATCAACGACCCAACGGTGAAGGTGCCTCACGGCGCCCCACCTTCGACCG
>Tetradium_glabrifolium_DQ225860
CGCATCGTTGCCCCACCCCCACCCCCACCCCGGGGGCCTGGCGGTGCTGGCGGATAATGG
CCTCCCGTGCGCTCCCCGCTCGCGGTTGGCCCAAATTCGAGTCCTCGGCGACCGGAGCCG
CGACAATCGGTGGTGAAAACAAGCCTCTCGAGCTCAAGTCGCGGGCCCGCGTCTCCGTTT
CGGGACTCAGGGACCCTGGCGCTCCGCGCAAGCGGCGCTCGCATCG
>Salvia_sclarea_JQ934157
CGCATCGCGTCGCCCCCCATCCATGTGCACAACACTGGTTGAGGGGCGGATATTGGCCTC
CCGTGTGCCTCGGCGTGCGGCTGGCCCAAATGCGATCCCTCGGCGACTCATGTCACGACA
AGTGGTGGTTGATAACTCAATCTCTTGCGCCGTCGTGCCATTGCGTCGTCCGTATGGGCA
TCCATCAACGACCCAACGGTGAAGGTGCCTCACGGCGCCCCACCTTCGACCG
>Aralia_spinosa_GU054699
CGCATCGCGTCGCCCCCCAACCCCGCACTCCCTCATGGGAGTCGAGGCAGAGGGGCGGAT
ACTGGCCTCCCGTGTCTCACCGCGCGGTTGGCCCAAATGTGAGTCCTTGGCGACGGACGT
CACGACAAGTGGTGGTTGTAAAAAGCCCTCTTCTCATGTCGTGCGGTGACCGGTCGCCAA
CAAAAGCTCTCATGACCCTGTTGCGCCGTCCTCGACGCGCGCTCCGACCG
>Curcuma_montana_JQ409769
GATTTTTGTCTTAGTGTATCTGAATTGTTAAAGAAATGTAGCAATACCCTGAAATAACAA
TACCCCATATCTCGCTTAAGCGAGATATGGGGTATTGTTATTTTGTTTGATGTAATGTAA
TAGTATTTTCATTTTTTGCGTATAGCATACATATTTATTTATATTGTATAACATATTTAG
ATATTTAGATTGTATATATGTATATTAAATACAAATACATAAGTATATAAGTATATAAAG
TATAAGAAATGAACTTAACGACGAGATTTATTATCGTTTCTTGCATGTCTCGTAAAAGAC
AGAGTAGGTGCAAATTCTCCCAATTTGTGACCCACCATACGATCCGTTATATAAATAGGT
AAATGTTCCTTTCCATTATGAATAGCGATTGTATGGCCAATCATTGTGGGTATAATGGTA
GATGCCCGAGACCAAGTTACTATTATTTCTTTCTCTTCCCTCGTGTTGAGTTTTTCAATT
TTTGCCGATAAATGATTAGCTACAAAAGGGTTTTTTTTTAGTGAACGTGTCATGTCACAG
TGTATTACTCCACATTTTTTATTTTAAAGATTGGCATTCTATGTCCAATATCTCGATCTA
AGTTAAGTATGGAGGTCAGAATAAATACAATAATGATGAATGGAAAAAAGATAAAATC
>Curcuma_montana_JQ409768
GATTTTTGTCTTAGTGTATCTGAATTGTTAAAGAAATGTAGCAATACCCTGAAATAACAA
TACCCCATATCTCGCTTAAGCGAGATATGGGGTATTGTTATTTTGTTTGATGTAATGTAA
TAGTATTTTCATTTTTTGCGTATAGCATACATATTTATTTATATTGTATAACATATTTAG
ATATTTAGATTGTATATATGTATATTAAATACAAATACATAAGTATATAAGTATATAAAG
TATAAGAAATGAACTTAACGACGAGATTTATTATCGTTTCTTGCATGTCTCGTAAAAGAC
AGAGTAGGTGCAAATTCTCCCAATTTGTGACCCACCATACGATCCGTTATATAAATAGGT
AAATGTTCCTTTCCATTATGAATAGCGATTGTATGGCCAATCATTGTGGGTATAATGGTA
GATGCCCGAGACCAAGTTACTATTATTTCTTTCTCTTCCCTCGTGTTGAGTTTTTCAATT
TTTGCCGATAAATGATTAGCTACAAAAGGGTTTTTTTTTAGTGAACGTGTCATGTCACAG
TGTATTACTCCACATTTTTTATTTTAAAGATTGGCATTCTATGTCCAATATCTCGATCTA
AGTTAAGTATGGAGGTCAGAATAAATACAATAATGATGAATGGAAAAAAGATAAAATC
>Crataegus_marshallii_KC251602
GACTTTGGTCTTAATATATATGAGTTCTTGAAAGTAAAGGAGTAATAAAAAATTTCTTGT
TATATCAAGAGGTTTGTTATTGCTCCTTTACTATATTAGTTTTAGTATTTTTTTAGTTAT
TACTTAACTATTTGTTTTATTTGTTTTATTCTTTTTTTTTTTTTTTAGTAAAAAAAAAAA
AAAGAATAAAGTTTTCAATTTAGGTTGTATTTTATCTTACAAGTAATGCTAAATGGCGGA
AAAATTATTAAT
>Crataegus_marshallii_KC251601
GACTTTGGTCTTAATATATATGAGTTCTTGAAAGTAAAGGAGTAATAAAAAATTTCTTGT
TATATCAAGAGGTTTGTTATTGCTCCTTTACTATATTAGTTTTAGTATTTTTTTAGTTAT
TACTTAACTATTTGTTTTATTTGTTTTATTCTTTATTTTTTTTTTTAGTAAAAAAAAAAA
AAAGAATAAAGTTTTCAATTTAGGTTGTATTTTATCTTACAAGTAATGCTAAATGGCGGA
AAAATTATTAAT
>Cyperus_cephalanthus_KF193567
GAAGCCCATCCACGCTCGGTCACCCCGACCGCACGCGGACACTGGCCCTCCGAGCCGCAG
AGGCACGGCGGGCCGAAGCGCGAGGCCGTCGACCGCGTCGGGAGCGGCAAGTGGTGGGCT
ACAGCGCATGCCGAGCCCGACCCGCGTCGACACACGGCCCTTCCGGACCCCACGACGAGG
AGACCGTCGCCGCCGCGCGACGCCTTCGGACCG
>Astragalus_neglectus_AF121713
CATAACGTTGCCCGATGCCTATTGCGGTGCAATAGGAATTTCTAGGGCGAATGATGGCTT
CCCGTGAGCGTTGTTGCCTCGCGGTTGGTTGAAAATCGAGTCCTTGGTGGGGTGTGCCAT
GATAGATGGTGGTCGAGTTAGCACGATACCGGTCGTGGGCATGCTCCCCAAAATATGGCC
TCTATGACCCACACGCGTCTTTTGACGCACATGA
>Lonicera_dasystyla_FJ372913
CGCATCGCGTCGCCCCCCCACCCCGCTTCCCACAGGGTCGCGAACGGCGGGGGGTGCGGA
CAATGGCCTCTCGTGCCCCCGGGCGCGGCCGGTCCAAAATCGAGTCCCCGGCGGCGGACG
TCACGACGAGTGGTGGTCGTAACATTCCTCTTATCGCGTCGTGCGGTTCCCCTTCGCTCG
GACGACCAAGTGACCCTGACGCGTCGTCGTACGACGGCGCTCTGAC
>Codonopsis_nervosa_AF136237
CGCATCGCGTCGCCTCGTTTATGATAATTTTGTTTACGTTAACAAGTAACGGAAAGGGGG
AGCGGATACTGGCCTCCCGTGCCTTGCGGCGCGGCTGGCTCAAAACGGAGTCCCCGCGAA
GGACGCACGACAAGTGGTGGTTGATAACAACCCCTCGCGTCCTATCGTGCGCACGTCCTG
CGATGGGTTGGCTCTCGTGACCCTGACGCGTCTAGGTCTAAGCCTAAGGCGCTCCGACCG
>Sophora_flavescens_KX674878
CACATCGTTGCCCCAATGCCTCAGCCCTGTTGCTAGGCATAGTAAAGGGGTGAATGTTGG
CTTCCCGTGAGCGATGCCTCGCGGTTGGCTGAAAATTGAGTCCGTGGTGGAGTGCGCCGC
GATGGATGGTGGTTGAGTAAGAGCTCGAGACCGATCGTGTGTGTCACCCCTACCGGATTT
GTGACTCTTTGACCCATGAGCGGCCGTTGGCTGCCCACGACG
>Sophora_flavescens_KX674879
CACATCGTTGCCCCAATGCCTCAGCCCTGTTGCTAGGCATAGTAAAGGGGTGAATGTTGG
CTTCCCGTGAGCGATGCCTCGCGGTTGGCTGAAAATTGAGTCCGTGGTGGAGTGCGCCGC
GATGGATGGTGGTTGAGTAAGAGCTCGAGACCGATCGTGTGTGTCACCCCTACCGGATTT
GTGACTCTTTGACCCATGAGCGGCCGTTGGCTGCCCACGACG
>Crataegus_shuswapensis_KC251672
GACTTTGGTCTTAATATATATGAGTTCTTGAAAGTAAAGGAGTAATAAAAAATTTCTTGT
TATATCAAGAGGTTTGTTATTGCTCCTTTACTATAATTAGTTTTAGTATTTTTTTAGTTA
TTACTTAACTATTTGTTTTATTTGTTTTATTCTTTATTTTTTTTTTTAGTAAAAAAAAAA
AAAGAATAAAGTTTTCAATTTAGGTTGTATTTTATCTTACAAGTAATGCTAAATGGCGGA
AAAATTATTAAT
>Salvia_pisidica_KU563806
CGCATCGCGTCGCCCCCCCTCCGTGCGCGCAGCGCCCGTTGTGGGGGCGGATATTGGCCT
CCCGTGCGCCCCCGGCGTGCGGCTGGCCCAAATGCGATCCCTCGGCGACTCATGTCACGA
CAAGTGGTGGTTGAACAACTCAATCTCGCGCGCCGTCGTGCCACTGCGTCGTCCGCTTGG
GCATCCATGAACGACCCAACGGTGCCGGTGCCCCGCAGCACCCACCTCGACCG
>Croton_cupulifer_EU478062
CGCAACATCGCCCCCAACCCTCTAGGGTGGTGGCGGAATATGGCCTCCCGTGCGTCCCTC
TCTCACGGTTGGCCGAAAAGAATGGTCCTCGGCAACGCATGCCACGACAATCGGTGGTTG
TTAGACCCTCGGACACCGTCGCGCGCACGTATGCCTCTGGATAAGCAGACCCCTCTGCGT
CCTTCACGGAACGCTCGCATCG
>Croton_cupulifer_EU478063
CGCAACATCGCTCCCAACCCTCTAGGGTGGTGGCGGAATATGGCCTCCCGTGCGTCCCTC
TCTCACGGTTGGCCGAAAAGAATGGTCCTCGGCAACGCATGCCACGACAATCGGTGGTTG
TTAGACCCTCGGACACAGTCGCGCGCACGCATGCCTCTGGATAAGTAGACCCCTATGCGC
CCTTCATGGAACGCTCACATCG
>Amomum_repoeense_JN043969
GACTTTTGTCTTAGTGTATCTGAATTGTTAAAAAAATGTAGCAATACCCTGAAATAACAA
TACCCCATACCTCGCTTAAGCGAGATATGGGGTATTGTTATTTTATTTTGTTTGATTTTT
ATGATGATGTAATAGAATAGTATTTTCATTTTTTTGCGTGTAGCATACATATTTATTTAT
ATTGTATAACATATATAGATTGTATATATGTATATTAAATACAAATACATAAGTATATAA
AGTATAAGAAATGAACTTAACGACGAGATTTATTATCGTTTCTCGCATGTATCGTAAAAG
ACAGAGTAGGTGCAAATTCTCCCAATTTGTGACCCACCATACGATCCGTTATATAAATAG
GTAAATGTTCCTTTCCATTATGAATAGCGATTGTATGGCCAATCATTGTGGGTATAATGG
TAGATGCCCGAGACCAAGTTACTATTATTTCTTTCTCTTCCCTCGTGTTGAGTTTTTCCA
TTTTTGCCGATAAATGATTAGCTACAAAAGGGTTTTTTTTTAGTGAACGTGTCATGTCAC
AGTGTATTACTCCTTTTTTTTTTTTACATTTTTTATTTTAAAGATTGGCATTCTATGTCC
AATATCTTGAATATCTCGATCTAAGTTAAGTATAGAGGTCAGAATAAATACAATAATGAT
GAATGGAAAAAAGAGAAAATCCTTTAGCTAGAAAAGGG
>Amomum_repoeense_JN043968
GACTTTTGTCTTAGTGTATCTGAATTGTTAAAAAAATGTAGCAATACCCTGAAATAACAA
TACCCCATACCTCGCTTAAGCGAGATATGGGGTATTGTTATTTTATTTTGTTTGATTTTT
ATGATGATGTAATAGAATAGTATTTTCATTTTTTTGCGTGTAGCATACATATTTATTTAT
ATTGTATAACATATATAGATTGTATATATGTATATTAAATACAAATACATAAGTATATAA
AGTATAAGAAATGAACTTAACGACGAGATTTATTATCGTTTCTCGCATGTATCGTAAAAG
ACAGAGTAGGTGCAAATTCTCCCAATTTGTGACCCACCATACGATCCGTTATATAAATAG
GTAAATGTTCCTTTCCATTATGAATAGCGATTGTATGGCCAATCATTGTGGGTATAATGG
TAGATGCCCGAGACCAAGTTACTATTATTTCTTTCTCTTCCCTCGTGTTGAGTTTTTCCA
TTTTTGCCGATAAATGATTAGCTACAAAAGGGTTTTTTTTTAGTGAACGTGTCATGTCAC
AGTGTATTACTCCTTTTTTTTTTTTACATTTTTTATTTTAAAGATTGGCATTCTATGTCC
AATATCTTGAATATCTCGATCTAAGTTAAGTATAGAGGTCAGAATAAATACAATAATGAT
GAATGGAAAAAAGAGAAAATCCTTTAGCTAGAAAAGGG
>Aconitum_austroyunnanense_JQ387580
CACACAGCGTCGCACCCCGTCAACCACGTTGTCGGGGAGCGGAGATTGGCCCCCCGGGCC
CCTGCGGGCACGGTCGGCACAAATGTTTGTCCCCGGCGGCGAGCGTCGCGGTCAGTGGTG
GTTGTATTTCTCATCCTCCTAAGACATCAAGACGCGTCGTCCTCGTTGCACGTTGGGACA
CATCGAACCCAAGGAGCCGCTTCGTGCGGCATTCACCCT
>Asparagus_cochinchinensis_KU182883
TGCCTCACATCGCTCCGTGCCCCCCGCCTCCCACAGCCTAGCATTGGGAAGCGGCGGCGC
GGATGCGGAGATTGACCTCCCGTGCCTTGCGGCGCGGCGGGTTGAAATGATGGTCGCTGG
CCGGGTGGGACACGACGAATGGTGGACAGACAAAGGACGCTGAACGTTGTGTACTCGACC
CTAAGCCAAAGCGGCGCGTACAAGGAGCCCATGCCGACGGGCGCTTAAGAGTGCCCTCGG
ACCA
>Rubus_corchorifolius_AY083360
CACGTCGTTGCCCCCCCCAATCCCCTCGGGAGTTGGGCGGGACGGATGATGGCCTCCCGT
GTGCTCTGTCATGCGGTTGGCATAAAAAACAAGTCCTCGGCGACTAACGCCATGACAATC
GGTGGTTGTCAAACCTCTGTTGCCTATCATGTGCGCGTGTCGAACGAGGGCTCAACGAAC
CATATTGTATCGATTCGTCGATGCTTTCAACG
>Amomum_repoeense_JN043967
GACTTTTGTCTTAGTGTATCTGAATTGTTAAAAAAATGTAGCAATACCCTGAAATAACAA
TACCCCATACCTCGCTTAAGCGAGATATGGGGTATTGTTATTTTATTTTGTTTGATTTTT
ATGATGATGTAATAGAATAGTATTTTCATTTTTTTGCGTGTAGCATACATATTTATTTAT
ATTGTATAACATATATAGATTGTATATATGTATATTAAATACAAATACATAAGTATATAA
AGTATAAGAAATGAACTTAACGACGAGATTTATTATCGTTTCTCGCATGTATCGTAAAAG
ACAGAGTAGGTGCAAATTCTCCCAATTTGTGACCCACCATACGATCCGTTATATAAATAG
GTAAATGTTCCTTTCCATTATGAATAGCGATTGTATGGCCAATCATTGTGGGTATAATGG
TAGATGCCCGAGACCAAGTTACTATTATTTCTTTCTCTTCCCTCGTGTTGAGTTTTTCCA
TTTTTGCCGATAAATGATTAGCTACAAAAGGGTTTTTTTTTAGTGAACGTGTCATGTCAC
AGTGTATTACTCCTTTTTTTTTTTTACATTTTTTATTTTAAAGATTGGCATTCTATGTCC
AATATCTTGAATATCTCGATCTAAGTTAAGTATAGAGGTCAGAATAAATACAATAATGAT
GAATGGAAAAAAGAGAAAATCCTTTAGCTAGAAAAGGG
>Amomum_repoeense_JN043966
GACTTTTGTCTTAGTGTATCTGAATTGTTAAAAAAATGTAGCAATACCCTGAAATAACAA
TACCCCATACCTCGCTTAAGCGAGATATGGGGTATTGTTATTTTATTTTGTTTGATTTTT
ATGATGATGTAATAGAATAGTATTTTCATTTTTTTGCGTGTAGCATACATATTTATTTAT
ATTGTATAACATATATAGATTGTATATATGTATATTAAATACAAATACATAAGTATATAA
AGTATAAGAAATGAACTTAACGACGAGATTTATTATCGTTTCTCGCATGTATCGTAAAAG
ACAGAGTAGGTGCAAATTCTCCCAATTTGTGACCCACCATACGATCCGTTATATAAATAG
GTAAATGTTCCTTTCCATTATGAATAGCGATTGTATGGCCAATCATTGTGGGTATAATGG
TAGATGCCCGAGACCAAGTTACTATTATTTCTTTCTCTTCCCTCGTGTTGAGTTTTTCCA
TTTTTGCCGATAAATGATTAGCTACAAAAGGGTTTTTTTTTAGTGAACGTGTCATGTCAC
AGTGTATTACTCCTTTTTTTTTTTTACATTTTTTATTTTAAAGATTGGCATTCTATGTCC
AATATCTTGAATATCTCGATCTAAGTTAAGTATAGAGGTCAGAATAAATACAATAATGAT
GAATGGAAAAAAGAGAAAATCCTTTAGCTAGAAAAGGG
>Phellodendron_amurense_GQ435440
TGATCTTTGTGTAGACGAGTTTTTAAAAATAACGGATTAATACCGACCCCCCGCAAGGGG
GGTCGGTATTAATCCGTTATTGAGTCGGTTTCTTTAGTAGTTTTTTATTTACATCTTTTT
TTTTTTTTTTATTTTAATTTGAAGTATTTTTATGCTTTTCGTTCTTTTCTTTGATTTAGT
ATCATATATTTGGTATGCGCTAATACTACTAAGAAAATTTTAATTTTATTAATTTATTAA
TTAGATTCTAATTTTTGAATTTTTACAGTTAATTTAATAGAAAAGAAAAGAGAAAGGTTG
TAGTTTTGTGCCCTTCGATCTTCATGGATTTTCATAAATAAGATAAGATAAAAAAATAAT
GATCAATGATTGAAATGGAGATTTTTGTAGTTCAAAATTTTGTAAATAGCAAAGGGGGGG
AT
>Crataegus_suksdorfii_EU572756
GACTTTGGTCTTAATATATATGAGTTCTTGAAAGTAAAGGAGTAATAAAAAATTTCTTGT
TATATCAAGAGGTTTTTTATTGCTCCTTTACTATTTAGTTTTAGTATTTTTTTAGTTATT
ACTTAACTATTTGTTTTATTCTTTTTTTTTTTTTTTTAGTAAAAAAAAAAAAGAATAAAG
TTTTCAATTTAGGTTGTATTTTATCTTACAAGTAATGCTAAATGGCGGAAAAATTATTAA
>Crataegus_crus-galli_KC173619
CGCGCCGTTGCCCCCCCTCGCCTCCCTCGGGAGCGTCGGCGGGCGGACGATGGCCTCCCG
CGCGCCACCCAGCGCGGCTGGCACAAATGCCGAGTCCCCGGCGACGAACGCCACGACAAT
CGGTGGTTGTCAGACCTCGGTTGCCTGTTGTGCGTCTTCGCCGCGCCCCGGGCGGCTCGC
GACCCCGTTAACGGCCCTGCTTCGGCGGAGCTCTTCAACG
>Astragalus_richardsonii_HQ613394
CATATCGTTGCTCGATGCCTATTGCATTGCGGTAGGAATTAGGGCGAATGATGGCTTCCC
GTGAGCGTTGTTGCCTCGCGGTTGGTTGAAAATCGAGTCCTTGGTAGGGTGTGCCATGAT
AAATGGTGGTCAAGTTAGCACGAAACCGATCATGTGCATGCTCCCCCAAAATATGGCCTC
TGTGACCCACACACGTCTTTTGACGCT
>Astragalus_richardsonii_HQ613390
CATATCGTTGCTCGATGCCTATTGCATTGCGGTAGGAATTAGGGCGAATGATGGCTTCCC
GTGAGCGTTGTTGCCTCGCGGTTGGTTGAAAATCGAGTCCTTGGTAGGGTGTGCCATGAT
AGATGGTGGTCGAGTTAGCACGAGACCGATCAT
>Alpinia_hainanensis_KPS0007A01I
GCATCGTCGCCTTTGCTCCTTGCTCTGTCGGTGCCAAGCGCGAAAATTGGCCTCGTGTGC
CCTCGGGCACAGTCGGCTGAAGAGTGGGTAATCCGCAGTCGTCGGGCGCGATGGGTGTTG
GTCGCCCTGTGCGTGAACTGAACGTCGTCCCCGTCGTGTTGAGATGAGTCCTCAAGAGAC
CCTGTGTGATAGCGGCGTCGCATATAAGTGCCGTGTCCATCAAATTG
>Bupleurum_sp._Wang_20110148_JQ365173
CGTAAAGTTCTGCCCCTCCCCAGTTCGCTCAAATGGAGTCATTGCTGTTCGGGGGGGACG
GAAAGTGACCTCCCGTGCCTCGTCGTGCGGCTGGTTTAAAAGAGAGTCTCCGGAGATCGG
AAAACGCAACATTGGTGGAAGGCATTACGCACCTCTTGCCATCTTGCGCTGAGCCCGTTT
ACTCTTGTGAGCAACATCGACCCTTTGGCGCCGCCCCAGGTGCGCGCTCGAACTG
>Gentiana_mairei_KT907673
CGCATCGCGTCGCCCCCCAACACCGTGCATGAAACATTGCCGGTCTTCTGAGGGGCGGAA
ATTGGCTTCCCGTGCTTCTGTGCGGCTAGCCTAAATGTGAGTCCCTTGTGACGGACACGA
CGACAAGTGGTGGTTGATATCCTCAGCTAAGGTGCTGTCGCGCGCTGACCCGTCGGATGA
GGAGACTTCCCTGACCCTAACGCAYGCGTCGTCATGACGCCTGCCACGACCG
>Gentiana_aristata_KU512382
CCCCCAACACCGTGCATGAAAAATTGCCGGTTGTCGGAGGGGCGGATAATGGCTTCCCGT
GCTTCGGTGCGGCTGGCCTAAATGCAAGTCCCTTGCGACGGACACGACGACAAGTGGTGG
TTGATTACCTCAACTCAGGTGCTGTCGGACGTTGACCCGTCGGATGAGGAGACTTCCTTG
ACCCTAATGCAAGCGTCGTCACGACGCCTGC
>Arisaema_erubescens_KPS0024A02I
CGCCCCGCGTCGCTCCCTGACCCCCCATCTCACAGAGTGCGGGGGTGAGGGATGCGGAGA
TTGGCCCACCGTGCACGTGCGCGGCAGGCTGAAGAACTCGGCCCTCCTGCCGGGCGATTA
ACGGCGAGTGGTGGACGATGGTCATCGTCGCTGTGCCCGCGCGCAAGGATGGGCCGACCG
TGAGGAACCCAGTCATCGGAGAGAATAAACGCCTATATCTTCTTATGATAGGGTGGTATC
TCTTCGATCG
>Capsicum_baccatum_var._pendulum_EF537204
GATCCCAGTCTAGTCTATAGGAGGTTTTGAAAAGAAAGGAGCAATAATCATTTTCTTGTT
TTATCAAGAGGGTGCTATTGCTCCTTTCTTTTTTTCTTTTTATTTTATTTAGTAATTTAC
TAGTATTTTACTTACATATACTTTTTTGTTTACATTATAGAAAAAGAAAGAGAGGATATT
TGCATGCATTTATTCAGGATTGAGTATTCTATTTTCATTTTGTATGTATTTATTGAAAAT
TCTAGAAATATAACTTGTTCCTCTTCTTGCTAATGTTACTATATCTTTTTTATTTCATTT
CAAAAAAAAAATTAATTTTTACTTCAGATTCTGATCTTTGATTCATATTCTTATCTTTGA
AATAATAATATCATTCAAATAAGAAAGAAGAGAAATATTCAAACTTGAATCTTTTGTTTT
CTAATTTAAATAATGTAAAAATGGAATGTAAGTAGGCGAGGGG
>Capsicum_baccatum_var._pendulum_EF537205
GATCCCAGTCTAGTCTATAGGAGGTTTTGAAAAGAAAGGAGCAATAATCATTTTCTTGTT
TTATCAAGAGGGTGCTATTGCTCCTTTCTTTTTTTCTTTTTATTTTATTTAGTAATTTAC
TAGTATTTTACTTACATATACTTTTTTGTTTACATTATAGAAAAAGAAAGAGAGGATATT
TGCATGCATTTATTCAGGATTGAGTATTCTATTTTCATTTTGTATGTATTTATTGAAAAT
TCTAGAAATATAACTTGTTCCTCTTCTTGCTAATGTTACTATATCTTTTTTATTTCATTT
CAAAAAAAAAATTAATTTTTACTTCAGATTCTGATCTTTGATTCATATTCTTATCTTTGA
AATAATAATATCATTCAAATAAGAAAGAAGAGAAATATTCAAACTTGAATCTTTTGTTTT
CTAATTTAAATAATGTAAAAATGGAATGTAAGTAGGCGAGGGG
>Capsicum_baccatum_var._pendulum_EF537202
GATCCCAGTCTAGTCTATAGGAGGTTTTGAAAAGAAAGGAGCAATAATCATTTTCTTGTT
TTATCAAGAGGGTGCTATTGCTCCTTTCTTTTTTTCTTTTTATTTTATTTAGTAATTTAC
TAGTATTTTACTTACATATACTTTTTTGTTTACATTATAGAAAAAGAAAGAGAGGATATT
TGCATGCATTTATTCAGGATTGAGTATTCTATTTTCATTTTGTATGTATTTATTGAAAAT
TCTAGAAATATAACTTGTTCCTCTTCTTGCTAATGTTACTATATCTTTTTTATTTCATTT
CAAAAAAAAAATTAATTTTTACTTCAGATTCTGATCTTTGATTCATATTCTTATCTTTGA
AATAATAATATCATTCAAATAAGAAAGAAGAGAAATATTCAAACTTGAATCTTTTGTTTT
CTAATTTAAATAATGTAAAAATGGAATGTAAGTAGGCGAGGGG
>Capsicum_baccatum_var._pendulum_EF537203
GATCCCAGTCTAGTCTATAGGAGGTTTTGAAAAGAAAGGAGCAATAATCATTTTCTTGTT
TTATCAAGAGGGTGCTATTGCTCCTTTCTTTTTTTCTTTTTATTTTATTTAGTAATTTAC
TAGTATTTTACTTACATATACTTTTTTGTTTACATTATAGAAAAAGAAAGAGAGGATATT
TGCATGCATTTATTCAGGATTGAGTATTCTATTTTCATTTTGTATGTATTTATTGAAAAT
TCTAGAAATATAACTTGTTCCTCTTCTTGCTAATGTTACTATATCTTTTTTATTTCATTT
CAAAAAAAAAATTAATTTTTACTTCAGATTCTGATCTTTGATTCATATTCTTATCTTTGA
AATAATAATATCATTCAAATAAGAAAGAAGAGAAATATTCAAACTTGAATCTTTTGTTTT
CTAATTTAAATAATGTAAAAATGGAATGTAAGTAGGCGAGGGG
>Capsicum_baccatum_var._pendulum_EF537200
GATCCCAGTCTAGTCTATAGGAGGTTTTGAAAAGAAAGGAGCAATAATCATTTTCTTGTT
TTATCAAGAGGGTGCTATTGCTCCTTTCTTTTTTTCTTTTTATTTTATTTAGTAATTTAC
TAGTATTTTACTTACATATACTTTTTTGTTTACATTATAGAAAAAGAAAGAGAGGATATT
TGCATGCATTTATTCAGGATTGAGTATTCTATTTTCATTTTGTATGTATTTATTGAAAAT
TCTAGAAATATAACTTGTTCCTCTTCTTGCTAATGTTACTATATCTTTTTTATTTCATTT
CAAAAAAAAAATTAATTTTTACTTCAGATTCTGATCTTTGATTCATATTCTTATCTTTGA
AATAATAATATCATTCAAATAAGAAAGAAGAGAAATATTCAAACTTGAATCTTTTGTTTT
CTAATTTAAATAATGTAAAAATGGAATGTAAGTAGGCGAGGGG
>Scutellaria_baicalensis_KT898228
CGCATCGCGTCGCCCCCCCTCGCACCGCCTCGAGCGGTGCCGTGTGGGGGGGGCGGAGAT
TGGCCCCCCGTGCGCCCCGGCGCGCGGCCGGCCCAAATGCGATCCCCCGGCGACGCACGC
CCCGACAAGTGGTGGTTGTTTCCTCAACTCGCGTGCTGTCGTGTGCCAAGGCGTCGTCCG
TTCGGGAGAGAATCGAAAGATGAGACCCAACGGCCATCGTGCCATCGA
>Rosa_hybrid_cultivar_FJ527687
CACGTCGTTGCCCCCCCCAACCCCTCGGGAGTTGGATGGGACGGATGATGGCCTCCCGTG
TGCTCAGTCACGCGGTTGGCATAAATACCAAGTCCTCGGCGACCAACGCCACGACAATCG
GTGGTTGTCAAACCTCGGTTTCCTGTCGTGCGCGCGTGTTGATCGAGTGCTTTCTTAAAC
AATGCGTGTCGATCAGTCGATGCTTACAACG
>Trichosanthes_rosthornii_GU059525
CGCATCGCTGCCCCCCTACGCAACCCCCACTCGGGTTCGTTGCGCAGGTGGGGGCACACG
CTGGCCTCCCGTGCGCACCGTCGCGCGGATGGCTTAAATTCGAGTCCTCGGCGCCTGTCG
TCGCGACACTACGGTGGTTGATCCAGCCTCGGTACCGCGTCGCGACCTCAGCCCGCGCAC
CTCCTCCTTGCGAGCGAGGACTCCCATGCCGACCCTCTGAACGTCGTCCCCAAAGACGAT
GCTCTCGACG
>Prunus_serrulata_var._lannesiana_KT887513
CACGTCGTTGCACCCCCACTACTCCCTCGGGATTGCGGGGTGCGGATGATGGCCTCCCGT
ACGCTCCGTCGCGCGGTTGGCATAAATACCAAGTCCTCGGCGACGCACGCCACGACAATC
GGTGGTTGCGAAACCTCGGTTGCCCGTCGTGTGCGGTCGTCGCGCATCGGGGGCTCGAAA
AAATGCTTGGCTCCGGCTTGGCTTTCAACG
>Prunus_serrulata_var._lannesiana_KT887518
CACGTCGTTGCACCCCCACTACTCCCTCGGGATTGCGGGGTGCGGATGATGGCCTCCCGT
ACGCTCCGTCGCGCGGTTGGCATAAATACCAAGTCCTCGGCGACGCACGCCACGACAATC
GGTGGTTGCGAAACCTCGGTTGCCCGTCGTGTGCGGTCGTCGCGCATCGGGGGCTCGAAA
AAATGCTTGGCTCCGGCTTGGCTTTCAACG
>Angelica_dielsii_GU395154
CACATTGTATTGCCCACAAACCAGTCATACCTGAGAAGTTGTGCCGGTTTGGGGCGGAAA
TTGGCCTCCCGTACCTTGTCGTGCGGTTGGCGGAAAAATGAGTCTCCGGCGATGGACGTC
GCGACATCGGTGGTTGTAAAAGACCCTCTTGTCTTGTCGCGCGAATCCTCGTCATCTTAG
CGAGCTCCAGGACCCTTAGGCAGCACGTACTCTGTGCGCTTCGA
>Rosa_hybrid_cultivar_FJ527689
CACGTCGTTGCCCCCCCCAACCCCTCGGGAGTTGGATGGGACGGATGATGGCCTCCCGTG
TGCTCAGTCACGCGGTTGGCATAAATACCAAGTCCTCGGCGACCAACGCCACGACAATCG
GTGGTTGTCAAACCTCGGTTTCTTGTCGTGCGCGTCTGTTGATCGAGTGCTTTCTTAAAC
AATGTGTGTCGATCCGTCGATGCTCTCAACG
>Rosa_hybrid_cultivar_FJ527688
CACGTCGTTGCCCCCCCCAACCCCTCGGGAGTTGGATGGGACGGATGATGGCCTCCCGTG
TGCTCAGTCACGCGGTTGGCATAAATACCAAGTCCTCGGCGACCAACGCCACGACAATCG
GTGGTTGTCAAACCTCGGTTTCCTGTCGTGCGCGTCTGTTGATCGAGTGCTTTCTTAAAC
AATGTGTGTCGATCCGTCGATGCTCTCAACG
>Cinnamomum_pittosporoides_KU139874
CGCCACCCATCGCCCCCCGCGGCATTCCATTGCCCCGCCGGGGAGCGGAGACTGGCCGTC
CGTGCCCGGGTCATCGGCGCGCGGTCGGCAGAAAAGGAGGACACCGTGCGGCGCGACACG
GCGTGTGGGGGTTGAGAGGCGACTCGTCGCCGATCGTACGTCGCGCCCGCAATCCGCCGC
GCGGTGCCACCATTGGGACCATACGCGCCCGCAGCCGCGGGCGCTCGGAC
>Aconitum_campylorrhynchum_AY189797
CACACAGCGTCGCACCCCGTCAACCACGTTGTCGGGGAGCGGAGATTGGCCCCCCGGGCC
CCTGCGGGCACGGTCGGCACAAATGTTTGTCCCCGGCGGCGAGCGTCGCGGTCAGTGGTG
GTTGTATTTCTCATCCTCCAAAGACATCAAGACGCGTCGTCCTCGTTGCACGTTGGGACA
CATCGACCCCAAGGAGCCGCTTCGCGCGGCATTCACCCT
>Prunus_japonica_GQ434661
CACGTCGTTGCCCCCCCATCTACTCCTTCGGGATTGCGGGGGGCGGATGATGGCCTCCCG
TGCGCCTCGTCGCGCGGTTGGCATAAATGCCAAGTCCTCGGCGACGCACGCCACGACAAT
CGGTGGTTGCGAAACCTCGGTTGCCCGTCGTGTGCGGTCGTCGCGCATCGAGGGCTCGAA
AAAAACACCGGGTTTCGGCTCGGCTTTCAACG
>Atractylodes_lancea_KC416820
GACTTTGGTCTGATTGTATAGGAGTTTTTGAACTAAAAAAGGAGCAATAGCTTCCCTCTT
GATAAAACAAGAGGGAAGCTATTGCTCCTTTTTTTATTTAGTAGTATTTACCTTACATAA
TTTCTTTAAAAATAACAAGGGTTTTTTCTAGTTTGGTTCGATTAGCGTGTTTTCTCTTTG
TATTAATTTCTATTATAGGTATAGGTTTATATATCCTTTTCACAATCTTTTATGAAGTTT
TATTTCCAATTCAATTTCAATCTAAAATAGATAAAAATTATAATTTTGCTTATTTATTAC
TTTTATTTCAGAAAAAATAAAAAATACGCTCTTTTTTTTATGTTAATGGAAAAATAAAAT
ATAGTAATAGTAGATA
>Salvia_margaritae_KU563880
CGCATCGCGTCGCCCCCCTCCCCGCGCAATGCGCTGGTGACGGGGGTGGATATTGGCCTC
CCGTGCGCTCCGGCGTGCGGCTGGCCCAAATGCGATCCCTCGGCGACTCGTGTCGCGACA
AGTGGTGGTTGAACACTCAATCTCGCGCGCCGTCGTGGCACCGTGTCGTCCGTACGTGGA
TCCACCAATGACCCAACGGTGTCGGTGCCTCAGGGCGCCCCACCTTCGACCG
>Atractylodes_lancea_KC416822
GACTTTGGTCTGATTGTATAGGAGTTTTTGAACTAAAAAAGGAGCAATAGCTTCCCTCTT
GATAAAACAAGAGGGAAGCTATTGCTCCTTTTTTTATTTAGTAGTATTTACCTTACATAA
TTTCTTTAAAAATAACAAGGGTTTTTTCTAGTTTGGTTCGATTAGCGTGTTTTCTCTTTG
TATTAATTTCTATTATAGGTATAGGTTTATATATCCTTTTCACAATCTTTTATGAAGTTT
TATTTCCAATTCAATTTCAATCTAAAATAGATAAAAATTATAATTTTGCTTATTTATTAC
TTTTATTTCAGAAAAAATAAAAAATACGCTCTTTTTTTTATGTTAATGGAAAAATAAAAT
ATAGTAATAGTAGATA
>Astragalus_pallescens_HQ241873
CATATCGTTGCCCGATGCCTATTGCAGTGCAGTAGGAATTTCTAGGGCGAATGATGGCTT
CCCGTGAGCGTTGTTGCCTCGCGGTTGGTTGAAAATTGAGTCCTTGGGAGGGTGTGCCAT
GGTAGATGGTGGTCGAGTTAGAACGATACCGATCATGTGCATGCTCCCCAAAATATGGCC
TCTATGACCCACACGCGTCTTTTGGCGCTCATGA
>Atractylodes_lancea_KC416824
GACTTTGGTCTGATTGTATAGGAGTTTTTGAACTAAAAAAGGAGCAATAGCTTCCCTCTT
GATAAAACAAGAGGGAAGCTATTGCTCCTTTTTTTATTTAGTAGTATTTACCTTACATAA
TTTCTTTAAAAATAACAAGGGTTTTTTCTAGTTTGGTTCGATTAGCGTGTTTTCTCTTTG
TATTAATTTCTATTATAGGTATAGGTTTATATATCCTTTTCACAATCTTTTATGAAGTTT
TATTTCCAATTCAATTTCAATCTAAAATAGATAAAAATTATAATTTTGCTTATTTATTAC
TTTTATTTCAGAAAAAATAAAAAATACGCTCTTTTTTTTATGTTAATGGAAAAATAAAAT
ATAGTAATAGTAGATA
>Atractylodes_lancea_KC416825
GACTTTGGTCTGATTGTATAGGAGTTTTTGAACTAAAAAAGGAGCAATAGCTTCCCTCTT
GATAAAACAAGAGGGAAGCTATTGCTCCTTTTTTTATTTAGTAGTATTTACCTTACATAA
TTTCTTTAAAAATAACAAGGGTTTTTTCTAGTTTGGTTCGATTAGCGTGTTTTCTCTTTG
TATTAATTTCTATTATAGGTATAGGTTTATATATCCTTTTCACAATCTTTTATGAAGTTT
TATTTCCAATTCAATTTCAATCTAAAATAGATAAAAATTATAATTTTGCTTATTTATTAC
TTTTATTTCAGAAAAAATAAAAAATACGCTCTTTTTTTTATGTTAATGGAAAAATAAAAT
ATAGTAATAGTAGATA
>Atractylodes_lancea_KC416826
GACTTTGGTCTGATTGTATAGGAGTTTTTGAACTAAAAAAGGAGCAATAGCTTCCCTCTT
GATAAAACAAGAGGGAAGCTATTGCTCCTTTTTTTATTTAGTAGTATTTACCTTACATAA
TTTCTTTAAAAATAACAAGGGTTTTTTCTAGTTTGGTTCGATTAGCGTGTTTTCTCTTTG
TATTAATTTCTATTATAGGTATAGGTTTATATATCCTTTTCACAATCTTTTATGAAGTTT
TATTTCCAATTCAATTTCAATCTAAAATAGATAAAAATTATAATTTTGCTTATTTATTAC
TTTTATTTCAGAAAAAATAAAAAATACGCTCTTTTTTTTATGTTAATGGAAAAATAAAAT
ATAGTAATAGTAGATA
>Ipomoea_meyeri_DQ355311
CGCATCGCGTCGCACCCCTCTGCTTGGCCTATTTGGTCGAGCGCGGGGAGCGGATGATGG
CCTCCCGTGCCCCTTGTCGGGGCGTGGCCGGCTAAAACGCGAGTCCTTGGCGGCGGACGT
CACGGCGAGTGGTGGTCGTACCAAGTGTGCATATCTTCGCGCCGTGTCCCTGTCGCTCGT
GGGCGAAATGACCCTAATGAGCCATGTCGGTGTGGCTCTCCGACCGC
>Atractylodes_lancea_KC416828
GACTTTGGTCTGATTGTATAGGAGTTTTTGAACTAAAAAAGGAGCAATAGCTTCCCTCTT
GATAAAACAAGAGGGAAGCTATTGCTCCTTTTTTTATTTAGTAGTATTTACCTTACATAA
TTTCTTTAAAAATAACAAGGGTTTTTTCTAGTTTGGTTCGATTAGCGTGTTTTCTCTTTG
TATTAATTTCTATTATAGGTATAGGTTTATATATCCTTTTCACAATCTTTTATGAAGTTT
TATTTCCAATTCAATTTCAATCTAAAATAGATAAAAATTATAATTTTGCTTATTTATTAC
TTTTATTTCAGAAAAAATAAAAAATACGCTCTTTTTTTTATGTTAATGGAAAAATAAAAT
ATAGTAATAGTAGATA
>Atractylodes_lancea_KC416829
GACTTTGGTCTGATTGTATAGGAGTTTTTGAACTAAAAAAGGAGCAATAGCTTCCCTCTT
GATAAAACAAGAGGGAAGCTATTGCTCCTTTTTTTATTTAGTAGTATTTACCTTACATAA
TTTCTTTAAAAATAACAAGGGTTTTTTCTAGTTTGGTTCGATTAGCGTGTTTTCTCTTTG
TATTAATTTCTATTATAGGTATAGGTTTATATATCCTTTTCACAATCTTTTATGAAGTTT
TATTTCCAATTCAATTTCAATCTAAAATAGATAAAAATTATAATTTTGCTTATTTATTAC
TTTTATTTCAGAAAAAATAAAAAATACGCTCTTTTTTTTATGTTAATGGAAAAATAAAAT
ATAGTAATAGTAGATA
>Ipomoea_ochracea_KR735478
GGACTCGGTCTTAGTGTATAGGAGTTTTTGAAAATAAGGGAGCAATAACCACTTTCTTGT
TCTAAACAAGATGGGGTATTGCTCCTTTATTTCTATTTCTTTTTTTTATTAAATTTTCGA
ATCAAAAAATTTAGGTTTTTCTTTGGAAATTAAGTTAAAATAAGGTAAAGAAGATAATAT
TGAATGAATGATAATATTGAATTATTCATATTGAATCTAATTTTATTTCAAATTTGAATA
AAATTTAATAAAAAAAAAAATAGTCTAATTAAAATATATATTTTTTTTTTATTTTATAAA
ATATAAAGAATTCTAAATTATACTATATATATAAAAATAGATATATAATTTATAATTAGT
AATTACAAAAAAAAGAAAATGAAAAAATAGAACATAGTCTGGGG
>Astragalus_viridissimus_FJ613404
CATATCGTTGCCCGATGCCTATTGCAGTGCAATAGGACTTTCTAGGGCGAATGATGGCTT
CCCGTGAGCGTTGTTGCCTCGCGGTTGGTTGAAAATTGAGTCCTTGGTAGGGTGTGCCAT
GATAGATGGTGGTCGAGTTAGCACGATGCCGATCATGTGCATGCTCTCCAAAATATGGCC
TCTATGACCCACACGCGTCTTTTGGCGCTCATGACG
>Plantago_coronopus_FJ024621
CGCATCGCGTCGCCCCCTCCCAATCCCTCGTGGATCGGTGATGGGACGGAAAATGGCCTC
CCGTTAGCTCGGTTGGCCCAAAAGGGATCCCTCGAAGACGGATGTCACAACCAGTGGTGG
TTGAAAATATCATTTTGCTGTTGTGCTTCACCCTGTCTCTTGTAGGGCATCGTTTTAACA
CCAACGGCGTCTAGTGCGCCTTCGACCG
>Cinnamomum_aromaticum_KX675172
TACTTTGGTATTAGTGTATACGAGTCGTTGAAGGATCAATACCAAACTTCTTAATAGAAC
AAGAAGTTTGGTATTGATCTATTTGGTTCAGTAGTGTTTTATTCACATAATCGTTTTTCA
TTTTCATTTCTTTTATTCAACTTATGAAAACCGCTGGTTATTTCATGATCGAATATCGTA
GTTTCTTCTGTACCAACCTGCATTTTATATACTCTTATTCTTCAAAATAATTTGATTTTT
TGAAAAAATCAAAGCATTTTTCTTTTTTTTTTTTTTTTACGTACAACATTTTGTTTTATG
TACAATATCTGTATTTCAGCAGGAAGGAGAGTGAAGTAATAAAGACTAAATCAAAAAATA
ATGAATGG
>Cinnamomum_aromaticum_KX675171
TACTTTGGTATTAGTGTATACGAGTCGTTGAAGGATCAATACCAAACTTCTTAATAGAAC
AAGAAGTTTGGTATTGATCTATTTGGTTCAGTAGTGTTTTATTCACATAATCGTTTTTCA
TTTTCATTTCTTTTATTCAACTTATGAAAACCGCTGGTTATTTCATGATCGAATATCGTA
GTTTCTTCTGTACCAACCTGCATTTTATATACTCTTATTCTTCAAAATAATTTGATTTTT
TGAAAAAATCAAAGCATTTTTCTTTTTTTTTTTTTTTTACGTACAACATTTTGTTTTATG
TACAATATCTGTATTTCAGCAGGAAGGAGAGTGAAGTAATAAAGACTAAATCAAAAAATA
ATGAATGG
>Rosa_orientalis_DQ778797
GACTTTGGTCTTAGTATATATGAGTTCGTGAAAGTTTTGAAAGTAAAGGAGCAATACTAA
AATTCTTGTTATATCAAGAGGTTTGGTGTTGCTCCTTTACCATATTACTTTAATTATTAA
TTAAAATTATTACTATATATTACTATAATTAAATTAGTATTTTAGTACTATTTTTTTTTA
CTAAAAGATTAAAATAAAAGGGTTTCCATTTATGTTGTATTCTCCTTTACAAGTAATGAT
AAATGGTGGAAATATTTGTAATTTCTATTTTTAGTTAAATAGTACAAGGG
>Panax_notoginseng_GQ435399
GACCCGGTCTTAGTGTATACGAGTTTTTTTGAAATAAAAAGGAGCAATAACCTCTTTCTT
GTTCTATCAAGAGGGCGGTATTGCTCCTTTTTTTATTTAGTAGTATTTGACTTACCTAGT
TTTTTTAAATAAATTAAATAAATTTAAAGAAACGTCGTTTTATTTTTATCGGTTGGTTCA
TGAGTGAGTATCATGCTTTCGTTCTGTATTAATCATTAATCTAGAATTTAGCTACTTCTT
CCCAATCTTTATCTTTTGGGAAGTGTTTTTTTAAAAGAAAAAATGTTGGACTTTTTACTT
AGTTAATACTTAATATTTTTATCTCGAAAATAAGAAAGATAAGAAAGAAATAATGATGAA
TGGTAAAAATTTAATCTTTTGAAACGTAAGGAAAAGAATAGTAGGGG
>Croton_cotoneaster_KP878335
CGCAACATCGCTCCCAACCATTAGGGTGCGGAATATGGCCTCCCGTGCGATTCCCTCTCG
CGGCTGGCCGAAAAGAATGGTCCTCGGCTGCGAATGCCGCGACAATCGGTGGTTGTAAGA
CCCTCGGACACAGTCGCCGGCACGCACGCCTCTGGGCAACGAGACCCCCTCTGCATCCTC
TGCGGCACGCTCACATCG
>Geranium_rotundifolium_KX167823
CGCGCTCCGTCGCCCCGCAACCCCGAGCCCCTAAACGGGCGCGGGTGCTTGCGGTGCGGA
CATTGGTCTCCCGTGGGCCTTGCTCGCGGCTGGCCTAAAATCGAGTCCCGGACGCTCTGT
ACTGCGGCCGACGGTGGTTGAGAAGCCCTCGAGAACGTGCCGCTGCAGCGCTGCCCGATG
CGGACCCCGTGACCCTTGCGCGACCTCTCCCGTTGGGGCGAGGGAGCTCCATCTG
>Scutellaria_scordifolia_FJ513143
ATAACTTCCCTCTAGACTTAGCTGCTATCGAAGCTCCAACAAATGGATAAGACTTGTTCT
TAGTGTCGAGGAGTTTTTGAATAGATAAATAGAAGGAGCAATAAACTCTTTCTTGTTCTA
TCAAGAGGGGTTATTGCTCCTTTATTTTCTTTTCAATTAGTAGTCTTTCCTAGACTTATT
TCTTTCCATTAAGAATAAATAAAGAGGATAAAAAATGATTGAAATTCCATTTTTTATCTT
ATTTTATCTTACAAGTTCTAAAAAATTAAAATTGAAAAATCGAATTCGTAAATGTAAATT
CAATATTCACATCAAAAAAAATATTTAATATTAAAGTAATTCTAGTAGAGGG
>Cimicifuga_heracleifolia_KMS0047A01I
CACATAGCGTCGTTCCCAACCAATTTTATTAATTGGGGAACGGAAATTGGCCCCCCGAGT
CCTTTTGGGCACGGTTGGCTCAAATATTGGTCCTCGACGGCAAGTGTCGCGGTCTGCGGT
GGTTGTAAACTCATCCCCTAAGACAAAATAAGACGCGTAGCCTTGTCGTCTAACGGACCA
ACATAACCCTTGGAAGCCGTTCAACGGTGTTCACCCTG
>Thuja_plicata_HQ414208
CACTCCAAAATCGCTCTCCCACGTGGAGGTGCGCAGATGGCCGTCCGTGCCCTTTAGCGA
TGCGGTCGGCTGAAATGAGCGTGAGGACCATCGACACGCAGCGACGAGCGGTGGCCTGTG
CAGGTCGGCGTTGGTTTGCGCGGCTCGAGTGAGGTCCAACGGGGAACTTTAATTCGGCCA
CAACGGTTTGCCTTAGTGCGGGCAAGTTGGGTTACTGTCG
>Schizonepeta_multifida_DQ667313
CGCATCGCGTCGCCCCCCTCCCCGTGCACAGCACGGTCGAGGTGGGGTGGATATTGGCCC
CCCGTGCATCCCGATGCGCGGTCGGCCCAAATGCGATCCCTCGGCGACTCGTGTCGCGAC
AAGTGGTGGTTGAACTTATCAATCTCGCGCCGTCGTGCTCCTGTGTCGTCCGAACGGGCA
TCAACGAACGACCCAATGGTGTCGGTGCCTCACAGCCCCACACCTTCGACCG
>Croton_spruceanus_HM044806
CGCAACATCGCTCCCAACTCATTAGGGTGCGGAATATGGCCTCCCGTGCGATCCCCTCTC
GCGGTTGGCCGAAAAAAATGGTCCTCGGCTGCGAATGCCGCGACAATCGGTGGTTGTAAG
ACCCTCGTACACAGTTGCGTGCACGTATGCCTTTGGATAAGTAGACCCCTTTGCGTCCTT
TGTGGCACGCTCACATCG
>Lycium_sp._UASWS1516_KU323957
CGCATCGTATCGCCCCCGTACACCGCACCCATATCCTGGGTCGTGGTGCATGTCGCGGGG
CGGATACTGGCCTCCCGTGCTCCTCGCGCTCACGGCTGGCCTAAATGTGAGTCCACGTCG
ACGGACGTCATGGCAAGTGGTGGTTGTAACCCAACTCTCGAAGT
>Thuja_plicata_HQ414206
CACTCCAAAATCGCTCTCCCACGTGGAGGTGCGCAGATGGCCGTCCGTGCCCTTTAGCGA
TGCGGTCGGCTGAAATGAGCGTGAGGACCATCGACACGCAGCGACGAGCGGTGGCCTGTG
CAGGTCGGCGTTGGTTTGCGCGGCTCGAGTGAGGTCCAACGGGGAACTTTAATTCGGCCA
CAACGGTTTGCCTTAGTGCGGGCAAGTTGGGTTACTGTCG
>Rehmannia_glutinosa_FJ770229
CGCATCGCGTCGCCCCCTCCCCTCGTCCCTATGTGGCGATCGTTGGGTGGGGGCGGATAA
TGGCCTCCCGTGCGCAGTGTTGCGCGGCTGGCCCAAATGCGATCCCGCGGCGGCGCACGT
CACGACCAGTGGTGGTTGAACACTCAACTCGCGTGCTGTCGTGTCGGACGACGTCGTCTT
CTCGGGCATCGTCACAGACCCAATGGTGCGAGTCATTCGCGCTTACGACCG
>Rehmannia_glutinosa_FJ770228
CGCATCGCGTCGCCCCCTCCCCTCGTCCCTATGTGGTGATCGTTGGGTGGGGGCGGATAA
TGGCCCCCCGTGCGCAGTGTTGCGCGGCTGGCCCAAATGCGATCCCGCGGCGGCGCACGT
CACGACCAGTGGTGGTTGAACACTCAACTCGCGTGCTGTCGTGCCGGACGACGTCGTCTT
CTCGGGCATCGTCACAGACCCAATGGTGCGAGTCATTCGCGCTTACGACCG
>Epimedium_grandiflorum_AY362410
CGCACAGCGTCGCTCCCACCATTATGCCTTTGTTCTCTTATCGGGCAACTGCAACGTGGC
TTGGGAAGCGGATATTGGCCCCCCGTACCTTTGTAGGCGCGGCCGGCCTAAAATTCGGCC
CTCGGCGACGAGCGTCACGATCAGTGGTGGTTGAATAACCCCTTTGTCATAGACCGGTAT
CGTGTTGTTTCGTCGTCTATTTGGGCCACATGGACCCTTGCGTGTCGTATAAACGACATT
CACTCTG
>Rehmannia_glutinosa_FJ770223
CGCATCGCGTCGCCCCCTCCCCTTGTCCCTATGTGGCGATCGTTGGGTGGGGGCGGATAA
TGGCCTCCCGTGCGCAGTGTTGCGCGGCTGGCCCAAATGCGATCCCGCGGCGGCGCACGT
CACGACCAGTGGTGGTTGAACACTCAACTCGCGTGCTGTCGTGCCGGACGACGTCGTCTT
CTCGGGCATCGTCACAGACCCAATGGTGCGAGTCATTCGCGCTTACGACCG
>Rehmannia_glutinosa_FJ770222
CGCATCGCGTCGCCCCCTCCCCTCGTCCCTATGTGGCGATCGTTGGGTGGGGGCGGATAA
TGGCCTCCCGTGCGTAGTGTTGCGCGGCTGGCCCAAATGCGATCCCGCGGCGGCGCACGT
CACGACCAGTGGTGGTTGAACACTCAACTCGCGTGCTGTCATGCCGGACGACGTCGTCTT
CTCGGGCATCGTCACAGACCCAATGGTGCGAGTCATTCGCGCTTACGACCG
>Rehmannia_glutinosa_FJ770221
CGCATCGCGTCGCCCCCTCCCCTCGTCCCTATGTGGCGATCGTTGGGTGGGGGCGGATAA
TGGCCTCCCGTGCGCAGTGTTGCGCTGCTGGCCCAAATGCGATCCCGCGGCGGCGCACGT
CACGACCAGTGGTGGTTGAACACTCAACTCGCGTGCTGTCGTGTCGGACGACGTCGTCTT
CTCGGGCATCGTCACAGACCCAATGGTGCGAGTCATTCGCGCTTACGACCG
>Rehmannia_glutinosa_FJ770220
CGCATCGCGTCGCCCCCTCCCCTCGTCCCTATGTGGCGATCGTTGGGTGGGGGCGGATAA
TGGCCTCCCGTGCGCAGTGTTGCGCGGCTGGCCCAAATGCGATCCCGCGGCGGCGCACGT
CACGACCAGTGGTGGTTGAACACTCAACTCGCGTGCTGTCGTGCCGGACGACGTCGTCTT
CTCGGGCATCGTCACAGACCCAATGGTGCGAGTCATTAACGCTTTTCG
>Rehmannia_glutinosa_FJ770227
CGCATCGCGTCGCCCCCTCCCCTCGTCCCTATGTGGCGATCGTTGGGTGGGGGCGGATAA
TGGCCTCCCGTGCGCAGTGTTGCGCTGCTGGCCCAAATGCGATCCCGCGGCGGCGCACGT
CACGACCAGTGGTGGTTGAACACTCAACTCGCGTGCTGTCGTGTCGGACGACGTCGTCTT
CTCGGGCATCGTCACAGACCCAATGGTGCGAGTCATTCGCGCTTACGACCG
>Rehmannia_glutinosa_FJ770226
CGCATCGCGTCGCCCCCTCCCCTCGTCCCTATGTGGCGATCGTTGGGTGGGGGCGGATAA
TGGCCTCCCGTGCGCAGTGTTGCGCGGCTGGCCCAAATGCGATCCCGCGGCGGCGCACGT
CACGACCAGTGGTGGTTGAACACTCAACTCGCGTGCTGTCGTGCCGGACGACGTCGTCTT
CTCGGGCATCGTCACAGACCCAATGGTGCGAGTCATTCGCGCTTACGACCG
>Rehmannia_glutinosa_FJ770225
CGCATCGCGTCGCCCCCTCCCCTCGTCCCTATGTGGCGATCGTTGGGTGGGGGCGGATAA
TGGCCTCCCGTGCGCAGTGTTGCGCGGCTGGCCCAAATGCGATCCCGCGGCGGCGCACGT
CACGACCAGTGGTGGTTGAACACTCAACTCGCGTGCTGTCGTGTTGGACGACATCGTCTT
CTCGGGCATCGTCACTGACCCAATGGTGCGAGTCATTCGCGCTTACGACCG
>Rehmannia_glutinosa_FJ770224
CGCATCGCGTCGCCCCCTCCCCTCGTCCCTATGTGGCGATCGTTGGGTGGGCGCGGATAA
TGGCCTCCCGTGCGCAGTGTTGCGCGGCTGGCCCAAATGCGATCCCGCGGCGGCGCACGT
CACGACCAGTGGTGGTTGAACACTCAACTCGCGTGCTATCGTGCCGGACGACGTCGTCTT
CTCGGGCATCGTCACAGACCCAATGGTGCGAGTCATTCGCGCTTACGACCG
>Curcuma_sichuanensis_JF730241
GATTTTTGTCTTAGTGTATCTGAATTGTTAAAGAAATGTAGCAATACCCTGAAATAACAA
TACCCCATATCTCGCTTAAGCGAGATATGGGGTATTGTTATTTTGTTTGATGTAATGTAA
TAGTATTTTCATTTTTTGCGTATAGCATACATATTTATTTATATTGTATAACATATTTAG
ATATTTAGATTGTATATATGTATATTAAATACAAATACATAAGTATATAAGTATATAAAG
TATAAGAAATGAACTTAACGACGAGATTTATTATCGTTTCTTGCATGTCTCGTAAAAGAC
AGAGTAGGTGCAAATTCTCCCAATTTGTGACCCACCATACGATCCGTTATATAAATAGGT
AAATGTTCCTTTCCATTATGAATAGCGATTGTATGGCCAATCATTGTGGGTATAATGGTA
GATGCCCGAGACCAAGTTACTATTATTTCTTTCTCTTCCCTCGTGTTGAGTTTTTCAATT
TTTGCCGATAAATGATTAGCTACAAAAGGGTTTTTTTTTAGTGAACGTGTCATGTCACAG
TGTATTACTCCTTTTTTTTTACATTTTTTATTTTAAAGATTGGCATTCTATGTCCAATAT
CTCGATCTAAGTTAAGTATGGAGGTCAGAATAAATACAATAATGATGAATGGAAAAAAGA
TAAAATCCTTTATCTAGAAAAGGA
>Glycyrrhiza_uralensis_JF778869
CAGACCGTTGCCCGATGCCAATTGCCTCGCGATAGGTACTTTGGTTGTGCAGGGTGAATG
TTGGCTTCCCGTGAGCATTGCGGCCTCACGGTTGGCTCAAAACTGAGTCCATGGTAGGGT
TTGGCATGATCGATGGTGGTTGAGTGACGCTCGAGACCAATCATGTGTGACTCCACTGAG
TTTGGGCTCTGTAACCAATAGGCGTCTTTGAACGCTCGTGATG
>Angelica_polymorpha_DQ263590
CGCATCGTATTGCCCACAAACCACTCACACCTGAGAAGTTGTGCCAGTTTGGGGCGGAAA
TTGGCCTCCCGTACCTTGTCGTGCGGTTGGCGGAAAAATGAGTCTCCGGCGATGGATGTC
GCGACATCGGTGGTTGTAAAAGACCCTCTCGTCTTGTCGCGCGAATCCTTGTCATTTTAG
CGAGCTCCAGGACCCTTAGGCAGCACATACTCTGTGCGCTTCGAS
>Scrophularia_olgae_KY067634
CGCATCGCGTCGCCCCCCTCCCAATCCCTCGGGACAATRGAGAGGGGCGGATATTGGCCT
CCCGTGCTCTTCGGTGTGCGGCTGGCCCAAATGTGATCCCGCGTCGACGCGAGTCACGAC
CAGTGGTGGTTGATTTTCTCAACTCGCGTGCTGTCGTGCCGTACCGCGTYGTTCGTTCGG
GCATCGTCGCAGACCCAAAAGGTGCTCTAGAGTGCCTTCGACCG
>Salvia_ballotiflora_HQ418901
CATTACGAGTATTGAAGGGAGATCTGGATCGACGATAGCTTCGAGGTTGTTTACCGATTC
TGAACAAAAATCACACATCCTCAAAAACTTTTATCTTATCTATTTGTATTCCTCGTTATT
TGGGAAATGAACAAGATAGTTTTCTCCCAAATAACGAGGAAATAAAAGAAAAGTTAAATC
CTCAGGAAAAGGTATAAAAGATCATTATAACATGAATGGATCTTAATAAGAAAGATAAGC
TCTTATTTCTTTCTTTTATTTTTTTTACTAACTTTAAGATAGAAAACAAAATGTTAAAGC
TTTTTTTAAATTTAACTTTTTGCCTTAAGTATTTATTTTTTCATTTATTTATATTTTTAA
TATTTAGATTAAAATATCATCTCCCCGCCTACATCGGTTCACCTAGTTCCGTCACCTAAA
CAC
>Aconitum_alboviolaceum_JX966304
CACACAGCGTCGCACCCCTCCAACAAGGTTTGTTGGGGAGCGGATATTGGCCCCCCGGGC
CCTTGCGGGCACGGTCGGCACAAATGTTGGTCCCACGCGGCGAGCGTCGCGGTCAGCGGT
GGTTGTGCTCATCATCCCCCGAGGACGTCAAGACGCGGTTGCTCGTTGCACGATGGGACG
TGCAGACCCCACGGAGCCGCCCCCGGGCGGTGTCCACCCT
>Croton_kilwae_KP878350
CGCAACATCGCTCCCAACCCATTGGGTGCGGAATATGGCCTCCCGTGCGGTTCCCTCCCG
CGGTTGGCCGAAAAGAATGGTCCCCGGCTGCGAATGCCGCGACAATCGGTGGTTGTAAGA
CCCTCGGACACGGTCGCCGGCACGTACGCCTTCGGACAACGAGACCCCTCTGCGTCCTAT
GCGGCACGCTCA
>Amomum_quadratolaminare_AY352003
TGGCAACATCGCCTTTGCTCCTTGCTTTGCTGGTGCGAAGTGCGGAAATTGGCCTCGTGT
GCCCTCGGGCACAGTCGGTCGAAGAGCGGGTAGTCGGCAGTCGTCGGGCGCGATGGGTGC
TGGTCACCCTGTGCGTGAATAGAACGTCGCCCCCGACGTGTTGGGATGTGCCCTCAAGAG
ACCCTGTGCGATTGTGGCATCGTGTGAAAGTGTCGTGCCCGTCGGATTG
>Glycyrrhiza_uralensis_GU396734
TATTTTGGTTTTAAAGAAGGATACGAGGTTTTGAAAGTAAAGGAGTAATATCAACATTGT
TGATATTACTCCCTTCTTGACTTTTACTTTTCTTAGTAGTCTATATATGTATATATATAC
ATACATATTGTAATACATATGACTTCACAATGTAAAATCAGAAAAAAAGACATGTTTTCT
TATTTTTTCTGATTTTCTCGTATTTTAGAAGACGCGTAAGAACTTAAAAGAGAAGAAAAT
AAGTGATAATGAAAAAGTCTAAATGGAAAGTTAGATAATTTATACATTTATACATAGTAT
AAGAAGG
>Glycyrrhiza_uralensis_GU396735
TATTTTGGTTTTAAAGAAGGATACGAGGTTTTGAAAGTAAAGGAGTAATATCAACATTGT
TGATATTACTCCCTTCTTGACTTTTACTTTTCTTAGTAGTCTATATATGTATATATATAC
ATACATATTGTAATACATATGACTTCACAATGTAAAATCAGAAAAAAAGAAATGTTTTCT
TATTTTTTCTGATTTTCTCGTATTTTAGAAGACGCGTAAGAACTTAAAAGAGAAGAAAAT
AAGTGATAATGAAAAAGTCTAAATGGAAAGTTAGATAATTTATACATTTATACATAGTAT
AAGAAGG
>Liriope_graminifolia_KF671443
GATTTCCGTCTTAATGTATTAAGAATCGTTGAAGGAGTCATACCCAATGTCTTGTTTTCA
TAAGATATTGGGTATAGCTCCCTCCCCCGCCAATGAATGATAAGTATCTATTTTTTTTCC
AAATTAATTAACGACGAGATTTATTATCGTTTCTCGCATGTCTCGCGAAAGTCAGAGTAG
GCGCGAATTCTCCCAATTTGTGACCTACCATACGATCTGTTATATAAATAGGTAAATGTT
CTTTTCCATTATGAACAGCGATTGTATGGCCAATCATTTTGGGTATAATGGTAGATGCCC
GAGACCAAGTTACTATTATTTCTTTCTCCTCCCTCATGTTGAGTTTTTCAATTTTTCTCG
ATAAATGATTAGCTACAAAAGGATTTTTTTTTAGTGAACGTGTCACAGCCGATTACTCCT
TTTTTTTACATTTTAAAGATTGGCATTCTATGTCCAATAGAATATCTCGATCTAAGTATG
AAGGTAAGAATAAATACAATAATGATGAATGGAAAAAAGAGAAAATCCTTTAGCTGGATA
AGGG
>Liriope_graminifolia_KF671444
GATTTCCGTCTTAATGTATTAAGAATCGTTGAAGGAGTCATACCCAATGTCTTGTTTTCA
TAAGATATTGGGTATAGCTCCCTCCCCCGCCAATGAATGATAAGTATCTATTTTTTTTCC
AAATTAATTAACGACGAGATTTATTATCGTTTCTCGCATGTCTCGCGAAAGTCAGAGTAG
GCGCGAATTCTCCCAATTTGTGACCTACCATACGATCTGTTATATAAATAGGTAAATGTT
CTTTTCCATTATGAACAGCGATTGTATGGCCAATCATTTTGGGTATAATGGTAGATGCCC
GAGACCAAGTTACTATTATTTCTTTCTCCTCCCTCATGTTGAGTTTTTCAATTTTTCTCG
ATAAATGATTAGCTACAAAAGGATTTTTTTTTAGTGAACGTGTCACAGCCGATTACTCCT
TTTTTTTACATTTTAAAGATTGGCATTCTATGTCCAATAGAATATCTCGATCTAAGTATG
AAGGTAAGAATAAATACAATAATGATGAATGGAAAAAAGAGAAAATCCTTTAGCTGGATA
AGGG
>Liriope_graminifolia_KF671445
GATTTCCGTCTTAATGTATTAAGAATCGTTGAAGGAGTCATACCCAATGTCTTGTTTTCA
TAAGATATTGGGTATAGCTCCCTCCCCCGCCAATGAATGATAAGTATCTATTTTTTTTCC
AAATTAATTAACGACGAGATTTATTATCGTTTCTCGCATGTCTCGCGAAAGTCAGAGTAG
GCGCGAATTCTCCCAATTTGTGACCTACCATACGATCTGTTATATAAATAGGTAAATGTT
CTTTTCCATTATGAACAGCGATTGTATGGCCAATCATTTTGGGTATAATGGTAGATGCCC
GAGACCAAGTTACTATTATTTCTTTCTCCTCCCTCATGTTGAGTTTTTCAATTTTTCTCG
ATAAATGATTAGCTACAAAAGGATTTTTTTTTAGTGAACGTGTCACAGCCGATTACTCCT
TTTTTTTACATTTTAAAGATTGGCATTCTATGTCCAATAGAATATCTCGATCTAAGTATG
AAGGTAAGAATAAATACAATAATGATGAATGGAAAAAAGAGAAAATCCTTTAGCTGGATA
AGGG
>Glycyrrhiza_uralensis_GU396733
TATTTTGGTTTTAAAGAAGGATACGAGGTTTTGAAAGTAAAGGAGTAATATCAACATTGT
TGATATTACTCCCTTCTTGACTTTTACTTTTCTTAGTAGTCTATATATGTATATATATAC
ATACATATTGTAATACATATGACTTCACAATGTAAAATCAGAAAAAAAGAAATGTTTTCT
TATTTTTTCTGATTTTCTCGTATTTTAGAAGACGCGTAAGAACTTAAAAGAGAAGAAAAT
AAGTGATAATGAAAAAGTCTAAATGGAAAGTTAGATAATTTATACATTTATACATAGTAT
AAGAAGG
>Cinnamomum_osmophloeum_FJ357246
TGGGGGCGGAGAATGGCCTCCCGTGCCCGAGCGATCGGCGCGCGGTCGGCAGAAAAGGAG
GACACCGTGCGGCGCGACACGGCGTGTGGGGGTTGTGAGAGGCGACTCGTCGCCGATCGT
ACGTCGCGCCCGCAATCCGCCGCGCGGTGCCACCCGTGGGACCATACCCGCCCGCAGCCG
CGGGCGCTCGGACCG
>Fritillaria_pallidiflora_KMS0100A01I
CGCCTTGTTTCGCTCCGTGCCCATTGCCCCTTCGGGGGGCGGTCACGGATGCGGAGACTG
GCCCTCCGTGCCTCGTGTGCGGCGGGCTTAAGCGCGGGCTGTCGGCGCCGGGATGGGCAC
GACGAGTGGTGGACGGAGCACCAGCAGGATGTCGTGGCCCCCCGTGGCCTCAAGGGGCTC
AAGAGACCCGGACCAGGCGAGCCGTGCTCCGTACGAGGAGGGCGTGCCGTCTCGCAATG
>Scrophularia_buergeriana_KY067680
CGCATCGCGTCGCCCCCCTCCCAATCCCTCGGGATAYAGAGAGGGGCGGATATTGGCCTC
CCGTRCTCTTCGGTGTGCGGCTGGCCCAAATGTGATCCCGCGTCGACGCGAGTCAYGACC
AGTGGTGGTTGATTCCTCAACTCGCGTGCTGTCGTGATGTAYTGCGTCGTTCGTTTGGGC
ATCGTCKTAGACCCAAAAGGTGCTCTCGAGTGCCTTCGACCG
>Morinda_officinalis_AY551330
CGCATCGNGTCGCCACCCCCTCCTCGCCTTAGGAATTCGGACGGGCGGGGGTGACGGATG
TTGGCCCCCCGTGCCCTCGCGGCGCGGCCGGCCTAAATGCGAGTCCTCGGCCCGGGACGT
CACGACGAGTGGTGGTTGAACCCTTCAACTCGAGAGCCGTCGAGACGACGCCCGACGGGG
AACTCTAACGACCCTAGGGCTGTCGGCCCCGAGAGGAGCCGCGAGCCTTCGACCG
>Valeriana_pulchella_KM358842
CGCATCGCGTCGCCCCCCCTCCCCGCTTCCCCCTCATCGGGGCGCTGCGTGCGGCAGGGG
GGCGCGGACGATGGCCTCCCGCGCCCACATCGGGCGCGGCTGGCCCAAAACACGGTCCCC
CGACGGCGGACGTCACGGCGAGTGGTGGTCGAATAAGCCCTCTGTTCGCGCCGTGGCCCT
CCCCGTCCTTCGGGTGGCGATTCGACCCAAACGCGCTGTCCGAGAGGCAGCGTTCCGACC
>Tetradium_ruticarpum_KT961040
CGCATCGTTGCCCCACCCCCACCCCCACCCCGGGGGCCTGGCGGTGCGGGCGGATAATGG
TCTCCCGTGCGCTCCCCGCTCGCGGTTGGCCCAAATTCGAGTCCTTGGCGACCGGAGCCG
CGACAATCGGTGGTGAAAAGCCTCTCGAGCTCTAGTCGCGAGCCCGCGTCTCTGTTTCAG
GACTCAGGGACCCTGATGCTCCGCGCAAGCGGTGCTCGCATCG
>Alpinia_oxyphylla_AF254463
TGGCATCGTCGCCTTTGCTCCTTGCTCTGTTGGTGCCAAGCGCGGAAATTGGCCCCGTGT
GCCCTCGGGCACAGTCGGCTGAAGAGTGGGTAATCTCGGCAGTCGTCGGGCGCGATGGGT
GTTGGTCGCCCTGTGCGTGAACTGAGCGTCGTCCCCGTCGTGCTGGGATGAGTCCCAAAG
AGACCCTGTGTGATTGCGGCGTCGCATGAAAGTGCCGTGTCCATCAGATTG
>Ipomoea_ternifolia_AY538328
CGCATCGCGTCGCAACCCCTCCTTGGCTATTCGGTTGAGTGAGGGGGAGCGGATGGTGGC
CTCCCGTGCCACAATTGGAAGGCGCGGCTGGCTCAAATTCGAGTCCCTGACGGCGGACGT
CACGGCGAGTGGTGGTCGTACCTAGTGTGCATATCTTCGCGTCGTGCCCCCGTCGTTCTG
CGGTGAATGACCCTAACTGGAGCCACGTTAATGTGGCTCTCTGACCG
>Asparagus_oligoclonos_KY063589
TGCCTCACATCGCTCAGTGCCCCCCGCCTCCCAAGGCCATAGCATTGGGAAGCGGCGGCG
CGGATGCGGAGATTGACCTCCCGTGCCTTGCGGCGCGGCGGGTTGAAATGATTGTCGCTG
GTCGGGTCGGACACGGCGAATGGTGGACAGACACAAATGACGCTGAACGCTGTGTACTCG
ACCCTAAGCCAAAGCGGCGCGTGCAAGGAGCCCATGCCGACGGGCGTTCAAGAACGCCCT
CGGACCA
>Eriobotrya_bengalensis_var._angustifolia_FJ571506
CACGCCGTTGCCTTCCCCGCGCGCCTCCCTCGGGAGCGTCGGGGAGGGCGGACGATGGCC
TCCCGTGCGTCACCCCGCGCGGTTGGCCCAAATGCCGAGTCCTCGGCGACGAACGCCACG
ACAGTCGGTGGTTGTCAAACCTCGGTTGCCTGTTGTGCGCGTTCGTCGCGCTCCGAGCGG
CTCGCGACGATCGCTGCTCTGCATCGGCGGAGCTTTCAACG
>Cornus_officinalis_EU591992
CACATTGCATCACCCCTACCCCCCACAGACTTCGGTGATGGTGGGCGGGGGCGGACAGTG
GCCCCCTGTGCGCTCACTCACAGCACGCGGTCGGCCGAAAAAATAAGTTGTATGCGACGG
ACGTCACAACAAGTGGTGGTTGAGACAAAACCTTAAGTGTCCTGTCGTGCGCGCCATCAT
CACCAGCGTGATGCTCGTGTGACCCTTAACGCGCCGTCGGTGACCGACGGTGCCTCG
>Polyporus_cf._virgatus_CulTENN11530_AF516560
TGAAATTCTCTCAACCTACGGAGCTTTGTTGTTTTCCGTTAGGTTTGGACTTGGAGGCTT
TTTGCTGGCCCGTTGTTTGTGGGTCAGCTCCTCTCAAACGCATTAGCTTGGTTCCTTGCG
GATCGGCTCTCGGTGTGATAATTGTCTACGCCGTGGTTGTGAAGCGTTTTGGCAAGCTTA
TAATCGTCTTGCTAAGAGACAGCTTATAGTTGACATC
>Rubus_parkeri_KU881130
CACGTCGTTGCCCCCCCAAACCCCCTCGGGAGTTGGGCGGGACGGATGATGGCCTCCCGT
GTGCTCCGTCATGCGGTTGGCATAAAAAACAAGTCCCCGGCGACTAACGCCACGACAATC
GGTGGTTGTCAAACCTCTGTTGCCTATCGTGTGCGCTTGTCGAACGAGGGCTCAACGAAC
CATGCCGCATTGATTCGTCGATGCTTTCAACG
>Salvia_dorrii_subsp._mearnsii_AF538902
CGCATCGCGTCGCCCCCCTCCGCCGCGCAATGCGCGGGTCGGGGGGCGGATACTGGCCTC
CCGTGCGCCCCGGCGCGCGGCTGGCCSAAATGCGATCCCTCGGCGACCCGCGTCACGGCA
AGTGGTGGTTGAACGCTCAATCTCTTGCGCCGTCGTGCCGCTGCGTCGTCCGCACGGGCA
TCAGCCAACGACCCTTCGGTGACGGTGCCTCGCGGYGCCCCACCTTCGACCG
>Salvia_dorrii_subsp._mearnsii_AF538900
CGCATAGCGTCGCCCCCCTCCGCCGCGCAATGCGCGGGTCGGGGGGCGGATACTGGCCTC
CCGTGCGCMCCGGCGYGCGGCTGGCCGAAATGCGATCCCTCGGCGACCCGCGTCACGGCA
AGTGGTGGTTGAACGCTCAATCTCTTGCGCCGTCGTGCCGCTGCGTCGTCCGCACGGGCA
YCAGCCAACGACCCTTCGGTGACGGTGCCTCGCGGYGCCCAACCTTCGACCG
>Salvia_dorrii_subsp._mearnsii_AF538901
CGCATCGCGTCGCCCCCCTCCGCCGCGCAATGCGCGGGTCGGGGGGGCGGATACTGGCCT
CCCGTGCGCCCCGGCGCGCGGCTGGCCCAAATGCGATCCCTCGGCGACCCGCGTCACGGC
AAGTGGTGGTTGAACGCTCAATCTCTTGCTCCGTCGTGCCGCTGCGTCGTCCGCAAGGGC
ATCCGCCAACGACCCTTCGGTGACGGTGCCTCGCGGCGCCCCACCTTCGACCG
>Plantago_mauritanica_AY101890
CGCATCGCGTCGCCCCCTCCCAATCCCTCGTGGGCTGGTGATGGGGCGGATACTGGCTTC
CCGTTATCTCGGTTAGCCCAAATGGGATCCCTCATCGACGGATGTCACAACCAGTGGTGG
TTGAAAGATCATTGGTGCTGTTGTGCTTCACCCTGTCGCTTGTTCGGGCATCGTCATAAA
CCAACGGCGTGTAATGCGCCTTCGACCG
>Codonopsis_lanceolata_AY548195
CGCATCGCGTCGCCTCCCTTAACTTAATTGTTTACAAAACAAGTCAAGGAAAGGGGGAGT
AGATACTGGCCTCCCGTGCCTTGCGGCGTGGTTGGCTCAAAACGGAGCCCCCCGCGAAGG
ACGCACGACAAGTGGTGGTTAATAACAAGGCCCTCATGGCCCGTCGTGCGCACGTCCTGC
GCTGGGTTGGCTCTCGTGACCCTGACGAGTCTAGGCTTAAGCCTAAGGTGCTCCGACCG
>Coix_lacryma-jobi_KX270846
CGCCAAAAGACACTCCCAACCCACCCCCGGGGAGGGACGTGGTGTCTGGCCCCCCGCGCC
GCAAGGCGCGGTGGGCCGAAGTTGGGGCTGCCGGCGAATCGTGTCGGGCACAGCACGTGG
TGGGCGACACCTAGTTGTTCTCGGTGCAGCGCCCCGGCACGCAGCCAGCACATCGGCCCT
AAGGATCCATCGGGCACCGCAGCGCACCGTCGCTCGGACCG
>Salvia_miltiorrhiza_f._alba_KC201658
GACTTGTTTTTAGTGTGTAGGAGTTTTTGAAAATAGAATAGATAAACATAAGGAGCAATA
AACCCTCTTTTGATAGAACAAGTAAAGGGTTTATTGCTCCTTTATTTTCTTTTCAATTAG
GGATCCTTTTCTATATTTTCTAGTAGTATTGGACTTACCTATAATGATTCTTTCCATTAG
ATAGAGAATAAAGAAAGAAGATAAAAAAAATGATTGAAATTTGTTTTACAATTTCTAAAA
AAATTTCAATTGAAAAAGTAAATAAATAGAAAAATGATAAATATCATTTTCATTTTATAG
TAGAGGG
>Salvia_miltiorrhiza_f._alba_KC201656
GACTTGTTTTTAGTGTGTAGGAGTTTTTGAAAATAGAATAGATAAACATAAGGAGCAATA
AACCCTCTTTTGATAGAACAAGTAAAGGGTTTATTGCTCCTTTATTTTCTTTTCAATTAG
GGATCCTTTTCTATATTTTCTAGTAGTATTGGACTTACCTATAATGATTCTTTCCATTAG
ATAGAGAATAAAGAAAGAAGATAAAAAAAATGATTGAAATTTGTTTTACAATTTCTAAAA
AAATTTCAATTGAAAAAGTAAATAAATAGAAAAATGATAAATATCATTTTCATTTTATAG
TAGAGGG
>Salvia_miltiorrhiza_f._alba_KC201657
GACTTGTTTTTAGTGTGTAGGAGTTTTTGAAAATAGAATAGATAAACATAAGGAGCAATA
AACCCTCTTTTGATAGAACAAGTAAAGGGTTTATTGCTCCTTTATTTTCTTTTCAATTAG
GGATCCTTTTCTATATTTTCTAGTAGTATTGGACTTACCTATAATGATTCTTTCCATTAG
ATAGAGAATAAAGAAAGAAGATAAAAAAAATGATTGAAATTTGTTTTACAATTTCTAAAA
AAATTTCAATTGAAAAAGTAAATAAATAGAAAAATGATAAATATCATTTTCATTTTATAG
TAGAGGG
>Salvia_miltiorrhiza_f._alba_KC201654
GACTTGTTTTTAGTGTGTAGGAGTTTTTGAAAATAGAATAGATAAACATAAGGAGCAATA
AACCCTCTTTTGATAGAACAAGTAAAGGGTTTATTGCTCCTTTATTTTCTTTTCAATTAG
GGATCCTTTTCTATATTTTCTAGTAGTATTGGACTTACCTATAATGATTCTTTCCATTAG
ATAGAGAATAAAGAAAGAAGATAAAAAAAATGATTGAAATTTGTTTTACAATTTCTAAAA
AAATTTCAATTGAAAAAGTAAATAAATAGAAAAATGATAAATATCATTTTCATTTTATAG
TAGAGGG
>Salvia_miltiorrhiza_f._alba_KC201655
GACTTGTTTTTAGTGTGTAGGAGTTTTTGAAAATAGAATAGATAAACATAAGGAGCAATA
AACCCTCTTTTGATAGAACAAGTAAAGGGTTTATTGCTCCTTTATTTTCTTTTCAATTAG
GGATCCTTTTCTATATTTTCTAGTAGTATTGGACTTACCTATAATGATTCTTTCCATTAG
ATAGAGAATAAAGAAAGAAGATAAAAAAAATGATTGAAATTTGTTTTACAATTTCTAAAA
AAATTTCAATTGAAAAAGTAAATAAATAGAAAAATGATAAATATCATTTTCATTTTATAG
TAGAGGG
>Salvia_miltiorrhiza_f._alba_KC201653
GACTTGTTTTTAGTGTGTAGGAGTTTTTGAAAATAGAATAGATAAACATAAGGAGCAATA
AACCCTCTTTTGATAGAACAAGTAAAGGGTTTATTGCTCCTTTATTTTCTTTTCAATTAG
GGATCCTTTTCTATATTTTCTAGTAGTATTGGACTTACCTATAATGATTCTTTCCATTAG
ATAGAGAATAAAGAAAGAAGATAAAAAAAATGATTGAAATTTGTTTTACAATTTCTAAAA
AAATTTCAATTGAAAAAGTAAATAAATAGAAAAATTATAAATATCATTTTCATTTTATAG
TAGAGGG
>Commiphora_falcata_AY831910
GATTTCGGTCTTTGTGTATACGAGTTTTTGAAAATAACGGAGCAATACCGACCCTCTTGC
GAGAAATTGGTATTGCTCCGTTATCGCTATTTAGTAGTTTTTCTTTAGTACTTTTTTCTT
TCCATATCTTTGTTTTCAACAAAACAAAAGTATTTTTATGCCTTTGATTTAGTCCCTTCC
TTATATACTAATAATTATAAACTAATCGAATATATAGAATAATAGAAAAAAAACTAATAT
AGAAACTCGAATCGATTAGATAAAAAAAAAAAGTTGGAATTTTTTGTCTCTTGGATCTGA
ATTTCGATCTTCATAAGTTAAGATAAAAAAGAATGATAATCAAAAATAATGATCAATGCT
AGAAGCTAGAAATTGAAATCTTTGGATTTTTTTATTTAAATCGAAATAGTGGAGGG
>Gentiana_alpina_KF544550
CGCATCGCGTCGCCCCCTAACACCGTGCATGAAATCGTGCCGGTCGTCGGAGGGGCGGAT
ATTGGCTTCCCGTGCTCCGGTGCGGCTAGCCTAAATGCAAGTCCCTTACGACGGACACGA
CGACAAGTGGTGGTTGGTTTACTCAACTAAGGTGCTGTCGCGCGCTGCCCCGTCGGATGA
GGAGACTTACTTGACCCTGATGCATACGTCGTCACGACGTCTGCCACGACCG
>Gentiana_alpina_KF544551
CGCATCGCGTCGCCCCCTAACACCGTGCATGAAATCGTGCCGGTCGTCGGAGGGGCGGAT
ATTGGCTTCCCGTGCTCCGGTGCGGCTAGCCTAAATGCAAGTCCCTTACGACGGACACGA
CGACAAGTGGTGGTTGGTTTACTCAACTAAGGTGCTGTCGCGCGCTGCCCCGTCGGATGA
GGAGACTTACTTGACCCTGATGCATACGTCGTCACGACGTCTGCCACGACCG
>Gentiana_alpina_KF544552
CGCATCGCGTCGCCCCCTAACACCGTGCATGAAATCGTGCCGGTCGTCGGAGGGGCGGAT
ATTGGCTTCCCGTGCTCCGGTGCGGCTAGCCTAAATGCAAGTCCCTTACGACGGACACGA
CGACAAGTGGTGGTTGGTTTACTCAACTAAGGTGCTGTCGCGCGCTGCCCCGTCGGATGA
GGAGACTTACTTGACCCTGATGCATACGTCGTCACGACGTCTGCCACGACCG
>Gentiana_alpina_KF544553
CGCATCGCGTCGCCCCCTAACACCGTGCATGAAATCGTGCCGGTCGTCGGAGGGGCGGAT
ATTGGCTTCCCGTGCTCCGGTGCGGCTAGCCTAAATGCAAGTCCCTTACGACGGACACGA
CGACAAGTGGTGGTTGGTTTACTCAACTAAGGTGCTGTCGCGCGCTGCCCCGTCGGATGA
GGAGACTTACTTGACCCTGATGCATACGTCGTCACGACGTCTGCCACGACCG
>Gentiana_alpina_KF544554
CGCATCGCGTCGCCCCCTAACACCGTGCATGAAATCGTGCCGGTCGTCGGAGGGGCGGAT
ATTGGCTTCCCGTGCTCCGGTGCGGCTAGCCTAAATGCAAGTCCYTTACGACGGACACGA
CGACAAGTGGTGGTTGGTTTACTCAACTAAGGTGCTGTCGCGCGCTGCCCCGTCGGATGA
GGAGACTTACTTGACCCTGATGCATACGTCGTCACGACGTCTGCCACGACCG
>Gentiana_alpina_KF544555
CGCATCGCGTCGCCCCCTAACACCGTGCATGAAATCGTGCCGGTCGTCGGAGGGGCGGAT
ATTGGCTTCCCGTGCTCCGGTGCGGCTAGCCTAAATGCAAGTCCYTTACGACGGACACGA
CGACAAGTGGTGGTTGGTTTACTCAACTAAGGTGCTGTCGCGCGCTGCCCCGTCGGATGA
GGAGACTTACTTGACCCTGATGCATACGTCGTCACGACGTCTGCCACGACCG
>Glehnia_littoralis_KMS0114A06I
CGCATCGTCTTGCCCACAAACCACTCACACCTGAGAAGTTGTGCCGGTTTGGGGCGGAAA
CTGGCCTCCCGTACCTTGTCTTGCGGTTGGCGGAAAAACGAGTCTCCGGCGACGGATGTC
GCGGCATCGGTGGTTGTAAAAGACCCTCTTGTCTTGTCGCGCGAATCCTCGTCATCCTAG
CGAGCTCCAGGACCCTTAGGCAGCACACACTCTGTGCGCTTCGACTG
>Gentiana_alpina_KF544557
CGCATCGCGTCGCCCCCTAACACCGTGCATGAAATCGTGCCGGTCGTCGGAGGGGCGGAT
ATTGGCTTCCCGTGCTCCGGTGCGGCTAGCCTAAATGCAAGTCCCTTACGACGGACACGA
CGACAAGTGGTGGTTGGTTTACTCAACTAAGGTGCTGTCGCGCGCTGCCCCGTCGGATGA
GGAGACTTACTTGACCCTGATGCATACGTCGTCACGACGTCTGCCACGACCG
>Gentiana_alpina_KF544558
CGCATCGCGTCGCCCCCTAACACCGTGCATGAAATCGTGCCGGTCGTCGGAGGGGCGGAT
ATTGGCTTCCCGTGCTCCGGTGCGGCTAGCCTAAATGCAAGTCCYTTACGACGGACACGA
CGACAAGTGGTGGTTGGTTTACTCAACTAAGGTGCTGTCGCGCGCTGCCCCGTCGGATGA
GGAGACTTACTTGACCCTGATGCATACGTCGTCACGACGTCTGCCACGACCG
>Gentiana_alpina_KF544559
CGCATCGCGTCGCCCCCTAACACCGTGCATGAAATCGTGCCGGTCGTCGGAGGGGCGGAT
ATTGGCTTCCCGTGCTCCGGTGCGGCTAGCCTAAATGCAAGTCCTTTACGACGGACACGA
CGACAAGTGGTGGTTGGTTTACTCAACTAAGGTGCTGTCGCGCGCTGCCCCGTCGGATGA
GGAGACTTACTTGACCCTGATGCATACGTCGTCACGACGTCTGCCACGACCG
>Aconitum_karakolicum_KC837085
GATTTAGGTCTTGGTGCATGTCTGGCTTAGTGTATATGAGTCATTGAAGTTGCAGGAGTA
ATACCCTATTTCTTGTTCTGTTAAGAGGCTGGGTATTGCTCCTGCATTTTTTTTTTTATT
AAGTAAAAAATTGACTTTAACAAATTGGTGTTGGTTTGGTGAATTCTAGATTATTAGACT
ATTATGATTATATGATTATGTTCCTCAAAAATTTTTTTTTTATTTGATAAAGCAGAGGG
>Curcuma_kwangsiensis_KF694870
GATTTTTGTCTTAGTGTATCTGAATTGTTAAAGAAATGTAGCAATACCCTGAAATAACAA
TACCCCATATCTCGCTTAAGCGAGATATGGGGTATTGTTATTTTGTTTGATGTAATGTAA
TAGTATTTTCATTTTTTGCGTATAGCATACATATTTATTTATATTGTATAACATATTTAG
ATATTTAGATTGTATATATGTATATTAAATACAAATACATAAGTATATAAGTATATAAAG
TATAAGAAATGAACTTAACGACGAGATTTATTATCGTTTCTTGCATGTCTCGTAAAAGAC
AGAGTAGGTGCAAATTCTCCCAATTTGTGACCCACCATACGATCCGTTATATAAATAGGT
AAATGTTCCTTTCCATTATGAATAGCGATTGTATGGCCAATCATTGTGGGTATAATGGTA
GATGCCCGAGACCAAGTTACTATTATTTCTTTCTCTTCCCTCGTGTTGAGTTTTTCAATT
TTTGCCGATAAATGATTAGCTACAAAAGGGTTTTTTTTTAGTGAACGTGTCATGTCACAG
TGTATTACTCCTTTTTTTTTACATTTTTTATTTTAAAGATTGGCATTCTATGTCCAATAT
CTCGATCTAAGTTAAGTATGGAGGTCAGAATAAATACAATAATGATGAATGAAAAAAGAG
AAAATCCTTTATCTAGAAAAGGT
>Rubus_ellipticus_KU881079
CACGTCGTTGCCCCCCCAACCCCCTCGGGAGTTGGGCGGGGCGGATGATGGCCTCCCGTG
TGCTCCGTCATGCGGTTGGCATAAAAAACAAGTCTTCGGCGACTAACGCCACGACAATCG
GTGGTTGTCAAACCTCTGTTGCCTATCGTGTGCGCGTGTCGAACGAGGGCTCAACGAACC
ATATTGCATCGATTCGTCGATGCTTTCAACG
>Lithospermum_johnstonii_FJ827358
GACTCTGTCTTAGTGTAGTGTATAGGAGTTATTGAAAATAAAGGAGCAATAATAACCTTC
TTTTCTTGTTCTATCAAGAAGAGGGTATTGCTCCTTTATTTTCTTTTTATTTAGTTGTAT
TTTAATTACATGGACTTTTATTCCTTACAAAAGCAAAAGAAGAAAAGGGGGATTCATGAT
TGAGGATCTTATTTGTTCTGTTTTGTTTGTAATTTCTATAACTCCGTCCTATATAAATAT
ATTTTATATTTATATATAAGGG
>Prunus_avium_KX167295
CACGTCGTTGCACCCCCACTACTCCCTCGGGATTGCGGGGGGCGGATGATGGCCTCCCGT
ACGCTCCGTCGCGCGGTTGGCATAAATACCAAGTCCTCGGCGGCGCACGCCACGACAATC
GGTGGTTGCGAAACCTCGGTTGCCCGTCGTGTGCGGTCGTCGCGCATCGAGGGCTCGAAA
AAAATGCTTGGCTCCGGCTTGGCTTTCAACG
>Curcuma_sichuanensis_JF730244
GATTTTTGTCTTAGTGTATCTGAATTGTTAAAGAAATGTAGCAATACCCTGAAATAACAA
TACCCCATATCTCGCTTAAGCGAGATATGGGGTATTGTTATTTTGTTTGATGTAATGTAA
TAGTATTTTCATTTTTTGCGTATAGCATACATATTTATTTATATTGTATAACATATTTAG
ATATTTAGATTGTATATATGTATATTAAATACAAATACATAAGTATATAAGTATATAAAG
TATAAGAAATGAACTTAACGACGAGATTTATTATCGTTTCTTGCATGTCTCGTAAAAGAC
AGAGTAGGTGCAAATTCTCCCAATTTGTGACCCACCATACGATCCGTTATATAAATAGGT
AAATGTTCCTTTCCATTATGAATAGCGATTGTATGGCCAATCATTGTGGGTATAATGGTA
GATGCCCGAGACCAAGTTACTATTATTTCTTTCTCTTCCCTCGTGTTGAGTTTTTCAATT
TTTGCCGATAAATGATTAGCTACAAAAGGGTTTTTTTTTAGTGAACGTGTCATGTCACAG
TGTATTACTCCTTTTTTTTTACATTTTTTATTTTAAAGATTGGGATTCTATGTCCAATAT
CTCGATCTAAGTTAAGGATGGAGGTCAGAATAAATACAATAATGATGAATGGAAAAAAGA
TAAAATCCTTTATTTAGAAAAAAGT
>Curcuma_sichuanensis_JF730245
GATTTTTGTCTTAGTGTATCTGAATTGTTAAAGAAATGTAGCAATACCCTGAAATAACAA
TACCCCATATCTCGCTTAAGCGAGATATGGGGTATTGTTATTTTGTTTGATGTAATGTAA
TAGTATTTTCATTTTTTGCGTATAGCATACATATTTATTTATATTGTATAACATATTTAG
ATATTTAGATTGTATATATGTATATTAAATACAAATACATAAGTATATAAGTATATAAAG
TATAAGAAATGAACTTAACGACGAGATTTATTATCGTTTCTTGCATGTCTCGTAAAAGAC
AGAGTAGGTGCAAATTCTCCCAATTTGTGACCCACCATACGATCCGTTATATAAATAGGT
AAATGTTCCTTTCCATTATGAATAGCGATTGTATGGCCAATCATTGTGGGTATAATGGTA
GATGCCCGAGACCAAGTTACTATTATTTCTTTCTCTTCCCTCGTGTTGAGTTTTTCAATT
TTTGCCGATAAATGATTAGCTACAAAAGGGTTTTTTTTTAGTGAACGTGTCATGTCACAG
TGTATTACTCCTTTTTTTTTACATTTTTTATTTTAAAGATTGGCATTCTATGTCCAATAT
CTCGATCTAAGTTAAGTATGGAGGTCAGAATAAATACAATAATGATGAATGGAAAAAAGA
TAATATCCTTTATCTAGAAAAGGG
>Curcuma_sichuanensis_JF730246
GATTTTTGTCTTAGTGTATCTGAATTGTTAAAGAAATGTAGCAATACCCTGAAATAACAA
TACCCCATATCTCGCTTAAGCGAGATATGGGGTATTGTTATTTTGTTTGATGTAATGTAA
TAGTATTTTCATTTTTTGCGTATAGCATACATATTTATTTATATTGTATAACATATTTAG
ATATTTAGATTGTATATATGTATATTAAATACAAATACATAAGTATATAAGTATATAAAG
TATAAGAAATGAACTTAACGACGAGATTTATTATCGTTTCTTGCATGTCTCGTAAAAGAC
AGAGTAGGTGCAAATTCTCCCAATTTGTGACCCACCATACGATCCGTTATATAAATAGGT
AAATGTTCCTTTCCATTATGAATAGCGATTGTATGGCCAATCATTGTGGGTATAATGGTA
GATGCCCGAGACCAAGTTACTATTATTTCTTTCTCTTCCCTCGTGTTGAGTTTTTCAATT
TTTGCCGATAAATGATTAGCTACAAAAGGGTTTTTTTTTAGTGAACGTGTCATGTCACAG
TGTATTACTCCTTTTTTTTTACATTTTTTATTTTAAAGATTGGCATTCTATGTCCAATAT
CTCGATCTAAGTTAAGTATGGAGGTCAGAATAAATACAATAATGATGAATGGAAAAAAAA
ATAAAATCCTTTATCTAAAATAGGG
>Prunus_salicina_KX192129
CACGTCGTTGCCCCCCCATCAACTCCTTCGGGATTGTGGGGGGCGGATGATGGCCTCCCG
TGCGCCTCGCCGCGCGGTTGGCATAAATGCCAAGTCCTCGGCGACACACGCCACGACAAT
CGGTGGTTGCGAAACCTCGGTTGCCCGTCGTGTGCGGTCGTCGCGCATCGAGGGCTCGAA
AAAGTTGCTGGGCTCCGGCTCGGCTTTCAACG
>Prunus_salicina_KX192128
CACGTCGTTGCCCCCCCATCAACTCCTTCGGGATTGCGGGGGGCGGATGATGGCCTCCCG
TGCGCCTCGCCGCGCGGTTGGCATAAATGCCAAGTCCTCGGCGACACACGCCACGACAAT
CGGTGGTTGCGAAACCTCGGTTGCCCGTCGTGTGCGGTCGTCGCGCATCGAGGGCTCGAA
AAAATTGCTGGGCTCCGGCTCGGCTTTCAACG
>Curcuma_sichuanensis_JF730242
[truncated: 8,757,483 more chars]
