# Supplementary material for: BOKP: A DNA Barcode Reference Library for Monitoring Herbal Drugs in the Korean Pharmacopeia
Source: Front Pharmacol. 2017 Dec 19;8:931. doi: 10.3389/fphar.2017.00931 (PMC5742532; doi:10.3389/fphar.2017.00931)
Supplement: Data Sheet 1 — The program codes for identification engine KP_IDE. [file DataSheet1.ZIP › KP_IDE_20170529/databases/allBarcode/formatdb.log]

========================[ May 28, 2017  8:52 AM ]========================
Version 2.2.9 [May-01-2004]
Started database file "allBarcode.fasta"
NOTE: CoreLib [002.003] FileOpen("allBarcode.fasta","r") failed
ERROR: [000.000] Could not open allBarcode.fasta


========================[ May 28, 2017  8:52 AM ]========================
Version 2.2.9 [May-01-2004]
Started database file "allBarcode.fas"
Formatted 30744 sequences in volume 0

========================[ May 28, 2017  8:54 AM ]========================
Version 2.2.9 [May-01-2004]
Started database file "allBarcode.fas"
Formatted 30744 sequences in volume 0
