# Supplementary material for: BOKP: A DNA Barcode Reference Library for Monitoring Herbal Drugs in the Korean Pharmacopeia
Source: Front Pharmacol. 2017 Dec 19;8:931. doi: 10.3389/fphar.2017.00931 (PMC5742532; doi:10.3389/fphar.2017.00931)
Supplement: Data Sheet 1 — The program codes for identification engine KP_IDE. [file DataSheet1.ZIP › KP_IDE_20170529/databases/chp_ncbi_eflora.txt]

Rehmannia_glutinosa	Rehmannia_glutinosa;Rehmannia_glutinosa;Rehmannia_glutinosa;Rehmannia_glutinosa
Citrus_unshiu	Citrus_reticulata;Citrus_unshiu;Citrus_reticulata;Citrus_unshiu
Aconitum_carmichaeli	Aconitum_carmichaelii;Aconitum_carmichaelii
Saposhnikovia_divaricata	Saposhnikovia_divaricata;Saposhnikovia_divaricata
Geranium_thunbergii	Geranium_thunbergii;Geranium_thunbergii
Illicium_verum	Illicium_verum;Illicium_verum
Xanthium_strumarium	Xanthium_strumarium;Xanthium_strumarium
Lycium_barbarum	Lycium_barbarum;Lycium_barbarum;Lycium_barbarum;Lycium_barbarum
Salvia_miltiorrhiza	Salvia_miltiorrhiza;Salvia_miltiorrhiza
Alpinia_katsumadai	Alpinia_hainanensis;Alpinia_hainanensis
Arnebia_guttata	Arnebia_guttata;Arnebia_guttata
Cassia_angustifolia	Senna_alexandrina
Styrax_benzoin	Styrax_benzoin
Gentiana_manshurica	Gentiana_manshurica;Gentiana_manshurica
Citrus_reticulate	Citrus_reticulata;Citrus_reticulata
Terminalia_chebula	Terminalia_chebula;Terminalia_chebula
Citrus_reticulata	Citrus_reticulata;Citrus_reticulata
Carthamus_tinctorius	Carthamus_tinctorius;Carthamus_tinctorius
Trichosanthes_kirilowii	Trichosanthes_kirilowii;Trichosanthes_kirilowii;Trichosanthes_kirilowii;Trichosanthes_kirilowii
Lonicera_japonica	Lonicera_japonica;Lonicera_japonica;Lonicera_japonica;Lonicera_japonica
Zizyphus_jujuba_var._inermis	Ziziphus_jujuba_var._inermis;Ziziphus_jujuba_var._inermis
Caesalpinia_sappan	Caesalpinia_sappan;Biancaea_sappan
Vitex_rotundifolia	Vitex_rotundifolia;Vitex_rotundifolia
Dictamnus_dasycarpus	Dictamnus_dasycarpus;Dictamnus_dasycarpus
Prunus_davidiana	Amygdalus_davidiana_var._davidiana;Prunus_davidiana
Lycopus_lucidus	Lycopus_lucidus;Lycopus_lucidus
Asiasarum_heteropoides_var._mandshuricum	Asarum_heterotropoides;Asarum_heterotropoides_var._mandshuricum
Capsicum_annuum	Capsicum_annuum;Capsicum_annuum;Capsicum_annuum;Capsicum_annuum
Platycodon_grandiflorum	Platycodon_grandiflorus;Platycodon_grandiflorus
Asiasarum_sieboldi_var._seoulense	Asarum_sieboldii;Asarum_sieboldii_var._seoulense
Pueraria_lobata	Pueraria_montana_var._lobata;Pueraria_montana_var._lobata
Arctium_lappa	Arctium_lappa;Arctium_lappa
Polyporus_umbellatus	Polyporus_umbellatus
Sophora_flavescens	Sophora_flavescens;Sophora_flavescens
Ophiopogon_japonicus	Ophiopogon_japonicus;Ophiopogon_japonicus
Angelica_dahurica	Angelica_dahurica;Angelica_dahurica
Atropa_belladonna	Atropa_belladonna
Notopterygium_forbesii	Notopterygium_franchetii;Hansenia_forbesii
Styrax_tonkinensis	Styrax_tonkinensis;Styrax_tonkinensis
Pinellia_ternata	Pinellia_ternata;Pinellia_ternata
Arnebia_euchroma	Arnebia_euchroma;Arnebia_euchroma
Epimedium_pubescens	Epimedium_pubescens;Epimedium_pubescens
Acanthopanax_sessilifolium	Eleutherococcus_sessiliflorus;Eleutherococcus_sessiliflorus
Cassia_acutifolia	Senna_alexandrina
Magnolia_officinalis	Houpoea_officinalis;Magnolia_officinalis
Drynaria_fortunei	Drynaria_roosii;Drynaria_fortunei
Prunus_armeniaca	Armeniaca_vulgaris_var._vulgaris;Prunus_armeniaca
Tussilago_farfara	Tussilago_farfara;Tussilago_farfara
Panax_ginseng	Panax_ginseng;Panax_ginseng;Panax_ginseng;Panax_ginseng
Gardenia_jasminoides	Gardenia_jasminoides;Gardenia_jasminoides
Perilla_frutescens_var._crispa	Perilla_frutescens_var._crispa;Perilla_frutescens_var._crispa
Epimedium_wushanense	Epimedium_wushanense;Epimedium_wushanense
Juncus_effusus	Juncus_effusus;Juncus_effusus
Atractylodes_chinensis	Atractylodes_lancea;Atractylodes_chinensis
Polygonatum_cyrtonema	Polygonatum_cyrtonema;Polygonatum_cyrtonema
Coix_lacryma-jobi_var._ma-yuen	Coix_lacryma-jobi;Coix_lacryma-jobi_var._ma-yuen
Commiphora_myrrha	Commiphora_myrrha
Dimorcarpus_longan	Dimocarpus_longan;Dimocarpus_longan
Fritillaria_cirrhosa	Fritillaria_cirrhosa;Fritillaria_cirrhosa
Forsythia_viridissima	Forsythia_viridissima;Forsythia_viridissima
Epimedium_koreanum	Epimedium_koreanum;Epimedium_koreanum
Cimicifuga_heracleifolia	Cimicifuga_heracleifolia;Actaea_heracleifolia
Rheum_palmatum	Rheum_palmatum;Rheum_palmatum
Leonurus_japonicus	Leonurus_japonicus;Leonurus_japonicus
Scutellaria_baicalensis	Scutellaria_baicalensis;Scutellaria_baicalensis
Terminalia_chebula_var._tomentella	Terminalia_chebula
Zanthoxylum_piperitum	Zanthoxylum_piperitum
Nelumbo_nucifera	Nelumbo_nucifera;Nelumbo_nucifera
Cynomorium_songaricum	Cynomorium_songaricum;Cynomorium_songaricum
Evodia_rutaecarpa_var._officinalis	Tetradium_ruticarpum;Tetradium_ruticarpum
Foeniculum_vulgare	Foeniculum_vulgare;Foeniculum_vulgare
Polygonatum_falcatum	Polygonatum_falcatum
Arisaema_heterophyllum	Arisaema_heterophyllum;Arisaema_heterophyllum
Syzygium_aromaticum	Syzygium_aromaticum
Cassia_obtusifolia	Senna_tora;Senna_obtusifolia
Sparganium_stoloniferum	Sparganium_stoloniferum;Sparganium_stoloniferum
Valerianae_faurei	Valeriana_officinalis;Valeriana_fauriei
Cinnamomum_spp.	Cinnamomum_spp.;Cinnamomum
Plantago_asiatica	Plantago_asiatica;Plantago_asiatica
Magnolia_officinalis_var._biloba	Houpoea_officinalis;Magnolia_officinalis_subsp._Biloba
Forsythia_suspensa	Forsythia_suspensa;Forsythia_suspensa
Prunus_persica	Amygdalus_persica;Prunus_persica
Swertia_japonica	Swertia_japonica
Dioscorea_batatas	Dioscorea_polystachya;Dioscorea_polystachya
Picrasma_quassioides	Picrasma_quassioides;Picrasma_quassioides
Dioscorea_japonica	Dioscorea_japonica;Dioscorea_japonica
Curcuma_phaeocaulis	Curcuma_phaeocaulis;Curcuma_phaeocaulis;Curcuma_phaeocaulis;Curcuma_phaeocaulis
Ephedra_intermedia	Ephedra_intermedia;Ephedra_intermedia
Atractylodes_macrocephala	Atractylodes_macrocephala;Atractylodes_macrocephala
Cimicifuga_foetida	Cimicifuga_foetida;Actaea_cimicifuga
Paeonia_suffruticosa	Paeonia_suffruticosa;Paeonia_suffruticosa
Gleditsia_sinensis	Gleditsia_sinensis;Gleditsia_sinensis
Ligusticum_chuanxiong	Ligusticum_sinense_cv._Chuanxiong;Ligusticum_sinense
Cinnamomum_cassia	Cinnamomum_cassia;Cinnamomum_aromaticum
Prunus_armeniaca_var._ansu	Armeniaca_vulgaris_var._ansu;Prunus_armeniaca_var._ansu
Polygala_tenuifolia	Polygala_tenuifolia;Polygala_tenuifolia
Fritillaria_przewalskii	Fritillaria_przewalskii;Fritillaria_przewalskii
Linum_usitatissimum	Linum_usitatissimum;Linum_usitatissimum
Cnidium_officinale	Cnidium_officinale
Mentha_arvensis_var._piperascens	Mentha_sachalinensis;Mentha_canadensis
Amomum_compactum	Amomum_compactum;Amomum_compactum
Origin_in_the_Korean_pharmacopeia	Synonym_in_flora_of_China;Synonym_in_NCBI
Areca_catechu	Areca_catechu;Areca_catechu;Areca_catechu;Areca_catechu
Alisma_orientale	Alisma_orientale;Alisma_plantago-aquatica_subsp._orientale
Polygonatum_kingianum	Polygonatum_kingianum;Polygonatum_kingianum
Kochia_scoparia	Kochia_scoparia;Bassia_scoparia
Thuja_orientalis	Platycladus_orientalis;Platycladus_orientalis
Cornus_officinalis	Cornus_officinalis;Cornus_officinalis
Gentiana_scabra	Gentiana_scabra;Gentiana_scabra
Phellodendron_chinense	Phellodendron_chinense;Phellodendron_chinense
Sinomenium_acutum	Sinomenium_acutum;Sinomenium_acutum
Acanthopanax_spp.	Eleutherococcus_spp.;Eleutherococcus_spp.
Evodia_rutaecarpa	Tetradium_ruticarpum;Tetradium_ruticarpum
Fritillaria_spp.	Fritillaria_spp.;Fritillaria
Akebia_quinata	Akebia_quinata;Akebia_quinata
Asparagus_cochinchinensis	Asparagus_cochinchinensis;Asparagus_cochinchinensis
Cimicifuga_simplex	Cimicifuga_simplex;Actaea_simplex
Polygonatum_sibiricum	Polygonatum_sibiricum;Polygonatum_sibiricum
Achyranthes_japonica	Achyranthes_bidentata_var._japonica;Achyranthes_japonica
Epimedium_sagittatum	Epimedium_sagittatum;Epimedium_sagittatum
Alpinia_officinarum	Alpinia_officinarum;Alpinia_officinarum
Magnolia_obovata	Houpoea_obovata;Magnolia_obovata
Zanthoxylum_schinifolium	Zanthoxylum_schinifolium;Zanthoxylum_schinifolium
Eucommia_ulmoides	Eucommia_ulmoides;Eucommia_ulmoides
Schisandra_chinensis	Schisandra_chinensis;Schisandra_chinensis
Aralia_continentalis	Aralia_continentalis;Aralia_continentalis
Codonopsis_tangshen	Codonopsis_pilosula_subsp._tangshen;Codonopsis_pilosula_subsp._tangshen
Codonopsis_pilosula	Codonopsis_pilosula;Codonopsis_pilosula
Glycyrrhiza_inflata	Glycyrrhiza_inflata;Glycyrrhiza_inflata
Lycium_chinense	Lycium_chinense;Lycium_chinense;Lycium_chinense;Lycium_chinense
Coptis_teeta	Coptis_teeta;Coptis_teeta
Prunus_mandshurica_var._glabra	Armeniaca_mandshurica_var._glabra;Prunus_mandshurica
Arisaema_amurense	Arisaema_amurense;Arisaema_amurense
Achyranthes_bidentata	Achyranthes_bidentata;Achyranthes_bidentata
Scrophularia_ningpoensis	Scrophularia_ningpoensis;Scrophularia_ningpoensis
Pogostemon_cablin	Pogostemon_cablin;Pogostemon_cablin
Poncirus_trifoliata	Citrus_trifoliata;Citrus_trifoliata
Paeonia_lactiflora	Paeonia_lactiflora;Paeonia_lactiflora
Morinda_officinalis	Morinda_officinalis;Gynochthodes_officinalis
Alpinia_oxyphylla	Alpinia_oxyphylla;Alpinia_oxyphylla
Pharbitis_purpurea	Ipomoea_purpurea;Ipomoea_purpurea
Sophora_japonica	Sophora_japonica;Sophora_japonica
Imperata_cylindrica_var._koenigii	Imperata_cylindrica_var._major;Imperata_cylindrica_var._major
Curcuma_wenyujin	Curcuma_wenyujin;Curcuma_wenyujin;Curcuma_wenyujin;Curcuma_wenyujin
Amomum_kravanh	Amomum_krervanh
Angelica_dahurica_var._formosana	Angelica_dahurica;Angelica_dahurica_var._formosana
Elettaria_cardamomum	Elettaria_cardamomum
Gentiana_truflora	Gentiana_triflora;Gentiana_triflora
Amomum_villosum	Amomum_villosum;Amomum_villosum
Myristica_fragrans	Myristica_fragrans;Myristica_fragrans
Cephaelis_ipecacuanha	Carapichea_ipecacuanha
Codonopsis_pilosula_var._modesta	Codonopsis_pilosula_subsp._pilosula;Codonopsis_pilosula_var._modesta
Aster_tataricus	Aster_tataricus;Aster_tataricus
Crocus_sativus	Crocus_sativus;Crocus_sativus
Evodia_rutaecarpa_var._bodinieri	Tetradium_ruticarpum;Tetradium_ruticarpum
Cassia_tora	Senna_tora;Senna_tora
Rheum_tanguticum	Rheum_tanguticum;Rheum_tanguticum
Polygala_senega	Polygala_senega
Zanthoxylum_bungeanum	Zanthoxylum_bungeanum;Zanthoxylum_bungeanum
Rubus_coreanus	Rubus_coreanus;Rubus_coreanus
Schizonepeta_tenuifolia	Nepeta_tenuifolia;Schizonepeta_tenuifolia
Curcuma_kwangsiensis	Curcuma_kwangsiensis;Curcuma_kwangsiensis;Curcuma_kwangsiensis;Curcuma_kwangsiensis
Gastrodia_elata	Gastrodia_elata;Gastrodia_elata
Raphanus_sativus	Raphanus_sativus;Raphanus_sativus
Prunus_mume	Armeniaca_mume_var._mume;Prunus_mume
Fritillaria_thunbergii	Fritillaria_thunbergii;Fritillaria_thunbergii
Ephedra_equisetina	Ephedra_equisetina;Ephedra_equisetina
Coptis_deltoidea	Coptis_deltoidea;Coptis_deltoidea
Morus_alba	Morus_alba;Morus_alba
Corydalis_yanhusuo	Corydalis_yanhusuo;Corydalis_yanhusuo
Glycyrrhiza_glabra	Glycyrrhiza_glabra;Glycyrrhiza_glabra
Vitex_trifolia	Vitex_trifolia;Vitex_trifolia
Liriope_platyphylla	Liriope_muscari;Liriope_muscari
Scopolia_carniolica	Scopolia_carniolica
Rosa_laevigata	Rosa_laevigata;Rosa_laevigata
Cimicifuga_dahurica	Cimicifuga_dahurica;Actaea_dahurica
Bupleurum_falcatum	Bupleurum_falcatum
Scrophularia_buergeriana	Scrophularia_buergeriana;Scrophularia_buergeriana
Coptis_chinensis	Coptis_chinensis;Coptis_chinensis
Atractylodes_japonica	Atractylodes_lancea_;Atractylodes_lancea
Curcuma_longa	Curcuma_longa;Curcuma_longa;Curcuma_longa;Curcuma_longa
Coptis_japonica	Coptis_japonica
Cephaelis_acuminata	Carapichea_ipecacuanha
Zingiber_officinale	Zingiber_officinale;Zingiber_officinale
Dolichos_lablab	Lablab_purpureus;Lablab_purpureus
Glycyrrhiza_uralensis	Glycyrrhiza_uralensis;Glycyrrhiza_uralensis
Eriobotrya_japonica	Eriobotrya_japonica;Eriobotrya_japonica
Ephedra_sinica	Ephedra_sinica;Ephedra_sinica
Cibotium_barometz	Cibotium_barometz;Cibotium_barometz
Scopolia_japonica	Scopolia_japonica
Anemarrhena_asphodeloides	Anemarrhena_asphodeloides;Anemarrhena_asphodeloides
Amomum_tsao-ko	Amomum_tsaoko;Amomum_tsao-ko
Phellodendron_amurense	Phellodendron_amurense;Phellodendron_amurense
Plantago_depressa	Plantago_depressa;Plantago_depressa
Poria_cocos	Wolfiporia_cocos
Notopterygium_incisum	Notopterygium_incisum;Hansenia_weberbaueriana
Ostericum_koreanum	Ostericum_grosseserratum
Euryale_ferox	Euryale_ferox;Euryale_ferox
Angelica_gigas	Angelica_gigas;Angelica_gigas
Lithospermum_erythrorhizon	Lithospermum_erythrorhizon;Lithospermum_erythrorhizon
Ginkgo_biloba	Ginkgo_biloba;Ginkgo_biloba
Cyperus_rotundus	Cyperus_rotundus;Cyperus_rotundus
Kalopanax_pictus	Kalopanax_septemlobus;Kalopanax_septemlobus
Epimedium_brevicornum	Epimedium_brevicornu;Epimedium_brevicornu
Arisaema_erubescens	Arisaema_erubescens;Arisaema_erubescens
Fritillaria_unibracteata	Fritillaria_unibracteata;Fritillaria_unibracteata
Crataegus_pinnatifida	Crataegus_pinnatifida;Crataegus_pinnatifida
Rheum_officinale	Rheum_officinale;Rheum_officinale
Corydalis_ternata	Corydalis_ternata
Prunella_vulgaris	Prunella_vulgaris;Prunella_vulgaris
Prunus_sibirica	Armeniaca_sibirica_var._sibirica;Prunus_sibirica
Lindera_strychnifolia	Lindera_aggregata_var._aggregata;Lindera_aggregata
Pharbitis_nil	Ipomoea_nil;Ipomoea_nil
Fritillaria_delavayi	Fritillaria_delavayi;Fritillaria_delavayi
Glehnia_littoralis	Glehnia_littoralis;Glehnia_littoralis
Astragalus_membranaceus	Astragalus_mongholicus;Astragalus_membranaceus
Amomum_villosum_var._xanthioides	Amomum_villosum;Amomum_villosum_var._xanthioides
Strychnos_nux-vomica	Strychnos_nux-vomica;Strychnos_nux-vomica
Astragalus_membranaceus_var._mongholicus	Astragalus_mongholicus;Astragalus_mongholicus
Croton_tiglium	Croton_tiglium;Croton_tiglium
Tribulus_terrestris	Tribulus_terrestris;Tribulus_terrestris
Zizyphus_jujuba_var._spinosa	Ziziphus_jujuba_var._spinosa;Ziziphus_jujuba_var._spinosa
Valerianae_spp	Valeriana_spp.;Valeriana_spp.
Trichosanthes_rosthornii	Trichosanthes_rosthornii;Trichosanthes_rosthornii;Trichosanthes_rosthornii;Trichosanthes_rosthornii
Polygonum_multiflorum	Fallopia_multiflora_var._multiflora;Fallopia_multiflora
Gentiana_lutea	Gentiana_lutea
Perilla_frutescens_var._acuta	Perilla_frutescens_var._purpurascens;Perilla_frutescens_var._acuta
Atractylodes_lancea	Atractylodes_lancea;Atractylodes_lancea
