# Supplementary material for: BOKP: A DNA Barcode Reference Library for Monitoring Herbal Drugs in the Korean Pharmacopeia
Source: Front Pharmacol. 2017 Dec 19;8:931. doi: 10.3389/fphar.2017.00931 (PMC5742532; doi:10.3389/fphar.2017.00931)
Supplement: Data Sheet 1 — The program codes for identification engine KP_IDE. [file DataSheet1.ZIP › KP_IDE_20170529/databases/publicBarcode/publicBarcode.fas]

>Crataegus_punctata_KC207066
GACTTTGGTCTTAATATATATGAGTTCTTGAAAGTAAAGGAGTAATAAAAAATTTCTTGT
TATATCAAGAGGTTTGTTATTGCTCCTTTACTATATTAGTTTTAGTATTTTTTTAGTTAT
TACTTAACTATTTGTTTTATTTGTTTTATTCTTTATTTATTTTTTTTTTTAGTAAAAAAA
AAAAAAAAATAAAGTTTTCAATTTAGGTTGTATTTTATTTTACAAGTAATGGTAAATGGC
GGAAAAATTATTAAT
>Citrus_x_paradisi_JN315366
GATTTTGGTCTTTGTGTAGGCGGGTTTTTGAAAATAACGGATCAATACTGACCCCCAGCT
GGGGGTCAGTATTGATCCGTTATTTAGTCGGGTTTCTTTATCGGGGTTCTTTATTAGTTT
TTAGTTCATTTTTTTTTTTTTTAAGTATTTTTATGCTTTTCTTTCTTTGATTTCTTTCTT
TGATTTAGTATGATATTATTGGTATGCGCTAATACTACTAATAAATTAGTAAATTTATAA
TTTTATTATTAGATTATTAATTAGAAATTAGAGTTGCCATTTTCGAATTTTACAGTTAAT
TTCATAGCAAAGAAAAAAGACAATAGAAAGGTTGTAGTTTTCTTCCCTTCGATCTTCATT
TGGCTCTTCATAAGTAAGATAAGATAAACAAAAATAATCAATGGTTGAATTTGAGATCTT
TGTATTTCAAAATTGGTAAATAGCGGAGGG
>Citrus_x_paradisi_JN315367
GATTTTGGTCTTTGTGTAGGCGGGTTTTTGAAAATAACGGATCAATACTGACCCCCAGCT
GGGGGTCAGTATTGATCCGTTATTTAGTCGGGTTTCTTTATCGGGGTTCTTTATTAGTTT
TTAGTTCATTTTTTTTTTTTTTAAGTATTTTTATGCTTTTCTTTCTTTGATTTCTTTCTT
TGATTTAGTATGATATTATTGGTATGCGCTAATACTACTAATAAATTAGTAAATTTATAA
TTTTATTATTAGATTATTAATTAGAAATTAGAGTCGCCATTTTCGAATTTTACAGTTAAT
TTCATAGCAAAGAAAAAAGACAATAGAAAGGTTGTAGTTTTCTTCCCTTCGATCTTCATT
TGGCTCTTCATAAGTAAGATAAGATAAACAAAAATAATCAATGGTTGAATTTGAGATCTT
TGTATTTCAAAATTGGTAAATAGCGGAGGG
>Cinnamomum_bejolghota_KU139822
CGCCACCCATCGCCCCCCCATCCCGCGGCATTCACATGCCCCGCGTGGGGGAGCGGAGAC
TGGCCGTCCGTGCCCGGGTCATCGGCGCGCGGTCGGCAGAAAAGGAGGACACCGTGCGGT
GCGACGCGGCGTGTGGGGAATGAGAGGCGACTCGTCGCCGATCGCACGCAGCGCCCGCAT
TCCGCCGCGCGGCGCCCGCCCGTGGGACCATACCAGCCCGCAGCCGCGGGCGCTCGGAC
>Cinnamomum_bejolghota_KU139823
CGCCACCCATCGCCCCCCCTCCCGCGGCATTCACATGCCCCGCGTCGGGGAGCGGAGACT
GGCCGTCCGTGCCCGGGTCATCGGCGCGCGGTCGGCAGAAAAGGAGGGCACCGTGCGGCG
CGACGCGGCGTGTGGGGAATGAGAGGCGACTCGTCGCCGATCGCACGCAGCGCCCGCATT
CCGCCGCGCGGTGCCGCCCGTGGGACCATATCCGCCCGCAGCCGCGGGCGCTCGGAC
>Crataegus_castlegarensis_KC173986
CGCGCCGTTGCCCCCCCTCGCCTCCCTCGGGAGCGTCGGCGGGCGGACGATGGCCTCCCG
CGCGCCACCCTGCGCAGTTGGCACAAATGCCGGGTCCCCGGCGACGAACGCCACGACAAT
CGGTGGTTGTCAGACCTCGGTTGCCTGTTGTGCGCCTTCGTTGCGCTCCGGGCGGCTCGC
GACCCCATTAACGGCCCTGCTTCGGCGGAGCTCTTCAACG
>Crataegus_castlegarensis_KC173987
CGCGCCGTTGCCCCCCCTCGCCTCCCTCGGGAGCGTCGGCGGGCGGACGATGGCCTCCCG
CGCGCCACCCCGCGCGGTTGGCACAAATGCCGAGTCCCCGGCGACGAACGCCACGACAAT
CGGTGGTTGTCAAACCTCGGTTGCCTGTTGTGCGCCTTCGCCGCGCTCCGGGCGGCTCGC
GACCCCATTAACGGCCCTGCTTCGGCGGAGCCCTTCAACG
>Crataegus_castlegarensis_KC173984
CGCGCCGTTGCCCCCCTCGACTCCCTCGGGAGCGTCGGCGGGCGGACGATGGCCTCCCGT
GCTCCACCCGGCGCGGTTGGCACAAATGCCGAGTCCCCGGCGACGAACGCCACGACAATC
GGTGGTTGACAGACCTCGGTTGCCTGTTGTGCGCTTTCGCCGCGCTGCGGGCGGCTCGCG
ACCCCAACAACGGCTCTGCTGCGGCGGAGCTATTCAACG
>Crataegus_castlegarensis_KC173985
CGCGCCGTTGCCCCCCTCGACTCCCTCGGGAGCGTCGGCGGGCGGACGATGGCCTCCCGT
GCTCCACCCGGCGCGGTTGGCACAAATGCCGAGTCCCCGGCGACGAACGCCACGACAATC
GGTGGTTGACAGACCTCGGTTGCCTGTTGTGCGCTTTCGCCGCGCTGCGGGCGGCTCGCG
ACCCCAACAACGGCTCTGCTGCGGCGGAGCTATTCAACG
>Picrasma_quassioides_KPS0164A01I
CGCATCGTCGCCCCCCTCGCGCCCGCCTCCCTGAGGCGGAGCGGTCGGGCGGAAAATGGC
CTCCCGTGTGCTCCCCGCAAGCGGTTGGCCGAAATTCGAGTCCTCGGCGACAGTTGCCGC
GACGATCGGTGGTGAAACCAAAGCCTCGAGTTACCGTCGCGCGCCGCTGTCCCCGGGCGA
AGGGCTCCTGGACCCTGATGCGCCGAACGAACGGCGCTCGCTTTG
>Crataegus_castlegarensis_KC173983
CGCGCCGTTGCCCCCCTCGACTCCCTCGGGAGCGTCGGCGGGCGGACGATGGCCTCCCGC
GCGCCACCCCGCGCGGTTGGCACAAATGCCGAGTCCCTGGCGACGAACGCCACGACAATC
GGTGGTTGACAAACCTCGGTTGCCTGTTGTGCGCTTTCGCCGCGTTGCGGGCGGCTCGCA
ACCCCAACAACGGCTCTGCTGCGGCGGAGCTATTCAACG
>Croton_klotzschianus_AY971222
CGCAACATCGCTCCCAACCTATTAGGGAGCGGAATATGGCCTCCCGTGCGGTTCCCTCTC
GCGGTTGGCCGAAAAGAATGGTCCTCGGCTGCGAATGCCGCGACAATCGGTGGTTGTAAG
ACCCTCGGACACAGTCGCGCGCACGTATGCCTTTGGATAACGAGACCCCTCTGCGTCCTT
CGTGGCACGCTCACATAG
>Ephedra_aphylla_GU968552
CAAACCACAATTCGCCCCCCGGCTCATGTCGTCGGGGGGACGGCCTTGACCGTCCGGTCC
GCCTCGGCGGTGCGGTCGGTTGAAATGCAAAAGGGGACCTTCGCATGCTCTCCGACGGTG
GGAGGTTGCGCATCGCGGCCCGCTTCCCGGGAGGGGTCGCATCCGGCACCGACTGTGCGG
GAGATGCTGCGTAAGGTTTCCCGATCGAAAAAGGACTTCACCAGAGGCGGGATTTATTCC
CGTCGCAAACG
>Crataegus_castlegarensis_KC173988
CGCGCCGTTGCCCCCCCTCGCCTCCCTCGGGAGCGTCGGCGGGCGGACGATGGCCTCCCG
CGCGCCACCCCGCGCGGTTGGCACAAATGCCGAGTCCCCGGCGACGAACGCCACGACAAT
CGGTGGTTGTCAAACCTCGGTTGCCTGTTGTGCGCCCTCGCCGCGCTCCGGGCGGCTCGC
GACCCCATTAACGGCCCTGCTTCGGCGGAGCCCTTCAACG
>Crataegus_castlegarensis_KC173989
CGCGCCGTTGCCCCCCCTCGACTCCCTCGGGAGCGTCGGCGGGCGGACGATGGCCTCCCG
CGCTCCACCCCGCGCGGTTGGCACAAATGCCGAGTCCCCGGCGACGAACGCCATGACAAT
CGGTGGTTGACAGACCTCGGTTGCCTGTTGTGCGCTTTCGCCGCGCTGCGGGCGGCTCGC
GACCCCAACAACGGCTCTGCTGCGGCGGAGCTATTCAACG
>Salvia_persepolitana_KU563858
CGCATCGCGTCGCCCCCCCACCATGTGCGGGGGCGGATACTGGCCTCCCGTGCGCCCCGG
CGCGCGGCTGGCCCAAATGCGATCCCTCGGCGACTCATGTCACGACAAGTGGTGGTTGAA
ATCTCAATCTCTTGCGCCGTCGTGCCGCTGCGTCGTCCGTAAGGGCATCCATCAACGACC
CAACGGCTGGGGCGCCTCGCGGCGCCCCGACCTTCGACCG
>Crataegus_ashei_EU500436
CGCGCCGTTGCCCCCCCTCGCCTCCCTCGGGAGCGTCGGCGGGCGGACGATGGCCTCCCG
CGCGCCACCCCGCGCGGTTGGCACAAATGCCGAGTCCCCGGCGACGAACGCCACGACAAT
CGGTGGTTGTCAGACCTCGGTTGCCTGTTGTGCGCCTTCGCCGCGCYCCGGGCGGCTCGC
GACCCCATTAACGGCCCTGCTTCGGCGGAGCTCTTCAACG
>Gentiana_acaulis_KU674247
GACCTCGGTCTTAATCCTAGAATTCTATTATATAATTCTAATATAGGATTATTCTAATAT
AGGATTAAGAATTAAAATAAAGGAGCAATGTGGATTATTGCTCCTTTATTTTAATTCTAG
TTCGGTAAGGATTATTATTAGAAATTATTTTAAGAATATTAAAATAATCTATATTTTAAT
ATTAGTTATCAATATTGGTAACTAAGATATAAAGAAGAAAAAGAAGAATATGTTTAAAAT
GACATTACAATTATAACAAATTCTAAATAAAAAACTAGTAAAACAAAAAAATATAAAAAA
GAGTGAAAACAAAATAAAACAGTATCCAAAATGTCAAGACTAAAGAAATACAGATAGTCA
AGGG
>Senna_gaudichaudii_KU564728
CTAATATATATATGAGTTTTTGAACGTAAAGGAGCAATATCAAGAGGGTTGATATTGCTC
CTTTACTTTCTTTTTTAGTAGTCTTTTTCTTCATATTCAAAATTTTTTTTTATTTACTTC
AATATAACATTATTTTAACATAAGAAAAAGATATTGGAGTTTCGTACTTTTTTTTTACTA
ATTTCTACGTTTTTATGATCAATCCTTTCTTAGAAGACGAGTCTYAAAGACGAGGAAAAA
CTTAAAAATAATGAAAAAYATCWGTAATTTTTTT
>Commiphora_kerstingii_AY831915
GATTTCGGTCTTTGTGTATACGAGTTTTTGAAAATAACGGAGCAATACCGACCCTCTTGC
GAGAAATTGGTATTGCTCCGTTATCGCTATTTAGTAGTTTTTCTTTAGTACTTTTTTCTT
TCCATATCTTTGTTTTCAACAAAACAAAAGTATTTTTATGCCTTTGATTTAGTCCCTTAC
TTATCCTTATATACTAATAATTAGAAACTAATCGAATATATAGAATAATAGAAAAAAAAC
TAATATAGAAACTCGAATCGATTAGATAAAAAGATAAAAGTTGGAATTTTCTGTCTCTTG
GATCTGAATTTCGATCTTCATAAGTTAAGATAAAAAATCAAAAATAATGATCAATGCTAG
AAATTGAAATCTTTGGATTTTTTTATTTAAATCGAAATAGTGGAGGG
>Fallopia_multiflora_KPS0175A02I
CGCACCGCGTCGCCCCCACCCCCTCCGGGGGATCGGGGCGGAGACTGGCCCCCCGTGCGC
CCCCGCGCGCGGCCGGCCTAAACGCAGACCCCGCGGCCGCAAAACGGCGCGACGATTGGT
GGTGTGGCCCTGCGCATCGCGTCGCGCCACGAGCGGCCCCCGGCGGCCACGGCCGACCCC
CCACGAACCGTTG
>Ligusticum_acuminatum_KC295138
GACCGGGTTTTAGTATATACGAGTTTTTTGAAATAAAAAAAGCAATACCGCCCTCTTGAT
AGAACAAGAGGGCGGTATTGCTTTTTTTTTATATTTCAGACTGTTTTAGATAAACAAATA
TTTTTGAATGATCAAAAAGGAATCCTTTGAAATAAAAATAAATAAAATAAAATTGGCGGG
>Ligusticum_acuminatum_KC295139
GACCGGGTTTTAGTATATACGAGTTTTTTGAAATAAAAAAAGCAATACCGCCCTCTTGCC
TCTTGATAGAACAAGAGGGCGGTATTGCTTTTTTTTATATTTCAGACTGTTTTAGATAAA
CAAATATTTTTGAATGATCAAAAAGGAATCCTTTGAAATAAAAATAAATAAAATAAAATT
GGCGGG
>Crataegus_castlegarensis_KC173982
CGCGCCGTTGCCCCCCTCGACTCCCTCGGGAGCGTCGGCGGGCGGACGATGGCCTCCCGC
GCGCCACCCCGCGCGGTTGGCACAAATGCCGAGTCCCTGGCGACGAACGCCATGACAATC
GGTGGTTGACAAACCTCGGTTGCCTGTTGTGCGCTTTCGCCGCGTTGCGGGCGGCTCGCG
ACCCCAACAACGGCTCTGCTGCGGCGGAGCTATTCAACG
>Curcuma_longa_KF304330
ATAGCGATTGTATGGCCAATCATTGTGGGTATAATGGTAGATGCCCGAGACCAAGTTACT
ATTATTTCTTTCTCTTCCCTCGTGTTGAGTTTTTCAATTTTTGCCGATAAATGATTAGCT
ACAAAAGGGTTTTTTTTTAGTGAACGTGTCATGTCACAGTGTATTACTCCTTTTTTTTTA
CATTTTTTATTTTAAAGATTGGCATTCTATGTCCAATATCTCGATCTAAGTTAAGTATGG
AGGTCAGAATAAATACAATAATGATGAAGG
>Ephedra_coryi_AY849366
GTTATGCATGAACGTAATGCTCACAATTTTCCTCTTGATTTGGCATCAATGGAATTCAAT
TCTATAGATGGTTAATTAGATAGAATTCTAGGTATTCCTTTCATCGTACCAAACCTCTAA
AGGAGGTTTGGTACCTTATCTGTCTTTGTTCATATCCACATTATAAGATATCGAGTTTTT
TACTGTTGTATTTGAGGATATATAAGGAATTTGAATTAGATATGTGCATCCAGCAGGAAT
TGAACCCGCGAGTTCGCCAATTATGAGTTGGGCGCTTTAACCATTCAGCCATGGATGCTG
GAGAAAAGCTCATCCGGAATAATCAATTCATTCGATAATATGAGTGAGTATCGACTTAGG
GTAGCCAAGTACTCATATCCCAATCATGCCAAACATAGAAAATGCAACGGAAAAACTTGT
GGGAGTGAGTACCGATCTTGCAACACTTGGATTTCCTGTTGGATTTCCTGGAATAAGTCG
CCCACATTCCGTAGGATGAACAGAAAACAACTCTTTTCTTGAAAGTAATGTTGATTAGAT
AGATTTTATGG
>Rubus_jianensis_KU881166
CACGTCGTTGCCCCCCCAAACCCCCTCGGGAGTTGGGCGGGACGGATGATGGCCTCCCGT
GTGCTCCGTCATGCGGTTGGCATAAAAAACAAGTCCCCGGCGACTAACGCCACGACAATC
GGTGGTTGTCAAACCTCTGTTGCCTATCGTGTGCGCGTGTCGAACGAGGGCTCAACGAAC
CATGCTGCATTGATTCGTCGATGCTTTCAACG
>Salvia_namaensis_KJ584217
CGCATCGCGTCGCCCCCCATCCATGCGCGCACAGCGCCGGTTGCGGGGGCGGATATTGGC
CTCCCGTACGCCTCGGCATGCGGCTGGCCCAAATGCGATCCCTCGGCGACTCATGTCACG
ACAAGTGGTGGTTGAACTCTCAATCTCTTGCGCCGTCGTGCCACTGCGTCGTCCGCATGG
GCATCCATCAACGACCCAACGGTGCTGGTGCCTCACGGCGCCACACCTTCGACCG
>Rosa_vosagiaca_KJ575517
GACTTTGGTCTTAGTATATATGAGTTCGTGAAAGTTTTGAAAGTAAAGGAGCAATACTAA
AATTCTTGTTATATCAAGAGGTTTGGTGTTGCTCCTTTACCATATTACTTTAATTATTAA
TTAAAATAATTATTAATTAAAATTATTACTATATATTACTATAATTAAATTAGTATTTTA
GTACTATTTTTTTTTACTAAAAGATTAAAATAAAAGGGTTTCCATTTATGTTGTATTCTC
CTTTACAAGTAATGATAAATGGTGGAAATATTTGTAATTTCTATTTTTAGTTAAATAGTA
CAA
>Glycyrrhiza_inflata_KMS0125A03I
CAGACCGTTGCCCGACAACAATTGCCTCGCGATAGGTACTTTGGTTGTGCAGGGTGAATG
TTGGCTTCCCGTGAGCATTGCGGCCTCACGGTTGGCTCAAAACTGAGTCCATGGTAGGGT
TTGGCATGATCGATGGTGGTTGAGTGACGCTCGAGACCAATCATGTGTGACTCCACTGAG
TTTGGGCTCTGTAACCAATAGGCGTCTTTGAACGCTCGTGATG
>Syzygium_aromaticum_KPS0053A03I
CACATGGCGTTGCCCCTAACTCCTCGCCTTGAATTGGGCGGGCGGGACTTGGGTGCGTAC
GTTGGCCTCCCGAGATGACCTTATCCCGGTTGGCCCAAAATCGAGCGTTGGAGCGATTAG
CACCACGACATTCGGTGGTTGATGAGACCCCAATGATCAATGTCGTGCGTGTCGCTCATG
CACACGCTCCACGAATCTACCTATCACCAACG
>Aconitum_longecassidatum_JN043760
GATTTAGGTCTTGGTGCATGCCTGGCTTAGTGTATATGAGTCATTGAAGTTGCAGGAGTA
ATACCCTATTTCTTATTCTGTTAAGAGGCTGGGTATTGCTCCTGCATTTTGTTTGTATTA
AGTAAAAAATTTACTTTAACAGATTGGTGTTGGTTTGGTGAATTCTAGATTATAATACTA
TTATGATTATATGATATGATTATGTTCCTCAAAAATTTTTTTTTATTTGATAAAGCAGAG
GG
>Aconitum_longecassidatum_JN043761
GATTTAGGTCTTGGTGCATGCCTGGCTTAGTGTATATGAGTCATTGAAGTTGCAGGAGTA
ATACCCTATTTCTTATTCTGTTAAGAGGCTGGGTATTGCTCCTGCATTTTGTTTGTATTA
AGTAAAAAATTTACTTTAACAGATTGGTGTTGGTTTGGTGAATTCTAGATTATAATACTA
TTATGATTATATGATATGATTATGTTCCTCAAAAATTTTTTTTTATTTGATAAAGCAAAG
GG
>Wolfiporia_cocos_KX674754
CGGAACCCTCAACTCCGTCCGCCTTTGTTGGGGCGGGCTCGGAGCTTGGAATTGGAGGCC
CTTTGCCGCGCCTTTCCCTTCTACGATCCGTAGACCGGGGGTGGCCGCGCGGCTCCTCCC
AAACGCATTAGCCCGGACCGGATTGAAAAGGGAACCATCGGACCGGCGTCGATAGGGGCG
TTCGCGCCCACGTCAACGCCGTTGAACGGGAACCCTAGAAATCGTTAAGGTCGGCTTCTA
AAAGGCGCGTCTCGTCGGGGGCGGGTCGGATGGACAAACAGATTAGAGCGGATCGAAAAA
GTACCTCGATGTGAGGAGTTTGTAGGTTCCACCCCGATAGCCGTTATAGACGGAATGCCA
CAGTGGGCGGGGACCGCTCCGAAAGGAAGAGGGAAAATAAAAGATCTCGACTCCGGTTTG
GCGTCCCTCCTCCCTCCGCCGTCTCGAGGCGTCAGAAACCCT
>Aconitum_ranunculifolium_KY417514
GATTTAGGTCTTGGTGCATGCCTGGCTTAGTGTATATGAGTCATTGAAGTTGCAGGAGTA
ATACCCTATTTCTTGTTCTGTTAAGAGGCTGGGTATTGCTCCTGCATTTTGTTTGTATTA
AGTAAAAAATTTACTTTAACAGATTGGTGTTGGTTTGGTGAATTCTAGATTATAATACTA
TTATGATTATATCATATGATTATGTTCCTCAAAATTTTTTTTTTATTTGATAAAGC
>Glycyrrhiza_inflata_KMS0125A03P
CCATCTATAAATGGATAATATTTTGGTTTTAAAGAAGGATACGAGGTTTTGAAAGTAAAG
GAGTAATATCAACATTGTTGATATTACTCCCTTCTTGACTTTTACTTTTCTTAGTAGTCT
ATATATGTATATATATACATACATATTGTAATACATATGACTTCACAATGTAAAATCAGA
AAAAAAGAAATGTTTTCTTATTTTTTCTGATTTTCTCGTATTTTAGAAGACGCGTAAGAA
CTTAAAAGAGAAGAAAATAAGTGATAATGAAAAAGTCTAAATGGAAAATTAGATAATTTA
TACAT
>Panax_japonicus_var._bipinnatifidus_HQ112818
GACCCGGTCTTAGTGTATACGAGTTTTTTTGAAATAAAAAGGAGCAATAACCTCTTTCTT
GTTCTATCAAGAGGGCGGTATTGCTCCTTTTTTTATTTAGTAGTATTTGACTTACCTAGT
TTCTTTAAATAACTTTAAAGAAACGTCGTTTTATTTTTATCGGTTGGTTCATGAGTGAGT
ATCATGCTTTCGTTCTGTATTAATCATTAATCTATAATTTAGCTACTTCTTCCCAATCTT
TATCTTTTGGGAAGTATTTTTTTAAAAGAAAAGATAAAAATGTTGAACTTTTTACTTAGT
TAATACTTAATATTTTTATCTCGAAAATAAGAAAGATAAGAAAGAAATAATGATGAATGG
TAAAAATTTAATCTTTTGAAACGTAAGGAAAAGAATAGTAGGGG
>Panax_japonicus_var._bipinnatifidus_HQ112819
GACCCGGTCTTAGTGTATACGAGTTTTTTTGAAATAAAAAGGAGCAATAACCTCTTTCTT
GTTCTATCAAGAGGGCGGTATTGCTCCTTTTTTTATTTAGTAGTATTTGACTTACCTAGT
TTCTTTAAATTTATTTAATTTATTTAAAGAAACGTCGTTTTATTTTTATCGGTTGGTTCA
TGAGTGAGTATCATGCTTTCGTTCTGTATTAATCATTAATCTAGAATTTAGCTACTTCTT
CCCAATCTTTATCTTTTGGGAAGTATTTTTTTAAAAGAAAAGATCAAAATGTTGGACTTT
TTACTTAGTTAATACTTAATATTTTGATCTCGAAAATAAGAAAGATAAGAAAGAAATAAT
GATGAATGGTAAAAATTTAATCTTTTGAAACGTAAGGAAAAGAATAGTAGGGG
>Rubus_tephrodes_KU881188
CACGTCGTTGCCCCCCCAAACCCCCTCGGGAGTTGGGCGGGACGGATGATGGCCTCCCGT
GTGCTCCGTCATGCGGTTGGCATAAAAAACAAGTCCTCGGCGACTAACGCCACGACAATC
GGTGGTTGTCAAACCTCTGTTGCCTATCGTGTGCGCGTGTCGAACGAGGGCTCAACGAAC
CATGCTGCATTGATTCGTCGATGCTTTCAACG
>Aconitum_scaposum_KY417324
CACACAGCGTCGCACCCCACCAACAAGGTTTGTTGGGGAGCGGATATTGGCCCCCCGGGC
CCTTGCGGGCACGGTCGGCACAAATGTTGGTCCCCGGCGGCGAGCGTCGCGGTCAGTGGT
GGTTGTATTTCTCATCCTCCAAAGACATCAAGACGCGTCGTCCTCGTTGCTCGTTGGGAC
GCATTCACCCTATGGAGCCACTTTATGTGGC
>Aconitum_scaposum_KY417325
CACACAGCGTCGCACCCCGCCAACAAGGTTTGTTGGGGAGCGGATATTGGCCCCCCGGGC
CCTTGCGGGCACGGTCGGCACAAATGTTGGTCCCCGGCGGCGAGCGTCGCGGTCAGTGGT
GGTTGTATTTCTCATCCTCCAAAGACATCAAGACGCGTCGTCCTCGTTGCTCGTTGGGAC
GCATTCACCCTATGGAGCCACTTTATGTGGC
>Aconitum_scaposum_KY417326
CACACAGCGTCGCACCCCGCCAACAAGGTTTGTTGGGGAGCGGATATTGGCCCCCCGGGY
CCTTGCGGGCACGGTCGGCACAAATGTTGGTCCCCGRCGGCGAGCGTCGCGGTCAGTGGT
GGTTGTATTTCTCATCCTCCAAAGACATCAAGACGCGTCGTCCTCGTTGCTCGTTGGGAC
GCATTCACCCTATGGAGCCACTTTATGTGGC
>Aconitum_scaposum_KY417327
CACACAGCGTCGCACCCCGCCAACAAGGTTTGTTGGGGAGCGGATATTGGCCCCCCGGGY
CCTTGCGGGCACGGTCGGCACAAATGTTGGTCCCCGRCGGCGAGCGTCGCGGTCAGTGGT
GGTTGTATTTCTCATCCTCCAAAGACATCAAGACGCGTCGTCCTCGTTGCTCGTTGGGAC
GCATTCACCCTATGGAGCCACTTTATGTGGC
>Panax_japonicus_var._bipinnatifidus_HQ112816
GACCCGGTCTTAGTGTATACGAGTTTTTTTGAAATAAAAAGGAGCAATAACCTCTTTCTT
GTTCTATCAAGAGGGCGGTATTGCTCCTTTTTTTATTTAGTAGTATTTGACTTACCTAGT
TTCTTTAAATAACTTTAAAGAAACGTCGTTTTATTTTTATCGGTTGGTTCATGAGTGAGT
ATCATGCTTTCGTTCTGTATTAATCATTAATCTATAATTTAGCTACTTCTTCCCAATCTT
TATCTTTTGGGAAGTATTTTTTTAAAAGAAAAGATAAAAATGTTGAACTTTTTACTTAGT
TAATACTTAATATTTTTATCTCGAAAATAAGAAAGATAAGAAAGAAATAATGATGAATGG
TAAAAATTTAATCTTTTGAAACGTAAGGAAAAGAATAGTAGGGG
>Panax_japonicus_var._bipinnatifidus_HQ112817
GACCCGGTCTTAGTGTATACGAGTTTTTTTGAAATAAAAAGGAGCAATAACCTCTTTCTT
GTTCTATCAAGAGGGCGGTATTGCTCCTTTTTTTATTTAGTAGTATTTGACTTACCTAGT
TTCTTTAAATAACTTTAAAGAAACGTCGTTTTATTTTTATCGGTTGGTTCATGAGTGAGT
ATCATGCTTTCGTTCTGTATTAATCATTAATCTATAATTTAGCTACTTCTTCCCAATCTT
TATCTTTTGGGAAGTATTTTTTTAAAAGAAAAGATAAAAATGTTGAACTTTTTACTTAGT
TAATACTTAATATTTTTATCTCGAAAATAAGAAAGATAAGAAAGAAATAATGATGAATGG
TAAAAATTTAATCTTTTGAAACGTAAGGAAAAGAATAGTAGGGG
>Aster_procerus_KP313683
CGCATCGCGTCGCTCCCACCATTCCTTCCTTCGGGATGCTTGGTTGGGGGCGGATAATGG
CCTCCCGTTCCTGACCGAGCGGTTGGCCAAAATAAAAGTCCCCTTTGATGGATGCACGAC
TAGTGGTGGTTGACAAAACCCGGTATCGTGTCGTGTGTCTTGTCGAAAGGGTGCATCTTA
ATAGACCCATCGCGTTGTCACGAAGCAACGCATCGA
>Panax_japonicus_var._bipinnatifidus_HQ112815
GACCCGGTCTTAGTGTATACGAGTTTTTTTGAAATAAAAAGGAGCAATAACCTCTTTCTT
GTTCTATCAAGAGGGCGGTATTGCTCCTTTTTTTATTTAGTAGTATTTGACTTACCTAGT
TTCTTTAAATTTCTTTAATTTATTTAAAGAAACGTCGTTTTATTTTTATCGGTTGGTTCA
TGAGTGAGTATCATGCTTTCGTTCTGTATTAATCATTAATCTAGAATTTAGCTACTTCTT
CCCAATCTTTATCTTTTGGGAAGTATTTTTTTAAAAGAAAAGATAAAAATGTTGGACTTT
TTACTTAGTTAATACTTAATATTTTTATCTCGAAAATAAGAAAGATAAGAAAGAAATAAT
GATGAATGGTAAAAATTTAATCTTTTGAAACGTAAGGAAAAGAATAGTAGGGG
>Alisma_orientale_KMS0006A03I
CGCCTCTAGGCGCTCCCCTCCCACTTGAGTTCAGCATCTTGATGTTGGCCTTGTTGGTGG
TGGATGCGGATGTTGGCCTTCCGTGGCTTTGCCGCCGCGGTGGGCTGAAGGATGTGGAGT
CGGTCCGTCCAACGTTATTGGGCATGACTGTGCTGGGTCGCTGCTGCTACTGCTCGTTGC
TCGCTGGGTGCGGCAGTCTTAGCAAATGCGGGCATCGTCGTTGTGTCGAGTAGCCTTGTT
GTCGGACTCTTACGCCAGTAAAGTTACCACGATTGGTATATCAGCGGTCACACCGTTGGT
TCCTCATATTG
>Vitex_pinnata_JX856528
CGCATCGCGTCGCCCCCCCACCCGAGCACTTCGCTCGCGACCGGGGGCGGAGATTGGCCT
CCCGTGCCCCTCGGCGCGGCCGGCCCAAATGTGATCCCTCGGCGACGCACGTCACGACCA
GTGGTGGTTGAATCTCAACTCGCGTGCTGTCGTGCGGCGCGGCGTCGTCCGAAGTGGAAT
CAAACGATGACCCGATGGCGCATTGCGCCTCCGACCG
>Alpinia_guinanensis_AY742353
TGGCATCGTCGCCTTTGCTSCTTGCTKTGTCGGTGCCAAGCGCGGAAATTGGCCTCSTGT
GCCCTSGGGCACAGTCGGCTGAAGAGTGGGTAATCCGMAGKCGKCGGGCGCGATGGGTGT
TGGWCGSCCTGTGCGTGAACTGAACGTCGKMCCCGTCGTGTTGAGATGAGTCCTCAAGAG
ACCCTGTGTGATAGCGGCGCCGCATDAAAGCGYCGGGTCCATCAAATTG
>Panax_zingiberensis_U41700
CGCATCGCGTCGCCCCCCAACCCATCACTCCCTTGCGGGAGTCGAGGCGGAGGGGCGGAT
AATGGCCTCCCGTGTCTCACCGCGCGGTTGGCCCAAATGCGAGTCCTTGGCGATGGACGT
CACGACAAGTGGTGGTTGTAAAAAGCCCTCTTCTCATGTCGTGCGGTGACCTGTCGCCAG
CAAAAGCTCTCATGACCCTGTTGCGCCGTCCTCGACGCGCGCTCCGACCG
>Fritillaria_unibracteata_KMS0099A03I
CGCCTTGTTTCGCTCCGTGCCCAATGACCCTTCGGGTGCGGTCACGGATGCGGAGATTGG
CCCCCCGTGCCTCGTGTGCGGCGGGCTTAAGCGCGGGCTGTCGGCGTCGGGATGGGCACG
ACGAGTGGTGGACGGAGCACCAGCAGGATGTTGTGGCCCCCCGTCGCCTTAAGGGGCTCA
AGAGACCCGGAACGGGCGAGCCGTGCTCCGTACGAGGAGGGCGTGCCGTCTCGCAATG
>Gentiana_clusii_KU674282
GACCGAGGTCTTAATCCTATAATTAGAATATAGGATTAAGAATTAAAATAAAGGAGCAAT
AATACACTTCTTGTTTTATCAAGGGGGCGTTATTGCTCCTTTATTTTAATTCTAGTTTGG
TAAGTATTATTATTAGAACTAATTCTTATTCTTAGAATATATTAAGAATCTATATTTGAA
TATTAGTTATCACTATTCGTAACTAAGATATAAAGAATAATATGTTTGAAATGACATTAG
AATTTTAACAAATTCTAAATAAAAAACTAGTAAAACAAAAAAATGAAAATAGTATCAAAA
ATGTAAAGACTAAAGAAATACAGATAGTCAAGGG
>Gentiana_clusii_KU674281
GACCGAGGTCTTAATCCTATAATTAGAATATAGGATTAAGAATTAAAATAAAGGAGCAAT
AATACACTTCTTGTTTTATCAAGGGGGCGTTATTGCTCCTTTATTTTAATTCTAGTTTGG
TAAGTATTATTATTAGAACTAATTCTTATTCTTAGAATATATTAAGAATCTATATTTGAA
TATTAGTTATCACTATTCGTAACTAAGATATAAAGAATAATATGTTTGAAATGACATTAG
AATTTTAACAAATTCTAAATAAAAAACTAGTAAAACAAAAAAATGAAAATAGTATCAAAA
ATGTAAAGACTAAAGAAATACAGATAGTCAAGGG
>Gentiana_clusii_KU674280
GACCGAGGTCTTAATCCTATAATTAGAATATAGGATTAAGAATTAAAATAAAGGAGCAAT
AATACACTTCTTGTTTTATCAAGGGGGCGTTATTGCTCCTTTATTTTAATTCTAGTTTGG
TAAGTATTATTATTAGAACTAATTCTTATTCTTAGAATATATTAAGAATCTATATTTGAA
TATTAGTTATCACTATTCGTAACTAAGATATAAAGAATAATATGTTTGAAATGACATTAG
AATTTTAACAAATTCTAAATAAAAAACTAGTAAAACAAAAAAATGAAAATAGTATCAAAA
ATGTAAAGACTAAAGAAATACAGATAGTCAAGGG
>Gentiana_clusii_KU674287
GACCTCGGTCTTAATCCTATAAATTAGAATATAGGATTAAGAATTCAAATAAAGGAGCAA
TAACGCCCCCTTGATAAAACAAGAAGTGTATTATTGCTCCTTTATTTGAATTCTAGTTCG
GTAAGTATTATTAGAACTAATTCTTATTCTTAGAATATATTAAGAATCTATATTTTAATA
TTAGTTATCAATATTCGTAACTAAGATATAAAGAAGAATATGTTTGAAATGACATTAGAA
TTTTAACAAATTCTAAATAAAAAACTAGTAAAACAAAAAAATGAAAATAGTATCAAAAAT
GTAAAGACTAAAGAAATACAGATAGTCAAGGG
>Gentiana_clusii_KU674286
GACCTCGGTCTTAATCCTATAAATTAGAATATAGGATTAAGAATTCAAATAAAGGAGCAA
TAACGCCCCCTTGATAAAACAAGAAGTGTATTATTGCTCCTTTATTTGAATTCTAGTTCG
GTAAGTATTATTAGAACTAATTCTTATTCTTAGAATATATTAAGAATCTATATTTTAATA
TTAGTTATCAATATTCGTAACTAAGATATAAAGAAGAATATGTTTGAAATGACATTAGAA
TTTTAACAAATTCTAAATAAAAAACTAGTAAAACAAAAAAATGAAAATAGTATCAAAAAT
GTAAAGACTAAAGAAATACAGATAGTCAAGGG
>Gentiana_clusii_KU674285
GACCTCGGTCTTAATCCTATAAATTAGAATATAGGATTAAGAATTAAAATAAAGGAGCAA
TAATACACTTCTTGTTTTATCAAGGGGGCGTTATTGCTCCTTTATTTTAATTCTAGTTCG
GTAAGTATTATTAGAACTAATTCTTATTCTTAGAATATATTAAGAATCTATATTTTAATA
TTAGTTATCAATATTCGTAACTAAGATATAAAGAAGAATATGTTTGAAATGACATTAGAA
TTTGTTAAAATTCTAAATAAAAAACTAGTAAAACAAAAAAATGAAAATAGTATCAAAAAT
GTAAAGACTAAAGAAATACAGATAGTCAAGGG
>Gentiana_clusii_KU674284
GACCGAGGTCTTAATCCTATAATTAGAATATAGGATTAAGAATTAAAATAAAGGAGCAAT
AATACACTTCTTGTTTTATCAAGGGGGCGTTATTGCTCCTTTATTTTAATTCTAGTTTGG
TAAGTATTATTATTAGAACTAATTCTTATTCTTAGAATATATTAAGAATCTATATTTGAA
TATTAGTTATCACTATTCGTAACTAAGATATAAAGAATAATATGTTTGAAATGACATTAG
AATTTTAACAAATTCTAAATAAAAAACTAGTAAAACAAAAAAATGAAAATAGTATCAAAA
ATGTAAAGACTAAAGAAATACAGATAGTCAAGGG
>Dioscorea_bulbifera_HQ637948
GACTTTTCTTTTGTCTTAATGTATATGAATCGTTGAAGGAGCAATATCGAATATCTTGTT
CGAACAAGAAGTTTGGTATTGCTCCCCTTTTCAATTTTTCCCGATAAATGATCAACTACA
AAAGGATTTTTTTTTAGTGAACGTGTCACAGCGGATTACTCCTTTATTTTTTACATTTTT
AAGATTGGCATTCTATGTTCAATATCTCGATCTAATAAGGTAAGAATAAATTTAAATACA
ATAATGATGAATGGAAAAAGAGAAAATCCTTTAGCTAGG
>Gentiana_clusii_KU674288
GACCTCGGTCTTAATCCTATAAATTAGAATATAGGATTAAGAATTAAAATAAAGGAGCAA
TAACGCCCCCTTGATAAAACAAGAAGTGTATTATTGCTCCTTTATTTTAATTCTAGTTCG
GTAAGTATTATTAGAACTAATTCTTATTCTTAGAATATATTAAGAATCTATATTTTAATA
TTAGTTATCAATATTCGTAACTAAGATATAAAGAAGAATATGTTTGAAATGACATTAGAA
TTTGTTAAAATTCTAAATAAAAAACTAGTAAAACAAAAAAATGAAAATAGTATCAAAAAT
GTAAAGACTAAAGAAATACAGATAGTCAAGGG
>Rubus_palmensis_KM037461
CACGTCGTTGCCCCCCCCAAACCCCTCGGGAGTTGGGCGGGACGGATGATGGCCTCCCGT
GTGCTCTGTCATGCGGTTGGCATAAAAATAAGTCCTCGGCGACCAACGCCACGACAATCG
GTGGTTGTCAAACCTCTGTTGCCTATCGTGTGCGCGTGTCGAGCGAGGGCTCAGCAAACC
ATGTTGCATCGATTCGTCGATGCTTTCAACG
>Rubus_palmensis_KM037460
CACGTCGTTGCCCCCCCCAAACCCCTCGGGAGTTGGGCGGGACGGATGATGGCCTCCCGT
GTGCTCTGTCATGCGGTTGGCATAAAAATAAGTCCTCGGCGACTAACGCCACGACAATCG
GTGGTTGTCAAACCTCTGTTGCCTATCGTGTGCGCGTGTCGAGCGAGGGCTCAGCAAACC
ATGTTGCATCGATTCGTCGATGCTTTCAACG
>Ephedra_gerardiana_AY755745
CAAACCACAATTCGCCCCCCGGCTCATGTCGTCGGGGGGACGGCCTTGACCGTCCGGTCC
GCCTCGGCGGTGCGGTCGGTTGAAATGCAAAAGGGGACCTTCGCATGCTCTCCGACGGTG
GGAGGTTGCGCATCGCGGCCCGCTTCCCGGGAGGGGTCGCATCCGGCACCGGCCGTGCGG
GAGATGCTGCGCGAGGTTTCCCGATCGGAAAAGGACTTCACCAAAGGCGGGATTTATTCC
CATCGCAAACG
>Epimedium_sagittatum_KPS0086A01I
CGCACAGCGTCGCTCCCACCATGATGCCTTTGTTCTGTTATCGGGCAACTGCAACGTGGC
TTGGGAAGCGGATATTGGCCCCCCGTACCTTTGTAGGCGCGGCCGGCCTAAAATTCGGCC
CTCGGCGACGAGCGTCACGATCAGTGGTGGTTGAATAACCCCTTTGTCATAGACCGGTAT
CGTGTTGTTTCGTCGTCTATTTGGGCCATATGGACCCTTGCGTGTCGTATAAACGACATT
CACTCTG
>Rubus_alexeterius_var._acaenocalyx_KU881055
CACGTCGTTGCCCCCCCCAAACCCCCTCGGGAGTTGGGCGGGACGGATGATGGCCTCCCG
TGTGCTCTGTCATGCGGTTGGCATAAAAAATAAGTCCTCGGCGACTAACGCCACGACAAT
CGGTGGTTGTCAAACCTCTGTTGCCTATCGTGTGCGCGTGTCGAACGAGGGCTCAATGAA
CCATGCTGCATTGATTCGTCGATGCTTTCAACG
>Saposhnikovia_divaricata_KX675121
CGCATCGTCTTTGCCCACAGACCACTCACACCTGAGAAGTTGTGTAGGTTTGGGGGCGGA
AACTAGCCTCCCGTACCTTGTCGTGCGGTTGGCGGAAAAACGAGTCTCCGGCGACGGATG
TCGCGACATCGGTGGTTGTAAAAGACCCTCTTCTCTTGTCGCGCGAATCCTCGTCATCTT
AGAGAGATCCAGGACCCTTAGGCAGCACACACTCTGTGCGCTTCGACTG
>Syzygium_seemannii_EF026613
ACACATGGCGTTGCCCCTAACCCCTCGCCTTGAATGGGGCGGGCGGGACTTGGGTGCGTA
TGTTGGCCTCCCGAGATGACCCTATCCCGGTTGGCCCAAAATCGAGCGTCGGAGCGATTA
GCACCACGACATTCGGTGGTTGATTAGACCCCAATGATCAATGTCGCGCGTGTCGCTCGT
GCACATGCTCCACGAATCTACCTTTCTCCAAC
>Crataegus_rivularis_EU500277
GACTTTGGTCTTAATATATATGAGTTCTTGAAAGTAAAGGAGTAATAAAAAATTTCTTGT
TATATCAAGAGGTTTGTTATTGCTCCTTTACTATTTAGACTATTTAGTTTTAGTATTTTT
TTAGTTATTACTTAACTATTTGTTTTATTCTTTTTTTTTTTTTTTACTAAAAAAAAAGAA
TAAAGTTTTCAATTTAGGTTGTATTTTATCTTACAAGTAATGCTAAATGGCGGAAAAATT
ATTAA
>Lonicera_xylosteum_KU673294
GACCCGGTCTTAGTGTATACGAGTTTTAAAAAATAAAAAAGAAGCAATAATCCCCCTCTT
GTTTTATCAAGAGGGCACCATTGCTTCTTTTTTATTTAACAGTTACCTATTTTCTTTCAA
GAAAAATAGTCAATCTTCTTATTTTTAGGGGTGGGTCATGATTGTGTTTTGGGCTTTCAT
TTTTTATTCTGTATGAAAAATCTTTATATCCTCTAAAATAAAAATAAAAGAAAAACTGTT
GGAATTTTTTTGCTGACTTCTCTATAATTGTACTTGAGAAAAAAGAAAGAAAAATCATGA
ATGGCTGAACTAGGAACTAATAGGTAGGGG
>Ipomoea_trifida_KC621818
CGCATCGCGTCGCCCCCCGCCCGATCCTCGGTCGAGCGCGGGGTGCGGATGTTGGCCTCC
CGTGCCCCAACTCGTGGCGCGGCCGGCCTAAATGCGAGTCCTTGGCGACGGACGTCACGG
CGAGTGGTGGTCGTACCTAGCGTGCATATCTTCGAGCCGTGCCCCGTCGTTCTCGGGCGA
ACGACCCCGAACGAGCCCCCCCAGTGCGGCTCTCCGAACG
>Eriobotrya_prinoides_KR533972
GACTTTGGTCTTAGTATATATGAGTTCTTGAAAGTAAAGGAGTAATAACAAATTTCTTGT
TATATCAAGAGGTTTGTTATTGCTCCTTTACTATTTAGTTTTAGTATTTTTTTAGTTATT
ACTTAACTATGTTGTTTTATTCTTTTTTTTTTTTTACTAAAAAAAAAGAATAAAACAACA
TAGGTTGTATTTTATCTTACAAGTAATGATAAATGGCGGAAAAATTTTTAATTTGTAATA
CTACAGGGG
>Eriobotrya_prinoides_KR533973
GACTTTGGTCTTAGTATATATGAGTTCTTGAAAGTAAAGGAGTAATAACAAATTTCTTGT
TATATCAAGAGGTTTGTTATTGCTCCTTTACTATTTAGTTTTAGTATTTTTTTAGTTATT
ACTTAACTATGTTGTTTTATTCTTTTTTTTTTTTTACTAAAAAAAAAGAATAAAACAACA
TAGGTTGTATTTTATCTTACAAGTAATGATAAATGGCGGAAAAATTTTTAATTTGTAATA
CTA
>Asparagus_fasciculatus_JX574249
GACTTTAGTCTTAATGTAGTAAGAATCGTTGAAGGAGCCATACCCAATATCTTCTTTTCG
TAAGATATTGGGTATAGCTCCCTCCCCCGCCAATGAATGATAAGTATCTATTTTATTCCA
TTAACGACGAGATTTATTATCGTTTCTCGCATGTCTCGCGAAAGTCAGAGTAGGCGCGAA
TTCTCCCAATTTGTGACCTACCATACGATCCGTTATATAAATAGGTAAATGTTCCTTTCC
ATTATGAATAGCGATTGTATGGCCAATCATTTTGGGTATAATGGTAGATGCCCGAGACCA
AGTTACTATTATTTCTTTCTCCTCCCTCATGTTGAGTTTTTCAATTTTTCTCGATAAATG
ATTAGCTACAAAAGGATTTTTTTTTAGTGAACGTGTCACAGCTGATTACTCCTTTTTTTA
CATTTTAAAGATTGGCATTCTATGTCCAATAGAATATCTCGATCTAAGTATGAAGGTAAG
AATAAATACAATAATGATGAATGGAAAAAAGAGAAAATTCTTTAGCTAGATAAGGG
>Lonicera_xylosteum_KU673296
GACCCGGTCTTAGTGTATACGAGTTTTAAAAAATAAAAAAGAAGCAATAATCCCCCTCTT
GTTTTATCAAGAGGGCACCATTGCTTCTTTTTTATTTAACAGTTACCTATTTTCTTTCAA
GAAAAATAGTCAATCTTCTTATTTTTAGGGGTGGGTCATGATTGTGTTTTGGGCTTTCAT
TTTTTATTCTGTATGAAAAATCTTTATATCCTCTAAAATAAAAATAAAAGAAAAACTGTT
GGAATTTTTTTGCTGACTTCTCTATAATTGTACTTGAGAAAAAAGAAAGAAAAATCATGA
ATGGCTGAACTAGGAACTAATAGGTAGGGG
>Ipomoea_trifida_KC621817
CGCATCGCGTCGCCCCCCGCCCGATCCTCGGTCGAGCGCGGGGTGCGGATGTTGGCCTCC
CGTGCCCCAACTCGTGGCGCGGCCGGCCTAAATGCGAGTCCTTGGCGACGGACGTCACGG
CGAGTGGTGGTCGTACCTAGCGTGCATATCTTCGAGCCGTGCCCCGTCGTTCTCGGGCGA
ACGACCCCGAACGAGCCCCCCCAGTGCGGCTCTCCGAACG
>Sophora_flavescens_GQ434360
CACATCGTTGCCCCAATGCCTCAGCCCTGTTGCTAGGCATAGTAAAGGGGTGAATGTTGG
CTTCCCGTGAGCGATGCCTCACGGTTGGCTGAAAATTGAGTCCGTGGTGGAGTGCGCCGC
GATGGATGGTGGTTGAGTAAAAGCTCGAGACCGATCGTGTGTGTCACCCCTACCGGATTT
GGGACTCTTTGACCCATGAGCGGCCGTTGGCTGCCCACGACG
>Thuja_koraiensis_EU183427
CACTCCAAAATCGCTCTCCCACGGGGAGGTGCGCAGATGGCCGTCCGTGCCCTCCAGCGA
TGCGGTCGGCTGAAATGAGCGTGAGGACCATCGACACGCAGCGACGAGCGGTGGCCTGTG
TAGGTCGGCGTTGGTTTGCGCGGCTCGAGTGAGGTCCAACGGGGAACTTTAATTCGGCCA
GAACGGTTTGCCTTAGTGCGGGCAAGTTGGGTTACTGTCG
>Curcuma_rubrobracteata_KJ803156
TGACATCGTCGCTTTTGCTCCATGCTTCGTCGGCATTGAGCGCGGAAGTTGGCCCCGTGT
GCCCGCCCTCGGGCACAGTCGGTCGAAGAGTGGGTAGTCGGTAATCGTCGAGCAGCACGA
TGGACGTTGGTCGCCGCGAGCGAGAACTGAACGTCGTCCTCGTCGTTTTGGGATGAGTCC
TCAAGCAAGAGACCCTGTGTGATGATTGCGGAGTCGCGTGAAAGCGCCGCGTCAATCAAT
CATTTGCGGCCCCAAGTCAGGCGAGACCACCCGCCGAGTTTAA
>Curcuma_rubrobracteata_KJ803157
TGACATTGTCGCTTTTGCTCCATGCTTCGTTGGCATTGAGCGCGGCGGAAGTTGGCCCCG
TGTGCCCTCTCGGGCACAGTCGGTCGAAGAGCGGGTAGTCGGTAATCGTCGAGCACGATG
GACGTTGGTCGTCGCGAGCGAGAACTGAACGTCGTCCTCGTCGTTTTGGGATGAGTCCTC
AAGAAAGAGACCCTGTTGTGTGATGATTGCGGAGTCGCGTGAAAGAAAGCGCCGCGTCAA
TCATTTTCATTTG
>Drynaria_bonii_GQ435000
CACTCGTATGGTTATCCAGCACAACTGGATGCCAAATCTCTTCAGAGGGGGAGGTTTGGT
GTCCAATGATATGAAGATTCGTGCGGTATAAAGGGTGGAAAAAGTGGTAACAGCTTTTCA
CAATTTCATGATTATCAGTTTCCAACCTTGAATTCTGAAAACTATTTGCAATATCCTTCT
GCGATTTAATAGATTACGAAGTTTCCCATTCTAATTTGCGGAATGTTTGTAAACTCCCAC
CCCAATCTTTTGAAGAACGGACAGGAAGGAGTGCATTCCTCATTTCAAAGATTTTCTATT
GTCTTGTCATATAAATACAGTTAATATGGATGTGTATCAACCGAAGGACCTATCTAGCTT
GCTTAACGGATAGATCTCGTTCACGTCCGGGGGGAGTCAAATAAATCAACAGAGGGG
>Paeonia_lactiflora_KX675027
CGTATCCCGTCGCACCCCCAACCCGTCCAAACTCGGGCATGATGGCTGGTGGGAGCGGAT
ATTGGCCTCCCGTGTACTCGCGTTACGGTTGGTTTAAAATCGAGCCCCGAGCGACGAACG
TCACGACAAGTGGTGGTCTGTAATAGCTATTTCGTGTTGTGCGTTGTCTCGTCGCCCGTG
GGAGCTCACAAAGACCCCAAAGCATCGTCACGATGATGCATCCATCG
>Rosa_odorata_KM353162
CACGTCGTTGTCGGGAGTTGGATGGGACGGATGATGGCCTCCCGTGTGCTCAGTCACGCG
GTTGGCATAAATACCAAGTCCTCGGCGACCAACGCCACGACAATCGGTGGTTGTCAAACC
TCGGTTTCCTGTCGTGCGCGCGTGTTGATCGAGTGCTTTCTTAAACAATGCGTGTCGATC
AGTCGATGCTTACAAC
>Rosa_odorata_KM353163
CACGTCGTTGTCGGGAGTTGGATGGGACGGATGATGGCCTCCCGTGTGCTCAGTCACGCG
GTTGGCATAAATACCAAGTCCTCGGCGACCAACGCCACGACAATCGGTGGTTGTCAAACC
TCGGTTTCCTGTCGTGCGCGCGTGTTGATCGAGTGCTTTCTTAAACAATGCGTGTCGATC
AGTCGATGCTTACAAC
>Rosa_odorata_KM353160
CACGTCGTTGTCGGGAGTTGGATGGGACGGATGATGGCCTCCCGTGTGCTCAGTCACGCG
GTTGGCATAAATACCAAGTCCTCGGCGACCAACGCCACGACAATCGGTGGTTGTCAAACC
TCGGTTTCCTGTCGTGCGCGTCTGTTGATCGAGTGCTTTCTTAAACAATGCGTGTCGATC
CGTCGATGCTTTCAAC
>Rosa_odorata_KM353161
CACGTCGTTGTCGGGAGTTGGATGGGGCGGATGATGGCCTCCCGTGTGCTCAGTCACGCG
GTTGGCATTAAATACCAAGTCCTCGGCGACCAACGCCACGACAATCGGTGGTTGTCAAAC
CTCGGTTTCCTGTCGTGCGCGCGTGCTGATCGAGTGCTTTCTTAAACAATGCGTGTCGAT
CCGTCGATGCTTACAAC
>Curcuma_rubrobracteata_KJ803158
TGACATCGTCGCTTTTGCTCCATGCTTCRTTGGCATTGAGCGCGGAAGTTGGCCCCGTGT
GCCCGCCCTCGGGCACAGTCGGTCGAAGAGTGGGTAGTCGGTAATCGTCGAGCACGATGG
ACGTTGGTCGTCGCGAGCGAGAACTGAACGTCGTCCTCGTCGTTTTGGGATGA
>Bupleurum_longiradiatum_var._breviradiatum_JQ975297
AAAAAGGAGCAATAACCTCTTTCTTGTTCTATCAAGAGCGCGGTATTGCTCCTTTTTTTA
TTTCTTTTTAGTTATTAGTATGAGTATTTACCTAGTTTGTTTAAAAAAATTTATACAAAC
TTTTTTTTTTATTTTTATTGGTTCGTTCATGATTGAGTATCATATTTGAATTCTATTCTA
AAAAGTTTGGCTATCTTATTCCCAACATTTTGGGAACGATAAAAAAAATGATTTTGAATA
ATAATAAAATAAAATTTGAATAATAAAAGAG
>Bupleurum_longiradiatum_var._breviradiatum_JQ975296
AAAAAGGAGCAATAACCTCTTTCTTGTTCTATCAAGAGCGCGGTATTGCTCCTTTTTTTA
TTTATTTTTAGTTATTAGTATGAGTATTTACCTAGTTTGTTTAAAAAAATTTATACAAAC
TTTTTTTTTATTTTTATTGGTTCGTTCATGATTGAGTATCATATTTGAATTCTATTCTAA
AAAGTTTGGCTATCTTATTCCCAACATTTTGGGAACGATAAAAAAAATGATTTTGAATAA
TAATAAAATTTGAATAATAAAAGAG
>Bupleurum_longiradiatum_var._breviradiatum_JQ975295
AAAAAGGAGCAATAACCTCTTTCTTGTTCTATCAAGAGCGCGGTATTGCTCCTTTTTTTA
TTTATTTTTAGTTATTAGTATGAGTATTTACCTAGTTTGTTTAAAAAAATTTATACAAAC
TTTTTTTTTATTTTTATTGGTTCGTTCATGATTGAGTATCATATTTGAATTCTATTCTAA
AAAGTTTGGCTATCTTATTCCCAACATTTTGGGAACGATAAAAAAAATGATTTTGAATAA
TAATAAAATTTGAATAATAAAAGAG
>Bupleurum_longiradiatum_var._breviradiatum_JQ975294
AAAAAGGAGCAATAACCTCTTTCTTGTTCTATCAAGAGCGCGGTATTGCTCCTTTTTTTA
TTTATTTTTAGTTATTAGTATGAGTATTTACCTAGTTTGTTTAAAAAAATTTATACAAAC
TTTTTTTTTATTTTTATTGGTTCGTTCATGATTGAGTATCATATTTGAATTCTATTCTAA
AAAGTTTGGCTATCTTATTCCCAACATTTTGGGAACGATAAAAAAAAATGATTTTGAATA
ATAATAAAATTTGAATAATAAAAGAG
>Bupleurum_longiradiatum_var._breviradiatum_JQ975293
AAAAAGGAGCAATAACCTCTTTCTTGTTCTATCAAGAGCGCGGTATTGCTCCTTTTTTTA
TTTATTTTTAGTTATTAGTATGAGTATTTACCTAGTTTGTTTAAAAAAATTTATACAAAC
TTTTTTTTTATTTTTATTGGTTCGTTCATGATTGAGTATCATATTTGAATTCTATTCTAA
AAAGTTTGGCTATCTTATTCCCAACATTTTGGGAACGATAAAAAAAATGATTTTGAATAA
TAATAAAATAAAATTTGAATAATAAAAGAG
>Bupleurum_longiradiatum_var._breviradiatum_JQ975292
AAAAAGGAGCAATAACCTCTTTCTTGTTCTATCAAGAGCGCGGTATTGCTCCTTTTTTTA
TTTATTTTTAGTTATTAGTATGAGTATTTACCTAGTTTGTTTAAAAAAATTTATACAAAC
TTTTTTTTTATTTTTATTGGTTCGTTCATGATTGAGTATCATATTTGAATTCTATTCTAA
AAAGTTTGGCTATCTTATTCCCAACATTTTGGGAACGATAAAAAAAATGATTTTGAATAA
TAATAAAATAAAATTTGAATAATAAAAGAG
>Thuja_koraiensis_EU183426
CACACCAAAATCGCTCTCCCACGGGGAGGTGCGCAGATGGCCGTCCGTGCCCTCCAGCGA
TGCGGTCGGCTGAAATGAGCGTGAGGACCATCGACACGCAGCGACGAGCGGTGGCCTGTG
TAGGTCGGCGTTGGTTTGCGCGGCTCGAGTGAGGTCCAACGGGGAACTTTAATTCGGCCA
GAACGGTTTGCCTTAGTGCGGGCAAGTTGGGTTACTGTCG
>Rosa_longicuspis_var._sinowilsonii_KM353208
CACGTCGTTGTCGGGAGTTGGATGGGGCGGATGATGGCCTCCCGTGTGCTCAGTCACGCG
GTTGGCATTAAATACCAAGTCCTCGGCGACCAACGCCACGACAATCGGTGGTTGTCAAAC
CTCAGTTTCCTGTCGTGCGCGCGTGTTGATCGAGTGCTTTCTTAAACAATGCGTGTCGAT
CCGTCGATGCTTACAAC
>Trichosanthes_kirilowii_KMS0217A01P
ACAACTTCCCTCTAGACCTAGCTGCTGTTGAAGTTCCATCTATCAATGGATAAGACTTCG
GTCTTAGTGTATACGAGTTCTTGAAAGTAAAGGAGCAATAACCAATTTCTTGTTTTCTCA
AGAGGATTGGTATTGCTCCTTTATTATGAATATTATGAATAAATTTTACATAAGTTTTTT
TTTCGAATTTCTACTTATACATAGTTATAGGATAGGGGGCGGATGTAGCCAAGTGGATCA
AGGCAGT
>Bupleurum_longiradiatum_var._breviradiatum_JQ975299
AAAAAGGAGCAATAACCTCTTTCTTGTTCTATCAAGAGCGCGGTATTGCTCCTTTTTTTA
TTTATTTTTAGTTATTAGTATGAGTATTTACCTAGTTTGTTTAAAAAAATTTATACAAAC
TTTTTTTTATTTTTATTGGTTCGTTCATGATTGAGTATCATATTTGAATTCTATTCTAAA
AAGTTTGGCTATCTTATTCCCAACATTTTGGGAACGATAAAAAAAATGATTTTGAATAAT
AATAAAATAAAATTTGAATAATAAAAGAG
>Bupleurum_longiradiatum_var._breviradiatum_JQ975298
AAAAAGGAGCAATAACCTCTTTCTTGTTCTATCAAGAGAGCGGTATTGCTCCTTTTTTTA
TTTATTTTTAGTTATTAGTATGAGTATTTACCTAGTTTGTTTAAAAAAATTTATACAAAC
TTTTTTTTATTTTTATTGGTTCGTTCATGATTGAGTATCATATTTGAATTCTATTCTAAA
AGGTTTGGCTATCTTATTCCCAACATTTTGGGAACGATAAAAAAAATGATTTTGAATAAT
AATAAAATAAAATTTGAATAATCAAAGAG
>Crataegus_monogyna_x_Crataegus_punctata_KC251622
GACTTTGGTCTTAATATATATGAGTTCTTGAAAGTAAAGGAGTAATAAAAAATTTCTTGT
TATATCAAGAGGTTTTTTATTGCTCCTTTACTATTTAGTTTTAGTATTTTTTTAGTTATT
ACTTAACTATTTGTTTTTGTTTTATTTGTTTTATTCTTTTTTTTTAGTAAAAAAAAAAAA
AGAATAAAGTTTTCAATTTAGGTTGTATTTTATCTTACAAGTAATGCTAAATGGCGGAAA
AATTATTAAT
>Trichosanthes_kirilowii_KMS0217A01I
CGCATCGCTGCCCCCCCAACGCAACCCCCACTCGGGTTCGTTGCGCAGGTGGGGGCACAC
GCTGGCCTCCCGTGCGCACCGTCGCGCGGATGGCTTAAATTCGAGTCCTCGGCGCCTGTC
GTCGCGACACTACGGTGGTTGATCCAGCCTCGGTACCGCGTCGCGACCTCAGCCCGCGCA
CCTCCTCCTTGCGAGCGAGGACTCCCATGCCGACCCTCTGAACGTCGTCCCCAAAGACGA
TGCTCTCGACG
>Terminalia_mollis_JX999711
CACTTTGGTGTTAGTGTAAGTGTTTATGAGTTTTTGATTTGAAGTGAGAGTAAAGGAGCA
ATAATCAACACTCTTGATAGAACAAAAGATTGGTTATTGCTCCTTTACTTAGTGTTATTT
TAATAATTAAAATAAAATTCTTTAGTTTAAAGATCAACATAAGAAAAAAAGTATTCGAGT
CTTATAGAGATTGGCTTTTCTCTATATAATTATAGAGAGAGAGTCCTTCTTTTCTACTTT
GAAGTTATTTTCTATATTTTAACTGTAAAATATTTAAATTTAATATTTAAATTTAATATT
TAAAATGGAAAAAAAGTTATAATTCTTTTATCTAATTCAAAATTATAAATTTTTATAAAA
AAATGAAATTAAACGTGAAAAATTGAAATATGTTCAATACAATAAATCATTACCTTACAA
TACAATAAAAAATTATTAATTTGAATTCTTTTTTTTATATTTATAAAAATCAAAAGAATA
CTTATTATTTTTAGTAGAATACTAAAAAAATAAATAGTAGATAATACTATTTATTATAGT
AGATAATACTATTTATTCTTATTATAGTACGGG
>Alisma_plantago-aquatica_JF975841
CGCCTCTAGGCGCTCCCCTCCCACTTGAGTTCAGCATCTTGATGTTGGCCTTGTTGGTGG
TGGATGCGGATGTTGGCCTTCCGTGGCTTTGCCGCCGCGGTGGGCTGAAGGATGTGGAGT
CGGTCCGTCCAACGTTATTGGGCATGACTGTGCTGGGTCGCTGCTGCTACTGCTCGTTGC
TCGCTGGGTGCGGCAGTCTTAGCAAATGCGGGCATCGTCGTTGTGTCGAGTAGCCTTGTT
GTCGGACTCTTACGCCAGTAAAGTTACCACGATTGGTATATCAGCGGTCACACCGTTGGT
TCCTCATATTG
>Lycium_californicum_KT761033
GATCCCAGTCTAGTCTATAGGAGGTTTTGAAAAGAAAGGAGCAATAATCATTTTCTTGTT
CTATCAAGAAGGTGCTATTGCTCCTTTCTTTTTTTCTTTTTATATTATTAATTTACCAGT
ATTTTACTTATATAGACTTTTTGGTTTACATTATAGAAAAAGAAGGAGAGGGTATTTGCC
TGCATTTATTCATGATTGAGTATTCTATTTTGATTTTGTATTTATTTTAAATTGTAGAAA
TATAACTTGTTCCTCTTGTTGCTAATGTTACTATATCTTTTTTATTTCATTTCTAAAAAA
AATCTAATTTTGACTTCATATTCTTATCTTTGAAATAAGAAAGAAGAGATATTTTCGAAC
TTTAATCTTTTGTTTTCGAATTTAAATAATGTAAAAATGGAATGTAAGTACGCGAGGGG
>Lycium_californicum_KT761032
GATCCCAGTCTAGTCTATAGGAGGTTTTGAAAAGAAAGGAGCAATAATCATTTTCTTGTT
CTATCAAGAAGGTGCTATTGCTCCTTTCTTTTTTTCTTTTTATATTATTAATTTACCAGT
ATTTTACTTATATAGACTTTTTGGTTTACATTATAGAAAAAGAAGGAGAGGGTATTTGCC
TGCATTTATTCATGATTGAGTATTCTATTTTGATTTTGTATTTATTTTAAATTGTAGAAA
TATAACTTGTTCCTCTTGTTGCTAATGTTACTATATCTTTTTTATTTCATTTCTAAAAAA
AATCTAATTTTGACTTCATATTCTTATCTTTGAAATAAGAAAGAAGAGATATTTTCGAAC
TTTAATCTTTTGTTTTCGAATTTAAATAATGTAAAAATGGAATGTAAGTACGCGAGGGG
>Lycium_cooperi_AF238984
CGCATCGCGTCGCCCCCGCGCACCGCGCCCGTACCCCGGGTCGCGATGCATGTCGCGGGG
CGGAACTGGCCTCCCGTGCGCCTCGCGCTCGCGGCTGGCCTAAATGCGAGTCCACGTCGA
CGGACGTCACGGCAAGTGGTGGTTGTAACCCAACTCTCGAAGTGTCGTGGCTGTGCCCCG
TCGCGCGTCTGGCCTCCCAGACCCTTCTTGCGCTTAGGCGCTCCGACCG
>Alisma_plantago-aquatica_JF975840
CGCCTCTAGGCGCTCCCCTCCCACTTGAGTTCAGCATCTTGATGTTGGCCTTGTTGGTGG
TGGATGCGGATGTTGGCCTTCCGTGGCTTTGCCGCCGCGGTGGGCTGAAGGATGTGGAGT
CGGTCCGTCCAACGTTATTGGGCATGACTGTGCTGGGTCGCTGCAGCTACTGCTCGTTGC
TCGCTGGGTGCGGCAGTCTTAGCAAATGCGGGCATCGTCGTTGTGTCGAGTAGCCTTGTT
GTCGGACTCTTACGCCAGTAAAGTTACCACGATTGGTATATCAGCGGTCACACCGTTGGT
TCCTCATATTG
>Angelica_decursiva_GQ434705
CGCATCGTATTGCCTGCAGACCACTCACACCTGAGAAGTTGTGACGGTTTGGGGCGCAAA
TTGGCCTCCCGTACCTTGTCGTGCGGTTGGCGGAAAAACGAGTCTCCGGCGACGGATGTC
GCGACATCGGTGGTTGTGAAAGACCCTCTTGTCTTGTCGCGCGAGTCCTCGTCATCTTAG
CGAGCTCCAGGACCCATAGGCAGCACACACTCTGTGCGCTTCGACTG
>Lycium_californicum_KT761036
GATCCCAGTCTAGTCTATAGGAGGTTTTGAAAAGAAAGGAGCAATAATCATTTTCTTGTT
CTATCAAGAAGGTGCTATTGCTCCTTTCTTTTTTTCTTTTTATATTATTAATTTACCAGT
ATTTTACTTATATAGACTTTTTGGTTTACATTATAGAAAAAGAAGGAGAGGGTATTTGCC
TGCATTTATTCATGATTGAGTATTCTATTTTGATTTTGTATTTATTTTAAATTGTAGAAA
TATAACTTGTTCCTCTTGTTGCTAATGTTACTATATCTTTTTTATTTCATTTCTAAAAAA
AATCTAATTTTGACTTCATATTCTTATCTTTGAAATAAGAAAGAAGAGATATTTTCGAAC
TTTAATCTTTTGTTTTCGAATTTAAATAATGTAAAAATGGAATGTAAGTACGCGAGGGG
>Commiphora_stolonifera_AY831932
GATTTCGGTCTTTGTGTATACGAGTTTTTGAAAATAACGGAGCAATACCGACCCTCTTGC
GAGAAATTGGTATTGCTCCGTTATCGCTATTTAGTAGTTTTTCTTTAGTACTTTTTTCTT
TCCATATCTTTGTTTTCAACAAAACAAAAGTCTTTTTATGCCTTTGATTTAGTCCCTTCC
TTATATACTAATAATTAGAAACTAATCGAATATATGGAATAATAGAAAAAAAACGAATAT
AGAAACTCGAATCGATTAGATAAAAAGATAAAAGTTGGAATTTTCTGTCTCTTGGATCTG
AATTTCGATCTTCATAAGTTAAGATAAAAAAGAATGATGATCAAAAATAATGATCAATGC
TAGAAATTGAAATCTTTGGATTTTTTTATTTAAATCGAAATAGTGGAGGG
>Angelica_decursiva_GQ434706
CGCATCGTATTGCCTGCAGACCACTCACACCTGAGAAGTTGTGACGGTTTGGGGCGCAAA
TTGGCCTCCCGTACCTTGTCGTGCGGTTGGCGGAAAAACGAGTCTCCGGCGACGGATGTC
GCGACATCGGTGGTTGTGAAAGACCCTCTTGTCTTGTCGCGCGAGTCCTCGTCATCTTAG
CGAGCTCCAGGACCCATAGGCAGCACACACTCTGTGCGCTTCGACTG
>Lycium_californicum_KT761039
GATCCCAGTCTAGTCTATAGGAGGTTTTGAAAAGAAAGGAGCAATAATCATTTTCTTGTT
CTATCAAGAAGGTGCTATTGCTCCTTTCTTTTTTTCTTTTTATATTATTAATTTACCAGT
ATTTTACTTATATAGACTTTTTGGTTTACATTATAGAAAAAGAAGGAGAGGGTATTTGCC
TGCATTTATTCATGATTGAGTATTCTATTTTGATTTTGTATTTATTTTAAATTGTAGAAA
TATAACTTGTTCCTCTTGTTGCTAATGTTACTATATCTTTTTTATTTCATTTCTAAAAAA
AATCTAATTTTGACTTCATATTCTTATCTTTGAAATAAGAAAGAAGAGATATTTTCGAAC
TTTAATCTTTTGTTTTCGAATTTAAATAATGTAAAAATGGAATGTAAGTACGCGAGGGG
>Lycium_californicum_KT761038
GATCCCAGTCTAGTCTATAGGAGGTTTTGAAAAGAAAGGAGCAATAATCATTTTCTTGTT
CTATCAAGAAGGTGCTATTGCTCCTTTCTTTTTTTCTTTTTATATTATTAATTTACCAGT
ATTTTACTTATATAGACTTTTTGGTTTACATTATAGAAAAAGAAGGAGAGGGTATTTGCC
TGCATTTATTCATGATTGAGTATTCTATTTTGATTTTGTATTTATTTTAAATTGTAGAAA
TATAACTTGTTCCTCTTGTTGCTAATGTTACTATATCTTTTTTATTTCATTTCTAAAAAA
AATCTAATTTTGACTTCATATTCTTATCTTTGAAATAAGAAAGAAGAGATATTTTCGAAC
TTTAATCTTTTGTTTTCGAATTTAAATAATGTAAAAATGGAATGTAAGTACGCGAGGGG
>Phellodendron_amurense_KMS0162A02I
CGCATCGCTGCCCCACCCCACCCCCGCCCCGGGGGCCTGGCGGTGCGGGCGGACAATGGC
CTCCCGTGCGCTCCCCGCTCGCGGTTGGCCCAAATTCGAGTCCTCGGCGACCGGAGCCGC
GGCGATCGGTGGTGAAAACAAGCCTCTCGAGCTCACGCCGCGAGCCCGTGTCTTCCTTTT
CGGGACTCAGGGACCCTGACGCTCCGCGCGAGCGGCGCTCGCATCG
>Rosa_rugosa_GQ434654
CACGTCGTTGCCCCCCCCAACCCCCTCGGGAGTTGGATGGGACGGATGATGGCCTCCCGT
GTGCTCAGTCACGCGGTTGGCATAAATACCAAGTCCTCGGCGACCAACGCCACGACAATC
GGTGGTTGTCAAACCTCGGTTTCCTGTCGTGCGCGCGTGTTGATCGAGTGCTTTCTTAAA
CAATGCGTGTCGATCTGTCGATGCTTTCAACG
>Styrax_officinalis_AF327489
CACATCACCCTGCGCCCTCCCAGCACTCCTTCTGGCGTCTGGTGTCTGGGGCGTGGTATA
TTGGCCCCCCGTGCTCTATGGGGCGCGGTCGGCCTAAAATGGCACACATGACATCCGTCG
ACACAAAACAGTGGTTGGCGATTAGTCGTTACTATCCTGTGGTGTCGGTTGTTTTGCAGA
CCCAGAGTGCCGTTGCGACGGTGCCTCGG
>Salvia_pallida_KJ473968
TTTACCGATTCTGAACAAAAATCACACATCCTCAAAAACTTTTATCTTATCTATTTGTAT
TCCTCGTTATTTGGGAAATGAACAAGATAGTTTTCTCCCAAATAACGAGGAAATAAAAGA
AAAGTTAAATCCTCAGGAAAAGGTATAAAAGATCATTATAACATGAAATAAGAAAGATAA
GCTCTTATTTCTTTCTTTTTTTTTTTACTAACTTTAAGATAGAAAACAAAATGTTAAAGA
TTTTTTTAAATTTAACTTTTTGACTTAAGGATTTATTTTTTCATTTATTTATCTTTTTAA
GATTTAGATTAAATATCATTTCCCCGCCTACATCGGTTCACCTAG
>Asparagus_schoberioides_GQ434912
GACTTTAGTCTTAATGTAGTAAGAATCGTTGAAGGAGCCATACCCAATATCTTGTTTTCG
TAAGATATTGGGTATAGCTCCCTCCCCCGCCAATGAATGATAAGTATCTATTTTTTTTTA
TTCCAAATTAACGACGAGATTTATTATCGTTTCTCGCATGTCTCGCGAAAGTCAGAGTAG
GCGCGAATTCTCCCAATTTGTGACCTACCATACGATCCGTTATATAAATAGGTAAATGTT
CCTTTCCATTATGAATAGCGATTGTATGGCCAATCATTTTGGGTATAATGGTAGATGCCC
GAGACCAAGTTACTATTATTTCTTTCTCCTCCCTCATGTTGAGTTTTTCAATTTTTCTCG
ATAAATGATTAGCTACAAAAGGATTTTTTTTTAGTGAACGTGTCACAGCTGATTACTCCT
TTTTTTACATTTTAAAGATTGGCATTCTATGTCCAATAGAATATCTCGATCTAAGTATGA
AGGTAAGAATAAATACAATAATGATGAATGGAAAAAAGAGAAAATTCTTTAGCTAGATAA
GGG
>Terminalia_bellirica_KR533036
CACTTTGGTGTTAGTGTAAGTGTTTATGAGTTTTTGATTTGAAGTGAGAGTAAAGGAGCA
ATAATCAACACTCTTGATAGAACAAGAAATTGGTTATTGCTCCTTTACTTAGTGTTCTTT
TATTAATATAATATTAATAAAAGAACACTAAGTTTAAAGATCAACATAAGAAAAAAAAGT
ATTCGAGTCTTATAGAGATTGGCTTTTTTATATATAAAATTATATAGAGAGAGTCCTTCT
TTTYTACTTTGAAGTTATTTTCTATATTTTAACTGTAAAATATTAAATATTTAAAATGGA
AAAAAAGTTATAATTCTTTTATCTAATTCAAAATTATAAGTTTTTATAAAAAAATGAAAT
TAAACGTGAAAAATTGAAATATTTTCAATACAATAAATCATTACAATACAATAAAAAATT
ATTAATTTGAATTCTTTTTTTTTTATAAAAATAAAAAGAATACTTAGTATTTTTAGTAGA
ATACTAAAATAAATAGTAGATAATACTATTTATTCTTATTATAGTAAGGGGCGGA
>Scrophularia_tanacetifolia_KC692585
CGCATCGCGTCGCCCCCTCCCAATCCCTTGGGACAATGGAGAGGGGCGGATATTGGCCTC
CCGTGCTCTTCGGCGCGCGGCCGGCCCAAATGTGATCCCGCGTCGACGCGAGTCGCGACC
AGTGGTGGTTGATTCCTCAACTCGCGTGCTGTCGTGCCGTATCGCGTCGTTCGTTCGGGC
ATCGTCATAGACCCAAAAGGCGCTCTAGAGTGCC
>Aconitum_tanguticum_KY417336
CACACAGCGTCGCACCCTGTCAACCACGTTGTCGGGGAGCGGAGATTGGCCCCCCGGGCC
CCTGCGGGCACGGTCGGCACAAATGTTTGTCCCCGGCGGCGAGCGTCGCGGTCAGTGGTG
GTTGTATTTCTCATCCTCCAAAGACATCAAGACGCGTCGTCCTCGTTGCATGTTGGGACA
CATCGACCCCACGGAGCCGCTTCGCGCGGC
>Rheum_officinale_KX674972
CGCACCGCGTCGCCCCCGCCCCCTCCGGGGGGCAGGGGCGGAGACTGGCCCCCCGTGCGC
CTTGGTGTGCGGCCGGCCTAAACGCAGGCCCCGCGGCCGCGAGAAGCCGCGACGATTGGT
GGTGTACTAGCGGCCCCGTGCCGCGAAGCATCGCGTCGCGTCTCGCGCGGCCACCGTGAG
TGCCAAAGGGCCCCGACCACCGTTG
>Rheum_officinale_KX674977
CGCACCGCGTCGCCCCCGCCCCCTCCGGGGGGCAGGGGCGGAGACTGGCCCCCCGTGCGC
CCCGGCGCGCGGCCGGCCTAAACGCAGGCCCCGCGGCCGCGAGAAGCCGCGACGATTGGT
GGTGTACCAGCGGCCCCGTGCCGCGAAGCATCGCGTCGCGTCTCGCGCGGCCACCGTGAG
CGCCAAAAGGGCCCCGACCACCGTTG
>Syzygium_aromaticum_KMS0053A03I
CACATGGCGTTGCCCCTAACTCCTCGCCTTGAATTGGGCGGGCGGGACTTGGGTGCGTAC
GTTGGCCTCCCGAGATGACCTTATCCCGGTTGGCCCAAAATCGAGCGTTGGAGCGATTAG
CACCACGACATTCGGTGGTTGATGAGACCCCAATGATCAATGTCGTGCGTGTCGCTCATG
CACACGCTCCACGAATCTACCTATCACCAACG
>Salvia_judaica_KJ584241
CGCATCGCGTCGCCCCCCATCCATGCGCACTGCGCTGGTTGAGGGGCGGATATTGGCCTC
CCGTGTGCCTCGGCATGTGGCTGGCCCAAATGCGATCCCTCGGCGACTCATGTCACGACA
AGTGGTGGTTGATAACTCAATCTCTTGCGCCGTCGTGCCACTGCGTCGTCCGTATGGGCA
TCCATCAATGACCCAACGGTGAAGGTGCCTCACGGCGCCCCACCTTCGACCG
>Ipomoea_obscura_KR735821
GGACTCGGTCTTAGTGTATAGGAGTTTTTGAAAATAAGGGAGCAATAACCACTTTCTTGT
TCTAAACAAGATGGGGTATTGCTCCTTTATTTCTATTTCTTTTTTTTATTAAATTTTCGA
ATCAAAAAATTTAGGTTTTTCTTTGGAAATTAAGTTAAAATAAGGTAAAGAAGATAATAT
TGAATGAATGATAATATTGAATTATTCATATTGAATCTAATTTTATTTCAAATTTGAATA
AAATTTAATAAAAAAAAAATAGTCTAATTAAAATATATATTTTTTTTTTTATTTTATAAA
ATAGAAAGAATTATAAATTATACTATATATATAAAAATAGATATATAATTTATAATTAGT
AATTACAAAAAAAAGAAAATGAAAAAATAGAACATAGTCTGGGG
>Crataegus_pinnatifida_EU500276
GACTTTGGTTTTAATATATATGAGTTCTTGAAAGTAAAGGAGTAATAAAAAATTTCTTGT
TATATCAAGAGGTTTGTTATTGCTCCTTTACTATTTAGTTTTAGTATTTTTTTAGTTATT
ACTTAACTATTTGTTTTATTCTTTTTTTTTTTTTAGAAAAAAAAAAAAAAAAAGAATAAA
GTTTTCAATTTAGGTTGTATTTTATCTTACAAGTAATGCTAAATGGCGGAAAAATTATTA
A
>Salvia_semiatrata_DQ667295
CGCATCGCGTCGCCCCCCACCCCGCGCTTAGCGCCCGGTCGGGGAGCGGATATTGGCCTC
CCGTTCGCCTCGGTGTGCGGCTGGCCCAAATGCGATCCCTCGGCGACTCGCGTCACGACA
AGTGGTGGTTGAACACTCAATCTCTTGCGTCGTCGTGTCGCTGTGTCGTTCTTACGGGCA
TCACACAACGACCCTACGGTGACGGTGCCTCACGGCTCCACACCTTCGACCG
>Vitex_rotundifolia_KMS0221A01I
CGCATCGCGTCGCCCCCCCTCCTGCGCGTCGCGCTCGCGATGGGGGGGCGGAGACTGGCC
TCCCGTGCCCCTCGGCGCGGCTGGCCCAAATGCGATCCCTCGGCGACGCACGTCACGACC
AGTGGTGGTTGATCTCAACTCGCGTGCTGTCGTGCGGCGCGGCGTCGTCCGCGGCGGAGT
CAACGATGACCCAACGGCGCATTGCGCCTTCGACCG
>Illicium_micranthum_KP689721
CGCTTTGCGTCGCTCCCCCACCTCCTTGCCCATACGGGCTTTGTGGTGTTAAGGGGAAGC
GGAGATTGGCTGCCCGTGCCATGGTTGCGTGGCCAGCCGAAAAGTGGGCCTCTGGCGTGT
TGCGACACGACGAGTGGTGGTCAAATACCCTTCTCATCGCATGGGACGTCGAGTCGCTTT
GCTAGTGGCACATGAACTCTTGGAGCCATTTCGCGGCAACCTGCA
>Illicium_micranthum_KP689720
CGCTTTGCGTCGCTCCCCCACCTCCTTGCCCATACGGGCTTTGTGGTGTTAAGGGGAAGC
GGAGATTGGCTGCCCGTGCCATGGTTGCGTGGCCAGCCGAAAAGTGGGCCTCTGGCGTGT
TGCGACACGACGAGTGGTGGTCAAATACCCTTCTCATCGCATGGGACGTCGAGTCGCTTT
GCTAGTGGCACATGAACTCTTGGAGCCATTTCGCGGCAACCTGCA
>Crataegus_agrestina_EU500258
GACTTTGGTCTTAATATATATGAGTTCTTGAAAGTAAAGGAGTAATAAATAATTTCTTGT
TATATCAAGAGGTTTGTTATTGCTCCTTTACTATATTAGTTTTAGTATTTTTTTAGTTAT
TACTTAACTATTTGTTTTATTTGTTTTATTCTTTTTTTTTTTTTTAGAAAAAAAAAAAAA
AAAGAATAAAGTTTTCAATTTAGGTTGTATTTTATCTTACAAGTAATGCTAAATGGCGGA
AAAATTATTAA
>Croton_alchorneicarpus_HM044811
GACTCTGATCTTAGTGTGTACGAGTTCTTGAAAACTAGAACTCTAAAAAGGGGGCTATTG
CTCCCTTTTTAGAGTTCTAGTTTTTTTTTTTTTTAGNATTTTTTTTTTTGATTTCAAATA
ATAGATAATAGATAAAGCTTTCATTTTTATGCCTTTGATATTTTTGNAGTTGTATTTTTT
GTTGTATTTGTATCTTATAAGTTATAAGAAAGAAAAAATTGAATTTTAATACTAAATCCT
TTTAATACTAAATCCTAGGGATTTAATACTAGAAATTGAAATTCTTGTACCTTCTGTACC
TTCTAAAAAAATCAAAAAAAAAAAAAAATTATTTCATTTTAATAACTTAATAATTTTATA
AATAATTTTATAGTAATCTTAATCTAATTTTGAAATTTTGAAATTAAAGTAGAATATTGT
AATATTCTATTACGGGCGG
>Gentiana_acaulis_KF544411
CGCATCGCGTCGCCCCCCAACACCGTGCATGAAATCGTGCAGGTCGTCGGAGGGGCGGAT
ATTGGCTTCCCGTGCTCCGGTGCGGCTAGCCTAAATGCAAGTCCCTTGCGACGGACACGA
CGACAAGTGGTGGTTGATTTACTCGACTAAGGTGCTGTCGCGCGCTGCCCCGTCGGATGA
GGAGACTTACTTGACCCTGATGCATACGTCGTCACGACGTCTGCCACGACCG
>Gentiana_acaulis_KF544410
CGCATCGCGTCGCCCCCCAACACCGTGCATGAAATCGTGCAGGTCGTCGGAGGGGCGGAT
ATTGGCTTCCCGTGCTCCGGTGCGGCTAGCCTAAATGCAAGTCCCTTGCGACGGACACGA
CGACAAGTGGTGGTTGATTTACTCGACTAAGGTGCTGTCGCGCGCTGCCCCGTCGGATGA
GGAGACTTACTTGACCCTGATGCATACGTCGTCACGACGTCTGCCACGACCG
>Gentiana_acaulis_KF544413
CGCATCGCGTCGCCCCCCAACACCGTGCATGAAATCGTGCAGGTCGTCGGAGGGGCGGAT
ATTGGCTTCCCGTGCTCCGGTGCGGCTAGCCTAAATGCAAGTCCCTTGCGACGGACACGA
CGACAAGTGGTGGTTGATTTACTCGACTAAGGTGCTGTCGCGCGCTGCCCCGTCGGATGA
GGAGACTTACTTGACCCTGATGCATACGTCGTCACGACGTCTGCCACGACCG
>Gentiana_acaulis_KF544412
CGCATCGCGTCGCCCCCCAACACCGTGCATGAAATCGTGCAGGTCGTCGGAGGGGCGGAT
ATTGGCTTCCCGTGCTCCGGTGCGGCTAGCCTAAATGCAAGTCCCTTGCGACGGACACGA
CGACAAGTGGTGGTTGATTTACTCGACTAAGGTGCTGTCGCGCGCTGCCCCGTCGGATGA
GGAGACTTACTTGACCCTGATGCATACGTCGTCACGACGTCTGCCACGACCG
>Gentiana_acaulis_KF544415
CGCATCGCGTCGCCCCCCAACACCGTGCATGAAATCGTGCAGGTCGTCGGAGGGGCGGAT
ATTGGCTTCCCGTGCTCCGGTGCGGCTAGCCTAAATGCAAGTCCCTTGCGACGGACACGA
CGACAAGTGGTGGTTGATTTACTCGACTAAGGTGCTGTCGCGCGCTGCCCCGTCGGATGA
GGAGACTTACTTGACCCTGATGCATACGTCGTCACGACGTCTGCCACGACCG
>Gentiana_acaulis_KF544414
CGCATCGCGTCGCCCCCCAACACCGTGCATGAAATCGTGCAGGTCGTCGGAGGGGCGGAT
ATTGGCTTCCCGTGCTCCGGTGCGGCTAGCCTAAATGCAAGTCCCTTGCGACGGACACGA
CGACAAGTGGTGGTTGATTTACTCGACTAAGGTGCTGTCGCGCGCTGCCCCGTCGGATGA
GGAGACTTACTTGACCCTGATGCATACGTCGTCACGACGTCTGCCACGACCG
>Gentiana_acaulis_KF544417
CGCATCGCGTCGCCCCCCAACACCGTGCATGAAATCGTGCAGGTCGTCGGAGGGGCGGAT
ATTGGCTTCCCGTGCTCCGGTGCGGCTAGCCTAAATGCAAGTCCCTTGCGACGGACACGA
CGACAAGTGGTGGTTGATTTACTCGACTAAGGTGCTGTCGCGCGCTGCCCCGTCGGATGA
GGAGACTTACTTGACCCTGATGCATACGTCGTCACGACGTCTGCCACGACCG
>Gentiana_acaulis_KF544416
CGCATCGCGTCGCCCCCCAACACCGTGCATGAAATCGTGCAGGTCGTCGGAGGGGCGGAT
ATTGGCTTCCCGTGCTCCGGTGCGGCTAGCCTAAATGCAAGTCCCTTGCGACGGACACGA
CGACAAGTGGTGGTTGATTTACTCGACTAAGGTGCTGTCGCGCGCTGCCCCGTCGGATGA
GGAGACTTACTTGACCCTGATGCATACGTCGTCACGACGTCTGCCACGACCG
>Gentiana_acaulis_KF544419
CGCATCGCGTCGCCCCCCAACACCGTGCATGAAATCGTGCAGGTCGTCGGAGGGGCGGAT
ATTGGCTTCCCGTGCTCCGGTGCGGCTAGCCTAAATGCAAGTCCCTTGCGACGGACACGA
CGACAAGTGGTGGTTGATTTACTCGACTAAGGTGCTGTCGCACGCTGCCCCGTCGGATGA
GGAGACTTACTTGACCCTGATGCATACGTCGTCACGACGTCTGCCACGACCG
>Gentiana_acaulis_KF544418
CGCATCGCGTCGCCCCCCAACACCGTGCATGAAATCGTGCAGGTCGTCGGAGGGGCGGAT
ATTGGCTTCCCGTGCTCCGGTGCGGCTAGCCTAAATGCAAGTCCCTTGCGACGGACACGA
CGACAAGTGGTGGTTGATTTACTCGACTAAGGTGCTGTCGCGCGCTGCCCCGTCGGATGA
GGAGACTTACTTGACCCTGATGCATACGTCGTCACGACGTCTGCCACGACCG
>Curcuma_aff._prakasha_JC-2013_KJ803115
TGGCATCGTCGCTTTTGCTCCATGCTTTKTYGGCATTGAGCGCGGAAATTGGCCCCGTGT
GCCCTCGAGCACAGTCGGTCGAAGAGTGGGTAGTCGGTAGTCGTCGAGCACGACGGATGT
TGGTCGCCATGAGCGGGAACTGAACGTCGTCCTCGTCGTTTCGGAACGAGTCCTCAAGAG
ACCCTGTGTGATTGCGGAGTCGGACTGAAAGTGCCGTGTCAATC
>Curcuma_aff._prakasha_JC-2013_KJ803116
TGACATCGTCGCTTTTGCTCCATGCTTCGTCGGCATTGAGCGCGGAAGTTGGCCCCGTGT
GCCCTCGGGCACAGTCGGTCGAAGAGTGGGTAGTCGGTAATCGTCGAGCACGATGGACGT
TGGTCGTCGCGAGCGAGAACTGAACGTCGTGTCCTCGTCGTTTTGGGACGAGTCCTCCAG
AGACCCTGTGTGATGATTGCGGAGTCGCGTGAAAGCGCCGCGTCAATCA
>Curcuma_aff._prakasha_JC-2013_KJ803117
TGGCATTGTCGCTTTTGCTCCATGCTTTGTCGGCATTGAGCGCGGAAGTTGGCCCCGTGT
GCCCTCGGGCACAGTCGGTCGAAGAGCGGGTAGTCGGTAATCGTCGAGCACGATGGACGT
TGGTCGTCGCGAGCGAGAACTGAACGTCGTCCTCGTCGTTTTGGGATGAGCCCTCAAGAG
ACCCTGTGTGATTGATGATTGCGGACCCGCGCGAAAGCGCCGCGTCAATCATTTG
>Bupleurum_rigidum_subsp._paniculatum_AF481399
CGCATCWCTTTGCCCCCCTCCGCCTCGCCCGCTTTTCGTGAGGCGTTGCGGTGAGGGGGC
GGAATATGGCCTCCCGTGCCCCGCCGGCGCGGCTGGTTCAAAAGCGAGTCTCCGGCGACG
GACGCCGCGACAATGGTGGTAGTCTATCCGACCCTCTTGCCTTGTTGCGCCGTGCGCGTC
CCCCGTGCGAGCTCCAGCGACCCTTTGGCGCCGCCTCCGGCGTGCGCTCGGATG
>Bupleurum_rigidum_subsp._paniculatum_AF481398
CGCATCTCTTTGCCCCCCTCCGCCTCGCCCGCTTTTCGTGAGGCGTTGCGGTGAGGGGGC
GGAATATGGCCTCCCGTGCCCCGCCGGCGCGGCTGGTTCAAAAGCGAGTCTCCGGCGACG
GACGCCGCGACAATGGTGGTAGTCTATCCGACCCTCTTGCCTTGTTGCGCCGTGCGCGTC
CCCCGTGCGAGCTCCAGCGACCCTTTGGCGCCGCCTCCGGCGTGCGCTCGGATG
>Salvia_pyrenaica_HQ902842
GCTCCAACAAATGGCTAAGACTTGTTTTTAGTGTGTAGGAGTTTTTGAAAATAGAATAGA
TAAATATAAGGAGCAATAAACCCTTTCTTGTTCTACCAAAAGAGGGTTTATTGCTCCTTT
ATTTTCTTTTCAATTAGGAATCCTTTTCTATATTTTCTAGTAGTATTGGACTTACCTAAA
ATTATTCTTTCCATTAGAGAATAAAGAAAGAAGATCAAAAAATGATTCAAATTCCATTTT
TTGTTTTACAATTTCTAAAAAAATTTAAATTGAAAAAGCAAATAAATAGAAACATTTTTA
ATAGAATTTTATAGTAGAGGG
>Croton_zambesicus_AY971260
CGCAACATCGCTCCCAACCCATTAGGGTGCGGAATATGGCCTCCCGTGCGATTCCCTCTC
GCGGTTGGCCGAAAAGAATGGTCCTCGGCTGCGAATGCCGCGACAATCGGTGGTTGTAAG
ACCCTCGGACCCAGTCGCCGGCACGCACGCCTCTGGACAACGAGACCCCTCTGCGTCCTC
TCTGGCACGCTCACATCG
>Polygala_sp._TRK-2015_KR735693
GATTTTGGTCTTAGTGTATACGAGTTTTTGAAAATAAAAGGGCAATAAAAAAACTCTTGT
TTTATCTGTTTCATCAAATCAAGAGTTTTTTATTGCTCCTTTATCTTTACTTTCTATTCT
ATATTCTAATTAAAAGAGGGGTCTTTATTTTTTTTGTGTTATTTTAGAATCTAACACGAA
TAACTTAGAAACTCAAAATAAAAAAGAATTAGATAAACTAAAAAAGAATTAAAATTCTTT
TTTTAATTGATACTAAAGTCTAGGG
>Salvia_montbretii_KU563869
CGCATCGCGTCGCCCCCCCCACCGCGCGCTCCCGGGCGCCGGTTGCGGGGGCGGATACTG
GCCCCCCGTGCGCCCCGGCGCGCGGCCGGCCCAAATGCGATCCCCCGGCGACTCGTGTCG
CGACAAGTGGTGGTTGAAATCTCAATCTCGCGCGCCGTCGTGCCACCGCGTCGTCGGTAC
GGGCATCCATCGACGACCCAACGGTGAAGGCGCCTCGCGGCGCCCAACCCTCGACCG
>Syzygium_salwinense_KR533017
GACTTTGGTCTTAGTATAAGTGTAGGCGAGTTTTTGATTGGAAAGTAAAGGAGCAATAAC
CAACACTCTTGATAGAATAAGAAATTGGTTATTGTTCCTTTATTTATTGCTCTTTTCTTT
ACATAAGTTTTTCTTTACTTGAACATAAGAAAAAGTTTTCTAGTCTTAGGGATTGGTTTA
TGATTGCGTATCATACTTTTTTTTTCCTTAGATAGGAATTTCTAATTTATATACATTCTT
TTCAACCCTTTGTAAGGCTTATTATTATCTTCTAGTTTTTTTTTTCGAATAAAATAGAAA
GGTTAGAATTTTCTGCTTCTTCTATCTCATAAGTAAGATAAAAAAATGTTAAAAATTAAC
AATCGAAATGAAATATTTTCCATTTTGAATTTTTTTTTTATTTTTTTAATTAAAAATTAA
ATATTATTTTGAAATAAAATGGAATAAAAATAAATATAAATACTAGTAATAGTAGGG
>Syzygium_salwinense_KR533016
GACTTTGGTCTTAGTATAAGTGTAGGCGAGTTTTTGATTGGAAAGTAAAGGAGCAATAAC
CAACACTCTTGATAGAATAAGAAATTGGTTATTGTTCCTTTATTTATTGCTCTTTTCTTT
ACATAAGTTTTTCTTTACTTGAACATAAGAAAAAGTTTTCTAGTCTTAGGGATTGGTTTA
TGATTGCGTATCATACTTTTTTTTTCCTTAGATAGGAATTTCTAATTTATATACATTCTT
TTCAACCCTTTGTAAGGCTTATTATTATCTTCTAGTTTTTTTTTTCGAATAAAATAGAAA
GGTTAGAATTTTCTGCTTCTTCTATCTCATAAGTAAGATAAAAAAATGTTAAAAATTAAC
AATCGAAATGAAATATTTTCCATTTTGAATTTTTTTTTTATTTTTTTAATTAAAAATTAA
ATATTATTTTGAAATAAAATGGAATAAAAATAAATATAAATACT
>Syzygium_salwinense_KR533015
GACTTTGGTCTTAGTATAAGTGTAGGCGAGTTTTTGATTGGAAAGTAAAGGAGCAATAAC
CAACACTCTTGATAGAATAAGAAATTGGTTATTGTTCCTTTATTTATTGCTCTTTTCTTT
ACATAAGTTTTTCTTTACTTGAACATAAGAAAAAGTTTTCTAGTCTTAGGGATTGGTTTA
TGATTGCGTATCATACTTTTTTTTTCCTTAGATAGGAATTTCTAATTTATATACATTCTT
TTCAACCCTTTGTAAGGCTTATTATTATCTTCTAGTTTTTTTTTTCGAATAAAATAGAAA
GGTTAGAATTTTCTGCTTCTTCTATCTCATAAGTAAGATAAAAAAATGTTAAAAATTAAC
AATCGAAATGAAATATTTTCCATTTTGAATTTTTTTTTTATTTTTTTAATTAAAAATTAA
ATATTATTTTGAAATAAAATGGAATAAAAATAAATATAAATACTAGTAATAGTAGGG
>Croton_dioicus_AY971203
CGCAACATCGCACCCAATTCATTAGGGTGCGGAATATGGCCTCCCGTGCGTTTCTCTCGC
GGTTGGCAGAAAATAATGGTCCTAGGCTGCGAATGCCGCGACAATCGGTGGTTGCAAGAC
CCTCGGGCATAGTCGCGCGCGTATGCTTTTGGATAAGTAGACCCTTTTGCGTCCTTCGTG
GCACGCTCACATCG
>Angelica_maowenensis_KC887957
GGACCGGGTTTTAGTATATACGAGTTTTTTTAAATAAAAAAAAAGAAATACCGCCCTCTT
GTTCTATCAAGAGGGCGGTATTTCTTCTTTTTATATTTCAGACTGTTTTAGATAAACAAA
TATTTTTGAATGATAAAAAAGGAATCCTTTTTTTTTTCTTTAATAAATATAAATAATTAA
TAAATAAATAAAAGAAAATTGGCGG
>Leonurus_japonicus_DQ903314
CGCATCGTGTCGCCCCCTCCCCGTGGGGTGTGGTGGAGATTGGCCTCTCCTGCATGCTCG
TGCACACAGCCGGCCCAAATGTGAATCCTCCGTCAGTGCGCGTCGCGACCAGTGGTGGTT
GATAATTCAACTTGCGTGCTGTCACATCCCGCGTTGTTGTCGTTCAGAAATGACTACGAA
ACCCAATGGCGTGAGCACACATCGTGCCCACAACCG
>Rubus_occidentalis_EU750534
GACTTTGGTCTTAGTATATATGAGTTCGTGGAAGTTTTGAAAGTAAAGGAGCAATACCAA
ATCTCTTGATCTAACAAGAAATTTTTTATTGCTCCTTTACTACAATTACTATTTTAGTAG
TATTTGTTTTTTTTTACTAAAAGATTAAAAGAAAAGAGAAGGGTTTCAATTTATGTTGTA
TTTTCTTTTACAAGAAATGATAAATGGTGTAAATATTTAAAATTTCTATTTTATATAGTA
CATTTTTAATAGTACAAGGG
>Rubus_occidentalis_EU750535
GACTTTGGTCTTAGTATATATGAGTTCGTGGAAGTTTTGAAAGTAAAGGAGCAATAAAAA
ATTTCTTGTTAGATCAAGAGATTTGGTATTGCTCCTTTACTACAATTACTATTTTAGTAG
TATTTGTTTTTTTTTTACTAAAAGATTAAAAGAAAAGAGAAGGGTTTCAATTTATGTTGT
ATTTTCTTTTACAAGAAATGATAAATGGTGTAAATATTTAAAATTTCTATTTTATATAGT
ACATTTTTAATAGTACAAGGG
>Rubus_occidentalis_EU750532
GACTTTGGTCTTAGTATATATGAGTTCGTGGAAGTTTTGAAAGTAAAGGAGCAATACCAA
ATCTCTTGATCTAACAAGAAATTTTTTATTGCTCCTTTACTACAATTACTATTTTAGTAG
TATTTGTTTTTTTTTTACTAAAAGATTAAAAGAAAAGAGAAGGGTTTCAATTTATGTTGT
ATTTTCTTTTACAAGAAATGATAAATGGTGTAAATATTTAAAATTTCTATTTTATATAGT
ACATTTTTAATAGTACAAGGG
>Rubus_occidentalis_EU750533
GACTTTGGTCTTAGTATATATGAGTTCGTGGAAGTTTTGAAAGTAAAGGAGCAATACCAA
ATCTCTTGATCTAACAAGAAATTTTTTATTGCTCCTTTACTACAATTACTATTTTAGTAG
TATTTGTTTTTTTTACTAAAAGATTAAAAGAAAAGAGAAGGGTTTCAATTTATGTTGTAT
TTTCTTTTACAAGAAATGATAAATGGTGTAAATATTTAAAATTTCTATTTTATATAGTAC
ATTTTTAATAGTACAAGGG
>Syzygium_salwinense_KR533018
GACTTTGGTCTTAGTATAAGTGTAGGCGAGTTTTTGATTGGAAAGTAAAGGAGCAATAAC
CAACACTCTTGATAGAATAAGAAATTGGTTATTGTTCCTTTATTTATTGCTCTTTTCTTT
ACATAAGTTTTTCTTTACTTGAACATAAGAAAAAGTTTTCTAGTCTTAGGGATTGGTTTA
TGATTGCGTATCATACTTTTTTTTTCCTTAGATAGGAATTTCTAATTTATATACATTCTT
TTCAACCCTTTGTAAGGCTTATTATTATCTTCTAGTTTTTTTTTTCGAATAAAATAGAAA
GGTTAGAATTTTCTGCTTCTTCTATCTCATAAGTAAGATAAAAAAATGTTAAAAATTAAC
AATCGAAATGAAATATTTTCCATTTTGAATTTTTTTTTTATTTTTTTAATTAAAAATTAA
ATATTATTTTGAAATAAAATGGAATAAAAATAAATATAAATACTAGTAATAGTA
>Rubus_crispomarginatus_KM037278
CACGTCGTTGCCCCCCCCCAAACCCCTCGGGAGTTGGGCGGGACGGATGATGGCCTCCCG
TGTGCTCTGTCATGCGGTTGGCATAAAAACAAGTCCTCGGCGACTAACGCCACGACAATC
GGTGGTTGTCAAACCTCTGTTGCCTATCGTGTGCGCGTGTCGAGCGAGGGCTCAACAAAC
CATGTTGCATCGATTCGTCGATGCTTTCAACG
>Rubus_crispomarginatus_KM037279
CACGTCGTTGCCCCCCCCAAACCCCTCGGGAGTTGGGCGGGACGGATGATGGCCTCCCGT
GTGCTCTGTCATGCGGTTGGCATAAAAACAAGTCCTCGGCGACTAACGCCACGACAATCG
GTGGTTGTCAAACCTCTGTTGCCTATCGTGTGCGCGTGTCGAGCGAGGGCTCAACAAACC
ATGTTGCATCGATTCGTCGATGCTTTCAACG
>Crataegus_rivularis_KC861874
CACGCCGTTGCCCCCCCCCGGCACCTCCCTTGGAAGCGTCGGTGAACGGATGATGGCTTT
CAGTACGTCACCACACGTGGTTGGCAAAAATGTTTAGTCCCTGGCGACGAACACCACGAC
AATCGTTGGTTGTCAAACCTCGGTTGCTTGTTGTGCACTTTCACCGATCTCTGGGCAGCT
CACGATGCTCACTGCTTTACTTCGGCGGAGCCTTCAACG
>Crataegus_rivularis_KC861875
CACGCCGTTGCCCCCCCCCGGCACCTCCCTTGGAAGCGTCGGTGAACGGATGATGGCTTT
CAGTACGTCACCACACGTGGTTGGCAAAAATGTTTAGTCCCTGGCGACGAACACCACGAC
AATCGTTGGTTGTCAAACCTCGGTTGCTTGTTGTGCACTTTCACCGATCTCTGGGCAGCT
CACGATGCTCACTGCTTTACTTCGGCGGAGCCTTCAACG
>Crataegus_rivularis_KC861872
CACGCCGTTGCCCCCCCCCGGCACCTCCCTTGGAAGCGTCGGTGAACGGATGATGGCTTT
CAGTACGTCACCACACGTGGTTGGCAAAAATGTTTAGTCCCTGGCGACGAACACCACGAC
AATCGTTGGTTGTCAAACCTCGGTTGCTTGTTGTGCACTTTCACCGATCTCTGGGCAGCT
CACGATGCTCACTGCTTTACTTCGGCGGAGCCTTCAACG
>Crataegus_rivularis_KC861873
CACGCCGTTGCCCCCCCCCGGCACCTCCCTTGGAAGCGTCGGTGAACGGATGATGGCTTT
CAGTACGTCACCACACGTGGTTGGCAAAAATGTTTAGTCCCTGGCGACGAACACCACGAC
AATCGTTGGTTGTCAAACCTCGGTTGCTTGTTGTGCACTTTCACCGATCTCTGGGCAGCT
CACGATGCTCACTGCTTTACTTCGGCGGAGCCTTCAACG
>Crataegus_rivularis_KC861870
TTGCCCCCCCCCGGCACCTCCCTTGGAAGCGTCGGTGAACGGATGATGGCTTTCAGTACG
TCACCACACGTGGTTGGCAAAAATGTTTAGTCCCTGGCGACGAACACCACGACAATCGTT
GGTTGTCAAACCTCGGTTGCTTGTTGTGCACTTTCACCGATCTCTGGGCAGCTCACGATG
CTCACTGCTTTACTTCGGCGGAGCCTTCAACG
>Crataegus_rivularis_KC861871
CACGCCGTTGCCCCCCCCCGGCACCTCCCTTGGAAGCGTCGGTGAACGGATGATGGCTTT
CAGTACGTCACCACACGTGGTTGGCAAAAATGTTTAGTCCCTGGCGACGAACACCACGAC
AATCGTTGGTTGTCAAACCTCGGTTGCTTGTTGTGCACTTTCACCGATCTCTGGGCAGCT
CACGATGCTCACTGCTTTACTTCGGCGGAGCCTTCAACG
>Rubus_crispomarginatus_KM037276
CACGTCGTTGCCCCCCCCCAAACCCCTCGGGAGTTGGGCGGGACGGATGATGGCCTCCCG
TGTGCTCTGTCATGCGGTTGGCATAAAAACAAGTCCTCGGCGACTAACGCCACGACAATC
GGTGGTTGTCAAACCTCTGTTGCCTATCGTGTGCGCGTGCCGAGCGAGGGCTCAACAAAC
CATGTTGCATCGATTCGTCGATGCTTTCAACG
>Rubus_crispomarginatus_KM037277
CACGTCGTTGCCCCCCCCCAAACCCCTCGGGAGTTGGGCGGGACGGATGATGGCCTCCCG
TGTGCTCTGTCATGCGGTTGGCATAAAAACAAGTCCTCGGCGACTAACGCCACGACAATC
GGTGGTTGTCAAACCTCTGTTGCCTATCGTGTGCGCGTGTCGAGCGAGGGCTCAACAAAC
CATGTTGCATCGATTCGTCGATGCTTTCAACG
>Crataegus_pinnatifida_KC173724
CGCGCCGTTGCCCCCCCTCGCCTCCCTCGGGAGCGTCGGCGGGCGGAAGATGGCCTCCCG
TGCGCCACCCCGCGCGGTTGGCACAAATGCCGAGTCCCCGGCGGCGAACGCCACGACAAT
CGGTGGTTGACAAACCTCGGTTGCCTGTTGTGCGCTTTCGACGCGCTGCGGGCGGCTCGC
GACCCTCGTTTGCTCTGCTTCGGCGGAGTTCTTCAACG
>Crataegus_pinnatifida_KC173725
CGCGCCGTTGCCCCCCCTCGCCTCCCTCGGGAGCGTCGGCGGGCGGAAGATGGCCTCCCG
TGCGCCACCCCGCGCGGTTGGCACAAATGCCGAGTCCCCGGCGGCGAACGCCACGACAAT
CGGTGGTTGACAAACCTCGGTTGCCTGTTGTGCGCTTTCGCCGCGCTGCGGGCGGCTCGC
GACCCTCGTTTGCTCTGCTTCGGCCGAGTTCTTCAACG
>Crataegus_pinnatifida_KC173726
CGCGCCGTTGCCCCCCCTCGCCTCCCTCGGGAGCGTCGGCGGGCGGAAGATGGCTTCCCG
TGCGCCACCCCGCGCGGTTGGCACAAATGCCGAGTCCCCGGCGGCGAACGCCACGACAAT
CGGTGGTTGACAAACCTCGGTTGCCTGTTGTGCGCTTTCGCCGTGCTGCGGGCGGCTCGC
GACCCTTGTTTGCTCTGCTTCGGCAGAGTTCTTCAACG
>Crataegus_pinnatifida_KC173727
CGCGCCGTTGCCCCCCCTCGCCTCCCTCGGGAGCGTCGGCGGGCGGAAGATGGCCTCCCG
TGCGCCACCCCGCGCGGTTGGCACAAATGCCGAGTCCCCGGCGGCGAACGCCACGACAAT
CGGTGGTCGACAAACCTCGGTTGCCTGTTGTGCGCTTTCGCCGCGCTGCGGGCGGCTCGC
GACCCTCGTTTGCTCTGCTTCGGCGGAGTTCTTCAACG
>Crataegus_pinnatifida_KC173720
CGCGCCGTTGCCCCCCCTCGCCTCCCTCGGGAGCGTCGGCGGGCGGAAGATGGCCTCCCG
TGCGCCACCCCGCGCGGTTGGCACAAATGCCGAGTCCCCGGCGGCGAACGCCACGACAAT
CGGTGGTCGACAAACCTCGGTTGCCTGTTGTGCGCTTTCGCCGCGCTGCGGGCGGCTCGC
GACCCTCGTTTGCTCTGCTTCGGCAGAGTTCTTCAACG
>Crataegus_pinnatifida_KC173721
CGCGCCGTTGCCCCCCCTCGCCTCCCTCGGGAGCGTCGGCGGGCGGAAGATGGCCTCCCG
TGCGCCACCCCGCGCGGTTGGCACAAATGCCGAGTCCCCGGCGGCGAACGCCACGACAAT
CGGTGGTTGACAAACCTCGGTTGCCTGTTGTGCGCTTTCGCCGCGCTGCGGGCGGCTCGC
GACCCTCGTTTGCTCTGCTTCGGCGGAGTTCTTCAACG
>Crataegus_pinnatifida_KC173722
CGCGCCGTTGCCCCCCCTCGCCTCCCTCGGGAGCGTCGGCGGGCGGAAGATGGCCTCCCG
TGCGCCACCCCGCGCGGTTGGCACAAATGCCGAGTCCCCGGCGGCGAACGCCACGACAAT
CGGTGGTCGACAAACCTCGGTTGCCTGTTGTGCGCTTTCGCCGCGCTGCGGGCGGCTCGC
GACCCTCGTTTGCTCTGCTTCGGCGGAGTTCTTCAACG
>Crataegus_pinnatifida_KC173723
CGCACCGTTGCCCCCCCTCGCCTCCCTCGGGAGCGTCGGCGGGCGGAAGATGGCCTCCCG
TGCGCCACCCCGCGCGGTTGGCACAAATGCCGAGTCCCCGGCGGCGAACGCCACGACAAT
CGGTGGTTGACAAACCTCGGTTGCCTGTTGTGCGCTTTCGCCGCGCTGCGGGCGGCTCGC
GACCCTCGTTTGCTCTGCTTCGGCGGAGTTCTTCAACG
>Corydalis_yanhusuo_KMS0066A03I
CGCACCGAGTCGCCCCCATCCCTCTACTTACCGAGAGGCGGCGGGAGCGGATAGTGGCCC
CCCGTGCGCACTCCGCGCGGCCGGCCCAAACACAGGCCCCGGGAGGCCGACGTCACGATC
CGTGGTGGTTGTAAAAGACACGCCCTCGAAACCGGATCCCGTGCACGCCGCGCCGCGAAA
CCCGGAGGGCCACAGCGACCCCCCAGGGCTGTCCTTGCACCGCAAGGACGGCGCCCACTC
TG
>Scrophularia_minima_KC692564
CGCATCGCGTCGCCCCCCTCCCAATCCCTCGGGACAATGGAGAGGGGCGGATATTGGCCT
CCCGGGCTCTTCGGTGCGCGGCTGGCCCAAATGTGATCCCGCGTCGACGCGAGTCACGAC
CAGTGGTGGTTGATTTCTCAACTCGCGTGCTGTCGTGCCGTACTGCGTCGTTCGTTCGGG
CATCGTCGCAGACCCAAAAGGTGCTCTAGAGTGCC
>Crataegus_suksdorfii_KC251678
GACTTTGGTCTTAATATATATGAGTTCTTGAAAGTAAAGGAGTAATAAAAAATTTCTTGT
TATATCAAGAGGTTTGTTATTGCTCCTTTACTATTTAGTTTTAGTATTTTTTTAGTTATT
ACTTAACTATTTGTTTTATTCTTTTTTTTTTTTTTTAGTAAAAAAAAAAAAGAATAAAGT
TTTCAATTTAGGTTGTATTTTATCTTAAATTTAGGTTGTATTTTATCTTACAAGTAATGC
TAAATGGCGGAAAAATTATTAAT
>Crataegus_suksdorfii_KC251679
GACTTTGGTCTTAATATATATGAGTTCTTGAAAGTAAAGGAGTAATAAAAAATTTCTTGT
TATATCAAGAGGTTTGTTATTGCTCCTTTACTATTTAGTTTTAGTATTTTTTTAGTTATT
ACTTAACTATTTGTTTTATTCTTTTTTTTTTTTTTTAGTAAAAAAAAAAAAGAATAAAGT
TTTCAATTTAGGTTGTATTTTATCTTAAATTTAGGTTGTATTTTATCTTACAAGTAATGC
TAAATGGCGGAAAAATTATTAAT
>Crataegus_pinnatifida_KC173728
CGCACCGTTGCCCCCCCTCGCCTCCCTCGGGAGCGTCGGCGGGCGGAAGATGGCCTCCCG
TGCGCCACCCCGCGCGGTTGGCACAAATGCCGAGTCCCCGGCGGCGAACGCCACGACAAT
CGGTGGTTGACAAACCTCGGTTGCCTGTTGTGCGCTTTCGCCGCGCTGCGGGCGGCTCGC
GACCCTCGTTTGCTCTGCTTCGGCGGAGTTCTTCAACG
>Crataegus_pinnatifida_KC173729
CGCGCCGTTGCCCCCCCTCGCCTCCCTCGGGAGCGTCGGCGGGCGGAAGATGGCCTCCCG
TGCGCCACCCCGCGCGGTTGGCACAAATGCCGAGTCCCCGGCGGCGAACGCCACGACAAT
CGGTGGTTGACAAACCTCGGTTGCCTGTTGTGCGCTTTCGCCGCGCTGCGGGCGGCTCGC
GACCCTCGTTTGCTCTGCTTCGGCGGAGTTCTTCAACG
>Ziziphus_mauritiana_KR533050
GACTTTGGTATTAGTGTATACTGAGTTATTGAACATAAAGGAGCAATAATCAATTTCTTG
TTCTAGCAAGAAGTTTGGTATTGCTCCTTTAGGAGTTTTTTTACTTAAATTTTTTTCTTT
ACTTCATTTTTACTTCAACATACCCATACTTTCGTTATGTAGAAATTTTTATTTTCGATA
TCCTCTTCTCCATTTTTTTTTTTTTATTTTACATTTCCATTTTTAAAATTTAAAGGTTTC
AATTCCATTTTTTCTTCTTTTAGTTTGAAGAATGAAAAAAAAATGATAAATGGTGTAAAT
TGACCTATTTGTTTGTAATTTGTAAGTTTGAAATTTG
>Paeonia_anomala_U27670
CGTATCCCGTCGCACCCCCCAACCCGTCCCAACTCGGGCATGATGGCTGGTGGGAGCGGA
TATTGGCCTCCCGTGTACTCRCGTTACGGTTGGTCTAAAATCGAGCCCCGAGCGACGAAC
GTCACGACAAGTGGTGGTCTGTAATAGCTATTTCGTGTTGTGCGTTGTCTCGTCGCCCGT
GGGAGCTCACAAAGACCCCAAAGCATCGTCACGATGATGCATCCA
>Aconitum_transsectum_KY417536
GATTTAGGTCTTGGTGCATGTCTGGCTTAGTGTATATGAGTCATTGAAGTTGCAGGAGTA
ATACCCTATTTCTTGTTCTGTTAAGAGGCTGGGTATTGCTCCTGCATTTTTTTGTATTAA
GTAAAAAATTGACTTTAACAGATTGGTGTTGGTTTGGTGAATTCTAGATTATTAGACTAT
TATGATTATATGATTATGTTCCTCAAAAATTTTTTTATTTGATAAAGC
>Asparagus_cochinchinensis_KX674820
TGCCTCACATCGCTCCGTGCCCCCCCGCCTCCCACGGCCATAGCATTGGGAAGCGGCGGC
GCGGATGCGGATATTGACCCCCCGTGCCTTGCGGCGCGGCGGGTTGAAATGATGGTCGCT
GGCCGGGTAGGACACGACGAATGGTGGACAGACAAAGGACGCTGAACGTTGTGTACTCGA
CCCTAAGCCAATGCGGCGCATGCAAGGAGCCCATGCCGACGGGAGCTTAAGAGCGCCCTC
GGACCA
>Aconitum_kusnezoffii_KY417295
CACACAGCGTCGCACCCCGTCAACCACGTTGTCGGGGAGCGGAGATTGGCCCCCCGGGCC
CCTGCGGGCACGGTCGGCACAAATGTTTGTCCCCGGCGGCGAGCGTCGCGGTCAGTGGTG
GTTGTATTTCTCATCCTCCAAAGACATCAAGACGCGTCGTCCTCGTTGCACGTTGGGACA
CATCGACCCCAAGGAGCCGCTTCGCGCGGC
>Tetradium_ruticarpum_KPS0091A01I
CGCATCGTTGCCCCACCCCCACCCCCACCCCGGGGGCCTGGCGGTGCGGGCGGATAATGG
TCTCCCGTGCGCTCCCCGCTCGCGGTTGGCCCAAATTCGAGTCCTTGGCGACCGGAGCCG
CGACAATCGGTGGTGAAAAGCCTCTCGAGCTCTAGTCGCGAGCCCGCGTCTCTGTTTCAG
GACTCAGGGACCCTGATGCTCCGCGCAAGCGGTGCTCGCATCG
>Astragalus_mongholicus_JF736666
CATATCGTTGCCCGATGCCTATTGCAGTGTGATAGGAATTTTTAGGGCGAATGATGGCTT
CCCGTGAGCGTTGTTGCCTCGCGGCTGGTTGAAAATTGATTCCTTGGTGGGGTGTGCCAT
GATAGATGGTGGTCGAGTTAGCACGAGACCCATCATGTGTACGCTCCCCATAATATGGCT
TCGATGACCCACATGCGTCTTTTGACTCTCATGA
>Astragalus_mongholicus_JF736667
CATATCGTTGCCCGATGCCTATTGCAGTGTGATAGGAATTTTTAGGGCGAATGATGGCTT
CCCGTGAGCGTTGTTGCCTCGCGGCTGGTTGAAAATTGATTCCTTGGTGGGGTGTGCCAT
GATAGATGGTGGTCGAGTTAGCACGAGACCCATCATGTGTACGCTCCCCATAATATGGCT
TCGATGACCCACATGCGTCTTTTGACTCTCATGA
>Astragalus_mongholicus_JF736665
CATATCGTTGCCCGATGCCTATTGCAGTGTGATAGGAATTTTTAGGGCGAATGATGGCTT
CCCGTGAGCGTTGTTGCCTCGCGGCTGGTTGAAAATTGAGTCCTTGGTGGGGTGTGCCAT
GATAGATGGTGGTCGAGTTAGCACGAGACCCATCATGTGTACGCTCCCCATAATATGGCT
TCGATGACCCACATGCGTCTTTTGACTCTCATGA
>Zanthoxylum_gilletii_KC668115
GATTTTTATCGTTGTGTAGACGAATTTTTGAAAATAACGGATCAATACCGACCCCCCGCA
AGGGGGGTCGGTATTGATCCGTTATTGAGTCGATTTTTTTAGTAGTTTTTCATTTACATA
TTTTTATATTTTAAGTATTTTTATGCTTTTTTTCTTTTCTTTGATTTAGTATGATATTTA
GTATGATATATTTGGTATGCACTAATACTACTAAGAAAATTCTAATTTTCTTAATTAGAT
TCTAATTTTCGAATTTTACAGTTAATTTAATAGAAAAGAAAAGAGAAAGGTTGTAGTTTT
TTGTCCTTCGATCTTCTCTTCATAAGTAAGATAAGATAAAAAAATAATGATCAATGGTTG
AAATGGAGATCTTTGTAGTTCAAAATTTTGTAAATAGKGGAGGG
>Prunus_sargentii_AF179514
CACGTCGTTGCACCCCCACTACTCCCTCGGGATTGCGGGGTGCGGATGATGGCCTCCCGT
ACGCTCCGTCGCGCGGTTGGCATAAATACCAAGTCCTCGGCGACGCACGCCACGACAATC
GGTGGTTGCGAAACCTCGGTTGCCCGTCGTGTGCGGTCGTCGCGCATCGGGGGCTCGAAA
AAATGCTTGGCTCCGGCTTGGCTTTCAACG
>Prunus_sargentii_AF179512
CACGTCGTTGCACCCCCACTACTCCCTCGGGATTGCGGGGTGCGGATGATGGCCTCCCGT
ACGCTCCGTCGCGCGGTTGGCATAAATACCAAGTCCTCGGCGACGCACGCCACGACAATC
GGTGGTTGCGAAACCTCGGTTGCCCGTCGTGTGCGGTCGTCGCGCATCGGGGGCTCGAAA
AAATGCTTGGCTCCGGCTTGGCTTTCAACG
>Astragalus_mongholicus_JF736668
CATATCGTTGCCCGATGCCTATTGCAGTGTGATAGGAATTTTTAGGGCGAATGATGGCTT
CCCGTGAGCGTTGTTGCCTCGCGGCTGGTTGAAAATTGAGTCCTTGGTGGGGTGTGCCAT
GATAGATGGTGGTCGAGTTAGCACGAGACCCATCATGTGTACGCTCCCCATAATATGGCT
TCGATGACCCACATGCGTCTTTTGACTCTCATGA
>Astragalus_mongholicus_JF736669
CATATCGTTGCCCGATGCCTATTGCAGTGTGATAGGAATTTTTAGGGCGAATGATGGCTT
CCCGTGAGCGTTGTTGCCTCGCGGCTGGTTGAAAATTGAGTCCTTGGTGGGGTGTGCCAT
GATAGATGGTGGTCGAGTTAGCACGAGACCCATCATGTGTACCCTCCCCATAATATGGCT
TCAATGACCCACATGCGTCTTTTGACTCTCATGA
>Angelica_laxifoliata_JX022919
CGCATCGTATTGCCCACAAACCACTCACACCTGAGAAGGTGTGCCGGTTTGGGGCGGAAA
TTGGCCTCCCGTACCTTGTCGTGCGGTTGGCGGAAAAACGAGTCTCCGGCGATGGACGTC
GCGACATCGGTGGTTGTAAAAGACCCTTTTGTCTTGTCGCGCGAATCCTCGTCATCTTAG
CGAGCTCCAGGACCCTTAGGCAGCACATACTCTGTGCGCTTCGATTG
>Angelica_laxifoliata_JX022918
CGCATCGTATTGCCCACAAACCACTCACACCTGAGAAGGTGTGCCGGTTTGGGGCGGAAA
TTGGCCTCCCGTACCTTGTCGTGCGGTTGGCGGAAAAACGAGTCTCCGGCGATGGACGTC
GCGACATCGGTGGTTGTAAAAGACCCTTTTGTCTTGTCGCGCGAATCCTCGTCATCTTAG
CGAGCTCCAGGACCCTTAGGCAGCACATACTCTGTGCGCTTCGATTG
>Prunus_mume_AY500621
GACTTTGGTCTTAGTATATACGAGTTCTTGAAAGTAAAGGAGCAATAATAAATTTCTTGT
TATATCAAGAGGTTTGTTATTGCTCCTTTACTATTTAGTATTTTTTTTATTTACTACTTA
ACTTTACTTTACTATATTGTTCTATATTTTATTTTTTTTTAGTTAATTTACTACAAAATT
TAATTAAAATATTAAAAGTTTCAGTTTATTTTATGTTGTATTTTATCTTACAAGTAATGA
TAAATGGTGTAAATATTTGTAATAGTAAAGGG
>Angelica_dahurica_U78476
ATTGTATTGCCCACAAACCAGTCACACCTGAGAAGTTGTGCCGGTTTGGGGCGGAAATTG
GCCTCCCGTACCTTGTCGTGCGGTTGGCGGAAAAATGAGTCTCCGGCGATGGACGTCGCG
ACATCGGTGGTTGTAAAAGACCCTCTTGTCTTGTCGCGTGAATCCTCGTCATCTTAGAGA
GCTCCAGGACCCTTAGGCAGCACGTACTCTGTGCGCTTCGA
>Crataegus_shuswapensis_KC173929
CGCGCCGTTGCCCCCCCTCGCCTCCCTCGGGAGCGTCGGCGGGCGGACGATGGCCTCCCG
CGCGCCACCCCGCGCGGTTGGCACAAATGCCGAGTCCCCGGCGACGAACGCCACGACAAT
CGGTGGTTGTCAAACCTCGGTTGTCTGTTGTGCGCCTTCGCCGCGCTCCGGGCGGCTCGC
GACCCCATTAACGGCCCTGCTTCGGCGGAGCCCTTCAACG
>Crataegus_shuswapensis_KC173928
CGCGCCGTTGCCCCCCTCGCCTCCCTCGGGAGCGTCGGCGGGCGGACGATGGCCTCCCGC
GCGCCACCCCGCGCGGTTGGCACAAATCCCGAGTCCCCGGCGACGAACGCCACGACAATC
GGTGGTTGTCAGACCTCGGTTGCATGTTGTGCGCCTTCGCCGTGCTCCGGGCGGCTCGCG
ACCCCAGCAACGGCTCTGCTTCGGCGGAGCTATTCAACG
>Gentiana_crassicaulis_JX966288
CGCATCGCGTCGCCCCCCCAACACCGTGCATGAAACATTGCCGGTTGTCGGAGGGGCGGA
TATTGGCTTCCCGTGCTTCGGTGCGGCTGGCCTAAATGCAAGTCCCTTGCGACGGACACG
ACGACAAGTGGTGGTTGATTGCCTCAACTAAGGTGCTGTCGCGCGTTACCCCGTCGGATG
AGGAGACTTCTTTGACCCTAATGCAAGCGTTGTCACGACGCCTGCCACGACCG
>Gentiana_crassicaulis_JX966289
CGCATCGCGTCGCCCCCCCAACACCGTGCATGAAACATTGCCGGTTGTCGGAGGGGCGGA
TATTGGCTTCCCGTGCTTCGGTGCGGCTGGCCTAAATGCAAGTCCCTTGCGACGGACACG
ACGACAAGTGGTGGTTGATTGCCTCAACTAAGGTGCTGTCGCGCGTTACCCCGTCGGATG
AGGAGACTTCTTTGACCCTAATGCAAGCGTTGTCACGACGCCTGCCACGACCG
>Lonicera_similis_JX885563
GACCCGGTCTTAGTGTATACGAGTTTTAAAAAATAAAAAGGAGCAATAATCCCCCTCTTG
TTTTATCAAGAGGGCACCATTGCTTCTTTTTTTATTTAACTTAACAGTTACCTATTTTCT
TTCAAGAAAAATAGTCAATCTTCTTATTTTTAGGGGCGGGTCCTGATTGTGTTTTGGGCT
TTCATTTTTTATTCTGTTATGAAAAATCTTTATATCCCTTTATATCCTCTAAAATAAAAG
TAAAATAAAAGAAAAACTGTTGGAATTTTTTTGCTGACTTATCTATAATTGTACTTGAGA
AAAAAGAAAGAAAAATAATGAATGGCTTAACTAGGAACTAATAGGTAGGG
>Gentiana_crassicaulis_JX966284
CGCATCGCGTCGCCCCCCCAACACCGTGCATGAAACATTGCCGGTTGTCGGAGGGGCGGA
TATTGGCTTCCCGTGCTTCGGTGCGGCTGGCCTAAATGCAAGTCCCTTGCGACGGACACG
ACGACAAGTGGTGGTTGATTGCCTCAACTAAGGTGCTGTCGCGCGTTACCCCGTCGGATG
AGGAGACTTCTTTGACCCTAATGCAAGCGTTGTCACGACGCCTGCCACGACCG
>Gentiana_crassicaulis_JX966285
CGCATCGCGTCGCCCCCCCAACACCGTGCATGAAACATTGCCGGTTGTCGGAGGGGCGGA
TATTGGCTTCCCGTGCTTCGGTGCGGCTGGCCTAAATGCAAGTCCCTTGCGACGGACACG
ACGACAAGTGGTGGTTGATTGCCTCAACTAAGGTGCTGTCGCGCGTTACCCCGTCGGATG
AGGAGACTTCTTTGACCCTAATGCAAGCGTTGTCACGACGCCTGCCACGACCG
>Gentiana_crassicaulis_JX966286
CGCATCGCGTCGCCCCCCCAACACCGTGCATGAAACATTGCCGGTTGTCGGAGGGGCGGA
TATTGGCTTCCCGTGCTTCGGTGCGGCTGGCCTAAATGCAAGTCCCTTGCGACGGACACG
ACGACAAGTGGTGGTTGATTGCCTCAACTAAGGTGCTGTCGCGCGTTACCCCGTCGGATG
AGGAGACTTCTTTGACCCTAATGCAAGCGTTGTCACGACGCCTGCCACGACCG
>Curcuma_aff._ferruginea_JC-2013_KJ803114
TGACATCGTCGCTTTTGCTCCATGCTTCGTCGGCATTGAGCGCGGAAGTTGGCCCCGTGT
GCCCTCGGGCACAGTCGGTCGAAGAGTGGGTAGTCGGTAATCGTCGAGCACGACGGACGT
TGGTCGTCGCGAGCGAGAACTGAACGTCGTCCTCGTCGTTTTGGGATGAGTCCTCAAGAG
ACCCTGTGTGATGATTGCGGAGTCGCGTGAAAGCGCCGCGTCAATCATTTG
>Crataegus_shuswapensis_KC173927
CGCGCCGTTGCCCCCCCCTCGCCTCCCTCGGGAGCGTCGGCGGGCGGACGATGGCCTCCC
GCGCGCCACCCTGCGCGGTTGGCACAAATGCCGAGTCCCCGGCGACGAACGCCACGACAA
TCGGTGGTTGTCAGACCTCGGTTGCCTGTTGTGCGCCTTCGTCGCGCTCCGGGCGGCTCG
CGACCCCATTAACGGCCCTGCTTCGGCGGAGCTCTTCAACG
>Crataegus_shuswapensis_KC173926
CGCGCCGTTGCCCCCCTCGCCTCCCTCGGGAGCGTCGGCGGGCGGACGATGGCCTCCCGC
GCGCCACCCCGCGCGGTTGGCACAAATCCCGAGTCCCCGGCGACGAACGCCACGACAATC
GGTGGTTGTCAGACCTCGGTTGCATGTTGTGCGCCTTCGCCGTGCTCCGGGCGGCTCGCG
ACCCCAGCAACGGCTCTGCTTCGGCGGAGCTATTCAACG
>Gentiana_crassicaulis_JX966282
CGCATCGCGTCGCCCCCCCAACACCGTGCATGAAACATTGCCGGTTGTCGGAGGGGCGGA
TATTGGCTTCCCGTGCTTCGGTGCGGCTGGCCTAAATGCAAGTCCCTTGCGACGGACACG
ACGACAAGTGGTGGTTGATTGCCTCAACTAAGGTGCTGTCGCGCGTTACCCCGTCGGATG
AGGAGACTTCTTTGACCCTAATGCAAGCGTTGTCACGACGCCTGCCACGACCG
>Gentiana_crassicaulis_JX966283
CGCATCGCGTCGCCCCCCCAACACCGTGCATGAAACATTGCCGGTTGTCGGAGGGGCGGA
TATTGGCTTCCCGTGCTTCGGTGCGGCTGGCCTAAATGCAAGTCCCTTGCGACGGACACG
ACGACAAGTGGTGGTTGATTGCCTCAACTAAGGTGCTGTCGCGCGTTACCCCGTCGGATG
AGGAGACTTCTTTGACCCTAATGCAAGCGTTGTCACGACGCCTGCCACGACCG
>Plantago_lanceolata_KT695216
CGCATCGCGTCGTCCCCTCCCATTCCCTCACGGGTTTGGTTATGGGACGGATAATGGCTT
CCCGTTAGCTCGGTTAGCCCAAAAAGGATCCCTCATCGACGGATGTCACAACCAGTGGTG
GTTGAAAGATCATTGGTGCTGTTGTGCTTCACCCTGTCGCTTGCTAGGGCATCGTCATAA
ACTAACGGCGTGTAATGCGCCTTCGACCG
>Alpinia_foxworthyi_JN043837
GACTTTTGTCTTAGTGTATCTGAATTGTTAAAAAAATGTAGCAATACCCTGAAATAACAA
TACCCCATATCTCGCTTAAGCGAGATATGGGGTATTGTTATTTTGTTTGATGTAATAGAA
TAGTATTTTCATTTTTTTGCGTGTAGCATACATATTTATTTATATTGTATAACATATTTA
GATTGTATAACATATTTAGATTGTATATATGTATATTAAATACAAATAAATAAGTATATA
AAGTATAAGAAATGAACTTAACGACGAGATTTATTATCGTTTCTCGCATGTATCGTAAAA
GACAGAGTAGGTGCAAATTCTCCCAATTTGTGACCCACCATACGATCCGTTATATAAATA
GGTAAATGTTCCTTTCCATTATGAATAGCGATTGTATGGCCAATCATTGTGGGTATAATG
GTAGATGCCCGAGACCAAGTTACTATTATTTCTTTCTCTTCCCTCGTGTTGAGTTTTTCC
ATTTTTGCCGATAAATGATTAGCTACAAAAGGGTTTTTTTTTAGTGAACGTGTCATGTCA
CAGTGTATTACTCCTTTTTTTTTTTTACATTTTTTATTTTAAAGATTGGCATTCTATGTC
CAATATCTTGAATATCTCGATCTAAGTTAAGTATAGAGGTCAGAATAAATACAATAATGA
TGAATGGAAAAAAGAGAAAATCCTTTAGCTAGAAAAGGG
>Gentiana_manshurica_KX675111
CGCATCGCGTCGCCCCCCCAACACCGTGCATGAAACATTGCCGGTTGTCAGAGGGGCGGA
TATTGGCTTCCCGTGCTTCGGTGCGGCTGGCCTAAATGCAAGTCCCTTGCGACGGACACG
ACGACAAGTGGTGGTTGATTGCCTCAACTAAGGTGCTGTCGCGCGTTGCCCCGTCGGATG
AGGAGACTTTCATGACCCTAATGCACGTGTCGTCACGACGCCTGCCACGACCG
>Gentiana_manshurica_KX675110
CGCATCGCGTCGCCCCCCCAACACCGTGCATGAAACATTGCCGGTTGTCAGAGGGGCGGA
TATTGGCTTCCCGTGCTTCGGTGCGGCTGGCCTAAATGCAAGTCCCTTGCGACGGACACG
ACGACAAGTGGTGGTTGATTGCCTCAACTAAGGTGCTGTCGCGCGTTGCCCCGTCGGATG
AGGAGACTTTCATGACCCTAATGCACGTGTCGTCACGACGCCTGCCACGACCG
>Ephedra_minuta_AY755742
CAAACCACAATTCGCCCCCCGGCTCATGTCATCGGGGGGACGGNCTTGACCGTCCGGTCC
GCCTCGGCGGTGCGGTCGGTTGAAATGCAAAAGGGGACCTTCGCATGCTCTCCGACGGTG
GGAGGTTGCGCATCGCGGCCCGCTTCCCGGGAGGGGTCGCATCCGGCACCGGCCGTGCGG
GAGATGCTGCGCGAGGTTTCCCGATCGAAAAAGGACTTCACCAAAGGCGGGAGTTATTCC
CGTCACAAACG
>Angelica_dahurica_KPS0013A01I
CGCATTGTATTGCCCACAAACCAGTCACACCTGAGAAGTTGTGCCGGTTTGGGGCGGAAA
TTGGCCTCCCGTACCTTGTCGTGCGGTTGGCGGAAAAATGAGTCTCCGGCGATGGACGTC
GCGACATCGGTGGTTGTAAAAGACCCTCTTGTCTTGTCGCGTGAATCCTTGTCATCTTAG
AGAGCTCCAGGACCCTTAGGCAGCACGTACTCTGTGCGCTTCGACTG
>Alisma_plantago-aquatica_JF780977
CGCCTCTAGGCGCTCCCCTCCCACTTGAGTTCAGCATCTTGATGTTGGCCTTGTTGGTGG
TGGATGCGGATGTTGGCCTTCCGTGGCTTTGCCGCCGCGGTGGGCTGAAGGATGTGGAGT
CGGTCCGTCCAACGTTATTGGGCATGACTGTGCTGGGTCGCTGCTGCTACTGCTCGTTGC
TCGCTGGGTGCGGCAGTCTTAGCAAATGCGGGCATCGTCGTTGTGTCGAGTAGCCTTGTT
GTCGGACTCTTACGCCAGTAAAGTTACCACGATTGGTATATCAGCGGTCACACCGTTGGT
TCCTCATATTG
>Sophora_flavescens_GQ434963
TATCGGGGTTTTAAAGTATACGAGTTTTTAAAAAAGTAAAGGAGCGATAGAAAAAACTCT
ATTGCTCCTTTACTTTATACTTCTTTTTTTTTAGAAGTCTTTTTTTTGTTACATTGCTTG
CGAAGTCATATGTATTCCAAAAAAGGATAAACAAAAAAAAGAATGTTTCCATTTCATTTT
TTGTTTATTTTATCTTAGAAGATAAAAAAGAATGATAACGAAAAAAGGGTTGAAATTGAA
GTCTAAGTAATTTTTACATAGTATAGT
>Polyporus_favescens_KC585274
TGGAATTATCAACTCGTTTGTCTTTGTATGAACGCAGTTGGATTGGAGGYYATTGCCGGA
TTGTAATGATTCGGCTCCTCTTGAATGCATTACTCGAACCTTTGCGGATCAGCTTTTGGT
GTGATAATTGTCTACGCCGCTACTGAGACGCATGAATGGGATCGGCTTACAATCGTCCTC
TACGGACAATTATTATGACTTC
>Curcuma_sp._13_JC-2013_KC441390
TGTATCTGAATTGTTAAAGAAATGTAGCAATACCCTGAAATAACAATACCCCATATCTCG
CTTAAGCGAGATATGGGGTATTGTTATTTTGTTTGATGTAATGTAATAGTATTTTCATTT
TTTGCGTATAGCATACATATTTATTTATTTTATATTGTATAACATATTTAGATTGTATAT
ATGTATATTAAATACAAATACATAAGTATATAAAGTATAAGAAATGAACTTAACGACGAG
ATTTATTATCGTTTCTTGCATGTCTCGTAAAAGACAGAGTAGGTGCAAATTCTCCCAATT
TGTGACCCACCATACGATCCGTTATATAAATAGGTAAATGTTCCTTTCCATTATGAATAG
CGATTGTATGGCCAATCATTGTGGGTATAATGGTAGATGCCCGAGACCAAGTTACTATTA
TTTCTTTCTCTTCCCTCGTGTTGAGTTTTTCAATTTTTGCCGATAAATGATTAGCTACAA
AAGGGTTTTTTTTTAGTGAACGTGTCATGTCACAGTGTATTACTCCTTTTTTTTTACATT
TTTTATTTTAAAGATTGGCATTCTATGTCCAATATCTCGATCTAAGTTAA
>Coptis_chinensis_KMS0062A01I
CGCACAGCGTCGCACCCCGCCACTCCTGCTGGACGGGGAGCGGAGATTGGCCCCCCGGGC
ACCCGCTGCACGGCCGGCTCAAATGACTGTCCCCGGCGACGAGCGTCGCTATTATCGTGG
TGGATCAAAGCTGAGATAAGGCGTTCTCGCCGCCACAGTAGGGACAGATCGACCCCCGGA
CGCCGTCACCGACGGCGCTCACCCTG
>Gastrodia_elata_KPS0103A03I
CACATTATGTCGCTCCGCGCCCGAGCGCACGCCGTCGGCACGGAGATGCAGACTGGCTCC
TCACGCTTACTGGCGCAGTTGGGCTGAAGTGCGAGTTGCACCACTCTCGCTGTGGTTGGG
GCCGACAAGGGTGGGAGGAAACATTGTGTGCCTCAGACATTTGTCTTGCGCCGCGGCCCA
CGGGGGCAGGTTGCGCTCTCGAGATCTCGAATCCCTGCACCGCACGCCCACGGCAGCTAG
GAATG
>Polyporus_favescens_KC585272
TGGAATTATCAACTCGTTTGTCTTTGTATGAACGCAGTTGGATTGGAGGCCATTGCCGGA
TTGTAATGATTCGGCTCCTCTTGAATGCATTACTCGAACCTTTGCGGATCAGCTTTTGGT
GTGATAATTGTCTACGCCGCTACTGAGACGCATGAATGGGATCGGCTTACAATCGTCCTC
TACGGACAAWTATTATGACTTC
>Polyporus_favescens_KC585273
TGGAATTATCAACTCGTTTGTCTTTGTATGAACGCAGTTGGTTTGGAGGCTATTGCCGGA
TTGTAATGATTCGGCTCCTCTTGAATGCATAGCTCGAACCTTTGCGGATCAGCTTTTGGT
GTGATAATTGTCTACGCCGTAACTGAGACGCATRAATGGGATCGGCTTACAATCGTCCTC
TACGGACATTTATTATGACTTC
>Plantago_asiatica_KPS0166A03I
CGCATCGCGTCGCCCCCTACACCAATTTGGTGAGGGGGCGGATAATGGCATCCCGTTAGC
TCGGTTTGCCCAAAAAGGATCCCTCATCGATGGATGTCACAACCAGTGGTGGTTGAAAGA
TCATTGGTGCCGTTGTGCTTCACTCCGTCGCATGCTTGGGCATCGTTACAAAACAATGGT
GCTAACGCGCCTTCGACCG
>Pueraria_montana_var._thomsonii_DQ302147
CACATCGTTAACCCAACGCAAACAAATGTCTCCCGCGATAGCCGTTACGTAGCGGGGTGC
ACGTTGACCTCCTATGAGCACAGTCTCGTGGTTAGTTCAAAATCGAGTTCGTGGCCAGGT
ACGCCGTGATAAAATGGTGGATTAGTAATGCTCGAGACCAATCACGCACCGCGACTCGGT
CAGTTCCGAACTCCCTCACGACCCTCTGTGTCTCTTCTGAGACGCTTTCAATG
>Croton_leptostachyus_AY971226
CGCAACAATGCTCCCAACCTATTTGGGTGCGGAATATGGCCTCCCGCGTGATCTCCTCAT
GCGGTTGGTCGAAAATAATGGTCCAAGGCTGCGAATGCCGTGACAATCGGTGGTTGTAAG
ACCCTCGTACAYGGTCACGTGCACGCATTCCTCTGGATAACGAGACCCCTTTTGCGTCCT
TTGTGGAACGCTCGCTTCG
>Pueraria_montana_var._thomsonii_DQ302146
CACATCGTTAACCCAACGCAAACAAATGTCTCCCGCGATAGCCGTTACGTAGCGGGGTGC
ACGTTGACCTCCTATGAGCACAGTCTCGTGGTTAGTTCAAAATCGAGTTCGTGGCCAGGT
ACGCCGTGATAAAATGGTGGATTAGTAATGCTCGAGACCAATCACGCACCGCGACTCGGT
CAGTTCCGAACTCCCTCACGACCCTCTGTGTCTCTTCTGAGACGCTTTCAATG
>Perilla_frutescens_var._crispa_KPS0159B01I
CGCATCGCGTCGCCCCCCTCCCCGCGCTGAGCGCTCGTGAGGGGGGCGGATATTGGCCCC
CCGTGCGCCCTGGCGTGCGGTCGGCCCAAATGCGATCCCTCGACGACTCGTGTCGCGACT
AGTGGTGGTTGAATAGCTCAATCTCGTGTCTTGTCGTGCTACCGCGTCGTCCGAATGGGA
ATCGAACAACGACCCAACGGTGTTCGTGCGTTACCGCACCGCACCTTCGACCG
>Ephedra_sinica_GU968550
CAAACCACAATTCGCCCCCCGGCTCATGTCGTCGGGGGGACGGCCTTGACCGTCCGGTCC
GCCTCGGCGGTGCGGTCGGTTGAAATACAAAAGGGGACCTTCGCATGCTCTCCGACGGTG
GGAGGTTGCGCATCGCGGCCCGCTTCCCGGGAGGGGTCGCATCCGGCACCGACCGTGCGG
GAGATGCTGCGCGAGGTTTCCCGATCGGAAAAGGACTTCATCGAAGGCGGGAGTTATTCC
CGTCACAGACG
>Commiphora_habessinica_KR735349
GATTTCGGTCTTTGTGTATACGAGTTTTTGAAAATAACGGAGCAATACCGACCCTCTTGC
GAGAAATTGGTATTGCTCCGTTATCGCTATTTAGTAGTTTTTCTTTAGTACTTTTTTCTT
TCCATATCTTTGTTTTCAACAAAACAAAAGTATTTTTATGCCTTTGATTTAGTCCCTTCC
TTATATACTAATAATTAGAAACTAATCGAATATATGGAATAATAGAAAAAAAACTAATAT
AGAAACTCGAATCGATTAGATAAAAAGATAAAAGTTGGAATTTTCTGTCTCTTGGATCTG
AATTTCGATCTTCATAAGTTAAGATAAAAAAGAATGATGATCAAAAATAATGATCAATGC
TAGAAATTGAAATCTTTGGATTTTTTTATTTAAATCGAAATAGTGGAGGG
>Fritillaria_gentneri_AY616721
CGCCTTGTTTCGCTCCGTGCCCATGCCCCCTTCGGGGGGCGGTCATGGATGCGGAGACTG
GCCCTCCGTGCCTCGTGTGCGGCGGGCTTAAGCGCGGGCTGTCGGTGCCGGGATGGGCAC
GACGAGTGGTGGACGGAGCACCAGCAGGATGTCGTGACCCCCCGTCGCCTTGAGGGGCTC
AAGAGACCCGGACCAGGCGAGCCGTGCTCCAGACGAGGAGGGCGTGCCGTCTCGCAATG
>Polyporus_umbellatus_KX756417
TGTAACTCTCAACCTGCAAACTTTACTTGCGGGCTTGGACTTTGGAGGCTTGTCGGCGCA
AGTCGGCTCCTCTCAAATGCATTAGCTTGGTTCCTTGTGGATCGGCCTTTGGTGTGATAA
TTGTCTACGCCATGACCGTGATGGGATGAGCTTCTAGTTGTCTTGCGAGAGACTAAACTT
TGTTT
>Coptis_chinensis_KMS0062A01P
TTAGTGTACGCGAGTTTTAGTGTATATGAGTTGTTGAAGTTGCAGGAGTAATACCAAAAT
TCTTGTTTTGTTAAGAATTTTGGTATTACTCCTGCATTTTTTTTTTTTTTTAGTAAAAAT
AAGAAAATAGAATAGATCTTTGGAAAATTCTTGATTATAATATGTTCTGTATTATTTTCT
TATAAAATAATATTATATATAATACAATCTAAATATGTTCTTAACACTTTTTATTTTTAT
AAAG
>Asparagus_asparagoides_JX574238
GACTTTAGTCTTTATGTAGTAAGAATCGTTGAAGGAGCCATACCCAATATCTTCTTTTCG
TAAGATAGTGGGTATAGCTCCCTCCCCCGCCAATGAATGATAAGTATCTATTTCATTAAC
GACGAGATTTATTATCGTTTCTCGCATGTCTCGCGAAAGTCAGAGGAGGCGCGAATTCTC
CCAATTTGTGACCTACCATACGATCCGTTATATAAATAGGTAAATGTTCCTTTCCATTAT
GAATAGCGATTGTATGGCCAATCATTTTGGGTATAATGGTAGATGCCCGAGACCAAGTTA
CTATTATTTCTTTCTCCTCCCTCATGTTGAGTTTTTCAATTTTTCTCGATAAATGATTAG
CTACAAAAGGATTTTTTTTTAGTGAACGTGTCACAGCTGATTACTCCTTTTTTTACATTT
TAAAGATTGGCATTCTATGTCCAATAGAATATCTCGATCTAAGTATGAAGGTAAGAATAA
ATACAATAATGATGAATGGAAAAAAGAGAAAATTCTTTAGCTAGATAAGGG
>Sophora_davidii_JX495415
CACATCGTTGCCCCAATGCCTCAGCCCTGTTGCAAGGCATGGCAAAGGGGCGAATGTTGG
CTTCCCGCGAGCGATGCCCTCACGGTTGGCTGAAAATCGAGTCCGTGGTGGAGYGYGCCG
CGATGGATGGTGGTTGAGTAAAAGCTCGAGACCGATCGTGTGTGTCGCCCCTACCGGATT
TGGGACTCCATGACCCACGAGCGGCCGTTGGCCGCCCACGAC
>Aster_jishouensis_JN543808
CGCATCGCGTCGCCCCCACCATTCCTTCCATTTGGATGCTTGGTTGGGGGCGGATAATGG
CYTCCCGTTCCTCACCGAGCGGTTGGCCAAAATAAAAGTCCCCTTTGATGGATGCACGAC
TAGTGGTGGTTGATAAAACCCGGTATTGTGTCGTGTGTCTTGTCGAAAGGGTGCATCTTA
ATAGACCCAGCGCGTTGTCACGAAGCAACGCATCGACT
>Scrophularia_floribunda_KC692541
CGCATCGCGTCGCCCCCCTCCCAATCCCTCAGGACAACGGAGAGGGGTGGATATTGGCCT
CCCGTGCTCTTCGGTGCGCGGCCGGCCCAAATGTGATCCCGCGTCGACGCGAGTCACGAC
CAGTGGTGGTTGATTTCTCAACTCGCGTGCTGTCGTGCCGTACCGCGTCGTTCGTTTGGG
CATCGTCGCAGACCCAAAAGGTGCTTTAGAGTGCC
>Polygala_tenuifolia_KX674948
CGCATCGTCGCCCTCCCCCGCCTTCGCCTCATCTCTTGGGGCGAGGAGTTGGGGGGGCGG
ATGTTGGTCTCCCGTGTGCCTTGGCATGCGGCTGGCTGAAAATCACAGGACCACGGTGCA
CAACGCCGCGTCGCATGGTGGATGAGGTAATCTCTAAGACCGGACGCGTGCGTCGCCGTT
GCCTGACAGGACCCACTGCGCTGCGATGCAGTGCCCTCCGACG
>Polygala_tenuifolia_KX674947
CGCATCGTCGCCCTCCCCCGCCTTCGCCTCATCTCTTGGGGCGAGGAGTTGGGGGGGCGG
ATGTTGGTCTCCCGTGTGCCTTGGCATGCGGCTGGCTGAAAATCACAGGACCACGGTGCA
CAACGCCGCGTCGCAAGGTGGATGAGGTAATCTCTAAGACCGGACGCGTGCGTCGCCGTT
GCCTGACAGGACCCACTGCGCTGCGATGCAGTGCCCTCCGACG
>Dioscorea_nipponica_subsp._rosthornii_JQ260261
GACTTTTGTCTTAATGTATATGAATCGTTGAAGGAGCAATATCCAATATCTTGTTTGAGC
AAGAAGTTTGGTATTGCTCCCCCTTTTTTTTGTTTGTTTGATTTTACTGTGTGTATTGTA
TACCGCAAGACAACAGTGGATTACTCCTTTATTTTTTACTTACATTTTAAAGATTGGCAT
TCTATGTTCAATATCTCGATCTAATAAGGTAAGAATAAATATAAATACAATAATGATGAA
TGGAAAAAAGAGAAAATCCT
>Dioscorea_nipponica_subsp._rosthornii_JQ260260
GACTTTTGTCTTAATGTATATGAATCGTTGAAGGAGCAATATCCAATATCTTGTTTGAGC
AAGAAGTTTGGTATTGCTCCCCCTTTTTTTTGTTTGTTTGATTTTACTGTGTGTATTGTA
TACCGCAAGACAACAGTGGATTACTCCTTTATTTTTTACTTACATTTTAAAGATTGGCAT
TCTATGTTCAATATCTCGATCTAATAAGGTAAGAATAAATATAAATACAATAATGATGAA
TGGAAAAAAGAGAAAATCCT
>Ipomoea_mairetii_AY538300
CGCATCGCGTCGCCCCCCTGCTCGGCCCCTCGGCCGAGTTTGGGGAGCGGATGGTGGCCT
CCCGTGCCCCCTAACTCGGGGCGCGGCTGGCTCAAATGCGAGTCCCTGGCGGCGGACGTC
ACGGCGAGTGGTGGTCGTACCAAGCGTGCATATCTCCGCGCCGTGCCCCCGTCGTCATAG
GGCGAAAGACCCTTCAACGAGCCGCGTCAGTGTGGCTCTCCGACCG
>Coptis_chinensis_KX674799
CGCACAGCGTCGCACCCCGCCACTCCTGCTGGACGGGGAGCGGAGATTGGCCCCCCGGGC
ACCCGCTGCACGGCCGGCTCAAATGACTGTCCCCGGCGACGAGCGTCGCTATTATCGTGG
TGGATCAAAGCTGAGATAAGGCGTTCTCGCCGCCACAGTAGGGACAGATCGACCCCCGGA
CGCCGTCACCGACGGCGCTCACCCTG
>Fritillaria_falcata_AY616720
CGCCTTGTTTCGCTCCGTGCCCATGCCCCCTTCGGGGGGCGGTCATGGATGCGGAGACTG
GCCCTCCGTGCCTCGTGTGCGGCGGGCTTAAGCGCGGGCTGTCGGTGCCGGGATGGGCAC
GACGAGTGGTGGACGGAGCACCAGCAGGATGTCGTGACCCCCCGTCGCCTTGAGGGGCTC
AAGAGACCCGGACCAGGCGAGCCGTGCTCCAGATGAGGAGGGCGTGCCGTCTCGCAATG
>Commiphora_africana_AF445873
CGCATTGTTGCCCCCCCACCCCCCGTACCCCCAGGAGGAGCGCGGGCGGGGCGGAGACTG
GCCTCCCGTGCGCCTTGCGGCTCGCGGTTGGCCCAAATCCGAGTCCCTCGGCCTCGCGTG
CCGCGACTTTCGGTGGTCGAAAGAAACCCGATGCCSGTCGCGCTCGCGTGGCCGCACAGT
CGGACCCCGTGACCCAGACGCGTCGCCCGTATAGCGACGCTCGTAACG
>Pueraria_montana_var._lobata_KX674778
CACATCGTTACCCCAACGCAAACAGACGTCCCACACGACGGCCGTTGCGTGGTAGGGTGC
ACGCTGACCTCCCGCGAGCGGCGTCTCGCGGTTGGTTGAAAATCGAGTTCGCGGCCGAGC
ACGCCGTGATAAAATGGTGGATGAGCAACGCTCGAGACCAATCACGCGCTGCGACTCGGT
CCGCGAAGGACTCCCTGATTGATGACGACCCTACAGTGCGCCTCCTCTCCGGAGACGCTC
TCGACG
>Pueraria_montana_var._lobata_KX674779
CACATCGTTACCCCAACGCAAACAGACGTCCCACACGACGGCCGTTGCGTGGTAGGGTGC
ACGCTGACCTCCCGCGAGCGGCGTCTCGCGGTTGGTTGAAAATCGAGTTCGCGGCCGAGC
ACGCCGTGATAAAATGGTGGATGAGCAACGCTCGAGACCAATCACGCGCTGCGACTCGGT
CCGCGAAGGACTCCCTGATTGATGACGACCCTACAGTGCGCCTCCTCTCCGGAGACGCTC
TCTACG
>Imperata_cylindrica_var._major_KPS0116A02I
CAAAAGACACTCCCAACCCACCCTCGGGGAGGGACGTGGTGTTTGGACCCCCGCGCCGCA
GGGCGCGGTGGGCCGAAGTTGGGGCTGCCGGCGAACCGCGCCGGGCACAGCACGTGGTGG
GCGACATCAGTTGTTCTCGGTGCAGCGCCCCGGCGCGCGGCCGGCGTGTCGGCCCTAAGG
ACCCATCGAGCACCGCAGCGCATCGCCGCTCGGACC
>Curcuma_aff._rubrobracteata_JC-2013_KJ803119
TGACATTGTCGCTTTTGCTCCATGCTTCGTTGGCATTGAGCGCGGCGGAAGTTGGCCCCG
TGTGCCCTCTCGGGCACAGTCGGTCGAAGAGCGGGTAGTCGRTAATCGTCGAGCACGATG
GACGTTGGTCGTCGCGAGCGAGAACTGAACGTCGTCCTCGTCGTTTTGGGATGAGTCCTC
AAGAAAGAGACCCTGTTGTGTGATGATTGCGGAGTCGCGTGAAAGCGCCGCGTCAATCAT
TTTCATTTG
>Crataegus_suksdorfii_KC173831
CGCGCCGTTGCCCCCCCTCGACTCCCTCGGGAGCGTCGGCGGGCGGACGATGGCCTCCCG
CGCTCCACCCCGCGCGGTTGGCACAAATGCCGAGTCCCCGGCGACGAACGCCACGACAAT
CGGTGGTTGACAGACCTCGGTTGCCTGTTGTGCGCTTTCGCCGCGCTGCGGGCGGCTCGC
GACCCCAACAACGGCTCTGCTGCGGCGGAGCTATTCAACG
>Crataegus_suksdorfii_KC173830
CGCGCCGTTGCCCCCCCTCGACTCCCTCGGGAGCGTCGGCGGGCGGACGATGGCCTCCCG
CGCTCCACCCCGCGCGGTTGGCACAAATGCCGAGTCCCCGGCGACGAACGCCACGACAAT
CGGTGGTTGACAGACCTCGGTTGCCTGTTGTGCGCTTTCGCCGCGCTGCGGGCGGCTCGC
GACCCCAACAACGGCTCTGCTGCGGCGGAGCTATTCAACG
>Crataegus_suksdorfii_KC173833
CGCGCCGTTGCCCCCCCTCGACTCCCTCGGGAGCGTCGGCGGGCGGACGATGGCCTCCCG
CGCTCCACCCCGCGCGGTTGGCACAAATGCCGAGCCCCCGGCGACGAACGCCACGACAAT
CGGTGGTTGACAGACCTCGGTTGCCTGTTGTGCGCTTTCGCCGCGCTGCGGGCGGCTCGC
GACCCCAACAACGGCTCTGCTGCGGCGGAGCTATTCAACG
>Crataegus_suksdorfii_KC173832
CGCGCCGTTGCCCCCCTCGACTCCCTCGGGAGCGTCGGCGGGCGGACGATGGCCTCCCGC
GCGCCACCCCGCGCGGTCGGCACAAATGCCGAGTCCCCGGCGACGAACGCCACGACAATC
GGTGGTTGACAAACCTCGGTTGCCTGTTGTGCGCTTTCGCCGCGTTGCGGGCGGCTCGCG
ACCCCAACAACGGCTCTGCTGCGGCGGAGCTATTCAACG
>Gentiana_leucomelaena_KU512572
GACCTCGGTCTTAATCCTGTACTAAATTCTATATTCTATATTAATTCTATAATTTAAATT
ATAGAATTAATATAGAATATAGAATTTAAAAGAAGAAAAGGG
>Alpinia_intermedia_AF478716
TGGCATCGTCGCCTTTGCTACTTGCTTTGTCGGTGCCAAGCGCGGAAATTGGCCTCGTGT
GCCCTTGGGCACAGTCGGCTGAAGAGTGGGTAATCCACAGTCGTCGGGCGCGATGGGTGT
TGGTCGCCCTGTGCGTGAACTGAACGTCGTCCCCGYCGTGTTGGGATGAGTCCTCAAGAG
ACCCTGTGTGATWGCGGCGCCGCATGAAAGTGCCGTGTCCATCAAATTG
>Gentiana_leucomelaena_KU512570
GACCTCGGTCTTAATCCTGTACTAAATTCTATATTCTATATTAATTCTATAATTTAAATT
ATAGAATTAATATAGAATATAGAATTTAAAAGAAGAAAAGGG
>Gentiana_leucomelaena_KU512571
GACCTCGGTCTTAATCCTGTACTAAATTCTATATTCTATATTAATTCTATAATTTAAAAA
TTTAAATTAAGAATTAATATAGAATTTAAAAGACGAAAAGGG
>Swertia_punicea_JF978828
CGCATCGCGTCGCCCCCCCGACCCCGTGTGTTAACTCGTACGGGTGACGTGAGGGGGCGG
AAACTGGCTTCCCGTGCTTGGCTGCGGCTGGCCTAAATGCGAGTCCCTTGCGACGGACGC
GACGACAAGTGGTGGTTGTTTGTCTCAACTAAGGTGCTGTCGCGCGACGCCCGTCGAATG
AGGAGACTCCCCGACCCTGATGCACGCGTCTTCACGACGCTGCTACGACCG
>Swertia_punicea_JF978829
CGCATCGCGTCGCCCCCCCAACCTCGTGCGTTGACTCGTACGGGTGACATGAGGGGGCGG
ATGATGGCTTCCCGTGTCTAGTCGCGGCTGGCCTAAATGTGAGTCCCTTGCGACGGACGT
GACGACAAGTGGTGGTTGATTGCCTCAACTAAGGTGCTGTTGTTTACGGACGTCGAATTA
GGAATCTCTCCGACCCTAATGCATGCATCATAATGCTTGCTACGACCG
>Asparagus_arborescens_JX574273
GACTTTAGTCTTAATGTAGTAAGAATCGTTGAAGGAGCCATACCCAATATCTTGTTTTCG
TAAGATATTGGGTATAGCTCCCTCCCCCGCCAATGAATGATAAGTATCTATTTTATTCCA
TTAACGACGAGATTTATTATCGTTTCTCGCATGTCTCGCGAAAGTCAGAGTAGGCGCGAA
TTCTCCCAATTTGTGACCTACCATACGATCCGTTATATAAATAGGTAAATGTTCCTTTCC
ATTATGAATAGCGATTGTATGGCCAATCATTTTGGGTATAATGGTAGATGCCCGAGACCA
AGTTACTATTATTTCTTTCTCCTCCCTCATGTTGAGTTTTTCAATTTTTCTCGATAAATG
ATTAGCTACAAAAGGATTTTTTTTTAGTGAACGTGTCACAGCTGATTACTCCTTTTTTTA
CATTTTAAAGATTGGCATTCTATGTCCAATAGAATATCTCGATCTAAGTATGAAGGTAAG
AATAAATACAATAATGATGAATGGAAAAAAGAGAAAATTCTTTAGCTAGATAAGGG
>Asparagus_arborescens_JX574272
GACTTTAGTCTTAATGTAGTAAGAATCGTTGAAGGAGCCATACCCAATATCTTGTTTTCG
TAAGATATTGGGTATAGCTCCCTCCCCCGCCAATGAATGATAAGTATCTATTTTATTCCA
TTAACGACGAGATTTATTATCGTTTCTCGCATGTCTCGCGAAAGTCAGAGTAGGCGCGAA
TTCTCCCAATTTGTGACCTACCATACGATCCGTTATATAAATAGGTAAATGTTCCTTTCC
ATTATGAATAGCGATTGTATGGCCAATCATTTTGGGTATAATGGTAGATGCCCGAGACCA
AGTTACTATTATTTCTTTCTCCTCCCTCATGTTGAGTTTTTCAATTTTTCTCGATAAATG
ATTAGCTACAAAAGGATTTTTTTTTAGTGAACGTGTCACAGCTGATTACTCCTTTTTTTA
CATTTTAAAGATTGGCATTCTATGTCCAATAGAATATCTCGATCTAAGTATGAAGGTAAG
AATAAATACAATAATGATGAATGGAAAAAAGAGAAAAT
>Alpinia_eremochlamys_AY742346
TGGCATGTCGCCTTTGCTCCTTGCTTTGTCGGGGGCCAAGCGCGGAAATTGGCCTCGTGT
GCCCTCGGGCACAGTCGGTCGAAGAGTGGGCAGTCGGCAGTCGTCGGGCGCGATGGGTGT
TGGTCGCCCTATGCGTGAACTGAACGTCGTCCCCGTCGTGTTGGAACGAGTCCTCAAGAG
ATCCTGTGCGATTGCGGCGACGCGTGAGTGCCGTATCCGTCAAATTG
>Syzygium_yunnanense_KR533020
GACTTTGGTCTTAGTATAAGTGTAGGCGAGTTTTTGATTGGAAAGTAAAGGAGCAATAAC
CAACACTCTTGATAGAATAAGAAATTGGTTATTGTTCCTTTATTTATTGCTCTTTTCTTT
ACATAAGTTTTTCTTTACTTGAACATAAGAAAAAGTTTTCTAGTCTTAGGGATTGGTTTA
TGATTGCGTATCATACTTTTTTTTTCCTTAGATAGGAATTTCTAATTTATATACATTCTT
TTCAACCCTTTGTAAGGCTTATTATTATCTTCTAGTTTTTTTTTTCGAATAAAATAGAAA
GGTTAGAATTTTCTGCTTCTTCTATCTCATAAGTAAGATAAAAAAATGTTAAAAATTAAC
AATCGAAATGAAATATTTTCCATTTTGAATTTTTTTTTTATTTTTTTAATTAAAAATTAA
ATATTATTTTGAAATAAAATGGAATAAAAATAAATATAAATACTAGTAATAGTAGGG
>Aconitum_longecassidatum_JN043756
GATTTAGGTCTTGGTGCATGCCTGGCTTAGTGTATATGAGTCATTGAAGTTGCAGGAGTA
ATACCCTATTTCTTATTCTGTTAAGAGGCTGGGTATTGCTCCTGCATTTTGTTTGTATTA
AGTAAAAAATTTACTTTAACAGATTGGTGTTGGTTTGGTGAATTCTAGATTATAATACTA
TTATGATTATATGATATGATTATGTTCCTCAAAATTTTTTTTTTTATTTGATAAAGCAGA
GGG
>Rubus_saxatilis_AF055747
CACGTCGTTGCCCCCCCAACCCCCTCGGGAGTTGGGCGGGACGGATGATGGCCTCCCGTG
TGCTTCGTCATGCGGTTGGCATAAAAAATAAGTCCTCGGCGACTAACGCCACGACAATCG
GTGGTTGTCAAACCTCTGTTGCCTATCGTGTGCGCGTGTCGAACGAGGGCTCAATGAACC
ATGCTGCATTGATTCGTCGATGCTTTCAACG
>Rubus_saxatilis_AF055746
CACGTCGTTGCCCCCCCAACCCCCTCGGGAGTTGGGCGGGACGGATGATGGCCTCCCGTG
TGCTTCGTCATGCGGTTGGCATAAAAAATAAGTCCTCGGCGACTAACGCCACGACAATCG
GTGGTTGTCAAACCTCTGTTGCCTATCGTGTGCGCGTGTCGAACGAGGGCTCAATGAACC
ATGCTGCATTGATTCGTCGATGCTTTCAACG
>Croton_kongensis_GQ434944
GACTCTGATCTTAGTGTGTACGAGTTCTTGAAAACTATAACTCTAAAAAGGGAGCAATTG
CTCCCTTTTTAGGGTTATAGTTTTTTTTTTAGTATTTTTTTTCGATTTCAAATATCAAAT
AATAGATAAAGCTTTCATTTTTATGCCTTTGATATTTTTGTAGTTGTATTTTTTTGTTGT
ATTTGTATTTTATAAGTTATAAGAAAGAAAAAATGGAATTTTAATATTAAATTCTAGGGA
TTTAATACTAGAAATTGAAATTCTTGTACCTTCTAAAACTAAAAAAAAAATTATTTCATT
TTAATAACTTAATAATTTTCTAATAATCTTAATCTAATTTTGAAATTTTGAAATAAAGTA
GAATATTGTAATATTCTATTACGGG
>Ziziphus_nummularia_JX856981
GACTTTGGTATTAGTGTATACTGAGTTATTGAACATAAAGGAGCAATAATCAATTTTTTG
TTTTAGCAAGAAGTTTGGTATTGCTCCTTTAGGAGTTTTTTTACTTAAATTTTTTTTTAG
TTCATCTTTATTTCAACATACCCATACTTTCGTTATGTAGAAATTTTTATTTTCGATATC
CTCTTCTCAATTTTTTTTTTTTTACATTTTAATTTAAAGGTTTCAATTCCATTTTTTCTT
CTTTTAGTTTGAAGAATGAAAAAAAAATGA
>Eriobotrya_japonica_KPS0088A03I
CACGCCGTCGCCATCCCCGCGCCTTCCTCGGGAGCGTCGGGGAGGGCGGACGATGGCCTC
CCGTGCCCCATCCCGCGCGGTTGGCCCAAATGCCGAGTCCTCGGCGACGAACGCCACGAC
GGTCGGTGGTTGTCAAACCTCGGTTGCCTGTTGTGCGCAGTCGTCGCGCTCCGAGCGTCT
CGCGACGATCGCTGCTCTGCACCGACGGAGCTTTCAACG
>Salvia_vermifolia_KU563866
CGCATCGCGTCGCCCCCCCACCATGTGCGGGGGCGGATACTGGCCTCCCGTGCGCCCCGG
CGCGCGGCTGGCCCAAATGCGATCCCTCGGCGACTCATGTCACGACAAGTGGTGGTTGAA
ATCTCAATCTCTTGCGCCGTCGTGCCACTGCGTCGTCCGTAAGGGCATCCATCAACGACC
CAACGGCCGGTGCGCCTCGCGGCGCCCCGACCTCGACCG
>Aralia_spinifolia_U41676
CGCATCGCGTCGCCCCCAACCCCGCACTCCCTCATGGGAGTCGAGGCAGAGGGGGGATAT
TGCCTCCCGTGTCTCACCACGCGGTTGGCCCAAATGTGAGTCCTTGGCGACGGACGTCAC
GACAAGTGGTGGTTGTAAAAAGCCCTCTTCTCATGTCGTGCGGTGACCCGTCGCCAGCAA
AGGCTCTCATGACCCTGTTGCGCTATCCTCGACACGCGCTCCGACCG
>Morinda_glaucescens_FJ907068
CGCATCGCGTCGCCACCCCCCTCCTCGCCTTAGAAATTTGGACGGACGGGAGGTGACGGA
TCTTGGCCTCCCGTGCCCCCCGCGGCGCGGCCGGCCTAAATGCGAGTCCTCGGCGCGGGA
CGTCACGACGAGTGGTGGTTGAACTCATCAACTCGGTAGCTGTCGCGACGACGCCCGACG
GGGAACTCTCCCGACCCCAGGGCTGCCGGCCCCGAGAGGAGCCACGAGCCTTCGACCG
>Rubus_saxatilis_KF718385
CACGTCGTTGCCCCCCCAACCCCCTCGGGAGTTGGGCGGGACGGATGATGGCCTCCCGTG
TGCTTCGTCATGCGGTTGGCATAAAAAATAAGTCCTCGGCGACTAACGCCACGACAATCG
GTGGTTGTCAAACCTCTGTTGCCTATCGTGTGCGCGTGTCGAACGAGGGCTCAATGAACC
ATGCTGCATTGATTCKTCGATGCTTTCAACG
>Salvia_verticillata_KU563826
CGCATCGCGTCGCCCCCCATCCATGTGCACAACACTGGTTGAGGGGCGGATATTGGCCTC
CCGTGTGCCTCGGCGTGCGGCTGGCCCAAATGCGATCCCTCGGCGACTCATGTCACGACA
AGTGGTGGTTGATAACTCAATCTCTTGCGCCGTCGTGCCATTGCGTCGTCCGTATGGGCA
TCCATCAACGACCCAACGGTGAAGGTGCCTCACGGCGCCCCACCTTCGACCG
>Crataegus_monogyna_x_Crataegus_punctata_KC251625
GACTTTGGTCTTAATATATATGAGTTCTTGAAAGTAAAGGAGTAATAAAAAATTTCTTGT
TATATCAAGAGGTTTTTTATTGCTCCTTTACTATTTAGTTTTAGTATTTTTTTAGTTATT
ACTTAACTATTTGTTTTTGTTTTATTTGTTTTATTCTTTTTTTTTAGTAAAAAAAAAAAA
AGAATAAAGTTTTCAATTTAGGTTGTATTTTATCTTACAAGTAATGCTAAATGGCGGAAA
AATTATTAAT
>Trichosanthes_rosthornii_KPS0218A03P
ACAACTTCCCTCTAGACCTAGCTGCTGTTGAAGTTCCATCTATCAATGGATAAGACTTCG
GTCTTAGTGTATACGAGTTCTTGAAAGTAAAGGAGCAATAACCAATTTCTTGTTTTCTCA
AGAGGATTGGTATTGCTCCTTTATTATGAATAAATTTTACATAAGTTTTTTTTTTCGAAT
TTCTACTTATACATAGTTATAGGATAGGGGGCGGATGTAGCCAAGTGGATCAAGGCAGT
>Aster_tataricus_JN543748
CGCATCGCGTCGCTCCCACCATTCCTTCCTTCGGGATGCTTGGTTGGGGGCGGATAATGG
CCTCCCGTTCCTCACCGAGCGGTTGACCAAAATAAAAGTCCCCTTTGATGGATGCACGAC
TAGTGGTGGTTGACAAAACCCGGTATTGTGTCGTGTGTCATGTCGAAAGGGTGCATCTTA
GTAGACCCAACGCGTTGTCACGAAGCAACGCATCGACC
>Crataegus_chrysocarpa_KC861781
TACGCCGTTCCCCCCCCCCGGCACCTCCCTTGGAAGTGTCGGTGAGCGGATGATGGCTTT
CAGTACGTCACCACACGTGGTTGGCAAAAATGTTTAGTCCCTGGCGACGAACGCCACGAC
AATCGTTGGTTGTCAAACCTCGGTTGCTTGTTGTGCACTTTCACCAATCTCTGGGCGGCT
CACGATGCTCACTGCTTTACTTCGGCGGAGCCTTCAACG
>Salvia_verbenaca_KJ584183
CGCATCGCGTCGCCCCCCCACCATGTGCGGGGGCGGATATTGGCCTCCCGTGCGCCCCGG
CGCGCGGCTGGCCCAAATGCGATCCCTCGGCGACTCATGTCACGACAAGTGGTGGTTGAA
ATCTCAATCTCTTGCGCCGTCGTGCCACTGCGTCGTCCGTAAGGGCATCCATCAACGACC
CAACGGTGGGGGTGCCTCACGGTGCCCCGACCTTCGACCG
>Salvia_verbenaca_KJ584182
CGCATCGCGTCGCCCCCCCACCATGTGCGGGGGGGCGGATACTGGCCTCCCGTGCGCCCC
GGCGCGCGGCTGGCCCAAATGCGATCCCTCGGCGACTCATGTCACGACAAGTGGTGGTTG
AAATCTCAATCTCTTGCGCCGTCGTGCCACTGCGTCGTCCGTACGGGCATCCATCAACGA
CCCAACGGTGGGGGTGCCTCGCAGCGCCCCGACCTTCGACCG
>Scrophularia_arguta_KU945713
TATATCAATATTAAGGAGCAATAAACTCTCTTGATAGAACAAGAAAAAGTTTATTGCTCC
TTAATTTTCTTTTCAATTAGGAGTATTTTGTTAGTAGTATTGTACTTACCTAGACTTTTT
TCTTTCCATTGCCGAAAAATAAAGAAAAAGTTTTTTTTTAAGGGTTAATTAATGATTGAG
TAGTATTCTTTCGTTCTGTACTGTATAATTTTTTTTTATTTTTTTTTTTTGAATTAAAAG
GATCAAATTTCCACTAAATAGTAATAGTATAGTAGAGGGG
>Trichosanthes_rosthornii_KPS0218A03I
CGCATCGCTGCCCCCCCAACGCAACCCCCACTCGGGTTCGTTGCGCAGGTGGGGGCACAC
GCTGGCCTCCCGTGCGCACCGTCGCGCGGATGGCTTAAATTCGAGTCCTCGGCGCCTGTC
GTCGCGACACTACGGTGGTTGATCCAGCCTCGGTACCGCGTCGCGACCTCAGCCCGCGCA
CCTCCTCCTTGCGAGCGAGGACTCCCATGCCGACCCTCTGAACGTCGTCCCCAAAGACGA
TGCTCTCGACG
>Crataegus_maximowiczii_KC173406
CGCGCCGTTGCCCCCCTCGCCTCCCTCGGGAGCGTCGGCGGGCGGACGATGGCCTCCCGC
GCGCCACCCCGCGCGGTTGGCACAAATGCCGAGTCCCCGGCGACGAACGCCACGACAATC
GGTGGTTGTCAGACCTCGGTTGCCTGTTGTGCGCTTTCGCCGCGCTGCGGGCGGCTCGCG
ACCCCAACAACGGCTCTGCTGCGGCGGAGCTATTCAACG
>Cibotium_barometz_KPS0044A03P
TATCTGTCTGGTTATGCAGTATAACTGAATACCAAACCTTTTAGTTTTAAAAGGTTTGGT
ATCCAATGAGGGTTCGTTAGATAAAACGAATAGAAAGAATGGTAATGGTTTGTCAGAATC
TTACAATCATCAGTTTCCAATCTTGAATTCTGAAGAATCTTTGGAATACTCTTCTGCGGC
TATATATATAGATATATATAGATATTCCTGTTCTGATTCACAGAATGCTTGTAATCTACC
AATCATTTGAATAGAGTGGGAGTACGTTCTTCATATCACAGATTTACTATTGTCTCGTTA
TATACATAACTAATATGTATGTGTATCAATCGAAGGACCCTAATATCTTAATAGATAGAT
CCTGTTCCCTTTCACATTCAGGGAGCCGAGTAGCAGAAGG
>Croton_longiracemosus_KC688753
GACTCTGATCTTAGTGTGTACGAGTTCTTGAAAACTATAACTCTAAAAAGGGGGCTATTG
CTCCCTTTTTAGAGTTATAGTTTTTTTTTTAGTATTTTTTTTTCTATTTCAAATATCAAA
TAATAGATAAAGCTTTCATTTTTATGCCTTTGATATTTTTGTAGTTGTATTTTTTTGTTG
TATTTGTATTTTATAAGTTATAAGAAAGAAAAAATTGAATTTTAATATTAAAAATTGAAT
TTGAATATTAAATCCTAGGGATTTAATACTAGAAATTGAAATTCTTGTACCTTCTAAAAA
AAATTATTTCATTTTAATAACTTAATAATTTTATAATAATCTTAATCGAATTTTTCAATT
TTGAAATTGAAATAAAGTAGAATATTGTAATATTCTATTACGG
>Crataegus_maximowiczii_KC173409
CGCGCCGTTGCCCCCCTTCGCCTCCCTCGGGAGCGTCGGCGGGCGGACGATGGCCTCCCG
CGCGCCACCCCGCGCGGTTGGCACAAATGCCGAGTCCCCGGCGACGAACGCCACGACAAT
CGGTGGTTGTCAGACCTCGGTTGCCTGTTGTGCGCTTTCGCCGCGCTGCGGGCGGCTCGC
GACCCCAACAACGGCTCTGCTGCGGCGGAGCTATTCAACG
>Crataegus_maximowiczii_KC173408
CGCGCCGTTGCCCCCCCTCGCCTCCCTCGGGAGCGTCGGCGGGCGGACGATGGCCTCCCG
CGCGCCACCCCGCGCGGTTGGCACAAATGCCGAGTCCCCGGCGACGAACGCCACGACAAT
CGGTGGTTGTCAGACCTCGGTTGCCTGTTGTGCGCTTTCGCCGCGCTGCGGGCGGCTCGC
GACCCCAACAACGGCTCTGCTGCGGCGGAGCTATTCAACG
>Curcuma_longa_KF304329
ATAGCGATTGTATGGCCAATCATTGTGGGTATAATGGTAGATGCCCGAGACCAAGTTACT
ATTATTTCTTTCTCTTCCCTCGTGTTGAGTTTTTCAATTTTTGCCGATAAATGATTAGCT
ACAAAAGGGTTTTTTTTTAGTGAACGTGTCATGTCACAGTGTATTACTCCTTTTTTTTTA
CATTTTTTATTTTAAAGATTGGCATTCTATGTCCAATATCTCGATCTAAGTTAAGTATGG
AGGTCAGAATAAATACAATAATGATGAAGG
>Prunus_yedoensis_KJ649341
CACGTCGTTGCACCCCCACTACTCCCTCGGGATTGCGGGGKGCGGATGATGGCCTCCCGT
ACGCTCCGTCGCGCGGTTGGCATAAATACCAAGTCCTCGGCGACGCACGCCACGACAATC
GGTGGTTGCGAAACCTCGGTTGCCCGTCGTGTGCGGTCGTCGCGCATCGRGGGCTMGAAA
AAATGCTTGGCTCCGGCTTGGC
>Styrax_platanifolius_subsp._stellatus_AF327487
CACATCACCCTGCGCCCTCCCAGCACTCCTTCTGGCGTCTGGTGTCTGGGGCGTGGTATA
TTGGCCCCCCGTGCTCTATGGGGCGCGGTCGGCCTAAAATGGCGCACATGACATCTGTCG
ACACAAAACAGTGGTTGGCGATTAGTCGTTACTATCCTGTGGTGTTGCCTGCGGTGTCGG
TTGTTTTGCAGACCCAGAGTGCCGTTGCGACGGTGCCTCGG
>Swertia_macrosperma_JN047291
GACCCCGGTCTTAATCATATAATAAGGTTTTGAAAAAATAAAGGAGCAATAACGTCCCCT
TGATAAAACAAGAAGTCGATTGTTGCTCCTTTATTTTCTGTTTGATTGCTCTAAGGATTA
TTATTAGAATAGATTAATAATCTATATTAACATGGTAACTAGTAAACTCCGGCACAACTA
AGAAAAAGAAGGATATGCTTGAAATGACATTAGAATTCTAACTAATTCAAAACAAAAAAA
TCGAAAAAAAATTAAATAGTATAAGAAATTTAAAGAGTAAAGAAATACAGATAGCCAAGG
GG
>Rosa_helenae_KJ575492
GACTTTGGTCTTAGTATATATGAGTTCGTGAAAGTTTTGAAAGTAAAGGAGCAATACTAA
AATTCTTGTTATATCAAGAGGTTTGGTGTTGCTCCTTTACCATATTACTTTAATTATTAA
TTCAAATTATTACTATAATTAAATTAGTATTTTAGTACTATTTTTTTTTTTTTTACTAAA
AGATTAAAATAAAAGGGTTTCCATTTATGTTGTATTCTCTTTTACAAGTAATGATAAATG
GTGGAAATATTTGTAATTTCTATTTTTATTTAATTTAAATAGTACAA
>Rosa_multiflora_var._cathayensis_KM353045
CACGTCGTTGTCGGGAGTTGGATGGGACGGATGATGGCCTCCCGTGTGCTCAGTCACGCG
GTTGGCATAAATACCAAGTCCTCGGCGACCAACGCCACGACAATCGGTGGTTGTCAAACC
TCGGTTTCCTGTCGTGCGCGTCTGTTGATCAAGTGCTTTCTTAAACAATGCGTGTCGATC
CGTCGATGCTTTCAAC
>Rosa_multiflora_var._cathayensis_KM353047
CACGTCGTTGTCGGGAGTTGGATGGGACGGATGATGGCCTCCCGTGTGCTCAGTCACGCG
GTTGGCATAAATACCAAGTCCTCGGCGACCAACGCCACGACAATCGGTGGTTGTCAAACC
TCGGTTTCCTGTCGTGCGCGTCTGTTGATCGAGTGCTTTCTTAAACAATGCGTGTCGATC
CGTCGATGCTTTCAAC
>Rosa_multiflora_var._cathayensis_KM353046
CACGTCGTTGTCGGGAGTTGGATGGGACGGATGATGGCCTCCCGTGTGCTCAGTCACGCG
GTTGGCATAAATACCAAGTCCTCGGCGACCAACGCCACGACAATCGGTGGTTGTCAAACC
TCGGTTTCCTGTCGTGCGCGTCTGTTGATCGAGTGCTTTCTTAAACAATGCGTGTCGATC
CGTCGATGCTTTCAAC
>Rubus_deliciosus_AF055733
CACGTCGTTGCCCCCCCCCCCAACCCTCTCGGGAGTTGGATGGGACGGATGATGGCTTCC
CGTGTGCTCTGTCACATGGTTGGCATAAAAACCAAGTCCTCGGCGACTAACGCCACGACA
ATCGGTGGTTGTCAAACCTCTGTTGCCTGTCGTGTGCGCGTGTCGATCGAGGGCTCAATG
AACTATGGTGCATCGATCAGTCGATGCTTTCAACG
>Rosa_multiflora_var._cathayensis_KM353049
CACGTCGTTGTCGGGAGTTGGATGGGACGGATGATGGCCTCCCGTGTGCTCAGTCACGCG
GTTGGCATAAATACCAAGTCCTCGGCGACCAACGCCACGACAATCGGTGGTTGTCAAACC
TCGGTTTCCTGTCGTGCGCGTCTGTTGATCAAGTGCTTTCTTAAACAATGCGTGTCGATC
CGTCGATGCTTTCAAC
>Rosa_multiflora_var._cathayensis_KM353048
CACGTCGTTGTCGGGAGTTGGATGGGACGGATGATGGCCTCCCGTGTGCTCAGTCACGCG
GTTGGCATAAATACCAAGTCCTCGGCGACCAACGCCACGACAATCGGTGGTTGTCAAACC
TCGGTTTCCTGTCGTGCGCGTCTGTTGATCAAGTGCTTTCTTAAACAATGCGTGTCGATC
CGTCGATGCTTTCAAC
>Rosa_rubus_KJ575491
GACTTTGGTCTTAGTATATATGAGTTCGTGAAAGTTTTGAAAGTAAAGGAGCAATACTAA
AATTCTTGTTATATCAAGAGGTTTGGTGTTGCTCCTTTACCATATTACTTTAATTATTAA
TTAAAATTATTACTATAATTAAATTAGTATTTTAGTACTATTTTTTTTTTTTTTTACTAA
AAGATTAAAATAAAAGGGTTTCCATTTATGTTGTATTCTCTTTTACAAGTAATGATAAAT
GGTGGAAATATTTGTAATTTCTATTTTTATTTAATTTAAATAGTACAA
>Forsythia_suspensa_KF366013
CGCATCTCGTCGCCCTCCACCTCCCCCCGAAAGGGATTCGTGAGGTGCTGGGCTGGATAT
TGGCCTCCCGTGCGCGATCGTGTGCGGTTGGCCTAAATTTGATTCGGCATCGACGCATGT
CACGACAATTGGTGGTTGATGACCTCAACTTGCGTGTTGTCGTGCAAGGCTGCGTCGTTT
TGATCGGATGTTTTGACCCCATGGTGC
>Forsythia_suspensa_KF366012
CGCATCTCGTCGCCCTCCACCTCTCCCCGAAAGGGATTCGTGAGGTGCTGGGCTGGATAT
TGGCCTCCCGTGCGCCATCGTGTACGGTTGGCCTAAATTTGATTCGGCATCGACGCATGT
CACGACAATTGGTGGTTGATGACCTCAACTTGCGTGTTGTCGTGCAAGGCTGCGTCGTTT
TGATCGGATGTTTTGACCCCATGGTGC
>Forsythia_suspensa_KF366011
CGCATCTCGTCGCCCTCCACCTCTCTCCGAAAGGGATTCGTGAGGTGCTGGGCTGGATAT
TGGCCTCCCGTGCGCCATCGTGTGCGGTTGGCCTAAATTTGATTCGGCATCGACGCATGT
CACGACAATTGGTGGTTGATGACCTCAACTTGCGTGTTGTCGTGCAAGGCTGCGTCGTTT
TGATCGGATGTTTTGACCCCATGGTGC
>Forsythia_suspensa_KF366010
CGCATCTCGTCGCCCTCCACCTCTCTCCGAAAGGGATTCGTGAGGTGCTGGGCTGGATAT
TGGCCTCCCGTGCGCCATCGTGTGCGGTTGGCCTAAATTTGATTCGGCATCGACGCATGT
CACGACAATTGGTGGTTGATGACCTCAACTTGCGTGTTGTCGTGCAAGGCTGCGTCGTTT
TGATCGGATGTTTTGACCCCATGGTGC
>Forsythia_suspensa_KF366017
CGCATCTCGTCGCCCTCCACCTCTCCCCGAAAGGGATTCGTGAGGTGCTGGGCTGGATAT
TGGCCTCCTGTGCGCCATCGTGTGCGGTTGGCCTAAATTTGATTCGGCATCGACGCATGT
CACGACAATTGGTGGTTGATGACCTCAACTTGCGTGTTGTCGTGCAAGGCTGCGTCGTTT
TGATCGGATGTTTTGACCCCATGGTGC
>Forsythia_suspensa_KF366016
CGCATCTCGTCGCCCTCCACCTCTCCCCGAAAGGGATTCGTGAGGTGCTGGGCTGGATAT
TGGCCTCCCGTGCGCCATCGTGTGCGGTTGGCCTAAATTTGATTCGGCATCGACGCATGT
CACGACAATTGGTGGTTGATGACCTCAACTTGCGTGTTGTCGTGCAAGGCTGCGTCGTTT
TGATCGGATGTTTTGACCCCATGGTGC
>Forsythia_suspensa_KF366015
CGCATCTCGTCGCCCTCCACCTCCCCCCGAAAGGGATTCGTGAGGTGCTGGGCTGGATAT
TGGCCTCCCGTGCGCCATCGTGTGCGGTTGGCCTAAATTTGATTCGGCATCGACGCATGT
CACGACAATTGGTGGTTGATGACCTCAACTTGCGTGTTGTCGTGCAAGGCTGCGTCGTTT
TGATCGGATGTTTTGACCCCATGGTGC
>Forsythia_suspensa_KF366014
CGCATCTCGTCGCCCTCCACCTCCCCCCGAAAGGGATTCGTGAGGTGCTGGGCTGGATAT
TGGCCTCCCGTGCGCCATCGTGTGCGGTTGGCCTAAATTTGATTCGGCATCGACGCATGT
CACGACAATTGGTGGTTGATGACCTCAACTTGCGTGTTGTCGTGCAAGGCTGCGTCGTTT
TGATCGGATGTTTTGACCCCATGGTGC
>Forsythia_suspensa_KF366019
CGCATCTCGTCGCCCTCCACCTCTCCCCGAAAGGGATTCGTGAGGTGCTGGGCTGGATAT
TGGCCTCCTGTGCGCCATCGTGTGCGGTTGGCCTAAATTTGATTCGGCATCGACGCATGT
CACGACAATTGGTGGTTGATGACCTCAACTTGCGTGTTGTCGTGCAAGGCTGCGTCGTTT
TGATCGGATGTTTTGACCCCATGGTGC
>Forsythia_suspensa_KF366018
CGCATCTCGTCGCCCTCCACCTCTCCCCGAAAGGGATTCGTGAGGTGCTGGGCTGGATAT
TGGCCTCCCGTGCGCCATCGTGTGCGGTTGGCCTAAATTTGATTCGGCATCGACGCATGT
CACGACAATTGGTGGTTGATGACCTCAACTTGCGTGTTGTCGTGCAAGGCTGCGTCGTTT
TGATCGGATGTTTTGACCCCATGGTGC
>Lycium_californicum_KT761090
GATCCCAGTCTAGTCTATAGGAGGTTTTGAAAAGAAAGGAGCAATAATCATTTTCTTGTT
CTATCAAGAAGGTGCTATTGCTCCTTTCTTTTTTTCTTTTTATATTATTAATTTACCAGT
ATTTTACTTATATAGACTTTTTGGTTTACATTATAGAAAAAGAAGGAGAGGGTATTTGCC
TGCATTTATTCATGATTGAGTATTCTATTTTGATTTTGTATTTATTTTAAATTGTAGAAA
TATAACTTGTTCCTCTTGTTGCTAATGTTACTATATCTTTTTTATTTCATTTCTAAAAAA
AATCTAATTTTGACTTCATATTCTTATCTTTGAAATAAGAAAGAAGAGATATTTTCGAAC
TTTAATCTTTTGTTTTCGAATTTAAATAATGTAAAAATGGAATGTAAGTACGCGAGGGG
>Morinda_candollei_FJ907083
CGCATCGCGTCGCCACCCCCTCCTCGCCCTAGAAATTTGGACGGACGGGGGTGACGGATG
TTGGCCTCCCGTGCCCTCGCGGCGCGGCCGGCCTAAATGCGAGTCCTCGGCCCGGGACGT
CACGACGAGTGGTGGTTGAACTCTTCAACTCGAGAGCTGTCGCGACGACGCCCGACGTGG
AACTCTACCGACCCTAGGGCTATCGGCCCCGAGAGGAGCCGCGAGCCTTCGACCG
>Salvia_trijuga_KC473225
GTTATGCATGAACGTAATGCTCATAACTTCCCTCTAGACCTAGCTGCTATCGAAGCTCCA
ACAAATGGCTAAGACTTGTTTTTAGTGTGTAGGAGTTTTTGAAAATAGAATAGATAAACA
TAAGGAGCAATAAACCCTTTACTTGTTCTATCAAAAGAGGGTTTATTGCTCCTTTATTTT
CTTAGGGATCCTTTTTTTTCTATATCTATATTTTCTAGTAGTATTGGACTTACCTATAAT
TATTTTTTCCATTAGATAGAGAATAAAGAAAGAAGATAAAAAAAAATGATTGAAATTCTA
TCTTTTGTTTTACAATTTCTAAAAAAATTTCAATTGAAAAAGTAAATAAATAGAAAAATT
CTAAATATCATTTGATAGTAGAGGG
>Alpinia_elegans_JN043829
AGTTTCATCTACAAATGGATAAGACTTTTGTCTTAGTGTATCTGAATTGTTAAAAAAATG
TAGCAATACCCTGAAATAACAATACCCCATATCTCGCTTAAGCGAGATATGGGGTATTGT
TATTTTGTTTGATGTAATAGATTTGTTTGATGTAATAGAATAGTATTTTCATTTTTTTGC
GTGTAGCATACATATTTATTTATATTGTATAACATATTTAGATTGTATATATGTATATTA
AATACAAATACATAAGTATATAAAGTATAAGAAATGAACTTAACGACGAGATTTATTATC
GTTTCTCGCATGTATCGTAAAAGACAGAGTAGGTGCAAATTCTCCCAATTTGTGACCCAC
CATACGATCTGTTATATAAATAGGTAAATGTTCCTTTCCATTATGAATAGCGATTGTATG
GCCAATCATTGTGGGTATAATGGTAGATGCCCGAGACCAAGTTACTATTATTTCTTTCTC
TTCCCTCGTGTTGAGTTTTTCCATTTTTGCCGATAAATGATTAGCTACAAAAGGGTTTTT
TTTTAGTGAACGTGTCATGTCACAGTATATTACTCCTTTTTTTTTTTACATTTTTTTATT
TTAAAGATTGGCATTCTATGTCCAATATCTTGAATATCTCGATCTAAGTTAAGTATAGAG
GTCAGAATAAATACAATAATGATGAATGGAAAAAAGAGAAAATCCTTTAGCTAGAAAAGG
G
>Aconitum_iinumae_KY417251
CACACAGCGTCGCACCCCTCCAACAAGGTTTGTTGGGGAGCGGATAATGGCCCCCCGGGC
CCTTGCGGGCACGGTCGGCACAAATGTTGGTCCCCGACAACGAGCGTCGCGGTCAGTGGT
GGTTGTATTTCTCATCCTCCAAAGACATCAAGACGCGTCGTCCTCGTTGCTCGTTGGGAC
GCATCCACCCTATGGAGCCGTTTTGCGCGGC
>Polygala_sp._TRK-2015_KR735350
GATTTTGGTCTTAGTGTATACGAGTTTTTGAAAATAAAAGGGCAATAAAAAAACTCTTGT
TTTATCTGTTTCATCAAATCAAGAGTTTTTTATTGCTCCTTTATCTTTACTTTCTATTCT
ATATTCTAATTAAAAGAGGGGTCTTTATTTTTTTTGTGTTATTTTAGAATCTAACACGAA
TAACTTAGAAACTCAAAATAAAAAAGAATTAGATAAACTAAAAAAGAATTAAAATTCTTT
TTTTAATTGATACTAAAGTCTAGGG
>Citrus_limetta_JN315369
GATTTTGGTCTTTGTGTAGGCGGGTTTTTGAAAATAACGGATCAATACTGACCCCCAGCT
GGGGGTCAGTATTGATCCGTTATTTAGTCGGGTTTCTTTATCGGGGTTCTTTATTAGTTT
TTAGTTCATTTTTTTTTTTTTTTTGTTTAAGTATTTTTATGCTTTTCTTTCTTTGATTTA
GTATGATATTGTTGGTATGCGCTAATACTACTAATAAATTACTAAATTTCTAATTTTATT
ATTAGATTATTAATTAGAAATTAGTTTCTAATTTTACAGTTAATTTCATAGCAAAGAAAA
AAGACAATAGAAAGGTTGTAGTTTTCTGCTCTTCGATCTTCATTTGGCTCTTCATAAGTA
AGATAAGATAAACAAAAATAATCAATGGTTGAATTTTAGATCTTTGTATTTCAAAATTGT
GTAA
>Cinnamomum_tonkinense_KU139896
CGCCACCCATCGCCCCCCCGCGGCATTCACATGCCCCGCCGGGGAGCGGAGACTGGCCGT
CCGTGCCCGGGTCATCGGCGCGCGGTCGGCAGAAAAGGAGGACACCGTGCGGCGCGACAC
GGCGTGTGGGGGTTGAGAGGCGACTCGTCGCCGATCGTACGCAGCGCCCGCATTCCGCCG
CGCGGTGCCGCCCGTGGGACCATATATAAACGCCCGCAGCCGCGGGCGCTCGGAC
>Cinnamomum_tonkinense_KU139895
CGCCACCCATCGCCCCCCCGGGGCATTCACATGCCCCGCCGGGGAGCGGAGACTGGCCGT
CCGTGCCCGGGTCATCGGCGCGCGGTCGGCAGAAAAGGAGGACACCGTGCGGCGCGACAC
GGCGTGTGGGGGTTGAGAGGCGACTCGTCGCCGATCGTACGCAGCGCCCGCATTCCGCCG
CGCGGTCCCACCCGTGGGACCATATATAAACGCCCGCAGCCGCGGGCGCTCGGAC
>Croton_yanhuii_KR534136
GACTCTGATCTTAGTGTGTACGAGTTCTTGAAAACTATAACCCTAAAAAGGGGGCTATTG
CTCCCTTTTTAGGGTTATAGTTTTTTTTTTAGTATTTTTTTTTTCGATTTCAAATATCAA
ATAATAGATAAAGCTTTCATTTTTATGCCTTTGATATTTTGTATTTTTTTGTTGTATTTG
TATTTTATAAGTTATAAGAAAGAAAAAATTGAATTTTAATATTAAATCCTAGGGATTTAA
TACTAGAAATTGAAATTCTTGTACCTTCGAAAAAAAAAATTATTTCATTTTAATAACTTA
ATAATTTTATAATAATCTTAATCTAATTTTGAAATTTTGAAATAAAGTAGAATATTGTAA
TATTCTATTACGGGCGGA
>Prunus_armeniaca_JQ776883
CACGTCGTTGCCCCCCCATCTACTCCTTCGGGATTGCGGGGGGCGGATGATGGCCTCCCG
TGCGCCTCGTCGCGCGGTTGGCATAAATGCCAAGTCCTCGGCGACGCACGCCACGACAAT
CGGTGGTTGCGAAACCTCGGTTGCCCGTCGTGTGCGGTCGTCGCGCATCGAGGGCTCGAA
AAAATTGCCGGGTTCCGGCTCGGCTTTCAACG
>Cornus_officinalis_KMS0065A02I
CACATCGCGTCGCCCCCCCCACCACCCCACCACACACTTCGGTGACGGTGGGCGGGGGGC
GGACAGTGGCCCCCCGTGCGCTCGCTCACAGCACAGTGTGCGGTCGGCCGAAAAAACGAG
TCGCCGGCGACGGACGTCACGACAAGTGGTGGTTGAGACGGAACCTTAAGCGTCCTGTCG
TGCGTGCCGCAGTCGCCAGCGCGATGCTCGCGCGACCCTTAACGCGCCGTCACCGACGGT
GCCTCGACCG
>Terminalia_bellirica_GQ434734
CACATCGCGTTGCCTCCAGATCCTTCACCCCTCGACCGTTGCGGTGATGATCCGGATGCG
GAAGCTGGCCTCCCGTGACCGCGCGTCGCGGATGGCCAAAACACGTGCTGGGGGAAGCGA
AGCGCCACGGCATTCGGTGGTCGATCTAAGCCCCAGAAGCAGTGCCGGCGGTGGCCGCAT
ATGTCCCCAGCCCACGACCCTAAACGTTAACCGACG
>Crataegus_phippsii_KC251642
GACTTTGGTCTTAATATATATGAGTTCTTGAAAGTAAAGGAGTAATAAAAAATTTCTTGT
TATATCAAGAGGTTTGTTATTGCTCCTTTACTATATTAGTTTTAGTATTTTTTTAGTTAT
TACTTAACTATTTGTTTTATTTGTTTTATTCTTTATTTTTTTTTTTTTTTAGTAAAAAAA
AAAAAAGAATAAAGTTTTCAATTTAGGTTGTATTTTATCTTACAAGTAATGCTAAATGGC
GGAAAAATTATTAAT
>Arisaema_sikokianum_var._serratum_GQ434870
CGCCCCGCGTCGCTCCCTGACCCCCCACAGAGTGTGGGGTGGTGAGGGATGCGGAGATTG
GCCCACCGTGCACGTGTGCGGCAGGCTGAAGAACTCGGCCCTCCTGTCGGGCGATCAACG
GCGAGTGGTGGACAATGCTCATCGTCGTCGTAGTGCACGCCCGTGCGCAAGGATGGGCTG
ACCGTGAGGAACCCAATCATCGGAGAGACACGCTCATATCTTAAGATGGGGTAGCTCTTC
GATCG
>Arisaema_sikokianum_var._serratum_GQ434871
CGCCCCGCGTCGCTCCCTGACCCCCCACAGAGTGTGGGGTGGTGAGGGATGCGGAGATTG
GCCCACCGTGCACGTGTGCGGCAGGCTGAAGAACTCGGCCCTCCTGTCGGGCGATCAACG
GCGAGTGGTGGACAATGCTCATCGTCGTCGTAGTGCACGCCCGTGCGCAAGGATGGGCTG
ACCGTGAGGAACCCAATCATCGGAGAGACACGCTCATATCTTAAGATGGGGTAGCTCTTC
GATCG
>Strychnos_potatorum_JX856502
CGCATCGCGTCGTCCCCCCCACACGCCCTCTCGGGCCGTGCGCGGGGGACGGATAATGGC
CTCCCGTGCTGGCGCGCGGTTGGCCTAAATGAGAGTCCCCCCCGACGGGCGTCACGACAA
GTGGTGGTTGAACGCCTCAACTAGCTTGGATGTCGTGTCGGAACTCGTCGGTTGAACGGA
CTGCGGTAACCCTGCCGGCAAGCGTCCCTGGGACGCTCGACCCCGACCG
>Strychnos_potatorum_JX856503
CGCATCGCGTCGTCCCCCCCACACGCCCTCTCGGGCCGTGCGCGGGGGACGGATAATGGC
CTCCCGTGCTGGCGCGCGGTTGGCCTAAATGAGAGTCCCCCCCGACGGGCGTCACGACAA
GTGGTGGTTGAACGCCTCAACTAGCTTGGATGTCGTGTCGGAACTCGTCGGTTGAACGGA
CTGCCGTAACCCTGCCAGCAAGCGTCCCTGGGACGCTCGACCCCGACCG
>Paeonia_qiui_KJ946194
AATGTAGGTCTTAGTCTTAATTTAATGTGTATGAGTTAAAATGAAAGGAGCAATACCAAA
TTCCTTGTTCTATCAAGGGGTTGGTATTGCTCCTTTCATTATTTAGTCGTTTTTTTATTT
TTTTTTTTTTTTTTTTTTTACCAAAAGTAGTCTTATGGGTTGGTTTATGGTTGAGTATCC
TATATTCTGTTCTGTACTAATTTGGAATTTATATATGTATGATGCCCTTCTCTTCTTATT
GGAAAAATGAAGAAAAGAAAGAACTAATGATGAATGGTTGAAATAGAATCTTTTCCAATT
TTTAACCTAGTATCTAAGTTAAATATTTTAA
>Rubus_calycacanthus_KU881078
CACGTCGTTGCCCCCCCCAAACCCCCTCGGGAGTTGGGCGGGACGGATGATGGCCTCCCG
TGTGCTCTGTCATGCGGTTGGCATAAAAAACAAGTCCTCGGCGACTAACGCCACGACAAT
CGGTGGTTGTCAAACCTCTGTTGCCTATCGTGTGTGCGTGTCGAACGAGGGCTCAACGAA
CCATGCTGCATTGATTCGTCGATGCTTTCAACG
>Paeonia_qiui_KJ946193
AATGTAGGTCTTAGTCTTAATTTAATGTGTATGAGTTAAAATGAAAGGAGCAATACCAAA
TTCCTTGTTCTATCAAGGGGTTGGTATTGCTCCTTTCATTATTTAGTCGTTTTTTTATTT
TTTTTTTTTTTTTTTTTTTACCAAAAGTAGTCTTATGGGTTGGTTTATGGTTGAGTATCC
TATATTCTGTTCTGTACTAATTTGGAATTTATATATGTATGATGCCCTTCTCTTCTTATT
GGAAAAATGAAGAAAAGAAAGAACTAATGATGAATGGTTGAAATAGAATCTTTTCCAATT
TTTAACCTAGTATCTAAGTTAAATATTTTAA
>Panax_japonicus_var._bipinnatifidus_HQ112812
GACACGGTCTTAGTGTATACGAGTTTTTTTGAAATAAAAAGGAGCAATAACCTCTTTCTT
GTTCTATCAAGAGGGCGGTATTGCTCCTTTTTTTATTTAGTAGTATTTGACTTACCTAGT
TTCTTTAAATTTATTTAATTTTTTTAAAGAAACGTCGTTTTATTTTTATCGGTTGGTTCA
TGAGTGAGTATCATGCTTTCGTTCTGTATTAATCATTAATCTAGAATTTAGCTACTTCTT
CCCAATCTTTATCTTTTGGTAAGTATTTTTTTAAAAGAAAAGATAAAAATGTTGGACTTT
TTACTTAGTTAATACTTAATATTTTTATCTCGAAAATAAGAAAGATAAGAAAGAAATAAT
GATGAATGGTAAAAATTTAATCTTTTGAAACGTAAGGAAAAGAATAGTAGGGG
>Curcuma_caesia_KF304327
ATAGCGATTGTATGGCCAATCATTGTGGGTATAATGGTAGATGCCCGAGACCAAGTTACT
ATTATTTCTTTCTCTTCCCTCGTGTTGAGTTTTTCAATTTTTGCCGATAAATGATTAGCT
ACAAAAGGGTTTTTTTTTAGTGAACGTGTCATGTCACAGTGTATTACTCCTTTTTTTTTA
CATTTTTTATTTTAAAGATTGGCATTCTATGTCCAATATCTCGATCTAAGTTAAGTATGG
AGGTCAGAATAAATACAATAATGATGAATG
>Zingiber_officinale_KPS0109A06I
TGGCATCGTCGCCTCTGCTCCTCCATGCCTCGTCGGTTGGTAGGTGCCGAGCGCGGAAAT
TGGCCCCGTGTGCCCTCGGGCACAGTCGGCCGAAGAGCGGGTAAAAGTCGGCAGTCGCGG
GGCACGACGGGTGTTGGTCGCCGTGAGCGGGAACAGAACGTCGTCCCCGTCGTTTTCGGA
CTGAATTCCTCAAGAGACCCTGCGTGATTGCGGCACCGGGCAGCGAATGAAAGAAAGCGC
GCCGTGCTGCCCGTCATCAACTTG
>Panax_japonicus_var._bipinnatifidus_HQ112813
GACACGGTCTTAGTGTATACGAGTTTTTTTGAAATAAAAAGGAGCAATAACCTCTTTCTT
GTTCTATCAAGAGGGCGGTATTGCTCCTTTTTTTATTTAGTAGTATTTGACTTACCTAGT
TTCTTTAAATTTATTTAATTTTTTTAAAGAAACGTCGTTTTATTTTTATCGGTTGGTTCA
TGAGTGAGTATCATGCTTTCGTTCTGTATTAATCATTAATCTAGAATTTAGCTACTTCTT
CCCAATCTTTATCTTTTGGTAAGTATTTTTTTAAAAGAAAAGATAAAAATGTTGGACTTT
TTACTTAGTTAATACTTAATATTTTTATCTCGAAAATAAGAAAGATAAGAAAGAAATAAT
GATGAATGGTAAAAATTTAATCTTTTGAAACGTAAGGAAAAGAATAGTAGGGG
>Lithospermum_canescens_FJ763230
CGCATCACGTCACCCGTCCCCAATTCTCGTGGATGTGGTGGATTGTGACCYCCTGTGCCT
TGAGGTGTAGTTGGTCTAAATTCGAGTTCGGAGTTAAGGACTTCACGACAAGTGGTGGTT
GGACGACCAACTCGCGTCATGTCGTGTGCCAAACTTTCGTGGCTCTTAAGACCCTAAGGC
ATGTGCTACCCGACTCTGGGTCGGAAAACTCGTGCTACGACCG
>Lonicera_trichosantha_JN045261
GACCCGGTCTTAGTGTATACGAGTTAAAAAAAAATAAAAAAGAAGCAATAATCCCCCTCT
TGTTTTATCAAGAGGGCACCATTGCTTCTTTTTTATTTAACAGTTACCTATTTTCTTTCA
AGAAAAATAGTCAATCTTCTTATTTTTAGGGGTGGGTCATGATTGTGTTTTGGGCTTTCA
TTTTTTATTCTGTTATGAAAAATCTTTATATCCTCTAAAATAGAAAATAAAAGTAAAATA
AAAGAAAAACTGTTGGAATTTTTTTTTTTGCTGACTTATCTATAATTGTACTTGAGAAAA
AAGAAAGAAAAATCATGAATGGCTGAACTAGGAACTAATAGGTAGGGG
>Panax_japonicus_var._bipinnatifidus_HQ112810
GACCCGGTCTTAGTGTATACGAGTTTTTTTGAAATAAAAAGGAGCAATAACCTCTTTCTT
GTTCTATCAAGAGGGCGGTATTGCTCCTTTTTTTATTTAGTAGTATTTGACTTACCTAGT
TTCTTTAAATAACTTTAAAGAAACGTCGTTTTATTTTTATCGGTTGGTTCATGAGTGAGT
ATCATGCTTTCGTTCTGTATTAATCATTAATCTATAATTTAGCTACTTCTTCCCAATCTT
TATCTTTTGGGAAGTATTTTTTTAAAAGAAAAGATAAAAATGTTGAACTTTTTACTTAGT
TAATACTTAATATTTTTATCTCGAAAATAAGAAAGATAAGAAAGAAATAATGATGAATGG
TAAAAATTTAATCTTTTGAAACGTAAGGAAAAGAATAGTAGGGG
>Crataegus_x_canescens_KC251504
GACTTTGGTCTTAATATATATGAGTTCTTGAAAGTAAAGGAGTAATAAAAAATTTCTTGT
TATATCAAGAGGTTTGTTATTGCTCCTTTACTATTTAGTTTTAGTATTTTTTTAGTTATT
ACTTAACTATTTGTTTTTGTTTTATTCTTTTTTTTTTTACTAAAAAAAAAAAAAAGAATA
AAGTTTTCAATTTAGGTTGTATTTTATCTTACAAGTAATGCTAAATGGCGGAAAAATTAT
TAAT
>Panax_japonicus_var._bipinnatifidus_HQ112811
GACACGGTCTTAGTGTATACGAGTTTTTTTGAAATAAAAAGGAGCAATAACCTCTTTCTT
GTTCTATCAAGAGGGCGGTATTGCTCCTTTTTTTATTTAGTAGTATTTGACTTACCTAGT
TTCTTTAAATTTATTTAATTTTTTTAAAGAAACGTCGTTTTATTTTTATCGGTTGGTTCA
TGAGTGAGTATCATGCTTTCGTTCTGTATTAATCATTAATCTATAATTTAGCTACTTCTT
CCCAATCTTTATCTTTTGGTAAGTATTTTTTTAAAAGAAAAGATAAAAATGTTGGACTTT
TTACTTAGTTAATACTTAATATTTTTATCTCGAAAATAAGAAAGATAAGAAAGAAATAAT
GATGAATGGTAAAAATTTAATCTTTTGAAACGTAAGGAAAAGAATAGTAGGGG
>Crataegus_x_canescens_KC251500
GACTTTGGTCTTAATATATATGAGTTCTTGAAAGTAAAGGAGTAATAAAAAATTTCTTGT
TATATCAAGAGGTTTGTTATTGCTCCTTTACTATTTAGTTTTAGTATTTTTTTAGTTATT
ACTTAACTATTTGTTTTTGTTTTATTCTTTTTTTTTTTACTAAAAAAAAAAAAAAGAATA
AAGTTTTCAATTTAGGTTGTATTTTATCTTACAAGTAATGCTAAATGGCGGAAAAATTAT
TAAT
>Crataegus_x_canescens_KC251501
GACTTTGGTCTTAATATATATGAGTTCTTGAAAGTAAAGGAGTAATAAAAAATTTCTTGT
TATATCAAGAGGTTTGTTATTGCTCCTTTACTATTTAGTTTTAGTATTTTTTTAGTTATT
ACTTAACTATTTGTTTTTGTTTTATTCTTTTTTTTTTTACTAAAAAAAAAAAAAAGAATA
AAGTTTTCAATTTAGGTTGTATTTTATCTTACAAGTAATGCTAAATGGCGGAAAAATTAT
TAAT
>Rheum_officinale_KPS0185A01I
CGCACCGCGTCGCCCCCGCCCCCTCCGGGGGGCAGGGGCGGAGACTGGCCCCCCGTGCGC
CCCGGCGCGCGGCCGGCCTAAACGCAGGCCCCGCGGCCGCGAGAAGCCGCGACGACTGGT
GGTGTACCAGCGGCCCCGTGCCGCGAAGCATCGCGTCGCGTCTCGCGCGGCCACCGTGAG
CGCCAAAAGGGCCCCGACCACCGTTG
>Cinnamomum_cassia_KMS0049A01P
TACGAGTCGTTGAAGGATCAATACCAAACTTCTTAATAGAACAAGAAGTTTGGTATTGAT
CTATTTGGTTCAGTAGTGTTTTATTCACATAATCGTTTTTCATTTTCATTTCTTTTATTC
AACTTATGAAAACCGCTGGTTATTTCATGATCGAATATCGTAGTTTCTTCTGTACCAACC
TGCATTTTATATACTCTTATTCTTCAAAATAATTTGATTTTTTGAAAAAATCAAAGCATT
TTTCTTTTTTTTTTTTTTTTACGTACAACATTTTGTTTTATGTACAATATCTGTATTTCA
GCAGGAAGGAGAGTGAAGTAATAAAGACTAAATCAAAAAATAATGAATGG
>Crataegus_saligna_KC251671
GACTTTGGTCTTAATATATATGAGTTCTTGAAAGTAAAGGAGTAATAAAAAATTTCTTGT
TATATCAAGAGGTTTGTTATTGCTCCTTTACTATTTAGACTATTTAGTTTTAGTATTTTT
TTAGTTATTACTTAACTATTTGTTTTATTCTTTTTTTTTTTTTTTACTAAAAAAAAAGAA
TAAAGTTTTCAATTTAGGTTGTATTTTATCTTACAAGTAATGCTAAATGGCGGAAAAATT
ATTAAT
>Crataegus_saligna_KC251670
GACTTTGGTCTTAATATATATGAGTTCTTGAAAGTAAAGGAGTAATAAAAAATTTCTTGT
TATATCAAGAGGTTTGTTATTGCTCCTTTACTATTTAGACTATTTAGTTTTAGTATTTTT
TTAGTTATTACTTAACTATTTGTTTTATTCTTTTTTTTTTTTTTTACTAAAAAAAAAGAA
TAAAGTTTTCAATTTAGGTTGTATTTTATCTTACAAGTAATGCTAAATGGCGGAAAAATT
ATTAAT
>Carthamus_tinctorius_EF483948
CGCATCGCGTCGCCCCAGACCATGCTCCCCCATGGGGAAGTGTTTGGTCTGGGACGAAGA
GTGGTCTCCCGTGTCGATGGTGCGGTTGGCCTAAAAAGGAGTCCCCTTTGGCGGACGCAC
GGCTAGTGGTGGTTGTAAAGGACTTCGTAACGAGCCGTGTTGATGCTAGGGAATTGCTCT
CTAAAGACCCTAACGTGTCGTCTTACGAYGATGCTTCGACCG
>Carthamus_tinctorius_EF483949
CGCATCGCGTCGCCCCAGACCATGCTCCCCCATGGGGAAGTGTTTGGTYTGGGACGAAGA
GTGGTCTCCCGTGTCGATGGTGCGGTTGGCCTAAAAAGGAGTCCCCTTTGGCGGACGCAC
GGCTAGTGGTGGTTGTAAAGGACTTCGTAACGAGCCGTGTTGATGCTAGGGAATTGCTCT
CTAAAGACCCTAACGTGTCGTCTTACGACGATGCTTCGACCG
>Alpinia_purpurata_AY742375
ATGAATCATCGCCTTTGCTCCTTGCTCTTTGCTGGTGCCAAGCGCGGAAATTGGCCTCGT
GTGCCCTCGGACACAGTCGGTCAAAGAGCGGGCAGTCGGCCGTCGTCGGGCGCGATGGGT
GCTGGTAACCCCGTGCGCGAATAGAACGTCGCGCCCTCGACGTGTCGGGACGAGTCCTCG
AGGAGAGACCCTGCGGGACTGCGGCATCGCTACGCGCGAAAGTGTCGGGTCCGTCGGTTT
GTGCCCA
>Panax_japonicus_var._bipinnatifidus_HQ112814
GACCCGGTCTTAGTGTATACGAGTTTTTTTGAAATAAAAAGGAGCAATAACCTCTTTCTT
GTTCTATCAAGAGGGCGGTATTGCTCCTTTTTATATTTAGTAGTATTTGACTTACCTAGT
TTCTTTAAATTTATTTAATTTATTTAAAGAAACGTCGTTTTATTTTTATCGGTTGGTTCA
TGAGTGAGTATCATGCTTTCGTTCTGTATTAATCATTAATCTATAATTTAGCTACTTCTT
CCCAATCTTTATCTTTTGGGAAGTATTTTTTTAAAAGAAAAGATAAAAATGTTGGACTTT
TTACTTAGTTAATACTTAATATTTTTATCTCGAAAATAAGAAAGATAAGAAAGAAATAAT
GATGAATGGTAAAAATTTAATCTTTTGAAACGTAAGGAAAAGAATAGTAGGGG
>Carthamus_tinctorius_EF483943
CGCATCGCGTCGCCCCAGACCATGCTCCCCCATGGGGAAGTGTTTGGTCTGGGACGAAGA
GTGGTCTCCCGTGTCGATGGTGCGGTTGGCCTAAAAAGGAGTCCCCTTTGGCGGACGCAC
GGCTAGTGGTGGTTGTAAAGGACTTCGTAACGAGCCGTGTTGATGCTAGGGAATTGCTCT
CTAAAGACCCTAACGTGTCGTCTTACGACGATGCTTCGACCG
>Raphanus_raphanistrum_KJ685156
TTCTTTAGTGTTAGTTTAGACCTAGTTTAGTAATATTTAAAAACGAGCAATATAAGCCTT
CTTTTGAAGGCTTATATTGCTCGTTTTTTCTATAAAACGGAACAAATCGTTTTTGAATAT
AATTTTTTTTATAAAAAAAGTAAGGTGTAATTTGCTCTCAGTTTTATTATTTATTTAAAT
TGCTGCGTTTTTATTTTAGACAATACAAACAAGATGTGGTGTATAGTAGAATAGGG
>Carthamus_tinctorius_EF483946
CGCATCGCGTCGCCCCAGACCATGCTCCCCCATGGGGAAGTGTTTGGTCTGGGACGAAGA
GTGGTCTCCCGTGTCGATGGTGCGGTTGGCCTAAAAAGGAGTCCCCTTTGGCGGACGCAC
GGCTAGTGGTGGTTGTAAAGGACTTCGTAACGAGCCGTGTTGATGCTAGGGAATTGCTCT
CTAAAGACCCTAACGTGTCGTCTTACGACGATGCTTCGACCG
>Carthamus_tinctorius_EF483947
CGCATCGCGTCGCCCCAGACCATGCTCCCCCATGGGGAAGTGTTTGGTCTGGGACGAAGA
GTGGTCTCCCGTGTCGATGGTGCGGTTGGCCTAAAAAGGAGTCCCCTTTGGCGGACGCAC
GGCTAGTGGTGGTTGTAAAGGACTTCGTAACGAGCCGTGTTGATGCTAGGGAATTGCTCT
CTAAAGACCCTAACGTGTCGTCTTACGAYGATGCTTCGACCG
>Carthamus_tinctorius_EF483944
CGCATCGCGTCGCCCCAGACCATGCTCCCCCATGGGGAAGTGTTTGGTYTGGGACGAAGA
GTGGTCTCCCGTGTCGATGGTGCGGTTGGCCTAAAAAGGAGTCCCCTTTGGCGGACGCAC
GGCTAGTGGTGGTTGTAAAGGACTTCGTAACGAGCCGTGTTGATGCTAGGGAATTGCTCT
CTAAAGACCCTAACGTGTCGTCTTACGACGATGCTTCGACCG
>Rheum_officinale_KPS0185A01P
GATTTTGGTCTTAGTGTAGTCGAGTTTTTTTAATTAAAGGAGCAATACCCAATTTCTTGT
TCTATCGAGCGGGTTGGTATTGCTCCTTTAATTAAAATTTTTATTATATATATATTTTAT
GTTATGAGTCATAAGTTTTCTTCCCCATTAAAAAAAAGAAAAAAATGTTTTAAGTGATGA
TTGAATGTTGTATTTTTTTATATTTATGGACGCATTCGCATTTTTTTAATTTCTACCCTA
TACGCTTTCTTTGTTGTTTTGGTTTTTGGGGAAATTTTTTGTTTCATAGTCATTTATATT
CATAGAGAGAAAGATTTCAAATTTTTGTAAAAGAAAAAAATGAATATAAAAAATTAAGTA
AAAAAATGATGAATAGTGAGTTAGTGAGTGTAATTTTAATCATTTTCAAGTTTCAAGTAA
GG
>Commiphora_habessinica_KR735220
GATTTCGGTCTTTGTGTATACGAGTTTTTGAAAATAACGGAGCAATACCGACCCTCTTGC
GAGAAATTGGTATTGCTCCGTTATCGCTATTTAGTAGTTTTTCTTTAGTACTTTTTTCTT
TCCATATCTTTGTTTTCAACAAAACAAAAGTATTTTTATGCCTTTGATTTAGTCCCTTCC
TTATATACTAATAATTAGAAACTAATCGAATATATGGAATAATAGAAAAAAAACTAATAT
AGAAACTCGAATCGATTAGATAAAAAGATAAAAGTTGGAATTTTCTGTCTCTTGGATCTG
AATTTCGATCTTCATAAGTTAAGATAAAAAAGAATGATGATCAAAAATAATGATCAATGC
TAGAAATTGAAATCTTTGGATTTTTTTATTTAAATCGAAATAGTGGAGGG
>Arisaema_amurense_KPS0023A02I
CGCCCCGCGTCGCTCCCTGACCCCCCACAGAGTGTGGTGGGGTGAGGGATGCGGAGATTG
GCCCACCGTGCACGTGCGCGGCAGGCTGAAGAACTCAGCCCTCCTGTCGGGCGATTAACG
GCGAGTGGTGGACAATGCTCATCGTCGCCGTAGTGCACGCCCGTGCGCAAGGATGGGTTG
ACCGTGAGGAACCCAATCATCGGAGAGCCCTGCTCATATCTTAAGGATAGGGTAGCTCTT
CGATCG
>Geranium_cuneatum_GU011986
CGCGCTCCGTCGCCCCGCAACCCCTAACCCCGGAAACGGGCGAGGGTGCTTGCGGTGCGG
ACATTGGTCTCCCGTGTGCCCTGCTCGCGGCTGGCCTAAATTTGAGTCCCGGACGCTCTG
CTCTGCAGCCGACGGTGGTTGAGAAGCCCTCGAAAACGTGCTGCTGCATTGCTGCCCGAT
GTGGACCCTGTGACCCTTGCGCGACCTCTCCCCACCGGGCGAGGGAGCTCCATCTG
>Astragalus_membranaceus_KMS0031A01P
ATAATTTCCCTCTAGACCTAGCTGCGGTTGAGGCTCCATCTATAAATGGATAATATTTTG
GTTGTAAAGAAGGATACGAGTTTTTGAAAGTAAAGGGGTAGTAATATCAACACTGTTGAT
ATTACTCCCCTTTTACTTTTATTTGAGTAGTCTTTTTGATCTTTTTGTAACTTCGAGTAA
ATTCCGTTTAATTTAATAATTAAAATAATTAAGAAAAAAAAAAGAAATGAATGTTTTTTT
TATCGTATTTTTTTTAGATTAGATTTTAGAATATTCGTAAGAACTTAGAAGAAAATAAAT
GATAATGAAAAAAAAGTCTAAAAAAATTTATACATAGTATTAATAAGGGCGGATGTAGCC
AAGTGGATCAAGGCAGT
>Zingiber_parishii_KF304564
TGGCATCGCCGCCTCTGCTCCATGCCCTATTATATATAGTCGGTTGGCGCGGAGCGCGGA
AATTGGCCCCGTGTGCCCTCGGGCACAGTCGGCCGAAGTGCGGGTAGTCGTCGGCAGTCG
TCGGGGCACGATGGGTGTTGGTCGCCGTGAGCGGGAACAGAACGTCGTCCCCGTCGTTTT
CGGACGAGCCCTCAATCGATCAAGAGACCCTGCGTGATTGCGGCACCGGGCGAAAGAAAG
AAAGCGCCGCCGTGTCCATCAACTTG
>Zingiber_odoriferum_KF304558
TGGCATCGTCGCCTCAGCCCCATTCCCTGTTGTCAGTCGGCTGGTGCTGAGCGCGGAAAT
TGGCCCCGTGTGCCCTCGGGCACAGTCGGCCGAAGAGCGGGTAGTCGGTAAGTCGTCGGG
CACGACGGGCGTTGGTCGCCGTGAGCGGGAACAGAACGTCGTCCCCGTCATTTTCGGACG
AGCCCTCAAGAGACCCTGCGTGACTGCGGCACCGGGCGAACGAAAGAACGCGCCGTGTCC
ATCAACTTG
>Zingiber_parishii_KF304566
TGGCATCGCCGCCTCTGCTCCATGCCCTCTATTCTATTAGTCGGCTGGCGCGGAGCGCGG
AAATTGGCCCCGTGTGCCCTCGGGCACAGTCGGCCGAAGTGCGGGTAGTCGTCGGCAGTC
GTCGGGGCACGATGGGTGTTGGTCGCCGTGAGCGGGAACAGAACGTCGTCCCCGTCGTTT
TCGGACGAGCCCTCAATCGATCAAGAGACCCTGCGTGATTGCGGCACCGGGCGAAAGAAA
GAAAGCGCCGCCGTGTCCATCAACTTG
>Zingiber_parishii_KF304567
TGGCATCGCCGCCTCTGCTCCATGCCCTATTATATATAGTCGGTTGGCGCGGAGCGCGGA
AATTGGCCCCGTGTGCCCTCGGGCACAGTCGGCCGAAGTGCGGGTAGTCGTCGGCAGTCG
TCGGGGCACGATGGGTGTTGGTCGCCGTGAGCGGGAACAGAACGTCGTCCCCGTCGTTTT
CGGACGAGCCCTCAATCAATCAAGAGACCCTGCGTGATTGCGGCACCGGGCGAAAGAAAG
AAAGCGCCGCCGTGTCCATCAACTTG
>Astragalus_membranaceus_KMS0031A01I
CATATCGTTGCCCGATGCCTATTGCAGTGTGATAGGAATTTTTAGGGCGAATGATGGCTT
CCCGTGAGCGTTGTTGCCTCGCGGTTGGTTGAAAATTGAGTCCTTGGTGGGGTGTGCCAT
GATAGATGGTGGTCGAGTTAGCACGAGACCCATCATGTGTACGCTCCCCATAATATGGCT
TCGATGACCCACATGCGTCTTTTGACTCTCATGACG
>Nelumbo_nucifera_KMS0149A02I
CGCATCGTTGCCCTTCCCTCCCTTTCCCCATTAGGTGTTGGAGAGTTGGTGCAGATGTTG
GCCTCTCGTTCCGTTTTGGTGCGGTTGGCCCAAATGATGGCCCCCGACAACAAAGTGCCA
CGACGGTTGGTGGTTCAATCTTAGGTGGTGGAATGCTGGACGTTGTGCACGTTGTGTTGT
CATTGGGGTGTCGAGTGTGTGACCCGATTAGGGATCCGTTGTTGACGGAGCCTGCCTTG
>Zingiber_parishii_KF304569
TGGCATCGCCGCCTCTGCTCCATGCCCTCTATTCTATTAGTCGGCTGGCGCGGAGCGCGG
AAATTGGCCCCGTGTGCCCTCGGGCACAGTCGGCCGAAGTGCGGGTAGTCGTCGGCAGTC
GTCGGGGCACGATGGGTGTTGGTCGCCGTGAGCGGGAACAGAACGTCGTCCCCGTCGTTT
TCGGACGAGCCCTCAATCGATCAAGAGACCCTGCGTGATTGCGGCACCGGGCGAAAGAAA
GAAAGCGCCGCCGTGTCCATCAACTTG
>Ephedra_intermedia_KMS0081A01I
CAAACCACAATTCGCCCCCCGGCTCATGTCGTCGGGGGGACGGCCTTGACCGTCCGGTCC
GCCTCGGCGGTGCGGTCGGTTGAAATACAAAAGGGGACCTTCGCATGCTCTCCGACGGTG
GGAGGTTGCGCATCGCGGCCCGCTTCCCGGGAGGGGTCGCATCCGGCACCGACCGTGCGG
GAGATGCTGCGCGAGGTTTCCCGATCGGAAAAGGACTTCATCGAAGGCGGGAGTTATTCC
CGTCACAGACG
>Polyporus_umbellatus_HQ225489
TGTAACTCTCAACCTGCAAACTTACTTGCAGGCTTGGACTTTGGAGGCTTGTCGGCGCAA
GTTGGCTCCTCTCAAATGCATTAGCTTGGTTTCTTGTGGATCGGCCTTTGGTGTGATAAT
TGTCTATGCCATGACCGTGAAATGGGTTGAGCTTATAGTTGTCTTGTTAGAGACTATACT
>Rheum_forrestii_KF258687
CGCACCGCGTCGCCCCCGCCCCCTCCGGGGGACAGGGGCGGAGACTGGCCTCCCGTGCGC
CTCGGCGCGCGGCCGGCCTAAACGCAGGCCCCGCGGCCGCGAGAAGCCGCGACGATTGGT
GGTGTACCAGCGGCCCCGTGCCGCGAAGCATCGCGTCGCGTCTCGCGCGGACCCCGGGCG
CCAAAGGGCCCCGACCACCGTTG
>Polyporus_umbellatus_HQ225482
TGTAACTCTCAACCTGCAAACTTACTTGCAGGCTTGGACTTTGGAGGCTTGTCGGCGCAA
GTTGGCTCCTCTCAAATGCATTAGCTTGGTTTCTTGTGGATCGGCCTTTGGTGTGATAAT
TGTCTATGCCATGACCGTGAAATGGGTTGAGCTTATAGTTGTCTTGTTAGAGACTATACT
>Lonicera_hispida_JF976861
CGCATCGCGTCGCCCCCCCACCCCGCTTCCCACAGGGTCGCGAGCGGCGGGGGGTGCGGA
CAATGGCCTCCCGTGCCCCCGGGCGCGGCTGGCCCAAAATCGAGTCCCCGGCGGCGGACG
TCACGACGAGTGGTGGTCGAAACATTCCTCTTATCACGTCGTGCGGTTCCCCGTCGCCCG
GGCGGCCAAGTGACCCTGACGCGTCGTCTTACGGCGTCGCTCCGACCG
>Lonicera_hispida_JF976862
CGCATCGCGTCGCCCCCCCACCCCGCTTCCCACAGGGTCGCGAGCGGCGGGGGGTGCGGA
CAATGGCCTCCCGTGCCCCCGGGCGCGGCTGGCCCAAAATCGAGTCCCCGGCGGCGGACG
TCACGACGAGTGGTGGTCGAAACATTCCTCTTATCACGTCGTGCGGTTCCCCGTCGCCCG
GGCGGCCAAGTGACCCTGACGCGTCGTCTTACGGCGGCGCTCCGACCG
>Lonicera_hispida_JF976863
CGCATCGCGTCGCCCCCCCACCCCGCTTCCCACAGGGTCGCGAGCGGCGGGGGGTGCGGA
CAATGGCCTCCCGTGCCCCCGGGCGCGGCTGGCCCAAAATCGAGTCCCCGGCGGCGGACG
TCACGACGAGTGGTGGTCGAAACATTCCTCTTATCACGTCGTGCGGTTCCCCGTCGCCCG
GGCGGCCAAGTGACCCTGACGCGTCGTCTTACGGCGTCGCTCCGACCG
>Lonicera_hispida_JF976864
CGCATCGCGTCGCCCCCCCACCCCGCTTCCCACAGGGTCGCGAGCGGCGGGGGGTGCGGA
CAATGGCCTCCCGTGCCCCCGGGCGCGGCTGGCCCAAAATCGAGTCCCCGGCGGCGGACG
TCACGACGAGTGGTGGTCGAAACATTCCTCTTATCACGTCGTGCGGTTCCCCGTCGCCCG
GGCGGCCAAGTGACCCTGACGCGTCGTCTTACGGCGGCGCTCCGACCG
>Lonicera_hispida_JF976865
CGCATCGCGTCGCCCCCCCACCCCGCTTCCCACAGGGTCGCGAGCGGCGGGGGGTGCGGA
CAATGGCCTCCCGTGCCCCCGGGCGCGGCTGGCCCAAAATCGAGTCCCCGGCGGCGGACG
TCACGACGAGTGGTGGTCGAAACATTCCTCTTATCACGTCGTGCGGTTCCCCGTCGCCCG
GGCGGCCAAGTGACCCTGACGCGTCGTCTTACGGCGGCGCTCCGACCG
>Polyporus_umbellatus_HQ225484
TGTAACTCTCAACCTGCAAATTTTTTGCAGGCTTGGACTTTGGAGGCTTGTCGGCGCAAG
TTGGCTCCTCTCAAATGCATTAGCTTGGTTCCTTGTGGATCGGCCTTTGGTGTGATAATT
GTCTATGCCACGACCGTGAAGCATGATGGAAATGAGCTTCTAGTTTGTCTCATTAGGGAC
GTTACT
>Ipomoea_purpurea_KMS0161A01P
GCTCCATCTACAAATGGATAAGGACTCGGTCGTAGTGTATAGGAGTTTTTGAAAATAAGG
GAGCAATAACCACTTTCTTGTTCTAAACAAGATGGGGTATTGCTCCCTTATTTCTATTTA
TTTTTTTATTCAATTTTCGAATCAAAAAATTTAGGTTTTTCTTTTTTAATTAAGTTAAAC
TAAGGTAAAGAAGATAATATTGAATTTAATTATCCATATTGAATCTAATTTTATTTCAAA
TTTGAATAAAATTTAATTAAAAAAAATAGTCTAATTAAAAATGATTTATAGATATTTTTT
TTTTCTAAAATAGAAAAAATTCTAAATAGAATTAGAAATTATACTAGAATATAGATAAAT
ATCTATAATTTGTAATTAGAAAAAAAAATGAAAAAATAAGAACATAGTCTGGGGGCGGAT
>Gentiana_clusii_KF544651
CGCATCGCGTCGCCCCCCCAACACCGTGCATGAAATCRTGCCGGTCGTCGGAGGGGCGGA
TATTGGCTTCCCGTGCTCCGGTGCGGCTAGCCTAAATGCAAGTCCCTTACGACGGACACG
ACGACAAGTGGTGGTTGATTTCCTCAACTAAGGTGCTGTCGCGCGCTGCCCCGTCGGACG
ATGAGACTAACTTGACCCTGATGCATACGTCGTCACGACGTCTGCCACGACCG
>Gentiana_clusii_KF544650
CGCATCGCGTCGCCCCCCCAACACCGTGCATGAAATCATGCCGGTCGTCGGAGGGGCGGA
TATTGGCTTCCCGTGCTCCGGTGCGGCTAGCCTAAATGCAAGTCCCTTACGACGGACACG
ACGACAAGTGGTGGTTGATTTCCTCAACTAAGGTGCTGTCGCGCGCTGCCCCGTCGGACG
ATGAGACTAACTTGACCCTGATGCATACGTCGTCACGACGTCTGCCACGACCG
>Crataegus_douglasii_KC173559
CGCGCCGTTGCCCCCCTCGACTCCCTCGGGAGCGTCGGCGGGCGGACGATGGCCTCCCGT
GCTCCACCCGGCGCGGTTGGCACAAATGCCGAGTCCCCGGCGACGAACGCCACGACAATC
GGTGGTTGACAGACCTCGGTTGCCTGTTGTGCGCTTTCGCCGCGCTGCGGGCGGCTCGCG
ACCCCAACAACGGCTCTGCTGCGGCGGAGCTATTCAACG
>Crataegus_gaylussacia_KC174088
CGCGCCGTTGCCCCCCTCGACTCCCTCGGGAGCGTCGAGGGGCGGACGATGGCCTCCCGC
GCGGCGCGGTTGGCACAAATGCCGAGTCCCCGGCGACGAACGCCACGACAATCGGTGGTT
GACGGACCTCGGTTGCCTGTTGTGCGCTTTCGCCGCGTTGCGGGCGGCTCGCGACCCCAA
CAACGGCTCTGCTGCGGCGGAGCTATTCAACG
>Gentiana_clusii_KF544655
CGCATCGCGTCGCCCCCCAACACCGTGCATGAAATCGTGCCGGTCGTCGGAGGGGCGGAT
ATTGGCTTCCCGTGCTCCGGTGCGGCTAGCCTAAATGCAAGTCCCTTGCGACGGACACGA
CGACAAGTGGTGGTTGATTTACTCAGCTAAGGTGCTGTCGCGCGCTGCCCCGTCGGATGA
GGAGACTTACTTGACCCTGATGCATACGTCGTCACGACGTCTGCCACGACCG
>Panax_japonicus_var._bipinnatifidus_HQ112397
CGCATCGCGTCGCCCCCCAACCCATCACTCCCTCGCAGGAGTCGAGGCGGAGGGGCGGAT
AATGGCCTCCCGTGTCTCACCGCGCGGTTGGCCCAAATGCGAGTCCTTGGCGATGGACGT
CACGACAAGTGGTGGTTGTAAAAAGCCCTCTTCTCATGTCGTGCGGTGACCCGTCGCCAG
CAAAAGCTCTCATGACCCTGTTGCGCCGTCCTCGACGTGTGCTCCGACCG
>Ipomoea_purpurea_KMS0161A01I
CGCATCGCGTCGCCCCCTTTCTTGGTCGAGCGGCCGAGCTTGGGGAGCGGATGGTGGCCT
CCCGTGCCCCCTAACTCGGGGTGCGGCTGGCTCAAATGCGAGTCCCCGGCGGCGGATGTC
ACGGCGAGTGGTGGTCGTACCCAGTGTGCATATCTCCGCGTCGTGGCCCCGTCGTTCGTG
GGCAAAAGACCCTTCGACGAGCTGCAGCAGTGTGGCTCTCCGACCG
>Gentiana_clusii_KF544656
CGCATCGCGTCGCCCCCCAACACCGTGCATGAAATCGTGCCGGTCGTCGGAGGGGCGGAT
ATTGGCTTCCCGTGCTCCGGTGCGGCTAGCCTAAATGCAAGTCCCTTGCGACGGACACGA
CGACAAGTGGTGGTTGATTTACTCAGCTAAGGTGCTGTCGCGCGCTGCCCCGTCGGATGA
GGAGACTTACTTGACCCTGATGCATACGTCGTCACGACGTCTGCCACGACCG
>Crataegus_douglasii_KC173553
CGCGCCGTTGCCCCCCTCGACTCCCTCGGGAGCGTCGAGGGGCGGACGATGGCCTCCCGC
GCGCCACCCCGCGCGGTTGGCACAAATGCCGAGTCCCCGGCGACGAACGCCACGACAATC
GGTGGTTGACAGACCTCGGTTGCCTGTTGTGCGCTTTCGCCGCGTTGCGGGCGGCTCGCG
ACCCCAACAACGGCTCTGCTGCGGCGGAGCTATTCAACG
>Gentiana_clusii_KF544658
CGCATCGCGTCGCCCCCCAACACCGTGCATGAAATCGTGCCGGTCGTCGGAGGGGCGGAT
ATTGGCTTCCCGTGCTCCGGTGCGGCTAGCCTAAATGCAAGTCCCTTGCGACGGACACGA
CGACAAGTGGTGGTTGATTTMCTCARCTAAGGTGCTGTCGCGCGCTGCCCCGTCGGAYGA
KGAGACTWACTTGACCCTGATGCATACGTCGTCACGACGTCTGCCACGACCG
>Crataegus_douglasii_KC173551
CGCGCCGTTGCCCCCCTCGACTCCCTCGGGAGCGTCGGCGGGCGGACGATGGCCTCCCGT
GCTCCACCCGGCGCGGTTGGCACAAATGCCGAGTCCCCGGCGACGAACGCCACGACAATC
GGTGGTTGACAGACCTCGGTTGCCTGTTGTGCGCTTTCGCCGCGCTGCGGGCGGCTCGCG
ACCCCAACAACGGCTCTGCTGCGGCGGAGCTATTCAACG
>Crataegus_gaylussacia_KC174080
CGCGCCGTTGCCCCCCCTCGACTCCCTCGGGAGCGTCGGCGGGCGGACGATGGCCTCCCG
CCTCCACCTCGCGCGGTTGGCACAAATGCCGAGTCCCCGGCGACGAACGCCACGACAATC
GGTGGTTGACAGACCTCGGTTGCCTGTTGTGCGCTTTCGCCGCGCTGCGGGCGGCTCGCG
ACCCCAACAACGGCTCTGCTGCGGCGGAGCTATTCAACG
>Crataegus_gaylussacia_KC174087
CGCGCCGTTGCCCCCCTCGACTCCCTCGGGAGCGTCGAGGGGCGGACGATGGCCTCCCGC
GCGCCACCCCGCGCGGTTGGCACAAATGCCGAGTCCCTGGCGAGGAACGCCACGACAATC
GGTGGTTGACAAACCTCGGTTGCCTGTTGTGCGCTTTCGCCGCGTTGCGGGCGGCTCGCG
ACCCCAACAACGGCTCTGCTGCGGCGGAGCTATTCAACG
>Crataegus_gaylussacia_KC174086
CGCGCCGTTGCCCCCCTCGACTCCATCGGGAGCGTCGAGGGGCGGACGATGGCCTCCCGC
GCGCCACCCCGCGCGGTTGGCACAAATGCCGAGTCCCCGGCGACGAACGCCACGACAATC
GGTGGTTGACAGACCTCGGTTGCCTGTTGTGCGCTTTCGCCGCGTTGCGGGCGGCTCGCG
ACCCCAACAACGGCTCTGCTGCGGCGGAGCTATTCAACG
>Crataegus_douglasii_KC173555
CGCGCCGTTGCCCCCCCTCGCCTCCCTCGGGAGCGTCGGCGGGCGGACGATGGCCTCCCG
CGCGCCACCCTGCGCAGTTGGCACAAATGCCGAGTCCCCGGCGACGGACGCCACGACAAT
CGGTGGTTGTCAGACCTCGGTTGCCTGTTGTGCGCCTTCGTTGCGCTCCGGGCGGCTCGC
GACCTCATTAACGGCCCTGCTTCGGCGGAGCTCTTCAACG
>Crataegus_douglasii_KC173554
CGCGCCGTTGCCCCCCCTCGCCTCCCTCGGGAGCGTCGGCGGGCGGACGATGGCCTCCCG
CGCGCCACCCCGCGCGGTTGGCACAAATGCCGAGTCCCCGGCGACGAACGCCACGACAAT
CGGTGGTTGTCAAACCTCGGTTGCCTGTTGTGCGCCTTCGCCGCGCTCCGGGCGGCTCGC
GACCCCATTAACGGCCCTGCTTCGGCGGAGCCCTTCAACG
>Polygala_sphenoptera_KR735700
GATTTTGGTCTTAGTGTATACGAGTTTTTGAAAATGAAGGGGCAATAAAAAATCTCTTGT
TTTATCTGTTTCATCAAATCAAGAGTTTTCTATTGCTCCTTTTTTTTTACTTTCTATTCT
ATATTATAATAAAAAAAGGGGTCCTTCTTTTTTTATTTTTTTTTTCTTAGAATCTAAGAA
GAATAACTTAGAAACTCATCTAAGAAGAATAACTTAGAAACTCATAATAAAAAAGAATTT
GAATTTTTTTTTTTTAATTGATACAAAGTCTAGG
>Gardenia_jasminoides_KPS0102A02I
CGCATCGCGTCGCCACCCCCCTCCCGCGGGGGCGGCGGAGACTGGCCTCCCGTGCCCCGG
GGCGCGGCCGGCCCAAATGAGAGTTCCTCGGCGAGGGGCGTCACGACTGGTGGTGGTTGA
GTCCCTCAACTCGAGTCGTCGTCGTGCCGGCAAACCCCAGCCGCGGTCCCGTGACCCCGA
AGCTCCCGCGAGCCTCGACCG
>Polygonum_paraguayense_EU196995
GATTTTGGTCTTAGTGTAGTCGAGTTTTAAAAAAGAAAGGAGCAATACCCCAATTCTTGC
TCTATTGGGCGGGTTTGTATTGCTCCTTTCTTTCTTATTAGTTGACTTATTCGAATTCCT
TACCTTCCTTTTTTAAAAACAAAAGTGGGTTTTTCCATTTAAGTTATCATTGGTTCTTGT
ATTTTTTTTTATGTACGCATTCTCATTTTTGTAATTTTGGTCCTCTAAGCTTTCTTTTGT
TTTTGGATCCATTTTTTTTACATTCAAGCGAGAAAGATTTCCAATTTGTCTTAAAAAAAA
AGAATAACAAAATAATGAATAATGAGTTAGTGAATGGAATTTCAATCATTTGCAAGTAAG
TAGCGGAGGG
>Ephedra_americana_GU968545
CAAACCACAATTCGCCCCCCGGCTCATGTCGTCGGGGGGACGGCCTTGACCGTCCGGTCC
GCCTCGGCGGTGCGGTCGGTTGAAATGCAAAAGGGGACCTTCGCATGCTCTCCGACGGTG
GGAGGTTGCGCATCGCGGCCCGCTTCCCGGGAGGGGTCGCATCCGGCACCGGCCGTGCGG
GAGATGCTGCGCGAGGTTTCCCGATCGGAAAAGGACTTCACCAAAGGCGGGATTTATTCC
CGTCACAAACG
>Dimocarpus_longan_KMS0134A01I
CGCATCGTCGCCCCCTCAACCCCACGCCTCGAGCGAGGCGCGGGGACACGTTAGGGGCGG
ATATTGGCCTCCCGTGGGACGCTTAATCCCGCGGTTGGCCCAAATACGAGTCCTCGGCGT
CGGACGCCGCGACGTTCGGTGGTGGAAAAAGTAAGAAACCTCGAGCTCGCGTCGCGCGTA
CGTCGTCGGTTTAAGGCTCCCGACCCTGAACGCATCG
>Ipomoea_obscura_KR735671
GGACTCGGTCTTAGTGTATAGGAGTTTTTGAAAATAAGGGAGCAATAACCACTTTCTTGT
TCTAAACAAGATGGGGTATTGCTCCTTTATTTCTATTTCTTTTTTTTATTAAATTTTCGA
ATCAAAAAATTTAGGTTTTTCTTTGGAAATTAAGTTAAAATAAGGTAAAGAAGATAATAT
TGAATGAATGATAATATTGAATTATTCATATTGAATCTAATTTTATTTCAAATTTGAATA
AAATTTAATAAAAAAAAAATAGTCTAATTAAAATATATATTTTTTTTTTTATTTTATAAA
ATAGAAAGAATTATAAATTATACTATATATATAAAAATAGATATATAATTTATAATTAGT
AATTACAAAAAAAAGAAAATGAAAAAATAGAACCATAGTCCGGGG
>Scrophularia_arguta_KU926629
CGCATCGCGTCGCCCCCCTTCCCAATCCCTCGGGACAAAGGAGAGGGGCGGATATTGGCC
TCCCGTGCTCCTCGGTGCGCGGCCGGCCCAAATGTGATCCCGCGTCGACGCGAGTCACGA
CCAGTGGTGGTTGATTCCTCAACTCGCGTGCTGTCGTGACGTACCGCGTCGTTCGTTCGG
GCATCGTCGCAGACCCAACAGGCGCTCCCGAGCGCCTTCGACCG
>Gentiana_angustifolia_KU674197
GACCTCGGTCTTAATCCTAGAATTCTATTATATAATTCTAATATAGGATTATTCTAATAT
AGGATTAAGAATTAAAATAAAGGAGCAATGTGGATTATTGCTCCTTTATTTTAATTCTAG
TTCGGTAAGGATTATTATTAGAAATTATTTTAAGAATATTAAAATAATCTATATTTTAAT
ATTAGTTATCAATATTGGTAACTAAGATATAAAGAAGAAAAAGAAGAATATGTTTAAAAT
GACATTACAATTATAACAAATTCTAAATAAAAAACTAGTAAAACAAAAAAATATAAAAAA
GAGTGAAAACAAAATAAAACAGTATCCAAAATGTCAAGACTAAAGAAATACAGATAGTCA
AGGG
>Phellodendron_chinense_KMS0163A03I
CGCATCGCTGCCCCACCCCACCCCCGCCCCGGGGGCCTGGCGGTGTGGGCGGAAAATGGC
CTCCCGTGCGCTCCCCGCTCGCGGTTGGCCCAAATTCGAGTCCTCGGCGACCGGAGCCGC
GGCGATCGGTGGTGAAAACAAGCCTCTCGAGCTCACGCCGCGAGCCCGTGTCTTCCTTTT
CGGGACTCAGGGACCCTGACGCTCCGCGCGAGCGGCGCTCGCATCG
>Gentiana_angustifolia_KU674194
GACCTCGGTCTTAATCCTAGAATTCTATTATATAATTCTAATATAGGATTATTCTAATAT
AGGATTAAGAATTAAAATAAAGGAGCAATGTGGATTATTGCTCCTTTATTTTAATTCTAG
TTCGGTAAGGATTATTATTAGAAATTATTTTAAGAATATTAAAATAATCTATATTTTAAT
ATTAGTTATCAATATTGGTAACTAAGATATAAAGAAGAAAAAGAAGAATATGTTTAAAAT
GACATTACAATTATAACAAATTCTAAATAAAAAACTAGTAAAACAAAAAAATATAAAAAA
GAGTGAAAACAAAATAAAACAGTATCCAAAATGTCAAGACTAAAGAAATACAGATAGTCA
AGGG
>Euryale_ferox_KPS0090A02I
CGCTTAGCGTCGCCCTCCCTAAGTTTTAAGGGAGAGCGGAGGATTGGCCATCGATGCCAT
GAATGATTGGTGTCGTTGGCTGAAAATTCTAACCTTTCGATTTGTTGTTTGTCACAACAA
GCGGTGGATTTCCATTCGGTTGTGCCTAACATGAATGAAGGGACATGGGACATATGTAAG
GCAAAGAACAATGGTTTTTATGCCTTTAGCTTTG
>Gentiana_clusii_KU674283
GACCGAGGTCTTAATCCTATAATTAGAATATAGGATTAAGAATTAAAATAAAGGAGCAAT
AATACACTTCTTGTTTTATCAAGGGGGCGTTATTGCTCCTTTATTTTAATTCTAGTTTGG
TAAGTATTATTATTAGAACTAATTCTTATTCTTAGAATATATTAAGAATCTATATTTGAA
TATTAGTTATCACTATTCGTAACTAAGATATAAAGAATAATATGTTTGAAATGACATTAG
AATTTTAACAAATTCTAAATAAAAAACTAGTAAAACAAAAAAATGAAAATAGTATCAAAA
ATGTAAAGACTAAAGAAATACAGATAGTCAAGGG
>Lycium_californicum_KT760999
GATCCCAGTCTAGTCTATAGGAGGTTTTGAAAAGAAAGGAGCAATAATCATTTTCTTGTT
CTATCAAGAAGGTGCTATTGCTCCTTTCTTTTTTTCTTTTTATATTATTAATTTACCAGT
ATTTTACTTATATAGACTTTTTGGTTTACATTATAGAAAAAGAAGGAGAGGGTATTTGCC
TGCATTTATTCATGATTGAGTATTCTATTTTGATTTTGTATTTATTTTAAATTGTAGAAA
TATAACTTGTTCCTCTTGTTGCTAATGTTACTATATCTTTTTTATTTCATTTCTAAAAAA
AATCTAATTTTGACTTCATATTCTTATCTTTGAAATAAGAAAGAAGAGATATTTTCAAAC
TTTAATCTTTTGTTTTCGAATTTAAATAATGTAAAAATGGAATGTAAGTACGCGAGGGG
>Styrax_vilcabambae_AF327496
CACATCACCCTGCGCCCTCCCAGCACTCCTTCTGGCGTCTGGGGCGTGGTATGTTGGCCC
CCCGTGCTCTATGGAGCGTGGTCGGCCTAAAACGGCGCACACGACATCTTTTGACACAGA
ACAGTGGTTGGCGATTAGTCGTTTCTATCCTGTGGTGTTGCTCGCGGTGTCGGTTGTTTT
GCAGACCCAGGGTTCCGTTGCAACGGTGCCTCGG
>Lycium_californicum_KT760993
GATCCCAGTCTAGTCTATAGGAGGTTTTGAAAAGAAAGGAGCAATAATCATTTTCTTGTT
CTATCAAGAAGGTGCTATTGCTCCTTTCTTTTTTTCTTTTTATATTATTAATTTACCAGT
ATTTTACTTATATAGACTTTTTGGTTTACATTATAGAAAAAGAAGGAGAGGGTATTTGCC
TGCATTTATTCATGATTGAGTATTCTATTTTGATTTTGTATTTATTTTAAATTGTAGAAA
TATAACTTGTTCCTCTTGTTGCTAATGTTACTATATCTTTTTTATTTCATTTCTAAAAAA
AATCTAATTTTGACTTCATATTCTTATCTTTGAAATAAGAAAGAAGAGATATTTTCGAAC
TTTAATCTTTTGTTTTCGAATTTAAATAATGTAAAAATGGAATGTAAGTACGCGAGGGG
>Lycium_californicum_KT760992
GATCCCAGTCTAGTCTATAGGAGGTTTTGAAAAGAAAGGAGCAATAATCATTTTCTTGTT
CTATCAAGAAGGTGCTATTGCTCCTTTCTTTTTTTCTTTTTATATTATTAATTTACCAGT
ATTTTACTTATATAGACTTTTTGGTTTACATTATAGAAAAAGAAGGAGAGGGTATTTGCC
TGCATTTATTCATGATTGAGTATTCTATTTTGATTTTGTATTTATTTTAAATTGTAGAAA
TATAACTTGTTCCTCTTGTTGCTAATGTTACTATATCTTTTTTATTTCATTTCTAAAAAA
AATCTAATTTTGACTTCATATTCTTATCTTTGAAATAAGAAAGAAGAGATATTTTCGAAC
TTTAATCTTTTGTTTTCGAATTTAAATAATGTAAAAATGGAATGTAAGTACGCGAGGGG
>Lycium_californicum_KT760991
GATCCCAGTCTAGTCTATAGGAGGTTTTGAAAAGAAAGGAGCAATAATCATTTTCTTGTT
CTATCAAGAAGGTGCTATTGCTCCTTTCTTTTTTTCTTTTTATATTATTAATTTACCAGT
ATTTTACTTATATAGACTTTTTGGTTTACATTATAGAAAAAGAAGGAGAGGGTATTTGCC
TGCATTTATTCATGATTGAGTATTCTATTTTGATTTTGTATTTATTTTAAATTGTAGAAA
TATAACTTGTTCCTCTTGTTGCTAATGTTACTATATCTTTTTTATTTCATTTCTAAAAAA
AATCTAATTTTGACTTCATATTCTTATCTTTGAAATAAGAAAGAAGAGATATTTTCGAAC
TTTAATCTTTTGTTTTCGAATTTAAATAATGTAAAAATGGAATGTAAGTACGCGAGGGG
>Alisma_canaliculatum_DQ468388
CGCCTCTAGGCGCTCCCCTCCCACTTGAGTTCAGCATCTTGATGTTGGCCTTGTTGGTGG
TGGATGCGGATGTTGGCCTTCCGTGGCTTTGCCGCCGCGGTGGGCTGAAGGATGTGGAGT
CGGTCCGTCCAACGTTATTGGGCATGACTGTGCTGGGTCGCTGCTGCTACTGCTCGTTGC
TCGCTGGGTGCGGCAGTCTTAGCAAATGCGGGCATCGTCGTTGTGTCGAGTAGCCTTGTT
GTCGGACTCTTACGCCAGTAAAGTTACCACGATTGGTATATCAGCGGTCACACCGTTGGT
TCCTCATATTG
>Epimedium_brevicornu_KMS0083A02I
CGCACAGCGTCGCTCCCACCATGATGCCTTTGTTCTGTTATCGGGCAACTGCAACGTGGC
TTGGGAAGCGGATATTGGCCCCCCGTACCTTTGTAGGCGCGGCCGGCCTAAAATTCGGCC
CTCGGCGACGAGCGTCACGATCAGTGGTGGTTGAATAACCCCTTTGTCATAGACCGGTAT
CGTGTTGTTTCGTCGTCTATTTGGGCCATATGGACCCTTGCGTGTCGTATAAACGACATT
CACTCTG
>Lycium_californicum_KT760996
GATCCCAGTCTAGTCTATAGGAGGTTTTGAAAAGAAAGGAGCAATAATCATTTTCTTGTT
CTATCAAGAAGGTGCTATTGCTCCTTTCTTTTTTTCTTTTTATATTATTAATTTACCAGT
ATTTTACTTATATAGACTTTTTGGTTTACATTATAGAAAAAGAAGGAGAGGGTATTTGCC
TGCATTTATTCATGATTGAGTATTCTATTTTGATTTTGTATTTATTTTAAATTGTAGAAA
TATAACTTGTTCCTCTTGTTGCTAATGTTACTATATCTTTTTTATTTCATTTCTAAAAAA
AATCTAATTTTGACTTCATATTCTTATCTTTGAAATAAGAAAGAAGAGATATTTTCAAAC
TTTAATCTTTTGTTTTCGAATTTAAATAATGTAAAAATGGAATGTAAGTACGCGAGGGG
>Lycium_californicum_KT760995
GATCCCAGTCTAGTCTATAGGAGGTTTTGAAAAGAAAGGAGCAATAATCATTTTCTTGTT
CTATCAAGAAGGTGCTATTGCTCCTTTCTTTTTTTCTTTTTATATTATTAATTTACCAGT
ATTTTACTTATATAGACTTTTTGGTTTACATTATAGAAAAAGAAGGAGAGGGTATTTGCC
TGCATTTATTCATGATTGAGTATTCTATTTTGATTTTGTATTTATTTTAAATTGTAGAAA
TATAACTTGTTCCTCTTGTTGCTAATGTTACTATATCTTTTTTATTTCATTTCTAAAAAA
AATCTAATTTTGACTTCATATTCTTATCTTTGAAATAAGAAAGAAGAGATATTTTCGAAC
TTTAATCTTTTGTTTTCGAATTTAAATAATGTAAAAATGGAATGTAAGTACGCGAGGGG
>Lycium_californicum_KT760994
GATCCCAGTCTAGTCTATAGGAGGTTTTGAAAAGAAAGGAGCAATAATCATTTTCTTGTT
CTATCAAGAAGGTGCTATTGCTCCTTTCTTTTTTTCTTTTTATATTATTAATTTACCAGT
ATTTTACTTATATAGACTTTTTGGTTTACATTATAGAAAAAGAAGGAGAGGGTATTTGCC
TGCATTTATTCATGATTGAGTATTCTATTTTGATTTTGTATTTATTTTAAATTGTAGAAA
TATAACTTGTTCCTCTTGTTGCTAATGTTACTATATCTTTTTTATTTCATTTCTAAAAAA
AATCTAATTTTGACTTCATATTCTTATCTTTGAAATAAGAAAGAAGAGATATTTTCGAAC
TTTAATCTTTTGTTTTCGAATTTAAATAATGTAAAAATGGAATGTAAGTACGCGAGGGG
>Marsdenia_condurango_KMS0060B01I
CGCATCGCGTCGCCCCCCCTCGCCCCCGTCCCCGAAAGGGGTGGCGGGCGGAGCGGAGGG
GCGGAAGTTGGCTTCCCGTGCTCCGTCGCGGCCAGCCTAAAACAAGGTTCCCCCGCCGCG
GACGTCGCGACGAGTGGTGGTCGTCGAGATTGAACGCGAGTCGCCGGCAAGCCGCGTCGG
GGAGATCGTTCGGACCCTGTGGGCGAGAGTCCTTCCTTCCTCAAGCAAGGGAGGGGAGAA
TCTCGCCACGACCG
>Epimedium_brevicornu_KMS0083A02P
TGTTGAGGCTCCATCTACAAATGGCTAAGACATAGGTCTTTTTCTATTCAAGTAATTGAA
TAATGAAACTTGCATAAGAACGACCCGCCCTTTTGTAATTGTAAAGAGGTTGGGTCGTTC
TTGTGCATTGAATATTTTTTGCTTCAAACTCGCATAGGCATTTTTTTGCTTTTTCAGGAA
AAGTAAAAAAAGCATTACTATAACTACCGGATTCATTCTAGATTATCCTAATGTTGTATA
TCTTCGTCAAAATTGTTTCTAATAATTTTTTTATCAAATTAAAGTGAAAGTTCACTAATT
CGTATTAGTGTATTGTTTTCGAATGAATAGTCTGCCAATTTTTTTTTTACTTTTCAAAAA
AGTATAAAGAAAAATGAAATGAAAAAAGTCATGTAATACTAAGTAGAGTGGTAGAGTGGA
AATTTCATTCTTTTGGGTTAAGAAGTTGAGAAATTAAAGGGG
>Ephedra_intermedia_AY394062
ACCACAATTCGCCCCCCGGCTCATGTCGTCGGGGGGACGGCCTTGACCGTCCGGTCCGCC
TCGGCGGTGCGGTCGGTTGAAATACAAAAGGGGACCTTCGCATGCTCTCCGACGGTGGGA
GGTTGCGCATCGCGGCCCGCTTCCCGGGAGGGGTCGCATCCGGCACCGACCGTGCGGGAG
ATGCTGCGCGAGGTTTCCCGATCGGAAAAGGACTTCATCGAAGGCGGGAGTTATTCCCGT
CACAGA
>Codonopsis_foetens_subsp._nervosa_KC880799
CGCATCGCGTCGCCTCCCTTAACTTAATTGTTACAAAACAAGTCAAGGAAAGGGGGAGCG
GATACTGGCCTCCCGTGCCTTGCGGCGCGGCTGGCTCAAAACGGAGTCCCCCGYGAAGGA
CGCACGACAAGTGGTGGTTGATAACAAGGCCCTCGCGTCCCGTCGTGCGCACGTCCTGCG
CTGGGTTGGCTCTC
>Gentiana_angustifolia_KF544351
CGCATCGCGTCGCCCCCCAACACCGTGCATGAAATCGTGCCGGTCGTCGGAGGGGCGGAT
ATTGGCTTCCCGTGCTCCGGTGCGGCTAGCCTAAATGCAAGTCCCTTGCGACGGACACGA
CGACAAGTGGTGGTTGTTTTACTCAACTAAGGTGTTGTCGCGCGCTGCCCCGTCGGATGA
GGAGACTTACTTGACCCTGATGCAAACGTCGTCACGACGTCTGCCACGACCG
>Gentiana_angustifolia_KF544350
CGCATCGCGTCGCCCCCCAACACCGTGCATGAAATCGTGCCGGTCGTCGGAGGGGCGGAT
ATTGGCTTCCCGTGCTCCGGTGCGGCTAGCCTAAATGCAAGTCCCTTGCGACGGACACGA
CGACAAGTGGTGGTTGTTTTACTCAACTAAGGTGYTGTCGCGCGCTGCCCCGTCGGATGA
GGAGACTTACTTGACCCTGATGCAAACGTCGTCACGACGTCTGCCACGACCG
>Gentiana_angustifolia_KF544353
CGCATCGCGTCGCCCCCCAACACCGTGCATGAAATCGTGCCGGTCGTCGGAGGGGCGGAT
ATTGGCTTCCCGTGCTCCGGTGCGGCTAGCCTAAATGCAAGTCCCTTGCGACGGACACGA
CGACAAGTGGTGGTTGTTTTACTCAACTAAGGTGCTGTCGCGCGCTGCCCCGTCGGATGA
GGAGACTTACTTGACCCTGATGCAAACGTCGTCACGACGTCTGCCACGACCG
>Gentiana_angustifolia_KF544352
CGCATCGCGTCGCCCCCCAACACCGTGCATGAAATCGTGCCGGTCGTCGGAGGGGCGGAT
ATTGGCTTCCCGTGCTCCGGTGCGGCTAGCCTAAATGCAAGTCCCTTGCGACGGACACGA
CGACAAGTGGTGGTTGTTTTACTCAACTAAGGTGTTGTCGCGCGCTGCCCCGTCGGATGA
GGAGACTTACTTGACCCTGATGCAAACGTCGTCACGACGTCTGCCACGACCG
>Gentiana_angustifolia_KF544355
CGCATCGCGTCGCCCCCCAACACCGTGCATGAAATCGTGCCGGTCGTCGGAGGGGCGGAT
ATTGGCTTCCCGTGCTCCGGTGCGGCTAGCCTAAATGCAAGTCCCTTGCGACGGACACGA
CGACAAGTGGTGGTTGTTTTACTCAACTAAGGTGCTGTCGCGCGCTGCCCCGTCGGATGA
GGAGACTTACTTGACCCTGATGCAAACGTCGTCACGACGTCTGCCACGACCG
>Gentiana_angustifolia_KF544354
CGCATCGCGTCGCCCCCCAACACCGTGCATGAAATCGTGCCGGTCGTCGGAGGGGCGGAT
ATTGGCTTCCCGTGCTCCGGTGCGGCTAGCCTAAATGCAAGTCCCTTGCGACGGACACGA
CGACAAGTGGTGGTTGTTTTACTCAACTAAGGTGCTGTCGCGCGCTGCCCCGTCGGATGA
GGAGACTTACTTGACCCTGATGCAAACGTCGTCACGACGTCTGCCACGACCG
>Gentiana_angustifolia_KF544357
CGCATCGCGTCGCCCCCCAACACCGTGCATGAAATCGTGCCGGTCGTCGGAGGGGCGGAT
ATTGGCTTCCCGTGCTCCGGTGCGGCTAGCCTAAATGCAAGTCCCTTGCGACGGACACGA
CGACAAGTGGTGGTTGTTTTACTCAACTAAGGTGCTGTCGCGCGCTGCCCCGTCGGATGA
GGAGACTTACTTGACCCTGATGCAAACGTCGTCACGACGTCTGCCACGACCG
>Gentiana_angustifolia_KF544356
CGCATCGCGTCGCCCCCCAACACCGTGCATGAAATCGTGCCGGTCGTCGGAGGGGCGGAT
ATTGGCTTCCCGTGCTCCGGTGCGGCTAGCCTAAATGCAAGTCCCTTGCGACGGACACGA
CGACAAGTGGTGGTTGTTTTACTCAACTAAGGTGCTGTCGCGCGCTGCCCCGTCGGATGA
GGAGACTTACTTGACCCTGATGCAAACGTCGTCACGACGTCTGCCACGACCG
>Gentiana_angustifolia_KF544359
CGCATCGCGTCGCCCCCCAACACCGTGCATGAAATCGTGCCGGTCGTCGGAGGGGCGGAT
ATTGGCTTCCCGTGCTCCGGTGCGGCTAGCCTAAATGCAAGTCCCTTGCGACGGACACGA
CGACAAGTGGTGGTTGYTTTACTCAACTAAGGTGCTGTCGCGCGCTGCCCCGTCGGATGA
GGAGACTTACTTGACCCTGATGCAWACGTCGTCACGACGTCTGCCACGACCG
>Gentiana_angustifolia_KF544358
CGCATCGCGTCGCCCCCCAACACCGTGCATGAAATCGTGCCGGTCGTCGGAGGGGCGGAT
ATTGGCTTCCCGTGCTCCGGTGCGGCTAGCCTAAATGCAAGTCCCTTGCGACGGACACGA
CGACAAGTGGTGGTTGTTTTACTCAACTAAGGTGCTGTCGCGCGCTGCCCCGTCGGATGA
GGAGACTTACTTGACCCTGATGCAAACGTCGTCACGACGTCTGCCACGACCG
>Gentiana_clusii_KU674289
GACCTCGGTCTTAATCCTATAAATTAGAATATAGGATTAAGAATTCAAATAAAGGAGCAA
TAATACACTTCTTGTTTTATCAAGGGGGCGTTATTGCTCCTTTATTTGAATTCTAGTTCG
GTAAGTATTATTAGAACTAATTCTTATTCTTAGAATATATTAAGAATCTATATTTTAATA
TTAGTTATCAATATTCGTAACTAAGATATAAAGAAGAATATGTTTGAAATGACATTAGAA
TTTTAACAAATTCTAAATAAAAAACTAGTAAAACAAAAAAATGAAAATAGTATCAAAAAT
GTAAAGACTAAAGAAATACAGATAGTCAAGGG
>Cinnamomum_cuspidatum_KU139839
CGCCACCCATCGCACCCCCCCCGCGGCATTCCCATGCCCCGCCGGGGAGCGGAGACTGGC
CGTCCGTGCCCGGGTCATCGGCGCGCGGTCGGCAGAAAAGGAGGACACCGTGCGGCGCGG
CACGGCGTGTGGGGGTTGAGAGGCGACTCCTCGCCGATCGTACGTCGCGCCCGCATTCCG
CCGCGCGGTGCCACCCGTGGGACCATACCCGCCCGCAGCCGCGGGCGCTCGGAC
>Thuja_sutchuenensis_EU183430
CACTCCAAAATCGCTCTCCCACGTGGAGGCGCGCAGATGGCCGTCCGTGCCCTCCAGTGA
TGCGGTCGGCTGAAACGAGCGTGAGGACCATCGACACGCAGCGACGAGCGGTGGCCTTTG
CAGGTCGGCGTTGGTTTGCGCGGCTCGATCGAGGTCCAACGTGGAACTTTAATTCGGCCA
CAACGGTTTGCCTTAGTGCGGGCAAGTTGGGTTGCTGTCG
>Thuja_sutchuenensis_EU183431
CACTCCAAAATCGCTCTCCCACGTGGAGGCGCGCAGATGGCCGTCCGTGCCCTCCAGTGA
TGCGGTCGGCTGAAATGAGCGTGAGGACCATCGACACGCAGCGACGAGCGGTGGCCTTTG
CAGGTCGGCGTTGGTTTGCGCGGCTCGATCGAGGTCCAACGTGGAACTTTAATTCGGCCA
CAACGGTTTGCCTTAGTGCGGGCAAGTTGGGTTGCTCTCG
>Lablab_purpureus_KMS0078A01I
CACATCGTCACCCCCCCACGTACATGTACATTGGGGAGTGAAAGTTGACTTCCCACGAGC
TTGTTCTCGTGGTTGGTTGAAAATTAAGTTCAAAGTGGAGTTTGCCACGTAAAATGGTGG
ATGAGTGATGCTCGAGACCAATTGCGTGTGCATGACTTTGGCATATTGGACTAGTTGACC
CTATGCGTCTTTGGTGAAAATTGAAGGCGTTCTTAGCG
>Commiphora_schimperi_AY831930
GATTTCGGTCTTTGTGTATACGAGTTTTTGAAAATAACGGAGCAATACCGACCCTCTTGC
GAGAAATTGGTATTGCTCCGTTATCGCTATTTAGTAGTTTTTCTTTAGTACTTTTTTCTT
TCCATATCTTTGTTTTCAACAAAACAAAAGTATTTTTATGCCTTTGATTTAGTCCCTTCC
TTATATACTAATAATTAGAAACTAATCGAATATATGGAATAATAGAAAAAAAACTAATAT
AGAAACTCGAATCGATTAGATAAAAAGATAAAAGTTGGAATTTTCTGTCTCTTGGATCTG
AATTTCGATCTTCATAAGTTAAGATAAAAAAGAATGATGATCAAAAATAATGATCAATGC
TAGAAATTGAAATCTTTGGATTTTTTTATTTAAATCGAAATAGTGGAGGG
>Crataegus_suksdorfii_KC207061
GACTTTGGTCTTAATATATATGAGTTCTTGAAAGTAAAGGAGTAATAAAAAATTTCTTGT
TATATCAAGAGGTTTGTTATTGCTCCTTTACTATTTAGTTTTAGTATTTTTTTAGTTATT
ACTTAACTATTTGTTTTATTCTTTTTTTTTTTTTTTAGTAAAAAAAAAAAAGAATAAAGT
TTTCAATTTAGGTTGTATTTTATCTTAAATTTAGGTTGTATTTTATCTTACAAGTAATGG
TAAATGGCGGAAAAATTATTAAT
>Crataegus_cupressocollina_KC174235
CGCGCCGTTGCCCCCCTCGACTCCCTCGGGAGCGTCGGCGGGCGGACGATGGCCTCCCGC
GCGCCACCCCGCGCGGTTGGCACAAATGCCGAGTCCCCGGCGACGAACGCCACGACAATC
GGTGGTTGACAGACCTCGGTTGCCTGTTGTGCGCTTTCGCCGCGTTGCGGGCGGCTCGCG
ACCCCAACAACGGCTCTGCTGCGGCGGAGCTATTCAACG
>Gentiana_macrophylla_GQ435169
GACTTCAGTCTTAATCCTATAATATAGGATTAAGAATTAAAATAAAGGAGCAATAACGCC
CCCTTGATAAAACAAGAAGTGGATTATTGCTCCTTTATTTTAATATTTTAATTTTATTTC
GGTAAGGATTATTATTAGAAATTATTATTAGAATATTTTAATAATCTATATTCAAATATT
ATCTATATTAAAATATTGACATTACAATATAACTAATTCTAAAAAAACTAGTAAAACAAA
AAAATATAAAAAAGAGTTAAAAAAAGAAAATAGTATCAAGAATTTAAAGACTAAAGAAAT
ACAGATAGTCAAGGG
>Croton_campanulatus_HM044815
GATTTTTTTTTTTGTTGTATTTGTATTTTATAAGTTATAAGAAATAAGGANNATTAAAAA
ATGAATTTTAATAGTAAATCCTAGGGGTTTAATACTACAAATTGAAATTCTTGTACCTTC
TAAAAAAAAAATTATTTCATTTTAATAACTTAATAATTTTATTTTATAATAATCTTAATC
TAATCTTAATCTAATATAATAAT
>Scrophularia_megalantha_KU945740
TATATAAATATTAAGGAGCAATAAACCCTCTTGATAGAACAAGAAAAAGTTTATTGCTCC
TTTATTTTCTTTTCAATTAGGAGTATTTTGTTAGTAGTATTGTACTTTTTTTCTTTCCAT
TGCCGAAAAATAAAGAAAAAGTATTTTTTAAAAAAGGGTTAATTAACGATTTAGTAGTAT
TCTTTCGTTCTGTACTGTATAAATTTTTTTTTCATTTTTTTTTTTTTTATTAAAAGGATA
AAATTTCCACTTTTTGCTTCATTTTTTTATTTGAAAAATAAGAATATCTTAAAAATAAGA
AAGAAGATAAATGAAATGATTGAAATTCCGTTTTTGTGTTACAATTTGTAAAAAATCCAA
ATAAAATTGAAAAATAAAATAATAAAAGACTATATTAAATAAATAGTAATAGTTAGTAGA
GGGG
>Illicium_fargesii_KP689742
CGCTTTGCGTCGCTCCCCCACCTCCTTGCCCATACGGGCTTTGTGGTGTTAAGGGGAAGC
GGAGATTGGCTGCCCGTGCCATGGTTGCGTGGCCAGCCGAAAAGTGGGCCTCTGGCGTGT
TGCGACACGACGAGTGGTGGTCAAATACCCTTCTCATCGCATGGGACGTCGAGTCGCTTT
GCTAGTGGGCACATGAACTCTTGGAGCCGTTTCGCGGCAACCTGCA
>Illicium_fargesii_KP689741
CGCTTTGCGTCGCTCCCCCACCTCCTTGCCCATACGGGCTTTGTGGTGTTAAGGGGAAGC
GGAGATTGGCTGCCCGTGCCATGGTTGCGTGGCCAGCCGAAAAGTGGGCCTCTGGCGTGT
TGCGACACGACGAGTGGTGGTCAAATACCCTTCTCATCGCATGGGACGTCGAGTCGCTTT
GCTAGTGGGCACATGAACTCTTGGAGCCGTTTCGCGGCAACCTGCA
>Illicium_fargesii_KP689740
CGCTTTGCGTCGCTCCCCCACCTCCTTGCCCATACGGGCTTTGTGGTGTTAAGGGGAAGC
GGAGATTGGCTGCCCGTGCCATGGTTGCGTGGCCAGCCGAAAAGTGGGCCTCTGGCGTGT
TGCGACACGACGAGTGGTGGTCAAATACCCTTCTCATCGCATGGGACGTCGAGTCGCTTT
GCTAGTGGGCACATGAACTCTTGGAGCCGTTTCGCGGCAACCTGCA
>Forsythia_suspensa_KF366079
AAATAAAGGAGCAATAACGCCCTCTTGATAGAACAAGAAAGGGTTTATTGCTCCTTTATT
TTCTTTTTAATTACTACTACTTTATTTTTTAGTAATATTGTACTTACATAGACTTTTATT
CGTTACATTACCGAAAAAGAACGAAAAAAGATTATTTTTCTTAGGGGTTAATTGATGATT
AAGTATTATTTGTTCGTTCTATATGGCATTTTTTATTTTCATTTATCTACCTATCTTTTG
GGAAGTTTTTTTGACATTTTAATTTGAAATTAAAACGATAAAAATTCGAATTTTTGCTTA
ATCTTTTTATCTTAGAGATAAGAATATTTCAGAAATAAGAAAGAAGATAAATGAAATGGT
CGAAATTCAACCTTTTGTCTTAAAATAAAAAAAATC
>Liriope_muscari_GQ434891
GATTTCCGTCTTAATGTATTAAGAATCGTTGAAGGAGTCATACCCAATGTCTTGTTTTCA
TAAGATATTGGGTATAGCTCCCTCCCCCGCCAATGAATGATAAGTATCTATTTTTTTTCC
AAATTAATTAACGACGAGATTTATTATCGTTTCTCGCATGTCTCGCGAAAGTCAGAGTAG
GCGCGAATTCTCCCAATTTGTGACCTACCATACGATCTGTTATATAAATAGGTAAATGTT
CTTTTCCATTATGAACAGCGATTGTATGGCCAATCATTTTGGGTATAATGGTAGATGCCC
GAGACCAAGTTACTATTATTTCTTTCTCCTCCCTCATGTTGAGTTTTTCAATTTTTCTCG
ATAAATGATTAGCTACAAAAGGATTTTTTTTTAGTGAACGTGTCACAGCCGATTACTCCT
TTTTTTTACATTTTAAAGATTGGCATTCTATGTCCAATAGAATATCTCGATCTAAGTATG
AAGGTAAGAATAAATACAATAATGATGAATGGAAAAAAGAGAAAATCCTTTAGCTGGATA
AGGG
>Lycium_californicum_DQ124652
CGCATCGCGTCGCCCCCGCGCACCGCGCCCRCACTCTGGGTCGYGGTGCATGTCGCGGGG
CGGATACTGGCCTCCCGTGCGCCTCGCGCTCGCGGCTGGCCTAAATGYGAGTCCACGTCG
ACGGACGTCACGGCAAGTGGTGGTTGTAACCCAACTCTCGAAGTGTCGTGGCTATRCCCC
GTCGCGCGTTTGGCCTCCCGGACCCTTCTCGCGCTTAGGCGCTCCGACCG
>Lycium_californicum_DQ124653
CGCATCGCGTCGCCCCCGCGCACCGCGCCCGCACTCCGGGTCGCGGTGCATGTCGCGGGG
CGGATACTGGCCTCCCGTGCGCCTCGCGCTCGCGGCTGGCCTAAATGTGAGTCCACGTCG
ACGGACGTCACGGCAAGTGGTGGTTGTAACCCAACTCTCGAAGTGTCGTGGCTATGCCCC
GTCGCGCGTTTGGCCTCCCGGACCCTTCTYGCGCTTAGGCGCTCCGACCG
>Lycium_californicum_DQ124650
CGCATCGCGTCGCCCCCGCGCACCGCGCCCGCACTCCGGGTCGCGGTGCATGTCGCGGGG
CGGATACTGGCCTCCCGTGCGCCTCGCGCTCGCGGCTGGCCTAAATGTGAGTCCACGTCG
ACGGACGTCACGGCAAGTGGTGGTTGTAACCCAACTCTCGAAGTGTCGTGGCTATGCCCC
GTCGCGCGTTTGGCCTCCCGGACCCTTCTCGCGCTTAGGCGCTCCGACCG
>Lycium_californicum_DQ124651
CGCATCGCGTCGCCCCCGCGCACCGCGCCCACRCTCTGGGTCGTGGTGCATGTCGCGGGG
CGGATACTGGCCTCCCGTGCGCCTCGCGCGCGCGGCAGGCCTAAATGCGAGTCCACGTCG
ACGGACGTCACGGCAAGTGGTGGTTGTAACCCAACTCTCGAAGTGTCGTGGCTATACCCC
GTCGCGCGTTTGGCCTCCCGGACCCTTCTCGCGCTTAGGCGCTCCGACCG
>Rubus_crataegifolius_GQ435264
GACTTCCATTTATCAGTGGATAAGACTTTGGTCTTAGTATATATGAGTTCGTGGAAGTTT
TGAAAGTAAAGGAGCAATTATTAATTTCTTGTTATATCAAGAGATTGTGTATTGCTCCTT
TACTATAAATTAGTATTTTTAGTAGTATTTTTTTTTTTACTATTTACTATAAGATTAAAA
TTAAAGAGAAGGGTTTCAATTTATGTTGTATTTTATTTTACAAGAAATGCTAAATGGTGT
AAATATTTTAAATTTCTATTTTAATAGTACATTTTCAATAGTACAAGGG
>Epimedium_wushanense_KX675081
CGCACAGCGTCGCTCCCACCATGATGCCTTTGTTCTGTTATCGGGCAACTGCAACGTGGC
TTGGGAAGCGGATATTGGCCCCCCGTACCTTTGTAGGCGCGGCCGGCCTAAAATTCGGCC
CTCGGCGACGAGCGTCACGATCAGTGGTGGTTGAATAACCCCTTTGTCATAGACCGGTAT
CGTGTTGTTTCGTCGTCTATTTGGGCCATATGGACCCTTGCGTGTCGTATAAACGACATT
CACTCTG
>Gentiana_algida_KU512609
GACCTTGGTCTTAATCCTAATTATAGGAGGTTTTTAAAATATAAAATAAAGGAGCAATAA
TCCACTTCTTGTTTTATCAAGGGGACGTTATTGCTCCTTTATTTTATATTTTTTTCGGTA
AGGATTATTATTAGAATATGTTAATAATCTATATTGGTAACTAAGATATAAAGAAGAAAA
AGAAGAATATGTTTGAAATGACATTACAATTATAACAAATTCTAAATAAAAAACCGATAA
AATAGTTTCAAAAATTGAAAGACTAAAGAAATACAGAATACAGATAATCAAGGG
>Carthamus_tinctorius_KMS0192A03I
CGCATCGCGTCGCCCCAGACCATGCTCCCCCATGGGGAAGTGTTTGGTYTGGGACGAAGA
GTGGTCTCCCGTGTCGATGGTGCGGTTGGCCTAAAAAGGAGTCCCCTTTGGCGGACGCAC
GGCTAGTGGTGGTTGTAAAGGACTTCGTAACGAGCCGTGTTGATGCTAGGGAATTGCTCT
CTAAAGACCCTAACGTGTCGTCTTACGACGATGCTTCGACCG
>Curcuma_wenyujin_KJ803164
TGACATCGTCGCTTTTGCTCCATGCTTTGTCGGCATTGAGCGCGGAAGTTGGCCCCGTGT
GCCCTCGGGCACAGTCGGTCGAAGAGGGGGTAGTCGGTAATCGTCGAGCACGATGGACGT
TGGTCGTCGCGAGCGAGAACTGAACGTCGTCCTCGTCGTTTTCGGATGAGTCCTCAAGAG
ACCCTGTGTGATGATTGCGGAGTCGCGTGAAAGCGCCGCGTCAATCATT
>Terminalia_bellirica_JX856611
CACATGGCGTTGCCCCTTATCCCTCGCCTTGAATTTGGGCGGGGAGGAATTTGGGTGCGT
AAGTTGGCCTCCCGTGACATCCTTGTCCCGGTTGGCCGAAAATCGAGCGTCGGAGCGATT
AGCACCACGACATTTGGTGGTTGATTAGAAGACCCCAATGGTCAATGTCGTGCGTGCTCG
CTCGTGCGCGCGCTCTGCGAATCTTTTATTTACCAACG
>Alpinia_kwangsiensis_JN043857
GACTTTTGTCTTAGTGTATCTGAATTGTTAAAAAAATGTAGCAATACCCTGAAATAACAA
TACCCCATATCTCGCTTAAGCGAGATATGGGGTATTGTTATTTTGTTTGATGTAATAGAA
TAGTATTTTCATTTTTTTGCGTGTAGCATACATATTTATTTATATTGTATAACATATTTA
GATTGTATATATGTTTTAGATTGTATATATGTATATTAAATACAAATACATAAGTATATA
AAGTATAAGAAATGAACTTAACGACGAGATTTATTATCGTTTCTCGCATGTATCGTAAAA
GACAGAGTAGGTGCAAATTCTCCCAATTTGTGACCCACCATACGATCCGTTATATAAATA
GGTAAATGTTCCTTTCCATTATGAATAGCGATTGTATGGCCAATCATTGTGGGTATAATG
GTAGATGCCCGAGACCAAGTTACTATTATTTCTTTCTCTTCCCTCGTGTTGAGTTTTTCC
ATTTTTGCCGATAAATGATTAGCTACAAAAGGGTTTTTTTTTAGTGAACGTGTCATGTCA
CAGTGTATTACTCCTTTTTTTTTTTACATTTTTTATTTTAAAGATTGGCATTCTATGTCC
AATATCTTGAATATCTCGATCTAAGTTAAGTATAGAGGTCAGAATAAATACAATAATGAT
GAATGGAAAAAAGAGAAAATCCTTTAGCTAGAAAAGGG
>Polyporus_submelanopus_KU189770
TGAAATTCTCAACCTACAAATCCTTGCGGTCTTTGTAGGCTTGGACTTGGAGGTATTTTT
GCCGGCGTAGTCTCTTGACGACACTGGCTCCTCTCAAATGCATTAGCTTGGTTCCTTGTG
GATCGGCTCTCGGTGTGATAGTTGTCTACGCCGTGACCGTGAAGCGTTTTTGGGGCAAGC
TTCTAATGGTCTCCTGTTGAGAGACAAACTTTATTTACAATGACAT
>Polyporus_submelanopus_KU189771
TGAAATTCTCAACCTACAAATCCTTGCGGTCTTTGTAGGCTTGGACTTGGAGGTATTTTT
GCCGGCGTAGTCTCTTGACGACACTGGCTCCTCTCAAATGCATTAGCTTGGTTCCTTGTG
GATCGGCTCTCGGTGTGATAGTTGTCTACGCCGTGACCGTGAAGCGTTTTTGGGGCAAGC
TTCTAATGGTCTCCTGTTGAGAGACAAACTTTATTTACAATGACAT
>Aralia_decaisneana_KJ686659
GACCCGGTCTTAGTGTATACGAGTTTTTTTGAAAAAAAAAGGAGCAATAACCTCTTTCTT
GTTCTATCAAGAGGGCGGTATTGCTCCTTTTTTTTTATTTAGTAGTATTTGACTTACCTA
GTTTCTTTAAATAAATTTAAAGAATAAAGAAACGTCGTTTTATTTTTATCGGTTGATTCA
TGAATGAGTATCAGGCTTTCGTTCTGTATTAATCAGTAATCTAGAATTTAGCTACTTCTT
CCCAATCTTTATCTTTTGGGAATTTTTTTTTTTTTAAGAAAAGAGAAAAATGTTGGACTT
TTTACTTAGTTAATACTTAATTTATTTATCTCAAAATAAGAAAGATAAGAAAGAAATAAT
GATGAATGGTAAAAATTTAATATTTTGAAACGTAAGGAAAAGAATAGTAGGGG
>Aralia_decaisneana_KJ686658
GACCCGGTCTTAGTGTATACGAGTTTTTTTGAAAAAAAAAAGGAGCAATAACCTCTTTCT
TGTTCTATCAAGAGGGCGGTATTGCTCCTTTTTTTTTATTTAGTAGTATTTGACTTACCT
AGTTTCTTTAAATAAATTTAAAGAATAAAGAAACGTCGTTTTATTTTTATCGGTTGATTC
ATGAATGAGTATCAGGCTTTCGTTCTGTATTAATCAGTAATCTAGAATTTAGCTACTTCT
TCCCAATCTTTATCTTTTGGGAATTTTTTTTTTTTTAAGAAAAGAGAAAAATGTTGGACT
TTTTACTTAGTTAATACTTAATTTATTTATCTCAAAATAAGAAAGATAAGAAAGAAATAA
TGATGAATGGTAAAAATTTAATATTTTGAAACGTAAGGAAAAGAATAGTAGGGG
>Prunus_maackii_AF179535
CACGTCGTTGCACCCCCACTACTCCCTCGGGATTACGGGGGGCGGATGATGGCCTCCCGT
ACGCTCCGTCGCGCGGTTGGCATAAATACCAAGTCCTCGGCGGCGCACGCCACGACAATC
GGTGGTTGCGAAACCTCGGTTGCCCGTCGTGTGCGGTCGTCGCGCATCGAGGGCTCGAAA
AAATGCTTGGCTCCGGCTCGGCTTTCAACG
>Aralia_decaisneana_KJ686657
GACCCGGTCTTAGTGTATACGAGTTTTTTTGAAAAAAAAAAGGAGCAATAACCTCTTTCT
TGTTCTATCAAGAGGGCGGTATTGCTCCTTTTTTTTTATTTAGTAGTATTTGACTTACCT
AGTTTCTTTAAATAAATTTAAAGAATAAAGAAACGTCGTTTTATTTTTATCGGTTGATTC
ATGAATGAGTATCAGGCTTTCGTTCTGTATTAATCAGTAATCTAGAATTTAGCTACTTCT
TCCCAATCTTTATCTTTTGGGAATTTTTTTTTTTTTAAGAAAAGAGAAAAATGTTGGACT
TTTTACTTAGTTAATACTTAATTTATTTATCTCAAAATAAGAAAGATAAGAAAGAAATAA
TGATGAATGGTAAAAATTTAATATTTTGAAACGTAAGGAAAAGAATAGTAGGGG
>Aralia_decaisneana_KJ686656
GACCCGGTCTTAGTGTATACGAGTTTTTTTGAAAAAAAAAAGGAGCAATAACCTCTTTCT
TGTTCTATCAAGAGGGCGGTATTGCTCCTTTTTTTTTATTTAGTAGTATTTGACTTACCT
AGTTTCTTTAAATAAATTTAAAGAATAAAGAAACGTCGTTTTATTTTTATCGGTTGATTC
ATGAATGAGTATCAGGCTTTCGTTCTGTATTAATCAGTAATCTAGAATTTAGCTACTTCT
TCCCAATCTTTATCTTTTGGGAATTTTTTTTTTTTTAAGAAAAGAGAAAAATGTTGGACT
TTTTACTTAGTTAATACTTAATTTATTTATCTCAAAATAAGAAAGATAAGAAAGAAATAA
TGATGAATGGTAAAAATTTAATATTTTGAAACGTAAGGAAAAGAATAGTAGGGG
>Crataegus_viridis_KC251720
GACTTTGGTCTTAATATATATGAGTTCTTGAAAGTAAAGGAGTAATAAAAAATTTCTTGT
TATATCAAGAGGTTTGTTATTGCTCCTTTACTATATTAGTTTTAGTATTTTTTTAGTTAT
TACTTAACTATTTGTTTTATTTGTTTTATTCTTTATTTTTTTTTTTTTTTAGTAAAAAAA
AAAAAAAAAGAATAAAGTTTTCAATTTAGGTTGTATTTTATCTTACAAGTAATGCTAAAT
GGCGGAAAAATTATTAAT
>Angelica_dahurica_JX022940
CGCATTGTATTGCCCACAAACCAGTCACACCTGAGAAGTTGTGCCGGTTTGGGGCGGAAA
TTGGCCTCCCGTACCTTGTCGTGCGGTTGGCGGAAAAATGAGTCTCCGGCGATGGACGTC
GCGACATCGGTGGTTGTAAAAGACCCTCTTGTCTTGTCGCGTGAATCCTCGTCATCTTAG
AGAGCTCCAGGACCCTTAGGCAGCACGTACTCTGTGCGCTTCGACTG
>Aconitum_reclinatum_KY417320
CACACAGCGTCGCACCCCTCCAACAAGGTTTGTTGGGGAGCGGATATTGGCCCCCCGGGC
CCTTGCGGGCACGGTCGGCACAAATGTTGGTCCCCGACAACGAGCGTCGCGGTCAGTGGT
GGTTGTATTTCTCATCCTCCAAAGACATCAAGACGCGTCGTCCTCGTTGCTCGTTGGGAC
GCATCCACCCTATGGAGCCGTTTTGCGCGGC
>Rheum_sp._Liu_rh6216_KF258713
CGCACCGCGTCGCCCCCACCCCCCCTCCGGGGGGCCGGGGCGGAGACTGGCCTCCCGTGC
GCCTCGGCGCGCGGCCGGCCTAAACGCAGGCCCCGCGGCCGCGAGAAGCCGCGACGATTG
GTGGTGTACCAGCGGCCCCGTGCCGTGAAGCATCGCGTCGCGTCTCGCGCGGCCGTCGTG
ATTGCCAAGAGGGCCCCGACCACCGTTG
>Scrophularia_calliantha_KF447302
CGCATCGCGTCGCCCCCCTCCCAATCCCTCGGGACAATGGAGAGGGGCGGATATYGGCCT
CCCGTGCTCTTCGGCGTGCGGSTGGCCCAAATGTGATCCCGCGTCGACRCGAGTCGCGAC
CAGTGGTGGWTGATTCCTCAACTSGCGTGCTGTCSTGCCGTACCGCGTYGTTYGTTCGGG
CATCRTCATAGACCCAAAAGGCGCTCTAGAGTGCCTTCGACCG
>Strychnos_madagascariensis_EU213861
CCCGNTCTTTTTGTATAGGAGTTATTGAAAAATAAAGGAGCAATAATCACCTTCTTGTTC
TATCAAGAGGTCGGTATTGCTCCTTTTTTTTCTTTTTTCTAGTATTTTGAAATTTTAGAT
ACACTTTTCTTTTTTTCTTTGCATTACAGAGGAAGAAAAGGCATTTTTATGAGGTTTGTT
CATAATTGAGTATCCTACTTTTATTCTAATTTCGAATTTATATTCTATAGGTTTTTGACA
ATTCTTTGGGAAGTTTTTTTACATTAAAAAAAAAGTATAATTTTTTTTCTTAATTTCATT
TTAATATTATCAAAAATCAAAATATCTCATAAATAATAAAATAGAAATGAAATCGTCGAA
GGGGAATTCAAAAATTATAAATTGAATTATAATGATAATGAAATTTAAATATTAGAATAA
TAATAAGGAATATAAAAATAGAATTCAAATTTTAATA
>Strychnos_madagascariensis_EU213860
GACCCCGGTCTTTTTGTATAGGAGTTATTGAAAAATAAAGGAGCAATAATCACCTTCTTG
TTCTATCAAGAGGTCGGTATTGCTCCTTTTTTTTCTTTTTTCTAGTATTTTGAAATTTTA
GATACACTTTTCTTTTTTTCTTTGCATTACAGAGGAAGAAAAGGCATTTTTATGAGGTTT
GTTCATAATTGAGTATCCTACTTTTATTCTAATTTCGAATTTATATTCTATAGGTTTTTG
ACAATTCTTTGGGAAGTTTTTTTACATTAAAAAAAAAGTATAATTTTTTTCTTAATTTCA
TTTTAATATTATCAAAAATCAAAATATCTCATAAATAATAAAATAGAAATGAAATCGTCG
AAGGGGAATTCAAAAATTATAAATTGAATTATAATGATAATGAAATTTAAATATTAGAAT
AATAATAAGGAATATAAAAATAGAATTCAAAAATTTTTAAATAATATAGATTCAAATGAA
ATATTAAATATTTCAAATAATTTAGAATGTGCAATAAATATATAGAGTAAGGG
>Valeriana_officinalis_DQ180745
CGCATCGCGTCGCCCCCCCTCCCCGCCTCCCCCTCATCGGGGCGCGGCGTGCGGCGGGGG
GCGCGGACGATGGCCTCCCGCGCCCTCATCGGGCGCGGCTGGCCTAAAACACGGTCCCCC
GGCGGCGGACGTCACGGCGAGTGGTGGTCGAAAAGTCCTCTGTTCGCGCCGTGGCCCTCC
CCGTCTTCCGGGTGGCGAATCGACCCATACGTGCCGTCCACGAGACTGCGCTCCGACCG
>Epimedium_koreanum_KX675075
CGCACAGCGTCGCTCCCACCATTATGCCTTTGTTCTCTTATCGGGCAACTGCAACGTGGC
TTGGGAAGCGGATATTGGCCCCCCGTACCTTTGTAGGCGCGGCCGGCCTAAAATTCGGCC
CTCGGCGACGAGCGTCACGATCAGTGGTGGTTGAATAACCCCTTTGTCATAGACCGGTAT
CGTGTTGTTTCGTCGTCTATTTGGGCCACATGGACCCTTGCGTGTCGTATAAACGACATT
CACTCTG
>Epimedium_koreanum_KX675076
CGCACAGCGTCGCTCCCACCATTATGCCTTTGTTCTCTTATCGGGCAACTGCAACGTGGC
TTGGGAAGCGGATATTGGCCCCCCGTACCTTTGTAGGCGCGGCCGGCCTAAAATTCGGCC
CTCGGCGACGAGCGTCACGATCAGTGGTGGTTGAATAACCCCTTTGTCATAGACCGGTAT
CGTGTTGTTTCGTCGTCTATTTGGGCCACATGGACCCTTGCGTGTCGTATAAACGACATT
CACTCTG
>Dioscorea_persimilis_var._pubescens_JQ260384
GACTTTTGTCTTAATGTATATGAATCGTTGAAGGAGCAATATCCAATATCTTGTTTGAGC
AAGAAGTTTGGTATTGCTCCCCCCTTTTTTTGTTTGTTTGATTTAACTGTGTGTATTGTA
TACCGCAAGACAGAAGACAGTGGATTACTCCTTTATTTTTTACTTACATTTTAAAGATTG
GCATTCTATGTTCAATATCTCGATCTAATAAGGTAAGAATAAATATAAATACAATAATGA
TGAATGGAAAAAAGAGAAAATCCT
>Mentha_longifolia_KR735874
GACTTGTTCTTAGTGTGTAGGAGTTTTTGAAAATAGACTAGATAAATATAAGGAGCAAGA
AACCCTTTTTTGATAAAACAAGAAAGGGTTTCTTGCTCCTTTATTTTCTTTTCAATTAGG
AGCCCTTTTCTATATTTTCTAGTAGTATTGGACTTGCCTAGAATTTTTCTTTCCATTACA
GAATAAAAAAAGAAGATAAAAAAACGATGGAAATTCCATCTTTTGTTTTTCAATTTCTAA
AAAAGTTGAAATTGAAAATTGCTAAAGTAAAAAAATATTTTAAATATAATTTTATTTATA
GTAGAGG
>Crataegus_enderbyensis_KC174142
CGCGCCGTTGCCCTCCCTCGCCTCCCTCGGGAGCGTCGGCGGGCGGACGATGGCCTCCCG
CGCGCCACCCTGCGCGGTTGGCACAAATGCCGAGTCCCCGGCGACGAACGCCACGACAAT
CGGTGGTTGTCAGACCTCGGTTGCCTGTTGTGCGCCTTCGTCGCGCTCCGGGCGGCTCGC
GACCCCATTAACGGCCCTGCTTCGGCGGAGCTCTTCAACG
>Crataegus_enderbyensis_KC174143
CGCGCCGTTGCCCCCCTCGACTCCCTCGGGAGCGTCGGCGGGCGGACGATGGCCTCCCGC
GCGCCACCCCGCGCGGTTGGCACAAATGCCGAGTCCCCGGCGACGAACGCCACGACAATC
GGTGGTTGACAGACCTCGGTTGCCTGTTGTGCGCTTTCGCCGCGTTGCGGGCGGCTCGCG
ACCCCAACAACGGCTCTGCTGCGGCGGAGCTATTCAACG
>Crataegus_enderbyensis_KC174140
CGCGCCGTTGCCCCCCTCGACTCCCTCGGGAGCGTCGGCGGGCGGACGATGGCCTCCCGT
GCTCCACCCGGCGCGGTTGGCACAAATGCCGAGTCCCCGGCGACGAACGCCACGACAATC
GGTGGTTGACAGACCTCGGTTGCCTGTTGTGCGCTTTCGCCGCGCTGCGGGCGGCTCGCG
ACCCCAACAACGGCCTTGCTTCGGCGGACCTCTTCAACG
>Crataegus_enderbyensis_KC174141
CGCGCCGTTGCCCCCCCCCGCTCCCTCGGGAGCGTCGGCGGGCGGACGATGGCCTCCCGC
GCGCCACCCCGCGCGGTTGGCACAAATGCCGAGTCCCCGGCGACGAACGCCACGACAATC
GGTGGTTGTCAGACCTCGGTTGCCTGTTGTGCGCCTTCGCCGCGCTCCGGGCGGCTCGCG
ACCCCATTAACGGCCCTGCTTCGGCGGAGCTCTTCAACG
>Scrophularia_smithii_subsp._langeana_KF447298
CGCATCGCGTCGCCCCCCTCCCAATCCCTCGGGACAATGGAGAGGGGCGGATATTGGCCT
CCCGTGCTCTTCGGCGTGCGGCTGGCCCAAATGTGATCCCGCGTCGACGCGAGTCGCGAC
CAGTGGTGGTTGATTCCTCAACTCGCGTGCTGTCGTGSCGTACCGCGTCGTTCGTTCGGG
CATCGTCATAGACCCAAAAGGCGCTCTAGAGTGCCTTCGACCG
>Scrophularia_smithii_subsp._langeana_KF447299
CGCATCGCGTCGCCCCCCTCCCAATCCCTCGGGACAATGGAGAGGGGCGGATATTGGCCT
CCCGTGCTCTTCGGCGTGCGGCTGGCCCAAATGTGATCCCGCGTCGACGCGAGTCGCGAC
CAGTGGTGGTTGATTCCTCMACTCGCGTGCTGTCGTGCCGTACCGCGTCGTTCGTTCGGG
CATCGTCATAGACCCAAAAGGCGCTMTAGAGTGCCTTCGACCG
>Gleditsia_sinensis_KPS0112A03I
CACAACGTCGCCCCCTCCCCGCCGCCCCCGAGGCGGCGGGTCGGGCGGGGCGGATGATGG
CCTCCCGTGGGCGAATCGCCCCGCGGATGGCCGAAAGACGAGCCTGCGGCGTGGAACGCC
GCGACGGACGGTGGAAGAGCGAAACCTCGAGACCGGTCGCGCGCGAGTCCTCCCTTGGGG
CAGGCTGCGAGACCCTTTAGCGTCCCGCGGGCGCTTACGACG
>Plantago_rugelii_EF590795
CGCATCGCGTCGCCCCCTATACCAATTTAGTGCGGGGGCGGATAATGGCATCCCGTTAGC
TCGGTTTGCACAAAAAAGATCCCGCATCGACGGATGTCACAACTAGTGGTGGTTGAAAGA
TCATTCGTGTCGTTGTGCGTCACTCTGTCGCATGCTTGGGCATCGTTATAAAACAATGGT
GCTAACGTGCCTTCGACCG
>Mentha_spicata_AY655942
CATCGCGTCGCCCCCCATCCCCGCGCACACAGCCGGGCGGTTGGGGGCGGAGATTGGCCT
CCCGTGCGCCTCGGTGCGCGGCCGGCCCAAATGCGATCCCCGGGCGACTGGCGTCACGAC
AAGTGGTGGTTGAACATCTCAATCTCTCCTCGCAGCCGTGCCGCCGTGTCGTCCCGTACG
GGAATCCACAAACGACCCAACGGTGCACGTCGCGAATAGCGTCTCACCTTCGACC
>Mentha_spicata_AY655943
CATCGCGTCGCCCCCCATCCCCGCGCACACAGCCGGGCGGTTGGGGGCGGAGATTGGCCT
CCCGTGCGCCTCGGTGCGCGGCCGGCCCAAATGCGATCCCCGGGCGACTGGCGTCACGAC
AAGTGGTGGTTGAACATCTCAATCTCTCCTCGCAGCCGTGCCGCCGTGTCGTCCCGTACG
GGAATCCACAAACGACCCAACGGTGCACGTCGCGAATAGCGTCTCACCTTCGACC
>Mentha_spicata_AY655940
CATCGTGTCGTCCCCCACCCCCGCGCGCATCGCCGGGTGGTTGGGGGCGGACACTAGCCT
TCCATGCACCTCGGCGTGTGGCCGGCCCAAATGAGATCCCCGGGCGACTGGCGTCGCGAC
AAGTGGTGGTTGAACATCTCAATCTCTATCATGGTCGTGTTGCCGTGTCGTCCCGTATAG
GAATCGACAAATGACCCAACAGTGCTCGGCGTGAATAGCATCTCACCTTCAACC
>Mentha_spicata_AY655941
CATCGCGTCGCCCCCCATCCCCGTGCGCATCGCCGGGTGGTTGGGGATGGACACAGGCCT
TCCATGCGCCTCGGCGTGTGGCCGGCCCAAATGAGATCCCCGGGCGACTGGCATCACGAC
AAGTGGTGGTTGAACATCTCAATCTCTCCTCATGGTCGTGCCGCCGTGTCGTCCCGTACG
GGAATTGACAAATGACCCAACGGTGCTCGGCGTGAATAACATCTCACCTTCAATG
>Mentha_spicata_AY655944
CATCGCGTCGCCCCCCATCCCCGCGCGCACAGCCGGGCGGTTGGGGGCGGAGATTGGCCT
CCCGTGCGCCTCGGTGCGCGGCCGGCCCAAATGCGATCCCCGGGCGGCTGGCGTCACGAC
AAGTGGTGGTTGAACATCTCAATCTCTCCTCGCAGCCGTGCCGCCGTGTCGTCCCGTACG
GGAATCCACAAACGACCCAACGGTGCACGTCGCGAATAANNTCTCANCTTCGACC
>Crataegus_altaica_EU683916
CGCGCCGTTGCCCCCCCTCGCCTCCCTCGGGAGCGTCGGCGGGCGGACGATGGCCTCCCG
CGCGCCACCCCGCGCGGTTGGCACAAATGCCGAGTCCCCGGCGACGAACGCCACGACAAT
CGGTGGTTGTCAGACCTCGGTTGCCTGTTGTGCGCTTTCGCCGCGCTGCGGGCGGCTCGC
GACCCCAACAACGGCTCTGCTGCGGCGGAGCTATTCAACG
>Salvia_guaranitica_HQ418924
ATTCTGAACAAAAATCCCCCATCCCCAAAAACTTTTATCTTATCTATTTTTATTCCTCGT
TATTTGGGAAATGAACAAGATAGTTTTCTCCCAAATAACGAGGAAATAAAAGAAAAGTTA
AATCCTCAGGAAAAGGTATAAAAGATCATTATAACATGAAATAAGAAAGATAAGCTCTTA
TTTCTTTCTTTTTTTTTTTTACTAACTTTAAGATAGAAAACAAAATGTTAAAGATTTTTT
TAAATTTAACTTTTTGACTTAAGTATTTATTTTTTCATTTATTTATCTTTTTAAGATTTA
GATTAAATATCATTTCCCCGCCTACATCGGTTCCCCTAGTCCCGTCCCCTAAACCC
>Rosa_laevigata_KJ575462
GACTTTGGTCTTAGTATATATGAGTTCGTGAAAGTTTTGAAAGTAAAGGAGCAATACTAA
AATTCTTGTTATATCAAGAGGTTTGGTGTTGCTCCTTTACCATATTACTTTAATTATTAA
TTAAAATAATTATTAATTAAAATTATTACTATAATTAAATTAGTATTTTAGTACTCTTTT
TTTTTTTTTTTACTAAAAGATTAAAATAAAAGGGTTTCCATTTATGTTGTATTCTCTTTT
CCAAGTAATGATAAATGGTGGAAATATTTGTAATTTCTATTTTTATTTAAATAGTACAA
>Asparagus_macowanii_JX574331
GACTTTAGTCTTAATGTAGTAAGAATCGTTGAAGGAGCCATACCCAATATCTTGTTTTCG
TAAGATATTGGGTATAGCTCCCTCCCCCGCCAATGAATGATAAGTATCTATTTTATTCCA
TTAACGACGAGATTTATTATCGTTTCTCGCATGTCTCGCGAAAGTCAGAGTAGGCGCGAA
TTCTCCCAATTTGTGACCTACCATACGATCCGTTATATAAATAGGTAAATGTTCCTTTCC
ATTATGAATAGCGATTGTATGGCCAATCATTTTGGGTATAATGGTAGATGCCCGAGACCA
AGTTACTATTATTTCTTTCTCCTCCCTCATGTTGAGTTTTTCAATTTTTCTCGATAAATG
ATTAGCTACAAAAGGATTTTTTTTTAGTGAACGTGTCACAGCTGATTACTCCTTTTTTTA
CATTTTAAAGATTGGCATTCTATGTCCAATAGAATATCTCGATCTAAGTATGAAGGTAAG
AATAAATACAATAATGATGAATGGAAAAAAGAGAAAATTCTTTAGCTAGATAAGGG
>Zanthoxylum_sp._BB0476_KR533455
GAATTTTTGAAAATAACGTATCAATACCGACCCCCCTCAAGGGGGGGTCGGTATTGATAC
GTTATTTAGTCGATTTCTTTAGTAGTTTTTTATTTACATATTTTTTTATTTTTATTTTAA
GTATTTTTATGCTTTTCTTTCTTTTCTTTGATTTAGTATGATATATTTGGTATGCACTAA
TACTACTAAGAAAATTAGAATCGAATTAAGAAAATTCTAATTTTCGACAGTTAATTTAAT
AGAAAAGAAAAGAGAAAGGTTGTAGTTTTCTGCCCTTCGATCTTCATGGATCTTCATAAG
TAAGATAAGATAAAAAAATAATGATCAATGGTTGAAATTGAGATCTTTGTAGTTCAAAAT
TTTGTAAATAGCGGAGGG
>Salvia_prunelloides_HQ418886
CGCATCGCGTCGCCCCCTTCCCGCGCTCACGCGCCGGTTAGGGGAGCGGATACTGGCCTC
CCGTGCGCCTCGGTGTGCGGCTGGCCCAAATGCGATCCCCCGGCGACTCGCGTCGCGACA
AGTGGTGGTTGAACACTCAATCTCTTGCGTCGTCGTGCCGCTGTGTCGTCCGCGAGGGTA
TCACATAACGACCCAACGGTGACGGAGCCTCACGGCTCCAAACCTTCGACC
>Panax_japonicus_var._bipinnatifidus_HQ112870
GACCCGGTCTTAGTGTATACGAGTTTTTTTGAAATAAAAAGGAGCAATAACCTCTTTCTT
GTTCTATCAAGAGGGCGGTATTGCTCCTTTTTTTATTTAGTAGTATTTGACTTACCTAGT
TTCTTTAAATTTATTTAATTTATTTAAAGAAACGTCGTTTTATTTTTATCGGTTGGTTCA
TGAGTGAGTATCATGCTTTCGTTCTGTATTAATCATTAATCTAGAATTTAGCTACTTCTT
CCCAATCTTTATCTTTTGGGAAGTATTTTTTTAAAAGAAAAGATAAAAATGTTGGACTTT
TTACTTAGTTAATACTTAATATTTTTATCTCGAAAATAAGAAAGATAAGAAAGAAATAAT
GATGAATGGTAAAAATTTAATCTTTTGAAACGTAAGGAAAAGAATAGTAGGGG
>Panax_japonicus_var._bipinnatifidus_HQ112871
GACCCGGTCTTAGTGTATACGAGTTTTTTTGAAATAAAAAGGAGCAATAACCTCTTTCTT
GTTCTATCAAGAGGGCGGTATTGCTCCTTTTTTTATTTAGTAGTATTTGACTTACCTAGT
TTCTTTAAATTTATTTAATTTATTTAAAGAAACGTCGTTTTATTTTTATCGGTTGGTTCA
TGAGTGAGTATCATGCTTTCGTTCTGTATTAATCATTAATCTAGAATTTAGCTACTTCTT
CCCAATCTTTATCTTTTGGGAAGTATTTTTTTAAAAGAAAAGATAAAAATGTTGGACTTT
TTACTTAGTTAATACTTAATATTTTTATCTCGAAAATAAGAAAGATAAGAAAGAAATAAT
GATGAATGGTAAAAATTTAATCTTTTGAAACGTAAGGAAAAGAATAGTAGGGG
>Panax_japonicus_var._bipinnatifidus_HQ112872
GACCCGGTCTTAGTGTATACGAGTTTTTTTGAAATAAAAAGGAGCAATAACCTCTTTCTT
GTTCTATCAAGAGGGCGGTATTGCTCCTTTTTTTATTTAGTAGTATTTGACTTACCTAGT
TTCTTTAAATAAATTTAATTTATTTAAAGAAACGTCGTTTTATTTTTATCGGTTGGTTCA
TGAGTGAGTATCATGCTTTCGTTCTGTATTAATCATTAATCTAGAATTTAGCTACTTCTT
CCCAATCTTTATCTTTTGGGAAGTATTTTTTTAAAAGAAAAGATAAAAATGTTGGACTTT
TTACTTAGTTAATACTTAATATTTTTATCTCGAAAATAAGAAAGATAAGAAAGAAATAAT
GATGAATGGTAAAAATTTAATCTTTTGAAACGTAAGGAAAAGAATAGTAGGGG
>Morus_alba_KPS0145A02I
AACACCGATGCCCCCCCAAATCCCCTCGTCACTCTCCCCTGAGTGCCCGGGGAGTGTGGG
GGTCGGATGATGGCCTCCCGTGTCTTGGCTCGCGGTTGGCCCAAAGTCGAGTCCTCGGTC
ACGGTTACCGTGGTGACAGGTGGTTGTCGGTCGCTCGGTACCCCGTCACGTGCGCCGGAC
ACGAATCGAGACTCTCTTGATTACCCCAACGCATCCCCGTTTGGGTGCCTCTGATG
>Asparagus_lignosus_JX574366
GACTTTAGTCTTAATGTAGTAAGAATCGTTGAAGGAGCCATACCCAATATCTTGTTTTCG
TAAGATATTGGGTATAGCTCCCTCCCCCGCCAATGAATGATAAGTATCTATTTTATTCCA
TTAACGACGAGATTTATTATCGTTTCTCGCATGTCTCGCGAAAGTCAGAGTAGGCGCGAA
TTCTCCCAATTTGTGACCTACCATACGATCCGTTATATAAATAGGTAAATGTTCCTTTCC
ATTATGAATAGCGATTGTATGGCCAATCATTTTGGGTATAATGGTAGATGCCCGAGACCA
AGTTACTATTATTTCTTTCTCCTCCCTCATGTTGAGTTTTTCAATTTTTCTCGATAAATG
ATTAGCTACAAAAGGATTTTTTTTTAGTGAACGTGTCACAGCTGATTACTCCTTTTTTTA
CATTTTAAAGATTGGCATTCTATGTCCAATAGAATATCTCGATCTAAGTATGAAGGTAAG
AATAAATACAATAATGATGAATGGAAAAAAGAGAAAATTCTTTAGCTAGATAAGGG
>Asparagus_lignosus_JX574365
GACTTTAGTCTTAATGTAGTAAGAATCGTTGAAGGAGCCATACCCAATATCTTGTTTTCG
TAAGATATTGGGTATAGCTCCCTCCCCCGCCAATGAATGATAAGTATCTATTTTATTCCA
TTAACGACGAGATTTATTATCGTTTCTCGCATGTCTCGCGAAAGTCAGAGTAGGCGCGAA
TTCTCCCAATTTGTGACCTACCATACGATCCGTTATATAAATAGGTAAATGTTCCTTTCC
ATTATGAATAGCGATTGTATGGCCAATCATTTTGGGTATAATGGTAGATGCCCGAGACCA
AGTTACTATTATTTCTTTCTCCTCCCTCATGTTGAGTTTTTCAATTTTTCTCGATAAATG
ATTAGCTACAAAAGGATTTTTTTTTAGTGAACGTGTCACAGCTGATTACTCCTTTTTTTA
CATTTTAAAGATTGGCATTCTATGTCCAATAGAATATCTCGATCTAAGTATGAAGGTAAG
AATAAATACAATAATGATGAATGGAAAAAAGAGAAAATTCTTTAGCTAGATAAGGG
>Crataegus_flabellata_EU500440
CGCGCCGTTGCCCCCCCTCGCCTCCCTCGGGAGCGTCGGCGGGCGGACGATGGCCTCCCG
CGCGCCACCCYGCGCGGTTGGCACAAATGCCGAGTCCCCGGCGACGAACGCCACGACAAT
CGGTGGTTGTCAGACCTCGGTTGCCTGTTGTGCGCCTTCGCCGCGCTCCGGGCGGCTCGC
GACCCCATTAACGGCCCTGCTTCGGCGGAGCTCTTCAACG
>Mentha_x_piperita_AY655985
CATCGCGTCGCCCCCCATCCCCGCGCGCACAGCCGGGCGGTTGGGGGCGGAGATTGGCCT
CCCGTGCGCCTCGGTGCGCGGCCGGCCCAAATGCGATCCCCGGGCGGCTGGCGTCACGAC
AAGTGGTGGTTGAACATCTCAATCTCTCCTCGCAGCCGTGCCGCCGTGTCGTCCCGTACG
GGAATCCACAAACGACCCAACGGTGCACGTCGCGAATAGCGTCTCACCTTCGACC
>Mentha_x_piperita_AY655984
CATCACGTCGCCCCCCATCCCCGCGCGCACAGCCGGGCGGTTGGGGGCGGAGATTGGCCC
CCCGTGCGCCTCGGTGCGCGGCCGGCCCAAATGCGATCCCCGGGCGGCTGGCGTCACGAC
AAGTGGTGGTTGAACATCTCAATCTCTCCTCGCAGCCGTGCCGCCTTGCCGTCCCGTACG
GGCATCCACAAACGACCCAACGGTGCACGTCGCGAACAGCGTCTCACCTTCGACC
>Mentha_x_piperita_AY655987
TATCGTGTCACCCCCCACCCCCACGTGCATCGCCTGGTGGTTGGGGGCGGACACTGGCCT
TCCATGCGCCTCGACGTGTGGCCGGCCCAAATGAGATCCCCCGGCGACTGGCGTCGCGAC
AAGTGGTGGTTGAACATCTCAATCTCTCTTGTGGTCATGCCGCCGTGTCGTCCCATATAG
GAATCGAAAATGACCCAACAGTGCTCGGCGTGAATAGCATCTCACCTTCAACC
>Mentha_x_piperita_AY655986
CATCGCGTCGCCCCCCATCCCCGTGCGCATCGCCGGGTGGTTGGGGATGGACACGGGCCT
TCCATGCGCCTCGGCATGTGGCCGGCCCAAATGAGATCCCCGGGCGACTGGCATCACGAC
AAGTGGTGGTTGAACATCTCAATCTCTCTCATGGTCGTGCCGCCGTGCCGTCCCGTACGG
GAATTGAAAATGACCCAACGGTGCTCGGCGTGAATAACATCTCACCTTCAACT
>Mentha_x_piperita_AY655981
TATCGTGTCACCCCCCACCCCCACGTGCATCGCCGGGTGGTTGGGGACGGACACTGGCCT
TCCATGCGCCTCGACGTGTGGCCGGCCCAAATGAGATCCCCGGGNNACTGGCGTCGCGAC
AAGTGGTGGTTGAACATCTCAATCTCTCTTGTGGTCATGCCGCCGTGTCGTCCCATATAG
GAATCGAAAATGACCCAACAGTGCTCGGCGTGAATAGCATCTCACCTTCAACC
>Mentha_x_piperita_AY655980
TATCGTGTCACCCCCCACCCCCACGTGCATCGCCGGGTGGTTGGGGGCGGACACTGGCCT
TCCATGCGCCTCGACGTGTGGCCGGCCCAAATGAGATCCCCGGGNGACTGGCGTCGCGAC
AAGTGGTGGTTGAACATCTCAATCTCTCTTGTGGTCATGCCGCCGTGTCGTCCCATTTAG
GAATCGAAAATGACCCAACAGNNCTCGGCGTGAATAGCNTCTCACCTTCAACC
>Mentha_x_piperita_AY655983
CATCGCGTCGCCCCCCATCCCCGCGCGCACAGCCGGGCGGTTGGGGGCGGAGATTGGCCT
CCCGTGCGCCTCGGTGCGCGGCCGGCCCAAATGCGATCCCCGGGCGACTGGCGTCACGAC
AAGTGGTGGTTGAACATCTCAATCTCTCCTCGCAGCCGTGCCGCCGTGTCGTCCCGTACG
GGAATCCACAAACGACCCAACGGTGCACGTCGCGAATAGCGTCTCACCTTCGACC
>Mentha_x_piperita_AY655982
TATCGTGTCACCCCCCACCCCCACGTGCATCGCCGGGTGGTTGGGGGCGGACACTGGCCT
TCCATGCGCCTCGACGTGTGGCCGGCCCAAATGAGATCCCCGGNNNACTGGCGTCGCGAC
AAGTGGTGGTTGAACATCTCAATCTCTCTTGTGGTCATGCCGCCGTGTCGTCCCATATAG
GAATCGAAAATGACCCAACAGTNCTCGGCGTGAATAGCNTCTCACCTTCAACC
>Fritillaria_cirrhosa_KPS0096A03I
CGCCTTGTTTCGCTCCGTGCCCAATGACCCTTCGGGTGCGGTCACGGATGCGGAGATTGG
CCCCCCGTGCCTCGTGTGCGGCGGGCTTAAGCGCGGGCTGTCGGCGTCGGGATGGGCACG
ACGAGTGGTGGACGGAGCACCAGCAGGATGTTGTGGCCCCCTGTCGCCTTAAGGGGCTCA
AGAGACCCGGACCGGGCGAGCCGTGCTCCGTACGAGGAGGGCGTGCCGTCTCGCAATG
>Phellodendron_amurense_KX674848
CGCATCGCTGCCCCACCCCACCCCCGCCCCGGGGGCCTGGCGGTGCGGGCGGACAATGGC
CTCCCGTGCGCTCCCCGCTCGCGGTTGGCCCAAATTCGAGTCCTCGGCGACCGGAGCCGC
GGCGATCGGTGGTGAAAACAAGCCTCTCGAGCTCACGCCGCGAGCCCGTGTCTTCCTTTT
CGGGACTCAGGGACCCTGACGCTCCGCGCGAGCGGCGCTCGCATCG
>Alisma_orientale_KMS0006A01I
CGCCTCTAGGCGCTCCCCTCCCACTTGAGTTCAGCATCTTGATGTTGGCCTTGTTGGTGG
TGGATGCGGATGTTGGCCTTCCGTGGCTTTGCCGCCGCGGTGGGCTGAAGGATGTGGAGT
CGGTCCGTCCAACGTTATTGGGCATGACTGTGCTGGGTCGCTGCAGCTACTGCTCGTTGC
TCGCTGGGTGCGGCAGTCTTAGCAAATGCGGGCATCGTCGTTGTGTCGAGTAGCCTTGTT
GTCGGACTCTTACGCCAGTAAAGTTACCACGATTGGTATATCAGCGGTCACACCGTTGGT
TCCTCATATTG
>Mentha_x_piperita_AY655988
CATCGCGTCGCCCCCCATCCCCGTGCGCATCGCCGGGTGGTTGGGGATGGACACGGGCCT
TCCATGCGCCTCGGCATGTGGCCGGCCCAAATGAGATCCCCGGGCGACTGGCATCACGAC
AAGTGGTGGTTGAACATCTCAATCTCTCTCATGGTCGTGCCGCCGTGTCGTCCCGTACGG
GAATTGAAAATGACCCAACGGTGCTCGGCGTGAATAACATCTCACCTTCAACT
>Syzygium_aromaticum_KPS0053A01I
CACATGGCGTTGCCCCTAACTCCTCGCCTTGAATTGGGCGGGCGGGACTTGGGTGCGTAC
GTTGGCCTCCCGAGATGACCTTATCCCGGTTGGCCCAAAATCGAGCGTTGGAGCGATTAG
CACCACGACATTCGGTGGTTGATGAGACCCCAATGATCAATGTCGTGCGTGTCGCTCATG
CACACGCTCCACGAATCTACCTATCACCAACG
>Epimedium_sagittatum_KPS0086A01P
TGTTGAGGCTCCATCTACAAATGGCTAAGACGTAGGTCTTTTTCTATTCAAGTAATTGAA
TAATTAAACTTGCATAAGAACGACCCGCCCTTTTGTAATTGTAAAGAGGTTGGGTCGTTC
TTGTGCATTGAATATTTTTTGCTTCAAACTCACATAGGCATTTTTTTGCTTTTTCAGGAA
AAGTAAAAAAAGCATTACTATAACTACCGGATTCATTCTAGATTATCCTAATGTTGTATA
TCTTCGTCAAAATTGTTTCTAATAATTTTTTTATCAAATTAAAGTGAAAATTCACTAATT
CGTATTAGTGTATTGTTTTCGAATGAATAGTCTGTCAATTTTTTTTTTGACTTTTCAAAA
AAGTATAAAGAAAAATGAAATGAAAAAAGTCATGTAATACTAAGTAGAGTGGTAGAGTGG
AAATTTCATTCTTTTGGGTTAAGAAGTTGAGAAATTAAAGGGG
>Cornus_racemosa_JF321216
GACTTTGTCTTAGTGTAGACGAGTTCTTGAAAGTAAAGGGGCAATAACCAATTTCTTGAT
CTATCAAGATCAAGAGAGTGGTATTGCCCCCTTATTTTTATTTAGTAGTCTTTTACTTGC
ATATACCTTTTTTTTTTTACATCAAAAGAAAAAGGATTCTTATAGATTGATTCATGATTG
AGTATTGTGCTCTACTTCTTTAGTAATTTAATTTTAAATTTATATATCTTGTACCTAATG
TTAAGTTGTTATTTTACATTTAAAATAACAGATCAAATTGCTTAATATTTTTATCTCAGA
ATTTTAAAAATAAATAAGAAAGAAATAATGATGAGTAGTATAGGG
>Morinda_officinalis_var._hirsuta_JN045490
CACATTCGTGTTATTGTATAGGAGTTATTGAAAAATAAAGTAGCAATAAGGACCTCTTAT
TGCTACTTTATTTTTATTTTCTTTTTATTTTGTTTAGTATTTTACTATTTAAAATGAATT
TCTAATGATTTCATTTAGAATTTCTATTTTTTTATATTTATACTACTTTTATACTACTAG
ACGTACCTAAAATAGAGAATTCTAGATTTTAAGAATTTTTAAAGAAAGGAAAATGTTCGA
AATGGAATTTTATGAATGAAATATTAAAACATTAAAAATTAGAGTAGGG
>Plantago_arenaria_AY692082
CGCATCGCGTCGCCCCCTCCCAATCCCTTGTGGGTATGGTGATGGGGCGGATATTGGCTT
CCCGTTAGCTCGGTTAGCCCAAATGGGATCCCTCATCGACGGATGTCACAACCAGTGGTG
GTTGAAAGATCATTGGTGTTGTTGTGCTTCACCCTGTCGCTTGTTCGGGCATCGTCATAA
ACCAACGGCGGGTAAAGCGCCTTCGACCG
>Picrasma_javanica_KR532486
CGCATCGTCGCCCCCCTCGCACCCGCCTCCCCGAGGCGGAGCGGTCGGGCGGAAACTGGC
CTCCCGTGCGCTCCCCGCGGGCGGTTGGCCGAAATTCGAGTCCTCGGCGACGGTCGCCGC
GACGATCGGTGGTGAAAGCAAAGCCTCGAGCTCCCCGTCGCGCGCCGCCGTCCCCGGGCA
AGGGCTCCCGGACCCTGATGCGCCGAACCGCGCTCGCGCCTG
>Picrasma_javanica_KR532487
CGCATCGTCGCCCCCCTCGCACCCGCCTCCCCGAGGCGGAGCGGTCGGGCGGAAACTGGC
CTCCCGTGCGCTCCCCGCGGGCGGTTGGCCGAAATTCGAGTCCTCGGCGACGGTTGCCGC
GACGATCGGTGGTGAAAGCAAAGCCTCGAGCTCACGTCGCGCGCCGCCGTCCCCGGGCAA
GGGCTCCCGGACCCCGATGCGCCGAAGCGCTAGCACTTG
>Aconitum_krylovii_KY417483
GATTTAGGTCTTGGTGCATGCCTGGCTTAGTGTATATGAGTCATTGAAGTTGCAGGAGTA
ATACCCTATTTCTTGTTCTGTTAAGAGGCTGGGTATTGCTCCTGCATTTTGTTTGTATTA
AGTAAAAAATTTACTTTAACAGATTGGTGTTGGTTTGGTGAATTCTAGATTATAATACTA
TTATGATTATATCATATGATTATGTTCCTCAAATTTTTTTTTTTTTTTTTATTTGATAAA
GC
>Pueraria_montana_var._lobata_GQ434975
AATTTTTATCTTAAATTAAAGTAGATGAGTTTTTGAAAGTAAAGGAGCAATATCAAAAAA
GTTGATATTGCTCCTTTTCTTTTATTAGTAATCTTTTTATTTAGAAATATTTATACATAC
GTTTTTGATTTATTTCACGATTCTTTAGCATTTTTCCTATCTTAGAAGGAAAAAAGAATG
AAAACGAAAGGGTAGAAATTAAGATATAGATCATTTTTACATAGTATAAG
>Asparagus_filicladus_JX574293
GACTTTAGTCTTAATGTAGTAAGAATCGTTGAAGGAGCCATACCCAATATCTTGTTTTCG
TAAGATATTGGGTATAGCTCCCTCCCCCGCCAATGAATGATAAGTATCTATTTTATTCCA
TTAACGACGAGATTTATTATCGTTTCTCGCATGTCTCGCGAAAGTCAGAGTAGGCGCGAA
TTCTCCCAATTTGTGACCTACCATACGATCCGTTATATAAATAGGTAAATGTTCCTTTCC
ATTATGAATAGCGATTGTATGGCCAATCATTTTGGGTATAATGGTAGATGCCCGAGACCA
AGTTACTATTATTTCTTTCTCCTCCCTCATGTTGAGTTTTTCAATTTTTCTCGATAAATG
ATTAGCTACAAAAGGATTTTTTTTTAGTGAACGTGTCACAGCTGATTACTCCTTTTTTTA
CATTTTAAAGATTGGCATTCTATGTCCAATAGAATATCTCGATCTAAGTATGAAGGTAAG
AATAAATACAATAATGATGAATGGAAAAAAGAGAAAATTCTTTAGCTAGATAAGGG
>Gentiana_scabra_KPS0106A01P
GACCTCAGTCTTAATCCTATAATATAGAATATAGGATTAAGAATTAAAATAAAGGAGCAA
TAACGCCCCCTTGATAAAACAAGAAGGGGATTATTGCTCCTTTATTTTAATATTTTAATT
TTATTTCGGTAAGGATTATTATTATTTCGGTAAGGATTATTATTAGAAATTTTTATTAGA
TTATTTTAATAATCTATATTCAAATATTATCTATATTAAAATATTAGTTACCAATATTGG
TAACTAAGATATAAAGAAGAAAAAGAAGAGTATATTTGAAATGACATTACAATATAACTA
ATTCTAAAAAAACTAGTAAAACAAAAAAATATAAAAAAGAGTTAAAAAAAGAAAAAAGTA
TCAAAAATTTAAAGACTAAAAAAATACAGATAGTCAAGGGG
>Lycium_fremontii_DQ124626
CGCATCGCGTCGCCCCCGCGCACCGCGCCCGCRCTCTGGGCCGCGGTGCATGTCGCGGGG
CGGATACTGGCCTCCCGTGCGCCTCGCGCTCGCGGCTGGCCTAAATGCGAGTCCACGTCG
ACGGACGTCACGGCAAGTGGTGGTTGTAACCCAACTCTCGAAGTGTCGTGGCTRTGCCCC
GTCGCGCGTTTGGCCTCCCGGACCCTTATTGCGCTTAGGCGCTCCGACCG
>Lycium_barbarum_HM195003
GATCCCAGTCTAGTCTATAGGAGGTTTTGAAAAGAAAGGAGCAATAATCATTTTCTTGTT
CTATCAAGAAGGTGCTATTGCTCCTTTCTTTTTTTCTTTTTATATTATTAATTTACCAGT
ATTTTACTTATATAGACTTTTTGGTTTACATTATAGAAAAAGAAGGAGAGGGTATTTGCC
TGCATTTATTCATGATTGAGTATTCTATGTTTTATTTTGTATTTATTTTAAACTGTATAA
ATATAACTTGTTCCTCTTGTTGCTAATGTTACTATATCTTTTTTATTTCATTTCTAAAAA
AAATCTAATTTTGACTTCATATTCTTATCTTTGAAATAAGAAAGAAGAGATATTTTCGAA
CTTTAATCTTTTGTTTTCGAATTTAAATAATGTCAAAATGGAATGTAAGTACGCGAGGGG
>Lycium_barbarum_HM195004
GATCCCAGTCTAGTCTATAGGAGGTTTTGAAAAGAAAGGAGCAATAATCATTTTCTTGTT
CTATCAAGAAGGTGCTATTGCTCCTTTCTTTTTTTCTTTTTATATTATTTTTTTCTTTTT
ATATTATTAATTTACCAGTATTTTACTTATGTAGACTTTTTGGTTTACATTATAGAAAAA
GAAGGAGAGGGTATTTGCCTGCATTTATTCATGATTGAGTATTCTATTTTTATTTTGTAT
TTATTTTAAACTGTATAAATATAACTTGTTCCTCTTGTTGCTAATGTTACTATATCTTTT
TTATTTCATTTCTAAAAAAAAATCTAATTTTGACTTCATATTCTTATCTTTGAAATAAGA
AAGAAGAGATATTTTCGAACTTTAATCTTTTGTTTTCGAATTTAAATAATGTCAAAATGG
AATGTAAGTACGCGAGGGG
>Gentiana_scabra_KPS0106A01I
CGCATCGCGTCGCCCCCCCAACACCGTGCATGAAACATTGCCGGTTGTCAGAGGGGCGGA
TATTGGCTTCCCGTGCTTCGGTGCGGCTGGCCTAAATGCAAGTCCCTTGCGACGGACACG
ACGACAAGTGGTGGTTGATTGCCTCAACTAAGGTGCTGTCGCGCGTTGCCCCGTCGGATG
AGGAGACTTTCATGACCCTAATGCACGTGTCGTCACGACGCCTGCCACGACCG
>Commiphora_grandifolia_AY831912
GATTTCGGTCTTTGTGTATACGAGTTTTTGAAAATAACGGAGCAATACCGACCCTCTTGC
GAGAAATTGGTATTGCTCCGTTATCGCTATTTAGTAGTTTTTCTTTAGTACTTTTTTCTT
TCCATATCTTTGTTTTCAACAAAACAAAAGTATTTTTATGCCTTTGATTTAGTCCCTTCC
TTATATACTAATAATTATAAACTAATCGAATATAATATATAGAATAATAGAAAAAAAACT
AATATAGAAACTCGAATCGATTAGATAAAAAAATAAAAGTTGGAATTTTTTGTCTCTTGG
ATCTGAATTTCGATCTTCATAAGTTAAGATAAAAAAGAATGATGATCAAAAATAATGATC
AATGCTAGAAATTGAAATCTTTGGATTTTTTTATTTAAATCGAAATAGTGGAGGG
>Gardenia_jasminoides_KMS0102A03I
CGCATCGCGTCGCCACCCCCCTCCCGCGGGGGCGGCGGAGACTGGCCTCCCGTGCCCCGG
GGCGCGGCCGGCCCAAATGAGAGTTCCTCGGCGAGGGGCGTCACGACTGGTGGTGGTTGA
GTCCCTCAACTCGAGTCGTCGTCGTGCCGGCAAACCCCAGCCGCGGTCCCGTGACCCCGA
AGCTCCCGCGAGCCTCGACCG
>Asparagus_africanus_JX574354
GACATTAGTCTTAATGTAGTAAGAATCGTTGAAGGAGCCATACCCAATATCTTGTTTTCG
TAAGATATTGGGTATAGCTCCCTCCCCCGCCAATGAATGATAAGTATCTATTTTATTCCA
TTAACGACGAGATTTATTATCGTTTCTCGCATGTCTCGCGAAAGTCAGAGTAGGCGCGAA
TTCTCCCAATTTGTGACCTACCATACGATCCGTTATATAAATAGGTAAATGTTCCTTTCC
ATTATGAATAGCGATTGTATGGCCAATCATTTTGGGTATAATGGTAGATGCCCGAGACCA
AGTTACTATTATTTCTTTCTCCTCCCTCATGTTGAGTTTTTCAATTTTTCTCGATAAATG
ATTAGCTACAAAAGGATTTTTTTTTAGTGAACGTGTCACAGCTGATTACTCCTTTTTTTA
CATTTTAAAGATTGGCATTCTATGTCCAATAGAATATCTCGATCTAAGTATGAAGGTAAG
AATAAATACAATAATGATGAATGGAAAAAAGAGAAAATTCTTTAGCTAGATAAGGG
>Rehmannia_solanifolia_EF363672
CGCATCGCGTCGCCCCCTCCCCTCGTCCCTATGTGGCGATCGTTGGGTGGGGGCGGATAA
TGGCCTCCCGTGCGCAGTGTTGCGCGGCTGGCCCAAATGCGATCCCGCGGCGGCGCACGT
CACGACCAGTGGTGGTTGAACACTCAACTCGCGTGCTGTCGTGCCGGACGACGTCGTCTT
CTCGGGCATCGTCACAGACCCAATGGTGCGAGTCATTCGCGCTTACGACCG
>Dioscorea_septemloba_JQ260301
GACTTTTGTCTTAATGTATATGAATCGTTGAAGGAGCAATATCCAATATCTTGTTTGAGC
AAGAAGTTTGGTATTGCTCCCCCCTTTTTTTTGTTTGTTTGATTTAACTGTGTGTATTGT
ATACCGCAAGACAGAAGACAGTGGATTACTCCTTTATTTTTTACTTACATTTTAAAGATT
GGCATTCTATGTTCAATATCTCGATCTAATAAGGTAAGAATAAATATAAATACAATAATG
ATGAATGGAAAAAAGAGAAAATCCT
>Panax_sinensis_U41703
CGCATCGCGTCGCCCCCCAACCCATCACTCCCTCGCAGGAGTCGAGGCGGAGGGGCGGAT
AATGCCCTCCCGTGTCTCACCGCGCGGTTGGCCCAAATGCGAGTCCTTGGCGATGGACGT
CACGACAAGTGGTGGTTGTAAAAAGCCCTCTTCTCATGTCGTGCGGTGACCCGTCGCCAG
CAAAAGCTCTCATGACCCTGTTGCGCCGTCCTCGACGTGCGCTCCGACCG
>Coix_lacryma-jobi_var._ma-yuen_KX674858
CGCCAAAAGACACTCCCAACCCACCCCCGGGGAGGGACGTGGTGTCTGGCCCCCCGCGCC
GCAAGGCGCGGTGGGCCGAAGTTGGGGCTGCCGGCGAATCGTGTCGGGCACAGCACGTGG
TGGGCGACACCTAGTTGTTCTCGGTGCAGCGCCCCGGCACGCAGCCAGCACATCGGCCCT
AAGGATCCATCGGGCACCGCAGCGCACCGTCGCTCGGACCG
>Areca_catechu_KMS0022A01P
ACCCAATATCTTGTTTTAGTTGGGTATTGCTCCATTGTTTGATTCAATAGTGTTTTGCAC
ACAACACATAAGATAAGTATTAGTAAGTACTTTTTTAGTTTCTTTTTTTTTTTTTATTTT
TTTTATTTATATTATTTTATTTATATTAATAATATTTCTATTAATATTTAATATTTTTGA
ATATTAAATATTAATAATTTAACGACGAGATTTATTGTCGTTTCTTGCATGTCTCGCGAA
AGTAAGAGTAGGCGCGAATTCTCCCAATTTGTGACCCCCCATACGATCCGTTATATAAAT
AGGTAAATTTTCCTTTCCATTATGAATAGCGATTGTATGGCCAATCATTGTGGGTATAAT
GGTAGATGCCCGAGACCAAGTTACTATTATTTCTTTCTCCTCCCTCATGTTGAGTTTTTC
AATTTTTCCCGATAAATGATTAGCTACAAAAGGATTTTTTTTTAGTGAACGTGTCACAGC
TGATTACTCCTTTTTTTTTTTACATTTTAAAGATTGGCATTCTATGTCCAATATCTCGAT
CTAAGTATGGAGGTCAGAATAAATACAATAATGATGAA
>Aconitum_tanguticum_KY417533
GATTTAGGTCTTGGTGCATGTCTGGCTTAGTGTATATGAGTCATTGAAGTTGCAGGAGTA
ATACCCTATTTCTTGTTCTGTTAAGAGGCTGGGTATTGCTCCTGCATTTTTTTGTATTAA
GTAAAAATTTTACTTTAACAGATTGGTGTTGGTTTGGTGAATTCTAGATTATTATACTAT
TATTATGATTATGTTCCTCAATTTTTTTTTTATTTGATTAAAGC
>Crataegus_brachyacantha_EU683913
CACGCCGTTGCCCCCCCTCGCCTCCTTCGGGAGCGCGGGCGGGCGGACGATGGCCTCCCG
TGCGACACCCCGCGCGGTTGGCACAAACGACGAGTCCCCGGCGACGAACGCCACGACAAT
CGGTGGTCGTCGAACCTCGGTTGCCTGTTGTGCGCTTTCGCCGCGCTCCGGGCGGCTCGC
GACCCTCGCAGCTCTGCTTCGGCGGAGCCTTCAACG
>Arctium_lappa_KPS0021A02I
CGCATCGCGTCGCCCCCGACCACGCCTCCCCAGTGGGGATGCGTGTCGTTTGGGGCGGAG
ACTGGTCTCCCGTGCCCATGGTGCGGTTGGCCTAAAAAGGAGTCCCCTTTGACGGACGCA
CGGCTAGTGGTGGTTGTCAAGGCCTTCGTATCGAGCCGTGCGGACGCAAGGGAAGCGCTC
TCCAATGACCCCAACGTGTCGTCTTGCAACGACGCTTCGACCG
>Coix_lacryma-jobi_var._ma-yuen_KX674857
CGCCAAAAGACACTCCCAACCCACCCCCGGGGAGGGACGTGGTGTCTGGCCCCCCGCGCC
GCAAGGCGCGGTGGGCCGAAGTTGGGGCTGCCGGCGAATCGTGTCGGGCACAGCACGTGG
TGGGCGACACCTAGTTGTTCTCGGTGCAGCGCCCCGGCACGCAGCCAGCACATCGGCCCT
AAGGATCCATCGGGCACCGCAGCGCACCGTCGCTCGGACCG
>Panax_pseudoginseng_U41694
CGCATCGCGTCGCCCCCAACCCCGCACTCCCTCATGGGAGTCGAGGCGGAGGGGCGGATA
TTGCCTCCCGTGTCTCACCGCGCGGTTGGCCCAAATACGAGTCCATGGTGACGAACGTCA
CGACAAGTGGTGGTTGTAAAAAGCCCTTTTCTCATGTCGTGCGTGACCCGTCGCCATCAA
AAGCTCTCATGACCCTGTTGCGCAGTTCTCGACGTGCGCTCCGACCGCGACCCC
>Panax_pseudoginseng_U41693
CGCATCGCGTCGCCCCCAACCCCGCACTCCCTCATGGGAGTCGAGGCGGAGGGGCGGATA
TTGCCTCCCGTGTCTCACCGCGCGGTTGGCCCAAATACGAGTCCATGGTGACGAACGTCA
CGACAAGTGGTGGTTGTAAAAAGCCCTTTTCTCATGTCGTGCGTGACCCGTCGCCATCAA
AAGCTCTCATGACCCTGTTGCGCAGTTCTCGACGTGCGCTCCGACCGCGACCCC
>Gentiana_panthaica_KU512578
GACCGAGGTCTTAATCCTATATTCTCTAATTATAATATATAATAAATAGGATTAAGAAAA
AATAGGATTAAGAAATATAAAATAAAGGAGCAACAACCCCCTTTTTGTTTTATCAAATCA
AGGGTACATCATTGCTCCTTTATTTTATATTTTAAAAAGAAGAAAAGGG
>Aster_asteroides_JN543841
CGCATCGCGTCGCTCCCACCATTCCTTCCTTCGGGAAGCTTGGCTGGGGGCGGATACTGG
TCTCCCGTTCCTCACCGAGCGGTTGGCCAAAATAAGAGTCTCCTTTGACGGACGCACGAC
TAGTGGTGGTTGATAAAACCCAGAATCGTGTCGTGTGTCTTGTCCAAAGGGTGCATCTTA
ATAGACCCAACGCGTTGTCATTTAACGACGCTTCGACC
>Epimedium_brevicornu_AY362429
CGCACAGCGTCGCTCCCACCATGATGCCTTTGTTCTGTTATCGGGCAACTGCAACGTGGC
TTGGGAAGCGGATATTGGCCCCCCGTACCTTTGTAGGCGCGGCCGGCCTAAAATTCGGCC
CTCGGCGACGAGCGTCACGATCAGTGGTGGTTGAATAACCCCTTTGTCATAGACCGGTAT
CGTGTTGTTTCGTCGTCTATTTGGGCCATATGGACCCTTGCGTGTCGTATAAACGACATT
CACTCTG
>Crataegus_douglasii_KC174028
CGCGCCGTTGCCCCCCTCGACTCCCTCGGGAGCGTCGGCGGGCGGACGATGGCCTCCCGC
GCGCCACCCCGCGCGGTTGGCACAAATGCCGAGTCCCCGGCGACGAACGCCACGACAATC
GGTGGTTGACAGACCTCGGTTGCCTGTTGTGCGCTTTCGCCGCGTTGCGGGCGGCTCGCG
ACCCCAACAACGGCTCTGTTGCGGCGGAGCTATTCAACG
>Rosa_mollis_FJ947109
CACGTCGTTGCCCCCCCCAAACCCCCTCGGGAGTTGGATGGGACGGATGATGGCCTTCCC
GTGTGCTCAGTCACGCGGTTGGCATAAACACCAAGTCCTCGGCGACCAACGCCACGACAA
TCGGTGGTTGTCAAACCTCGGTTTCCTGTCGTGCGCGCGTGTTGATCGAGTGCTTTCTTA
AACAATGCGTGTCGATTCGTCGATGCTTACAACG
>Citrus_reticulata_KPS0052A01I
CGCATCGTTGCCCCACCCCACCCCCCCAAACCAAGGCGGGGGCCCCGGGGTGCGGGCGGA
GATTGGCCTCCCGTGCGCTGACCGCTCGCGGTTGGCCCAAATCTGAGTCCTCGGCGACCG
AAGCCGCGGCGATCGGTGGTGAAACAAAAGCCTCTCGAGCTCCCGCCGCGCGCCCGGTCT
CCGAGTGGGGACTCTGCGGCCCTGAAGCTCCGCGCAAGCGGCGCTCGCATTG
>Magnolia_compressa_KJ687060
TACTTCAGTCTTAGTGTATATGAGTCGTTGAAGGATCCGATCAATACCCAACTTCTTGAT
ATTGATAGAACAAGAAGTTGGGTATTGATCCGTTCGATTCAGTAGTGTTTTATTCACATA
AACATTTTTGCCATTTTCATTTCTTTATTTCAACTTAAGAAAACATTATTGTTGGCTGGT
TCATGATCAAATATCATATTTTTGTTCTGTACCGATCTGTATTGTAATTTCTGTATGTTC
CTCAAAATCATTTTCTTTTTTTTTTCATAAAGGAATTTTTTTGTACATTTACAATTTACA
GGATTGGCGTTTTATGTCCAATATCTGTATCTCAGAAAGTTAAGAAAGACTCAATACAAT
AATCATGAATGGTGGAAATTAGAGCGGAGG
>Magnolia_compressa_KJ687061
TACTTCAGTCTTAGTGTATATGAGTCGTTGAAGGATCCGATCAATACCCAACTTCTTGAT
ATTGATAGAACAAGAAGTTGGGTATTGATCCGTTCGATTCAGTAGTGTTTTATTCACATA
AACATTTTTGCCATTTTCATTTCTTTATTTCAACTTAAGAAAACATTATTGTTGGCTGGT
TCATGATCAAATATCATATTTTTGTTCTGTACCGATCTGTATTGTAATTTCTGTATGTTC
CTCAAAATCATTTTCTTTTTTTTTTCATAAAGGAATTTTTTTGTACATTTACAATTTACA
GGATTGGCGTTTTATGTCCAATATCTGTATCTCAGAAAGTTAAGAAAGACTCAATACAAT
AATCATGAATGGTGGAAATTAGAGCGGAGG
>Morinda_longiflora_FJ907072
CGCATCGCGTCGCCACCCCCCCTCCTCGCTCCGCGCTGGACGGACGGGGGTGACGGATGT
TGGCCTCCCGTGCCCCCCGCGGGCGCGGCTGGCCTAAATGCGAGTCCTCGGCGCGGGACG
TCACGACGAGTGGTGGTTGTTGAACTCATCAACTCGATAGCCGTCGCGACGACGCCCGAC
GGGGATCTCTCCCGACCCTAGAGCTGCTGGCCCCGACTGAGGGAGCCGCGAGCCTTCGAC
CG
>Citrus_japonica_HQ893878
CGCATCGTTGCTCCACCCCACCCCCCCAAACCAAGGCGGGGGCCCCGGGGTGTGGGCGGA
GATTGGCCTCCCGTGCGCTGACCGCTCGCGGTTGGCCCAAATCTGAGTCCTCGGCGACCG
AAGCCGCGGCGATCGGTGGCGAAACAAAAGCCTCTCGAGCTCCCGCCACGCGCCCGGTCT
CCGAGTGGGGACTCTGCGACCCTGAAGCTCCGCGCAAGCGGCGCTCGCATT
>Crataegus_erythropoda_KC174153
CGCGCCGTTGCCCTCCCTCGCCTCCCTCGGGAGCGTCGGCGGGCGGACGATGGCCTCCCG
CGCGCCACCCCGCGCGGCTGGCACAAATGCCGAGTCCCCGGCGACGAACGCCACGACAAT
CGGTGGTTGTCAGACCTCGGTTGCCTGTTGTGCGCCTTCGCCGCGCTCCGGGCGGCTCGC
GACCCCATTGACGGCCCTGCTTCGGCGGAGCTCTTCAACG
>Tetradium_ruticarpum_KX674958
CGCATCGTTGCCCCACCCCCACCCCCACCCCGGGGGCCTGGCGGTGCGGGCGGATAATGG
TCTCCCGTGCGCTCCCCGCTCGCGGTTGGCCCAAATTCGAGTCCTCGGCGACCGGAGCCG
CGACAATCGGTGGTGAAAAGCCTCTCGAGCTCTAGTCGCGAGCCCGCGTCTCTGTTTCGG
GACTCATGGACCCTGATGCTCCGCGCAAGCGGTGCTCGCATCG
>Lycium_californicum_KT761018
GATCCCAGTCTAGTCTATAGGAGGTTTTGAAAAGAAAGGAGCAATAATCATTTTCTTGTT
CTATCAAGAAGGTGCTATTGCTCCTTTCTTTTTTTCTTTTTATATTATTAATTTACCAGT
ATTTTACTTATATAGACTTTTTGGTTTACATTATAGAAAAAGAAGGAGAGGGTATTTGCC
TGCATTTATTCATGATTGAGTATTCTATTTTGATTTTGTATTTATTTTAAATTGTAGAAA
TATAACTTGTTCCTCTTGTTGCTAATGTTACTATATCTTTTTTATTTCATTTCTAAAAAA
AATCTAATTTTGACTTCATATTCTTATCTTTGAAATAAGAAAGAAGAGATATTTTCGAAC
TTTAATCTTTTGTTTTCGAATTTAAATAATGTAAAAATGGAATGTAAGTACGCGAGGGG
>Amomum_krervanh_KMS0189A01I
TGGCAACATCGCCTTTGCTCCTTGCGAAGCGCGGAAATTGGCCTCGTGTGCCCTCGGGCA
TAGTCGGTCGAAGAGCGGGCAGTCGGCAGTCGTCGGGCGCGATGGGTGCTGGTCACCCTG
TGCGTGAATGGAACGTCGCCCCCGATGTGTTGGGATGTGTCCTCGAGAGACCCTGTGCGA
TTGCGGCACCGTGTGAAAGTGCCGTTCCCGTCGGATTG
>Lycium_californicum_KT761010
GATCCCAGTCTAGTCTATAGGAGGTTTTGAAAAGAAAGGAGCAATAATCATTTTCTTGTT
CTATCAAGAAGGTGCTATTGCTCCTTTCTTTTTTTCTTTTTATATTATTAATTTACCAGT
ATTTTACTTATATAGACTTTTTGGTTTACATTATAGAAAAAGAAGGAGAGGGTATTTGCC
TGCATTTATTCATGATTGAGTATTCTATTTTGATTTTGTATTTATTTTAAATTGTAGAAA
TATAACTTGTTCCTCTTGTTGCTAATGTTACTATATCTTTTTTATTTCATTTCTAAAAAA
AATCTAATTTTGACTTCATATTCTTATCTTTGAAATAAGAAAGAAGAGATATTTTCGAAC
TTTAATCTTTTGTTTTCGAATTTAAATAATGTAAAAATGGAATGTAAGTACGCGAGGGG
>Citrus_reticulata_KPS0052A01P
ATAACTTCCCTCTAGACCTAGCTGCTATTGAAGCCCCATCTACAAATGGGTAAGATTTTG
GTCTTTGTGTAGGCGGGTTTTTGAAAATAACGGATCAATACTGACCCCCAGCTGGGGGTC
AGTATTGATCCGTTATTTAGTCGGGTTTCTTTATCGGGGTTCTTTATTAGTTTTTAGTTC
ATTTTTTTTTTTTTAAGTATTTTTATGCTTTTCTTTCTTTGATTTAGTATGATATTGTTG
GTATGCGCTAATACTACTAATAAATTAATAAATTTCTAATTTTATTATTAGATTATTAAT
TAGAAATTAGAGTCGCATTTTCTAATTTTACAGTTAATTTCATAGCAAAGAAAAAAGACA
ATAGAAAGGTTGTAGTTTTCTGCCCTTCGATCTTCATTTGGCTCTTCATAAGTAAGATAA
GATAAACAAAAATAATCAATGGTTGAATTTGAGATCTTTGTATTTCAAAATTGTGTAAAT
AGCGGAGGGGCGGATGTAGCCAAGTGGATCAAGGCAG
>Valeriana_papilla_HQ878151
CGCATCGCGTCGCCCCCCTCCTCGCCTACCCTTCATCGGGGCGTGGCGTGCGGCGGGGGC
GCGGACGATGGCCTCCCGCGCGCCTATCGGGTGCGGTTGGCCCAAAACACGGTCCCCCGG
CGGCGGACGTCACGGCGAGTGGTGGTTGAATAAGCCCTCTGTTCGCGCCGTGGCCCTCCC
CGTCTTCCGGGTGGCGAATCGACCCATACGCGCAGTCCATGAGATGGCGCTCCGA
>Lycium_californicum_KT761015
GATCCCAGTCTAGTCTATAGGAGGTTTTGAAAAGAAAGGAGCAATAATCATTTTCTTGTT
CTATCAAGAAGGTGCTATTGCTCCTTTCTTTTTTTCTTTTTATATTATTAATTTACCAGT
ATTTTACTTATATAGACTTTTTGGTTTACATTATAGAAAAAGAAGGAGAGGGTATTTGCC
TGCATTTATTCATGATTGAGTATTCTATTTTGATTTTGTATTTATTTTAAATTGTAGAAA
TATAACTTGTTCCTCTTGTTGCTAATGTTACTATATCTTTTTTATTTCATTTCTAAAAAA
AATCTAATTTTGACTTCATATTCTTATCTTTGAAATAAGAAAGAAGAGATATTTTCGAAC
TTTAATCTTTTGTTTTCGAATTTAAATAATGTAAAAATGGAATGTAAGTACGCGAGGGG
>Lycium_californicum_KT761014
GATCCCAGTCTAGTCTATAGGAGGTTTTGAAAAGAAAGGAGCAATAATCATTTTCTTGTT
CTATCAAGAAGGTGCTATTGCTCCTTTCTTTTTTTCTTTTTATATTATTAATTTACCAGT
ATTTTACTTATATAGACTTTTTGGTTTACATTATAGAAAAAGAAGGAGAGGGTATTTGCC
TGCATTTATTCATGATTGAGTATTCTATTTTGATTTTGTATTTATTTTAAATTGTAGAAA
TATAACTTGTTCCTCTTGTTGCTAATGTTACTATATCTTTTTTATTTCATTTCTAAAAAA
AATCTAATTTTGACTTCATATTCTTATCTTTGAAATAAGAAAGAAGAGATATTTTCGAAC
TTTAATCTTTTGTTTTCGAATTTAAATAATGTAAAAATGGAATGTAAGTACGCGAGGGG
>Lycium_californicum_KT761017
GATCCCAGTCTAGTCTATAGGAGGTTTTGAAAAGAAAGGAGCAATAATCATTTTCTTGTT
CTATCAAGAAGGTGCTATTGCTCCTTTCTTTTTTTCTTTTTATATTATTAATTTACCAGT
ATTTTACTTATATAGACTTTTTGGTTTACATTATAGAAAAAGAAGGAGAGGGTATTTGCC
TGCATTTATTCATGATTGAGTATTCTATTTTGATTTTGTATTTATTTTAAATTGTAGAAA
TATAACTTGTTCCTCTTGTTGCTAATGTTACTATATCTTTTTTATTTCATTTCTAAAAAA
AATCTAATTTTGACTTCATATTCTTATCTTTGAAATAAGAAAGAAGAGATATTTTCGAAC
TTTAATCTTTTGTTTTCGAATTTAAATAATGTAAAAATGGAATGTAAGTACGCGAGGGG
>Tetradium_ruticarpum_KX674957
CGCATCGTTGCCCCACCCCCACCCCCACCCCGGGGGCCTGGCGGTGCGGGCGGATAATGG
TCTCCCGTGCGCTCCCCGCTCGCGGTTGGCCCAAATTCGAGTCCTCGGCGACCGGAGCCG
CGACAATCGGTGGTGAAAAGCCTCTCGAGCTCTAGTCGCGAGCCCGCGTCTCTGTTTCGG
GACTCATGGACCCTGATGCTCCGCGCAAGCGGTGCTCGCATCG
>Prunus_serrulata_var._quelpaertensis_KJ649407
CACGTCGTTGCACCCCCACTACTCCCTCGGGATTGCGGGGTGCGGATGATGGCCTCCCGT
ACGCTCCGTCGCGCGGTTGGCATAAATACCAAGTCCTCGGCGACGCACGCCACGACAATC
GGTGGTTGCGAAACCTCGGTTGCCCGTCGTGTGCGGTCGTCGCGCATCGGGGGCTCGAAA
AAATGCTTGGCTCCGGCTTGGC
>Prunus_serrulata_var._quelpaertensis_KJ649406
CACGTCGTTGCACCCCCACTACTCCCTCGGGATTGCGGGGTGCGGATGATGGCCTCCCGT
ACGCTCCGTCGCGCGGTTGGCATAAATACCAAGTCCTCGGCGACGCACGCCACGACAATC
GGTGGTTGCGAAACCTCGGTTGCCCGTCGTGTGCGGTCGTCGCGCATCGGGGGCTCGAAA
AAATGCTTGGCTCCGGCTTGGC
>Prunus_serrulata_var._quelpaertensis_KJ649405
CACGTCGTTGCACCCCCACTACTCCCTAGGGATTGCGGGGTGCGGATGATGGCCTCCCGT
GCGCTCCGTCGCGCGGTTGGCATAAATACCAAGTCCTCGGCGACGCACGCCACGACAATC
GGTGGTTGCGAAACCTCGGTTGCCCGTCGTGTGCGGTCGTCGCGCATCGGGGGCTCGAAA
AAATGCTTGGCTCCGGCTTGGC
>Prunus_serrulata_var._quelpaertensis_KJ649404
CACGTCGTTGCACCCCCACTACTCCCTCGGGATTGCGGGGTGCGGATGATGGCCTCCCGT
ACGCTCCGTCGCGCGGTTGGCATAAATACCAAGTCCTCGGCGACGCACGCCACGACAATC
GGTGGTTGCGAAACCTCGGTTGCCCGTCGTGTGCGGTCGTCGCGCATCGGGGGCTCGAAA
AAATGCTTGGCTCCGGCTTGGC
>Prunus_serrulata_var._quelpaertensis_KJ649403
CACGTCGTTGCACCCCCACTACTCCCTAGGGATTGCGGGGTGCGGATGATGGCCTCCCGT
GCGCTCCGTCGCGCGGTTGGCATAAATACCAAGTCCTCGGCGACGCACGCCACGACAATC
GGTGGTTGCGAAACCTCGGTTGCCCGTCGTGTGCGGTCGTCGCGCATCGGGGGCTCGAAA
AAATGCTTGGCTCCGGCTTGGC
>Prunus_cerasifera_var._divaricata_JQ776885
CACGTCGTTGCCCCCCCATCTACTCCTTCGGGATTGCGGGGGGCGGATGATGGCCTCCCG
TGCGCCTCGTCGCGCGGTTGGCATAAATGCCAAGTCCTCGGCGACGCACGCCACGACAAT
CGGTGGTTGCGAAACCTCGGTTGCCCGTCGTGTGCGGTCGTCGCGCATCGAGGGCTCGAA
AAAATTGCCGGGCTCCGGCTCGGCTTTCAACG
>Prunus_serrulata_var._quelpaertensis_KJ649401
CACGTCGTTGCACCCCCACYACTCCCTMGGGATTGCGGGGTGCGGATGATGGCCTCCCGT
RCGCTCCGTCGCGCGGTTGGCATAAATACCAAGTCCTCGGCGACGCACGCCAYGACAATC
GGTGGTTGCGAAACCTCGGTTGCCCGTCGTGTGCGGTCGTCGCGCATCGGGGGCTCGAAA
AAATGCTTGGCTCCGGCTTGGC
>Prunus_serrulata_var._quelpaertensis_KJ649400
CACGTCGTTGCACCCCCACTACTCCCTCGGGATTGCGGGGTGCGGATGATGGCCTCCCGT
RCGCTCCGTCGCGCGGTTGGCATAAATACCAAGTCCTCGGCGACGCACGCCACGACAATC
GGTGGTTGCGAAACCTCGGTTGCCCGTCGTGTGCGGTCGTCGCGCATCGGGGGCTCGAAA
AAATGCTTGGCTCCGGCTTGGC
>Syzygium_aromaticum_KMS0053A01I
CACATGGCGTTGCCCCTAACTCCTCGCCTTGAATTGGGCGGGCGGGACTTGGGTGCGTAC
GTTGGCCTCCCGAGATGACCTTATCCCGGTTGGCCCAAAATCGAGCGTTGGAGCGATTAG
CACCACGACATTCGGTGGTTGATGAGACCCCAATGATCAATGTCGTGCGTGTCGCTCATG
CACACGCTCCACGAATCTACCTATCACCAACG
>Prunus_serrulata_var._quelpaertensis_KJ649409
CACGTCGTTGCACCCCCACCACTCCCTCGGGATTGCGGGGTGCGGATGATGGCCTCCCGT
GCGCTCCGTCGCGCGGTTGGCATAAATACCAAGTCCTCGGCGACGCACGCCATGACAATC
GGTGGTTGCGAAACCTCGGTTGCCCGTCGTGTGCGGTCGTCGCGCATCGGGGGCTCGAAA
AAAATGCTTGGCTCCGGCTTGGC
>Prunus_serrulata_var._quelpaertensis_KJ649408
CACGTCGTTGCACCCCCACCACTCCCTCGGGATTGCGGGGTGCGGATGATGGCCTCCCGT
GCGCTCCGTCGCGCGGTTGGCATAAATACCAAGTCCTCGGCGACGCACGCCATGACAATC
GGTGGTTGCGAAACCTCGGTTGCCCGTCGTGTGCGGTCGTCGCGCATCGGGGGCTCGAAA
AAAATGCTTGGCTCCGGCTTGGC
>Lycium_tenuispinosum_DQ124633
CGCATCGCGTCGCCCCCGCGCACCGCGCCCGCCCTCTGGGTCGCGGTGCRTGTCGCGGGG
CGGATACTGGCCTCCCGTGCGCCTCGCGCTCGCGGCTGGCCTAAATGCGAGTCCACGTCG
ACGGACGTCACGGCAAGTGGTGGTTGTAACCCAACTCTCGAAGTGTCGTGGCTGTGCCCC
GTCGCGCGTTTGGCCTCCCTGACCCTTCTCGCGCTTAGGCGCTCCGACCG
>Salvia_canariensis_DQ667364
GCATTACGAGTATTGAAGGGAGATCTGGATCGACGATAGCTTCGAGGTTGTTTACCGATT
CTGAACAAAAATCACACATCCTCAAAAACTTTTATCTTATCTATTTATATTCCTCGTTAT
TTGGGAGAAAACCATCTTGTTCTTTCCCAAATAACGAGGAAATAAAAGAAAAGTTAATCC
TTAGGAAAAGATATAAAAGATCATCATAACCTGAATGGATTTTAATAAGAAAGGTAATCT
CTTATTTCTTTCTTCTAGTTTTTTACTAAGTTTAAGGTAAAAAACAAAATGTTAAAGATT
TTTTTAAATTTAACTTTTTCATTTATTTATATTTGTAAAAATTATCTTAAAATATCATCT
CCCCGCCTACATCGGTTCACCTAGTTCCGTCACCTAAACACTT
>Dioscorea_collettii_var._hypoglauca_HQ637917
GACTTTTGTCTTAATGTATATGAATCGTTGAAGGAGCAATATCCAATATCTTGTTTGAGC
AAGAAGTTTGGTATTGCTCCCCCCCTTTTTTTGTTTGTTTGATTTAACTGTGTGTATTGT
ATACCGCAAGACAGAAGACAGTGGATTACTCCTTTATTTTTTACTTACATTTTAAAGATT
GGCATTCTATGTTCAATATCTCGATCTAATAAGGTAAGAATAAATATAAATACAATAATG
ATGAATGGAAAAAAGAGAAAATCCTTTAGCTAGATAAGGG
>Dioscorea_polystachya_JQ260349
GACTTTTGTCTTAATGTATATGAATCGTTGAAGGAGCAATATCAATATCTTGTTCGAGCA
AGAAGTTTGGTATTGCTCCCCTTTTCAATTTTTCCCGATAAATGATCAACTACAAAAGGA
TTTTTTTTTAGTGAACGTGTCACAGCGGATTACTCCTTTATTTTTTACATTTTTAAGATT
GGCATTGTATGTTCAATATCTCGATCTAATAAGGTAAGAATAAATTTAAATACAATAATG
ATGAATGGAAAAAGAGAAAATCCT
>Ophiopogon_japonicus_GQ434902
GATTTCCGTCTTAATGTATTAAGAATCGTTGAAGGAGTCATACCCAATATCTTGTTTTCA
TAAGATATTGGGTATAGCTCCCTCCCCCGCCAATGAATGATAAGTATCTATTTTTTTCCA
AATTAATTAACGACGAGATTTATTATCGTTTCTCGCATGTCTCGCGAAAGTCAGAGTAGG
CGCGAATTCTCCCAATTTGTGACCTACCATACGATCTGTTATATAAATAGGTAAATGTTC
TTTTCCATTATGAACAGCGATTGTATGGCCAATCATTTTGGGTATAATGGTAGATGCCCG
AGACCAAGTTACTATTATTTCTTTCTCCTCCCTCATGTTGAGTTTTTCAATTTTTCTCGA
TAAATGATTAGCTACAAAAGGATTTTTTTTTAGTGAACGTGTCACAGCCGATTACTCCTT
TTTTTTACATTTTAAAGATTGGCATTCTATGTCCAATAGAATATCTCGATCTAAGTATGA
AGGTAAGAATAAATACAATAATGATGAATGGAAAAAAGAGAAAATCCTTTAGCTGGATAA
GGG
>Gastrodia_elata_KX674870
CACATTATGTCGCTCCGCGCCCGAGCGCACGCCGTCGGCACGGAGATGCAGACTGGCTCC
TCACGCTTACTGGCGCGGTTGGGCTGAAGTGCGAGTTGCACCACTCTCGCTGTGGTTGGG
GCCGACAAGGGTGGGAGGAAACATTGTGTGCCTCAGACATTTGTCTTGCGCCGCGGCCCA
CGGGGACAGGTTGCGCTCTCGAGATCTCGAATCCCTGCACCGCACGCCCACGGCAGCTAG
GAATG
>Curcuma_phaeocaulis_KMS0071A02I
CATTGTCGCTTTTGCTCCATGCTTTGTCGGCATTGAGCGCGGAAGTTGGCCCCGTGTGCC
CTCGGGCACAGTCGGTCGAAGAGCGGGTAGTCGGTAATCGTCGAGCACGATGGACGTTGG
TCGTCGCGAGCGAGAACTGAACGTCGTCCTCGTCGTTTTGGGATGAGCCCTCAAGAGACC
CTGTGTGATTGTGATTGCGGACCCGCGAGAAAGCGCCGCGTCAAT
>Arctium_lappa_KT249734
CGCATCGCGTCGCCCCCGACCACGCCTCCCCAGTGGGGATGCGTGTCGTTTGGGGCGGAG
ACTGGTCTCCCGTGCCCATGGTGCGGTTGGCCTAAAAAGGAGTCCCCTTTGACGGACGCA
CGGCTAGTGGTGGTTGTCAAGGCCTTCGTATCGAGCCGTGCGGACGCAAGGGAAGCGCTC
TCCAATGACCCCAACGTGTCGTCTTGCAACGACGCTTCGACC
>Arctium_lappa_KT249733
CGCATCGCGTCGCCCCCGACCACGCCTCCCCAGTGGGGATGCGTGTCGTTTGGGGCGGAG
ACTGGTCTCCCGTGCCCATGGTGCGGTTGGCCTAAAAAGGAGTCCCCTTTGACGGACGCA
CGGCTAGTGGTGGTTGTCAAGGCCTTCGTATCGAGCCGTGCGGACGCAAGGGAAGCGCTC
TCCAATGACCCCAACGTGTCGTCTTGCAACGACGCTTCGACC
>Arctium_lappa_KT249732
CGCATCGCGTCGCCCCCGACCACGCCTCCCCAGTGGGGATGCGTGTCGTTTGGGGCGGAG
ACTGGTCTCCCGTGCCCATGGTGCGGTTGGCCTAAAAAGGAGTCCCCTTTGACGGACGCA
CGGCTAGTGGTGGTTGTCAAGGCCTTCGTATCGAGCCGTGCGGACGCAAGGGAAGCGCTC
TCCAATGACCCCAACGTGTCGTCTTGCAACGACGCTTCGACC
>Arctium_lappa_KT249731
CGCATCGCGTCGCCCCCGACCACGCCTCCCCAGTGGGGATGCGTGTCGTTTGGGGCGGAG
ACTGGTCTCCCGTGCCCATGGTGCGGTTGGCCTAAAAAGGAGTCCCCTTTGACGGACGCA
CGGCTAGTGGTGGTTGTCAAGGCCTTCGTATCGAGCCGTGCGGACGCAAGGGAAGCGCTC
TCCAATGACCCCAACGTGTCGTCTTGCAACGACGCTTCGACC
>Arctium_lappa_KT249730
CGCATCGCGTCGCCCCCGACCACGCCTCCCCAGTGGGGATGCGTGTCGTTTGGGGCGGAG
ACTGGTCTCCCGTGCCCATGGTGCGGTTGGCCTAAAAAGGAGTCCCCTTTGACGGACGCA
CGGCTAGTGGTGGTTGTCAAGGCCTTCGTATCGAGCCGTGCGGACGCAAGGGAAGCGCTC
TCCAATGACCCCAACGTGTCGTCTTGCAACGACGCTTCGACC
>Gentiana_acaulis_KF544437
CGCATCGCGTCGCCCCCCAACACCGTGCATGAAATCGTGCAGGTCGTCGGAGGGGCGGAT
ATTGGCTTCCCGTGCTCCGGTGCGGCTAGCCTAAATGCAAGTCCCTTGCGACGGACACGA
CGACAAGTGGTGGTTGATTTACTCGACTAAGGTGCTGTCGCACGCTGCCCCGTCGGATGA
GGAGACTTACTTGACCCTGATGCATACGTCGTCACGACGTCTGCCACGACCG
>Gentiana_acaulis_KF544436
CGCATCGCGTCGCCCCCCAACACCGTGCATGAAATCGTGCAGGTCGTCGGAGGGGCGGAT
ATTGGCTTCCCGTGCTCCGGTGCGGCTAGCCTAAATGCAAGTCCCTTGCGACGGACACGA
CGACAAGTGGTGGTTGATTTACTCGACTAAGGTGCTGTCGCRCGCTGCCCCGTCGGATGA
GGAGACTTACTTGACCCTGATGCATACGTCGTCACGACGTCTGCCACGACCG
>Gentiana_acaulis_KF544435
CGCATCGCGTCGCCCCCCAACACCGTGCATGAAATCGTGCAGGTCGTCGGAGGGGCGGAT
ATTGGCTTCCCGTGCTCCGGTGCGGCTAGCCTAAATGCAAGTCCCTTGCGACGGACACGA
CGACAAGTGGTGGTTGATTTACTCGACTAAGGTGCTGTCGCRCGCTGCCCCGTCGGATGA
GGAGACTTACTTGACCCTGATGCATACGTCGTCACGACGTCTGCCACGACCG
>Gentiana_acaulis_KF544434
CGCATCGCGTCGCCCCCCAACACCGTGCATGAAATCGTGCAGGTCGTCGGAGGGGCGGAT
ATTGGCTTCCCGTGCTCCGGTGCGGCTAGCCTAAATGCAAGTCCCTTGCGACGGACACGA
CGACAAGTGGTGGTTGATTTACTCGACTAAGGTGCTGTCGCGCGCTGCCCCGTCGGATGA
GGAGACTTACTTGACCCTGATGCATACGTCGTCACGACGTCTGCCACGACCG
>Gentiana_acaulis_KF544433
CGCATCGCGTCGCCCCCCAACACCGTGCATGAAATCGTGCAGGTCGTCGGAGGGGCGGAT
ATTGGCTTCCCGTGCTCCGGTGCGGCTAGCCTAAATGCAAGTCCCTTGCGACGGACACGA
CGACAAGTGGTGGTTGATTTACTCGACTAAGGTGCTGTCGCRCGCTGCCCCGTCGGATGA
GGAGACTTACTTGACCCTGATGCATACGTCGTCACGACGTCTGCCACGACCG
>Gentiana_acaulis_KF544432
CGCATCRCGTCGCCCCCCAACACCGTGCATGAAATCGTGCAGGTCGTCGGAGGGGCGGAT
ATTGGCTTCCCGTGCTCCGKTGCGGCTAGCCTAAATGCAAGTCCCTTGCGACGGACACGA
CGACAAGTGGTGGTTGATTTACTCGACTAAGGTGCTGTCGCRCGCTGCCCCGTCGGATGA
GGAGACTTACTTGACCCTGATGCATACGTCGTCACGACGTCTGCCACGACCG
>Gentiana_acaulis_KF544431
CGCATCGCGTCGCCCCCCAACACCGTGCATGAAATCGTGCAGGTCGTCGGAGGGGCGGAT
ATTGGCTTCCCGTGCTCCGGTGCGGCTAGCCTAAATGCAAGTCCCTTGCGACGGACACGA
CGACAAGTGGTGGTTGATTTACTCGACTAAGGTGCTGTCGCGCGCTGCCCCGTCGGATGA
GGAGACTTACTTGACCCTGATGCATACGTCGTCACGACGTCTGCCACGACCG
>Gentiana_acaulis_KF544430
CGCATCGCGTCGCCCCCCAACACCGTGCATGAAATCGTGCAGGTCGTCGGAGGGGCGGAT
ATTGGCTTCCCGTGCTCCGGTGCGGCTAGCCTAAATGCAAGTCCCTTGCGACGGACACGA
CGACAAGTGGTGGTTGATTTACTCGACTAAGGTGCTGTCGCGCGCTGCCCCGTCGGATGA
GGAGACTTACTTGACCCTGATGCATACGTCGTCACGACGTCTGCCACGACCG
>Rubus_vratnensis_KM037632
CACGTCGTTGCCCCCCCAAACCCCTCGGGAGTTGGGCGGGACGGATGATGGCCTCCCGTG
TGCTCTGTCATGCGGTTGGCATAAAAACAAGTCCTCGGCGACTAACGCCACGACAATCGG
TGGTTGTCAAACCTCTGTTGCCTATCGTGTGCGCGTGTCGACGGAGGGCTCAACAAACCA
TGTTGCATCGATTCGTCGATGCTTTCAACG
>Rubus_vratnensis_KM037633
CACGTCGTTGCCCCCCCCAAACCCCTCGGGAGTTGGGCGGGACGGATGATGGCCTCCCGT
GTGCTCTGTCATGCGGTTGGCATAAAAACAAGTCCTCGGCGACTAACGCCACGACAATCG
GTGGTTGTCAAACCTCTGTTGCCTATCGTGTGCGCGTGTCGAGCGAGGGCTCAACAAACC
ATGTTGCATCGATTCGTCGATGCTTTCAACG
>Rubus_vratnensis_KM037630
CACGTCGTTGCCCCCCCCAAACCCCTCGGGAGTTGGGCGGGACGGATGATGGCCTCCCGT
GTGCTCTGTCATGCGGTTGGCATAAAAACAAGTCCTCGGCGACTAACGCCACGACAATCG
GTGGTTGTCAAACCTCTGTTGCCTATCGTGTGCGCGTGTCGATCGAGGGCTCAACAAACC
ATGTTGCATCGATTCGTCGATGCTTTCAACG
>Rubus_vratnensis_KM037631
CACGTCGTTGCCCCCCCCAAACCCCTCGGGAGTTGGGCGGGACGGATGATGGCCTCCCGT
GTGCTCTGTCATGCGGTTGGCATAAAAACAAGTCCTCGGCGACTAACGCCACGACAATCG
GTGGTTGTCAAACCTCTGTTGCCTATCGTGTGCGCGTGTCGAGCGAGGGCTCAACAAACC
ATGTTGCATCGATTCGTCGATGCTTTCAACG
>Rubus_vratnensis_KM037636
CACGTCGTTGCCCCCCCCAAACCCCTCGGGAGTTGGGCGGGACGGATGATGGCCTCCCGT
GTGCTCTGTCATGCGGTTGGCATAAAAACAAGTCCTCGGCGACTAACGCCACGACAATCG
GTGGTTGTCAAACCTCTGTTGCCTATCGTGTGCGCGTGTCGAGCGAGGGCTCAACAAACC
ATGTTGCATCGATTCGTCGATGCTTTCAACG
>Rubus_vratnensis_KM037637
CACGTCGTTGCCCCCCCCCAAACCCCTCGGGAGTTGGGCGGGACGGATGATGGCCTCCCG
TGTGCTCTGTCATGCGGTTGGCATAAAAACAAGTCCTCGGCGACTAACGCCACGACAATC
GGTGGTTGTCAAACCTCTGTTGCCTATCGTGTGCGCGTGCCGAGCGAGGGCTCAACAAAC
CATGTTGCATCGATTCGTCGATGCTTTCAACG
>Gentiana_acaulis_KF544439
CGCATCGCGTCGCCCCCCAACACCGTGCATGAAATCGTGCAGGTCGTCGGAGGGGCGGAT
ATTGGCTTCCCGTGCTCCGGTGCGGCTAGCCTAAATGCAAGTCCCTTGCGACGGACACGA
CGACAAGTGGTGGTTGATTTACTCGACTAAGGTGCTGTCGCACGCTGCCCCGTCGGATGA
GGAGACTTACTTGACCCTGATGCATACGTCGTCACGACGTCTGCCACGACCG
>Gentiana_acaulis_KF544438
CGCATCGCGTCGCCCCCCAACACCGTGCATGAAATCGTGCAGGTCGTCGGAGGGGCGGAT
ATTGGCTTCCCGTGCTCCGGTGCGGCTAGCCTAAATGCAAGTCCCTTGCGACGGACACGA
CGACAAGTGGTGGTTGATTTACTCGACTAAGGTGCTGTCGCRCGCTGCCCCGTCGGATGA
GGAGACTTACTTGACCCTGATGCATACGTCGTCACGACGTCTGCCACGACCG
>Prunus_arborea_var._montana_KR532528
CACGCCGTCGCCCCCCCAACCGATCCCTCGGGATTGCGGGGGGCGGACGATGGCCTCCCG
CGCGCCCCGTCGCGCGGTTGGCATAAATGCCCAGTCCTCGGCGGCGCACGCCACGACAAT
CGGTGGTTGCGAGACCTCGGTTGCCCGTCGTGCGCGGTCGCCGCGCATCGAGGGCTCGAA
AAAACGCCCGGCTCCGGCTCGGCTTTCAACG
>Crataegus_uniflora_EU683923
CGCGCCGTTGCCCCCCCTCGCCTCCCTCGGGAGCGTCGGCGGGCGGACGATGGCCTCCCG
CGCGCCACCCCGCGCGGTTGGCACAAATGCCGAGTCCCCGGCGACGAACGCCACGACAAT
CGGTGGTTGTCAGACCTCGGTTGCCTGTTGTGCGCCTTCGCCGCGCCCCGGGCGGCTCGC
GACCCCATAAACGGCTGTGCTTCGGCAGATCTCTTCAGCG
>Cyperus_tenuispica_JX644864
GAAGCCTATCAACGCTCGGCCACCTCTGCACATACCTTGTGGTAGGGGACTGGCCAGATG
TGGACATTGGCCCTCCGAACTGCAAGCGGTGCGGTGGGCTCAAGTGCATGGCCGTCGATG
GTGTCGGGAGCGGCGAGTGGTGGGCAACTGCGCACGCCAACCTTGACCCCTGTGTCGACA
TATGGCCCCTTTGGACCCCAAACAATGAGCTTGCCACTGCAGTGTCTTGCTGTGCGGCAC
CATTGGACC
>Aconitum_brevicalcaratum_var._parviflorum_KY417270
CACACAGCGTCGCACCCCGCCAACAAGGTTTGTTGGGGAGCGGATATTGGCCCCCCGGGC
CCTTGCGGGCACGGTCGGCACAAATGTTGGTCCCCGGCGGCGAGCGTCGCGGTCAGTGGT
GGTTGTATTTCTCATCCTCCAAAGACATCAAGACGCGTCGTCCTCGTTGCTCGTTGGGAC
GCATCCACCCTATGGAGCCGCTTTGCGCGGC
>Crataegus_douglasii_KC173966
CGCGCCGTTGCCCCCCCTCGACTCCCTCGGGAGCGTCGGCGGGCGGACGATGGCCTCCCG
CGCTCCACCCCGCGCGGTTGGCACAAATGCCGAGTCCCCGGCGACGAACGCCACGACAAT
CGGTGGTTGACAGACCTCGGTTGCCTGTTGTGCGCTTTCGCCGCGCTGCGGGCGGCTCGC
GACCCCAACAACGGCTCTGCTGCGGCGGAGCTATTCAACG
>Crataegus_douglasii_KC173967
CGCGCCGTTGCCCCCCTCGACTCCCTCGGGAGCGTCGGCGGGCGGACGATGGCCTCCCGT
GCTCCACCCGGCGCGGTTGGCACAAATGCCGAGTCCCCGGCGACGAACGCCACGACAATC
GGTGGTTGACAGACCTCGGTTGCCTGTTGTGCGCTTTCGCCGCGCTGCGGGCGGCTCGCG
ACCCCAACAACGGCTCTGCTGCGGCGGAACTATTCAACG
>Crataegus_douglasii_KC173965
CGCGCCGTTGCCCCCCCTCGACTCCCTCGGGGGCGTCGGCGGGCGGACGATGGCCTCCCG
CGCTCCACCCCGCGCGGTTGGCACAAATGCCGAGTCCCCGGCGACGAACGCCACGACAAT
CGGTGGTTGACAGACCTCGGTTGCCTGTTGTGCGCTTTCGCCGCGCTGCGGGCGGCTCGC
GACCCCAACAACGGCTCTGCTGCGGCGGAGCTATTCAACG
>Morus_macroura_KR532835
ATAGGAGTTTTTAAAAAAAAAAAAGGAGCAATACCAAACTTCTTGTTCTATCACGAAGTT
TGGTATTGCTCCTTTTTTTTCATAATAAATTATTATTTATTAGTCTTTTGCTTGAGATAA
GTCTTTTTTTCTTTATTTCAATATATTCATACTTTCGTTATTTTTATTATGTAGTAATTT
TTTTTATATTTTTTTCTTAATCTTTTTTTTAATTATTTAATTTTACATTCTAAATAAAAT
AGAAAGGTTTCTATTTATTTTTTGTTCTATTTGATTATAGAAGAATAAAAAAAATAAAGA
TGAATGTTGTAAATTGAAGTAGTATTAATAAATTTAAATACTAATAGTATCAGG
>Crataegus_douglasii_KC173968
CGCGCCGTTGCCCCCCTCGACTCCCTCGGGAGCGTCGGCGGGCGGACGATGGCCTCCCGT
GCTCCACCCGGCGCGGTTGGCACAAATGCCGAGTCCCCGGCGACGAACGCCACGACAATC
GGTGGTTGACAGACCTCGGTTGCCTGTTGTGCGCTTTCGCCGCGCTGCGGGCGGCTCGCG
ACCCCAACAACGGCTCTGCTGCGGCGGAGCTATTCAACG
>Crataegus_douglasii_KC173969
CGCGCCGTTGCCCCCCTCGACTCCCTCGGGAGCGTCGGCGGGCGGACGATGGCCTCCCGT
GCTCCACCCGGCGCGGTTGGTACAAATGCCGAGTCCCCGGCGACGAACGCCACGACAATC
GGTGGTTGACAGACCTCGGTTGCCTGTTGTGCGCTTTCGCCGCGCTGCGGGCGGCTCGCG
ACCCCAACAACGGCTCTGCTGCGGCGGAGCTATTCAACG
>Morus_macroura_KR532834
GACTTCTATATTAATATTAGTGTATAGGAGTTTTTAAAAAAAAAAAAGGAGCAATACCAA
ACTTCTTGTTCTATCACGAAGTTTGGTATTGCTCCTTTTTTTTCATAATAAATTATTATT
TATTAGTCTTTTGCTTGAGATAAGTCTTTTTTTCTTTATTTCAATATATTCATACTTTCG
TTATTTTTATTATGTAGTAATTTTTTTTATATTTTTTTCTTAATCTTTTTTTTAATTATT
TAATTTTACATTCTAAATAAAATAGAAAGGTTTCTATTTATTTTTTGTTCTATTTGATTA
TAGAAGAATAAAAAAAATAAAGATGAATGTTGTAAATTGAAGTAGTATTAATAAATTTAA
ATACTAATAGTATCAGG
>Rosa_cymosa_KM353061
CACGTCGTTGTCGGGAGTTGGGTGGGACGGATGATGGCCTCCCGTGTGCTCAGCCACGCG
GTTGGCATAAACACCAAGTCCTCGGCGACCAGCGCCACGACAATCGGTGGTTGTCAAACC
TCGGTTTCCTGTCGTGCGCGCGTGTTGATCGAGTGCTTTCCTAAACAATGCGTGTCGACC
CGTCGATGCTTTCAAC
>Rosa_cymosa_KM353062
CACGTCGTTGTCGGGAGTTGGATGGGACGGATGATGGCCTCCCGTGTGCTCAGTCACGTG
GTTGGCATAAACTCCAAGTCCTCGGCGACCAGCGCCACGACAATCGGTGGTTGTCAAACC
TCGGTTTCCTGTCGTGAGCGCGTGTTGATCGAGTGCTCTCCTAAACAATGCGTGTCGATC
CGTCGATGCTTTCAAC
>Bupleurum_longiradiatum_var._breviradiatum_JQ975291
AAAAAGGAGCAATAACCTCTTTCTTGTTCTATCAAGAGCGCGGTATTGCTCCTTTTTTTA
TTTATTTTTAGTTATTAGTATGAGTATTTACCTAGTTTGTTTAAAAAAATTTATACAAAC
TTTTTTTTTATTTTTATTGGTTCGTTCATGATTGAGTATCATATTTGAATTCTATTCTAA
AAAGTTTGGCTATCTTATTCCCAACATTTTGGGAACGATAAAAAAAATGATTTTGAATAA
TAATAAAATAAAATTTGAATAATAAAAGAG
>Bupleurum_longiradiatum_var._breviradiatum_JQ975290
AAAAAGGAGCAATAACCTCTTTCTTGTTCTATCAAGAGCGCGGTATTGCTCCTTTTTTTA
TTTATTTTTAGTTATTAGTATGAGTATTTACCTAGTTTGTTTAAAAAAATTTATACAAAC
TTTTTTTTTATTTTTATTGGTTCGTTCATGATTGAGTATCATATTTGAATTCTATTCTAA
AAAGTTTGGCTATCTTATTCCCAACATTTTGGGAACGATAAAAAAAATGATTTTGAATAA
TAATAAAATAAAATTTGAATAATAAAAGAG
>Angelica_decursiva_KF806566
CGCATCGTATTGCCTGCAGACCACTCACACCTGAGAAGTTGTGACGGTTTGGGGCGCAAA
TTGGCCTCCCGTACCTTGTCGTGCGGTTGGCGGAAAAACGAGTCTCCGGCGACGGATGTC
GCGACATCGGTGGTTGTGAAAGACCCTCTTGTCTTGTCGCGCGAGTCCTCGTCATCTTAG
CGAGCTCCAGGACCCATAGGCAGCACACACTCTGTGCGCTTCGA
>Angelica_decursiva_KF806565
CGCATCGTATTGCCTGCAGACCACTCACACCTGAGAAGTTGTGACGGTTTGGGGCGCAAA
TTGGCCTCCCGTACCTTGTCGTGCGGTTGGCGGAAAAACGAGTCTCCGGCGACGGATGTC
GCGACATCGGTGGTTGTGAAAGACCCTCTTGTCTTGTCGCGCGAGTCCTCGTCATCTTAG
CGAGCTCCAGGACCCATAGGCAGCACACACTCTGTGCGCTTCGA
>Angelica_decursiva_KF806564
CGCATCGTATTGCCTGCAGACCACTCACACCTGAGAAGTTGTGACGGTTTGGGGCGCAAA
TTGGCCTCCCGTACCTTGTCGTGCGGTTGGCGGAAAAACGAGTCTCCGGCGACGGATGTC
GCGACATCGGTGGTTGTGAAAGACCCTCTTGTCTTGTCGCGCGAGTCCTCGTCATCTTAG
CGAGCTCCAGGACCCATAGGCAGCACACACTCTGTGCGCTTCGA
>Angelica_decursiva_KF806563
CGCATCGTATTGCCTGCAGACCACTCACACCTGAGAAGTTGTGACGGTTTGGGGCGCAAA
TTGGCCTCCCGTACCTTGTCGTGCGGTTGGCGGAAAAACGAGTCTCCGGCGACGGATGTC
GCGACATCGGTGGTTGTGAAAGACCCTCTTGTCTTGTCGCGCGAGTCCTCGTCATCTTAG
CGAGCTCCAGGACCCATAGGCAGCACACACTCTGTGCGCTTCGA
>Curcuma_wenyujin_KC441402
TGTATCTGAATTGTTAAAGAAATGTAGCAATACCCTGAAATAACAATACCCCATATCTCG
CTTAAGCGAGATATGGGGTATTGTTATTTTGTTTGATGTAATGTAATAGTATTTTCATTT
TTTGCGTATAGCATACATATTTATTTATATTGTATAACATATTTAGATATTTAGATTGTA
TATATGTATATTAAATACAAATACATAAGTATATAAGTATATAAAGTATAAGAAATGAAC
TTAACGACGAGATTTATTATCGTTTCTTGCATGTCTCGTAAAAGACAGAGTAGGTGCAAA
TTCTCCCAATTTGTGACCCACCATACGATCCGTTATATAAATAGGTAAATGTTCCTTTCC
ATTATGAATAGCGATTGTATGGCCAATCATTGTGGGTATAATGGTAGATGCCCGAGACCA
AGTTACTATTATTTCTTTCTCTTCCCTCGTGTTGAGTTTTTCAATTTTTGCCGATAAATG
ATTAGCTACAAAAGGGTTTTTTTTTAGTGAACGTGTCATGTCACAGTGTATTACTCCTTT
TTTTTTACATTTTTTATTTTAAAGATTGGCATTCTATGTCCAATATCTCGATCTAAGTTA
A
>Ginkgo_biloba_KPS0110A02I
CACAACCTATCGCCCCCCGCCCTCCGGGTGCGGGGGCGCGGAGTTGGCCGTCCGTGCCCC
CAGCGGCGCGGTCGGCTGAAAACCACGCGGTCGTCGTCTCTCTGCGCCGGCGAACGGTGT
CCGGGCCGCGCGATGCGCGGTCGATCGGCGCCGGCGCGGAGCATCGGGCGAGCGTCTCCG
CGAACAACTTCGAACTCCGGCCTCGGCCGCACCGCGCACGCGGGGCGGCCGTCCGGACGC
TGCGCG
>Swertia_decora_JN047281
GACCCCGGTCTTAATCATATAATCATATAATAAGGTTTTGAAAAATAAAGGAGCAATAAT
CGACTTCTCGTTTTATCAAGGGGACGTTATTGCTCCTTTATTTTATTTTTTATTTCTCTA
AGGATTATTATTAGAATATATTAATTATTAATATATATTAATAATCTATATTAACAATGT
TAGTTATCAATATTGGTAACTAGTAAACTCTGGCACAACTAAGAAAAAGAGGGATATGCT
TGAAACGACATTCGAATTAGTTATAATTCGAAATAAAAAACTAGTAAAACAAAAAAAAAT
TCAAAAATTATAATAAATTCCAAGAGTAAAGAAATATAGATAGTCAAGGGG
>Alpinia_aquatica_JN043815
GACTTTTGTCTTAGTGTATCTGAATTGTTAAAAAAATGTAGCAATACCCTGAAATAACAA
TACCCCATATCTCGCTTAAGCGAGATATGGGGTATTGTTATTTTGTTTGATGTAATAGAA
TAGTATTTTCATTTTTTTGCGTGTAGCATACATATTTATTTATATTGTATAACATATTTA
GATTGTATATATGTATATTAAATACAAATAAATAAGTATATAAAGTATAAGAAATGAACT
TAACGACGAGATTTATTATCGTTTCTCGCATGTATCGTAAAAGACAGAGTAGGTGCAAAT
TCTCCCAATTTGTGACCCACCATACGATCCGTTATATAAATAGGTAAATGTTCCTTTCCA
TTATGAATAGCGATTGTATGGCCAATCATTGTGGGTATAATGGTAGATGCCCGAGACCAA
GTTACTATTATTTCTTTCTCTTCCCTCGTGTTGAGTTTTTCCATTTTTGCCGATAAATGA
TTAGCTACAAAAGGGTTTTTTTTTAGTGAACGTGTCATGTCACAGTGTATTACTCCTTTT
TTTTTTTTTACATTTTTTATTTTAAAGATTGGCATTCTATGTCCAATATCTTGAATATCT
CGATCTAAGTTAAGTATAGAGGTCAGAATAAATACAATAATGATGAATGGAAAAAAGAGA
AAATCCTTTAGCTAGAAAAGGG
>Alpinia_aquatica_JN043816
GTTTCATCTACAAATGGATGAGACTTTTGTATTAGTGTATCTGAATTGTTAAAAAAATTT
AGCAATACCCTGAAACTGAAATAACAAAACCCCATATCTCGCTTAAACGAGATATGGGGT
TTTGTTGTTTTGTTTATAGTATTTTCATTTTTTTGCGTGTAGCATACATATTTATTTATA
TTGTATAACATATTTAGATTGTATATATGTATATTAAATACAAATACATAAATATATAAA
GTATAAGAAATTAACTTAACGACGAGATTTATTATCGTTTCTCGCATGTATCGTAAAAGA
CAGAGTAGGTGCAAATTCTCCCAATTTGTGACCCACCATACGATCCGTTATATAAATAGG
TAAATGTTCCTTTCCATTATGAATAGCGATTGTATGGCCAATCATTGTGGGTATAATGGT
AGATGCCCGAGACCAAGTTACTATTATTTCTTTCTCTTCCCTCGTGTTGAGTTTTTCCAT
TTTTGCCGATAAATGATTAGCTACAAAAGGGTTTTTTTTTAGTGAACGTGTCATGTCACA
GTGTATTACTCCTTTTTTTTTTAATTCTTTATTTTAAAGATTGGCATTCTATGTCCAATA
TCTTGAATATCTCGATCTAAGTTAAGTATAGAGGTCAGAATAAATACAATAATGATGAAT
GGAAAAAAGAGAAAATCCTTTAGCTAGAAAAGGG
>Cinnamomum_longipaniculatum_KU139857
CGCCACCCATCGCCCCCGCCCCCCACGCCCGGGGCGGGGAGCGGAGAATGGCCGTCCGTG
CCCGAGCCCTCGGCGCGCGGTCGGCGGAAAAAGGAGGACACCGTGCGGCGCGGCACGGCG
TGTGGGGGTTGAGAGGCGATCCGTCGCCGATCGTACGCCGCGCCCGCATTCCGCCGCGCG
GATCCACCCGCGGGACCAGACCCGCCCGCAGCCGCGGGCGCTCGGAC
>Linum_usitatissimum_KMS0128A02I
CACAACGTCGCCCCACCCCCAGGATCTGGGACGGTGCGGATGTTGGCCTCCCGACAGCTC
GAAAGGGCCACACGGCTGGCCGAAATGAAAGTCGTCGGCGAGGGATGCCACGGTGAGCTG
TGGTTGACATGACACTACTATGGTATTGTAGCCGTGAGCGGTTCCTTGTCGGCTGCTAAG
TGATGGACCGAGAGGGGCCTAGGCCTTTTTAACTTG
>Amomum_villosum_KMS0009A02I
TGGCAACATCGCCTTTGCTCCTTGCTTTGCTGGTGCGAAGAGCGGAAATTGGCCTCGTGT
GCCCTCGGGCACAGTCGGTCGAAGAGCGGGTAGTCGGCAGTCGTCGGGCGCGATGGGTGC
TGGTCACCCTGCGCGTGAATAGAACGTCGCCCCGACGTGTTGGGATGTTTCCTCAAAGAG
ACCCTGTGCGATTGCGGCATCATGTCAAAGTGACGTGCCCATCGGATTG
>Citrus_australis_KM895163
TTTTGAAAATAACGGATCAATACTGATTCCAGCTGGGATCAGTATTGATCCGTTATTTAG
TCGGGTTTCTTTATCGGGGTTCTTTATTAGTTTTTAGATCATTTTTTTTTTAAGTATTTT
TATGCTTTTCTTTCTTTGATTTARTATTATATTGTTGGTATGCGCTAATACTACRAATAA
ATTTCTAATTTTATTATTARATTATTARATTATTAATTARAAATTCGAGGCGCATTTTCR
AATTTTA
>Salvia_schlechteri_KJ584236
CGCATCGCGTCGCCCCCCATCCATGCGCACAGCGCCGGTTGCGGGGGCGGATACTGGCCT
CCCGTACGCCTCGGCGTGCGGCTGGCCCAAATGCGATCCCTCGGCGACTCATGTCACGAC
AAGTGGTGGTTGAACTCTCAATCTCTTGCGCCGTCGTGCCGCTGCGTCGTCCGCATGGGC
ATCCATCAACGACCCAACGGTGCTGGTGCCTCAAGGCGCCACACCTTCGACCG
>Fritillaria_przewalskii_KMS0098A02I
CGCCTTGTTTCGCTCCGTGCCCAATGACCCTTCGGGTGCGGTCACGGATGCGGAGATTGG
CCCCCCGTGCCTCGTGTGCGGCGGGCTTAAGCGCGGGCTGTCGGCGTCGGGATGGGCACG
ACGAGTGGTGGACGGAGCACCAGCAGGATGTTGTGGCCCCCTGTCGCCTTAAGGGGCTCA
AGAGACCCGGACCGGGCGAGCCGTGCTCCGTACGAGGAGGGCGTGCCGTCTCGCAATG
>Pogostemon_cablin_GQ434319
CGCATCGCGTCGCCCCCTCCCCGCGCCCAAACGCGCGGCGGTGGTGGAAAGTGGTCCCCC
GTGCGCGGTGTCGCGCGGTCGGCCCAAATGTGATCCCCGGCGACGCACGTCACGACAAGT
GGTGGTTGTACCCTCAACGCGCTTTGTCGTGCACCACCGTGTCGGGACGCATGATCAGAC
CCAATGGCACGTGCGAGCACGTCGCCTTCGACCG
>Croton_cajucara_HM044814
GACTCTGGTCTTAGTGTGTACGAGTTCTTGAAAACTATAACTCTAAAAAGGGGGCTATTG
CTCCCCTTTTAGAGTTATAGTTTTTTTTTAGTATTTTTTTTCGATTTAAAATATCAAATA
ATAGATAAAGCTTTCATTTTTATGCCTTTGATATTTTTGTAGTTGTATTTTTTGTTGTAT
TTGTATTTTATAAGTTATAAGAAAGAAAAAAATGAATTTTAATATTAAATCCCTAGGATT
TAATACTATAAATTGAAATTCTTGTATCTTCTAAAAAAAAATTATTTCATTTTAATAACT
TAATAATTTTATAATAATCTTAATCTAATTTTGAAATTTTGAAATAAAGTAGAATATTGT
AATATTCTATTACGG
>Fritillaria_gibbosa_AY616722
CGCCTTGTTTCGCTCTGTTCCCATTGCCCCTTNGGGGGGTGGTAANGGATGCGGAGACTG
GCCCTCCGTGCCTTGTGTGCGGCGGGCTTAAGCGCGGGCTGTCGGNGCCGGGATGGGCAC
GACGAGTGGTGGACGGAGCACCAGCAGGATGTCGTGNCCCCCNGTCGCCTTAAGGGGCTC
AAGANACCCGAATTAGGCGAGCCGTNCTCCTTATGAGGAGGGCGTGTCGTCTCGCAATG
>Curcuma_roscoeana_KC441365
TGTATCTGAATTGTTAAAGAAATGTAGCAATACCCTGAAATAACAATACCCCATATCTCG
CTTAAGCGAGATATGGGGTATTGTTTATTTTGTTTGATTTGATGTAATGTAATAGTTTTT
TAATTTTTTGCGTATAACATACATATTTCTTTATATTGTATAACATATTTAGATATTTAG
ATTGTATATATGTATATTAAATACAAATACATAAGTATATAAAAAGTATAAGAAATGAAC
TTAACGACGAGATTTATTATCGTTTCTTGCATGTCTCGTAAAAGACAGAGTAGGTGCAAA
TTCTCCCAATTTGTGACCCACCATACGATCCGTTATATAAATAGGTAAATGTTCCTTTCC
ATTATGAATAGCGATTGTATGGCCAATCATTGTGGGTATAATGGTAGATGCCCGAGACCA
AGTTACTATTATTTCTTTCTCTTCCCTCGTGTTGAGTTTTTCAATTTTTGCCGATAAATG
ATTAGCTACAAAAGGGTTTTTTTTTAGTGAACGTGTCATGTCACAGTGTATTACTCCTTT
TTTTTTACATTTTTTATTTTAAAGATTGGCATTCTATGTCCAATATCTCGATCTAAGTTA
A
>Sinomenium_acutum_KMS0207A01I
TGCATTGCGCCACTCCCAACCCAAAGGGAGGGAGTGAAATTGGCCTCCCGTGACTCGTGT
GCGGACGGCTGAAAAAGTTGCCCGTTGGTGGCATGCACTACGCGATCAGTGGTGGTTGAC
AAAACCCATTCACCGAAATAGGATGACTTGATCGAGTAGTTGCCATCGAGGGTAAATTGA
ACCCTTGTAGCTCATATACCATG
>Fritillaria_michailovskyi_AY616731
CGCCTTGTTTCGCTCCGTTCCCACGCCCCCTCGGGGGCGGGCCACGGATGCGGAGACTGG
CCCTCCGTGCCTCGCGTGCGGCGGGCTTAAGCGCGGGCCGTCGGCGCCGGGATGGGCACG
ACGAGTGGTGGACGGAGCACCAGCAGGATGTCGTGGCCCCCCGTCGCCTTAAGGGGCTCA
AGAGACCCGGACCAGGCGAGCCGTGCTCCGTACGAGGAGGGCGTGCCGCCTCGCAACG
>Gentiana_atuntsiensis_KU512610
GACCTTGGTCTTAATCCTAATTATAGGAGGTTTTTAAAATATAAAATAAAGGAGCAATAA
TCCACTTCTTGTTTTATCAAGGGGACGTTATTGCTCCTTTATTTTATATTTTTTTCGGTA
AGGATTATTATTAGAATATGTTAATAATCTATATTGGTAACTAAGATATAAAGAAGAAAA
AGAAGAATATGTTTGAAATGACATTACAATTATAACAAATTCTAAATAAAAAACCGATAA
AATAGTATCAAAAATTGAAAGACTAAAGAAATACAGAATACAGATAGTCAAGGG
>Crataegus_okennonii_KC251631
GACTTTGGTCTTAATATATATGAGTTCTTGAAAGTAAAGGAGTAATAAAAAATTTCTTGT
TATATCAAGAGGTTTGTTATTGCTCCTTTACTATTTAGTTTTAGTATTTTTTTAGTTATT
ACTTAACTATTTGTTTTATTCTTTTTTTTTTTTTTTAGTAAAAAAAAAAAAGAATAAAGT
TTTCAATTTAGGTTGTATTTTATCTTAAATTTAGGTTGTATTTTATCTTACAAGTAATGC
TAAATGGCGGAAAAATTA
>Crataegus_okennonii_KC251632
GACTTTGGTCTTAATATATATGAGTTCTTGAAAGTAAAGGAGTAATAAAAAATTTCTTGT
TATATCAAGAGGTTTGTTATTGCTCCTTTACTATTTAGTTTTAGTATTTTTTTAGTTATT
ACTTAACTATTTGTTTTATTCTTTTTTTTTTTTTTTAGTAAAAAAAAAAAAGAATAAAGT
TTTCAATTTAGGTTGTATTTTATCTTAAATTTAGGTTGTATTTTATCTTACAAGTAATGC
TAAATGGCGGAAAAATTATT
>Codonopsis_pilosula_var._modesta_KPS0058A03P
GATCTTGGTCTGAGTGTATATGAGTTTTTGAAGGAAAAGGAGCAATAACCCCTTTCTTGT
TCTATCAAGAGGGCGTTATTGGTCCCCCCTTTTTCTTTTTTGGGGGGCTTTGTTTGAGTA
TCGTACTTTCCTTTCCTATTTTTTCTATATTTCTATATTTATACCCTCTTCTCAATCTTT
TGTGCAGTTATTATATTCAATATGCAATAACAGTTGGAATATCATTTTTTCTTTCTATGG
AAAACATAGTAGAGGGG
>Tetradium_ruticarpum_KPS0091A03I
CGCATCGTTGCCCCACCCCCACCCCCACCCCGGGGGCCTGGCGGTGCGGGCGGATAATGG
TCTCCCGTGCGCTCCCCGCTCGCGGTTGGCCCAAATTCGAGTCCTTGGCGACCGGAGCCG
CGACAATCGGTGGTGAAAAGCCTCTCGAGCTCTAGTCGCGAGCCCGCGTCTCTGTTTCAG
GACTCAGGGACCCTGATGCTCCGCGCAAGCGGTGCTCGCATCG
>Aconitum_tatsienense_KY417534
GATTTAGGTCTTGGTGCATGTCTGGCTTAGTGTATATGAGTCATTGAAGTTGCAGGAGTA
ATACCCTATTTCTTGTTCTGTTAAGAGGCTGGGTATTGCTCCTGCATTTTTTTGTATTAA
GTAAAAAATTGACTTTAACAGATTGGTGTTGGTTTGGTGAATTCTAGATTATTAGACTAT
TATGATTATATGATTATGTTCCTCAAAAATTTTTTTATTTGATAAAGC
>Mentha_aquatica_AY643658
TAATGTGTAGGAGTTTTTGAAAATAGACTAGATAAATATAAGGAGCAAGAAACCCTTTTT
GATAAAACAAGAAAGGGTTTCTTGCTCCTTTATTTTCTTTTCAATTAGGAGCCTTTTTCT
ATATTTTCTAGTAGTATTGGACTTACCTAGAATTTTTCTTTCCATTACAGAATAAAAAAA
GAAGATAAAAAAACGATGGAAATTCCATCTTTTGTTTTACAATTTCTAAAAAAGTTGAAA
TTGAAAATTGCTAAAG
>Mentha_aquatica_AY643659
TAATGTGTAGGAGTTTTTGAAAATAGACTAGATAAATATAAGGAGCAAGAAACCCTTTTT
GATAAAACAAGAAAGGGTTTCTTGCTCCTTTATTTTCTTTTCAATTAGGAGCCTTTTTCT
ATATTTTCTAGTAGTATTGGACTTACCTAGAATTTTTCTTTCCATTACAGAATAAAAAAA
GAAGATAAAAAAACGATGGAAATTCCATCTTTTGTTTTACAATTTCTAAAAAAGTTGAAA
TTGAAAATTGCTAAAG
>Valeriana_chilensis_HQ878131
CGCATCGCGTCGCCCCCCCTCCCCGCATCCCCCTCACAGGGGCGCGGCGTGCGGAGGGGG
GCGCGGATGATGGCCTCCCGCCCCCATCGGGCGCGGCTGGCCCAAAACACGGTCCCCCGG
CGGCGGACGTCACGGCGAGTGGTGGTCGAATATGCCCTCTGTTCGCGCCGTGGCCCTCCC
CGTCTTCCGGGCACGAATCGACCCATACGCGCGGTCCACAAGACGGCGCTCCGA
>Salvia_guaranitica_KC473181
GTTATGCATGAACGTAATGCTCATAACTTCCCTCTAGACCTAGCTGCTATCGAAGCTCCA
ACAAATGGCTAAGACTTGTTTTTAGTGTGTAGGAGTTTTTGAAAATAGAATAGATAAACA
TAAGGAGCAATAAACCCTCTTTTGATAGAACAAGTAAAGGGTTTATTGCTCCTTTATTTT
CTTTTCAATTTAGGAGTCCTTTTCCATATTTTCTAGTAATATTGTACTTTATTCTTTCTA
TTCGAGAATAAAGAAAGAAAAAAAAAAAATGATTGAAATTCTATCTTTTGTTTTACAATT
TCTAAAAAAATTTAAATTGAAAAACTGAATTCATAAATAAAAAAGTAAATAAATAGAAAA
ATTCTAAATCTAATTTATAGTAGAGGG
>Amomum_subulatum_KF304450
TGGCATAGTCGCCTTTGCTCCTTGCTTTGCTGGTGTCAAGCGTGGAAATTGACCTCGTGT
GCCCTCGGGCACAGTCGGTTGAAGAGTGGGTAGTCGGCAATTGTTGGGACCGATGGGTGT
TGGTCGCCCTGTGCGTGAATTGAACGTCGTCCCCGTTGCGTCGGGATGAGTCCTCAAGAG
ATCCTGTGTGATTGCGGCTTCGTGTGAAAGTGCCGTGTCCATCATATTG
>Amomum_subulatum_KF304451
TGGCATAGTCGCCTTTGCTCCTTGCTTTGCTGGTGTCAAGCGCGGAAATTGACCTTGTGT
GCCCTCGGGCATAGTCGGTTGAAGAGTGGGTAGTCGGCAATTGTTGGGACCGATGGGTGT
TGGTCGCCCTGTGCGTGAATTGAACGTTGTCCCCGTTGCATCGGGATGAGTCCTCAAGAG
ACCCTGTGTGATTGCGGGATCGTGTGAAAGTGTCGTGTCCATCATATTG
>Corydalis_yanhusuo_KMS0066A01I
CGCACCGAGTCGCCCCCATCCCTCTACTTACCGAGAGGCGGCGGGAGCGGATAGTGGCCC
CCCGTGCGCACTCCGCGCGGCCGGCCCAAACACAGGCCCCGGGAGGCCGACGTCACGATC
CGTGGTGGTTGTAAAAGACACGCCCTCGAAACCGGATCCCGTGCACGCCGCGCCGCGAAA
CCCGGAGGGCCACAGCGACCCCCCAGGGCTGTCCTTGCACCGCAAGGACGGCGCCCACTC
TG
>Amomum_subulatum_KF304453
TGGCATAGTCGCCTTTGCTCCTTGCTTTGCTGGTGTCAAGCGCGGAAATTGACCTCGTGT
GCCCTCGGGCACAGTCGGTTGAAGAGTGGGTAGTCGGCAATTGTTGGGACCGATGGGTGT
TGGTCGCCCTGTGCGTGAATTGAACGTCGTCCCCGTTGCGTCGGGATGAGTCCTCAAGAG
ATCCTGTGTGATTGCGGCTTCGTGTGAAAGTGCCGTGTCCATCATATTG
>Codonopsis_pilosula_var._modesta_KPS0058A03I
CGCATCGCGTCGCCTCCCTTAACTTAATTGTTTACAAAACAAGTCAAGGAAAGGGGGAGC
GGATACTGGCCTCCCGTGCCTTGCGGCGCGGCTGGCTCAAAACGGAGTCCCCCGCGAAGG
ACGCACGACAAGTGGTGGTTGATAACAAGGCCCTCGCGTCCCGTCGTGCGCACGTCCTGC
GATGGGTTGGCTCTCGTGACCCTGACGCGTCTAGGCTTAAGCCTAAGGCGCTCCGACCG
>Tetradium_ruticarpum_KPS0091A03P
GATTTTGATCTTTGTGTAGACGAGTTTTTAAAAATAACGGATCAATACCGACCCCTTAAG
GGGGTCGGTATTGATCCGTTATTGAGTCGGTTTCTTTAGTAGTTTTTTATTTACATCTTT
TTTTATTTTAATTTAAAGTATTTTTATGCTTTTCGTTCTTTTCTTTGATTTAGTATCATA
TATTTTGTATGCGCTAATACTACTAAGAAAATTCTAATTTTATTAATTTATAAATTAGTA
AATTAGAATCTAATTTTTTAATTTTTACTATTAATTTAATAGAAAAGAAAAGAGAAAGGT
TGTAGTTTTCTGCCCTTGGATCTTCATGAATCTTCATAAATAAGATAAAAAAATAATGAT
CAATGATTGAAATGGAGATTTTTGTAGTTCAAAATTTTGTAAATAACAGAATTAAAGGGG
CGGATGTAGCCAAGTGGATCAAGGCAGT
>Styrax_tonkinensis_KPS0037A02I
CACATCACCCTGCGCCCTCCCAGCACTCCTTCTGGCGTCTGGTGTCTGGGGCGTGGTATA
TTGGCCCCCCGTGCCCTGTGGAGCGCGGTCGGCCTAAAATGGCATGCATGACATCTGTCG
ACACAAAACAGTGGTTGGCGATTAGTCGTTACTATCCTGTGGTGTCGCTTGCGGTGTCGG
TTGTGTTGTAGACCCAGAGTGCCGTTGCGACGGTGCCTCGGTTG
>Terminalia_myriocarpa_KR533037
CACTTTGGTGTTAGTGTAAGTGTTTATGAGTTTTTGATTTGAAGTGAGAGTAAAGGAGCA
ATAATCAACACTATTGATAAAACAAGAAATTGGTTATTGCTCCTTTACTTAGTGTTCTTT
TATTAATATTATATTAATAAAAAATTCTTTAGTTTAAAGATCAACATAAGAAAAAAAAGT
ATTCGAGTCTTATAGAGATTGGCTTTTTTGTATATAAAATTATATAGAGAGAGTCCTTCT
TTTTTTTTTTAATCTCKGTAAAATWTTAAATATTTAAAATGGAAAAAAAGTTWTAATTYT
TTCAAAATTTGAAATTAAAAAACGTGAAAAATTGAAATATTTTCAATACAATAAATCATT
ACAATACAATAAAAAATTWTTAATTTGAATTYTTTTTTTTTTTTTATAAATAATATTTAT
TATTTATATTTTATACTAAAATAAATAGTAGATAATACTATTTATTCTTATTATATTC
>Aster_tataricus_GQ434543
CGCATCGCGTCGCTCCCACCATTCCTTCCTTCGGGATGCTTGGTTGGGGGCGGATAATGG
CCTCCCGTTCCTCACCGAGCGGTTGGCCAAAATAAAAGTCCCCTTTGATGGATGCACGAC
TAGTGGTGGTTGACAAAACCCGGTATTGTGTCGTGTGTCATGTCGAAAGGGTGCATCTTA
GTAGACCCAACGCGTTGTCRCGAAGCAACGCATCGACCG
>Aster_tataricus_GQ434542
CGCATCGCGTCGCTCCCACCATTCCTTCCTTCGGGATGCTTGGTTGGGGGCGGATAATGG
CCTCCCGTTCCTCACCGAGCGGTTGGCCAAAATAAAAGTCCCCTTTGATGGATGCACGAC
TAGTGGTGGTTGACAAAACCCGGTATTGTGTCGTGTGTCATGTCGAAAGGGTGCATCTTA
GTAGACCCAACGCGTTGTCGCGAAGCAACGCATCGACCG
>Gentiana_ligustica_KF536697
GACCGAGGTCTTAATCCTATAATTAGAATATAGGATTAAGAATTAAAATAAAGGAGCAAT
AATACACTTCTTGTTTTATCAAGGGGGCGTTATTGCTCCTTTATTTTAATTCTAGTTTGG
TAAGTATTATTATTAGAACTAATTCTTATTCTTAGAATATATTAAGAATCTATATTTGAA
TATTAGTTATCAATATTCGTAACTAAGATATAAAGAAGAATATGTTTGAAATGACATTAG
AATTTTAACAAATTCTAAATAAAAAACTAGTAAAACAAAAAAATGAAAATAGTATCAAAA
ATGTAAAGACTAAAGAAATACAGATAGTCAAGGG
>Gentiana_ligustica_KF536696
GACCTCGGTCTTAATCCTAGAATTCTATTATATAATTCTAATATAGGATTATTCTAATAT
AGGATTAAGAATTAAAATAAAGGAGCAATGTGGATTATTGCTCCTTTATTTTAATTCTAG
TTCGGTAAGGATTATTATTAGAAATTATTTTAAGAATATTAAAATAATCTATATTTTAAT
ATTAGTTATCAATATTGGTAACTAAGATATAAAGAAGAAAAAGAAGAATATGTTTAAAAT
GACATTACAATTATAACAAATTCTAAATAAAAAACTAGTAAAACAAAAAAATATAAAAAA
GAGTGAAAACAAAATAAAACAGTATCCAAAATGTCAAGACTAAAGAAATACAGATAGTCA
AGGG
>Ephedra_intermedia_KMS0081A03I
CAAACCACAATTCGCCCCCCGGCTCATGTCGTCGGGGGGACGGCCTTGACCGTCCGGTCC
GCCTCGGCGGTGCGGTCGGTTGAAATACAAAAGGGGACCTTCGCATGCTCTCCGACGGTG
GGAGGTTGCGCATCGCGGCCCGCTTCCCGGGAGGGGTCGCATCCGGCACCGACCGTGCGG
GAGATGCTGCGCGAGGTTTCCCGATCGGAAAAGGACTTCATCGAAGGCGGGAGTTATTCC
CGTCACAGACG
>Prunus_alleghaniensis_AY500607
GACTTTGGTCTTAGTATATACGAGTTCTTGAAAGTAAAGGAGCAATAAAAAATTTCTTGT
TATATCAAGAGGTTTGTTATTGCTCCTTTACTATTTAGTATTTTTTTTATTTACTATTTA
ACTTTACTATATTGTTCTATATTTTTTTTTTAGTTAATTTACTACAAAATTAAATTAAAA
TATTAAAAGTTTATTTTATGTTGTATTTTATCTTACAAGTAATGATAAATGGTGTAAATA
TTTGTAATAGTACAAGGG
>Ephedra_intermedia_KMS0081A03P
TTAGATAGAATTCTAGGTATTCCTTTCATCGTACCAAACCTCTAAAGGAGGTTTGGTACC
TTATCTGTCTTTGTTCATATCCACATTATAAGATATCGAGTTTTTTACTGTTGTATTTGA
GGATATATAAGGAATTTGAATTAGATATGTGCATCCAGCAGGAATTGAACCCGCGAGTTC
GCCAATTATGAGTTGGGCGCTTTAACCATTCAGCCATGGATGCTGGAGAAAAGCTCATCC
GGAATAATCAATTCATTCGATAATATGAGTGAGTATCGACTTAGGGTAGCCAAGTACTCA
TATCCCAATCATGCCAAACATAGAAAATGCAACGGAAAAACTTGTGGGAGTGAGTACCGA
TCTTGCAACACTTGGATTTCCTGGAATAAGTCGCCCACATTCCGTAGGATGAACAGAAAA
CAACTCTTTTCTTGAAAGTAATGTTGATTAGATAGATTTTA
>Gentiana_crassicaulis_JX966268
CGCATCGCGTCGCCCCCCCAACAYCGTGCATGAAACATTGCCGGTTGTCGGAGGGGCGGA
TATTGGCTTCCCGTGCTTCGGTGCGGCTGGCCTAAATGCAAGTCCCTTGCGACGGACACG
ACGACAAGTGGTGGTTGATTGCCTCAACTAAGGTGCTGTCGCGCGTTACCCCGTCGGATG
AGGAGACTTCTTTGACCCTAATGCAAGCGTTGTCACGACGCCTGCCACGACCG
>Cinnamomum_appelianum_KU139817
CGCCACCCATCGCCCCCCCGCGCGGCATTCCCATGCCCCGCCGGGGAGCGGAGACTGGCC
GTCCGTGCCCGAGCGATCGGCGCGCGGTCGGCAGAAAAGGAGGACACCGTGCGGCGCGAC
ACGGCGTGTGGGGGTTGTGAGAGGCGACTCGTCGCCGATCGTACGTCGCGCCCGCAATCC
GCCGCGCGGTGCCACCCGTGGGACCATACCCGCCCGCAGCCGCGGGCGCTCGGAC
>Lonicera_confusa_JX669521
CGCATCGCGTCGCCCCCCCACCCCGCTTCCCACAGGGTCGCGAGCGGCGGGGGGCGCGGA
CAATGGCCTCCCGTGCCCCCGGGCGCGGCTGGCCCAAAATCGAGTCCCCGGCGGCGGACG
TCACGACGAGTGGTGGTCGTAACATTCCTCTTATCACGTCGTGCGGTTCCCCGTCGCCCG
GGCGACCGAGTGACCCTGACGCGTCGTCGCGCGACGGCGCTCCGACCG
>Ephedra_major_AY849361
GTTATGCATGAACGTAATGCTCACAATTTTCCTCTTGATTTGGCATCAATGGAATTCAAT
TCTATAGATGGTTAATTAGATAGAATTCTAGGTATTCCTTTCATCGTACCAAACCTCTAA
AGGAGGTTTGGTACCTTATCTGTCTTTGTTCATATCCACATTATAAGATATCGAGTTTTT
TACTGTTGTATTTGAGGATATATAAGGAATTTGAATTAGATATGTGCATCCAGCAGGAAT
TGAACCCGCGAGTTCGCCAATTATGAGTTGGGCGCTTTAACCATTCAGCCATGGATGCTG
GAGAAAAGCTCATCCGGAATAATCAATTCATTCGATAATATGAGTGAGTATCGACTTAGG
GTAGCCAAGTACTCATATCCCAATCATGCCAAACATAGAAAATGCAACGGAAAAACTTGT
GGGAGTGAGTACCGATCTTGCAACACTTGGATTTCCTGTTGGATTTCCTGGAATAAGTCG
CCCACATTCCGTAGGATGAACAGAAAACAACTCTTTTCTTGAAAGTAATGTTGATTAGAT
AGATTTTATGG
>Aconitum_pauciflorum_KY417506
GATTTAGGTCTTGGTGCATGCCTGGCTTAGTGTATATGAGTCATTGAAGTTGCAGGAGTA
ATACCCTATTTCTTGTTCTGTTAAGAGGCTGGGTATTGCTCCTGCATTTTGTTTGTATTA
AGTAAAAAATTTACTTTAACAGATTGGTGTTGGTTTGGTGAATTCTAGATTATAATACTA
TTATGATTATATCATATGATTATGTTCCTCAAAATTTTTTTTTTTATTTGATAAAGC
>Curcuma_sp._2_JC-2013_KC441378
TGTATCTGAATTGTTAAAGAAATGTAGCAATACCCTGAAATAACAATACCCCATATCTCG
CTTAAGCGAGATATGGGGTATTGTTATTTTGTTTGATGTAATGTAATAGTATTTTCATTT
TTTGCGTATAGCATACATATTTATTTATATTGTATAACATATTTAGATATTTAGATTGTA
TATATGTATATTAAATACAAATACATAAGTATATAAGTATATAAAGTATAAGAAATGAAC
TTAACGACGAGATTTATTATCGTTTCTTGCATGTCTCGTAAAAGACAGAGTAGGTGCAAA
TTCTCCCAATTTGTGACCCACCATACGATCCGTTATATAAATAGGTAAATGTTCCTTTCC
ATTATGAATAGCGATTGTATGGCCAATCATTGTGGGTATAATGGTAGATGCCCGAGACCA
AGTTACTATTATTTCTTTCTCTTCCCTCGTGTTGAGTTTTTCAATTTTTGCCGATAAATG
ATTAGCTACAAAAGGGTTTTTTTTTAGTGAACGTGTCATGTCACAGTGTATTACTCCTTT
TTTTTTACATTTTTTATTTTAAAGATTGGCATTCTATGTCCAATATCTCGATCTAAGTTA
A
>Aconitum_campylorrhynchum_KY417272
CACACAGCGTCGCACCCCGTCAACCACGTTGTCGGGGAGCGGAGATTGGCCCCCCGGGCC
CCTGCGGGCACGGTCGGCACAAATGTTTGTCCCCGGCGGCGAGCGTCGCGGTCAGTGGTG
GTTGTATTTCTCATCCTCCTAAGACATCAAGACGCGTCGTCCTCGTTGCACGTTGGGACA
CATCGACCCCAAGGAGCTGCTTCGTGCGGC
>Panax_ginseng_KX674875
CGCATCGCGTCGCCCCCCAACCCATCACTCCCTTGCGGGAGTTGAGGCGGAGGGGCGGAT
AATGGCCTCCCGTGTCTCACCGCGCGGTTGGCCCAAATGCGAGTCCTTGGCGATGGACGT
CACGACAAGTGGTGGTTGTAAAAAGCCCTCTTCTCATGTCGTGCGGTGACCCGTCGCCAG
CAAAAGCTCTCATGACCCTGTTGCGCCGTCCTCGACGTGCGCTCCGACCG
>Panax_ginseng_KX674876
CGCATCGCGTCGCCCCCCAACCCATCACTCCCTTGCGGGAGTTGAGGCGGAGGGGCGGAT
AATGGCCTCCCGTGTCTCACCGCGCGGTTGGCCCAAATGCGAGTCCTTGGCGATGGACGT
CACGACAAGTGGTGGTTGTAAAAAGCCCTCTTCTCATGTCGTGCGGTGACCCGTCGCCAG
CAAAAGCTCTCATGACCCTGTTGCGCCGTCCTCGACGTGCGCTCCGACCG
>Lithospermum_rzedowskii_FJ763205
CGCATCGCGTCACCCATCCCCAATTCTCGTGGATGTGGTGGATTGTGACCTCCTGTGCCC
TGAGGTGCAGTTGGTCGAAATTCGAGCTCGGAGTCAAGGACTTCACGACAAGTGGTGGTT
GGACGACCAACTCGCGTCATGTCGTGTGCCAAACCTTCGTGGCTCTCAAGACCCTAAGGC
ACGTGCTGCCCGACTCTTGGGTCGGAAAACTCGTGCTACGACCG
>Forsythia_suspensa_KF366081
AAATAAAGGAGCAATAACGCCCTCTTGATAGAACAAGAAAGGGTTTATTGCTCCTTTATT
TTCTTTTTAATTACTACTACTTTATTTTTTAGTAATATTGTACTTACATAGACTTTTATT
CGTTACATTACCGAAAAAGAACGAAAAAAGATTATTTTTCTTAGGGGTTAATTGATGATT
AAGTATTATTTGTTCGTTCTATATGGCATTTTTTATTTTCATTTATCTACCTATCTTTTG
GGAAGTTTTTTTGACATTTTAATTTGAAATTAAAACGATAAAAATTCGAATTTTTGCTTA
ATCTTTTTATCTTAGAGATAAGAATATCTCAGAAATAAGAAAGAAGATAAATGAAATGGT
CGAAATTCAACCTTTTGTCTTAAAATAAAAAAAATC
>Sophora_flavescens_KX674933
CACATCGTTGCCCCAATGCCTCAGCCCTGTTGCTAGGCATAGTAAAGGGGTGAATGTTGG
CTTCCCGTGAGCGATGCCTCGCGGTTGGCTGAAAATTGAGTCCGTGGTGGAGTGCGCCGC
GATGGATGGTGGTTGAGTAAGAGCTCGAGACCGATCGTGTGTGTCACCCCTACCGGATTT
GTGACTCTTTGACCCATGAGCGGCCGTTGGCTGCCCACGACG
>Citrus_trifoliata_GQ435439
TGGTCTTTGTGTAGGCGGGTTTTTGAAAATAACGGATCAATACTGACCCCCAGCTGGGGG
TCAGTATTGATCCGTTATTTAGTATTTAGTCGGGTTTCTTTATCGGGGTTCTTTATTAGT
TTTTAATTCATTTTTTTTTTTTTTTTTTTTTTTTAAGTATTTTTATGCTTTTCTTTCTTT
GATTTAGTATGATATTGTTGGTATGCGCTAATACTACTAATAAATTTCTAATTTTCTTAT
TAGATTATTAATTAGAAAGTCGAGTCGCATTTTCTAATTTTACAGTTAATTTCATAGCAA
AGAAAAAAGACAATAGAAAGGTTGTAGTTTTCTGCCCTTCGATCTTCATTTGGCTCTTCA
TAAGTAAGATAAGATAAACAAAAATAATCAATGGTTGAATTTGAGATCTTTGCATTTCAA
AATTGTGTAAATAGCGGAGGG
>Aconitum_apetalum_KY417452
GATTTAGATTTAGGTCTTGGTGCATGCCTGGCTTAGTGTATATGAGTCATTGAAGTTGCA
GGAGTAATACCCTATTTCTTGTTCTGTTAAGAGGCTGGGTATTGCTCCTGCATTTTGTTT
GTATTAAGTAAAAAATTTACTTTAACAGATTGGTGTTGGTTTGGTGAATTCTAGATTATA
ATACTATTATGATTATATGATATGATTATGTTCCTCAAAATTTTTTTTTTATTTGATAAA
GC
>Gentiana_decumbens_KU512555
GACTTCAGTCTTAATCCTATAATATAGGATTAAGAATTAAAATAAAGGAGCAATAATCCA
CTTCTTGTTTTATCAAGGGGGCGTTATTGCTCCTTTATTTTAATATTTTAATTTTATTTC
GGTAAGGATTATTATTAGAAATTATTATTAGAATATTTTAATAATCTATATTCAATATTA
TCTATATTAAAATATTGACATTACAATATAACTAATTCTAAAAAAACTAGTAAAACAAAA
AAATATAAAAAAGAGTTAAAAAAAGAAAATAGTATCAAGAATTTAAAGACTAAAGAAATA
CAGATAGTCAAGGG
>Gastrodia_elata_KPS0103A01I
CACATTATGTCGCTCCGCGCCCGAGCGCACGCCGTCGGCACGGAGATGCAGACTGGCTCC
TCACGCTTACAGGCGCGGTTGGGCTGAAGTGCGAGTTGCACCACTCTCGCTGTGGTTGGG
GCCGACAAGGGTGGGAGGAAACATTGTGTGCCTCAGACATTTGTCTTGCGCCGCGGCCCA
CGGGGGCAGGTTGCGCTCTCGAGATCTCGAATCCCTGCACCGCACGCCCACGGCAGCTAG
GAATG
>Senna_siamea_JQ301842
CGCATTGCTGTCCCAAACCCAGACGCCCCTCGAACTGATCGGAGGGGGGGAGGCGCTTGG
GCGAAAGTTGGCCTCCCGCGAGCATTGCCTCGCGGATGGTTGAAAAACGAGCCCACGAGT
GATGACCGCCACGTTCACGGTGGACGAGCGAAAGCCTCGAGCCCGACCGTGCGCATGATG
TCCCTTTGTCTAGGCTGCGAGACCCGTGCAAGCAAGAAAGCGCTCACAACG
>Lycium_californicum_KT761030
GATCCCAGTCTAGTCTATAGGAGGTTTTGAAAAGAAAGGAGCAATAATCATTTTCTTGTT
CTATCAAGAAGGTGCTATTGCTCCTTTCTTTTTTTCTTTTTATATTATTAATTTACCAGT
ATTTTACTTATATAGACTTTTTGGTTTACATTATAGAAAAAGAAGGAGAGGGTATTTGCC
TGCATTTATTCATGATTGAGTATTCTATTTTGATTTTGTATTTATTTTAAATTGTAGAAA
TATAACTTGTTCCTCTTGTTGCTAATGTTACTATATCTTTTTTATTTCATTTCTAAAAAA
AATCTAATTTTGACTTCATATTCTTATCTTTGAAATAAGAAAGAAGAGATATTTTCGAAC
TTTAATCTTTTGTTTTCGAATTTAAATAATGTAAAAATGGAATGTAAGTACGCGAGGGG
>Syzygium_austrocaledonicum_EF026623
ACACATGGCGTTGCCCCTAACCCCTCGCTTTGAATTGAGCGGGCGGGACTTGGGTGCGTA
TATTGGCCTCCCGAGATGACCTTATCCCGGTTGGCCCAAAATCGAGCGTCGGAGCGATTA
GCACCACGACATTCGGTGGTTGATGAGACCCCAATGATCAATGTCGTGCGTGTCGCTCAC
GCACATGCTCCACGAATCTACCTTTCACCAAC
>Amomum_ghaticum_KF304440
TGGCATCATCGCCTTTGCTCCTTGCTTTGTTGGTGCCAAGTGCGGAAATTGGCCTCGTGT
GCCCTCGGGCACAGTCGGTCGAAGAGCGGGTAGTCGGCAGTCGTCGGGCGCGATGGGTGC
TGGTCACCCTTGTGCGTGAATAGAACGTCGCCCTCGATGTGTTGGGATGCGTCCTCGAGA
GACCCCGTGCGATTGCGGCATCGCGTGAAAGTGCCGTGTCCGTCGGATTG
>Polygonatum_sibiricum_KX375085
CGCCTCGCGTCGCTCCGCGCACCCCGCCCCCCGGCCCCGGGGAGTCGGCGGGCGCGGACG
CGGAGATTGGCCCCCCGTGCCTCGCGGCGCGGCGGGCCGAAGTGCGGGCCGCCGGCCGGG
ACGGACGCGGCGAGTGGTGGACGGACACGTACGGCGCTTAACGCCGCCTCCGGCCCCCGG
CCCCAGCGGCGCATGCAAAGGAACCCACGCCGAGCA
>Asarum_sieboldii_var._seoulense_KPS0027A01I
TGCTATGCGTCGCTCCCACATCCGTCTCGGATATAGGACGCGGATATTGGCTATCCGTTC
AAATCATTGCGCGGTTTGCCTAAAATTTGGACCTTTGGCGGGCTGCGATACGTCTAGTGG
TGGTTGTTGGCTCATTGTTAGCCGCGATTGACAGAAGGACGCGTCGATGCCCCGCCTTAA
GGTTTGCCTTTGGAACCCAAGTCGGGGGTCTTTTGACTTTCGAACAG
>Coptis_teeta_KMS0064A02I
CGCACAGCGTCGCACCCCGCCACTCTTGCTGGACGGGGAGCGGAGATTGGCCCCCCGGGC
ACCCGTTGCCCGGTCGGCTCAAACGATTGTCCCCGGCGACGAGCGTCGCTATCGTGGTGG
ATCGAAAGCTAAGACAGAGGCAGTCTCGCCGCCACAGCAGGGACAGACCGGCCCCCGGAC
GCCGTCACCGACGGCGCTCACCATG
>Lindera_aggregata_KX675161
TACTTTGGTATTAGTGTATACGAGTCGTTGAAGGATCAATACCAAACTTCTTAATAGAAC
AAGAAGTTTGGTATTGGTCCATTTGGTTCAGTAGTGTTTTATTCACATAATCGTTTTTCA
TTTTCATTTCTTTTATTCAACTTATGAAAACCGCTGGTTATTTCATGATCGAATATCGTA
GTTTCTTCTGTACCAACCTGCAATTTATATACTTTTATTCTTTAAAAGAATTTGATTTTA
GGAAAAAATCAAAGCATTTTTTTTTTTTTATGTACAATATCTGTATTTCAGCAGGAAGGA
GAGTGAAGTAATAAAGACTAAATAAAAAAATAATGAATGGTGAAAATGG
>Lycium_californicum_KT761035
GATCCCAGTCTAGTCTATAGGAGGTTTTGAAAAGAAAGGAGCAATAATCATTTTCTTGTT
CTATCAAGAAGGTGCTATTGCTCCTTTCTTTTTTTCTTTTTATATTATTAATTTACCAGT
ATTTTACTTATATAGACTTTTTGGTTTACATTATAGAAAAAGAAGGAGAGGGTATTTGCC
TGCATTTATTCATGATTGAGTATTCTATTTTGATTTTGTATTTATTTTAAATTGTAGAAA
TATAACTTGTTCCTCTTGTTGCTAATGTTACTATATCTTTTTTATTTCATTTCTAAAAAA
AATCTAATTTTGACTTCATATTCTTATCTTTGAAATAAGAAAGAAGAGATATTTTCGAAC
TTTAATCTTTTGTTTTCGAATTTAAATAATGTAAAAATGGAATGTAAGTACGCGAGGGG
>Panax_notoginseng_U41685
CGCATCGCGTCGCCCCCCAACCCATCATTCCCTCGCGGGAGTCGATGCGGAGGGGCGGAT
AATGGCCTCCCGTGTCTCACCGCGCGGTTGGCCCAAATGCGAGTCCTTGGCGATGGACGT
CACGACAAGTGGTGGTTGTTAAAAGCCCTCTTCTCATGTCGTGCGGTGACCCGTCGCCAG
CAAAAGCTCTCATGACCCTGTTGCGCTGTCCTCGACGCGCGCTCCGACCG
>Panax_notoginseng_U41684
CGCATCGCGTCGCCCCCCAACCCATCATTCCCTCGCGGGAGTCGATGCGGAGGGGCGGAT
AATGGCCTCCCGTGTCTCACCGCGCGGTTGGCCCAAATGCGAGTCCTTGGCGATGGACGT
CACGACAAGTGGTGGTTGTTAAAAGCCCTCTTCTCATGTCGTGCGGTGACCCGTCGCCAG
CAAAAGCTCTCATGACCCTGTTGCGCTGTCCTCGACGCGCGCTCCGACCG
>Lycium_californicum_KT761034
GATCCCAGTCTAGTCTATAGGAGGTTTTGAAAAGAAAGGAGCAATAATCATTTTCTTGTT
CTATCAAGAAGGTGCTATTGCTCCTTTCTTTTTTTCTTTTTATATTATTAATTTACCAGT
ATTTTACTTATATAGACTTTTTGGTTTACATTATAGAAAAAGAAGGAGAGGGTATTTGCC
TGCATTTATTCATGATTGAGTATTCTATTTTGATTTTGTATTTATTTTAAATTGTAGAAA
TATAACTTGTTCCTCTTGTTGCTAATGTTACTATATCTTTTTTATTTCATTTCTAAAAAA
AATCTAATTTTGACTTCATATTCTTATCTTTGAAATAAGAAAGAAGAGATATTTTCGAAC
TTTAATCTTTTGTTTTCGAATTTAAATAATGTAAAAATGGAATGTAAGTACGCGAGGGG
>Plantago_asiatica_KPS0166A01P
GACTTGTTCTTAGTGTATAGGAGTTTTTGAAAATAGAATAGAGAAAATAAAGGAGCAATC
AACTCTTTCTTGTTTGATCTTTGATCAAGATAAGGAGGGGTATTGCTCCTTTATTTTCTT
TTAAATTCGTATAGTCTTTTCTTAGAAGAATCAAATCATCAAATAGTTTTCAAAATCCAA
TAAACTTAAACTACTAAAATTAAAAATGACTATACTTAGTAAGTTATAGATTCTAGTAAG
TT
>Crataegus_wilsonii_KC251725
GACTTTGGTCTTAATATATATGAGTTCTTGAAAGTAAAGGAGTAATAAAAAATTTCTTGT
TATATCAAGAGGTTTGTTATTGCTCCTTTACTATATTAGTTTTAGTATTTTTTTAGTTAT
TACTTAACTATTTGTTTTATTCTTTATTTTTTTTTTAGTAAAAAAAAGTAAAAAAAAAAA
AAAGAATAAAGTTTTCAATTTAGGTTGTATTTTATCTTACAAGTAATGCTAAATGGCGGA
AAAA
>Astragalus_chinensis_HM142297
CATATCGTTGCCTGATGCCTATTGCAGTGTGATAGGAACTTTTAGGGCGAATGATGGCTT
CCCGTGAGCTTTGTTGCCTCGCGGTTGGTTGAAATGTGAGTCCTTGGTGGGGTGTGCCAT
GATAGATGGTGGTCGAGTTAGCACGAGACCAATCATGTGTAGGCCCCCCATAATATGGCC
TCCATGACCCACATGCGTCTTTTGACGCTCATGA
>Plantago_asiatica_KPS0166A01I
CGCATCGCGTCGCCCCCTACACCAATTTGGTGAGGGGGCGGATAATGGCATCCCGTTAGC
TCGGTTTGCCCAAAAAGGATCCCTCATCGATGGATGTCACAACCAGTGGTGGTTGAAAGA
TCATTGGTGCCGTTGTGCTTCACTCCGTCGCATGCTTGGGCATCGTTACAAAACAATGGT
GCTAACGCGCCTTCGACCG
>Scopolia_japonica_HQ216187
GATCCCAGTCTAGTCTATAGGAGGTTTTGAAAAGAAAGGAGCAATAATCATTTTCTTGTT
CTATCAAGAGGGTGCTATTGCTCCTTTCTTTTTTTCTTTTTATATTATTAATTTACTAGT
ATTTTACTTACATAGACTTTTTTGTTTACATTATAGAAAAAGAAGGAGAGGGTATTTTCC
TGCATTTATTCATGATTGAGTATTCTATTTTTATTTTGTATTTATTTTAAATTGTAGAAA
TATAACTTGTTCCTCTTGTTGCTAATGTTACTATTTCATTAAATTCATTAAAAAAAAAAT
CTAATTTTTACTTCATATTCTTATCTTTGAAATAAGAAAGAAGATAAATATTTCGAACTT
TAATCTTTTTTTTTTATAATT
>Gentiana_angustifolia_KU674186
GACCTCGGTCTTAATCCTAGAATTCTATTATATAATTCTAATATAGGATTATTCTAATAT
AGGATTAAGAATTAAAATAAAGGAGCAATGTGGATTATTGCTCCTTTATTTTAATTCTAG
TTCGGTAAGGATTATTATTAGAAATTATTTTAAGAATATTAAAATAATCTATATTTTAAT
ATTAGTTATCAATATTGGTAACTAAGATATAAAGAAGAAAAAGAAGAATATGTTTAAAAT
GACATTACAATTATAACAAATTCTAAATAAAAAACTAGTAAAACAAAAAAATATAAAAAA
GAGTGAAAACAAAATAAAACAGTATCCAAAATGTCAAGACTAAAGAAATACAGATAGTCA
AGGG
>Areca_catechu_KX675164
TTGCCCCCCACACATAAGATAAGTATTAGTAAGTACTTTTTTAGTTTCTTTTTTTTTTTT
TATTTTTTTTATTTATATTATTTTATTTATATTAATAATATTTCTATTAATATTTAATAT
TTTTGAATATTAAATATTAATAATTTAACGACGAGATTTATTGTCGTTTATTGCATGTCT
CGTGAAAGTAAGAGTAGGCGCGAATTCTCCCAATTTGTGACCCCCCATACGATCCGTTAT
ATAAATAGGTAAATTTTCCTTTCCATTATGAATAGCGATTGTATGGCCAATCATTGKGGG
TATAATGGTAGATGCCCGAGACCAAGTTACTATTATTTCTTTCTCCTCCCTCATGTTGAG
TTTTTCAATTTTTCCCGATAAATGATTAGCTACAAAAGGATTTTTTTTTAGTGAACGTGT
CACAGCTGATTACTCCTTTTTTTTTTTACATTTTAAAGATTGGCATTCTATGTCCAATAT
CTCGATCTAAGTATGGAGGTCAGAATAAATCCAATAATGA
>Salvia_miltiorrhiza_KC473189
GTTATGCATGAACGTAATGCTCATAACTTCCCTCTAGACCTAGCTGCTATCGAAGCTCCA
ACAAACGGCTAAGACTTGTTTTTAGTGTGTAGGAGTTTTTGAAAATAGAATAGATAAACA
TAAGGAGCAATAAACCCTCTTTTGATAGAACAAGTAAAGGGTTTATTGCTCCTTTATTTT
CTTTTCAATTAGGGATCCTTTTCTATATTTTCTAGTAGTATTGGACTTACCTATAATGAT
TCTTTCCATTAGATAGAGAATAAAGAAAGAAGATAAAAAAAATGATTGAAATTTGTTTTA
CAATTTCTAAAAAAATTTCAATTGAAAAAGTAAATAAATAGAAAAATTCTAAATATCATT
TGATAGTAGAGGG
>Salvia_miltiorrhiza_KC473188
GTTATGCATGAACGTAATGCTCATAACTTCCCTCTAGACCTAGCTGCTATCGAAGCTCCA
ACAAATGGCTAAGACTTGTTTTTAGTGTGTAGGAGTTTTTGAAAATAGAATAGATAAACA
TAAGGAGCAATAAACCCTCTTTTGATAGAACAAGTAAAGGGTTTATTGCTCCTTTATTTT
CTTTTCAATTAGGGATCCTTTTCTATATTTTCTAGTAGTATTGGACTTACCTCTAATGAT
TCTTTCCATTAGATAGAGAATAAAGAAAGAAGATAAAAAAAATGATTGAAATTTGTTTTA
CAATTTCTAAAAAAATTTCAATTGAAAAAGTAAATAAATAGAAAAATTATAAATATCATT
ACTATTTTATAGTAGAGGG
>Aster_tongolensis_JN543832
CGCATCGCGTCGCTCCCACCATRCCTTCCTTYGGGATGGTATGTTGGGGGCGGATAATGG
CCTCCCGTTCCTTACGGAGTGGTTGGCCAAAATAAAAGTCCYCTTTGATGGATGCACGAC
TAGTGGTGGTTGACAAAACCCGGTATTGTGTCGTGTGTCTTGTCAAAAGGGTGCAACTTA
ATAGACCCAACGCGTTGTCATGAAGCAACGCATCGACC
>Salvia_miltiorrhiza_KC473187
GTTATGCATGAACGTAATGCTCATAACTTCCCTCTAGACCTAGCTGCTATCGAAGCTCCA
ACAAATGGCTAAGACTTGTTTTTAGTGTGTAGGAGTTTTTGAAAATAGAATAGATAAACA
TAAGGAGCAATAAACCCTTTACTTGTTCTATCAAAGGAGGGTTTATTGCTCCTTTATTTT
CTTTTCAATTAGGGATCCTTTTCTATATTTTCTAGTAGTATTGGACTTACCTATAATGAT
TCTTTCCATTAGATAGAGAATAAAGAAAGAAGATAAAAAAAATGATTGAAATTTGTTTTA
CAATTTCTAAAAAAATTTCAATTGAAAAAGTAAATAAATAGAAAAATTATAAATATCATT
ATTATTTTATAGTAGAGGG
>Salvia_miltiorrhiza_KC473186
GTTATGCATGAACGTAATGCTCATAACTTCCCTCTAGACCTAGCTGCTATCGAAGCTCCA
ACAAATGGCTAAGACTTGTTTTTAGTGTGTAGGAGTTTTTGAAAATAGAATAGATAAACA
TAAGGAGCAATAAACCCTTTACTTGTTCTATCAAAAGAGGGTTTATTGCTCCTTTATTTT
CTTTTCAATTAGGGATCCTTTTCTATATTTTCTAGTAGTATTGGACTTACCTATAATGAT
TCTTTCCATTAGATAGAGAATAAAGAAAGAAGATAAAAAAAATGATTGAAATTTGTTTTA
CAATTTCTAAAAAAATTTCAATTGAAAAAGTAAATAAATAGAAAAATTATAAATATCATT
ATTATTTTATAGTAGAGGG
>Salvia_miltiorrhiza_KC473185
GTTATGCATGAACGTAATGCTCATAACTTCCCTCTAGACCTAGCTGCTATCGAAGCTCCA
ACAAATGGCTAAGACTTGTTTTTAGTGTGTAGGAGTTTTTGAAAATAGAATAGATAAACA
TAAGGAGCAATAAACCCTTTACTTGTTCTATCAAAAGAGGGTTTATTGCTCCTTTATTTT
CTTTTCAATTAGGGATCCTTTTCTATATTTTCTAGTAGTATTGGACTTACCTATAATGAT
TCTTTCCATTAGATAGAGAATAAAGAAAGAAGATAAAAAAAATGATTGAAATTTGTTTTA
CAATTTCTAAAAAAATTTCAATTGAAAAAGTAAATAAATAGAAAAATTATAAATATCATT
TTCATTTTATAGTAGAGGG
>Salvia_miltiorrhiza_KC473184
GTTATGCATGAACGTAATGCTCATAACTTCCCTCTAGACCTAGCTGCTATCGAAGCTCCA
ACAAATGGCTAAGACTTGTTTTTAGTGTGTAGGAGTTTTTGAAAATAGAATAGATAAATA
TAAGGAGCAATAAACCCTCTTTTGATAGAACAAGAAAGGGTTTATTGCTCCTTTATTTTC
TTTTCAATTAGGAATCCTTTTCTTTATTTTCTAGTAGTATTGGACTTACCTAAAATTATT
CTTTCCATTAGAGAATAAAGAAAGAAGATAAAAAAATGATTCAAATTCCATCTTTTGTTT
TACAATTTCTAAAAAAATTTAAATTGAAAAAGTGAATTCATAAATAAAAAAGTAAATAAA
TAGAAAAATTTTTACTAGAATTTTCTAGTTATAGTAGAGGG
>Sparganium_japonicum_x_Sparganium_fallax_KF265372
CGCAAACGACGCTCCGCCCCYYCSSCCCYTKGGSSGRGCGGCGGACGCGGACRATGGCCC
TCCGCGCCCACGGACGCGGTGGGCTGAAGCATGGGCCGTCGGCAGGGACCGAGACACGGC
GAGTGGTGGACGTATCTTCACGCGAGCCGGACGTCGTGCCTTAGGCGCCCTTCGAGGAAG
GCCCTCCGGACCCTTTTAACCGAGGCGCTTGCCGTCATCGGACCG
>Crataegus_rivuloadamensis_KC174253
CGCGCCGTTGCCCCCCCTCGACTCCCTCGGGAGCGTCGGCGGGCGGACGATGGCCTCCCG
CGCGCCACCCCGCGCGGTTGGCACAAATGCCGAGTCCCCGGCGACGAACGCCACGACAAT
CGGTGGTTGACAAACCTCGGTTGCCTGTTGTGCGCTTTCGCCGCGTTGCGGGCGGCTCGC
GACCCCAACAACGGCTCTGCTGCGGCGGAGCTATTCAACG
>Crataegus_rivuloadamensis_KC174254
CGCGCCGTTGCCCCCCTCGACTCCCTCGGGAGCGTCGGCGGGCGGACGATGGCCTCCCGC
GCGCCACCCCGCGCGGTTGGCACAAATGCCGAGTCCCTGGCGACGAACGCCACGACAATC
GGTGGTTGACAAACCTCGGTTGCCTGTTGTGCGCTTTCGCCGCGTTGCGGGCGGCTCGCG
ACCCCAACAACGGCTCTGCTGCGGCGGAGCTATTCAACG
>Crataegus_rivuloadamensis_KC174255
CGCGCCGTTGCCCCCCTCGACTCCCTCGGGAGCGTCGGGGGGCGGACGATGGCCTCCCGC
GCGCCACACCGCGCGGTTGGCACAAATGCCGAGTCCCCGGCGACGAACGCCACGACAATC
GGTGGTTGACAGACCTCGGTTGCCTGTTGTGCGCTTTCGCCGCGTTGCGGGCGGCTCGCG
ACCCCAACAACGGCTCTGCTGCGGCGGAGCTATTCAACG
>Crataegus_rivuloadamensis_KC174256
CGCGCCGTTGCCCCCCTCGACTCCCTCGGGAGCGTCGGGGGGCGGACGATGGCCTCCCGC
GCGCCACACCGCGCGGTTGGCACAAATGCCGAGTCCCCGGCGACGAACGCCACGACAATC
GGTGGTTGACAGACCTCGGTTGCCTGTTGTGCGCTTTCGCCGCGTTGCGGGCGGCTCGCG
ACCCCAACAACGGCTCTGCTGCGGCGGAGCTATTCAACG
>Crataegus_rivuloadamensis_KC174257
CGCGCCGTTGCCCCCCTCGACTCCCTCGGGAGCGTCGAGGGGCGGACGATGGCCTCCCGC
GCGCCACCCCGCGCGGTTGGCACAAATGCCGAGTCCCCGGCGACGAACGCCACGACAATC
GGTGGTTGACAGACCTCGGTTGCCTGTTGTGCGCTTTCGCCGCGTTGCGGGCGGCTCGCG
ACCCCAACAACGGCTCTGCTGCGGCGGAGCTATTCAACG
>Crataegus_rivuloadamensis_KC174258
CGCGCCGTTGCCCCCCTCGACTCCCTCGGGAGCGTCGAGGGGCGGACGATGGCCTCCCGC
GCGCCACCCCGCGCGGTTGGCACAAATGCCGAGTCCCCGGCGACGAACGCCACGACAATC
GGTGGTTGACAGACCTCGGTTGCCTGTTGTGCGCTTTCGCCGCGTTGCGGGCGGCTCGCG
ACCCCAACAACGGCTCTGCTGCGGCGGAGCTATTCAACG
>Crataegus_rivuloadamensis_KC174259
CGCGCCGTTGCCCCCCTCGACTCCCTCGGGAGCGTCGGCGGGCGGACGATGGCCTCCCGC
GCGCCACCCCGCGCGGTTGGCACAAATGCCGAGTCCCCGGCGACGAACGCCACGACAATC
GGTGGTTGACAGACCTCGGTTGCCTGTTGTGCGCTTTCGCCGCGTTGCGGGCGGCTCGCG
ACCCCAACAACGGCTCTGCTGTGGCGGAGCTATTCAACG
>Ipomoea_lutea_AY538299
CGCATCGCGTCGCACCCCTGCTTGGCCCTCTGGCCGAGTACGGGGGAGCGGATGATGGCC
TCCCGTGCCCCAACTGCGCGGCGCGGATGGCCCAAATGCGAGTCCCTGGCGGCGGACGTC
ACGGCGAGTGGTGGTCGTACCTAGCGTGCATTATCTTCGCGTCGTGCCCCCGTCGTTCGG
TGGCGAATGACCCTAACTGGAGCCGCGTCAGTGTGGCTCTCCGACCG
>Cornus_alternifolia_EU750446
GACTTTGTCTTAGTGTAGACGAGTTCTTGAAAGTAAAGGGGCAATAACCAATTTCTTGTT
CTATCAAGATCAAGAGGATGGTATTGCTCCTTTATTTTAATTTAGTAGTCTTTTACTTGC
ATATACCTTTTTTTTTTCTTTTTACATAAAAAGAAAAAGGATTCTTATAGATTGGTTCAT
GATTGAGTATTGTGCTTTACTTCTTTAGTCATTTTTAATTTATATATCTTCTCCCTAATG
TTAAGTTGTTATTTTACATTTTAAATAACAGATGAAATTGCTTAATATTTTTATCTCAGA
AAATAAAAAAAAAAAAAAA
>Lonicera_japonica_JX669517
CGCATCGCGTCGCCCCCCCGCCCCGCCTCCCACAGGGTCGCGAGCGGCGGGGGGCGCGGA
CAATGGCCCCCCGTGCCCCCGGGCGCGGCCGGCCCAAAATCGAGTCCCCGGCGGCGGACG
TCACGACGAGTGGTGGTCGTAACATTCCTCTTATCGCGTCGTGCGGTTCCCCGTCGCCCG
GGCGACCGAGTGACCCTGACGCGCCGTCGTACGACGGCGCTCCGACCG
>Lonicera_japonica_JX669516
CGCATCGCGTCGCCCCCCCGCCCCGCTTCCCACAGGGTCGCGAGCGGCGGGGGGCGCGGA
CAATGGCCCCCCGTGCCCCCGGGCGCGGCCGGCCCAAAATCGAGTCCCCGGCGGCGGACG
TCACGACGAGTGGTGGTCGTAACATTCCTCTTATCGCGTCGTGCGGTTCCCCGTCGCCCG
GGCGACCGAGTGACCCTGACGCGCCGTCGTACGACGGCGCTCCGACCG
>Cinnamomum_baileyanum_KU160274
TACTTTGGTATTAGTGTATACGAGTCGTTGAAGGATCAATACCAAACTTCTTGTTCTATT
AAGAAGTTTGGTATTGATCCATTTGGTTCAGTAGTGTTTTATTCACATAATCGTTTTTCA
TTTTCATTTCTTTTATTCAACTTATGAAAACCGCTGGTTATTTCATGATCGAATATCGTA
GTTTCTTCTGTACCAACCTGCATTTTATATACTCTTATTCTTCATTTGATTTTAGGAAAA
AATCAAAGCATTTTTCTTTTTTTTTTTTACGTACAACATTTTGTTTTATGTACAATATCT
GTATTTCAGCAGGAAGGAGAGTGAAGTAATAAAGACTAAATCAAAAAATAATGAATGGTG
AAAATGGAATCCTTTGAGAGAGGAGGG
>Prunus_armeniaca_JF978106
CACGTCGTTGCCCCCCCATCTACTCCTTCGGGATTGCGGGGGGCGGATGATGGCCTCCCG
TGCGCCTCGTCGCGCGGTTGGCATAAATGCCAAGTCCTCGGCGACGCACGCCACGACAAT
CGGTGGTTGCGAAACCTCGGTTGCCCGTCGTGTGCGGTCGTCGCGCATCGAGGGCTCGAA
AAAATTGCCGGGCTCCGGCTCGGCTTTCAACG
>Prunus_armeniaca_JF978107
CACGTCGTTGCCCCCCCATCTACTCCTTCGGGATTGCGGGGGGCGGATGATGGCCTCCCG
TGCGCCTCGTCGCGCGGTTGGCATAAATGCCAAGTCCTCGGCGACGCACGCCACGACAAT
CGGTGGTTGCGAAACCTCGGTTGCCCGTCGTGTGCGGTCGTCGCGCATCGAGGGCTCGAA
AAAATTGCCGGGCTCCGGCTCGGCTTTCAACG
>Prunus_armeniaca_JF978104
CACGTCGTTGCCCCCCCCATCTACTCCTTCGGGATTGCGGGGGGCGGATGATGGCCTCCC
GTGCGCCTCGCCGCGCGGTTGGCATAAATGCCAAGTCCTCGGCGACGCACGCCACGACAA
TCGGTGGTTGCGAAACCTCGGTTGCCCGTCGTGTGCGGTCGTCGCGCATCGAGGGCTCGA
AAAAATTGCCGRGCTCCGGCTCGGCTTTCAACG
>Prunus_armeniaca_JF978105
CACGTCGTTGCCCCCCCATCTACTCCTTCGGGATTGCGGGGGGCGGATGATGGCCTCCCG
TGCGCCTCGCCGCGCGGTTGGCATAAATGCCAAGTCCTCGGCGACGCACGCCACGACAAT
CGGTGGTTGCGAAACCTCGGTTGCCCGTCGTGTGCGGTCGTCGCGCATCGAGGGCTCGAA
AAAATTGCCGRGCTCCGGCTCGGCTTTCAACG
>Morinda_candollei_FJ907057
CGCATCGCGTCGCCACCCCCTCCTCGCCTTAGAAATTTGGATGGACGGGGGTGACGGATG
TTGGCCTCCCGTGCCCTCGGGGCGCGGCCGGCCTAAATGCGAGTCCTCGGCCCGGGACGT
CACGACGAGTGGTGGTTGAACCTTTCAACTCGAGAGCTGTTGCGACGACGCCCGACGTGG
AACTCTACCGACCCTAGGGCTATCGGCCCCGAGAGGAGCCGCGAGCCTTCGACCG
>Amomum_muricarpum_JN043949
GACTTTTGTCTTAGTGTATCTGAATTGTTAAAAAAATGTAGCAATACCCTGAAATAACAA
TACCCCATATCTCGCTTAAGCGAGATATGGGGTATTGTTATTTTGTTTGATGTAATAGAA
TAGTATTTTCATTTTTTTGCGTGTAGCATACATATTTATTTATATTGTATAACATATTTA
GATTGTATATATGTATATTAAATACAAATATATAAGTATATAAAGTATAAGAAATGAACT
TAACGACGAGATTTATTATCGTTTCTCGCATGTATCGTAAAAGACAGAGTAGGTGCAAAT
TCTCCCAATTTGTGACCCACCATACGATCTGTTATATAAATAGGTAAATGTTCCTTTCCA
TTATGAATAGCGATTGTATGGCCAATCATTGTGGGTATAATGGTAGATGCCCGAGACCAA
GTTACTATTATTTCTTTCTCTTCCTTCGTGTTGAGTTTTTCCATTTTTGCCGATAAATGA
TTAGCTACAAAAGGGTTTTTTTTTAGTGAACGTGTCATGTCACAGTATATTACTCCTTTT
TTTTTTTTACATTTTTTTATTTTAAAGATTGGCATTCTATGTCCAATATCTTGAATATCT
CGATCTAAGTTAAGTATAGAGGTCAGAATAAATACAATAATGATGAATGGAAAAAAGAGA
AAATCCTTTAGCTAGAAAAGGG
>Trichosanthes_rosthornii_KPS0218A01I
CGCATCGCTGCCCCCCCAACGCAACCCCCACTCGGGTTCGTTGCGCAGGTGGGGGCACAC
GCTGGCCTCCCGTGCGCACCGTCGCGCGGATGGCTTAAATTCGAGTCCTCGGCGCCTGTC
GTCGCGACACTACGGTGGTTGATCCAGCCTCGGTACCGCGTCGCGACCTCAGCCCGCGCA
CCTCCTCCTTGCGAGCGAGGACTCCCATGCCGACCCTCTGAACGTCGTCCCCAAAGACGA
TGCTCTCGACG
>Salvia_sclarea_KC473274
CGCATCGCGTCGCCCCCCCACCACGTGCGGGGGCGGATACTGGCCTCCCGTGCGCCCCGG
CGCGCGGCTGGCCCAAATGCGATCCCTCGGCGACTCGTGTCACGACAAGTGGTGGTTGAA
ATCTCAATCTCTTGCGCCGTCGTGCCGCTGCGTCGTCCGTGAGGGCATCCATCAACGACC
CAACGGCCGGTGCGCCTCGCGGCGCCCCGACCTTCGACCG
>Morinda_candollei_FJ907058
CGCATCGCGTCGCCACCCCCTCCTCGCCCTAAAAATTTGGACGGACGGGGGTGACGGATG
TTGGCCTCCCGTGCCCTCGCGGCGCGGCCGGCCTAAATGCGAGTCCTCGGCCCGGGACGT
CACGACGAGTGGTGGTTGAACTCTTCAACTCGAGAGCTGTCGCGACGACGCCCGACGTGG
AACTCTACCGACCCTAGGGCTATCGGCCCCGAGAGGAGCCGCGAGCCTTCGACCG
>Panax_ginseng_KM207666
CGCATCGCGTCGCCCCCCAACCCATCACTCCCTTGCGGGAGTTGAGGCGGAGGGGCGGAT
AATGGCCTCCCGTGTCTCACCGCGCGGTTGGCCCAAATGCGAGTCCTTGGCGATGGACGT
CACGACAAGTGGTGGTTGTAAAAAGCCCTCTTCTCATGTCGTGCGGTGACCCGTCGCCAG
CAAAAGCTCTCATGACCCTGTTGCGCCGTCCTCGACGTGCGCTCCGACCG
>Trichosanthes_rosthornii_KPS0218A01P
ACAACTTCCCTCTAGACCTAGCTGCTGTTGAAGTTCCATCTATCAATGGATAAGACTTCG
GTCTTAGTGTATACGAGTTCTTGAAAGTAAAGGAGCAATAACCAATTTCTTGTTTTCTCA
AGAGGATTGGTATTGCTCCTTTATTATGAATAAATTTTACATAAGTTTTTTTTTTCGAAT
TTCTACTTATACATAGTTATAGGATAGGGGGCGGATGTAGCCAAGTGGATCAAGGCAGT
>Vitex_pinnata_JX856974
GACTTGGTCTTAGTGTATAGGAGTTTTTGAAAATAGAATAGATAACTATAAGGAGCAATA
AACTCTTTCTTGTTCTATCAAGAGGGGTTATTGCTCCTTTATTTTCTTTTCAATTAGTCG
TCTTTTTTTAGTAGTATTGTACTTACCTAGACTTTGTTCTTTCCATTACAAAAATACAAA
AAAAGAAAGAAAGGGGATTCTTAAGGATTGATTAATGATTGAATATTATTCTTTCGTTCT
GTATAATTTTTTTGATTTTCATCTATCTAACTTCTTGTAAAAAGGTTGAGAAGTTTTTTT
ATCGTTTAATTTTCAATTTAAACGATAAAAATTCGACTTTTTGCTTAATCTTTTATTTTT
TTTTTAAGATAAAACAAAAAAAAAAATAAAAGAAGATAAATAAAATGATTGAAATTCCAT
CTTTTTTCTTACAATTTATAAAAAATCCAAATTGAAAAATCAAACAAATTTGTAATTTGT
AAAAAAAACATAATATAAAAATATTTAATATTTAAAAGTAAAGATAAAGAAATAAATTGA
AATTATAGTAGATAAATTATAGTAGAGGAGTAGAGGG
>Valeriana_subincisa_HQ878166
CGCATCGCATCGCCCCCCTCCCCACCTCCCCCTCATCGGGGCGCGGCGTGCGGCGGGGGC
GCGGACGATGGCCTCCCGCGTCCTCATCGGGCGCGGTTGGCCCAAAACACGGTCCCCCGA
CGGCAGGCGTCACGGCGAGTGGTGGTCGAATAAGCCCTCTGTTCGCGCCGTGCCTCTCCC
CGTCTTTCGGGCGGCGAATCGACCCAGACGCGCTGTCTACGAGACAGCGCTCCGA
>Plantago_rapensis_EU602339
CGCATCGCGTCGCCCCCTATACCAGTTTGGAGTGGGGGTGGATAATGGCATCCCGTTAGC
TCGGTTTGCACAAAAAGGATCCCTCATCGACGGATGTCACAACCAGTGGTGGTTGAAAGA
TCATTCGTGTTGTTGTGCATCACTCTGTCGCATGCTTGGGCATCGTTATAAAACAATGGT
GCTAATGTGCCTT
>Panax_ginseng_KM207668
CGCATCGCGTCGCCCCCCAACCCATCACTCCCTTGCGGGAGTTGAGGCGGAGGGGCGGAT
AATGGCCTCCCGTGTCTCACCGCGCGGTTGGCCCAAATGCGAGTCCTTGGCGATGGACGT
CACGACAAGTGGTGGTTGTAAAAAGCCCTCTTCTCATGTCGTGCGGTGACCCGTCGCCAG
CAAAAGCTCTCATGACCCTGTTGCGCCGTCCTCGACGTGCGCTCCGACCG
>Panax_ginseng_KM207669
CGCATCGCGTCGCCCCCCAACCCATCACTCCCTTGCGGGAGTTGAGGCGGAGGGGCGGAT
AATGGCCTCCCGTGTCTCACCGCGCGGTTGGCCCAAATGCGAGTCCTTGGCGATGGACGT
CACGACAAGTGGTGGTTGTAAAAAGCCCTCTTCTCATGTCGTGCGGTGACCCGTCGCCAG
CAAAAGCTCTCATGACCCTGTTGCGCCGTCCTCGACGTGCGCTCCGACCG
>Crataegus_nigra_KC173708
CGCACCGTTGCCCCCCCCTCGCCTCTCTCGGGAGCGTCGGCGGGCGGACGATGGCCTCCC
GTGCGCCACCCCGCGCGGTTGGCCCAAATGTCGAGTCCCCGGCGACGAACGCCACGACAA
TCGGTGGTTGTCAAACCTCGGTTGCCTGTTGTGCGCTTTCGCCGCGCTGCGGGCGGCTCG
CGACCATCGCGGCTCTGCTTCGGCGGAGCTCTTCAACG
>Crataegus_nigra_KC173709
CGCGCCGTTGCCCCCCCTCGCCTCTCTCGGGAGCGTCGGCGGGCGGACGATGGCCTCCCG
TGCGCCACCCCGCGCGGTTGGCCCAAATGTCGAGTCCCCGGCGACGAACGCCACGACAAT
CGGTGGTTGTCAAACCTCGGTTGCCTGTTGTGCGCTTTCGCCGCGCTGCGGGCGGCTCGC
GACCATCGCGGCTCTGCTTCGGCGGAGCTCCTCAACG
>Cinnamomum_wilsonii_KU139904
CGCCACCCATCGCCCCCCCGCGCGGCATTCCCATGCCCCGCCGGGGAGCGGAGACTGGCC
GTCCGTGCCCGAGCGATCGGCGCGCGGTCGGCAGAAAAGGAGGACACCGTGCGGCGCGAC
ACGGCGTGTGGGGGTTGTGAGAGGCGACCCGTCGCCGATCGTACGTCGCGCCCGCAATCC
GCCGCGCGGTGCCACCCGTGGGACCATACCCGCCCGCAGCCGCGGGCGCTCGGAC
>Prunus_africana_JQ776834
CACGTCGTTGCCCCCCAACCAATCCCACGGGATTGCGGGGGGCGGATGGTGGCCTCCCGT
ACGCCCCGTCGCGCGGTTGGCATAAATACCAAGTCCTCGGCGACGCACGCCACGACAATC
GGTGGTTGCGAAACCTCGGTTGCCTGTCGTGCGCGGTCGTCGCGCTCGAGGGCTCGAAAA
CAATGCTGGGCTGCGGCTCGGCTATCAACG
>Angelica_nitida_JX022927
CGCATCGTATTGCCCACAAACCAGTCATACCTGAGAAGTTGTGTCGGTTTGGGGCGGAAA
TTGGCCTCCTGTACCTTGTTGTGCGGTTGGCGGAAAAATGAGTCTCCGGCGATGGACGTC
GCGACATCGGTGGTTGTAAAAGACCCTCTTGTCTTGTCGCGCGAATCCTTGTCATCTTAG
CGAGCTCCAGGACCCTTAGGCAGCACATACTCTGTGCGCTTCGAATG
>Crataegus_nigra_KC173702
CGCGCCGTTGCCCCCCCCTCGCCTCTCTCGGGAGCGTCGGCGGGCGGACGATGGCCTCCC
GTGCGCCACCCCGCGCGGTTGGCCCAAATGTCGAGTCCCCGGCGACGAACGCCACGACAA
TCGGTGGTTGTCAAACCTCGGTTGCCTGTTGTGCGCTTTCGCCGCGCTGCGGGCGGCTCG
CGACCATCGCGGCTCTGCTTCGGCGGAGCTCTTCAACG
>Crataegus_nigra_KC173703
CGCGCCGTTGCCCCCCCTCGCCTCTCTCGGGAGCGTCGGCGGGCGGACGATGGCCTCCCG
TGCGCCACCCCGCGCGGTTGGCCCAAATGTCGAGTCCCCGGCGACGAACGCCACGACAAT
CGGTGGTTGTCAAACCTCGGTTGCCTGTTGTGCGCTTTCGTCGCGCTGCGGGCGGCTCGC
GACCATCGCGGCTCTGCTTCGGCGGAGCTCTTCAACG
>Crataegus_nigra_KC173704
CGCGCCGTTGCCCCCCCTCGCCTCCCTCGGGAGCGTCGGCGGGCGGACGATGGCCTCCCG
TGCGCCACCCCGCGCGGTTGGCCCAAATGTCGAGTCCCCGGCGACGAACGCCACGACAAT
CGGTGGTTGTCAAACCTCGGTTGCCTGTTGTGCGCTTTCGCCGCGCTGCGGGCGGCTCGC
CACCATCGCGGCTCTGCTTCGGCGGAGCTCTTCAACG
>Crataegus_nigra_KC173705
CGCGCCGTTGCCCCCCCTCGTCTCCCTCGGGAGCGTCGGCGGGCGGACGATGGCCTCCCG
TGTGCCACCCCGCGCGGTTGGCCCAAATGTCGAGTCCCCGGCGACGAACGCCACGACAAT
CGGTGGTTGTCAAACCTCGGTTGCCTGTTGTGCGCTTTCGCCGCGCTGCGGGCGGCTCGC
GACCATCGCGGCTCTGCTTCGGCGGAGCTCTTCAACG
>Crataegus_nigra_KC173706
CGCGCCGTTGCCCCCCCCTCGCCTCTCTCGGGAGCGTCGGCGGGCGGACGATGGCCTCCC
GTGCGCCACCCCGCGCGGTTGGCCCAAATGTCGAGTCCCCGGCGAAGAACGCCACGACAA
TCGGTGGTTGTCAAACCTCGGTTGCCTGTTGTGCGCTTTCGCCGCGCTGCGGGCGGCTCG
CGACCATCGCGGCTCTGCTTTGGCGGAGCTCTTCAACG
>Crataegus_nigra_KC173707
CGCGCCGTTGCCCCCCCTCGCCTCTCTCGGGAGCGTCGGCGGGCGGACGATGGCCTCCCG
TGCGCCACCCCGCGCGGTTGGCCCAAATGTCGAGTCCCCGGCGACGAACGCCACGACAAT
CGGTGGTTGTCAAACCTCGGTTGCCTGTTGTGCGCTTTCGCCGCGCTGCGGGCGGCTCGC
GACCATCGCGGCTCTGCTTCGGCGGAGCTCTTCAACG
>Euryale_ferox_JF976313
CGCTTAGCGTCGCCCTCCCTAAGTTTTAAGGGAGAGCGGAGGATTGGCCATCGATGCCAT
GAATGATTGGTGTCGTTGGCTGAAAATTCTAACCTTTCGATTTGTTGTTTGTCACAACAA
GCGGTGGATTTCCATTCGGTTGTGCCTAACATGAATGAAGGGACATGGGACATATGTAAG
GCAAAGAACAATGGTTTTTATGCCTTTAGCTTTG
>Rosa_multiflora_KJ575477
GACTTTGGTCTTAGTATATATGAGTTCGTGAAAGTTTTGAAAGTAAAGGAGCAATACTAA
AATTCTTGTTATATCAAGAGGTTTGGTGTTGCTCCTTTACCATATTACATTACTTTAATT
ATTAATTCAAATTATTACTATAATTAAATTAGTATTTTAGTACTATATTTTTTTTTTACT
AAAAGATTAAAATAAAAGGGTTTCCATTTATGTTGTATTCTCTTTTACAAGTAATGATAA
ATGGTGGAAATATTTGTAATTTCTATTTTTATTTAATTTAAATAGTACAA
>Rosa_multiflora_KJ575476
GACTTTGGTCTTAGTATATATGAGTTCGTGAAAGTTTTGAAAGTAAAGGAGCAATACTAA
AATTCTTGTTATATCAAGAGGTTTGGTGTTGCTCCTTTACCATATTACATTACTTTAATT
ATTAATTCAAATTATTACTATAATTAAATTAGTATTTTAGTACTATATTTTTTTTTTACT
AAAAGATTAAAATAAAAGGGTTTCCATTTATGTTGTATTCTCTTTTACAAGTAATGATAA
ATGGTGGAAATATTTGTAATTTCTATTTTTATTTAATTTAAATAGTACAA
>Cibotium_barometz_KPS0044A01P
TATCTGTCTGGTTATGCAGTATAACTGAATACCAAACCTTTTAGTTTTAAAAGGTTTGGT
ATCCAATGAGGGTTCGTTAGATAAAACGAATAGAAAGAATGGTAATGGTTTGTCAGAATC
TTACAATCATCAGTTTCCAATCTTGAATTCTGAAGAATCTTTGGAATACTCTTCTGCGGC
TATATATATAGATATATATAGATATTCCTGTTCTGATTCACAGAATGCTTGTAATCTACC
AATCATTTGAATAGAGTGGGAGTACGTTCTTCATATCACAGATTTACTATTGTCTCGTTA
TATACATAACTAATATGTATGTGTATCAATCGAAGGACCCTAATATCTTAATAGATAGAT
CCTGTTCCCTTTCACATTCAGGGAGCCGAGTAGCAGAAGG
>Curcuma_sichuanensis_KC441372
TGTATCTGAATTGTTAAAGAAATGTAGCAATACCCTGAAATAACAATACCCCATATCTCG
CTTAAGCGAGATATGGGGTATTGTTATTTTGTTTGATGTAATGTAATAGTATTTTCATTT
TTTGCGTATAGCATACATATTTATTTATATTGTATAACATATTTAGATATTTAGATTGTA
TATATGTATATTAAATACAAATACATAAGTATATAAGTATATAAAGTATAAGAAATGAAC
TTAACGACGAGATTTATTATCGTTTCTTGCATGTCTCGTAAAAGACAGAGTAGGTGCAAA
TTCTCCCAATTTGTGACCCACCATACGATCCGTTATATAAATAGGTAAATGTTCCTTTCC
ATTATGAATAGCGATTGTATGGCCAATCATTGTGGGTATAATGGTAGATGCCCGAGACCA
AGTTACTATTATTTCTTTCTCTTCCCTCGTGTTGAGTTTTTCAATTTTTGCCGATAAATG
ATTAGCTACAAAAGGGTTTTTTTTTAGTGAACGTGTCATGTCACAGTGTATTACTCCTTT
TTTTTTACATTTTTTATTTTAAAGATTGGCATTCTATGTCCAATATCTCGATCTAAGTTA
A
>Euryale_ferox_JF976311
CGCTTAGCGTCGCCCTCCCTAAGTTTTAAGGGAGAGCGGAGGATTGGCCATCGATGCCAT
GAATGATTGGTGTCGTTGGCTGAAAATTCTAACCTTTCGATTTGTTGTTTGTCACAACAA
GCGGTGGATTTCCATTCGGTTGTGCCTAACATGAATGAAGGGACATGGGACATATGTAAG
GCAAAGAACAATGGTTTTTATGCCTTTAGCTTTG
>Prunus_sibirica_KPS0019A01I
CACGTCGTTGCCCCCCCATCTACTCCTTCGGGATTGCGGGGGGCGGATGATGGCCTCCCG
TGCGCCTCGTCGCGCGGTTGGCATAAATGCCAAGTCCTCGGCGACGCACGCCACGACAAT
CGGTGGTTGCGAAACCTCGGTTGCCCGTCGTGTGCGGTCGTCGCGCATCGAGGGCTCGAA
AAAATTGCCGGGCTCCGGCTCGGCTTTCAACG
>Salvia_mohavensis_KU563885
CGCATCGCGTCGCCCCCCTCCGCCGCGCAATGCGCGGGTCGGGGGGCGGATACTGGCCTC
CYGTGCGCCCCGGCGCGCGGATGGCCGAAATGCGATCCCTCGGCGACCCGCGTCACGGCA
AGTGGTGGTTGAACGCTCAATCTCTTGCGCGTCGTGCCGCTGCGTCGTCCGCACGGGCAT
CAGCCAACGACCCTTCGGTGAAGGTGCCTTGCGGCGCCCCACCTTCGACCG
>Salvia_russellii_KU563824
CGCATCGCGTCGCCCCCCATCCATGCGCACTGCGCTGGTTGGGGGGCGGATATTGGCCTC
CCGTGTGCCTCGGCATGCGGCTGGCCCAAATGCGATCCCTCGGCGACTCATGTCACGACA
AGTGGTGGTTGATAACTCAATCTCTTGCGCCGTCGTGCCACTGCGTCGTCCGTATGGGCA
TCCATCAATGACCCAACGGTGAAGGTGCCTCACGGCGCCCCACCTTCGACCG
>Astragalus_mongholicus_KJ999271
TATTTTGGTTGTAAAGAAGGATACGAGTTTTTGAAAGTATAAGGGGTAGTAATATCAACA
CTGTTGATATTACTCCCCTTTTACTTTTATTTGAGTAGTCTTTTTGATCTTTTTGTAACT
TCGAGTAAATTCCGTTTAATTTAATAATTAAAATAAAATAATTAAGAAAAAAAAAAGAAA
TGAATGTTTTTTTTATCGTATTTTTTTTAGATTAGATTTTAGAATATTCGTAAGAACTTA
GAAGAAAATAAATGATAATGAAAAAAAGTCTAAAAAAATTTATACATAGTATTAATAAGG
>Astragalus_mongholicus_KJ999270
TATTTTGGTTGTAAAGAAGGATACGAGTTTTTGAAAGTATAAGGGGTAGTAATATCAACA
CTGTTGATATTACTCCCCTTTTACTTTTATTTGAGTAGTCTTTTTGATCTTTTTGTAACT
TCGAGTAAATTCCGTTTAATTTAATAATTAAAATAAAATAATTAAGAAAAAAAAAAGAAA
TGAATGTTTTTTTTATCGTATTTTTTTTAGATTAGATTTTAGAATATTCGTAAGAACTTA
GAAGAAAATAAATGATAATGAAAAAAAGTCTAAAAAAATTTATACATAGTATTAATAAGG
>Platycodon_grandiflorus_KMS0168A01I
CGCATCGCGTCGCCCCCCCAAACAAACAAACAAACAAACCAAACGTTTGTCGGTTGTTCA
GGGGGAGCGGATACTGGCCTCCCGTGCCTCGCGGCGCGGCTGGCTCAAAACGGAGTCCCC
CGCGAAGGACGCACGGCAAGTGGTGGTTGATAACAAGGCCCTCGCGTCCCGTCGTGCGCA
AGTCCTGAGCGATGGTGCAGGCTCTCGTGACCCTGACGCGTCTCCGTTCGTCCACAGCGA
CGAGCGACGGCGCTCCGACCG
>Crataegus_flavida_KC251561
GACTTTGGTCTTAATATATATGAGTTCTTGAAAGTAAAGGAGTAATAAAAAATTTCTTGT
TATATCAAGAGGTTTGTTATTGCTCCTTTACTATATTAGTTTTAGTATTTTTTTAGTTAT
TACTTAACTATTTGTTTTATTTGTTTTATTCTTTATTTTTTTTTTTTTTTAGTAAAAAAA
AAAAAAGAATAAAGTTTTCAATTTAGGTTGTATTTTATCTTACAAGTAATGCTAAATGGC
GGAAAAATTATTAAT
>Curcuma_amada_KF304474
TGACATCGTCGCTTTTGCTCCATGCTTCGTCGGCATTGAGCGTGGAAGTTGGCCCCGTGT
GCCCTCGGGCACAGTCGGTCGAAGAGTGGGTAGTCGGTAATCGTCGAGCACGATGGACGT
TGGTCGTCGCGAGCGAGAACTGAACATCGTGTCCTCGTCGTTTTGGGATGAGTCCTCCAG
AGACCCTGTGTGATGATTGCGGAGTCGCGTGAAAGCGCCGCGTCAATCATTTG
>Prunus_sibirica_KPS0019A01P
GACTTCGGTCTTAGTATATACGAGTTCTTGAAAGTAAAGGAGCAATAATAAATTTCTTGT
TATATCAAGAGGTTTGTTATTGCTCCTTTACTATTTAGTATTTTTTTTATTTACTACTTA
AATTTACTATATTGTTCTATATTTTTTTTTAGTTAATTTACTACAAAATTTAATTAAAAT
ATTAAAAGTTTCAGTTTATTTTATGTTGTATTTTATCTTACAAGTAATGATAAATGGTGT
AAATATTTGTAATAG
>Croton_trichotomus_HM044845
GACTCTGATCTTAGTGTGTACGAGTTCTTGAAAACTATAACTCTAAAAAGGGGGCTATTG
CCCCCTTTTTAGAGTTATAGTTTTTTTTTTTTAGTATTTTTTTTTTTCGATATCAAATAT
CAAATAATAGATAAAGCTTTCATTTTTATGCCTTTGATATTTTTGTAGTTGTATTTTTTT
GTTGTATTTGTATTTTATAAGTTATAAAAAAGAAAAAATTGAATTTTTATATTAAATCCT
AGGGATTTAATACTAGAAATTTAAATTCTTGTACCTTCTAAAAAAAAATTATTTCACTTA
ATAATTTTATAATAATCTTAATCTAATTTTGAGATTTTGAAATAAAGTAGAATATTGTAA
TATTCT
>Curcuma_amada_KF304472
TGACATCGTCGCTTTTGCTCCATGCTTCGTCGGCATTGAGCGTGGAAGTTGGCCCCGTGT
GCCCTCGGGCACAGTCGGTCGAAGAGTGGGTAGTCGGTAATCGTCGAGCACGATGGACGT
TGGTCGTCGCGAGCGAGAACTGAACGTCGTGTCCTCGTCGTTTTGGGATGAGTCCTCCAG
AGACCCTGTGTGATGATTGCGGAGTCGCGTGAAAGCGCCGCGTCAATCATTTG
>Salvia_pubescens_HQ418939
TACGAGTATTGAAGGGAGATCTGGATCGACGATAGCTTCGAGGTTGTTTACCGATTCTGA
ACAAAAATCACACATCCTCAAAAACTTTTATCTTATCTATTTGTATTCCTCGTTATTTGG
GAAATGAACAAGATAGTTTTCTCCCAAATAACGAGGAAATAAAAGAAAAGTTAAATCCTC
AGGAAAAGGTATAAAAGATCATTATAACATGAATGGATCTTAATAAGAAAGATAAGCTCT
TATTTCTTTCTTTTATTTTTTTTTACTAACTTTAAGATAGAAAACAAAATGTTAAAGATT
TTTTTAAATTTAACTTTTTGACTTAAGTATTTATTTTTTCATTTATTTATATTTTTAATA
TTTAGATTAAAATATCATCTCCCCGCCTACATCGGTTCACCTAGTTCCGTCACCTAAACA
C
>Crataegus_rivularis_KC173810
CGCGCCGTTGCCCCCCTCGCCTCCCTCGGGAGCGTCGGCGGGCGGACGATGGCCTCCCGC
GCGCCACCCCGCGCGGTTGGCACAAATCTCGAGTCCCCGGCGACGAGCGCCACGACAATC
GGTGGTTGTCAGACCTCGGTTGCATGTTGTGCGCCTTCGCCGTGCTCCGGGCGGCTCGCG
ACCCCAGCAACGGCTCTGCTTCGGCGGAGCTATTCAACG
>Crataegus_rivularis_KC173811
TGCGCCGTTGCCCCCCTCGCCTCCCTCGGGAGCGTCGGCGGGCGGACGATGGCCTCCCGC
GCGCCACCCCGCGCGGTTGGCACAAATCCCGAGTCCCCGGCGACGAACGCCACGACAATC
GGTGGTTGTCAGACCTCGGTTGCATGTTGTGCGCCTTCGCCGTGCTCCGGGCGGCTCGCG
ACCCCAGCAACGGCTCTGCTTCGGCGGAGCTATTCAACG
>Crataegus_rivularis_KC173812
CGCGCCGTTGCCCTCCCTCGCCTCCCTCGGGAGCGTCGGCGGGCGGACGATGGCCTCCCG
CGCGCCACCCCGCGCGGCTGGCACAAATGCCGAGTCCCCGGCGACGAACGCCACGACAAT
CGGTGGTTGTCAGACCTCGGTTGCCTGTTGTGCGCCTTCGCCGCGCTCCGGGCGGCTCGC
GACCCCATTGACGGCCCTGCTTCGGCGGACCTCTTCAACG
>Dioscorea_collettii_var._hypoglauca_JQ260295
GACTTTTGTCTTAATGTATATGAATCGTTGAAGGAGCAATATCCAATATCTTGTTTGAGC
AAGAAGTTTGGTATTGCTCCCCCCCTTTTTTTGTTTGTTTGATTTAACTGTGTGTATTGT
ATACCGCAAGACAGAAGACAGTGGATTACTCCTTTATTTTTTACTTACATTTTAAAGATT
GGCATTCTATGTTCAATATCTCGATCTAATAAGGTAAGAATAAATATAAATACAATAATG
ATGAATGGAAAAAAGAGAAAATCCT
>Aconitum_sukaczevii_KY417532
GATTTAGGTCTTGGTGCATGCCTGGCTTAGTGTATATGAGTCATTGAAGTTGCAGGAGTA
ATACCCTATTTCTTGTTCTGTTAAGAGGCTGGGTATTGCTCCTGCATTTTGTTTGTATTA
AGTAAAAAATTTACTTTAACAGATTGGTGTTGGTTTGGTGAATTCTAGATTATAATACTA
TTATGATTATGTTCCTCAAAATTTTTTTTTTTATTTGATAAAGC
>Mentha_canadensis_AY656011
CATCGCGTCGCCCCCCACCCCCGCGCGCATCGCCGGGCAGTTGGGGGCGGACACTGGCCT
CCCGTGCGCCTCGGCGTGCGGCCGGCCCAAATGAGATCCCCGGGCGACTGGCGTCGCGAC
AAGTGGTGGTTGAACATCTCAATCTCTCTCGTGGTCGTGCCGCCGTGTCGTCCCGTACGG
GAATCGAAAACGACCCAACGGTGCTAGGCGCGAACAGCGTCTCACCTTCGACC
>Forsythia_suspensa_KF366035
CGCATCTCGTCGCCCTCCACCTCTCCCCGAAAGGGATTCGTGAGGTGCTGGGCTGGATAT
TGGCCTCCCGTGCGCCATCGTGTGCGGTTGGCCTAAATTTGATTCGGCATCGACGCATGT
CACGACAATTGGTGGTTGATGACCTCGACTTGCGTGTTGTCGTGCAAGGCTGCGTCGTTT
TGATCGGATGTTTTGACCCCATGGTGC
>Forsythia_suspensa_KF366034
CGCATCTCGTCGCCCTCCACCTCTCTCCGAAAGGGATTCGTGAGGTGCTGGGCTGGATAT
TGGCCTCCCGTGCGCCATCGTGTGCGGTTGGCCTAAATTTGATTCGGCATCGACGCATGT
CACGACAATTGGTGGTTGATGACCTCAACTTGCGTGTTGTCGTGCAAGGCTGCGTCGTTT
TGATCGGATGTTTTGACCCCATGGTGC
>Forsythia_suspensa_KF366037
CGCATCTCGTCGCCCTCCACCTCCCTCCGAAAGGGATTCGTGAGGTGCTGGGCTGGATAT
TGGCCTCCCGTGCGCCATCGTGTGCGGTTGGCCTAAATTTGATTCGGCATCGACGCATGT
CACGACAATTGGTGGTTGATGACCTCAACTTGCGTGTTGTCGTGCAAGGCTGCGTCGTTT
TGATCGGATGTTTTGACCCCATGGTGC
>Forsythia_suspensa_KF366036
CGCATCTCGTCGCCCTCCACCTCCCTCCGAAAGGGATTCGTGAGGTGCTGGGCTGGATAT
TGGCCTCCCGTGCGCCATCGTGTGCGGTTGGCCTAAATTTGATTCGGCATCGACGCATGT
CACGACAATTGGTGGTTGATGACCTCAACTTGCGTGTTGTCGTGCAAGGCTGCGTCGTTT
TGATCGGATGTTTTGACCCCATGGTGC
>Forsythia_suspensa_KF366031
CGCATCTCGTCGCCCTCCACCTCTCTCCGAAAGGGATTCGTGAGGTGCTGGGCTGGATAT
TGGCCTCCCGTGCGCCATCGTGTGCGGTTGGCCTAAATTTGATTCGGCATCGACGCATGT
TACGACAATTGGTGGTTGATGACCTCAACTTGCGTGTTGTCGTGCAAGGCTGCGTCGTTT
TGATCGGATGTTTTGACCCCATGGTGC
>Forsythia_suspensa_KF366030
CGCATCTCGTCGCCCTCCACCTCCCCCCGAAAGGGATTCGTGAGGTGCTGGGTTGGATAT
TGGCCTCCCGTGCGCCATCGTGTGCGGTTGGCCTAAATTTGATTCGGCATCGACGCATGT
CACGACAATTGGTGGTTGATGACCTCAACTTGCGTGTTGTCGTGCAAGGCTGCGTCGTTT
TGATCGGATGTTTTGACCCCATGGTGC
>Forsythia_suspensa_KF366033
CGCATCTCGTCGCCCTCCACCTCTCCCCGAAAGGGATTCGTGAGGTGCTGGGCTGGATAT
TGGCCTCCCGTGCGCCATCGTGTGCGGTTGGCCTAAATTTGATTCGGCATCGACGCATGT
CACGACAATTGGTGGTTGATGACCTCAACTTGCGTGTTGTCGTGCAAGGCTGCGTCGTTT
TGATCGGATGTTTTGACCCCATGGTGC
>Forsythia_suspensa_KF366032
CGCATCTCGTCGCCCTCCACCTCTCTCCGAAAGGGATTCGTGAGGTGCTGGGCTGGATAT
TGGCCTCCCGTGCGCCATCGTGTGCGGTTGGCCTAAATTTAATTCGGCATCGACGCATGT
CACGACAATTGGTGGTTGATAACCTCAACTTGCGTGTTGTCGTGCAAGGCTGCGTCGTTT
TGATCGGATGTTTTGACCCCATGGTGC
>Panax_omeiensis_U41692
CGCATCGCGTCGCCCCCCAACCCATCACTCCCTTGCGGGAGTAGAGGCGGAGGGGCGGAT
AATGGCCTCCCGTGTCTCACCGCGCGGTTGGCCCAAATGCGAGTCCTTGGCGATGGACGT
CACGACAAGTGGTGGTTGTAAAAAGCCCTCTTCTCATGTCGTGGGGTGACCCGTCGCCAG
CAAAAGCTCTCATGACCCTGCTGCGCCGTCCTCGACGCGCGCTCCGACCG
>Forsythia_suspensa_KF366039
CGCATCTCGTCGCCCTCCACCTCCCCCCGAAAGGGATTCGTGAGGTGCTGGGCTGGATAT
TGGCCTCCCGTGCGCGATCGTGTGCGGTTGGCCTAAATTTGATTCGGCATCGACGCATGT
CACGACAATTGGTGGTTGATGACCTCAACTTGCGTGTTGTCGTGCAAGGCTGCGTCGTTT
TGATCGGATGTTTTGACCCCATGGTGC
>Forsythia_suspensa_KF366038
CGCATCTCGTCGCCCTCCACCTCCCCCCGAAAGGGATTCGTGAGGTGCTGGGCTGGATAT
TGGCCTCCCGTGCGCCATCGTGTGCGGTTGGCCTAAATTTGATTCGGCATCGACGCATGT
CACGACAATTGGTGGTTGATGACCTCAACTTGCGTGTTGTCGTGCAAGGCTGCGTCGTTT
TGATCGGATGTTTTGACCCCATGGTGC
>Schisandra_chinensis_KP689676
CGCTTTGCGACGCTCCCCTCCCTCCCATTCTCCTTTTTGGGTGTATGGTGTTTGCGAGGA
GCGGATATTGGCTGCCCGTGCCATGTTTGTGCGGTCGGCCGAAAGATGGGCCCCTGGTGT
GTTGTGACACGACGAGTGGTGGTCAAATGCCCTTCTCACCGCGTGGGACGTCGAGTCGCA
TTCCTTGTGGCTCTTGGGACTCTTGGAGCCGCTTCGCGGCAACCTGCA
>Schisandra_chinensis_KP689677
CGCTTTGCGACGCTCCCCTCCCTCCCATTCTCCTTTTTGGGTGTATGGTGTTTGCGAGGA
GCGGATATTGGCTGCCCGTGCAATGTTTGTGCGGTCGGCCGAAAGATGGGCCCCTGGTGT
GTTGTGACACGACGAGTGGTGGTCAAATGCCCTTCTCACCGCGTGGGACGTCGAGTCGCA
TTCCTTGTGGCTCTTGGGACTCTTGGAGCCGCTTCGCGGCAACCTGCA
>Asparagus_striatus_JX574377
GACATTAGTCTTAATGTAGTAAGAATCGTTGAAGGAGCCATACCCAATATCTTGTTTTCG
TAAGATATTGGGTATAGCTCCCTCCCCCGCCAATGAATGATAAGTATCTATTTTATTCCA
TTAACGACGAGATTTATTATCGTTTCTCGCATGTCTCGCGAAAGTCAGAGTAGGCGCGAA
TTCTCCCAATTTGTGACCTACCATACGATCCGTTATATAAATAGGTAAATGTTCCTTTCC
ATTATGAATAGCGATTGTATGGCCAATCATTTTGGGTATAATGGTAGATGCCCGAGACCA
AGTTACTATTATTTCTTTCTCCTCCCTCATGTTGAGTTTTTCAATTTTTCTCGATAAATG
ATTAGCTACAAAAGGATTTTTTTTTAGTGAACGTGTCACAGCTGATTACTCCTTTTTTTA
CATTTTAAAGATTGGCATTCTATGTCCAATAGAATATCTCGATCTAAGTATGAAGGTAAG
AATAAATACAATAATGATGAATGGAAAAAAGAGAAAATTCTTTAGCTAGATAAGGG
>Polygonatum_sibiricum_EU850210
GATTTCCATCTTAATGTATATGTATTAAGAATCGTTGAAGGAGCTATACCCAATATCTTG
TTTTCATAAGATATTGGGTATAGCTCCCTTTTTTTCCAAATTAATTAACGACGAGATTTA
TTATCGTTTCTCGCATGTCTCGCGAAAGTCAGAGTAGGCGCGAATTCTCCCAATTTGTGA
CCTACCATACGATCTGTTATATAAATAGGTAAATGTTCTTTTCCATTATGAACAGCGATT
GTATGGCCAATCATTTTGGGTATAATGGTAGATGCCCGAGACCAAGTTACTATTATTTCT
TTCTCCTCCCTCATGTTGAGTTTTTCAATTTTTCTCGATAAATGATTAGCTACAAAAGGA
TTTTTTTTTAGTGAACGTGTCACAGCCGATTACTCCTTTTTTTTACATTTTAAAGATTGG
CATTCTATGTCCAATAGAATATCTCGATCTAAGTATGAAGGTAAGAATAAATACAATAAT
GATGAATGGAAAAAAGAGAAAATCCTTTAGCTGGATAAGGG
>Rehmannia_glutinosa_EU266022
TGCATCGCGTTGGCCCCTCCTCTCGCCCCTATGCGGCGATCGTTGGGTGGGGCGGATAAT
GGTCTCCTGTGCACAATGTTGCGCGGCGCACGTCACGACCAGTGGTGGTTGAACACTCAA
CTTGCGTGCTGTCGTGCCGGACGACGTCGTCTTCTCGGGCATCGTCACAGACCCAATGGT
GCGAGTCATTCGCGCTTACGACCG
>Salvia_cynica_KU563782
CGCATCGCGTCGCCCCCTCTCCCCGCGCACAGCGCGGTTTGCGGGGGTGGAAATTGGCCT
CCCGTGCACCCCGGTGCGCGGCTGGCCCAAATGCGATCCCTCGGCGACTCGTGTCGCGAC
AAGTGGTGGTTGAACAACTCACTTTCGTGTCGTGCTTCTGTGTCGTCGGTATGGGCATCC
GTAAACGACCCAACGGTGCCGGCGTCGCACGACGCCCCACCTTCGACCG
>Scrophularia_arguta_KU945739
TATATCAATATTAAGGAGCAATAAACCCTCTTGATAGAACAAGAAAAAGTTTATTGCTCC
TTAATTTTCTTTTCAATTAGGAGTATTTTGTTAGTAGTATTGTACTTACCTAGACTTTTT
TCTTTCCATTGCCGAAAAATAAAGAAAAAGTTTTTTTTTTTATTTTTAGGGTTGATTAAT
GATTGAGTAGTATTCTTTCGTTCTGTACTGTATAATTTTTTTTTTATTTTTTTTGAATTA
AAAGGATCAAATTTCCACTTTTTGCTTCATTTTTTTATTTTAAAAATAAGAATATCTTTA
AAATAAGAAAGAAGATAAATGAAATGATTGAAATTCCATTTTTGTGTTACAATTTGTAAA
AAACCCAAATAAAATTGAAAAAAAAAATAATAAAAGACTTTTTTCAAATAAAAAGTAATA
GTATAGTAGAGGGG
>Coix_lacryma-jobi_var._ma-yuen_GQ435012
GGTTTTTCTCCTAAACATATAGGAATTTTTGAAGGAAGGAAAGCCGGAAATACCCAATAT
CTTGTTCCAACAGGATATTGGGTATTTCTTTGTTTATTCTGAATCTTTCTATTCTGAATT
CAATTAACGACGAGATTTAGTATCCTTTCTTGTACTTTCATAACTCGTGAAATGCCGAGT
AGGCACGAATTCCCCCAATTTGCGACCTACCATAGGATTTGTTATGTAAATAGGTATATG
TTCTTTTCCATTATGAATCGCGATTGTATGGCCAACCATTGCGGGTAGAATGCTAGATGC
CCGGGACCATGTTACTATTATTTCTTTCTCCTCCTTCATATTGACCTTTTCGATTTTTGC
CAATAAATGACGAGCTACAAAAGGATTCGTTTTTTTTCGTGTCACAGCTGATTACTCCTT
TTTTCATTTTAAAGAGTGGCATCCTATGTCCACTATCTCGATCGAGGTATGGAGGTCAGA
ATAAATAGAATAATAATGAATGGAAAAAAGAGAAAATCCTTTAGCTGGATAAGGG
>Coix_lacryma-jobi_var._ma-yuen_GQ435013
GGTTTTTCTCCTAAACATATAGGAATTTTTGAAGGAAGGAAAGCCGGAAATACCCAATAT
CTTGTTCCAACAGGATATTGGGTATTTCTTTGTTTATTCTGAATCTTTCTATTCTGAATT
CAATTAACGACGAGATTTAGTATCCTTTCTTGTACTTTCATAACTCGTGAAATGCCGAGT
AGGCACGAATTCCCCCAATTTGCGACCTACCATAGGATTTGTTATGTAAATAGGTATATG
TTCTTTTCCATTATGAATCGCGATTGTATGGCCAACCATTGCGGGTAGAATGCTAGATGC
CCGGGACCATGTTACTATTATTTCTTTCTCCTCCTTCATATTGACCTTTTCGATTTTTGC
CAATAAATGACGAGCTACAAAAGGATTCGTTTTTTTTCGTGTCACAGCTGATTACTCCTT
TTTTCATTTTAAAGAGTGGCATCCTATGTCCACTATCTCGATCGAGGTATGGAGGTCAGA
ATAAATAGAATAATAATGAATGGAAAAAAGAGAAAATCCTTTAGCTGGATAAGGG
>Rosa_arkansana_KM353021
CACGTCGTTGTCGGGAGTTGGATGGGACGGATGATGGCCTCCCGTGTGCTCAGTCACGCG
GTTGGCATAAATACCAAGTCCTCGGCGACCAACGCCACGACAATCGGTGGTTGTCAAACC
TCGGTTTCCTGTCGTGCGCGCGTGTTGATCGAGTGCTCTCTTAAACAATGCGTGTCGATC
CGTCGATGCTTTCAAC
>Myristica_fragrans_KX675159
TACTTCGGTATTAGTGTATACGAGTCATTGAAGGATCAGATCAATACCCAGAAGTGGGTA
TTGATCTGGTTCACTAGTGGTTTACTCACATAAGATTTTTTTTTTTCAATTTAAGAAAAT
ATTAATTATTTGGTTCATGATCGAACATCATACCTTTTTTTTTTATTTTAACTGATCTTC
AGTTTATGTACATTCCTAAAATGCATTTTTTCCTATTGTCAATTTTATAAAGGGTATAAA
TTAGTATGAAAAAAAAAAGAAAGACTAGTAATCTAAAATTTGTGTCTTTAGAAAAGACAA
GGGG
>Rosa_arkansana_KM353022
CACGTCGTTGTCGGGAGTTGGATGGGACGGATGATGGCCTCCCGTGTGCTCAGTCACGCG
GTTGGCATAAATACCAAGTCCTCGGCGACCAACGCCACGACAATCGGTGGTTGTCAAACC
TCGGTTTCCTGTCGTGCGCGCGTGTTGATCGAGTGCTCTCTTAAACAATGCGTGTCGATC
CGTCGATGCTTTCAAC
>Anemarrhena_asphodeloides_KMS0012A02I
CGCCTCGCGTCGCTCCGCGCACCTCGTCCCCGCACCCCGCGGGCGTCGGGTGGCGCGGAT
GCGGAGATTGGCCCCCCGTGCCTCGCGGCGCGGCGGGTCGAAGTGCGGGCCGCCGGCCGG
GTCGGACGCGGCGAGTGGTGGACGATACGCACGGCGCTGTGCGCCGCGGTCCTTGCTCTC
GGCCCAAGCGGTGCATCCTAAGGAACCCATGCCGATGGGCGCTCGTGAGCGCTCTCGGAA
CA
>Crataegus_brachyacantha_KC173748
CACGCCGTTGCCCCCCTTCGCCTCCTTCGGGAGCGCGGGCGGGCGGACGATGGCCTCCCG
TGCGACACCCCGCGCGGTTGGCACAAACGACGAGTCCCCGGCGACGAACGCCACGACAAT
CGGTGGTCGTCGAACCTCGGTTGCCTGTTGTGCGCTTTCGCCGCGCTCCGGGCGGCTCGC
GACCCTCGCAGCTCTGCTTCGGCGGAGCCTTCAACG
>Crataegus_brachyacantha_KC173749
CACGCCGTTGCCCCCCCTCGCCTCCTTCGGGAGCGCGGGCGGGCGGACGATGGCCTCCCG
TGCGACACCCCGCGCGGTTGGCACAAACGACGAGTCCCCGGCGACGAACGCCACGACAAT
CGGTGGTCGTCGAACCTCGGTTGCCTGTTGTGCGCTTTCGTCGCGCTCCGGGCGGCTCGC
GACCCTCGCAGCTCTGCTTCGGCGGAGCCTTCAACG
>Ephedra_monosperma_JN044472
GTAATGCTCACAATTTTCCTCTTGATTTGGCATCAATGGAATTCAATTCTATAGATGGTT
AATTAGATAGAATTCTAGGTATTCCTTTCATCGTACCAAACCTCTAAAGGAGGTTTGGTA
CCTTATCTGTCTTTGTTCATATCCACATTATAAGATATCGAGTTTTTTACTGTTGTATTT
GAGGATATATAAGGAATTTGAATTAGATATGTGCATCCAGCAGGAATTGAACCCGCGAGT
TCGCCAATTATGAGTTGGGCGCTTTAACCATTCAGCCATGGATGCTGGAGAAAAGCTCAT
CCGGAATAATCAATTCATTCGATAATATGAGTGAGTATCGACTTAGGGTAGCCAAGTACT
CATATCCCAATCATGCCAAACATAGAAAATGCAACGGAAAAACTTGTGGGAGTGAGTACC
GATCTTGCAACACTTGGATTTCCTGTTGGATTTCCTGGAATAAGTCGCCCACATTCCGTA
GGATGAACAGAAAACAACTCTTTTCTTGAAAGTAATGTTGATTAGATAGATTTTATGG
>Ephedra_monosperma_JN044473
GTAATGCTCACAATTTTCCTCTTGATTTGGCATCAATGGAATTCAATTCTATAGATGGTT
AATTAGATAGAATTCTAGGTATTCCTTTCATCGTACCAAACCTCTAAAGGAGGTTTGGTA
CCTTATCTGTCTTTGTTCATATCCACATTATAAGATATCGAGTTTTTTACTGTTGTATTT
GAGGATATATAAGGAATTTGAATTAGATATGTGCATCCAGCAGGAATTGAACCCGCGAGT
TCGCCAATTATGAGTTGGGCGCTTTAACCATTCAGCCATGGATGCTGGAGAAAAGCTCAT
CCGGAATAATCAATTCATTCGATAATATGAGTGAGTATCGACTTAGGGTAGCCAAGTACT
CATATCCCAATCATGCCAAACATAGAAAATGCAACGGAAAAACTTGTGGGAGTGAGTACC
GATCTTGCAACACTTGGATTTCCTGTTGGATTTCCTGGAATAAGTCGCCCACATTCCGTA
GGATGAACAGAAAACAACTCTTTTCTTGAAAGTAATGTTGATTAGATAGATTTTATGG
>Scrophularia_arguta_KU945751
TATATCAATATTAAGGAGCAATAAACCCTCTTGATAGAACAAGAAAAAGTTTATTGCTCC
TTAATTTTCTTTTCAATTAGGAGTATTTTGTTAGTAGTATTGTACTTACCTAGACTTTTT
TCTTTCCATTGCCGAAAAATAAAGAAAAAGTTTTTTTTTATTTTTAGGGTTGATTAATGA
TTGAGTAGTATTCTTTCGTTCTGTACTGTATAATTTTTTTTTTTATTTTTTTTGAATTAA
AAGGATCAAATTTCCACTTTTTGCTTCATTTTTTTATTTTAAAAATAAGAATATCTTTAA
AATAAGAAAGAAGATAAATGAAATGATTGAAATTCCATTTTTGTGTTACAATTTGTAAAA
AATCCAAATAAAATTGAAAAAAAAAAAAATAATAAAAGACTATATTCAAATAAATAGTAA
TAGTATAGTAGAGGGG
>Scrophularia_arguta_KU945750
TATATCAATATTAAGGAGCAATAAACCCTCTTGATAGAACAAGAAAAAGTTTATTGCTCC
TTAATTTTCTTTTCAATTAGGAGTATTTTGTTAGTAGTATTGTACTTACCTAGACTTTTT
TCTTTCCATTGCCGAAAAATAAAGAAAAAGTTTTTTTTTATTTTTAGGGTTGATTAATGA
TTGAGTAGTATTCTTTCGTTCTGTACTGTATAATTTTTTTTTTTATTTTTTTTGAATTAA
AAGGATCAAATTTCCACTTTTTGCTTCATTTTTTTATTTTAAAAATAAGAATATCTTTAA
AATAAGAAAGAAGATAAATGAAATGATTGAAATTCCATTTTTGTGTTACAATTTGTAAAA
AATCCAAATAAAATTGAAAAAAAAAAAAATAATAAAAGACTATATTCAAATAAATAGTAA
TAGTATAGTAGAGGGG
>Scrophularia_arguta_KU945753
TATATCAATATTAAGGAGCAATAAACCCTCTTGATAGAACAAGAAAAAGTTTATTGCTCC
TTAATTTTCTTTTCAATTAGGAGTATTTTGTTAGTAGTCTTGTACTTACCTAGACTTTTT
TCTTTCCATTGCCAAAAAATAAAGAAAAAGTTGTTTTTTTTTTATTTTTTTTGAATTAAA
AGGATCAAATTTCCACTTTTTGCTTCATTTTTTTATTTTAAAAATAAGAATATCTTAAAA
ATAAGAAAGAAGATAAATGAAATGATTGAAATTCCATTTTTGTGTTACAATTTGTAAAAA
ATCCAAATAAAATGGAAAAAAAAATAATAAAAGACTATATTTCAAATAAATAGTAATAGT
ATAGTAGAGGGG
>Scrophularia_arguta_KU945752
TATATCAATATTAAGGAGCAATAAACCCTCTTGATAGAACAAGAAAAAGTTTATTGCTCC
TTAATTTTCTTTTCAATTAGGAGTATTTTGTTAGTAGTCTTGTACTTACCTAGACTTTTT
TCTTTCCATTGCCAAAAAATAAAGAAAAAGTTGTTTTTTTTTTTTATTTTTTTTGAATTA
AAAGGATCAAATTTCCACTTTTTGCTTCATTTTTTTATTTTAAAAATAAGAATATCTTAA
AAATAAGAAAGAAGATAAATGAAATGATTGAAATTCCATTTTTGTGTTACAATTTGTAAA
AAATCCAAATAAAATGGAAAAAAAAATAATAAAAGACTATATTTCAAATAAATAGTAATA
GTATAGTAGAGGGG
>Scrophularia_arguta_KU945754
TATATCAATATTAAGGAGCAATAAACCCTCTTGATAGAACAAGAAAAAGTTTATTGCTCC
TTAATTTTCTTTTCAATTAGGAGTATTTTGTTAGTAGTCTTGTACTTACCTAGACTTTTT
TCTTTCCATTGCCAAAAAATAAAGAAAAAGTTGTTTTTTTTTTATTTTTTTTGAATTAAA
AGGATCAAATTTCCACTTTTTGCTTCATTTTTTTATTTTAAAAATAAGAATATCTTAAAA
ATAAGAAAGAAGATAAATGAAATGATTGAAATTCCATTTTTGTGTTACAATTTGTAAAAA
ATCCAAATAAAATGGAAAAAAAAATAATAAAAGACTATATTTCAAATAAATAGTAATAGT
ATAGTAGAGGGG
>Crataegus_brachyacantha_KC173746
CACGCCGTTGCCCCCCCTCGCCTCCCTCGGGAGCGCGGGCGGGCGGACGATGGCCTCCCG
TGCGCCACCCCGCGCGGTTGGCACAAACGACGAGTCCCCGGCGACGAACGCCACGACAAT
CGGTGGTCGTCGAACCTCGGTTGCCTGTTGTGCGCTTTCGACGCGCTCCGGGCGGCTCGC
GACCCTCGCAGCTCTGCTTCGGCGGAGCCTTCAACG
>Crataegus_brachyacantha_KC173747
CACGCCGTTGCCCCCCCTCGCCTCCTTCGGGAGCGCGGGCGGGCGGACGATGGCCTCCCG
TGCGACACCCCGCGCGGTTGGCACAAACGACGAGTCCCCGGCGACGAACGCCACGACAAT
CGGTGGTCGTCGAACCTCGGTTGCCTGTTGTGCGCTTTCGCCGCGCTCCGGGCGGCTCGC
GACCCTCGCAGCTCTGCTTCGGCGGAGCCTTCAACG
>Polygonatum_cirrhifolium_JN046403
GATTTCCATCTTAATGTATATGTATTAAGAATCGTTGAAGGAGCTATACCCAATATCTTG
TTTTCATAAGATATTGGGTATAGCTCCCTTTTTTTCCAAATTAATTAACGACGAGATTTA
TTATCGTTTCTCGCATGTCTCGCGAAAGTCAGAGTAGGCGCGAATTCTCCCAATTTGTGA
CCTACCATACGATCTGTTATATAAATAGGTAAATGTTCTTTTCCATTATGAACAGCGATT
GTATGGCCAATCATTTTGGGTATAATGGTAGATGCCCGAGACCAAGTTACTATTATTTCT
TTCTCCTCCCTCATGTTGAGTTTTTCAATTTTTCTCGATAAATGATTAGCTACAAAAGGA
TTTTTTTTTAGTGAACGTGTCACAGCCGATTACTCCTTTTTTTTACATTTTAAAGATTGG
CATTCTATGTCCAATAGAATATCTCGATCTAAGTATGAAGGTAAGAATAAATACAATAAT
GATGAATGGAAAAAAGAGAAAATCCTTTAGCTGGATAAGGG
>Rosa_laxa_KJ575464
GACTTTGGTCTTAGTATATATGAGTTCGTGAAAGTTTTGAAAGTAAAGGAGCAATACTAA
ATTTCTTGTTATATCAAGAGGTTTGGTGTTGCTCCTTTACCATATTACTATAAATAATTA
TTTAAATTTAATTACTATAATTAAATAAAATTATTACTATAATTAAAATAATTAAACTAT
AATGAAATTAGTGTTTTAGTACTCTTTTTTTTTACTAAAAGATTAAAATAAAAGGGTTTC
CATTTATGTTGTATTCTCTTTTACAAGTAATGATAAATGGTGGAAATATTTGTAATTTCT
ATTTTTATTTAAATTTTTATTTAAATAGTACAA
>Rubus_cf._allegheniensis_MS-2014_KM037197
CACGTCGTTGCCCCCCCCCAAACCCCTCGGGAGTTGGGCGGGACGGATGATGGCCTCCCG
TGTGCTCTGTCATGCGGTTGGCATAAAAACAAGTCCTCGGCGACTAACGCCACGACAATT
GGTGGTTGTCAAACCTCTGTTGCCTATCGTGTGCGCGTGTCGAGCGAGGGCTCAACAAAC
CATGTTGCATCGATTCGTCGATGCTTTCAACG
>Rubus_moorei_AF055765
CACGTCGTTGCCCCCCCAGCCTCCCTCAGGAGTTGGGCGGGACGAATGATGGCCTCCCGT
GTGCTCTGCCACGCGGTTGGCATAAAAACAAGTTCTCGGCAACTAACGCCACGACAATCG
GTGGTTTCCAAAACCTCTGTTGCCTGTCGCGTGCGTGTGTCGAACGAGGGCTCCACAATC
CATGTTGCGTCGATTCGTCAATGCTTTCAACG
>Scrophularia_arguta_KU945737
TATATCAATATTAAGGAGCAATAAACCCTCTTGATAGAACAAGAAAAAGTTTATTGCTCC
TTAATTTTCTTTTCAATTAGGAGTATTTTGTTAGTAGTATTGTACTTACCTAGACTTTTT
TCTTTCCATTGCCGAAAAATAAAGAAAAAGTTTTTTTTTATTTTTAGGGTTGATTAATGA
TTGAGTAGTATTCTTTCGTTCTGTACTGTATAATTTTTTTTTTATTTTTTTTGAATTAAA
AGGATGAAATTTCCACTTTTTGCTTCATTTTTTTATTTTTAAAATAAGAATATCTTTAAA
ATAAGAAAGAAGATAAATGAAATGATTGAAATTCCATTTTTGTGTTACAATTTGTAAAAA
ATCCAAATAAAATTGAAAAAAAAAATAATAAAAGACTATATTCAAATAAATAGTAATAGT
ATAGTAGAGGGG
>Rubus_cf._allegheniensis_MS-2014_KM037198
CACGTCGTTGCCCCCCCCAAACCCCTCGGGAGTTGGGCGGGACGGATGATGGCCTCCCGT
GTGCTCTGTCATGCGGTTGGCATAAAAACAAGTCCTCGGCGACTAACGCCACGACAATCG
GTGGTTGTCAAACCTCTGTTGCCTATCGTGTGCGCGTGTCGAGGGAGGGCTCAACAAACC
ATGTTGCATCGATTCGTCGATGCTTTCAACG
>Rubus_cf._allegheniensis_MS-2014_KM037199
CACGTCGTTGCCCCCCCCAAACCCCTCGGGAGTTGGGCGGGACGGATGATGGCCTCCCGT
GTGCTCTGTCATGCGGTTGGCATAAAAACAAGTCCTCGGCGACTAACGCCACGACAATCG
GTGGTTGTCAAACCTCTGTTGCCTATCGTGTGCGCGTGTCGAGGGAGGGCTCAACAAACC
ATGTTGCATCGATTCGTCGATGCTTTCAACG
>Bupleurum_fruticescens_subsp._fruticescens_AF479292
CGTAAAGCTTTGCCCCCCCGCCGCTCGCTCAGAGAGAGCTGATGCTCGGGGGGACGGAAG
TTGACCTCCCGTGCCTCGTCGTGCGGCTGGTTTAAAAGAGAGTCTCCGGAGATCGGAAAA
CGCAACATTGGTGGTAGGCATTACGAACCTCTTGCCGTCTTGCGCCGAGTCCGTTCACTC
TGCGAGCAACAGCGACCCTTTGGCGCGGGCCCAGGCGCGCGCTCGAACTG
>Bupleurum_fruticescens_subsp._fruticescens_AF479291
CGTAAAGCTTTGCCCCCCCGCCGCTCGCTCAGAGAGAGCTGATGCTCGGGGGGACGGAAG
TTGACCTCCCGTGCCTCGTCGTGCGGCTGGTTTAAAAGAGAGTCTCCGGAGATCGGAAAA
CGCAACATTGGTGGTAGGCATTACGAACCTCTTGCCGTCTTGCGCCGAGTCCGTTCACTC
TGCGAGCAACAGCGACCCTTTGGCGCGGGCCCAGGCGCGCGCTCGAACTG
>Magnolia_denudata_KX675168
TACTTCAGTCTTAGTGTATATGAGTCGTTGAAGGATCCGATCAATACCCAACTTCTTGTC
CTATCAAGAAGTTGGATATTGATCCGTTCGATTCAGTAGTGTTTTATTCACATAAACATT
TTTGCCATTTTCATTTCTTTATTTCAACTTAAGAAAACATTATTGTTGGTTGGTTCATGA
TCGAATATCATATTTTTGTTCTGTACCGATCTGTATTGTAATTTCTGTATGTTCCTCAAA
ATCATTTTCTTTTTTTTTTTTTTCATAAAGGAATTTTTTTGTACATTTACAATTTACAGG
ATTGGCATTTTATGTTCAATATCTGTATCTCAGAAAGTAAGAAAGATCAATACAATAATC
ATGAATGGTGGAAATTAGAGCG
>Magnolia_denudata_KX675166
TACTTCAGTCTTAGTGTATATGAGTCGTTGAAGGATCCGATCAATACCCAACTTCTTGTC
CTATCAAGAAGTTGGATATTGATCCGTTCGATTCAGTAGTGTTTTATTCACATAAACATT
TTTGCCATTTTCATTTCTTTATTTCAACTTAAGAAAACATTATTGTTGGTTGGTTCATGA
TCGAATATCATATTTTTGTTCTGTACCGATCTGTATTGTAATTTCTGTATGTTCCTCAAA
ATCATTTTCTTTTTTTTTTTTTTCATAAAGGAATTTTTTTGTACATTTACAATTTACAGG
ATTGGCATTTTATGTTCAATATCTGTATCTCAGAAAGTAAGAAAGATCAATACAATAATC
ATGAATGGTGGAAATTAGAGCG
>Magnolia_denudata_KX675167
TACTTCAGTCTTAGTGTATATGAGTCGTTGAAGGATCCGATCAATACCCAACTTCTTGTC
CTATCAAGAAGTTGGATATTGATCCGTTCGATTCAGTAGTGTTTTATTCACATAAACATT
TTTGCCATTTTCATTTCTTTATTTCAACTTAAGAAAACATTATTGTTGGTTGGTTCATGA
TCGAATATCATATTTTTGTTCTGTACCGATCTGTATTGTAATTTCTGTATGTTCCTCAAA
ATCATTTTCTTTTTTTTTTTTTTCATAAAGGAATTTTTTTGTACATTTACAATTTACAGG
ATTGGCATTTTATGTTCAATATCTGTATCTCAGAAAGTAAGAAAGATCAATACAATAATC
ATGAATGGTGGAAATTAGAGCG
>Zingiber_officinale_KPS0109A04I
TGGCATCGTCGCCTCTGCTCCTCCATGCCTCGTCGGTTGGTAGGTGCCGAGCGCGGAAAT
TGGCCCCGTGTGCCCTCGGGCACAGTCGGCCGAAGAGCGGGTAAAAGTCGGCAGTCGCGG
GGCACGACGGGTGTTGGTCGCCGTGAGCGGGAACAGAACGTCGTCCCCGTCGTTTTCGGA
CTGAATTCCTCAAGAGACCCTGCGTGATTGCGGCACCGGGCAGCGAATGAAAGAAAGCGC
GCCGTGCTGCCCGTCATCAACTTG
>Rubus_sp._MS-2014g_KM037469
CACGTCGTTGCCCCCCCCAAACCCCTCGGGAGTTGGGCGGGACGGATGATGGCCTCCCGT
GTGCTCTGTCATGCGGTTGGCATAAAAACAAGTCCTCGGCGACTAACGCCACGACAATCG
GTGGTTGTCAAACCTCTGTTGCCTATCGTGTGCGCGTGTCGAGCGAGGGCTCAACAAACC
ATGTTGCATCGATTCGTCGATGCTTTCAACG
>Rubus_aff._clusii_MS-2014_KM037261
CACGTCGTTGCCCCCCCCAAACCCCTCGGGAGTTGGGCGGGACGGATGATGGCCTCCCGT
GTGCTCTGTCATGCGGTTGGCATAAAAACAAGTCCTCGGCGACTAACGCCACGACAATCG
GTGGTTGTCAAACCTCTGTTGCCTATCGTGTGCGCGTGCCGAGCGAGGGCTCAACAAACC
ATGTTGCATCGATTCGTCGATGCTTTCAACG
>Rosa_sherardii_KJ575502
GACTTTGGTCTTAGTATATATGAGTTCGTGAAAGTTTTGAAAGTAAAGGAGCAATACTAA
AATTCTTGTTATATCAAGAGGTTTGGTGTTGCTCCTTTACCATATTACTTTAATTAATAA
TTAAAATTATTACTATAATTAAATTAGTATTTTAGTACTATTTTTTTTTTACTAAAAGAT
TAAAATAAAAGGGTTTCCATTTATGTTGTATTCTCTTTTACAAGTAATGATAAATGGTGG
AAATATTTGTAATTTCTATTTTTAGTTAAATAGTGCAA
>Bupleurum_fruticosum_AF479298
CGCATCTCTTTGCCCCCCTCCGCCTCGCTTGCTTTTTGTGAGACGTTGCGGTCAGGGGGC
GGAATATGGCCTCCCGTGCCCCGCCGCGCGGCTGGTTCAAAAGCGAGTCACCGGCGATGG
ATGCCGCGACAATGGTGGTAGTCTATTCGACCCTCTTGCCTTGTTGCGCCGTGCGCGTCC
CCCGTGTGAGCTCCAGTGACCCTTTGGCGCCGCCTCCGGCGTGCGCTCGGATG
>Salvia_taraxacifolia_DQ667209
CGCATCGCGTCGCCCCCCATCCGTGCGCCCCGGCGCCGGATGTGGGGGCGGATATTGGTC
TCCCGTGCGCCTCGGCGTGCGGCTGGCCCAAATGCGATCCCTCGGCGACTCATGTCACGA
CAAGTGGTGGTTGATATGTCAATCTCTTGCGTCGTCGTGCCACTGCGTCGTCCGTGTAGG
CATCCATCAACGACCCAACGGTGCCGGTGCCTCATGGCGCCGCACCTTCGACCG
>Bupleurum_fruticosum_AF479297
CGCATCTCTTTGCCCCCCTCCGCCTCGCTTGCTTTTTGTGAGACGTTGCGGTCAGGGGGC
GGAATATGGCCTCCCGTGCCCCGCCGCGCGGCTGGTTCAAAAGCGAGTCACCGGCGATGG
ATGCCGCGACAATGGTGGTAGTCTATTCGACCCTCTTGCCTTGTTGCGCCGTGCGCGTCC
CCCGTGTGAGCTCCAGTGACCCTTTGGCGCCGCCTCCGGCGTGCGCTCGGATG
>Perilla_frutescens_var._acuta_KMS0158C01I
CGCATCGCGTCGCCCCCCTCCCCGCGCTGAGCGCTCGTGAGGGGGGCGGATATTGGCCCC
CCGTGCGCCCTGGCGTGCGGTCGGCCCAAATGCGATCCCTCGACGACTCGTGTCGCGACT
AGTGGTGGTTGAATAGCTCAATCTCGTGTCTTGTCGTGCTACCGCGTCGTCCGAATGGGA
ATCGAACAACGACCCAACGGTGTTCGTGCGTTACCGCACCGCACCTTCGACCG
>Lycium_macrodon_DQ124628
CGCATCGCGTCGCCCCCGCGCACCGCGCCCGTACCCCGGGTCGCGATGCATGTCGCGGGG
CGGATACTGGCCTCCCGTGCGCCTCKCGCTCGCGGCTGGCCTAAATGCGAGTCCACGTCG
ACGGACGTCACGGCAAGTGGTGGTTGTAACCCAACTCTCGAAGTGTCGTGGCTRTGCCCC
GTCGCGCGTTTGGCCTCCCAGACCCTTCTCGCGCTTAGGCGCTCCGACCG
>Rubus_cockburnianus_KU881070
CACGTCGTTGCCCCCCCAACCCCCTCGGGAGTTGGGCGGGACGGATGATGGCCTCCCGTG
TGCTCCGTCATGCGGTTGGCATAAAAAACAAGTCCTCGGCGACTAACGCCACGACAATCG
GTGGTTGTCAAACCTCTGTTGCCTATCGTGTGCGCGTGTCGAACGAGGGCTCAATGAACC
ATGCTGCATTGATTCGTCGATGCTTTCAACG
>Crataegus_castlegarensis_KC251506
GACTTTGGTCTTAATATATATGAGTTCTTGAAAGTAAAGGAGTAATAAAAAATTTCTTGT
TATATCAAGAGGTTTGTTATTGCTCCTTTACTATTTAGTTTTAGTATTTTTTTAGTTATT
ACTTAACTATTTGTTTTATTCTTTTTTTTTTTTTTAGTAAAAAAAAAAAAGAATAAAGTT
TTCAATTTAGGTTGTATTTTATCTTAAATTTAGGTTGTATTTTATCTTACAAGTAATGCT
AAATGGCGGAAAAATTAT
>Crataegus_castlegarensis_KC251505
GACTTTGGTCTTAATATATATGAGTTCTTGAAAGTAAAGGAGTAATAAAAAATTTCTTGT
TATATCAAGAGGTTTGTTATTGCTCCTTTACTATTTAGTTTTAGTATTTTTTTAGTTATT
ACTTAACTATTTGTTTTATTCTTTTTTTTTTTTTTTAGTAAAAAAAAAAAAGAATAAAGT
TTTCAATTTAGGTTGTATTTTATCTTAAATTTAGGTTGTATTTTATCTTACAAGTAATGC
TAAATGGCGGAAAAATTATTAAT
>Dioscorea_subcalva_JQ260312
GACTTTTGTCTTAATGTATATGAATCGTTGAAGGAGCAATATCCAATATCTTGTTTGAGC
AAGAAGTTTGGTATTGCTCCCCCCTTTTTTTTGTTTGTTTGATTTAACTGTGTGTATTGT
ATACCGCAAGACAGAAGACAGTGGATTACTCCTTTATTTTTTACTTACATTTTAAAGATT
GGCATTCTATGTTCAATATCTCGATCTAATAAGGTAAGAATAAATATAAATACAATAATG
ATGAATGGAAAAAAGAGAAAATCCT
>Dioscorea_subcalva_JQ260310
GACTTTTGTCTTAATGTATATGAATCGTTGAAGGAGCAATATCGAATATCTTGTTCGAGC
AAGAACTTTGGTATTGCTCCCCTTTTCAATTTTTCCCGATAAATGATCAACTACAAAAGG
ATTTTTTTTTAGTGAACGTGTCACAGCGGATTACTCCTTTATTTTTTAAATTTTGAAGAT
TGGCATTCTATGTTCAATATCTCGATCTAATAAGGTAAGAATAAATTTAAATACAATAAT
GATGAATGGAAAAAGAGAAAATCCT
>Dioscorea_subcalva_JQ260311
GACTTTTGTCTTAATGTATATGAATCGTTGAAGGAGCAATATCGAATATCTTGTTCGAGC
AAGAACTTTGGTATTGCTCCCCTTTTCAATTTTTCCCGATAAATGATCAACTACAAAAGG
ATTTTTTTTTAGTGAACGTGTCACAGCGGATTTCTCCTTTATTTTTTAAATTTTGAAGAT
TGGCATTCTATGTTCAATATCTCGATCTAATAAGGTAAGAATAAATTTAAATACAATAAT
GATGAATGGAAAAAGAGAAAATCCT
>Illicium_burmanicum_KP689722
CGCTTTGCGTCGCTCCCCCACCTCCTTGCCCATACGGGCTTTGTGGTGTTAAGGGGAAGC
GGAGATTGGCTGCCCGTGCCATGGTTGCGTGGCCAGCCGAAAAGTGGGCCTCTGGCGTGT
TGCGACACGACGAGTGGTGGTCAAATACCCTTCTCATCGCATGGGACGTCGAGTCGCTTT
GCTAGTGGCACATGAACTCTTGGAGCCGTTTCACGGCATCCTGCA
>Illicium_burmanicum_KP689723
CGCTTTGCGTCGCTCCCCCACCTCCTTGCCCATACGGGCTTTGTGGTGTTAAGGGGAAGC
GGAGATTGGCTGCCCGTGCCATGGTTGCATGGCCAGCCGAAAAGTGGGCCTCTGGCGTGT
TGCGACACGACGAGTGGTGGTCAAATACCCTTCTCATCGCATGGGACGTCGAGTCGCTTT
GCTAGTGGCACATGAACTCTTGGAGCCATCTCGCGGCATCCTGCA
>Crataegus_castlegarensis_KC251509
GACTTTGGTCTTAATATATATGAGTTCTTGAAAGTAAAGGAGTAATAAAAAATTTCTTGT
TATATCAAGAGGTTTGTTATTGCTCCTTTACTATTTAGTTTTAGTATTTTTTTAGTTATT
ACTTAACTATTTGTTTTATTCTTTTTTTTTTTTTTTAGTAAAAAAAAAAAAGAATAAAGT
TTTCAATTTAGGTTGTATTTTATCTTAAATTTAGGTTGTATTTTATCTTACAAGTAATGC
TAAATGGCGGAAAAATTATTAAT
>Crataegus_castlegarensis_KC251508
GACTTTGGTCTTAATATATATGAGTTCTTGAAAGTAAAGGAGTAATAAAAAATTTCTTGT
TATATCAAGAGGTTTGTTATTGCTCCTTTACTATTTAGTTTTAGTATTTTTTTAGTTATT
ACTTAACTATTTGTTTTATTCTTTTTTTTTTTTTTTAGTAAAAAAAAAAAAGAATAAAGT
TTTCAATTTAGGTTGTATTTTATCTTAAATTTAGGTTGTATTTTATCTTACAAGTAATGC
TAAATGGCGGAAAAATTATTAAT
>Crataegus_douglasii_KC173571
CGCGCCGTTGCCCCCCTCGACTCCCTCGGGAGCGTCGGCGGGCGGACGATGGCCTCCCGC
GCGCCACCCCGCGCGGTTGGCACAAATGCCGAGTCCCCGGCGACGGACGCCACGACAATC
GGTGGTTGACAGACCTCGGTTGCCTGTTGTGCGCTTTCGCCGCGTTGCGGGCGGCTCGCG
ACCCCAACAACGGCTCTGCTGCGGCGGAGCTATTCAACG
>Crataegus_douglasii_KC173570
CGCGCCGTTGCCCCCCTCGACTCCCTCGGGAGCGTCGGCGGGCGGACGATGGCCTCCCGT
GCTCCACCCGGCGCGGTTGGTACAAATGCCGAGTCCCCGGCGACGAACGCCACGACAATC
GGTGGTTGACAGACCTCGGTTGCCTGTTGTGCGCTTTCGCCGCGCTGCGGGCGGCTCGCG
ACCCCAACAACGGCTCTGCTGCGGCGGAGCTATTCAACG
>Crataegus_douglasii_KC173573
CGCGCCGTTGCCCCCCTCGCCTCCCTCGGGAGCGTCGGCGGGCGGACGATGGCCTCCCGC
GCGCCACCCCGCGCGGTTGGCACAAATGCCGAGTCCCCGGCGACGAACGCCACGACAATC
GGTGGTTGACAGACCTCGGTTGCCTGTTGTGCGCTTTCGCCGCGTTGCGGGCGGCTCGCG
ACCCCAACAACGGCTCTGTGCGGCGGAGCTATTCAACG
>Crataegus_douglasii_KC173572
CGCGCCGTTGCCCCCCTCGACCCCCTCGGGAGCGTCGGCGGGCGGACGATGGCCTCCCGC
GCGCCACCCCGCGCGGTTGGCACAAATGCCGAGTCCCCGGCGACGAACGCCACGACAATC
GGTGGTTGACAGACCTCGGTTGCCTGTTGTGCGCTTTCGCCGCGTTGCGGGCGGCTCGCG
ACCCCGACAACGGCTCTGCTGCGGCGGAGCTATTCAACG
>Crataegus_douglasii_KC173575
CGCGCCGTTGCCCCCCCTCGACTCCCTCGGGAGCGTCGGCGGGCGGACGATGGCCTCCCG
CGCGCCACCCCGCGCGGTTGGCACAAATGCCGAGTCCCCGGCGACGAACGCCACGACAAT
CGGTGGTTGACAGACCTCGGTTGCCTGTTGTGCGCTTTCGCCGCGTTGCGGGCGGCTCGC
GACCCCAACAACGGCTCTGCTGCGGCGGAGCTATTCAACG
>Crataegus_douglasii_KC173574
CGCGCCGTTGCCCCCCTCGACTCCCTCGGGAGCGTCGGCGGGCGGACGATGGCCTCCCGT
GCTCCACCCGGCGCGGTTGGCACAAATGCCGAGTCCCCGGCGACGAACGCCACGACAACC
GGTGGTTGACAGACCTCGGTTGCCTGTTGTGCGCTTTCGCCGCGCTGCGGGCGGCTCGCG
ACCCCAACAACGGCTCTGCTGCGGCGGAGCTATTCAACG
>Gentiana_clusii_KF544631
CGCATCGCGTCGCCCCCCCAACACCGTGCATGAAATCRTGCCGGTCGTCGGAGGGGCGGA
TATTGGCTTCCCGTGCTCCGGTGCGGCTAGCCTAAATGCAAGTCCCTTACGACGGACACG
ACGACAAGTGGTGGTTGATTTCCTCAACTAAGGTGCTGTCGCGCGCTGCCCCGTCGGACG
ATGAGACTAACTTGACCCTGATGCATACGTCGTCACGACGTCTGCCACGACCG
>Crataegus_gaylussacia_KC174062
CGCGCCGTTGCCCCCCTCGACTCCCTCGGGAGCGTCGAGGGGCGGACGATGGCCTCCCGC
GCGGTGCGGTTGGCACAAATGCCGAGTCCCCGGCGACGAACGCCACGACAATCGGTGGTT
GACAGACCTCGGTTGCCTGTTGTGCGCTTTCGCCGCGTTGCGGGCGGCTCGCGACCCCAA
CAACGGCTCTGCTGCGGCGGAGCTATTCAACG
>Vitex_limonifolia_JQ319672
GCCGGGCCCGGGATGGAGTTTTTGAAATAGAATAGATAACTATAAGGAGCAATAAACTCT
TTCTTGTTCTATCAAGAGGGGTTATTGCTCCTTTATTTTCTTTTCAATTAGTCGTCTTTT
TTTAGTAGTATTGTACTTACCTAGACTTTGTTCTTTCCATTACAAAAATACAAAAAAAGA
AAGAAAGGGGATTCTTAAGGATTGATTAATGATTGAATATTATTCTTTCGTTCTGTATAA
TTTTTTTTATTTTCATCTATCTAACTTCTTGTAAAAAGGTTGAGAAGTTTTTTTATCGTT
TAATTTTCAATTTAAACGATAAAAATTCGACTTTTTGCTTAATCTTTTCTTTTTTTTTAA
GATAAAACAGAAAAAAAAAGAAGATAAATAAGATGATTGGAATTCCATCTTTTTTCTTAC
AATTTATAAAAAATCCAAATTGAAAAA
>Ipomoea_purpurea_KMS0161A03I
CGCATCGCGTCGCCCCCTTTCTTGGTCGAGCGGCCGAGCTTGGGGAGCGGATGGTGGCCT
CCCGTGCCCCCTAACTCGGGGTGCGGCTGGCTCAAATGCGAGTCCCCGGCGGCGGATGTC
ACGGCGAGTGGTGGTCGTACCCAGTGTGCATATCTCCGCGTCGTGGCCCCGTCGTTCGTG
GGCAAAAGACCCTTCGACGAGCTGCAGCAGTGTGGCTCTCCGACCG
>Crataegus_gaylussacia_KC174068
CGCGCCGTTGCCCCCCTCGACTCCCTCGGGAGCGTCGGCGGGCGGACGATGGCCTCCCGC
GCGCCACCCCGCGCGGTTGGCACAAATGCCGAGTCCCCGGCGACGAACGCCACGACAATC
GGTGGTTGACAGACCTCGGTTGCCTGTTGTGCGCTTTCGCCGCGTTGCGGGCGGCTCGCG
ACCCCAACAACGGCTCTGCTGCGGCGGAGCTATTCAACG
>Gentiana_clusii_KF544639
CGCATCGCGTCGCCCCCCAACACCGTGCATGAAATCGTGCCGGTCGTCGGAGGGGCGGAT
ATTGGCTTCCCGTGCTCCGGTGCGGCTAGCCTAAATGCAAGTCCCTTGCGACGGACACGA
CGACAAGTGGTGGTTGATTTACTCAGCTAAGGTGCTGTCGCGCGCTGCCCCGTCGGATGA
GGAGACTTACTTGACCCTGATGCATACGTCGTCACGACGTCTGCCACGACCG
>Gentiana_clusii_KF544638
CGCATCGCGTCGCCCCCCCAACACCGTGCATGAAATCGTGCCGGTCGTCGGAGGGGCGGA
TATTGGCTTCCCGTGCTCCGGTGCGGCTAGCCTAAATGCAAGTCCCTTACGACGGACACG
ACGACAAGTGGTGGTTGATTTCCTCAACTAAGGTGCTGTCGCGCGCTGCCCCGTCGGACG
ATGAGACTAACTTGACCCTGATGCATACGTCGTCACGACGTCTGCCACGACCG
>Angelica_apaensis_KC887953
GACCGGGTTTTAGTATATACGAGTTTTTTGAAATAAAAAAAAAGCAATACCGCCCTCTTG
TTCTATCAAGAGGGCGGTATTTCTTCTTTTTATATTTCAGACTGTTTTAGATAAACAAAT
ATTTTTGAATGATCAAAAAGGAATCCCTTTTTTCTTTAATAAATATAAATAATTATTAAA
TAAATAAAAGAAAATTAGCGG
>Angelica_apaensis_KC887952
GACCGGGTTTTAGTATATACGAGTTTTTTGAAATAAAAAAAAAGCAATACCGCCCTCTTG
TTCTATCAAGAGGGCGGTATTTCTTCTTTTTATATTTCAGACTGTTTTAGATAAACAAAT
ATTTTTGAATGATCAAAAAGGAATCCTTTTTTTCTTTAATAAATATAAATAATTATTAAA
TAAATAAAAGAAAATTGGCGG
>Syzygium_formosanum_KJ687227
GACTTTGGTCTTAGTATAAGTGTAGGCGAGTTTTTGATTGGAAAGGAAAGTAAAGGAGCA
ATAACCAACACTCTTAATAGAATAAGAAATTGGTTATTGTTCCTTTATTTATTGCTCTTT
TCTTTACATAAGTTTTTCTTTACTTGAACATAAGAAAAAGTTTTCTAGTCTTAGGGATTG
GTTTATGATTGCGTATCATACTTTTTTTTTCCTTAGATATGAATTTTTAATTTATATACA
TTCTTTTCAACCCTTTGTAAGGCTTTGTGATATTATTATCTTCTAGTTTTTTTTTCGAAT
AAAATAGAAAGGTTACAATTTTCTGCTTCTTCTATCTCATAAGTAAGATAAAAAAATGAA
ATATTTTCCATTATGAATTTTTTTTATTTTTAATTAAAAATAAAATATTATTTTAAAATA
AAATGGAATAAAAATAAATATAAATACTAGTAATAGTAGG
>Dioscorea_nipponica_HQ637876
GACTTTTGTCTTAATGTATATGAATCGTTGAAGGAGCAATATCCAATATCTTGTTTGAGC
AAGAAGTTTGGTATTGCTCCCCCCTTTTTTTTGTTTGTTTGATTTAACTGTGTGTATTGT
ATACCGCAAGACAGAAGACAGTGGATTACTCCTTTATTTTTTACTTACATTTTAAAGATT
GGCATTCTATGTTCAATATCTCGATCTAATAAGGTAAGAATAAATATAAATACAATAATG
ATGAATGGAAAAAAGAGAAAATCCTTTAGCTAGATAAGGG
>Curcuma_aeruginosa_KC441302
TGTATCTGAATTGTTAAAGAAATGTAGCAATACCCTGAAATAACAATACCCCATATCTCG
CTTAAGCGAGATATGGGGTATTGTTATTTTGTTTGATGTAATGTAATAGTATTTTCATTT
TTTGCGTATAGCATACATATTTATTTATATTGTATAACATATTTAGATATTTAGATTGTA
TATATGTATATTAAATACAAATACATAAGTATATAAGTATATAAAGTATAAGAAATGAAC
TTAACGACGAGATTTATTATCGTTTCTTGCATGTCTCGTAAAAGACAGAGTAGGTGCAAA
TTCTCCCAATTTGTGACCCACCATACGATCCGTTATATAAATAGGTAAATGTTCCTTTCC
ATTATGAATAGCGATTGTATGGCCAATCATTGTGGGTATAATGGTAGATGCCCGAGACCA
AGTTACTATTATTTCTTTCTCTTCCCTCGTGTTGAGTTTTTCAATTTTTGCCGATAAATG
ATTAGCTACAAAAGGGTTTTTTTTTAGTGAACGTGTCATGTCACAGTGTATTACTCCTTT
TTTTTTACATTTTTTATTTTAAAGATTGGCATTCTATGTCCAATATCTCGATCTAAGTTA
A
>Atractylodes_lancea_KX674896
CGCATCGCGTCGCCCCCAACCACGCCTCCCCCACGGGGACGCGTGTCGTCGGGGGCGGAG
ATTGGTCTCCCGTGCCCACGGTGCGGCTGGCCTAAAAGGGAGTCCCCTTCGACGGACGCA
CGGCAAGTGGTGGTTGTAATGGCCCTCGTATCGAGCCGTGCGTCGCGAGCCGCAAGGGAA
GCGCTCGACAAAGACCCCAACGCGTCGCCTCGCGACGACGCTTCGACCG
>Dioscorea_nipponica_HQ637875
GACTTTTGTCTTAATGTATATGAATCGTTGAAGGAGCAATATCCAATATCTTGTTTGAGC
AAGAAGTTTGGTATTGCTCCCCTTTTTTTTGTTTGTTTGATTTTACTGTGTGTATTGTAT
ACCGCAAGACAACAGTGGATTACTCCTTTATTTTTTACTTACATTTTAAAGATTGGCATT
CTATGTTCAATATCTCGATCTAATAAGGTAAGAATAAATATAAATACAATAATGATGAAT
GGAAAAAAGAGAAAATCCTTTAGCTAGATAAGGG
>Prunus_avium_KF718362
CACGTCGTTGCACCCCCACTACTCCCTCGGGATTGCGGGGGGCGGATGATGGCCTCCCGT
ACGCTCCGTCGCGCGGTTGGCATAAATACCAAGTCCTCGGCGGCGCACGCCACGACAATC
GGTGGTTGCGAAACCTCGGTTGCCCGTCGTGTGCAGTCGTCGCGCATCGAGGGCTCGAAA
AAAATGCTTGGCTCCGGCTTGGCTTTCAACG
>Mentha_longifolia_AY643679
TAGTGTGTAGGAGTTTTTGAAAATAGACTAGATAAATATAAGGAGCAAGAAACCCTTTTT
TGATAAAACAAGAAAGGGTTTCTTGCTCCTTTATTTTCTTTTCAATTAGGAGCCCTTTTC
TATATTTTCTATTTTCTAGTAGTATTGGACTTGCCTAGAATTTTTCTTTCCATTACAGAA
TAAAAAAAGAAGATAAAAAAACGATGGAAATTCCATCTTTTGTTTTTCAATTTCTAAAAA
AGTTGAAATTGAAAATTGCTAAAG
>Asparagus_densiflorus_JX574310
GACTTTAGTCTTAATGTAGTAAGAATCGTTGAAGGAGCTATACCCAATATCTTGTTTTCG
TAAGATATTGGGTATAGCTCCCTCCCCCGCCAATGAATGATAAGTATCTATTTTATTCCA
TTAACGACGAGATTTATTATCGTTTCTCGCATGTCTCGCGAAAGTCAGAGTAGGCGCGAA
TTCTCCCAATTTGTGACCTACCATACGATCCGTTATATAAATAGGTAAATGTTCCTTTCC
ATTATGAATAGCGATTGTATGGCCAATCATTTTGGGTATAATGGTAGATGCCCGAGACCA
AGTTACTATTATTTCTTTCTCCTCCCTCATGTTGAGTTTTTCAATTTTTCTCGATAAATG
ATTAGCTACAAAAGGATTTTTTTTTAGTGAACGTGTCACAGCTGATTACTCCTTTTTTTA
CATTTTAAAGATTGGCATTCTATGTCCAATAGAATATCTCGATCTAAGTATGAAGGTAAG
AATAAATACAATAATGATGAATGGAAAAAAGAGAAAATTCTTTAGCTAGATAAGGG
>Lonicera_acuminata_JX682934
CGCATCGCGTCGCCCCCCCACCCCGCTTCCCACAGGGTCGCGAGCGGCGGGGGGTGCGGA
CAGTGGCCTCCCGTGCCCCCGGGCGCGGCTGGCCCAAAATCGAGTCCCCGGCGGCGGACG
TCACGACGAGTGGTGGTCGTAACATTCCTCTTATCACGTCGTGCGGTTCCCCGTCGCCCG
GGCGACCAAGTGACCCTGACGCGTCGTCGTGCGACGGCGCTCCGACCG
>Eleutherococcus_gracilistylus_KPS0001A03I
CGCATCGCGTCGCCCCCCAACCATGCACTCCCTCACGGGAGTCATGACTGAGGGGCGGAT
ACTGGCCTCCCGTGTCTCACCGCGCGGTTGGCCCAAATGTGAGTCCTTGGCGACGGGCGT
CACGACAAGTGGTGGTTGTAAAAAGCCCTCTTCTCATGTCGTGCGGTGGACCGTCGCCAT
CAAAAGCTCATGTGACCCTGTTGTGCCGTCCTCGACGAGCACTCCGACCG
>Rubus_stipulosus_KU881173
CACGTCGTTGCCCCCCCCAAACCCCCTCGGGAGTTGGGCGGGACGGATGATGGCCTCCCG
TGTGCTCTGTCATGCGGTTGGCATAAAAAACAAGTCCTCGGCGACTAACGCCACGACAAT
CGGTGGTTGTCAAACCTCTGTTGCCTATCGTGTGTGCGTGTCGAACGAGGGCTCAACGAA
CCATGCTGCATTGATTCGTCGATGCTTTCAACG
>Tribulus_terrestris_KX675035
CGCATCGTCGCCCCAACCCCCCTCGTGCTTTGGCCGAGGGGCGGGCGGAAATTGGTCTCC
CGTTTGCCCAGCCAAGCGGTTGGCCCAAATTCGAGTACTCGGCACCGGCTCTCGCCGACC
AACGGTGGTGTAACAACCTCTCGGAGGCAAGTCGCGGGCGCCCTTGCAATCCTGAGGCAC
TCACGGACCCTGCGCACGGCAGTGCTCATGACG
>Asparagus_cochinchinensis_GQ434910
GACTTTAGTCTTAATGTAGTAAGAATCGTTGAAGGAGCCATACCCAATATCTTGTTTTCG
TAAGATATTGGGTATAGCTCCCTCCCCCGCCAATGAATGATAAGTATCTATTTTTTTTTA
TTCCAAATTAACGACGAGATTTATTATCGTTTCTCGCATGTCTCGCGAAAGTCAGAGTAG
GCGCGAATTCTCCCAATTTGTGACCTACCATACGATCCGTTATATAAATAGGTAAATGTT
CCTTTCCATTATGAATAGCGATTGTATGGCCAATCATTTTGGGTATAATGGTAGATGCCC
GAGACCAAGTTACTATTATTTCTTTCTCCTCCCTCATGTTGAGTTTTTCAATTTTTCTCG
ATAAATGATTAGCTACAAAAGGATTTTTTTTTAGTGAACGTGTCACAGCTGATTACTCCT
TTTTTTACATTTTAAAGATTGGCATTCCATGTCCAATAGAATATCTCGATCTAAGTATGA
AGGTAAGAATAAATACAATAATGATGAATGGAAAAAAGAGAAAATTCTTTAGCTAGATAA
GGG
>Asparagus_cochinchinensis_GQ434911
GACTTTAGTCTTAATGTAGTAAGAATCGTTGAAGGAGCCATACCCAATATCTTGTTTTCG
TAAGATATTGGGTATAGCTCCCTCCCCCGCCAATGAATGATAAGTATCTATTTTTTTTTA
TTCCAAATTAACGACGAGATTTATTATCGTTTCTCGCATGTCTCGCGAAAGTCAGAGTAG
GCGCGAATTCTCCCAATTTGTGACCTACCATACGATCCGTTATATAAATAGGTAAATGTT
CCTTTCCATTATGAATAGCGATTGTATGGCCAATCATTTTGGGTATAATGGTAGATGCCC
GAGACCAAGTTACTATTATTTCTTTCTCCTCCCTCATGTTGAGTTTTTCAATTTTTCTCG
ATAAATGATTAGCTACAAAAGGATTTTTTTTTAGTGAACGTGTCACAGCTGATTACTCCT
TTTTTTACATTTTAAAGATTGGCATTCCATGTCCAATAGAATATCTCGATCTAAGTATGA
AGGTAAGAATAAATACAATAATGATGAATGGAAAAAAGAGAAAATTCTTTAGCTAGATAA
GGG
>Crataegus_heldreichii_KC251582
GACTTTGGTCTTAATATATATGAGTTCTTGAAAGTAAAGGAGTAATAAAAAATTTCTTGT
TATATCAAGAGGTTTGTTATTGCTCCTTTACTATTTAGTTTTAGTATTTTTTTAGTTATT
ACTTAACTATTTGTTTTTGTTTTATTTGTTTTATTCTTTTTTTTTTAGTAAAAAAAAAAA
AAAAGAATAAAGTTTTCAATTTAGGTTGTATTTTATCTTACAAGTAATGCTAAATGGCGG
AAAAATTATTAAT
>Croton_sphaerogynus_HM044805
CGCAACATCGCTCCCAACCCATTAGGGTGCGGAATATGGCATCCCGTGCGATCCCTTCTC
GCGGTTTGCCGAAAAGAATGGTCCTCGGCTACGAATGCCGCGACAATCGGTGGTTGCAAG
ACCCTCGTACACAGTTGCGTGCACGTATGCCTTCGGATAAGTAGACCCCTCTGCGTCCCT
TGTGGCACGCTCACATCG
>Anemarrhena_asphodeloides_KPS0012A03I
CGCCTCGCGTCGCTCCGCGCACCTCGTCCCCGCACCCCGCGGGCGTCGGGTGGCGCGGAT
GCGGAGATTGGCCCCCCGTGCCTCGCGGCGCGGCGGGTCGAAGTGCGGGCCGCCGGCCGG
GTCGGACGCGGCGAGTGGTGGACGATACGCACGGCGCTGTGCGCCGCGGTCCTTGCTCTC
GGCCCAAGCGGTGCATCCTAAGGAACCCATGCCGATGGGCGCTCGTGAGCGCTCTCGGAA
CA
>Rubus_idaeus_KF718369
CACGTCGTTGCCCCCCCAACCCCCTCGGGAGTTGGGCGGGACGGATGATGGCCTCCCGTG
TGCTTCGTCATGCGGTTGGCATAAAAAATAAGTCCTCGGCGACTAACGCCACGACAATCG
GTGGTTGTCAAACCTCTGTTGCCTATCGTGTGCGCGTGTCGAACGAGGGCTCAATGAACC
ATGCTGCATTGATTCGTCGATGCTTTCAACG
>Lithospermum_viride_FJ763209
CGCATCGCGTCACCCATCCCCAATTCTCGTGGATGTGGTGGATTGTGACCTCCTGTGCCT
TGAGGTGCAGTTGGTCGAAATTCGAGTTCGGAGTTAAGGACTTCACGACAAGTGGTGGTT
GGACGACCAACTCTCGTCATGTCGTGTGCCAAACCTTCGTGGCTCTCAAGACCCTAAGGC
ACGTGCTACCCGGCTCTTGGGTCGGAAAACTCGTGCTACGACCG
>Aconitum_kusnezoffii_KY417484
GATTTAGGTCTTGGTGCATGTCTGGCTTAGTGTATATGAGTCATTGAAGTTGCAGGAGCA
ATACCCAATTTCTTGTTCTGTTAAGAGGCTGGGTATTGCTCCTGCATTTTTTTGTATTAA
GTAAAAATTTGACTTTAACAGATTGGTGTTGGTTTGGTGAATTCTAGATTATTAGACTAT
TATGATTATATGATTATGTTCCTCAAAAAATTTTTTTATTTGATAAAGC
>Terminalia_trichopoda_JX999719
CACTTTGGTGTTAGTGTAAGTGTTTATGAGTTTTTGATTTGAAGTGAGAGTAAAGGAGCA
ATAATCAACACTCTTGATAGAACAAAAGATTGGTTATTGCTCCTTTACTTAGTGTTATTT
TAATAATTAAAATAAAATTCTTTAGTTTAAAGATCAACATAAGAAAAAAAGTATTCGAGT
CTTATAGAGATTGGCTTTTCTCTATATAATTATAGAGAGAGAGTCCTTCTTTTCTACTTT
GAAGTTATTTTCTATATTTTAACTGTAAAATATTTAAATTTAATATTTAAATTTAATATT
TAAAATGGAAAAAAAGTTATAATTCTTTTATCTAATTCAAAATTATAAATTTTTATAAAA
AAATGAAATTAAACGTGAAAAATTGAAATATGTTCAATACAATAAATCATTACCTTACAA
TACAATAAAAAATTATTAATTTGAATTCTTTTTTTTATATTTATAAAAATCAAAAGAATA
CTTATTATTTTTAGTAGAATACTAAAAAAATAAATAGTAGATAATACTATTTATTATAGT
AGATAATACTATTTATTCTTATTATAGTACGGG
>Plantago_asiatica_KMS0166A03I
CGCATCGCGTCGCCCCCTACACCAATTTGGTGAGGGGGCGGATAATGGCATCCCGTTAGC
TCGGTTTGCCCAAAAAGGATCCCTCATCGATGGATGTCACAACCAGTGGTGGTTGAAAGA
TCATTGGTGCCGTTGTGCTTCACTCCGTCGCATGCTTGGGCATCGTTACAAAACAATGGT
GCTAACGCGCCTTCGACCG
>Lablab_purpureus_KMS0078A03I
CACATCGTCACCCCCCCACGTACATGTACATTGGGGAGTGAAAGTTGACTTCCCACGAGC
TTGTTCTCGTGGTTGGTTGAAAATTAAGTTCAAAGTGGAGTTTGCCACGTAAAATGGTGG
ATGAGTGATGCTCGAGACCAATTGCGTGTGCATGACTTTGGCATATTGGACTAGTTGACC
CTATGCGTCTTTGGTGAAAATTGAAGGCGTTCTTAGCG
>Dioscorea_polystachya_HQ637970
GACTTTTGTCTTAATGTATATGAATCGTTGAAGGAGCAATATCAATATCTTGTTCGAGCA
AGAAGTTTGGTATTGCTCCCCTTTTCAATTTTTCCCGATAAATGATCAACTACAAAAGGA
TTTTTTTTTAGTGAACGTGTCACAGCGGATTACTCCTTTATTTTTTACATTTTTAAGATT
GGCATTGTATGTTCAATATCTCGATCTAATAAGGTAAGAATAAATTTAAATACAATAATG
ATGAATGGAAAAAGAGAAAATCCTTTAGCTAGG
>Aster_gramineus_JN315928
CGCATCGCGTCGCTCCCACCATTCATTCCTTCGGGATTCTTGTTTGGGAGCGGATACTGG
TCTCCCGTTCCTCACCGAGCGGTTTGCCTAAATACGAGTCCCCTTTGACGGATGCACGAC
TAGTGGTGGTTGAGAAGACCCGGAATCGTGTTGTGTGTTCTGTCAAAACGGTGCATGTTA
ATAGACCCAATGTGTTGTCATGTGACAACGCTTCGACC
>Salvia_ariana_var._ariana_KU563843
CGCATCGCGTCGCCCCCCCACCATGTGCGGGGGCGGATACTGGCCTCCCGTGCGCCCCGG
CGCGCGGCTGGCCCAAATGCGATCCCTCGGCGACTCATGTCACGACAAGTGGTGGTTGAA
ATCTCAATCTCTTGCGCCGTCGTGCCGCTGCGTCGTCCGTAAGGGCATCCATCAACGACC
CAACGGCTGGGGTGCCTCGCGGCGCCCCGACCTTCGACCG
>Panax_stipuleanatus_HQ112889
GACCCAGTCTTAGTGTATACGAGTTTTTTTTGAAATAAAAAGGAGCAATAACCTCTTTCT
TGTTCTATCAAGAGGGCGGTATTGCTCCTTTTTTTATTTAGTAGTATTTTACTTACCTAG
TTTCTTTAAATAAATTTAAAGAAACGTCGTTTTATTTTTATCGGTTGGTTCATGAGTGAG
TATCATGCTTTCGTTCTGTATTAATCATTAATCTATAATTTAGCTACTTCTTCCCAATCT
TTATCTTTTGGGAAGTGTTTTTTAAAAAGAAAAGATAAAAATGTTGGACTTTTGACTTAG
TTAATACTTAATATTTTTATCTTGAAAATAAGAAAGATAAGAAAGAAATAATGATGAATG
GTAAAAATTTAATCTTTTGAAACGTAAGGAAAAGAATAGTAGGGG
>Plantago_asiatica_KMS0166A03P
GACTTGTTCTTAGTGTATAGGAGTTTTTGAAAATAGAATAGAGAAAATAAAGGAGCAATC
AACTCTTTCTTGTTTGATCTTTGATCAAGATAAGGAGGGGTATTGCTCCTTTATTTTCTT
TTAAATTCGTATAGTCTTTTCTTAGAAGAATCAAATCATCAAATAGTTTTCAAAATCCAA
TAAACTTAAACTACTAAAATTAAAAATGACTATACTTAGTAAGTTATAGATTCTAGTAAG
TT
>Syzygium_hancei_HQ415490
GACTTTGGTCTTAGTATAAGTGTAGGCGAGTTTTTGATTGGAAAGGAAAGTAAAGGAGCA
ATAACCAACACTCTTAATAGAATAAGAAATTGGTTATTGTTCCTTTATTTATTGCTCTTT
TCTTTACATAAGTTTTTCTTTACTTGAACATAAGAAAAAGTTTTCTAGTCTTAGGGATTG
GTTTATGATTGCGTATCATACTTTTTTTTTCCTTAGATATGAATTTTTAATTTATATACA
TTCTTTTCAACCCTTTGTAAGGCTTTGTGCTATTATTATCTTCTAGTTTTTTTTTCGAAT
AAAATAGAAAGGTTACAATTTTCTGCTTCTTCTATCTCATAAGTAAGATAAAAAAATGAA
ATATTTTCCATTATGAATTTTTTTTTATTTTTAATTAAAAATAAAATATTATTTTAAAAT
AAAATGGAATAAAAATAAATATAAATACTAGTAATAGTAGGG
>Carthamus_tinctorius_KMS0192A01I
CGCATCGCGTCGCCCCAGACCATGCTCCCCCATGGGGAAGTGTTTGGTTTGGGACGAAGA
GTGGTCTCCCGTGTCGATGGTGCGGTTGGCCTAAAAAGGAGTCCCCTTTGGCGGACGCAC
GGCTAGTGGTGGTTGTAAAGGACTTCGTAACGAGCCGTGTTGATGCTAGGGAATTGCTCT
CTAAAGACCCTAACGTGTCGTCTTACGACGATGCTTCGACCG
>Aconitum_barbatum_JN043750
GATTTAGGTCTTGGTGCATGCCTGGCTTAGTGTATATGAGTCATTGAAGTTGCAGGAGTA
ATACCCTATTTCTTGTTCTGTTAAGAGGCTGGGTATTGCTCCTGCATTTTGTTTGTATTA
AGTAAAAAATTTACTTTAACAGATTGGTGTTGGTTTGGTGAATTCTAGATTATAATACTA
TTATGATTATATCATATGATTATGTTCCTCAAAATTTTTTTTTTTATTTGATAAAGCAGA
GGG
>Aconitum_barbatum_JN043752
GATTTAGGTCTTGGTGCATGCCTGGCTTAGTGTATATGAGTCATTGAAGTTGCAGGAGTA
ATACCCTATTTCTTGTTCTGTTAAGAGGCTGGGTATTGCTCCTGCATTTTGTTTGTATTA
AGTAAAAAATTTACTTTAACAGATTGGTGTTGGTTTGGTGAATTCTAGATTATAATACTA
TTATGATTATATCATATGATTATGTTCCTCAAATTTTTTTTTTTATTTCATAAAGCAGAG
GG
>Syzygium_balsameum_KR532981
GACTTTGGTTTTAGTATAAGGGTAGGSGAGTTTTTGATTGGAAAGGAAAGTAAAGGAGCC
ATAACCCATACTTTTAATAGAATAATAAATTGGTTATTGTTCCCTTATTTATTGTTTTTT
TCTTTACATAAGTTTTTTTTTTACTTGAACATAAGAAAAAGTTTTCTAGTTTTAGGGATT
GGTTTATGATTGTGTATCATACTTTTTTTTCCTTAGATATGAATTTTTAATTTATATACC
TTCTTTTCAACCCTTTGTAAGGCTTTGTGATATTATTATCTTCTAGTTTTCTAGTTTTTT
TTTTTCGAATAAAATAGAAAGGTTACAATTTTCTGCTTCTTCTATCTCATAAGTAAGATA
AAAAAATGTTAAAAATTAACAATCGAAATGAAATATTTTCCATTATGAATTTATTTTTAT
TTTTTTAATTAAAAATAAAATATTATTTTAAAATAAAATGGAATAAAAATAAATATAAAT
ATTAGTAATAGTAGGG
>Crataegus_punctata_KC174268
CGCGCCGTTGCCCCCCCTCGCCTCCCTCGGGAGCGTCGGCGGGCGGACGATGGCCTCCCG
CGCGCCACCCCGCGCGGTTGGCACAAATGCCGAGTCCCCGGCGACGAACGCCACGACAAT
CGGTGGTTGTCAGACCTCGGTTGCCTGTTGTGCGCCTTCGCCGCGCCCCGGGCGGCTCGC
GACCCCATTGACGGCCCTGCTTCGGCGGAGCTCTTCAACG
>Crataegus_punctata_KC174269
CGCGCCGTTGCCCCCCCTCGCCTCCCTCGGGAGCGTCGGCGGGCGGACGATGGCCTCCCG
CGCGCCACCCCGCGCGGTTGGCACAAATGCCGAGTCCCCGGCGACGAACGCCACGACAAT
CGGTGGTTGTCAGACCTCGGTTGCCTGTTGTGCGCCTTCGCCGCGCCCCGGGCGGCTCGC
GACCCCATCAACGGCCCTGCTTCGGCGGAGCTCTTCAACG
>Crataegus_punctata_KC174266
CGCGCCGTTGCCCCCCCTCGCCTCCCTCGGGAGAGTCGGCGGGCGGACGATGGCCTCCCG
CGCGCCACCCCGCGCGGTTGGCACAAATGCCGAGTCCCCGGCGACGAACGCCACGACAAT
CGGTGGTTGTCAGACCTCGGTTGCCTGTTGTGCGCCTTCGCCGCGCCCCGGGCGGCTCGC
GACCCCATTGACGGCCCTGCTTCGGCGGAGCTCTTCAACG
>Curcuma_kwangsiensis_KPS0070A01P
GATTTTTGTCTTAGTGTATCTGAATTGTTAAAGAAATGTAGCAATACCCTGAAATAACAA
TACCCCATATCTCGCTTAAGCGAGATATGGGGTATTGTTATTTTGTTTGATGTAATGTAA
TAGTATTTTCATTTTTTGCGTATAGCATACATATTTATTTATATTGTATAACATATTTAG
ATATTTAGATTGTATATATGTATATTAAATACAAATACATAAGTATATAAGTATATAAAG
TATAAGAAATGAACTTAACGACGAGATTTATTATCGTTTCTTGCATGTCTCGTAAAAGAC
AGAGTAGGTGCAAATTCTCCCAATTTGTGACCCACCATACGATCCGTTATATAAATAGGT
AAATGTTCCTTTCCATTATGAATAGCGATTGTATGGCCAATCATTGTGGGTATAATGGTA
GATGCCCGAGACCAAGTTACTATTATTTCTTTCTCTTCCCTCGTGTTGAGTTTTTCAATT
TTTGCCGATAAATGATTAGCTACAAAAGGGTTTTTTTTTAGTGAACGTGTCATGTCACAG
TGTATTACTCCTTTTTTTTTACATTTTTTATTTTAAAGATTGGCATTCTATGTCCAATAT
CTCGATCTAAGTTAAGTATGGAGGTCAGAATAAATACAATAA
>Syzygium_rehderianum_HQ415489
GACTTTGGTCTTAGTATAAGTGTAGGCGAGTTTTTGATTGGAAAGGAAAGTAAAGGAGCA
ATAACCAACACTCTTAATAGAATAAGAAATTGGTTATTGTTCCTTTATTTATTGCTCTTT
TCTTTACATAAGTTTTTCTTTACTTGAACATAAGAAAAAGTTTTCTAGTCTTAGGGATTG
GTTTATGATTGCGTATCATACTTTTTTTTTCCTTAGATATGAATTTTTAATTTATATACA
TTCTTTTCAACCCTTTGTAAGGCTTTGTGCTATTATTATCTTCTAGTTTTTTTTTCGAAT
AAAATAGAAAGGTTACAATTTTCTGCTTCTTCTATCTCATAAGTAAGATAAAAAAATGAA
ATATTTTCCATTATGAATTTTTTTTTATTTTTAATTAAAAATAAAATATTATTTTAAAAT
AAAATGGAATAAAAATAAATATAAATACTAGTAATAG
>Salvia_atropatana_KU563841
CGCATCGCGTCGCCCCCCCACCATGTGCGGGGGCGGATACTGGCCTCCCGTGCGCCCCGG
CGCGCGGCTGGCCCAAATGCGATCCCTCGGCGACTCATGTCRCGACAAGTGGTGGTTGAA
ATCTCAATCTCTTGCGCCGTCGTGCCGCTGCGTCGTCCGTAAGGGCATCCATCAATGACC
CAACGGCCGGTGCGCCTCGCGGCGCTTCGACCTCGACCG
>Salvia_euphratica_KU563818
CGCATCGCGTCGCCCCCYCTCCGTGCGCACAGCGCCCGTTGTGGGGGCGGATATTGGCCT
CCCGTGCTCCCCGGCGTGCGGCTGGCCCAAATGTGATCCCTCGGCGACTCATGTCACGAC
AAGTGGTGGTTGAACAACTCAATCTCGCGCGCCGTCGTGCCACTGCGTCGTCCGCTTGGG
CATCCATCAACGACCCAACGGTGCCGGTGCCTCACAGCACCCACCTTCGACCG
>Panax_quinquefolius_U41688
CGCATCGCGTCGCCCCCCAACCCATCACTCCTTTGCGGGAGTCGAGGCGGAGGGGCGGAT
AATGGCCTCCCGTGTCTCACCGCGCGGTTGGCCCAAATGCGAGTCCTTGGCGATGGACGT
CACGACAAGTGGTGGTTGTAAAAAGCCCTCTTCTCATGTCGTGCGGTGACCCGTCGCCAG
CAAAAGCTCTCATGACCCTGTTGCGCCGTCCTCGACGTGCGCTCCGACCG
>Panax_quinquefolius_U41689
CGCATCGCGTCGCCCCCCAACCCATCACTCCTTTGCGGGAGTCGAGGCGGAGGGGCGGAT
AATGGCCTCCCGTGTCTCACCGCGCGGTTGGCCCAAATGCGAGTCCTTGGCGATGGACGT
CACGACAAGTGGTGGTTGTAAAAAGCCCTCTTCTCATGTCGTGCGGTGACCCGTCGCCAG
CAAAAGCTCTCATGACCCTGTTGCGCCGTCCTCGACGTGCGCTCCGACCG
>Gentiana_angustifolia_KF544373
CGCATCGCGTCGCCCCCCAACACCGTGCATGAAATCGTGCCGGTCGTCGGAGGGGCGGAT
ATTGGCTTCCCGTGCTCCGGTGCGGCTAGCCTAAATGCAAGTCCCTTGCGACGGACACGA
CGACAAGTGGTGGTTGTTTTACTCAACTAAGGTGCTGTCGCGCGCTGCCCCGTCGGATGA
GGAGACTTACTTGACCCTGATGCAAACGTCGTCACGACGTCTGCCACGACCG
>Gentiana_angustifolia_KF544372
CGCATCGCGTCGCCCCCCAACACCGTGCATGAAATCGTGCCGGTCGTCGGAGGGGCGGAT
ATTGGCTTCCCGTGCTCCGGTGCGGCTAGCCTAAATGCAAGTCCCTTGCGACGGACACGA
CGACAAGTGGTGGTTGTTTTACTCAACTAAGGTGCTGTCGCGCGCTGCCCCGTCGGATGA
GGAGACTTACTTGACCCTGATGCAWACGTCGTCACGACGTCTGCCACGACCG
>Gentiana_angustifolia_KF544371
CGCATCGCGTCGCCCCCYAACACCGTGCATGAAATCGTGCCGGTCGTCGGAGGGGCGGAT
ATTGGCTTCCCGTGCTCCGGTGCGGCTAGCCTAAATGCAAGTCCCTTGCGACGGACACGA
CGACAAGTGGTGGTTGYTTTACTCAACTAAGGTGCTGTCGCGCGCTGCCCCGTCGGATGA
GGAGACTTACTTGACCCTGATGCAWACGTCGTCACGACGTCTGCCACGACCG
>Gentiana_angustifolia_KF544370
CGCATCGCGTCGCCCCCYAACACCGTGCATGAAATCGTGCCGGTCGTCGGAGGGGCGGAT
ATTGGCTTCCCGTGCTCCGGTGCGGCTAGCCTAAATGCAAGTCCCTTGCGACGGACACGA
CGACAAGTGGTGGTTGYTTTACTCAACTAAGGTGCTGTCGCGCGCTGCCCCGTCGGATGA
GGAGACTTACTTGACCCTGATGCAWACGTCGTCACGACGTCTGCCACGACCG
>Gentiana_angustifolia_KF544376
CGCATCGCGTCGCCCCCCAACACCGTGCATGAAATCGTGCCGGTCGTCGGAGGGGCGGAT
ATTGGCTTCCCGTGCTCCGGTGCGGCTAGCCTAAATGCAAGTCCCTTGCGACGGACACGA
CGACAAGTGGTGGTTGTTTTACTCAACTAAGGTGCTGTCGCGCGCTGCCCCGTCGGATGA
GGAGACTTACTTGACCCTGATGCAAACGTCGTCACGACGTCTGCCACGACCG
>Gentiana_angustifolia_KF544375
CGCATCGCGTCGCCCCCCAACACCGTGCATGAAATCGTGCCGGTCGTCGGAGGGGCGGAT
ATTGGCTTCCCGTGCTCCGGTGCGGCTAGCCTAAATGCAAGTCCCTTGCGACGGACACGA
CGACAAGTGGTGGTTGTTTTACTCAACTAAGGTGCTGTCGCGCGCTGCCCCGTCGGATGA
GGAGACTTACTTGACCCTGATGCAAACGTCGTCACGACGTCTGCCACGACCG
>Gentiana_angustifolia_KF544374
CGCATCGCGTCGCCCCCCAACACCGTGCATGAAATCGTGCCGGTCGTCGGAGGGGCGGAT
ATTGGCTTCCCGTGCTCCGGTGCGGCTAGCCTAAATGCAAGTCCCTTGCGACGGACACGA
CGACAAGTGGTGGTTGTTTTACTCAACTAAGGTGCTGTCGCGCGCTGCCCCGTCGGATGA
GGAGACTTACTTGACCCTGATGCAAACGTCGTCACGACGTCTGCCACGACCG
>Commiphora_sp._B_MRG-2015_KF906074
CGCATCGTCGCCCCCCCGGAGGAGCGCGGGCGGGGCGGAGACTGGCCTCCCGTGAGCCTC
GCGGTTGGCCCAAATCCGAGTCCCCCGGCCTCGCGTGCCGCGTTCTTCGGTGGTCGGAAG
AAACCCGATGCCCGGTCGCGCCCGCGTGGCCGCACAGCAGGACCCCGCGACCCCGACGCG
TCGCCCGTACGGCGACGCTCGCCACG
>Curcuma_sp._5_JC-2013_KC441382
TGTATCTGAATTGTTAAAGAAATGTAGCAATACCCTGAAATAACAATACCCCATATCTCG
CTTAAGCGAGATATGGGGTATTGTTATTTTGTTTGATGTAATGTAATAGTATTTTCATTT
TTTGCGTATAGCATACATATTTATTTATATTGTATAACATATTTAGATATTTAGATTGTA
TATATGTATATTAAATACAAATACATAAGTATATAAGTATATAAAGTATAAGAAATGAAC
TTAACGACGAGATTTATTATCGTTTCTTGCATGTCTCGTAAAAGACAGAGTAGGTGCAAA
TTCTCCCAATTTGTGACCCACCATACGATCCGTTATATAAATAGGTAAATGTTCCTTTCC
ATTATGAATAGCGATTGTATGGCCAATCATTGTGGGTATAATGGTAGATGCCCGAGACCA
AGTTACTATTATTTCTTTCTCTTCCCTCGTGTTGAGTTTTTCAATTTTTGCCGATAAATG
ATTAGCTACAAAAGGGTTTTTTTTTAGTGAACGTGTCATGTCACAGTGTATTACTCCTTT
TTTTTTACATTTTTTATTTTAAAGATTGGCATTCTATGTCCAATATCTCGATCTAAGTTA
A
>Ipomoea_coccinea_AY538282
CGCATCGCGTCGCCCCCCTTGCTTGGCCCTTTGGCCGAGTACGGGGGAGCGGATGATGGC
CTCCCGTGCACTAATTGCGTGGTGCGGATGGCCCAAATGCGAGTCCCTGGCGGCGGATGT
CACGGCGAGTGGTGGTCGTACCTAGTGTGCAATATCTTCGCGTCGTGCCCCCGTCGTTCG
GTGGCGAATGACCCTAACTAGAGCCATGTCATAGTGGCTCTCCGACCG
>Ipomoea_coccinea_AY538283
CGCATCGCGTCGCCCCCCTTGCTTGGCCCTTTGGCCGAGTACGGGGGAGCGGATGATGGC
CTCCCGTGCACTAATTGCGTGGTGCGGATGGCCCAAATGCGAGTCCCTGGCGGCGGACGT
CACGGCGAGTGGTGGTCGTACCTAGTGTGCAATATCTTCGCGTCGTGCCCCCGTCGTTCG
GTGGCGAATGACCCTAACTAGAGCCATGTCATAGTGGCTCTCCGACCG
>Scutellaria_baicalensis_KMS0203A02I
CGCATCGCGTCGCCCCCCCTCGCACCGCCTCGAGCGGTGCCGTGTGGGGGGGCGGAGATT
GGCCCCCCGTGCGCCCCGGCGCGCGGCCGGCCCAAATGCGATCCCCCGGCGACGCACGCC
CCGACAAGTGGTGGTTGTTTCCTCAACTCGCGTGCTGTCGTGTGCCAAGGCGTCGTCCGT
TCGGGAGAGAATCGAAAGATGAGACCCAACGGCCATCGTGCCATCGA
>Dioscorea_polystachya_KX675140
GACTTTTGTCTTAATGTATATGAATCGTTGAAGGAGCAATATCAATATCTTGTTCGAGCA
AGAAGTTTGGTATTGCTCCCCTTTTCAATTTTTCCCGATAAATGATCAACTACAAAAGGA
TTTTTTTTTAGTGAACGTGTCACAGCGGATTACTCCTTTATTTTTTACATTTTTAAGATT
GGCATTGTATGTTCAATATCTCGATCTAATAAGGTAAGAATAAATTTAAATACAATAATG
ATGAATGGAAAAAGAGAAAATCCT
>Rosa_multibracteata_KM353150
CACGTCGTTGTCGGGAGTTGGATGGGGCGGATGATGGCCTCCCGTGTGCTCAGTCACGCG
GTTGGCATAAATACCAAGTCCTCGGCGACCAACGCCACGACAATCGGTGGTTGTCAAACC
TCGGTTTCCTGTCGTGCGCGCGTGTTGATCGAGTGCTTTCTTAAACAATGCGTGTCGATC
CGTCGATGCTTTCAAC
>Eucommia_ulmoides_KX675052
CGCATCGCGTCGCTCCCAAAACCCTGCCCCACCAGTGGGGGGGTTGGGGGGAGCGGAGAT
TGGCCTCCCGTGCGCCCGGCGTGCGCGGCTGGCCGAAAACAGAGACGACGGCAACGGACG
TCACGACTAGCGGTGGTCGTACGATAGCCAATGCATGAGTTTAAGCATCCGTGCCGTCTT
CGACCCCCACGAGAGCCCCGAGCTCCATTG
>Swertia_wolfongiana_AF255914
CGCATCGCGTCGCCCCCCAACCCCGTGTGTTAAATCGTACGGATAACGTGTGGGGGCGGA
AAATGGCTTCCCGTGCTTGGTGCGGTTGGCCTAAATGCGAGTCCCTTGCGACGGACGCGA
CGACAAGTGGTGGTTGATTGCCTCAACTAAGGTGCTGTCGCGCGACGCCCGTCGAACGAG
AAGACTACCCGACCCTGATGCATGCGTCGTCACGACGCCTGCTACGACCG
>Panax_stipuleanatus_AY271921
CGCATCGCGTCGCCCCCAACCCCGCACTCCCTCATGGGAGTCGAGGCGGAGGGGCGGATA
TTGGCCTCCCGTGTCTCACCGCGCGGTTGGCCCAAATGCGAGTCCTTGGCGACGGACGTC
ACGACTAGTGGTGGTTGTAAAAAGCCCTCTTCTCATGTCGTGCGGTGACCCGTCGCCAAC
GAAAGCTCTCATGACCCTGTTGCGCCGTTCTCAACGCGCGCTCCGACCG
>Gentiana_occidentalis_KF544713
CGCATCGCGTCGCCCCCCAACACCGTGCATGAAATCGTGCCGGTCGTCGGAGGGGCGGAT
ATTGGCTTCCCGTGCTCCGGTGCGGCTAGCCTAAATGCAAGTCCCTTGCGACGGACACGA
CGACAAGTGGTGGTTGATTTACTCAACTAAGGTGCTGTCGCGCGCTGCCCCGTCGGATGA
GGAGACTTACTTGACCCTGATGCATACGTCGTCACGACGTCTGCCACGACCG
>Panax_stipuleanatus_AY271922
CGCATCGCGTCGCCCCCAACCCCGCACTCCCACATGGGAGTCGAGGCGGAGGGGCGGATA
TTGGCCTCCCGTGTCTCACCGCGCGGTTGGCCCAAATGCGAGTCCTTGGCGACGGACGTC
ACGACTAGTGGTGGTTGTAAAAAGCCCTCTTCTCATGTCGTGCGGTGACCCGTCGCCAAC
GAAAGCTCTCATGACCCTGTTGCGCCGTTCTCAACGCGCGCTCCGACCG
>Gentiana_occidentalis_KF544715
CGCATCGCGTCGCCCCCCAACACCGTGCATGAAATCGTGCCGGTCGTCGGAGGGGCGGAT
ATTGGCTTCCCGTGCTCCGGTGCGGCTAGCCTAAATGCAAGTCCCTTGCGACGGACACGA
CGACAAGTGGTGGTTGATTTACTCAACTAAGGTGCTGTCGCGCGCTGCCCCGTCGGATGA
GGAGACTTACTTGACCCTGATGCATACGTCGTCACGACGTCTGCCACGACCG
>Gentiana_occidentalis_KF544714
CGCATCGCGTCGCCCCCCAACACCGTGCATGAAATCGTGCCGGTCGTCGGAGGGGCGGAT
ATTGGCTTCCCGTGCTCCGGTGCGGCTAGCCTAAATGCAAGTCCCTTGCGACGGACACGA
CGACAAGTGGTGGTTGATTTACTCAACTAAGGTGCTGTCGCGCGCTGCCCCGTCGGATGA
GGAGACTTACTTGACCCTGATGCATACGTCGTCACGACGTCTGCCACGACCG
>Gentiana_occidentalis_KF544717
CGCATCGCGTCGCCCCCCAACACCGTGCATGAAATCGTGCCGGTCGTCGGAGGGGCGGAT
ATTGGCTTCCCGTGCTCCGGTGCGGCTAGCCTAAATGCAAGTCCCTTGCGACGGACACGA
CGACAAGTGGTGGTTGATTTACTCAACTAAGGTGCTGTCGCGCGCTGCCCCGTCGGATGA
GGAGACTTACTTGACCCTGATGCATACGTCGTCACGACGTCTGCCACGACCG
>Gentiana_occidentalis_KF544716
CGCATCGCGTCGCCCCCCAACACCGTGCATGAAATCGTGCCGGTCGTCGGAGGGGCGGAT
ATTGGCTTCCCGTGCTCCGGTGCGGCTAGCCTAAATGCAAGTCCCTTGCGACGGACACGA
CGACAAGTGGTGGTTGATTTACTCAACTAAGGTGCTGTCGCGCGCTGCCCCGTCGGATGA
GGAGACTTACTTGACCCTGATGCATACGTCGTCACGACGTCTGCCACGACCG
>Gentiana_occidentalis_KF544719
CGCATCGCGTCGCCCCCCAACACCGTGCATGAAATCGTGCCGGTCGTCGGAGGGGCGGAT
ATTGGCTTCCCGTGCTCCGGTGCGGCTAGCCTAAATGCAAGTCCCTTGCGACGGACACGA
CGACAAGTGGTGGTTGATTTACTCAACTAAGGTGCTGTCGCGCGCTGCCCCGTCGGATGA
GGAGACTTACTTGACCCTGATGCATACGTCGTCACGACGTCTGCCACGACCG
>Crataegus_enderbyensis_KC174129
CGCGCCGTTGCCCCCCCTCGACTCCCTCGGGAGCGTCGGCGGGCGGACGATGGCCTCCCG
CGCTCCACCCCGCGCGGTTGGCACAAATGCCGAGTCCCCGGCGACGAACGCCATGACAAT
CGGTGGTTGACAGACCTCGGTTGCCTGTTGTGCGCTTTCGCCGCGCTGCGGGCGGCTCGC
GACCCCAACAACGGCTCTGCTGCGGCGGAGCTATTCAACG
>Astragalus_membranaceus_KJ999282
TATTTTGGTTGTAAAGAAGGATACGAGTTTTTGAAAGTAAAGGGGTAGTAATATCAACAC
TGTTGATATTACTCCCCTTTTACTTTTATTTGAGTAGTCTTTTTGATCTTTTTGTAACTT
CGAGTAAATTCCGTTTAATTTAATAATTAAAATAATTAAGAAAAAAAAAAGAAATGAATG
TTTTTTTTATCGTATTTTTTTTAGATTAGATTTTAGAATATTCGTAAGAACTTAGAAGAA
AATAAATGATAATGAAAAAAAAGTCTAAAAAAATTTATACATAGTATTAATAAGG
>Plantago_lanceolata_EU750472
CTGCTATCGAAGCTCCAACAAATGGATAAGACTTGTTCTTAGTGTATAGGAGTTTTTGAA
AATAGAATAGAGAAAATAAAGGAGCAATCGACTCTTTCTTCTTTGATCTTTGATCAAGGT
AAGGAGGGGTATTGCTCCTTTATTTTCTTTTAAATTCGTAATAGTCTTTTTTTAGAAAAA
AAAATCTAAAAAAAAAAAAAAGACAGTTTAAAAAATGCAAGAAACTACTAAAAAATGAAT
AGACTTCTAGAATAAGTTCTATATTCTAGTTCTAGTAAATTATAGGAGTCTAGGAATAGG
GGCGG
>Platycladus_orientalis_KMS0215A01I
CACTCCAAAATCGCCCTCCTTCGCGAGGAGCGCAGATGGCCGTCCGTGTCCGCAAGTGGG
GCGGTCGGCTGAAATGAGCACGGGGTCCGTCGATCCGTCGCGACGAGCGGTGGCTCCCAA
AGGCCGGCGTTGGTTTGTGCGGATCGAGCGACGCCTCGTGATGAACTTTGTTTTGGGTGA
AGCGGCCCGCCACGGTGCGGGCGTGCCTCACCTAACATCG
>Curcuma_angustifolia_KC441319
TGTATCTGAATTGTTAAAGAAATGTAGCAATACCCTGAAATAACAATACCCCATATCTCG
CTTAAGCGAGATATGGGGTATTGTTATTTTGTTTGATGTAATGTAATAGTATTTTCATTT
TTTGCGTATAGCATACATATTTATTTATATTGTATAACATATTTAGATATTTAGATTGTA
TATATGTATATTAAATACAAATACATAAGTATATAAGTATATAAAGTATAAGAAATGAAC
TTAACGACGAGATTTATTATCGTTTCTTGCATGTCTCGTAAAAGACAGAGTAGGTGCAAA
TTCTCCCAATTTGTGACCCACCATACGATCCGTTATATAAATAGGTAAATGTTCCTTTCC
ATTATGAATAGCGATTGTATGGCCAATCATTGTGGGTATAATGGTAGATGCCCGAGACCA
AGTTACTATTATTTCTTTCTCTTCCCTCGTGTTGAGTTTTTCAATTTTTGCCGATAAATG
ATTAGCTACAAAAGGGTTTTTTTTTAGTGAACGTGTCATGTCACAGTGTATTACTCCTTT
TTTTTTACATTTTTTATTTTAAAGATTGGCATTCTATGTCCAATATCTCGATCTAAGTTA
A
>Salvia_x_sylvestris_KJ584181
CGCATCGCGTCGCCCCCCCACCATGTGTGGGGGGGCGGATACTGGCCTCCCGTGCGCCCC
GGCGCGCGGCTGGCCCAAATGCGATCCCTCGGCGACTCATGTCACGACAAGTGGTGGTTG
AAATCTCAATCTCTTGCGCCGTCGTGCCACTGCGTCGTCCGTACGGGCATCCATCAACGA
CCCAACGGTGGGGGTGCCTCGCGGCACCCCGACCTTCGACCG
>Salvia_longispicata_HQ418928
TGTTTACCGATTCTGAACAAAAATCACACATCCTCAAAAACTTTTATCTTATCTATTTGT
ATTCCTCGTTATTTGGGAAATGARCAAGATAGTTTTCTCCCAAATARCGAGGAAATAAAA
GAAAAGTTAAATCCTCAGGAAAAGGTAGATAAGATCATTATAACATGAAATAAGAAAGAT
AAGCTCTTATTTCTTTCTTTTATTTTTTTTTTACTAACTTTAAGATAGAAAACAAAATGT
TAAAGATTTTTTTAAATTTAACTTTTTGACTTAAGTATTTATTTTTTCATTTATTTATAT
TTTTAAGATTTAGATTAAATATCATCTCCCCGCCTACATCGGTTCACCTAGTTCCGTCAC
CTAAACA
>Plantago_macrorhiza_HQ593834
CGCATCGCGTCGCCCCCTCCCAATCCCTCGTGGATCGGTGATGGGACGGAAAATGGCCTC
CCGTTAGCTCGGTTGGCCCAAAAGGGATCCCTCRAAGACGGATGTCACAACCAGTGGTGG
TTGAAAATATCATTTTGCTGTTGTGCTTCACCCTGTCTCTTGTAGGGCATCGTTTTAACC
CAACGGCGTCTAGTGCGCCTTCGACCG
>Panax_japonicus_var._bipinnatifidus_HQ112858
GACCCGGTCTTAGTGTATACGAGTTTTTTTGAAATAAAAAGGAGCAATAACCTCTTTCTT
GTTCTATCAAGAGGGCGGTATTGCTCCTTTTTTTATTTAGTAGTATTTGACTTACCTAGT
TTCTTTAAATTTATTTAATTTATTTAAAGAAACGTCGTTTTATTTTTATCGGTTGGTTCA
TGAGTGAGTATCATGCTTTCGTTCTGTATTAATCATTAATCTATAATTTAGCTACTTCTT
CCCAATCTTTATCTTTTGGGAAGTATTTTTTTAAAAGAAAAGATAAAAATGTTGGACTTT
TTACTTAGTTAATACTTAAGATTTTTATCTCGAAAATAAGAAAGATAAGAAAGAAATAAT
GATGAATGGTAAAAATTTAATCTTTTGAAACGTAAGGAAAAGAATAGTAGGGG
>Rosa_hybrid_cultivar_KM353139
CACGTCGTTGTCGGGAGTTGGATGGGACGGATGATGGCCTCCCGTGTGCTCAGTCACGCG
GTTGGCATAAATACCAAGTCCTCGGCGACCAACGCCACGACAATCGGTGGTTGTCAAACC
TCGGTTTCCTGTCGTGCGCGTCTGTTGATCGAGTGCTTTCTTAAACAATGCGTGTCGATC
CGTCGATGCTTTCAAC
>Panax_japonicus_var._bipinnatifidus_HQ112856
GACCCGGTCTTAGTGTATACGAGTTTTTTTGAAATAAAAAGGAGCAATAACCTCTTTCTT
GTTCTATCAAGAGGGCGGTATTGCTCCTTTTTTTATTTAGTAGTATTTGACTTACCTAGT
TTCTTTAAATTTATTTAATTTATTTAAAGAAACGTCGTTTTATTTTTATCGGTTGGTTCA
TGAGTGAGTATCATGCTTTCGTTCTGTATTAATCATTAATCTATAATTTAGCTACTTCTT
CCCAATCTTTATCTTTTGGGAAGTATTTTTTTAAAAGAAAAGATAAAAATGTTGGACTTT
TTACTTAGTTAATACTTAAGATTTTTATCTCGAAAATAAGAAAGATAAGAAAGAAATAAT
GATGAATGGTAAAAATTTAATCTTTTGAAACGTAAGGAAAAGAATAGTAGGGG
>Panax_japonicus_var._bipinnatifidus_HQ112857
GACCCGGTCTTAGTGTATACGAGTTTTTTTGAAATAAAAAGGAGCAATAACCTCTTTCTT
GTTCTATCAAGAGGGCGGTATTGCTCCTTTTTTTATTTAGTAGTATTTGACTTACCTAGT
TTCTTTAAATTTATTTAATTTATTTAAAGAAACGTCGTTTTATTTTTATCGGTTGGTTCA
TGAGTGAGTATCATGCTTTCGTTCTGTATTAATCATTAATCTATAATTTAGCTACTTCTT
CCCAATCTTTATCTTTTGGGAAGTATTTTTTTAAAAGAAAAGATAAAAATGTTGGACTTT
TTACTTAGTTAATACTTAAGATTTTTATCTCGAAAATAAGAAAGATAAGAAAGAAATAAT
GATGAATGGTAAAAATTTAATCTTTTGAAACGTAAGGAAAAGAATAGTAGGGG
>Panax_japonicus_var._bipinnatifidus_HQ112854
GACCCGGTCTTAGTGTATACGAGTTTTTTTGAAATAAAAAGGAGCAATAACCTCTTTCTT
GTTCTATCAAGAGGGCGGTATTGCTCCTTTTTTTTATTTAGTAGTATTTGACTTACCTAG
TTTCTTTAAATTTATTTAATTTATTTAAAGAAACGTCGTTTTCTTTTTATCGGTTGGTTC
GTGAGTGAGTATCATGCTTTCGTTCTGTATTAATCATTAATCTAGAATTTAGCTACTTCT
TCCCAATCTTTATCTTTTGGGAAGTATTTTTTTAAAAGAAAAGATAAAAATGTTGGACTT
TTTACTTAGTTAATACTTAATATTTTTATCTCGAAAATAAGAAAGATAAGAAAGAAATAA
TGATGAATGGTAAAAATTTAATCTTTTGAAACGTAAGGAAAAGAATAGTAGGGG
>Areca_catechu_KMS0022A03P
ACCCAATATCTTGTTTTAGTTGGGTATTGCTCCATTGTTTGATTCAATAGTGTTTTGCAC
ACAACACATAAGATAAGTATTAGTAAGTACTTTTTTAGTTTCTTTTTTTTTTTTTATTTT
TTTTATTTATATTATTTTATTTATATTAATAATATTTCTATTAATATTTAATATTTTTGA
ATATTAAATATTAATAATTTAACGACGAGATTTATTGTCGTTTCTTGCATGTCTCGCGAA
AGTAAGAGTAGGCGCGAATTCTCCCAATTTGTGACCCCCCATACGATCCGTTATATAAAT
AGGTAAATTTTCCTTTCCATTATGAATAGCGATTGTATGGCCAATCATTGTGGGTATAAT
GGTAGATGCCCGAGACCAAGTTACTATTATTTCTTTCTCCTCCCTCATGTTGAGTTTTTC
AATTTTTCCCGATAAATGATTAGCTACAAAAGGATTTTTTTTTAGTGAACGTGTCACAGC
TGATTACTCCTTTTTTTTTTTACATTTTAAAGATTGGCATTCTATGTCCAATATCTCGAT
CTAAGTATGGAGGTCAGAATAAATACAATAATGATGAA
>Panax_japonicus_var._bipinnatifidus_HQ112852
GACCCGGTCTTAGTGTATACGAGTTTTTTTGAAATAAAAAGGAGCAATAACCTCTTTCTT
GTTCTATCAAGAGGGCGGTATTGCTCCTTTTTTTATTTAGTAGTATTTGACTTACCTAGT
TTCTTTAAATTTATTTAAAGAAACGTCGTTTTATTTTTATCGGTTGGTTCATGAGTGAGT
ATCATGCTTTCGTTCTGTATTAATCATTAATCTATAATTTAGCTACTTCTTCCCAATCTT
TATCTTTTGGGAAGTATTTTTTTAAAAGAAAAGATAAAAATGTTGGACTTTTTACTTAGT
TAATACTTAATATTTTTATCTCGAAAATAAGAAAGATAAGAAAGAAATAATGATGAATGG
TAAAAATTTAATCTTTTGAAACGTAAGGAAAAGAATAGTAGGGG
>Panax_japonicus_var._bipinnatifidus_HQ112853
GACCCGGTCTTAGTGTATACGAGTTTTTTTGAAATAAAAAGGAGCAATAACCTCTTTCTT
GTTCTATCAAGAGGGCGGTATTGCTCCTTTTTTTATTTAGTAGTATTTGACTTACCTAGT
TTCTTTAAATTTATTTAAAGAAACGTCGTTTTATTTTTATCGGTTGGTTCATGAGTGAGT
ATCATGCTTTCGTTCTGTATTAATCATTAATCTATAATTTAGCTACTTCTTCCCAATCTT
TATCTTTTGGGAAGTATTTTTTTAAAAGAAAAGATAAAAATGTTGGACTTTTTACTTAGT
TAATACTTAATATTTTTATCTCGAAAATAAGAAAGATAAGAAAGAAATAATGATGAATGG
TAAAAATTTAATCTTTTGAAACGTAAGGAAAAGAATAGTAGGGG
>Panax_japonicus_var._bipinnatifidus_HQ112850
GACCCGGTCTTAGTGTATACGAGTTTTTTTGAAATAAAAAGGAGCAATAACCTCTTTCTT
GTTCTATCAAGAGGGCGGTATTGCTCCTTTTTATATTTAGTAGTATTTGACTTACCTAGT
TTCTTTAAATTTATTTAATTTATTTAAAGAAACGTCGTTTTATTTTTATCGGTTGGTTCA
TGAGTGAGTATCATGCTTTCGTTCTGTATTAATCATTAATCTATAATTTAGCTACTTCTT
CCCAATCTTTATCTTTTGGGAAGTATTTTTTTAAAAGAAAAGATAAAAATGTTGGACTTT
TTACTTAGTTAATACTTAATATTTTTATCTCGAAAATAAGAAAGATAAGAAAGAAATAAT
GATGAATGGTAAAAATTTAATCTTTTGAAACGTAAGGAAAAGAATAGTAGGGG
>Panax_japonicus_var._bipinnatifidus_HQ112851
GACCCGGTCTTAGTGTATACGAGTTTTTTTGAAATAAAAAGGAGCAATAACCTCTTTCTT
GTTCTATCAAGAGGGCGGTATTGCTCCTTTTTTTTATTTAGTAGTATTTGACTTACGACG
TTTCTTTAAATTTATTTAATTTATTTAAAGAAACGTCGTTTTCTTTTTATCGGTTGGTTC
GTGAGTGAGTATCATGCTTTCGTTCTGTATTAATCATTAATCTAGAATTTAGCTACTTCT
TCCCAATCTTTATCTTTTGGGAAGTATTTTTTTAAAAGAAAAGATAAAAATGTTGGACTT
TTTACTTAGTTAATACTTAATATTTTTATCTCGAAAATAAGAAAGATAAGAAAGAAATAA
TGATGAATGGTAAAAATTTAATCTTTTGAAACGTAAGGAAAAGAATAGTAGGGG
>Rosa_prattii_KJ575487
GACTTTGGTCTTAGTATATATGAGTTCGTGAAAGTTTTGAAAGTAAAGGAGCAATACTAA
ATTTCTTGTTATATCAAGAGGTTTGGTGTTGCTCCTTTACCATATTACTATAAATAATTA
TTTAATTACTATAATTATTAATTAAAATTATTACTATAATTAAATTAGTATTTTAGTACT
CTTTTTTTTTTTTACTAAAAGATTAAAATAAAAGGGTTTCCATTTATGTTGTATTCTCTT
TTACAAGTAATGATAAATGGTGGAAATATTTGTAATTTCTATTTTTATTTAAATAGTACA
A
>Paeonia_ostii_GQ434604
CGTATCCCGTCGCACCCCCAACCCGTCCCAACGCGGGCACGATGGCTGGTGGGAGCGGAT
ATTGGCCTCCCGTGTACTCGCGTCGCGGTTGGTCTAAAATCGAGCCCCGAGCGACGAACG
TCACGACAAGTGGTGGTCTGTAATAGCTATTTCGTGTTGTGCGTTGTCTCGTCGCCCGTG
TGAGCTCACAAAAACCCCAGAGCATCGTCACGATGATGCTTCCATCG
>Asparagus_falcatus_KR735400
TGTGACCTACCATACGATCCGTTATATAAATAGGTAAATGTTCCTTTCCATTATGAATAG
CGATTGTATGGCCAATCATTTTGGGTATAATGGTAGATGCCCGAGACCAAGTTACTATTA
TTTCTTTCTCCTCCCTCATGTTGAGTTTTTCAATTTTTCTCGATAAATGATTAGCTACAA
AAGGATTTTTTTTTAGTGAACGTGTCACAGCTGATTACTCCTTTTTTTACATTTTAAAGA
TTGGCATTCTATGTCCAATAGAATATCTCGATCTAAGTATGAAGGTAAGAATAAATACAA
TAATGATGAATGGAAAAAAGAGAAAATTCTTTAGCTAGATAAGGG
>Angelica_apaensis_HQ686561
GACCGGGTTTTAGTATATACGAGTTTTTTGAAATAAAAAAAAAGCAATACCGCCCTCTTG
TTCTATCAAGAGGGCGGTATTTCTTCTTTTTATATTTCAGACTGTTTTAGATAAACAAAT
ATTTTTGAATGATCAAAAAGGAATCCCTTTTTTCTTTAATAAATATAAATAATTATTAAA
TAAATAAAAGAAAATTAGCGG
>Rubus_pyramidalis_KM037508
CACGTCGTTGCCCCCCCCAAACCCCCCGGGAGTTGGGCGGGACGGATGATGGCCTCCCGT
GTGCTCTGTCATGCGGTTGGCATAAAAACAAGTCCTCGGCGACTAACGCCACGACAATCG
GTGGTTGTCAAACCTCTGTTGCCTATCGTGTGCGCGTGTCGAGCGAGGGCTCAACAAACC
ATGTTGCATCGATTCGTCGATGCTTTCAACG
>Fritillaria_cirrhosa_KPS0096A01I
CGCCTTGTTTCGCTCCGTGCCCAATGACCCTTCGGGTGCGGTCACGGATGCGGAGATTGG
CCCCCCGTGCCTCGTGTGCGGCGGGCTTAAGCGCGGGCTGTCGGCGTCGGGATGGGCACG
ACGAGTGGTGGACGGAGCACCAGCAGGATGTTGTGGCCCCCCGTCGCCTTAAGGGGCTCA
AGAGACCCGGACCGGGCGAGCCGTGCTCCGTACGAGGAGGGCGTGCCGTCTCGCAATG
>Aconitum_ranunculoides_KY417515
GATTTAGGTCTTGGTGCATGCCTGGCTTAGTGTATATGAGTCATTGAAGTTGCAGGAGTA
ATACCCTATTTCTTGTTCTGTTAAGAGGCTGGGTATTGCTCCTGCATTTTGTTTGTATTA
AGTAAAAAATTTACTTTAACAGATTGGTGTTGGTTTGGTGAATTCTAGATTATAATACTA
TTATGATTATGTTCCTCAAATTTTTTTTTTTTTTTATTTGATAAAGC
>Cinnamomum_mairei_KU139859
CGCCACCCATCGCCCCCCCGCGCGGCATTCCCATGCCCCGCCGGGGAGCGGAGACTGGCC
GTCCGTGCCCGAGCGATCGGCGCGCGGTCGGCAGAAAAGGAGGACACCGTGCGGCGCGAC
ACGGCGTGTGGGGGTTGTGAGAGGCGACCCGTCGCCGATCGTACGTCGCGCCCGCAATCC
GCCGCGCGGTGCCACCCGTGGGACCATACCCGCCCGCAGCCGCGGGCGCTCGGAC
>Lindera_megaphylla_HQ697216
CGCCACCCATCGCCACCCCCCGCGGCATTCCCATGCCCGGCCGGGGTGCGGAGACTGGCC
GTCCGTGCCCGAGCCCTCGGCGCGCGGTCGGCAGAAAAGGAGGACACCGTGCGGCGCGAC
ACGGCGTGTGGGGGTTGAGAGGCGGCTCGCCGCCGATCGTACGTCGCGCCCGCATTCCGC
CGCGCGCAGTGTCACCCGCGGGACCAGACTCGCCCGCAGCCGCGGGCGCTCGGAC
>Salvia_disermas_KJ584179
CGCATCGCGTCGCCCCCCCACCATGTGCGGGGGCGGATACTGGCCTCCCGTGCGCCCCGG
CGCGCGGCTGGCCCAAATGCGATCCCTCGGCGACTCATGTCACGACAAGTGGTGGTTGAA
ATCTCAATCTCTTGCGCCGTCGTGCCACTGCGTCGTCCGTACGGGCATCCATCAACGACC
CAACGGTGGGGGTGCCTCGCGGCGCCCCGAC
>Gentiana_ligustica_KF544739
CGCATCGCGTCGCCCCCCAACACCGTGCATGAAATCGTGCCGGTCTTCGGAGGGGCGGAT
ATTGGCTTCCCGTGCTCCGGTGCGGCTAGCCTAAATGCAAGTCCCTTGCGACGGACACGA
CGACAAGTGGTGGTTGATTTACTCAACTAAGGTGCTGTCGCGCGCTGCCCCGTCGGATGA
GGAGACTTACTTGACCCTGATGCATACGTCGTCACGACGTCTGCCACGACCG
>Ophiopogon_japonicus_KMS0130A03I
CGCCTCGCGTCGCTCCGTGCACCCCGTCCCGATGAGGCGGCGGGTGCGGATGCGGAGATT
GGCCCCCCGTGCCTGACGGCGCGGCGGGTCGAAGTGCGTACCGCCGGTCGGGACGGACGC
GGCGAGTGGTGGACGGACACGTACGGCGCTGAACGTCGCCTCCGCCCCCCGGCCACGGCG
GTACATGCAAGGAACCCACGCCGAGCATCCCTCGGAACA
>Polyporus_umbellatus_HQ225498
TGTAACTCTCAACCTGCAAACTTACTTGCAGGCTTGGACTTTGGAGGCTTGTCGGCGCAA
GTTGGCTCCTCTCAAATGCATTAGCTTGGTTTCTTGTGGATCGGCCTTTGGTGTGATAAT
TGTCTATGCCATGACCGTGAAATGGGTTGAGCTTATAGTTGTCTTGTTAGAAACTATACT
>Ipomoea_leucantha_KC621860
CGCATCGCGTCGCCCCCCGCTCGATCCTCGGTCGAGCGCGGGGTGCGGATGTTGGCCTCC
CGTGCCCCAACTCGTGGCGCGGCCGGCCTAAATGCGAGTCCTTGGCGACGGACGTCACGG
CGAGTGGTGGTCGTACCTAGCGTGCATATCTYCGAGCCGTGCCCCGTCGTCCTCGGGCGA
ACGACCCCGAACGAGCCCCCCCTCAGTGCGGCTCTCCGAACG
>Ipomoea_trifida_KC621851
CGCATCGCGTCGCCCCCCGCTCGATCCTCGGTCGAGCGCGGGGTGCGGATGTTGGCCTCC
CGTGCCCCAACTCGTGGCGCGGTCGGCCTAAATGCGAGTCCTTGGCGACGGACGTCACGG
CGAGTGGTGGTCGTACCTAGCGTGCATATCTTCGCGCCGTGCCCCGTCGTTCTCGGGCGA
ACGACCCCGAACGAGCCCCCCTCAGTGCGGCTCTCCGAACG
>Ipomoea_trifida_KC621850
CGCATCGCGTCGCCCCCCGCTCGATCCTCGGTCGAGCGCGGGGTGCGGATGTTGGCCTCC
CGTGCCCCAACTCGTGGCGCGGTCGGCCTAAATGCGAGTCCTTGGCGACGGACGTCACGG
CGAGTGGTGGTCGTACCTAGCGTGCATATCTTCGCGCCGTGCCCCGTCGTTCTCGGGCGA
ACGACCCCGAACGAGCCCCCCTCAGTGCGGCTCTCCGAACG
>Ipomoea_trifida_KC621852
CGCATCGCGTCGCCCCCCGCTCGATCCTCGGTCGAGCGCGGGGTGCGGATGTTGGCCTCC
CGTGCCCCAACTCGTGGCGCGGTCGGCCTAAATGCGAGTCCTTGGCGACGGACGTCACGG
CGAGTGGTGGTCGTACCTAGCGTGCATATCTTCGCGCCGTGCCCCGTCGTTCTCGGGCGA
ACGACCCCGAACGAGCCCCCCTCAGTGCGGCTCTCCGAACG
>Aconitum_pterocaule_KY417510
GATTTAGGTCTTGGTGCATGCCTGGCTTAGTGTATATGAGTCATTGAAGTTGCAGGAGTA
ATACCCTATTTCTTGTTCTGTTAAGAGGCTGGGTATTGCTCCTGCATTTTGTTTGTATTA
AGTAATAAATTGACTTTAACAGATTGGTGTTGGTTTGGTGAATTCTAGATTATAATACTA
TTATGATTATATCATATGATTATGTTCCTCAAAAATTTTTTTTTTTTGATAAAGC
>Prunus_yedoensis_KJ649368
CACGTCGTTGCACCCCCACTACTCCCTCGGGATTGCGGGGKGCGGATGATGGCCTCCCGT
ACGCTCCGTCGCGCGGTTGGCATAAATACCAAGTCCTCGGCGACGCACGCCACGACAATC
GGTGGTTGCGAAACCTCGGTTGCCCGTCGTGTGCGGTCGTCGCGCATCGRGGGCTMGAAA
AAATGCTTGGCTCCGGCTTGGC
>Prunus_yedoensis_KJ649369
CACGTCGTTGCACCCCCACTACTCCCTCGGGATTGCGGGGKGCGGATGATGGCCTCCCGT
ACGCTCCGTCGCGCGGTTGGCATAAATACCAAGTCCTCGGCGACGCACGCCACGACAATC
GGTGGTTGCGAAACCTCGGTTGCCCGTCGTGTGCGGTCGTCGCGCATCGRGGGCTMGAAA
AAATGCTTGGCTCCGGCTTGGC
>Crataegus_suksdorfii_KC173488
CGCGCCGTTGCCCCCCTCGACTCCCTCGGGAGCGTCGAGGGGCGGACGATGGCCTCCCGT
GCGCCACCCCGCGCGGTTGGCACAAATGCCGAGTCCCCGGCGACGAACGCCACGACAATC
GGTGGTTGACAGACCTCGGTTGCCTGTTGTGCGCTTTCGCCGCGTTGCGGGCGGCTCGCG
ACCCCAACAACGGCTCTGCTGCGGCGGAGCTATTCAACG
>Crataegus_suksdorfii_KC173489
CGCGCCGTTGCCCCCCTCGACTCCCTCGGGAGCGTCGGCGGGCGGACGATGGCCTCCCGC
GCGCCACCCCGCGCGGTTGGCACAAATGCCGAGTCCCCGGCGACGAACGCCACGACAATC
GGTGGTTGACAGACCTCGGTTGCCTGTTGTGCGCTTTCGCCGCGTTGCGGGCGGCTCGCG
ACCCCAACAACGGCTCTGCTGCGGCGGAGCTATTCAACG
>Prunus_yedoensis_KJ649362
CACGTCGTTGCACCCCCACTACTCCCTAGGGATTGCGGGGTGCGGATGATGGCCTCCCGT
GCGCTCCGTCGCGCGGTTGGCATAAATACCAAGTCCTCGGCGACGCACGCCACGACAATC
GGTGGTTGCGAAACCTCGGTTGCCCGTCGTGTGCGGTCGTCGCGCATCGGGGGCTCGAAA
AAATGCTTGGCTCCGGCTTGGC
>Prunus_yedoensis_KJ649363
CACGTCGTTGCACCCCCACTACTCCCTAGGGATTGCGGGGTGCGGATGATGGCCTCCCGT
GCGCTCCGTCGCGCGGTTGGCATAAATACCAAGTCCTCGGCGACGCACGCCACGACAATC
GGTGGTTGCGAAACCTCGGTTGCCCGTCGTGTGCGGTCGTCGCGCATCGGGGGCTCGAAA
AAATGCTTGGCTCCGGCTTGGC
>Prunus_yedoensis_KJ649360
CACGTCGTTGCACCCCCACTACTCCCTCGGGATTGCGGGGGGCGGATGATGGCCTCCCGT
ACGCTCCGTCGCGCGGTTGGCATAAATACCAAGTCCTCGGCGACGCACGCCACGACAATC
GGTGGTTGCGAAACCTCGGTTGCCCGTCGTGTGCGGTCGTCGCGCATCGAGGGCTAGAAA
AAATGCTTGGCTCCGGCTTGGC
>Prunus_yedoensis_KJ649361
CACGTCGTTGCACCCCCACTACTCCCTCGGGATTGCGGGGGGCGGATGATGGCCTCCCGT
ACGCTCCGTCGCGCGGTTGGCATAAATACCAAGTCCTCGGCGACGCACGCCACGACAATC
GGTGGTTGCGAAACCTCGGTTGCCCGTCGTGTGCGGTCGTCGCGCATCGGGGGCTCGAAA
AAATGCTTGGCTCCGGCTTGGC
>Prunus_yedoensis_KJ649366
CACGTCGTTGCACCCCCACTACTCCCTCGGGATTGCGGGGGGCGGATGATGGCCTCCCGT
ACGCTCCGTCGCGCGGTTGGCATAAATACCAAGTCCTCGGCGACGCACGCCACGACAATC
GGTGGTTGCGAAACCTCGGTTGCCCGTCGTGTGCGGTCGTCGCGCATCGAGGGCTAGAAA
AAATGCTTGGCTCCGGCTTGGC
>Prunus_yedoensis_KJ649367
CACGTCGTTGCACCCCCACTACTCCCTCGGGATTGCGGGGKGCGGATGATGGCCTCCCGT
ACGCTCCGTCGCGCGGTTGGCATAAATACCAAGTCCTCGGCGACGCACGCCACGACAATC
GGTGGTTGCGAAACCTCGGTTGCCCGTCGTGTGCGGTCGTCGCGCATCGRGGGCTMGAAA
AAATGCTTGGCTCCGGCTTGGC
>Prunus_yedoensis_KJ649364
CACGTCGTTGCACCCCCACTACTCCCTCGGGATTGCGGGGGGCGGATGATGGCCTCCCGT
ACGCTCCGTCGCGCGGTTGGCATAAATACCAAGTCCTCGGCGACGCACGCCACGACAATC
GGTGGTTGCGAAACCTCGGTTGCCCGTCGTGTGCGGTCGTCGCGCATCGAGGGCTAGAAA
AAATGCTTGGCTCCGGCTTGGC
>Prunus_yedoensis_KJ649365
CACGTCGTTGCACCCCCACTACTCCCTAGGGATTGCGGGGTGCGGATGATGGCCTCCCGT
GCGCTCCGTCGCGCGGTTGGCATAAATACCAAGTCCTCGGCGACGCACGCCACGACAATC
GGTGGTTGCGAAACCTCGGTTGCCCGTCGTGTGCGGTCGTCGCGCATCGGGGGCTCGAAA
AAATGCTTGGCTCCGGCTTGGC
>Alpinia_graminifolia_JN043844
GACTTTTGTCTTAGTGTATCTGAATTGTTAAAAAAATGTAGCAATACCCTGAAATAACAA
TACCCCATATCTCGCTTAAGCGAGATATGGGGTATTGTTATTTTGTTTGATGTAATAGAA
TAGTATTTTCATTTTTTTGCGTGTAGCATACATATTTATTTATATTGTATAACATATTTA
GATTGTATATATGTATATTAAATACAAATACATAAGTATATAAAGTATAAGAAATGAACT
TAACGACGAGATTTATTATCGTTTCTCGCATGTATCGTAAAAGACAGAGTAGGTGCAAAT
TCTCCCAATTTGTGACCCACCATACGATCCGTTATATAAATAGGTAAATGTTCCTTTCCA
TTATGAATAGCGATTGTATGGCCAATCATTGTGGGTATAATGGTAGATGCCCGAGACCAA
GTTACTATTATTTCTTTCTCTTCCCTCGTGTTGAGTTTTTCCATTTTTGCCGATAAATGA
TTAGCTACAAAAGGGTTTTTTTTTAGTGAACGTGTCATGTCACAGTGTATTACTCCTTTT
TTTTTTTACATTTTTTATTTTAAAGATTGGCATTCTATGTCCAATATCTTGAATATCTCG
ATCTAAGTTAAGTATAGAGGTCAGAATAAATACAATAATGATGAATGGAAAAAAGAGAAA
ATCCTTTAGCTAGAAAAGGG
>Rubus_idaeus_AF055755
CACGTCGTTGCCCCCCCAACCCCCTTGGGAGTTGGGCGGGACGGATGATGGCCTCCCGTG
TGCTYCGTCATGCGGTTGGCATAAAAAATAAGTCCTCGGCGACTAACGCCACGACAATCG
GTGGTTGTCAAACCTCTGTTGCCTATCGTGTGCGCGTGTCGAACGAGGGCTCAATGAACC
ATGCTGCATTGATTCGTCGATGCTTTCAACG
>Croton_alabamensis_var._alabamensis_DQ227507
CGCAACATTGCTCCCAAGCGATTAGGGAGCGGAATATGGCTTCCCGTGCGTTCACCTCTC
ACGGTTGGCTGAAAAAAATGGTCCTTGGCAACGAATGCCGCGACAATCGGTGGTTGGAAG
ACCCTCGGGCACAGTCGCGCGCACGTGCGCCTTAGGACGGCGAGACCTCTATGAGTTCCT
TTCGGGAACATTCCGATCG
>Croton_alabamensis_var._alabamensis_DQ227506
CGCAACATTGCTCCCAAGCGATTAGGGAGCGGAATATGGCTTCCCGTGCGTTCACCTCTC
ACGGTTGGCTGAAAAAAATGGTCCTTGGCAACGAATGCCGCGACAATCGGTGGTTGGAAG
ACCCTCGGGCACAGTCGCGCGCACGTGCGCCTTAGGACGGCGAGACCTCTATGAGTTCCT
TTCGGGAACATTCCGATCG
>Achyranthes_aspera_KR735326
ATTTTCATTTTTAGTTTAGTGTATACGAGTTATTGAAAGTAAAGGGGCAATGCCGGTTTC
TTGTTCTGGCAAGAAGTTGGTTATTGCTCCTTTACTAGTCAGTCTTTTTTTTTTTTAGAA
TATAAATTCTATTATTAACTTAAATATTACGTTAATTATTCTATAATTATAATAGAATAT
TAAATATATTTTAATATAATATTAAATCTTATATATATTATATGTAAGATAAGTTCTTTA
TTTCTTTACTACAATACTTTATTAAGAACTACTAAGAACTAAGTTTTTCTAAATTTCTAT
ATTAAGATCTTTTAATTAGGAATTAGAAGTAATTCTAAATTTGAATTAATTAATTCCAAC
TTTATTTTTGGTTTTTGAATTAAGAATAAATTTCATTCAAGAATTAATCAAAGGCAAGTA
CAAGTAAAGAACTAATTATGAATACTTAATTTCTAAGTAAATTAGAG
>Asparagus_sp._Norup_54_JX574241
GACTTTAGTCTTTATGTAATAAGAATCGTTGAAGGAGCCATACCCAATATCTTCTTTTCG
TAAGATAGTGGGTATAGCTCCCTCCCCCGCCAATGAATGATAAGTATCTATTTTATTCCA
TTAACGACGAGATTTATTATCGTTTCTTGCATGTCTCGCGAAAGTCAGAGTAGGCGCGAA
TTCTCCCAATTTGTGACCTACCATACGATCCGTTATATAAATAGGTAAATGTTCCTTTCC
ATTATGAATAGCGATTGTATGGCCAATCATTTTGGGTATAATGGTAGATGCCCGAGACCA
AGTTACTATTATTTCTTTCTCCTCCCTCATGTTGAGTTTTTCAATTTTTCTCGATAAATG
ATTAGCTACAAAAGGATTTTTTTTTAGTGAACGTGTCACAGCTGATTACTCCTTTTTTTA
CATTTTAAAGATTGGCATTCTATGTCCAATAGAATATCTCGATCTAAGTATGAAGGTAAG
AATAAATACAATAATGATGAATGGAAAAAAGAGAAAATTCTTTAGCTAGATAAGGG
>Croton_alabamensis_var._alabamensis_DQ227509
CGCAACATTGCTCCCAAGCGATTAGGGAGCGGAATATGGCTTCCCGTGCGTTCACCTCTC
ACGGTTGGCTGAAAAAAATGGTCCTTGGCAACGAATGCCGCGACAATCGGTGGTTGGAAG
ACCCTCGGGCACAGTCGCGCGCACGTGCGCCTTAGGACGGCGAGACCTCTATGAGTTCCT
TTCGGGAACATTCCGATCG
>Croton_alabamensis_var._alabamensis_DQ227508
CGCAACATTGCTCCCAAGCGATTAGGGAGCGGAATATGGCTTCCCGTGCGTTCACCTCTC
ACGGTTGGCTGAAAAAAATGGTCCTTGGCAACGAATGCCGCGACAATCGGTGGTTGGAAG
ACCCTCGGGCACAGTCGCGCGCACGTGCGCCTTAGGACGGCGAGACCTCTATGAGTTCCT
TTCGGGAACATTCCGATCG
>Citrus_medica_GQ434837
CGCATCGTTGCCCCACCCCACCCCCCCAAACCAAGGCGGGGGCCCCGGGGTGCGGGCGGA
GATTGGCCTCCCGTGCGCTGACCGCTCGCGGTTGGCCCAAATATGAGTCCTCGGCGACCG
AAGCCGCGGCGATCGGTGGTGAAACAAAGCCTCTCGAGCTCCCGCCGCGCGCCCGGTCTC
CAAGTGTGGACTCTGCGACCCTGAAGCTCCGTTCCAACGGCGCTCGCATCG
>Citrus_medica_GQ434836
CGCATCGTTGCCCCACCCCACCCCCCCAAACCAAGGCGGGGGCCCCGGGGTGCGGGCGGA
GATTGGCCTCCCGTGCGCTGACCGCTCGCGGTTGGCCCAAATATGAGTCCTCGGCGACCG
AAGCCGCGGCGATCGGTGGTGAAACAAAGCCTCTCGAGCTCCCGCCGCGCGCCCGGTCTC
CAAGTGTGGACTCTGCGACCCTGAAGCTCCGTTCCAACGGCGCTCGCATCG
>Paeonia_intermedia_DQ313697
CGTATCCCGTCGCACCCCCAACCCGTCCCAACTCGGGCATGATGGCTGGTGGGAGCGGAT
ATTGGCCTCCCGTGTACTCGCGTTACGGTTGGTCTAAAATCGAGCCCCGAGCGACGAACG
TCACGACAAGTGGTGGTCTGTAATAGCTATTTCGTGTTGTGCGTTGTCTCGTCGCCCGTG
GGAGCTCACAAAGACCCCAAAGCATCGTCACGATGATGCATCCA
>Styrax_agrestis_AF327483
CACATCACCCTGCGCCCTCCTAGAACTCCTTTCGGCGTTTGGTGTTTGGGGCGTGGTATA
TTGGCCCCCCGTGCTCTATGGAGCGCGGTCGGCCTAAAATGATGCACATGACATTTGTCG
ACACAGAACAGTGGTTGGCGATAAGTCGTTAATATCTTGTGGTGTCGCTTGCGATGTCGG
TTGTTTTGCAGACCCAGAGTGCCGTTGCAACGGTGCCTCGG
>Astragalus_chinensis_GQ434966
TATTTTGGTTGTAAAGAAGGATACGAGTTTTTGAAAGTAAAGGGGTAGTAATATCAACAG
TGTTGATATTACTCCCCTTTTACTTTTATTTGAGTAGTCTTTTTGATCTTTTTGTAATAA
ATATGACTTCTAGTAAATTTCGTTTAATAATTAAGAAAAAAAAAAGAAATGAATGTTTTT
TTTTTTATCGTATTTATTTTAGATTAGTTTTTAGAATATTCGTAAGAACTTAGAAGAAAA
TAAATAATAATGAAAAAAAAGTCTAAAAAAATTTATACATAGTATTAATAAGG
>Paeonia_intermedia_DQ313698
CGTATCCCGTCGCACCCCCAACCCGTCCCAACTCGGGCATGATGGCTGGTGGGAGCGGAT
ATTGGCCTCCCGTGTACTCGCGTTACGGTTGGTCTAAAATCGAGCCCCGAGCGACGAACG
TCACGACAAGTGGTGGTCTGTAATAGCTATTTCGTGTTGTGCGTTGTCTCGTCGCCCGTG
GGAGCTCACAAAGACCCCAAAGCATCGTCACGATGATGCATCCA
>Morinda_collina_FJ907063
CGCATCGCGTCGCCACCCCCCTCCTCGCCTTAGAAATTTGGACGGACGGGAGGTGACGGA
TCTTGGCCTCCCGTGCCCCCCGCGGCGCGGCCGGCCTAAATGCGAGTCCTCGGCACGGGA
CGTCACGACGAGTGGTGGTTGAACTCATCAACTCGGTAGCTGTCGCGACGACGCCCGACG
GGGAACTCTCCCGACCCTAGGGCTGCCGGCCCCGAGAGGAGCCGCGAGCCTTCGACCG
>Asparagus_crassicladus_JX574292
GACTTTAGTCTTAATGTAGTAAGAATCGTTGAAGGAGCCATACCCAATATCTTGTTTTCG
TAAGATATTGGGTATAGCTCCCTCCCCCGCCAATGAATGATAAGTATCTATTTTATTCCA
TTAACGACGAGATTTATTATCGTTTCTCGCATGTCTCGCGAAAGTCAGAGTAGGCGCGAA
TTCTCCCAATTTGTGACCTACCATACGATCCGTTATATAAATAGGTAAATGTTCCTTTCC
ATTATGAATAGCGATTGTATGGCCAATCATTTTGGGTATAATGGTAGATGCCCGAGACCA
AGTTACTATTATTTCTTTCTCCTCCCTCATGTTGAGTTTTTCAATTTTTCTCGATAAATG
ATTAGCTACAAAAGGATTTTTTTTTAGTGAACGTGTCACAGCTGATTACTCCTTTTTTTA
CATTTTAAAGATTGGCATTCTATGTCCAATAGAATATCTCGATCTAAGTATGAAGGTAAG
AATAAATACAATAATGATGAATGGAAAAAAGAGAAAATTCTTTAGCTAGATAAGGG
>Crataegus_douglasii_KC173548
CGCGCCGTTGCCCCCCTCGACTCCCTCGGGAGCGTCGGCGGGCGGACGATGGCCTCCCGC
GCGCCACCCCGCGCGGTTGGCACAAATGCCGAGTCCCCGGCGACGAACGCCACGACAATC
GGTGGTTGACAGACCTCGGTTGCCTGTTGTGCGCTTTCGCCGCGTTGGGGGCGGCTCGCG
ACCCCAACAACGGCTCTGCTGCGGCGGAGCTATTCAACG
>Croton_sp._2_XCH-2015_KR531954
CGCAACATCGCTCCCAACCCATTAGGGTGCGGAATATGGCCTCCCGTGCGATTCCCTCTC
GCGGTTGGCCGAAAAGAATGGTCCTCGGCTGCGAACGCCGCGACAATCGGTGGTTGTAAG
ACCCTCGGACACAGTCGCGCGCACGTTTGCCTTTGGATAACGAGACCCCTCTGCGTCTGC
GGCCCTCGCGGCACGCTCACACAG
>Prunus_lusitanica_var._lusitanica_KM458053
CATGTCGTTGCCCCCCCMCTAATCCCTCGGGACTGCGGGGGGCGGATGATGGCCTCCCGT
ACGCTCCGTCGCGCGGTTGGCATAAATACCAAGTCCTCGGCAATGCACGCCACGACAATC
GGTGGTTGCGAAACCTCGGTTGCCTGTCGTGTGCGGTCGTTGCGCATCGAGGGCTCGAAA
AAATGCTTGGCTCCGGCTTTKCTTTCAACG
>Croton_sp._2_XCH-2015_KR531952
CGCAACATCGCTCCCAACCCATTAGGGTGCGGAATATGGCCTCCCGTGCGATTCCCTCTC
GCGGTTGGCCGAAAAGAATGGTCCTCGGCTGCGAACGCCGCGACAATCGGTGGTTGTAAG
ACCCTCGGACACAGTCGCGCGCACGTTTGCCTTTGGATAACGAGACCCCTCTGCGTCTGC
GGCCCTCGCGGCACGCTCACACAG
>Croton_sp._2_XCH-2015_KR531953
CGCAACATCGCTCCCAACCCATTAGGGTGCGGAATATGGCCTCCCGTGCGATTCCCTCTC
GCGGTTGGCCGAAAAGAATGGTCCTCGGCTGCGAACGCCGCGACAATCGGTGGTTGTAAG
ACCCTCGGACACAGTCGCGCGCACGTTTGCCTTTGGATAACGAGACCCCTCTGCGTCTGC
GGCCCTCGCGGCACGCTCACACAG
>Croton_sp._2_XCH-2015_KR531951
CGCAACATCGCTCCCAACCCATTAGGGTGCGGAATATGGCCTCCCGTGCGATTCCCTCTC
GCGGTTGGCCGAAAAGAATGGTCCTCGGCTGCGAACGCCGCGACAATCGGTGGTTGTAAG
ACCCTCGGACACAGTCGCGCGCACGTTTGCCTTTGGATAACGAGACCCCTCTGCGTCTGC
GGCCCTCGCGGCACGCTCACACAG
>Aster_brachytrichus_JN543838
CGCATCGCGTCGCTCCCACCATTCCTTCCTTCGGGATTCTTGGTTGGGGGCGGATATTGG
TCTCCCGTTCCTCATCGAGTGGTTGGCCAAAATAAGAGTCTCTTTTGACAGACGCACGAC
TAGTGGTGGTTGAAAAAACCCGGAATCGGGTCGTGTGTCTTGTCTAAGGGGTGCATCTTA
ATAGACCCAACGCGTTGTCATTTAACGACGTTTCGACC
>Angelica_archangelica_EF590671
GACCGGGTTTAAGTTATACGAGTTTTTTGAAATAAAAAAAAGCAATACCGCCCTCTTGTT
CTATCAAGAGGGCGGTATTTCTTCTTTTTATATTTCAGACTGTTTTGTTTTAGATAAACA
AATATTTTTGAATGATCAAAAAGGAATCCTTTTTTCTTTAATAAATAAAATAAAATTGGC
GG
>Gentiana_acaulis_KF544459
CGCATCGCGTCGCCCCCCAACACCGTGCATGAAATCGTGCAGGTCGTCGGAGGGGCGGAT
ATTGGCTTCCCGTGCTCCGGTGCGGCTAGCCTAAATGCAAGTCCCTTGCGACGGACACGA
CGACAAGTGGTGGTTGATTTACTCGACTAAGGTGCTGTCGCRCGCTGCCCCGTCGGATGA
GGAGACTTACTTGACCCTGATGCATACGTCGTCACGACGTCTGCCACGACCG
>Gentiana_acaulis_KF544458
CGCATCGCGTCGCCCCCCAACACCGTGCATGAAATCGTGCAGGTCGTCGGAGGGGCGGAT
ATTGGCTTCCCGTGCTCCGGTGCGGCTAGCCTAAATGCAAGTCCCTTGCGACGGACACGA
CGACAAGTGGTGGTTGATTTACTCGACTAAGGTGCTGTCGCGCGCTGCCCCGTCGGATGA
GGAGACTTACTTGACCCTGATGCATACGTCGTCACGACGTCTGCCACGACCG
>Salvia_gravida_HQ418920
AGGGAGATCTGGATCGACGATAGCTTCGAGGTTGTTTACCGATTCTGAACAAAAATCACA
CATCCTCAAAAACTTTTATCTTATCTATTTGTATTCCTCGTTATTTGGGAAATGAACAAG
ATAGTTTTCTCCCAAATAACGAGGAAATAAAAGAAAAGTTAAATCCTCAGGAAAAGGTAT
AAAAGATCATTATAACATGAAATAAGAAAGATAAGCTCTTATTTCTTTCTTTTATTTTTT
TTTACTAACTTTAAGATAGAAAACAAAATGTTAAAGATTTTTTTAAATTTAACTTTTTGA
CTTAAGTATTTATTTTTTCATTTATTTATCTTTTTAAGATTTAGATTAAATATCAT
>Gentiana_acaulis_KF544455
CGYATCGCGTCGCCCCCCAACACCGTGCATGAAATCGTGCAGGTCGTCGGAGGGGCGGAT
ATTGGCTTCCCGTGCTCCGGTGCGGCTAGCCTAAATGCAAGTCCCTTGCGACGGACACGA
CGACAAGTGGTGGTTGATTTACTCGACTAAGGTGCTGTCGCGCGCTGCCCCGTCGGATGA
GGAGACTTACTTGACCCTGATGCATACGTCGTCACGACGTCTGCCACGACCG
>Gentiana_acaulis_KF544454
CGCATCGCGTCGCCCCCCAACACCGTGCATGAAATCGTGCAGGTCGTCGGAGGGGCGGAT
ATTGGCTTCCCGTGCTCCGGTGCGGCTAGCCTAAATGCAAGTCCCTTGCGACGGACACGA
CGACAAGTGGTGGTTGATTTACTCGACTAAGGTGCTGTCGCGCGCTGCCCCGTCGGATGA
GGAGACTTACTTGACCCTGATGCATACGTCGTCACGACGTCTGCCACGACCG
>Gentiana_acaulis_KF544457
CGCATCGCGTCGCCCCCCAACACCGTGCATGAAATCGTGCAGGTCGTCGGAGGGGCGGAT
ATTGGCTTCCCGTGCTCCGGTGCGGCTAGCCTAAATGCAAGTCCCTTGCGACGGACACGA
CGACAAGTGGTGGTTGATTTACTCGACTAAGGTGCTGTCGCGCGCTGCCCCGTCGGATGA
GGAGACTTACTTGACCCTGATGCATACGTCGTCACGACGTCTGCCACGACCG
>Gentiana_acaulis_KF544456
CGCATCGCGTCGCCCCCCAACACCGTGCATGAAATCGTGCAGGTCGTCGGAGGGGCGGAT
ATTGGCTTCCCGTGCTCCGGTGCGGCTAGCCTAAATGCAAGTCCCTTGCGACGGACACGA
CGACAAGTGGTGGTTGATTTACTCGACTAAGGTGCTGTCGCRCGCTGCCCCGTCGGATGA
GGAGACTTACTTGACCCTGATGCATACGTCGTCACGACGTCTGCCACGACCG
>Gentiana_acaulis_KF544451
CGCATCGCGTCGCCCCCCAACACCGTGCATGAAATCGTGCAGGTCGTCGGAGGGGCGGAT
ATTGGCTTCCCGTGCTCCGGTGCGGCTAGCCTAAATGCAAGTCCCTTGCGACGGACACGA
CGACAAGTGGTGGTTGATTTACTCGACTAAGGTGCTGTCGCGCGCTGCCCCGTCGGATGA
GGAGACTTACTTGACCCTGATGCATACGTCGTCACGACGTCTGCCACGACCG
>Gentiana_acaulis_KF544450
CGCATCGCGTCGCCCCCCAACACCGTGCATGAAATCGTGCAGGTCGTCGGAGGGGCGGAT
ATTGGCTTCCCGTGCTCCGGTGCGGCTAGCCTAAATGCAAGTCCCTTGCGACGGACACGA
CGACAAGTGGTGGTTGATTTACTCGACTAAGGTGCTGTCGCGCGCTGCCCCGTCGGATGA
GGAGACTTACTTGACCCTGATGCATACGTCGTCACGACGTCTGCCACGACCG
>Gentiana_acaulis_KF544453
CGCATCGCGTCGCCCCCCAACACCGTGCATGAAATCGTGCAGGTCGTCGGAGGGGCGGAT
ATTGGCTTCCCGTGCTCCGGTGCGGCTAGCCTAAATGCAAGTCCCTTGCGACGGACACGA
CGACAAGTGGTGGTTGATTTACTCGACTAAGGTGCTGTCGCGCGCTGCCCCGTCGGATGA
GGAGACTTACTTGACCCTGATGCATACGTCGTCACGACGTCTGCCACGACCG
>Gentiana_acaulis_KF544452
CGCATCGCGTCGCCCCCCAACACCGTGCATGAAATCGTGCAGGTCGTCGGAGGGGCGGAT
ATTGGCTTCCCGTGCTCCGGTGCGGCTAGCCTAAATGCAAGTCCCTTGCGACGGACACGA
CGACAAGTGGTGGTTGATTTACTCGACTAAGGTGCTGTCGCGCGCTGCCCCGTCGGATGA
GGAGACTTACTTGACCCTGATGCATACGTCGTCACGACGTCTGCCACGACCG
>Eriobotrya_prinoides_KR532086
CGCGCCGTTGCCTTCCCCGCGCGCCTCCTTCGGGAGCGTCGGGGAGGGCGGACGATGGCC
TCCCGTGCCTCACCCCGCGCGGTTGGCCCAAATGCCGAGTCCTCGGCGACGAACGCCACG
ACAGTCGGTGGTTGTCAAACCTCGGTTGCCTGTTGTGCGCGTTCGTCGCGCTCCGAGCGG
CTCGCGACGATCGCTGCCCTGCATCGGCGGAGCTTTCAACG
>Eriobotrya_prinoides_KR532085
CGCGCCGTTGCCTTCCCCGCGCGCCTCCTTCGGGAGCGTCGGGGAGGGCGGACGATGGCC
TCCCGTGCCTCACCCCGCGCGGTTGGCCCAAATGCCGAGTCCTCGGCGACGAACGCCACG
ACAGTCGGTGGTTGTCAAACCTCGGTTGCCTGTTGTGCGCGTTCGTCGCGCTCCGAGCGG
CTCGCGACGATCGCTGCCCTGCATCGGCGGAGCTTTCAACG
>Styrax_suberifolius_KJ687180
GACTTTCTTCTTAGTGTATATGAGTTTTTGAAAGTAAGGGAGCAATAACCAATTTCTTGT
TCTATCAAGAGAAGAGGGCGTTATTGCTCCTTTACTTTTTTTTTTCTTTTATTTATTTAG
TAGTATTTTAATATTCTTTTTTCGTTACACTAAAAAGAAAAAGATTCTTTTGGGTAAAAA
TAAAAGTATTTTTGTGGATTATGGGTTGGTTCATGATTGAGTATTGTCTTTTCGTTCTGT
ATTAATTTAGATTTTATATATCTTTTTCAATTTATATAACTTTATGAAATTATTATTTTT
CATTTTAAATAAAAGATAAAATTTGGAATTTTTGCTTCCTATTTGTATCTCATAAATTCG
AATATTTCTAATATATAATGTAAATAGTGGAGTAAGGG
>Styrax_suberifolius_KJ687181
GACTTTCTTCTTAGTGTATATGAGTTTTTGAAAGTAAGGGAGCAATAACCAATTTCTTGT
TCTATCAAGAGAAGAGGGCGTTATTGCTCCTTTACTTTTTTTTTTCTTTTATTTATTTAG
TAGTATTTTAATATTCTTTTTTCGTTACACTAAAAAGAAAAAGATTCTTTTGGGTAAAAA
TAAAAGTATTTTTGTGGATTATGGGTTGGTTCATGATTGAGTATTGTCTTTTCGTTCTGT
ATTAATTTAGATTTTATATATCTTTTTCAATTTATATAACTTTATGAAATTATTATTTTT
CATTTTAAATAAAAGATAAAATTTGGAATTTTTGCTTCCTATTTGTATCTCATAAATTCG
AATATTTCTAATATATAATGTAAATAGTGGAGTAAGGG
>Styrax_suberifolius_KJ687182
GACTTTCTTCTTAGTGTATATGAGTTTTTGAAAGTAAGGGAGCAATAACCAATTTCTTGT
TCTATCAAGAGAAGAGGGCGTTATTGCTCCTTTACTTTTTTTTTTCTTTTATTTATTTAG
TAGTATTTTAATATTCTTTTTTCGTTACACTAAAAAGAAAAAGATTCTTTTGGGTAAAAA
TAAAAGTATTTTTGTGGATTATGGGTTGGTTCATGATTGAGTATTGTCTTTTCGTTCTGT
ATTAATTTAGATTTTATATATCTTTTTCAATTTATATAACTTTATGAAATTATTATTTTT
CATTTTAAATAAAAGATAAAATTTGGAATTTTTGCTTCCTATTTGTATCTCATAAATTCG
AATATTTCTAATATATAATGTAAATAGTGGAGTAAGGG
>Gentiana_clusii_KF544647
CGCATCGCGTCGCCCCCCAACACCGTGCATGAAATCGTGCCGGTCGTCGGAGGGGCGGAT
ATTGGCTTCCCGTGCTCCGGTGCGGCTAGCCTAAATGCAAGTCCCTTGCGACGGACACGA
CGACAAGTGGTGGTTGATTTACTCAGCTAAGGTGCTGTCGCGCGCTGCCCCGTCGGATGA
GGAGACTTACTTGACCCTGATGCATACGTCGTCACGACGTCTGCCACGACCG
>Croton_tiglium_KMS0068A01I
CGCAGCATCGCTCCCAACCCATTGGGGTGCGGAATATGGCCTCCCGTGCGATTCTCTCCC
GCGGTTGGCCTAAAAGAATGGTCCTCGGCTGCAAATGCCGCGATAATCGGTGGTTGCAAG
GCCCTCGGACACAGTCGCGCGCGCACGTATGCCTTTGGATAACGAGACCCCTCTGCGTCC
GCGTCCTTCGCGGCACGCTCACATCG
>Croton_nobilis_HM044797
CGCAACATCGCTCCCAACCCATTAGGGTGCGGAATATGGCCTCCCGTGCGATTCCCTCTC
GCGGTTGGCCGAAAAGAATGGTCCTCGGCTGCGAATGCCGCGACAATCGGTGGTTGTAAG
ACCCTCGGACACAGTCGCCGGCACGTGTGCCTTTGGATAACGAGACCCCTCTGCGTCCTT
TGTGGCACGCTCACATCG
>Gentiana_clusii_KF544644
CGCATCGCGTCGCCCCCCAACACCGTGCATGAAATCGTGCCGGTCGTCGGAGGGGCGGAT
ATTGGCTTCCCGTGCTCCGGTGCGGCTAGCCTAAATGCAAGTCCCTTGCGACGGACACGA
CGACAAGTGGTGGTTGATTTACTCAGCTAAGGTGCTGTCGCGCGCTGCCCCGTCGGATGA
GGAGACTTACTTGACCCTGATGCATACGTCGTCACGACGTCTGCCACGACCG
>Forsythia_suspensa_KX674846
CGCATCTCGTCGCCCTCCACCTCTCCCCGAAAGGGATTCGTGAGGTGCTGGGCTGGATAT
TGGCCTCCCGTGCGCCATCGTGTGCGGTTGGCCTAAATTTGATTCGGCATCGACGCATGT
CACGACAATTGGTGGTTGATGACCTCAACTTGCGTGTTGTCGTGCAAGGCTGCGTCGTTT
TGATCGGATGTTTTGACCCCATGGTGCTTTTGCACTTCGACAG
>Forsythia_suspensa_KX674847
CGCATCTCGTCGCCCTCCACCTCCCCCCGAAAGGGATTCGTGAGGTGCTGGGCTGGATAT
TGGCCTCCCGTGCGCCATCGTGTGCGGTTGGCCTAAATTTGATTCGGCATCGACGCATGT
CACGACAATTGGTGGTTGATGACCTCAACTTGCGTGTTGTCGTGCAAGGCTGCGTCGTTT
TGATCGGATGTTTTGACCCCATGGTGCTTTTGCACTTCGACAG
>Gentiana_clusii_KF544645
CGCATCGCGTCGCCCCCCAACACCGTGCATGAAATCGTGCCGGTCGTCGGAGGGGCGGAT
ATTGGCTTCCCGTGCTCCGGTGCGGCTAGCCTAAATGCAAGTCCCTTGCGACGGACACGA
CGACAAGTGGTGGTTGATTTACTCAGCTAAGGTGCTGTCGCGCGCTGCCCCGTCGGATGA
GGAGACTTACTTGACCCTGATGCATACGTCGTCACGACGTCTGCCACGACCG
>Syzygium_cumini_JX856957
GACTTTGGTCTTAGTATAAGTGTAGGCGAGTTTTTGATTGGAAAGGAAAGTAAAGGAGCA
ATAACCAACCCTCTTAATAGAATAATAAATTGGTTATTGTTCCTTTATTTATTGCTCTTT
TCTTTACATAAGTTTTTCTTTACTTGAACATAAGAAAAAGTTTTCTAGTCTTAGGGATTG
GTTTATGATTGCGTATCATACTTTTTTTTTCCTTAGATATGAATTTTTAATTTATATACA
TTCTTTTCAACCCTTTGTAAGGCTTTGTGATATTATTATTTTCTAGTTTTTTTTTTTATT
TTCGAATAAAATAGAAAGGTTACAATTTTCTGCTTCTTCTATCTCATAAGTAAGATAAAA
AAATGTTAAAAATTAACAATCGAAATGAAATATTTTTCATTATGAATTTTTTTTTTATTT
TTAATTAAAAATAAA
>Gentiana_clusii_KF544642
CGCATCGCGTCGCCCCCCAACACCGTGCATGAAATCGTGCCGGTCGTCGGAGGGGCGGAT
ATTGGCTTCCCGTGCTCCGGTGCGGCTAGCCTAAATGCAAGTCCCTTGCGACGGACACGA
CGACAAGTGGTGGTTGATTTACTCAGCTAAGGTGCTGTCGCGCGCTGCCCCGTCGGATGA
GGAGACTTACTTGACCCTGATGCATACGTCGTCACGACGTCTGCCACGACCG
>Gentiana_clusii_KF544643
CGCATCGCGTCGCCCCCCAACACCGTGCATGAAATCGTGCCGGTCGTCGGAGGGGCGGAT
ATTGGCTTCCCGTGCTCCGGTGCGGCTAGCCTAAATGCAAGTCCCTTGCGACGGACACGA
CGACAAGTGGTGGTTGATTTACTCAGCTAAGGTGCTGTCGCGCGCTGCCCCGTCGGATGA
GGAGACTTACTTGACCCTGATGCATACGTCGTCACGACGTCTGCCACGACCG
>Gentiana_clusii_KF544640
CGCATCGCGTCGCCCCCCAACACCGTGCATGAAATCGTGCCGGTCGTCGGAGGGGCGGAT
ATTGGCTTCCCGTGCTCCGGTGCGGCTAGCCTAAATGCAAGTCCCTTGCGACGGACACGA
CGACAAGTGGTGGTTGATTTACTCAGCTAAGGTGCTGTCGCGCGCTGCCCCGTCGGATGA
GGAGACTTACTTGACCCTGATGCATACGTCGTCACGACGTCTGCCACGACCG
>Salvia_carnea_var._carnea_HQ418906
TACGAGTATTGAAGGGAGATCTGGATCGACGATAGCTTCGAGGTTGTTTACCGATTCTGA
ACAAAAATCACACATCCTCAAAAACTTTTATCTTATCTATTTGTATTCCTCGTTATTTGG
GAAATGAACAAGATAGTTTTCTCCCAAATAACGAGGAAATAAAAGAAAAGTTAAATCCTC
AGGAAAAGGTATATAAGATCATTATAACATGAAATAAGAAAGATAAGCTCTTATTTCTTT
CTTTTAGTTTTTTTACTAACTTTAAGATAGAAAACAAAATGTTAAAGATTTTTTTAAATT
TAACTTTTTGACTTAAGTATTTATTTTTTCATTTATTTATATTTTTAATATTTAGATTAA
ATATCNTCTCCCCGCCTACATCGGTTCACCTAGTTCCGTCACCTAAACAC
>Gentiana_clusii_KF544641
CGCATCGCGTCGCCCCCCAACACCGTGCATGAAATCGTGCCGGTCGTCGGAGGGGCGGAT
ATTGGCTTCCCGTGCTCCGGTGCGGCTAGCCTAAATGCAAGTCCCTTGCGACGGACACGA
CGACAAGTGGTGGTTGATTTACTCAGCTAAGGTGCTGTCGCGCGCTGCCCCGTCGGATGA
GGAGACTTACTTGACCCTGATGCATACGTCGTCACGACGTCTGCCACGACCG
>Morus_indica_KF720298
TCACGAAGTTTGGTATTGCTCCTTTTTTTTCATAATAAATTATTATTTATTAGTCTTTTG
CTTGAGATAAGTCTTTTTTTCTTTATTTCAATATATTCATACTTTCGTTATTTTCATTAT
GTAGTAATTTTTTTTATATTTTTTTCTTAATCTTTTTTTTAATTATTTAATTTTACATTC
TAAATAAAATAGAAAGGTTTCTATTTATTTTTTGTTCTATTTGATTATAGAAGAATAAAA
AAAATAAAGATGAATGTTGTAAATTGAAGTAGTATTAATAAATTTAAATA
>Rheum_rhizostachyum_KF258709
CGCACCGCGTTGCCCCCGCCCCCTCCGGGGGGCTGGGGCGGAGACTGGCCCCCCGTGCGC
CTTGGCGTGCGGCCGGCCTAAACGCAGGCCCCGCGGCCGCGAGAAGCCGCGACGAATGGT
GGTGTACTAGCGGCCCCGTGCCGCGAAGCATCGCGTCGCGTCTCGCGCGGCCACCGTGAG
TGCCAAAGGGCCCCGACCACCGTTG
>Sparganium_stoloniferum_KF265395
CGCAAACGACGCTCCGCCCCCTCCGCCCCTTGGGCGGGCGTGCGGACGCGGACGATGGCC
CTCCGCGCCCACGGACGCGGCGGGCTGAAGCACGGGCCGTCGGCAGGGACCGAGACACGG
CGAGTGGTGGACGTATCTTCACGCGAGCCGGACGTCGTGCCTTAGGCGCCCTTCGAGTAA
AGGCCCTCCGGACCCTTTAAACCGAGGCGGCGCTTGCCGTCATCGGACCG
>Polyporus_brumalis_AF347108
TGTGAATTGCAGAATTCAGTGAATCATCGAATCTTTGAACGCACCTTGCGCTCCTTGGTA
TTCCGAGGAGCATGCCTGTTTGAGTGTCATGAAATTCTCAACCTAACAAGTTCTTAACCG
GACTTGCTTAGGCTTGGACTTGGAGGCTTGTCGGCTCTTAGCAGTCGGCTCCTCTCAAAT
GCATTAGCTTGGTTCCTTGCGGATCGGCTCACGGTGTGAT
>Rosa_maximowicziana_KM353142
CACGTCGTTGTCGGGAGTTGGATGGGACGGATGATGGCCTCCCGTGTGCTCAGTCACGCG
GTTGGCATAAATACCAAGTCCTCGGCGACCAACGCCACGACAATCGGTGGTTGTCAAACC
TCGGTTTCCTGTCGTGCGCGTCTGTTGATCGAGTGCTTTCTTAAACAATGCGTGTCGATC
CGTCGATGCTTTCAAC
>Dioscorea_collettii_JQ260294
GACTTTTGTCTTAATGTATATGAATCGTTGAAGGAGCAATATCCAATATCTTGTTTGAGC
AAGAAGTTTGGTATTGCTCCCCCCCTTTTTTTGTTTGTTTGATTTAACTGTGTGTGTTGT
ATACCGCAAGACAGAAGACAGTGGATTACTCCTTTATTTTTTACTTACATTTTAAAGATT
GGCATTCTATGTTCAATATCTCGATCTAATAAGGTAAGAATAAATATAAATACAATAATG
ATGAATGGAAAAAAGAGAAAATCCT
>Cyperus_rotundus_KPS0074A03I
GAAGCCCATCAACGCTCGGTCACCCGACCGCACGCGGACAGTGGCCCTCCGAGCCGTGTA
GGCGCGGCGGGCCGAAGCGCGAGGCCGTCGACCGCGTCGGGGGCGGCAAGTGGTGGGCTA
CAGCGCATGCCGACCCCGACCCGTGCCGACACCCGGCCCCTAACGACCCCACGACGAGGA
GACTGTCGCCGCCGCGCGACGCCTTCGGACCG
>Dioscorea_gracillima_JQ260283
GACTTTTGTCTTAATGTATATGAATCGTTGAAGGAGCAATATCCAATATCTTGTTTGAGC
AAGAAGTTTGGTATTGCTCCCCCCTTTTTTTGTTTGTTTGATTTAACTGTGTGTATTGTA
TACCGCAAGACAGAAGACAGTGGATTACTCCTTTATTTTTTACTTACATTTTAAAGATTG
GCATTCTATGTTCAATATCTCGATCTAATAAGGTAAGAATAAATATAAATACAATAATGA
TGAATGGAAAAAAGAGAAAATCCT
>Dioscorea_collettii_JQ260291
GACTTTTGTCTTAATGTATATGAATCGTTGAAGGAGCAATATCCAATATCTTGTTCGAGC
AAGAAGTTTGGTATTGCTCCCCCTTTTTTTTTGTTTGTTTGATTTAACTGTGTGTATTGT
ATACTACAAGACAGAAGACAGTAGACAGTGGATTACTCCTTTATTTTTTACTTACATTTT
AAAGATTGGCATTCTATGTTCAATATCTCGATCTAATAAGGTAAGAATAAATATAAATAC
AATAATGATGAATGGAAAAAAGATAAAATCCT
>Croton_billbergianus_HM044813
GACTCTGGGCTTAGTGTGTACGAGTTCTTGAAAACTATAACTCTAAAAAGGGGGCAATTG
CCCCCTTTTTAGAGTTATAGTTTTTTTTTTAGTATTTTTTTTATAGATAAAGCTTTCATT
TTTATGCCTTTGATATTTTTGTAGTTGTATTTTTTGTTGTATTTGTATTTTATAAGTTAT
AAGAAAGAAAAAATGAATTTATAGTATTAAATCCTAGGGATTTAATACTATAAATGGAAA
TTCTTGTACCTTCTAAAAAAAAAATTATTTCATTTTAATAACTTAATCTAATTAATTTTA
TAATAATCTTAATCTAATCTTAATCTAATCCTAAATCTAATATAATAATCTTAATCGAAT
TTTGAAATAAAGTAGAATATTGTAATATTCTATTACGGGCGG
>Dioscorea_collettii_JQ260293
GACTTTTGTCTTAATGTATATGAATCGTTGAAGGAGCAATATCCAATATCTTGTTTGAGC
AAGAAGTTTGGTATTGCTCCCCCCCTTTTTTTGTTTGTTTGATTTAACTGTGTGTGTTGT
ATACCGCAAGACAGAAGACAGTGGATTACTCCTTTATTTTTTACTTACATTTTAAAGATT
GGCATTCTATGTTCAATATCTCGATCTAATAAGGTAAGAATAAATATAAATACAATAATG
ATGAATGGAAAAAAGAGAAAATCCT
>Gentiana_acaulis_KU674216
GACCTCGGTCTTAATCCTAGAATTCTATTATATAATTCTAATATAGGATTATTCTAATAT
AGGATTAAGAATTAAAATAAAGGAGCAATGTGGATTATTGCTCCTTTATTTTAATTCTAG
TTCGGTAAGGATTATTATTAGAAATTATTTTAAGAATATTAAAATAATCTATATTTTAAT
ATTAGTTATCAATATTGGTAACTAAGATATAAAGAAGAAAAAGAAGAATATGTTTAAAAT
GACATTACAATTATAACAAATTCTAAATAAAAAACTAGTAAAACAAAAAAATATAAAAAA
GAGTGAAAACAAAATAAAACAGTATCCAAAATGTCAAGACTAAAGAAATACAGATAGTCA
AGGG
>Croton_alabamensis_var._texensis_AY971179
CGCAACATTGCTCCCAAGCGATTAGGGAGCGGAATATGGCTTCCCGTGCGTTCACCTCTC
ACGGTTGGCTGAAAAAAATGGTCCTTGGCAACGAATGCCGCGACAATCGGTGGTTGGAAG
ACCCTCGGGCACAGTCGCGCGCACGTGCGCCTTAGGACGGCGAGACCTCTATGAGTTCCT
TTCGGGAACATTCCGATCG
>Gentiana_acaulis_KU674214
GACCTCGGTCTTAATCCTAGAATTCTATTATATAATTCTAATATAGGATTATTCTAATAT
AGGATTAAGAATTAAAATAAAGGAGCAATGTGGATTATTGCTCCTTTATTTTAATTCTAG
TTCGGTAAGGATTATTATTAGAAATTATTTTAAGAATATTAAAATAATCTATATTTTAAT
ATTAGTTATCAATATTGGTAACTAAGATATAAAGAAGAAAAAGAAGAATATGTTTAAAAT
GACATTACAATTATAACAAATTCTAAATAAAAAACTAGTAAAACAAAAAAATATAAAAAA
GAGTGAAAACAAAATAAAACAGTATCCAAAATGTCAAGACTAAAGAAATACAGATAGTCA
AGGG
>Gentiana_acaulis_KU674215
GACCTCGGTCTTAATCCTAGAATTCTATTATATAATTCTAATATAGGATTATTCTAATAT
AGGATTAAGAATTAAAATAAAGGAGCAATGTGGATTATTGCTCCTTTATTTTAATTCTAG
TTCGGTAAGGATTATTATTAGAAATTATTTTAAGAATATTAAAATAATCTATATTTTAAT
ATTAGTTATCAATATTGGTAACTAAGATATAAAGAAGAAAAAGAAGAATATGTTTAAAAT
GACATTACAATTATAACAAATTCTAAATAAAAAACTAGTAAAACAAAAAAATATAAAAAA
GAGTGAAAACAAAATAAAACAGTATCCAAAATGTCAAGACTAAAGAAATACAGATAGTCA
AGGG
>Gentiana_acaulis_KU674212
GACCTCGGTCTTAATCCTAGAATTCTATTATATAATTCTAATATAGGATTATTCTAATAT
AGGATTAAGAATTAAAATAAAGGAGCAATGTGGATTATTGCTCCTTTATTTTAATTCTAG
TTCGGTAAGGATTATTATTAGAAATTATTTTAAGAATATTAAAATAATCTATATTTTAAT
ATTAGTTATCAATATTGGTAACTAAGATATAAAGAAGAAAAAGAAGAATATGTTTAAAAT
GACATTACAATTATAACAAATTCTAAATAAAAAACTAGTAAAACAAAAAAATATAAAAAA
GAGTGAAAACAAAATAAAACAGTATCCAAAATGTCAAGACTAAAGAAATACAGATAGTCA
AGGG
>Gentiana_acaulis_KU674213
GACCTCGGTCTTAATCCTAGAATTCTATTATATAATTCTAATATAGGATTATTCTAATAT
AGGATTAAGAATTAAAATAAAGGAGCAATGTGGATTATTGCTCCTTTATTTTAATTCTAG
TTCGGTAAGGATTATTATTAGAAATTATTTTAAGAATATTAAAATAATCTATATTTTAAT
ATTAGTTATCAATATTGGTAACTAAGATATAAAGAAGAAAAAGAAGAATATGTTTAAAAT
GACATTACAATTATAACAAATTCTAAATAAAAAACTAGTAAAACAAAAAAATATAAAAAA
GAGTGAAAACAAAATAAAACAGTATCCAAAATGTCAAGACTAAAGAAATACAGATAGTCA
AGGG
>Gentiana_acaulis_KU674210
GACCTCGGTCTTAATCCTAGAATTCTATTATATAATTCTAATATAGGATTATTCTAATAT
AGGATTAAGAATTAAAATAAAGGAGCAATGTGGATTATTGCTCCTTTATTTTAATTCTAG
TTCGGTAAGGATTATTATTAGAAATTATTTTAAGAATATTAAAATAATCTATATTTTAAT
ATTAGTTATCAATATTGGTAACTAAGATATAAAGAAGAAAAAGAAGAATATGTTTAAAAT
GACATTACAATTATAACAAATTCTAAATAAAAAACTAGTAAAACAAAAAAATATAAAAAA
GAGTGAAAACAAAATAAAACAGTATCCAAAATGTCAAGACTAAAGAAATACAGATAGTCA
AGGG
>Croton_alabamensis_var._texensis_AY971178
CGCAACATTGCTCCCAAGCGATTAGGGAGCGGAATATGGCTTCCCGTGCGTTCACCTCTC
ACGGTTGGCTGAAAAAAATGGTCCTTGGCAACGAATGCCGCGACAATCGGTGGTTGGAAG
ACCCTCGGGCACAGTCGCGCGCACGTGCGCCTTAGGACGGCGAGACCTCTATGAGTTCCT
TTCGGGAACATTCCGATCG
>Rosa_bella_KJ575426
GACTTTGGTCTTAGTATATATGAGTTCGTGAAAGTTTTGAAAGTAAAGGAGCAATACTAA
ATTTCTTGTTATATCAAGAGATTTGGTGTTGCTCCTTTACCATATTACTATAAATAATTA
TTTAAATTTAATTACTATAATTATTAATTAAAATTAGTACTATAATTAAATTAGTATTTT
AAATTAAATTAGTATTTTAGTACTCTTTTTTTTTACTAAAAGATTAAAATAAAAGGGTTT
CCATTTATGTTGTATTCTCTTTTACAAGTAATGATAAATGGTGGAAATATTTGTAATTTC
TATTTTTATTTAAATTTTTATTTAAATAGTACAA
>Curcuma_aeruginosa_KC441303
TGTATCTGAATTGTTAAAGAAATGTAGCAATACCCTGAAATAACAATACCCCATATCTCG
CTTAAGCGAGATATGGGGTATTGTTATTTTGTTTGATGTAATGTAATAGTATTTTCATTT
TTTGCGTATAGCATACATATTTATTTATATTGTATAACATATTTAGATATTTAGATTGTA
TATATGTATATTAAATACAAATACATAAGTATATAAGTATATAAAGTATAAGAAATGAAC
TTAACGACGAGATTTATTATCGTTTCTTGCATGTCTCGTAAAAGACAGAGTAGGTGCAAA
TTCTCCCAATTTGTGACCCACCATACGATCCGTTATATAAATAGGTAAATGTTCCTTTCC
ATTATGAATAGCGATTGTATGGCCAATCATTGTGGGTATAATGGTAGATGCCCGAGACCA
AGTTACTATTATTTCTTTCTCTTCCCTCGTGTTGAGTTTTTCAATTTTTGCCGATAAATG
ATTAGCTACAAAAGGGTTTTTTTTTAGTGAACGTGTCATGTCACAGTGTATTACTCCTTT
TTTTTTACATTTTTTATTTTAAAGATTGGCATTCTATGTCCAATATCTCGATCTAAGTTA
A
>Paeonia_suffruticosa_KMS0144A02I
CGTATCCCGTCGCACCCCCAACCCGTCCCAACGCGGGCACGATGGCTGGTGGGAGCGGAT
ATTGGCCTCCCGTGTACTCGCGTCGCGGTTGGTCTAAAATCGAGCCCCGAGCGACGAACG
TCACGACAAGTGGTGGTCTGTAATAGCTATTTCGTGTTGTGCGTTGTCTCGTCGCCCGTG
TGAGCTCACAAAAACCCCAGAGCATCGTCACGATGATGCTTCCATCG
>Rubus_amphidasys_KU881058
CACGTCGTTGCCCCCCCCAAACCCCCTCGGGAGTTGGGCGGGACGGATGATGGCCTCCCG
TGTGCTCTGTCATGCGGTTGGCATAAAAAACAAGTCCTCGGCGACTAACGCCACGACAAT
CGGTGGTTGTCAAACCTCTGTTGCCTATCGTGTGCGCGTGTCGAACGAGGGCTCAACGAA
CCATGCTGCATTGATTCGTCGATGCTTTCAACG
>Alpinia_caerulea_AY742342
TGGCATCATCGCCTTTGCTCCTTGCTCTGCTGGTGCCAAGCGCGGAAATTGGCCTCGTGT
GCCCTCGGACACAGTCGGTCAAAGAGCGGGCAGTCGTCAGTCGTCGGGCGCGATGGGTGC
TGGTAACCCCGTGCGCGAATAGAACGTCGCGCCCTCGACGTGCTGGGACGAGTCCTCGAG
GAGAGACCCTGCGGGACCGCGGCATCGCTACGCGCGAAAGTGCCGGGTCCGTCGGTTTG
>Syzygium_laxeracemosum_EF026631
ACACATGGCGTTGCCCCTAACCCCTCGCTTTGAATTGGGCGGGCGGGACTTGGGTGCGTA
TATTGGCCTCCCGAGATGACCTTATCCCGGTTGGCCCAAAATCGAGCGTCGGAGCGATTA
GCACCACGACATTCGGTGGTTGATGAGACCCCAATGGTCAATGTCGTGCGCGTCGCTCAC
GGACATGCTCCACGAATCTACCTTTCACCAAC
>Paeonia_mairei_U27685
CGTATCCCGTCGCACCCCCCAACCCGTCCCAACGCGGGCACGATGGCTGGTGGGAGCGGA
TATTGGCCTCCCGTGTACTCGCGTCACGGTTGGTCTAAAATCGAGCCCCGAGCGACGAAC
GTCACGACAAGTGGTGGTCTGTAATAGCTATTTCGTGTTGTGCGTTGTCTCGTCGCCCGT
GTGAGCTCACAAAGACCCCAAAGCATCGTCACGAYGATGCATCCA
>Dioscorea_gracillima_JQ260288
GACTTTTGTCTTAATGTATATGAATCGTTGAAGGAGCAATATCCAATATCTTGTTCGATC
AAGAAGTTTGGTATTGCTCCCCCCTTTTTTTTGTTTGATTTAACTGTGTGTATTGTATAC
CGCAATACAGAAGACAGTGGATTACTCCTTTATTTTTTACTTACATTTTAAAGATTGGCA
TTCTATGTTCAATATCTCGATCTAATAAGGTAAGAATAAATATAAATACAATAATGATGA
ATGGAAAAAAGAGAAAATCCT
>Senna_alata_KT308089
CGCATCGTTGCCCCAAAAACCCCGTCGTCCCTCCGGTCAATCGGAGGCGGCGAGGTGCTT
GGGCGGAAGCTGGCCTCCCGTGAGCATTGCCTTGCGGATGGCCGAAATTAGAGCCTGTGA
GGGGCAATCGCCACGTTCCACGGTGGTTGAGCAGATGCCTCGAGGCCGACCGTGCGCGAG
TTGTCCCCACGACAAGGCTGCGAGACCCTTGCGAGCAAGTAAGTGCTCCCAACG
>Gentiana_straminea_GQ434564
CGCATCGCGTCGCCCCCCCAACACCGTGCATGAAACATTGCCGGTTGTCGGAGGGGCGGA
TATTGGCTTCCCGTGCTTCGGTGCGGCTGGCCTAAATGCAAGTCCCTTGCGACGGACACG
ACGACAAGTGGTGGTTGATTGCCTCAACTAAGTTGATGTCGCGCGTTACCCCGTCGGATG
AGGAGACTTCTTTGACCCTAATGCAAGCGTTGTCACGACGCCTGCCACGACCG
>Codonopsis_pilosula_var._modesta_KPS0058A01I
CGCATCGCGTCGCCTCCCTTAACTTAATTGTTTACAAAACAAGTCAAGGAAAGGGGGAGC
GGATACTGGCCTCCCGTGCCTTGCGGCGCGGCTGGCTCAAAACGGAGTCCCCCGCGAAGG
ACGCACGACAAGTGGTGGTTGATAACAAGGCCCTCGCGTCCCGTCGTGCGCACGTCCTGC
GATGGGTTGGCTCTCGTGACCCTGACGCGTCTAGGCTTAAGCCTAAGGCGCTCCGACCG
>Ligusticum_scoticum_U78417
ATCTTGTTGCCCCCGACCACACACTTCTTTTGGATATGTGCCGGTTCGGGGGCGGATATT
GGCCTCCCGTGCCTTGTCGTGCGGCTGGCGCAAAAATGAGTCATTGGTGATGGACGTTGC
GACATCGGTGGTTGTAAGAAGACCTTCTCGTCTTGTCGTGTGAATGCCCGTCACCTTAGT
CGGCTCAAGGACCCTTAGGCGCCACAACTTGTGTGTGCTTCGA
>Crataegus_orbicularis_KC207063
GACTTTGGTCTTAATATATATGAGTTCTTGAAAGTAAAGGAGTAATAAAAAATTTCTTGT
TATATCAAGAGGTTTGTTATTGCTCCTTTACTATATTAGTTTTAGTATTTTTTTAGTTAT
TACTTAACTATTTGTTTTATTTGTTTTATTCTTTATTTTTTTTTTTTTTTAGTAAAAAAA
AAAAAAGAATAAAGTTTTCAATTTAGGTTGTATTTTATTTTACAAGTAATGGTAAATGGC
GGAAAAATTATTAAT
>Crataegus_punctata_KC173698
CGCGCCGTTGCCCCCCCTCGCCTCCCTCGGGAGCGTCGGCGGGCGGACGATGGCCTCCCG
CGCGCCACCCCGCGCGGTTGGCACAAATGCCGAGTCCCCGGCGACGAACGCCACGACAAT
CGGTGGTTGTCAGACCTCGGTTGCCTGTTGTGCGCCTTCGCCGCGCCCCGGGCGGCTCGC
GACCCCATCAACGGCCCTGCTTCGGCGTAGCTCTTCAACG
>Crataegus_punctata_KC173699
CGCGCCGTTGCCCCCCCTCGCCTCCCTCGGGAGCGTCGGCGGGCGGACGATGGCCTCCCG
CGCGCCACCCCGCGCGGTTGGCACAAATGCCGAGTCCCCGGCGACGAACGCCACGACAAT
CGGTGGTTGTCAGACCTCGGTTGCCTGTTGTGCGCCTTCGCCGCGCCCCGGGCGGCTCGC
GACCCCATTGACGGCCCTGCTTCGGCGGAGCTCTTCAACG
>Crataegus_punctata_KC173696
CGCGCCGTTGCCCCCCCTCGCCTCCCTCGGGAGAGTCGGCGGGCGGACGATGGCCTCCCG
CGCGCCACCCCGCGCGGTTGGCACAAATGCCGAGTCCCCGGCGACGAACGCCACGACAAT
CGGTGGTTGTCAGACCTCGGTTGCCTGTTGTGCGCCTTCGCCGCGCCCCGGGCGGCTCGC
GACCCCATTGACGGCCCTGCTTCGGCGGAGCTCTTCAACG
>Crataegus_punctata_KC173697
CGCGCCGTTGCCCCCCCTCGCCTCCCTCGGGAGCGTCGGCGGGCGGACGATGGCCTCCCG
CGCGCCACCCCGCGCGGTTGGCACAAATGCCGAGTCCCCGGCGACGAACGCCACGACAAT
CGGTGGTTGTCAGACCTCGGTTGCCTGTTGTGCGCCTTCGCCGCGCCCCGGGCGGCTCGC
GACCCCATTGACGGCCCTGCTTCGGCGGAGCTCTTCAACG
>Crataegus_punctata_KC173694
CGCGCCGTTGCCCTCCCTCGCATCCCTCGGGAGCGTCGGCGGGCGGACGATGGCCTCCCG
CGCGCCACCCCGCGCGGTTGGCACAAATGCCGAGTCCCCGGCGACGAACGCCACGACAAT
CGGTGGTTGTCAGACCTCGGTTGCCTGTTGTGCGCCTTCGTCGCGCTCCGGGCGGCTCGC
GACCCCATTAACGGCCCTGCTTCGGCGGAGCTCTTCAACG
>Crataegus_punctata_KC173695
CGCACCGTTGCCCCCCCTCGCCTCCCTCGGGAGAGTCGGCGGGCGGACGATGGCCTCCCG
CGCGCCACCCCGCGCGGTTGGCACAAATGCCGAGTCCCCGGCGACGAACGCCACGACAAT
CGGTGGTTGTCAGACCTCGGTTGCCTGTTGTGCGCCTTCGCCGCGCCCCGGGCGGCTCGC
GACCCCATTGACGGCCCTGCTTCGGCGGAGCTCTTCAACG
>Dioscorea_glabra_JQ260372
GACTTTTCTTTTGTCTTAATGTATATGAATCGTTGAAGGAGCAATATCGAATATCTTGTT
CGAACAAGAAGTTTGGTATTGCTCCCCTTTTCAATTTTTCCCGATAAATGATCAACTACA
AAAGGATTTTTTTTTAGTGAACGTGTCACAGCGGATTACTCCTTTATTTTTTACATTTTT
AAGATTGGCATTCTATGTTCAATATCTCGATCTAATAAGGTAAGAATAAATTTAAATACA
ATAATGATGAATGGAAAAAGAGAAAATCCT
>Curcuma_sp._16_JC-2013_KC441393
TGTATCTGAATTGTTAAAGAAATGTAGCAATACCCTGAAATAACAATACCCCATATCTCG
CTTAAGCGAGATATGGGGTATTGTTATTTTGTTTGATGTAATGTAATAGTATTTTCATTT
TTTGCGTATAGCATACATATTTATTTATATTGTATAACATATTTAGATATTTAGATTGTA
TATATGTATATTAAATACAAATACATAAGTATATAAGTATATAAAGTATAAGAAATGAAC
TTAACGACGAGATTTATTATCGTTTCTTGCATGTCTCGTAAAAGACAGAGTAGGTGCAAA
TTCTCCCAATTTGTGACCCACCATACGATCCGTTATATAAATAGGTAAATGTTCCTTTCC
ATTATGAATAGCGATTGTATGGCCAATCATTGTGGGTATAATGGTAGATGCCCGAGACCA
AGTTACTATTATTTCTTTCTCTTCCCTCGTGTTGAGTTTTTCAATTTTTGCCGATAAATG
ATTAGCTACAAAAGGGTTTTTTTTTAGTGAACGTGTCATGTCACAGTGTATTACTCCTTT
TTTTTTACATTTTTTATTTTAAAGATTGGCATTCTATGTCCAATATCTCGATCTAAGTTA
A
>Lycium_europaeum_KR735427
GGAGCAATAATCATTTTCTTGTTCTATCAAGAAGGTGCTATTGCTCCTTTCTTTTTTTCT
TTTTATATTATTAATTTACCAGTATTTTACTTATATAGACTTTTTGGTTTACATTATAGA
AAAAGAAGGAGAGGGTATTTGCCTGCATTTATTCATGATTGAGTATTCTATTTTGATTTT
GTATTTATTTTAAACTGTAGAAATATAACTTGTTCCTCTTGTTGCTAATGTTACTATATC
TTTTTTATTTCATTTCTAAAAAAAATATAATTTTGACTTCATATTCTTATCTTTGAAATA
AGAAAGAAGAGATATTTTCTTAATCTTTTGTTTTCGAATTTAAATAATGTCAAAATGGAA
TGTAAGTACGCGAGGGG
>Crocus_sativus_KMS0193A05I
CGCCTCCCGTCGCTCCCCACAGCCGTGCGGATGCGGAGATTGGCCCGCCGTGCTCCGTGC
GCGGCGGGTCGAAGTGCCGGCCGTCGTCGGGCCTGGCGCGGCGAATGGTGGACGAATACA
TCGTTGTTTGTGCCTACTCTCCGTGTCCTTGCCCTCAACAATGCGACATGTCGTCGTCGG
ACCCCTCACCATGGACCCTTCCGGCTTCCGAATAAGAAGAAGGAACCGTCCTCGGAACG
>Codonopsis_pilosula_var._modesta_KPS0058A01P
GATCTTGGTCTGAGTGTATATGAGTTTTTGAAGGAAAAGGAGCAATAACCCCTTTCTTGT
TCTATCAAGAGGGCGTTATTGGTCCCCCCTTTTTCTTTTTTGGGGGGCTTTGTTTGAGTA
TCGTACTTTCCTTTCCTATTTTTTCTATATTTCTATATTTATACCCTCTTCTCAATCTTT
TGTGCAGTTATTATATTCAATATGCAATAACAGTTGGAATATCATTTTTTCTTTCTATGG
AAAACATAGTAGAGGGG
>Sinomenium_acutum_KMS0207A03I
TGCATTGCGCCACTCCCAACCCAAAGGGAGGGAGTGAAATTGGCCTCCCGTGACTCGTGT
GCGGACGGCTGAAAAAGTTGCCCGTTGGTGGCATGCACTACGCGATCAGTGGTGGTTGAC
AAAACCCATTCACCGAAATAGGATGACTTGATCGAGTAGTTGCCATCGAGGGTAAATTGA
ACCCTTGTAGCTCATATACCATG
>Asparagus_transvaalensis_JX574324
GACTTTAGTCTTAATGTAGTAAGAATCGTTGAAGGAGCCATACCCAATATCTTGTTTTCG
TAAGATATTGGGTATAGCTCCCTCCCCCGCCAATGAATGATAAGTATCTATTTTATTCCA
TTAACGACGAGATTTATTATCATTTCTCGCATGTCTCGCGAAAGTCAGAGTAGGCGCGAA
TTCTCCCAATTTGTGACCTACCATACGATCCGTTATATAAATAGGTAAATGTTCCTTTCC
ATTATGAATAGCGATTGTATGGCCAATCATTTTGGGTATAATGGTAGATGCCCGAGACCA
AGTTACTATTATTTCTTTCTCCTCCCTCATGTTGAGTTTTTCAATTTTTCTCGATAAATG
ATTAGCTACAAAAGGATTTTTTTTTAGTGAACGTGTCACAGCTGATTACTCCTTTTTTTA
CATTTTAAAGATTGGCATTCTATGTCCAATAGAATATCTCGATCTAAGTATGAAGGTAAG
AATAAATACAATAATGATGAATGGAAAAAAGAGAAAATTCTTTAGCTAGATAAGGG
>Rubus_camptostachys_KM037240
CACGTCGTTGCCCCCCCAAACCCCTCGGGAGTTGGGCGGGACGGATGATGGCCTCCCGTG
TGCTCTGTCAAGCGGTTGGCATAAAAACAAGTCCTCGGCGACTAACGCCACGACAATCGG
TGGTTGTCAAACCTCTGTTGCCTATCGTGTGCGCGTGTCGAGCGAGGGCTCCACAAACCA
TGTTGCATCGATTCGTCTATGCTTTCAACG
>Sparganium_hyperboreum_KF265396
CGCAAACGACGCTCCGCCCCCTTGGCCCCCTGGGCGGGCGGCGGACGCGGACGATGGCCC
TCCGCGCCCACGGACGCGGCGGGCTGAAGCACGGGCCGTCGGCAGGGACCGAGACACGGC
GAGTGGTGGACGTATCTTCACGCGAGCCGGACGTCGTGCCTTAGGCGCCCTTCGAGGAAG
GCCCTCCGGACCCTTTGAACCGAGGCGCTTGCCGTCATCGGACCG
>Rubus_camptostachys_KM037241
CACGTCGTTGCCCCCCCCAAACCCCCCGGGAGTTGGGCGGGACGGATGATGGCCTCCCGT
GTGCTCTGTCATGCGGTTGGCATAAAAACAAGTCCTCGGCGACTAACGCCACGACAATCG
GTGGTTGTCAAACCTCTGTTGCCTATCGTGTGCGCGTGTCGAGCGAGGGCTCAACAAACC
ATGTTGCATCGATTCGTCGATGCTTTCAACG
>Aconitum_ranunculifolium_KY417318
CACACAGCGTCGCACCCCTCCAACAAGGTTTGTTGGGGAGCGGATATTGGCCCCCCGGGC
CCTTACAGGCACGGTCGGCACAAATGTTGGTCCTCGACAACGAGCGTCGCGGTCAGTGGT
GGTTGTATTTCTCATCCTCCAAAGACATCAAGACGCGTCATCCTCGTTGCTTGTTGGGAC
GCATCCACCCTATGGAGCCGTTTTGCGCGGC
>Crataegus_cf._flava_2003_46_EU500284
GACTTTGGTCTTAATATATATGAGTTCTTGAAAGTAAAGGAGTAATAAAAAATTTCTTGT
TATATCAAGAGGTTTGTTATTGCTCCTTTACTATATTAGTTTTAGTATTTTTTTAGTTAT
TACTTAACTATTTGTTTTATTTGTTTTATTCTTTATTTTTTTTTTTTTTTAGKAAAAAAA
AAAAAAGAATAAAGTTTTCAATTTAGGTTGTATTTTATCTTACAAGTAATGCTAAATGGC
GGAAAAATTATTAA
>Styrax_tonkinensis_KPS0037A04I
CACATCACCCTGCGCCCTCCCAGCACTCCTTCTGGCGTCTGGTGTCTGGGGCGTGGTATA
TTGGCCCCCCGTGCCCTGTGGAGCGCGGTCGGCCTAAAATGGCATGCATGACATCTGTCG
ACACAAAACAGTGGTTGGCGATTAGTCGTTACTATCCTGTGGTGTCGCTTGCGGTGTCGG
TTGTGTTGTAGACCCAGAGTGCCGTTGCGACGGTGCCTCGGTTG
>Astragalus_membranaceus_KJ999283
TATTTTGGTTGTAAAGAAGGATACGAGTTTTTGAAAGTAAAGGGGTAGTAATATCAACAC
TGTTGATATTACTCCCCTTTTACTTTTATTTGAGTAGTCTTTTTGATCTTTTTGTAACTT
CGAGTAAATTCCGTTTAATTTAATAATTAAAATAATTAAGAAAAAAAAAAAGAAATGAAT
GTTTTTTTTATCGTATTTTTTTTAGATTAGATTTTAGAATATTCGTAAGAACTTAGAAGA
AAATAAATGATAATGAAAAAAAAGTCTAAAAAAATTTATACATAGTATTAATAAGG
>Astragalus_membranaceus_KJ999280
TATTTTGGTTGTAAAGAAGGATACGAGTTTTTGAAAGTAAAGGGGTAGTAATATCAACAC
TGTTGATATTACTCCCCTTTTACTTTTATTTGAGTAGTCTTTTTGATCTTTTTGTAACTT
CGAGTAAATTCCGTTTAATTTAATAATTAAAATAATTAAGAAAAAAAAAAGAAATGAATG
TTTTTTTTATCGTATTTTTTTTAGATTAGATTTTAGAATATTCGTAAGAACTTAGAAGAA
AATAAATGATAATGAAAAAAAAGTCTAAAAAAATTTATACATAGTATTAATAAGG
>Aconitum_gymnandrum_FJ418150
GACTTAGGTCTTAGTGCATGCCTGGCTTAGTTTATATGAGTCGTTGAAGTTGCAGGAGCA
ATACCCAGTGACAGAACAAGAAATAGGGTATTGCTCCTGCATTTTTTATTTTGTTTCTAT
TAAGTTCCAAATTTATTTTAACGGATTGGTGTTGGTTTGGTGAATTCTAGATTATTCTAC
TATTATGATTATATGATATGATTATGTTCCTCCATTTTTTTTTTTCTAAAGCAAAGG
>Polygonatum_cyrtonema_KPS0172A02P
CTAGCTGCTCTTGAAGTTCCATCTATAAATGGATAAGATTTCCGTCTTAATGTATATGTA
TTAAGAATCGTTGAAGGAGTCATACCCAATATCTTGTTTTCATAAGATATTGGGTATAGC
TCCCTTATTTTCCAAATTAATTAACGACGAGATTTATTATCGTTTCTCGCATGTCTCGCG
AAAGTCAGAGTAGGCGCGAATTCTCCCAATTTGTGACCTACCATACGATCTGTTATATAA
ATAGGTAAATGTTCTTTTCCATTATGAACAGCGATTGTATGGCCAATCATTTTGGGTATA
ATGGTAGATGCCCGAGACCAAGTTACTATTATTTCTTTCTCCTCCCTCATGTTGAGTTTT
TCAATTTTTCTCGATAAATGATTAGCTACAAAAGGATTTTTTTTTAGTGAACGTGTCACA
GCCGATTACTCCTTTTTTTTACATTTTAAAGATTGGCATTCTATGTCCAATAGAATATCT
CGATCTAAGTATGAAGGTAAGAATAAATACAATAATGATGAATGGAAAAAAGAGAAA
>Astragalus_membranaceus_KJ999284
TATTTTGGTTGTAAAGAAGGATACGAGTTTTTGAAAGTAAAGGGGTAGTAATATCAACAC
TGTTGATATTACTCCCCTTTTACTTTTATTTGAGTAGTCTTTTTGATCTTTTTGTAACTT
CGAGTAAATTCCGTTTAATTTAATAATTAAAATAATTAAGAAAAAAAAAAGAAATGAATG
TTTTTTTTTATCGTATTTTTTTTAGATTAGATTTTAGAATATTCGTAAGAACTTAGAAGA
AAATAAATGATAATGAAAAAAAAGTCTAAAAAAATTTATACATAGTATTAATAAGG
>Astragalus_membranaceus_KJ999285
TATTTTGGTTGTAAAGAAGGATACGAGTTTTTGAAAGTAAAGGGGTAGTAATATCAACAC
TGTTGATATTACTCCCCTTTTACTTTTATTTGAGTAGTCTTTTTGATCTTTTTGTAACTT
CGAGTAAATTCCGTTTAATTTAATAATTAAAATAATTAAGAAAAAAAAAAAGAAATGAAT
GTTTTTTTTATCGTATTTTTTTTAGATTAGATTTTAGAATATTCGTAAGAACTTAGAAGA
AAATAAATGATAATGAAAAAAAAGTCTAAAAAAATTTATACATAGTATAATAAGG
>Coix_lacryma-jobi_var._ma-yuen_KX675135
CGCCAAAAGACACTCCCAACCCACCCCCGGGGAGGGACGTGGTGTCTGGCCCCCCGCGCC
GCAAGGCGCGGTGGGCCGAAGTTGGGGCTGCCGGCGAATCGTGTCGGGCACAGCACGTGG
TGGGCGACACCTAGTTGTTCTCGGTGCAGCGCCCCGGCACGCAGCCAGCACATCGGCCCT
AAGGATCCATCGGGCACCGCAGCGCACCGTCGCTCGGACCG
>Morinda_callicarpifolia_JN045482
CACATTCGTGTTATTGTATAGGAGTTATTGAAAAATAAAGTAGCAATAAGGACCTCTTAT
TGCTACTTTATTTTTATTTTCTTTTTATTTTGTTTAGTATTTTACTATTTAAAATGAATT
TCTAATGATTTCATTTAGAATTTTTATTTTTTTATATTTATACTACTTTTATACTACTAG
ACGTACCTAAAATAGAGAATTCTAGATTTTAAGAATTTTTAAAGAAAGGAAAATGTTCGA
AATGGAATTTTATGAATGAAATATTAAAACATTAAAAATTAGAGTAGGG
>Prunus_nipponica_var._kurilensis_AF179510
CACGTCGTTGCACCCCCACTACTCCCTCGGGATTGCGGGGTGCGGATGATGGCCTCCCGT
ACGCTCCGTCGCGCGGTTGGCATAAATACCAAGTCCTCGGCGACGCACGCCACGACAATC
GGTGGTTGCGAAACCTCGGTTGCCCGTCGTGTGCGGTCGTCGCGCATCGGGGGCTCGAAA
AAATGCTTGGCTCCGGCTTGGCTTTCAACG
>Aconitum_bulleyanum_KY417271
CACACAGCGTCGCACCCCGTCAACCACGTTGTCGGGGAGCGGAGATTGGCCCCCCGGGCC
CCTGCGGGCACGGTCGGCACAAATGTTTGTCCCCGGCGGCGAGCGTCGCGGTCAGTGGTG
GTTGTATTTCTCATCCTCCTAAGACATCAAGACGCGTCGTCCTCGTTGCACGTTGGGACA
CATCGAACCCAAGGAGCCGCTTCGTGCGGC
>Ephedra_intermedia_KMS0081A01P
TTAGATAGAATTCTAGGTATTCCTTTCATCGTACCAAACCTCTAAAGGAGGTTTGGTACC
TTATCTGTCTTTGTTCATATCCACATTATAAGATATCGAGTTTTTTACTGTTGTATTTGA
GGATATATAAGGAATTTGAATTAGATATGTGCATCCAGCAGGAATTGAACCCGCGAGTTC
GCCAATTATGAGTTGGGCGCTTTAACCATTCAGCCATGGATGCTGGAGAAAAGCTCATCC
GGAATAATCAATTCATTCGATAATATGAGTGAGTATCGACTTAGGGTAGCCAAGTACTCA
TATCCCAATCATGCCAAACATAGAAAATGCAACGGAAAAACTTGTGGGAGTGAGTACCGA
TCTTGCAACACTTGGATTTCCTGGAATAAGTCGCCCACATTCCGTAGGATGAACAGAAAA
CAACTCTTTTCTTGAAAGTAATGTTGATTAGATAGATTTTA
>Salvia_anatolica_KU563840
CGCATCGCGTCGCCCCCCCACCATGTGCGGGGGCGGATACTGGCCTCCCGTGCGCCCCGG
CGCGCGGCTGGCCCAAATGCGATCCCTCGGCGACTCATGTCACGACAAGTGGTGGTTGAA
ATCTCAATCTCTTGCGCCGTCGTGCCGCTGCGTCGTCCGTAAGGGCATCCATCAATGACC
CAACGGCCGGTGCGCCTCGCGGCGCTTCGACCTTCGACCG
>Gentiana_angustifolia_KU674176
GACCTCGGTCTTAATCCTAGAATTCTATTATATAATTCTAATATAGGATTATTCTAATAT
AGGATTAAGAATTAAAATAAAGGAGCAATGTGGATTATTGCTCCTTTATTTTAATTCTAG
TTCGGTAAGGATTATTATTAGAAATTATTTTAAGAATATTAAAATAATCTATATTTTAAT
ATTAGTTATCAATATTGGTAACTAAGATATAAAGAAGAAAAAGAAGAATATGTTTAAAAT
GACATTACAATTATAACAAATTCTAAATAAAAAACTAGTAAAACAAAAAAATATAAAAAA
GAGTGAAAACAAAATAAAACAGTATCCAAAATGTCAAGACTAAAGAAATACAGATAGTCA
AGGG
>Gentiana_angustifolia_KU674177
GACCTCGGTCTTAATCCTAGAATTCTATTATATAATTCTAATATAGGATTATTCTAATAT
AGGATTAAGAATTAAAATAAAGGAGCAATGTGGATTATTGCTCCTTTATTTTAATTCTAG
TTCGGTAAGGATTATTATTAGAAATTATTTTAAGAATATTAAAATAATCTATATTTTAAT
ATTAGTTATCAATATTGGTAACTAAGATATAAAGAAGAAAAAGAAGAATATGTTTAAAAT
GACATTACAATTATAACAAATTCTAAATAAAAAACTAGTAAAACAAAAAAATATAAAAAA
GAGTGAAAACAAAATAAAACAGTATCCAAAATGTCAAGACTAAAGAAATACAGATAGTCA
AGGG
>Rubus_wimmerianus_KM037648
CACGTCGTTGCCCCCCCCAAACCCCTCGGGAGTTGGGCGGGACGGATGATGGCCTCCCGT
GTGCTCTGTCATGCGGTTGGCATAAAAACAAGTCCTCGGCGACTAACGCCACGACAATCG
GTGGTTGTCAAACCTCTGTTGCCTATCGTGTGCGCGTGTCGAGCGAGGGCTCAACAAACC
ATGTTGCATCGATTCGTCGATGCTTTCAACG
>Rubus_orthostachys_KM037662
CACGTCGTTGCCACCCCCAAACTCCTCGGGAGTTGGGCGGGATAGATGATGGCCTCCCGT
GTGATCTGTCATGCGGTTGGCATAAAAACAAGTCCTCGGCGACTAACGCCACGACAATCG
ATGGTTGTCAAACCTCTGTTGCCTATCGTGTGCGCGTGTCGAGCGAGGGCTCAATAAACC
ATGTTGCATCAATTCGTCTATGCTTTCAACG
>Amomum_tsao-ko_KPS0011A02I
TGGCAACGTCGCCTTTGCTCCTTGCTTTGCTGGTGCCAAGCGCGGATATTGGCCTCGTGT
GCCCTCGGGCATAGTCGGTTGAAGAGTGGGTAATCGGCAGTCGTCGGGCGCGACGGGCGT
TGGTCGCTTTGTGCGTGAACTGAACGTCGTCCCCGTCATGTTGGGATGATTCCTCAAGAG
ACCCTGTGCGATTGCGGCATCGCGTGAAAGTGCCGTGTCCGTCAGATTG
>Crataegus_suksdorfii_KC174019
CGCGCCGTTGCCCCCCCTCGCCTCCCTCGGGAGCGTCGGCGGGCGGACGATGGCCTCCCG
CGCGCCACCCTGCGCGGTTGGCACAAATGCCGAGTCCCCGGCGACGAACGCCACGACAAT
CGGTGGTTGTCAGACCTCGGTTGCCTGTTGTGCGCCTTCGTCGCGCTCCGGGCGGCTCGC
GACCCCATTAACGGCCCTGCTTCGGCGGAGCTCTTCAACG
>Crataegus_suksdorfii_KC174016
CGCGCCGTTGCCCCCCCTCGCCTCCCTCGGGAGCGTCGGCGGGCGGACGATGGCCTCCCG
CGCGCCACCCTGCGCGGTTGGCACAAATGCCGAGTCCCCGGCGACGAACGCCACGACAAT
CGGTGGTTGTCAGACCTCGGTTGCCTGTTGTGCGCCTTCGTCGCGCTCCGGGCGGCTCGC
GACCCCATTAACGGCCCTGCTTCGGGGAGCTCTTCAACG
>Crataegus_suksdorfii_KC174017
TGCGCCGTTGCCCCCCTCGACTCCCTCGGGAGCGTCGAGGGGCGGACGATGGCCTCCCGC
GCGCCACCCCGCGCGGTTGGCACAAATGCCGAGTCCCCGGCGACGAACGCCACGACAATC
GGTGGTTGACAGACCTCGGTTGCCTGTTCTGCGCTTTCGCCGCGTTGCGGGCGGCTCGCG
ACCCCAACAACGGCTCTGCTGCGGCGGAGCTATTCAACG
>Crataegus_suksdorfii_KC174014
CGCGCCGTTGCCCCCCCTCGCCTCCCTCGGGAGCGTCGGCGGGCGGACGATGGCCTCCCG
CGCGCCACCCCGCGCGGTTGGCACAAATGCCGAGTCCCCGGCGACGAACGCCACGACAAT
CGGTGGTTGTCAAACCTCGGTTGCCTGTTGTGCGCCTTCGCCGCGCTCCGGGCGGCTCGC
GACCCCATTAACGGCCCTGCTTCGGCGGAGCCCTTCAACG
>Crataegus_suksdorfii_KC174015
CGCGCCGTTGCCCCCCCTCGCCTCCCTCGGGAGCGTCGGCGGGCGGACGATGGCCTCCCG
CGCGCCACCCTGCGCGGTTGGCACAAATGCCGAGTCCCCGGCGACGAACGCCACGACAAT
CGGTGGTTGTCAGACCTCGGTTGCCTGTTGTGCGCCTTCGTCGCGCTCCGGGCGGCTCGC
GACCCCATTAACGGCCCTGCTTCGGCGGAGCTCTTCAACG
>Crataegus_suksdorfii_KC174012
CGCGCCGTTGCCCCCCCTCGACTCCCTCGGGAGCGTCGGCGGGCGGACGATGGCCTCCCG
CGCTCCACCCCGCGCGGTTGGCACAAATGCCGAGTCCCCGGCGACGAACGCCACGACAAT
CGGTGGTTGACAGACCTCGGTTGCCTGTTGTGCGCTTTCGCCGCGCTGCGGGCGGCTCGC
GACCCCAACAACGGCTCTGCTGCGGCGGAGCTATTCAACG
>Crataegus_suksdorfii_KC174013
TGCGCCGTTGCCCCCCTCGACTCCCTCGGGAGCGTCGAGGGGCGGACGATGGCCTCCCGC
GCGCCACCCCGCGCGGTTGGCACAAATGCCGAGTCCCCGGCGACGAACGCCACGACAATC
GGTGGTTGACAGACCTCGGTTGCCTGTTGTGCGCTTTCGCCGCGTTGCGGGCGGCTCGCG
ACCCCAACAACGGCTCTGCTGCGGCGGAGCTATTCAACG
>Crataegus_suksdorfii_KC174011
CGCGCCGTTGCCCCCCTCGACTCCCTCGGGAGCGTCGGCGGGCGGACGATGGCCTCCCGT
GCTCCACCCGGCGCGGTTGGCACAAATGCCGAGTCCCCGGCGACGAACGCCACGACAATC
GGTGGTTGACAGACCTCGGTTGCCTGTTGTGCGCTTTCGCCGCGCTGCGGGCGGCTCGCG
ACCCCAACAACGGCTCTGCTGCGGCGGAGCTATTCAACG
>Panax_wangianus_U41690
CGCATCGCGTCGCCCCCCAACCCATCACTCCCTTGCGGGAGTCGAGGCGGAGGGGCGGAT
AATGGCCTCCCGTGTCTCACCGCGCGGTTGGCCCAAATGCGAGTCCTTGGCGATGGACGT
CACGACAAGTGGTGGTTGTAAAAGGCCCTCTTCTCATGTCGTGCGGTGACCTGTCGCCAG
CAAAAGCTCTCATGACCCTGTTGCGCCGTCCTCGACGCGCGCTCCGACCG
>Panax_wangianus_U41691
CGCATCGCGTCGCCCCCCAACCCATCACTCCCTTGCGGGAGTCGAGGCGGAGGGGCGGAT
AATGGCCTCCCGTGTCTCACCGCGCGGTTGGCCCAAATGCGAGTCCTTGGCGATGGACGT
CACGACAAGTGGTGGTTGTAAAAGGCCCTCTTCTCATGTCGTGCGGTGACCTGTCGCCAG
CAAAAGCTCTCATGACCCTGTTGCGCCGTCCTCGACGCGCGCTCCGACCG
>Rheum_sp._Liu_rh6265_KF258694
CGCACCGCGTCGCCCCCGCCCCCTCCGGGGGGCCGGGGCGGAGACTGGCCTCCCGTGCGC
CCCGGCGCGCGGCCGGCCTAAACGCAGGCCCCGCGGCCGCGAGAAGCCGCGACGATTGGT
GGTGTGCCAGCGGCCCCGTGCCGCCGAAACTTACTGCGTCGCGTCTCGCGCGGCCACTGC
AAGTGCCAAAGGGCCCCGACCACCGTTG
>Polygonatum_acuminatifolium_JN046398
GATTTCCGTCTTAATGTATATGTATTAAGAATCGTTGAAGGAGTCATACCCAATATCTTG
TTTTCATAAGATATTGGGTATAGCTCCCTTATTTTCCAAATTAATTAACGACGAGATTTA
TTATCGTTTCTCGCATGTCTCGCGAAAGTCAGAGTAGGCGCGAATTCTCCCAATTTGTGA
CCTACCATACGATCTGTTATATAAATAGGTAAATGTTCTTTTCCATTATGAACAGCGATT
GTATGGCCAATCATTTTGGGTATAATGGTAGATGCCCGAGACCAAGTTACTATTATTTCT
TTCTCCTCCCTCATGTTGAGTTTTTCAATTTTTCTCGATAAATGATTAGCTACAAAAGGA
TTTTTTTTTAGTGAACGTGTCACAGCCGATTACTCCTTTTTTTTACATTTTAAAGATTGG
CATTCTATGTCCAATAGAATATCTCGATCTAAGTATGAAGGTAAGAATAAATACAATAAT
GATGAATGGAAAAAAGAGAAAATCCTTTAGCTGGATAAGGG
>Polygonatum_acuminatifolium_JN046399
GATTTCCGTCTTAATGTATATGTATTAAGAATCGTTGAAGGAGTCATACCCAATATCTTG
TTTTCATAAGATATTGGGTATAGCTCCCTTATTTTCCAAATTAATTAACGACGAGATTTA
TTATCGTTTCTCGCATGTCTCGCGAAAGTCAGAGTAGGCGCGAATTCTCCCAATTTGTGA
CCTACCATACGATCTGTTATATAAATAGGTAAATGTTCTTTTCCATTATGAACAGCGATT
GTATGGCCAATCATTTTGGGTATAATGGTAGATGCCCGAGACCAAGTTACTATTATTTCT
TTCTCCTCCCTCATGTTGAGTTTTTCAATTTTTCTCGATAAATGATTAGCTACAAAAGGA
TTTTTTTTTAGTGAACGTGTCACAGCCGATTACTCCTTTTTTTTACATTTTAAAGATTGG
CATTCTATGTCCAATAGAATATCTCGATCTAAGTATGAAGGTAAGAATAAATACAATAAT
GATGAATGGAAAAAAGAGAAAATCCTTTAGCTGGATAAGGG
>Coptis_chinensis_KMS0062A05I
CGCACAGCGTCGCACCCCGCCACTCCTGCTGGACGGGGAGCGGAGATTGGCCCCCCGGGC
ACCCGCTGCACGGCCGGCTCAAATGACTGTCCCCGGCGACGAGCGTCGCTATTATCGTGG
TGGATCAAAGCTGAGATAAGGCGTTCTCGCCGCCACAGTAGGGACAGATCGACCCCCGGA
CGCCGTCACCGACGGCGCTCACCCTG
>Curcuma_aromatica_GQ434452
TGACGTTGTCGCTTTTGCTCCATGCTTTGTCGGCATTGAGTGAGCGCGGAAGTTGGCCCC
GTGTGCCCTCGGGCACAGTCGGTCGAAGAGCGGGTAGTCGGCAATCGTCGAGCACGATGG
ACGTTGGTCGTCGCGAGCGAGAACTGAACGTCTTCCTCTTCGTTTTGGGATGAGCCCTCA
AGAGACCCTGCGTGATGATTGCGGAGCCGCGCGAAAGCGCCGCGCGTCAATCATTTG
>Curcuma_aromatica_GQ434451
TGACGTTGTCGCTTTTGCTCCATGCTTTGTCGGCATTGAGTGAGCGCGGAAGTTGGCCCC
GTGTGCCCTCGGGCACAGTCGGTCGAAGAGCGGGTAGTCGGCAATCGTCGAGCACGATGG
ACGTTGGTCGTCGCGAGCGAGAACTGAACGTCTTCCTCGTCGTTTTGGGATGAGCCCTCA
AGAGACCCTGCGTGATGATTGCGGAGCCGCGCGAAAGCGCCGCGCGTCAATCATTTG
>Swertia_bimaculata_JF978820
CGCATCGCGTCGCCCCCCCCAACCCCGTGTGTTAACCCATACGAGTGACATGAGGGGGCG
GAAACTGGCTTCCCGTGCTTGTTCGCGGCTGGCCTAAATGCGAGTCCCTTGCGACGGACG
CGACGACAAGTGGTGGTTGATTGCCTCAACTAAGGCGCTGTCGCGCGACGCCCGTCGAAT
GAGGAGACTCCCCGACCCTGATGCACGCGTCGTCACGACGCTGCTACGACCG
>Senna_auriculata_KT308096
CGCATCGTTGCCCCAAACCACGTCGTCCCTCCGGTCTGTCGGAGCGGGCGAGGTGGTTGG
GCGGGAKGTTGGCCTCYCGTGAGCCCCCTGCCTCGCGGATGGTTGTAARTGSAGCCTGTG
GGGGGCGACCGCSATGTTCCACGGTGGATGAGCAGATGCCTCGAGACCGACCGTGCGCGA
GTTGTCCCTACGGCTAGGCTGCGAGACCCTTGCGAGCGAGGAAGCGCTCCCAACG
>Coptis_chinensis_KMS0062A05P
TTAGTGTACGCGAGTTTTAGTGTATATGAGTTGTTGAAGTTGCAGGAGTAATACCAAAAT
TCTTGTTTTGTTAAGAATTTTGGTATTACTCCTGCATTTTTTTTTTTTTTTAGTAAAAAT
AAGAAAATAGAATAGATCTTTGGAAAATTCTTGATTATAATATGTTCTGTATTATTTTCT
TATAAAATAATATTATATATAATACAATCTAAATATGTTCTTAACACTTTTTATTTTTAT
AAAG
>Cinnamomum_chartophyllum_KR533129
TATACGAGTCGTTGAAGGATCAATACCAAACTTCTTCTTCTATTAAGAAGTTTGGTATTG
ATCCATTTGGTTAAGTAGTGTTTTATTCACATAATCGTTTTTCATTTTAATTTCTTTTAT
TCAACTTATGAAAACCGCTGGTTATTTCATGATCGAATATCGTAGTTTCTTCTGTACCAA
CCTGCATTTTATATACTCTTATTCTTCAAAATAATTTGATTTTTTGAAAAAATCAAAGCA
TTTTTCTTTTTTTTTTTTTTTACGTACAACATTTTTTTTTATGTACAATATCTGTATTTC
AGCAGGAAGGAGAGTGAAGTAATAAAGACTAAATAAAAAAATAATGAATGGTGAAAATGG
AATCCTTT
>Asarum_sieboldii_var._seoulense_KPS0027A03I
TGCTATGCGTCGCTCCCACATCCGTCTCGGATATAGGACGCGGATATTGGCTATCCGTTC
AAATCATTGCGCGGTTTGCCTAAAATTTGGACCTTTGGCGGGCTGCGATACGTCTAGTGG
TGGTTGTTGGCTCATTGTTAGCCGCGATTGACAGAAGGACGCGTCGATGCCCCGCCTTAA
GGTTTGCCTTTGGAACCCAAGTCGGGGGTCTTTTGACTTTCGAACAG
>Panax_ginseng_JX996152
GACCCGGTCTTAGTGTATACGAGTTTTTTTGAAATAAAAAGGAGCAATAACCTCTTTCTT
GTTCTATCAAGAGGGCGGTATTGCTCCTTTTTTTATTTAGTAGTATTTGACTTACCTAGT
TTCTTTAAATAAATTTAAAAAAACGTCGTTTTATTTTTATCGGTTGGCTCATGAGTGAGT
ATCATGCTTTCGTTCTGTATTAATCATTAATCTAGAATTTAGCTACTTCTTCCCAATCTT
TATCTTTTGGGAAGTGTTTTTTAAAAAGAAAAGATAAAAATGTTGGACTTTTTACTTAGT
TAATACTTAATATTTTTATCTCGAAAATAAGAAAGATAAGAAAGAAATAATGATGAATGG
TAAAAATTTAATCTTTTGAAACGTAAGGAAAAGAATAGTAGGGG
>Scrophularia_smithii_subsp._smithii_KF447296
CGCATCGCGTCSCCCCCCTCCCAATCCCTSGGGACAATGGAGAGGGGCGGATATTGGCYT
CCCGTGCTCTTCGGCGTGCGGSTGGCCCAAAKGTGATCCCGYGTSGACGCGAGTCGCGAC
CAGTGGTGGTTGATTCCTCAACTCGCGTGCTGTCGTGCCGTACCGCGTCGTTCGTTCGGG
CATCGTCATMGACCCAAAAGGCGCTCTAGAGTGCCTTCGACCG
>Scrophularia_smithii_subsp._smithii_KF447295
CGCATCGCGTCGCCCCCCTCCCAATCCCTCGGGACAATGGAGAGGGGCGGATATTGGCCT
CCCGTGCTCTTCGGCGTGCGGCTGGCCCAAATGTGATCCCGCGTCGACGCGAGTCGCGAC
CAGTGGTGGTTGATTCCTCAACTCGCGTGCTGTCGTGCCGTACCGCGTCGTTCGTTCGGG
CATCGTCATAGACCCAAAAGGCGCTCTAGAGTGCCTTCGACCG
>Scrophularia_smithii_subsp._smithii_KF447294
CGCATCGCGTCGCCCCCCTCCCAATCCCTCGGGACAATGGAGAGGGGCGGATATTGGCCT
CCCGTGCTCTTCGGCGTGCGGCTGGCCCAAATGTGATCCCGCGTCGACGCGAGTCGCGAC
CAGTGGTGGTTGATTCCTCAACTCGCGTGCTGTCGTGCCGTACCGCGTCGTTCGTTCGGG
CATCGTCATAGACCCAAAAGGCGCTCTAGAGTGCCTTCGACCG
>Terminalia_muelleri_JX856523
CGCATCGCGTTGCCTCCAAACCCTTCACCCTTCGTTCGTTGCGGTGATGGTCTGGATGCG
GAAGCTGGCCTCCCGCGGCCACGAGCCACGGATGGCCCAAACACGTGCTAGGGAAGCGAA
GCGCCACGGCATTCGGTGGTTGATCCAAGCCCCAGAAGCAGTGCCGGCGGTGGCCGCGTC
TGTCCTTAGCCCACGACCCTAAACGTAACCAACG
>Curcuma_phaeocaulis_KJ803154
TGGCATTGTCGCTTTTGCTCCATGCTTTGTCGGCATTGAGCGCGGAAGTTGGCCCCGTGT
GCCCTCGGGCACAGTCGGTCGAAGAGCGGGTAGTCGGTAATCGTCGAGCACGATGGACGT
TGGTCGTCGCGAGCGAGAACTGAACGTCGTCCTCGTCGTTTTGGGATGAGCCCTCAAGAG
ACCCTGTGTGATTGATGATTGCAGACCCGCGCGAAAGCGCCGCGTCAATCATTTG
>Curcuma_phaeocaulis_KJ803153
TGACATTGTCGCTTTTGCTCCATGCTTTGTCGGCATTGAGCGCGGAAGTTGGCCCCGTGT
GCCCTCGGGCACAGTCGGTCGAAGAGTGGGTAGTCGGTAATCGTCGAGCACGATGGACGT
TGGTCGTCGCGAGCGAGAACTGAACGTCGTCCTCGTCGTTTTGGGATGAGTCCTCAAGAG
ACCCTGTGTGATGATTGCGGAGTCGCGTGAAAGCGCCGCGTCAATCATTG
>Terminalia_muelleri_JX856525
CGCATCGCGTTGCCTCCAAACCCTTCACCCTTCGTTCGTTGCGGTGATGGTCTGGATGCG
GAAGCTGGCCTCCCGCGGCCACGAGCCACGGGATGGCCCAAACACGTGCTAGGGAAGCGA
AGCGCCACGGCATTCGGTGGTTGATCCAAGCCCCAGAAGCAGTGCCGGCGGTGGCCGCGT
CTGTCCTTAGCCCACGACCCTAAACGTTAACCAACG
>Cnidium_monnieri_KX675029
CGCATCGTCTTGCCCACAAACCACTCACACCTGAGAAGTTGTGCCGGTTTGGGGGCGGAA
ACTGGCCTCCCGTACCTTGTTGTGCGGTTGGCGGAAAAACGAGTCTCCGGCGATGGACGT
CGCGACATCGGTGGTTGTAAAAGACCCTCTTGTCTTGTCGCGCGAATCCTCGTCATCTTA
GCGAGCTCCAGGACCCTTAGGCAGCACACACTCTGTGCGCATCGACTG
>Aconitum_monticola_JN043763
GATTTAGGTCTTGGKGCATGCCTGGCTTAGTGTATATGAGTCATTGAAGTTGCAGGAGTA
ATACCCTATTTCTTGTTCTGTTAAGAGGCTGGGTATTGCTCCTGCATTTTGTTTGTATTA
AGTAAAAAATTTACTTTAACAGATTGGTGTTGGTTTGGTGAATTCTAGATTATAATACTA
TTATGATTATATCATATGATTATGTTCCTCAAATTTTTTTTTTTTTTTATTTGATAAAGC
ARAGGG
>Aconitum_monticola_JN043765
GATTTAGGTCTTGGTGCATGCCTGGCTTAGTGTATATGAGTCATTGAAGTTGCAGGAGTA
ATACCCTATTTCTTGTTCTGTTAAGAGGCTGGGTATTGCTCCTGCATTTTGTTTGTATTA
AGTAAAAAATTTACTTTAACAGATTGGTGTTGGTTTGGTGAATTCTAGATTATAATACTA
TTATGATTATATCATATGATTATGTTCCTCAAATTTTTTTTTTTATTTGATAAAGCAAAG
GG
>Schisandra_propinqua_JF978529
CGCTTTGCGTCGCTCCCCTCCCTCCCATTCCCCTCTTTGGGTGTATGGTGTCTGCGAGGA
GCGGATATTGGCTGCCCGTGCCATGTTTGTGCGGTCGGCTGAAAGACGGGCCCCTGGTGT
GTTGTGACACGACGAGTGGTGGTCAAATGCCCTTCTCACCGCGTGGGACGTCGAGTTGCA
TTCCTTGTGGCTCTTGGGACTCTTGGAGCCGCTTCGCGGCAACCTGCA
>Ephedra_sinica_KPS0082A03P
TTAGATAGAATTCTAGGTATTCCTTTCATCGTACCAAACCTCTAAAGGAGGTTTGGTACC
TTATCTGTCTTTGTTCATATCCACATTATAAGATATCGAGTTTTTTACTGTTGTATTTGA
GGATATATAAGGAATTTGAATTAGATATGTGCATCCAGCAGGAATTGAACCCGCGAGTTC
GCCAATTATGAGTTGGGCGCTTTAACCATTCAGCCATGGATGCTGGAGAAAAGCTCATCC
GGAATAATCAATTCATTCGATAATATGAGTGAGTATCGACTTAGGGTAGCCAAGTACTCA
TATCCCAATCATGCCAAACATAGAAAATGCAACGGAAAAACTTGTGGGAGTGAGTACCGA
TCTTGCAACACTTGGATTTCCTGGAATAAGTCGCCCACATTCCGTAGGATGAACAGAAAA
CAACTCTTTTCTTGAAAGTAATGTTGATTAGATAGATTTTA
>Euryale_ferox_JN044490
TACAAATGGATAATACTTTGATGTCAGTGTATACGAGTCGTTGAAGGAACAATACCCAAC
CTCTTGGTTGGGTATTGTTCCGTTCTATTCAGTCACGTTTTACTCATATGATGATTCCAT
TCTAATCTCTTTCCTTCACAAAAATCTAATCTAAATAAATACACTAAATAAATACAGCAA
GCAGCATTTCCGCTGCGTGGTTCATCGTTGCCGAGTGACCTATTTTCGCTATGTAATAAT
AGTAATATATATGTACTAAACTCATATATAATTATAAGAAATTCCACAAAATCGTTTGGC
TTCTTTATTGTTAATTGTTACGGGGTTGGCCTCTGGATATAACAGATAGATAATTCTATC
TCGGCGCAAAGAAAAGGAGAGTCAGAAAGAAGGAAGAGTCTATGATGAAGACTAAAACGA
AATATGACATGACTCTTCATTGAGTCAGAGTAGGG
>Euryale_ferox_JN044491
TACAAATGGATAATACTTTGATGTCAGTGTATACGAGTCGTTGAAGGAACAATACCCAAC
CTCTTGGTTGGGTATTGTTCCGTTCTATTCAGTCACGTTTTACTCATATGATGATTCCAT
TCTAATCTCTTTCCTTCACAAAAATCTAATCTAAATAAATACACTAAATAAATACAGCAA
GCAGCATTTCCGCTGCGTGGTTCATCGTTGCCGAGTGACCTATTTTCGCTATGTAATAAT
AGTAATATATATGTACTAAACTCATATATAATTATAAGAAATTCCACAAAATCGTTTGGC
TTCTTTATTGTTAATTGTTACGGGGTTGGCCTCTGGATATAACAGATAGATAATTCTATC
TCGGCGCAAAGAAAAGGAGAGTCAGAAAGAAGGAAGAGTCTATGATGAAGACTAAAACGA
AATATGACATGACTCTTCATTGAGTCAGAGTAGGG
>Ipomoea_cairica_KR735608
GGACTCGGTCTTAGTGTATAGGAGTTTTTGAAAATAAGGGAGCAATAACCACTTTCTTGT
TCTAAACAAGATGGGGTATTGCTCCTTTATTTCTATTTCTTTTTTTATTCAATTTTCGAA
TCAAAAAATTTAGGTTTTTCTTTGGAAATTAAGTTAAAATAAAATAAGGTAAAGAAGATA
ATATTGAATGAATGATAATATTCAATTTAATATCCATATTGAATCTAATTTTATTTCAAA
TTTGAATAAAATTTAATTAAAAAAAAGAGTCTAATTAAAATAGATATTTTTTAGAATCTA
TTTCTATTTTTTTCTTATAAAATAGAAAGAATTCTAAATAGAATTAGAAATTATACTAGA
ATATAGATAAATATCTAGAATTTCTAATTAGTAATTAGAAAAAAAAAAATAAAATGAAAA
AATAAGAACATAGTCTAGGG
>Rheum_alexandrae_KF258716
CGCACCGCGTCGCCCCCACCCCCCCTCCGGGGGGCCGGGGCGGAGACTGGCCTCCCGTGC
GCCTCGGCGCGCGGCCGGCCTAAACGCAGGCCCCGCGGCCGCGAGAAGCCGCGACGATTG
GTGGTGTACCAGCGGCCCCGTGCCGCGAAGCATCGCGTCGCGTCTCGCGCGGCCATCGTG
ATTGCCAAAGGGCCCCGACCCACCGTTG
>Asparagus_sp._Burrows_9786_JX574328
GACTTTAGTCTTAATGTAGTAAGAATCGTTGAAGGAGCCATACCCAATATCTTGTTTTCG
TAAGATATTGGGTATAGCTCCCTCCCCCGCCAATGAATGATAAGTATCTATTTTATTCCA
TTAACGACGAGATTTATTATCATTTCTCGCATGTCTCGCGAAAGTCAGAGTAGGCGCGAA
TTCTCCCAATTTGTGACCTACCATACGATCCGTTATATAAATAGGTAAATGTTCCTTTCC
ATTATGAATAGCGATTGTATGGCCAATCATTTTGGGTATAATGGTAGATGCCCGAGACCA
AGTTACTATTATTTCTTTCTCCTCCCTCATGTTGAGTTTTTCAATTTTTCTCGATAAATG
ATTAGCTACAAAAGGATTTTTTTTTAGTGAACGTGTCACAGCTGATTACTCCTTTTTTTA
CATTTTAAAGATTGGCATTCTATGTCCAATAGAATATCTCGATCTAAGTATGAAGGTAAG
AATAAATACAATAATGATGAATGGAAAAAAGAGAAAATTCTTTAGCTAGATAAGGG
>Prunus_sp._BIOUG24049-H05_KT695232
CACGCCGTTGCCCCCTCCACTCCCTCGGGATTGCGGGGGGCGGATGATGGCCTCCCGTGC
GCTCCGTCGCGCGGTTGGCGTAAATACCAAGTCCTCGGCGGCGTACGCCACGACAATCGG
TGGTTGCGAAACCTCGGTTGCCTGTCGTGTGCGGTCGTCGCGCATCGAGGGCTNGAAAAA
TTGCTCGGCTNCNGGCTTGGCTTTCAACG
>Rosa_farreri_KJ575456
GACTTTGGTCTTAGTATATATGAGTTCGTGAAAGTTTTGAAAGTAAAGGAGCAATACTAA
ATTTCTTGTTATATCAAGAGGTTTGGTGTTGCTCCTTTACCATATTACTATAAATAATTA
AATAATTATTTAATTACTATAATTATTAATTAAAATTATTACTATAATTAAATTAGTATT
TTAGTACTCTTTTTTTTTTACTAAAAGATTAAAATAAAAGGGTTTTCATTTATGTTGTAT
TCTCTTTTACAAGTAATGATAAGTGGTGGAAATATTTGTAATTTCTATTTTTATTTAAGT
AGTACAA
>Magnolia_sprengeri_KX675170
TACTTCAGTCTTAGTGTATATGAGTCGTTGAAGGATCCGATCAATACCCAACTTCTTGTC
CTATCAAGAAGTTGGGTATCGATCCGTTCGATTCAGTAGTGTTTTATTCACATAAACATT
TTTGCCATTTTCATTTCTTTATTTCAACTTAAGAAAACATTATTGTTGGTTGGTTCATGA
TCGAATATCATATTTTTGTTCTGTACCGATCTGTATTGTAATTTCTGTATGTTCCTCAAA
ATCATTTTCTTTTTTTTTTCATAAAGGAATTTTTTTGTACATTTACAATTTACAGGATTG
GCATTTTATGTTCAATATCTGTATCTCAGAAAGTAAGAAAGACTCAATACAATAATCATG
AATGGTGGAAATTAGAGC
>Aconitum_wangyedianense_KY417541
GATTTAGGTCTTGGTGCATGCCTGGCTTAGTGTATATGAGTCATTGAAGTTGCAGGAGTA
ATACCCTATTTCTTGTTCTGTTAAGAGGCTGGGTATTGCTCCTGCATTTTGTTTGTATTA
AGTAAAAAATTTACTTTAACAGATTGGTGTTGGTTTGGTGAATTCTAGATTATAATACTA
TTATGATTATATCATATGATTATGTTCCTCAAAATTTTTTTTTTATTTGATAAAGC
>Scopolia_japonica_KX714226
CGCATCCCGTCGCCCCTCGCGCGCCGCGCGGGGCGGAAGCTGGCCTCCCGTGCGCCCCGA
GCGCGCGGCTGGCCTAAATGCGGGTCCACGTCGACGGACGTCGCGGCATGTGGTGGTTGT
AACCCAGCTCTCGCGGTGCCGCGTCGTGCGTCCGGACTCCCCGACCCTCTTTGCGCTCGC
GCGCTCCGACCG
>Crataegus_monogyna_x_Crataegus_punctata_KC251624
GACTTTGGTCTTAATATATATGAGTTCTTGAAAGTAAAGGAGTAATAAAAAATTTCTTGT
TATATCAAGAGGTTTGTTATTGCTCCTTTACTATATTAGTTTTAGTATTTTTTTAGTTAT
TACTTAACTATTTGTTTTATTTGTTTTATTCTTTATTTTTTTTTTTTTTTAGTAAAAAAA
AAAAAAGAATAAAGTTTTCAATTTAGGTTGTATTTTATCTTACAAGTAATGCTAAATGGC
GGAAAAATTATTAAT
>Ephedra_sinica_KMS0082A02P
TTAGATAGAATTCTAGGTATTCCTTTCATCGTACCAAACCTCTAAAGGAGGTTTGGTACC
TTATCTGTCTTTGTTCATATCCACATTATAAGATATCGAGTTTTTTACTGTTGTATTTGA
GGATATATAAGGAATTTGAATTAGATATGTGCATCCAGCAGGAATTGAACCCGCGAGTTC
GCCAATTATGAGTTGGGCGCTTTAACCATTCAGCCATGGATGCTGGAGAAAAGCTCATCC
GGAATAATCAATTCATTCGATAATATGAGTGAGTATCGACTTAGGGTAGCCAAGTACTCA
TATCCCAATCATGCCAAACATAGAAAATGCAACGGAAAAACTTGTGGGAGTGAGTACCGA
TCTTGCAACACTTGGATTTCCTGGAATAAGTCGCCCACATTCCGTAGGATGAACAGAAAA
CAACTCTTTTCTTGAAAGTAATGTTGATTAGATAGATTTTA
>Ephedra_sinica_KMS0082A02I
CAAACCACAATTCGCCCCCCGGCTCATGTCGTCGGGGGGACGGCCTTGACCGTCCGGTCC
GCCTCGGCGGTGCGGTCGGTTGAAATACAAAAGGGGACCTTCGCATGCTCTCCGACGGTG
GGAGGTTGCGCATCGCGGCCCGCTTCCCGGGAGGGGTCGCATCCGGCACCGACCGTGCGG
GAGATGCTGCGCGAGGTTTCCCGATCGGAAAAGGACTTCATCGAAGGCGGGAGTTATTCC
CGTCACAGACG
>Rosa_canina_KF718371
CACGTCGTTGCCCCCCCCCAACCCCCTCGGGAGTTGGATGGGACGGATGATGGCCTCCCG
TGTGCTCAGTCACGCGGTTGGCATAAATACCAAGTCCTCGGCGACCAACGCCACGACAAT
CGGTGGTTGTCAAACCTCGGTTTCCTGTCGTGCGCGCGTGTTGATCGAGTGCTTTYTTAA
ACAATGCGTGKCGATCCGTCGATGCTTACAACG
>Ziziphus_jujuba_var._inermis_KPS0118A02I
CACAACGTTGCCCCCCATCCCAACCTCGACCTCGAGGCGAAGAGGGGGCGGATGCTGGCC
TCTCGTGTGCCACGGTCCGCGGCTGGCCGAAATGCGGGTCCCCGGCGACGAGTGCCGCAG
CAATCGGTGGTTGTCCAACCCTCGGCTCCCTGCTGCGTGCGCGGATCGCTGTCGCGGCCC
TACAGAGACCCCAATGCGCTGCCAATGCGGCGTCTCCAACG
>Scrophularia_xylorrhiza_KC692594
CGCATCGCGTCGCCCCCCTCCCAATCCCTCGGGACAACGGAGAGGGGCGGATATTGGCCT
CCCGTGCTCTTCGGTGCGCGGCTGGCCCAAATGTGATCCCGCGTCGACGCGAGTCACGAC
CAGTGGTGGTTGATTTCTCAACTCGCGTGCTGTCGTGCCGTACCGCGTCGTTCGTTCGGG
CATCGTCGTAGACCCAAAAGGTGCTCTAGAGTGCC
>Syzygium_austroyunnanense_KR532610
ACACATGGCGTTGCCCCAACCCCTCGCCCTGAATTGGGCGGGCGGGACCTGGGTGCGTAT
GTTGGCCTCCCGAGATGACATTATCCCGGTTGGCCTAAAATCGAGCGTCGGAGCGATTAG
CACCACGACATTCGGTGGTTGATGAGACCCCAATGATCAATGTCGTGCGTGTCGCTCATG
CGCATGCTCCACGAATCTATCTTTCACCAACG
>Salvia_dolomitica_KJ584214
CGCATCGCGTCGCCCCCCATCCATGCGCACAGCGCCGGTTGCGGGGGCGGATACTGGCCT
CCCGTACGCCCCGGCGTGCGGCTGGCCCAAATACGATCCCTCGGCGACTCATGTCACGAC
AAGTGGTGGTTGAACTCTCAATCTCTTGCGCCGTCGTGCCACTGCGTCGTCCGCATGGGC
ATCCATCAACGACCCAACGGTGCTGGTGCCTCACGGCGCCACACCTTCGACCG
>Curcuma_longa_KC441354
TGTATCTGAATTGTTAAAGAAATGTAGCAATACCCTGAAATAACAATACCCCATATCTCG
CTTAAGCGAGATATGGGGTATTGTTATTTTGTTTGATGTAATGTAATAGTATTTTCATTT
TTTGCGTATAGCATACATATTTATTTATTTTATATTGTATAACATATTTAGATTGTATAT
ATGTATATTAAATACAAATACATAAGTATATAAAGTATAAGAAATGAACTTAACGACGAG
ATTTATTATCGTTTCTTGCATGTCTCGTAAAAGACAGAGTAGGTGCAAATTCTCCCAATT
TGTGACCCACCATACGATCCGTTATATAAATAGGTAAATGTTCCTTTCCATTATGAATAG
CGATTGTATGGCCAATCATTGTGGGTATAATGGTAGATGCCCGAGACCAAGTTACTATTA
TTTCTTTCTCTTCCCTCGTGTTGAGTTTTTCAATTTTTGCCGATAAATGATTAGCTACAA
AAGGGTTTTTTTTTAGTGAACGTGTCATGTCACAGTGTATTACTCCTTTTTTTTTACATT
TTTTATTTTAAAGATTGGCATTCTATGTCCAATATCTCGATCTAAGTTAA
>Curcuma_longa_KC441355
TGTATCTGAATTGTTAAAGAAATGTAGCAATACCCTGAAATAACAATACCCCATATCTCG
CTTAAGCGAGATATGGGGTATTGTTATTTTGTTTGATGTAATGTAATAGTATTTTCATTT
TTTGCGTATAGCATACATATTTATTTATATTGTATAACATATTTAGATATTTAGATTGTA
TATATGTATATTAAATACAAATACATAAGTATATAAGTATATAAAGTATAAGAAATGAAC
TTAACGACGAGATTTATTATCGTTTCTTGCATGTCTCGTAAAAGACAGAGTAGGTGCAAA
TTCTCCCAATTTGTGACCCACCATACGATCCGTTATATAAATAGGTAAATGTTCCTTTCC
ATTATGAATAGCGATTGTATGGCCAATCATTGTGGGTATAATGGTAGATGCCCGAGACCA
AGTTACTATTATTTCTTTCTCTTCCCTCGTGTTGAGTTTTTCAATTTTTGCCGATAAATG
ATTAGCTACAAAAGGGTTTTTTTTTAGTGAACGTGTCATGTCACAGTGTATTACTCCTTT
TTTTTTACATTTTTTATTTTAAAGATTGGCATTCTATGTCCAATATCTCGATCTAAGTTA
A
>Curcuma_longa_KC441352
TGTATCTGAATTGTTAAAGAAATGTAGCAATACCCTGAAATAACAATACCCCATATCTCG
CTTAAGCGAGATATGGGGTATTGTTATTTTGTTTGATGTAATGTAATAGTATTTTCATTT
TTTGCGTATAGCATACATATTTATTTATTTTATATTGTATAACATATTTAGATTGTATAT
ATGTATATTAAATACAAATACATAAGTATATAAAGTATAAGAAATGAACTTAACGACGAG
ATTTATTATCGTTTCTTGCATGTCTCGTAAAAGACAGAGTAGGTGCAAATTCTCCCAATT
TGTGACCCACCATACGATCCGTTATATAAATAGGTAAATGTTCCTTTCCATTATGAATAG
CGATTGTATGGCCAATCATTGTGGGTATAATGGTAGATGCCCGAGACCAAGTTACTATTA
TTTCTTTCTCTTCCCTCGTGTTGAGTTTTTCAATTTTTGCCGATAAATGATTAGCTACAA
AAGGGTTTTTTTTTAGTGAACGTGTCATGTCACAGTGTATTACTCCTTTTTTTTTACATT
TTTTATTTTAAAGATTGGCATTCTATGTCCAATATCTCGATCTAAGTTAA
>Curcuma_longa_KC441353
TGTATCTGAATTGTTAAAGAAATGTAGCAATACCCTGAAATAACAATACCCCATATCTCG
CTTAAGCGAGATATGGGGTATTGTTATTTTGTTTGATGTAATGTAATAGTATTTTCATTT
TTTGCGTATAGCATACATATTTATTTATTTTATATTGTATAACATATTTAGATTGTATAT
ATGTATATTAAATACAAATACATAAGTATATAAAGTATAAGAAATGAACTTAACGACGAG
ATTTATTATCGTTTCTTGCATGTCTCGTAAAAGACAGAGTAGGTGCAAATTCTCCCAATT
TGTGACCCACCATACGATCCGTTATATAAATAGGTAAATGTTCCTTTCCATTATGAATAG
CGATTGTATGGCCAATCATTGTGGGTATAATGGTAGATGCCCGAGACCAAGTTACTATTA
TTTCTTTCTCTTCCCTCGTGTTGAGTTTTTCAATTTTTGCCGATAAATGATTAGCTACAA
AAGGGTTTTTTTTTAGTGAACGTGTCATGTCACAGTGTATTACTCCTTTTTTTTTACATT
TTTTATTTTAAAGATTGGCATTCTATGTCCAATATCTCGATCTAAGTTAA
>Rubus_franconicus_KM037339
CACGTCGTTGCCCCCCCAAACCCCTCGGGAGTTAGGCGGGACGGATGATGGCCTCCCGTG
TGCTCTGTCAAGCGGTTGGCATAAAAACAAGTCCTCGGCGACTAACGCCACGACAATCGG
TGGTTGTCAAACCTCTGTTGCCTATCGTGTGCGCGTGTCGAGCGAGGGCTCCACAAACCA
TGTTGCATCGATTCGTCTATGCTTTCAACG
>Rosa_canina_KM353039
CACGTCGTTGTCGGGAGTTGGATGGGACGGATGATGGCCTCCCGTGTGCTCAGTCACGCG
GTTGGCATAAATACCAAGTCCTCGGCGACCAACGCCACGACAATCGGTGGTTGTCAAACC
TCGGTTTCCTGTCGTGCGCGCGTGTTGATCGAGTGCTTTCTTAAACAATGCGTGTCGATC
CGTCGATGCTTACAAC
>Syzygium_guineense_EF026628
ACACATGGCGTTGCCCCAACCCCTCGCCTTGAATTGGGCGGGCGGGACCTGGGTGCGTAT
ATTGGCCTCCCGAGATGACCTTATCCCGGTTGGCCTAAAATCGAGCGTCGGAGCGATTAG
CACCACGACATTCGGTGGTTGATGAGACCCCAATGATCAATGTCGTGCGTGTCGCTCATG
CACATGCTCCACGAATCTATCTTTCACCAAC
>Sparganium_stoloniferum_KMS0210A02I
CGCAAACGACACTCCGCCCCCTCCGTCCCTTGGGCGGGCGGGCGGACGCGGACGATGGCC
CTCCGCGCCCACGGGCGCGGTGGGCTGAAGCACGGGCCGTCGGCAGGGACCGAGACACGG
CGAGTGGTGGACGTATCTTCACGCGAGCCGGACGTCGTGCCTTAGGCGCCCTTCGAGTAA
GGCCCTCCGGACCCTTTTAACCGAGGCGGCTGTCGTCATCGGACCG
>Polygonatum_sibiricum_EU850003
CGCCTCGCGTCGCTCCGCGCACCCCGCCCCCTCCGGGCGGCGGGCGCGGACGCGGAGATT
GGCCCCCCGTGCCTCGCGGCGCGGCGGGCCGAAGTGCGGGCCGCCGGCCGGGACGGACGC
GGCGAGTGGTGGACGGACACGTACGGCGCTTAACGCCGCCTCCGGCCCCCGGCCCCAGCG
GCGCATGCAAAGGAACCCATGCCGAGCAC
>Cnidium_monnieri_KX674773
CGCATCGTCTTGCCCACAAACCACTCACACCTGAGAAGTTGTGCCGGTTTGGGGGCGGAA
ACTGGCCTCCCGTACCTTGTTGTGCGGTTGGCGGAAAAACGAGTCTCCGGCGATGGACGT
CGCGACATCGGTGGTTGTAAAAGACCCTCTTGTCTTGTCGCGCGAATCCTCGTCATCTTA
GCGAGCTCCAGGACCCTTAGGCAGCACACACTCTGTGCGCATCGACTG
>Cnidium_monnieri_KX674772
CGCATCGTCTTGCCCACAAACCACTCACACCTGAGAAGTTGTGCCGGTTTGGGGGCGGAA
ACTGGCCTCCCGTACCTTGTTGTGCGGTTGGCGGAAAAACGAGTCTCCGGCGATGGACGT
CGCGACATCGGTGGTTGTAAAAGACCCTCTTGTCTTGTCGCGCGAATCCTCGTCATCTTA
GCGAGCTCCAGGACCCTTAGGCAGCACACACTCTGTGCGCATCGACTG
>Rubus_grossus_KM037388
CACGTCGTTGCCCCCCCAAACCCCTCGGGAGTTGGGCGGGACGGATGATGGCCTCCCGTG
TGCTCTGTCAAGCGGTTGGCATAAAAACAAGTCCTCGGCGACTAACGCCACGACAATCGG
TGGTTGTCAAACCTCTGTTGCCTATCGTGTGCGCGTGTCGAGCGAGGGCTCCACAAACCA
TGTTGCATCGATTCGTCTATGCTTTCAACG
>Crataegus_pentagyna_KC207058
GACTTTGGTCTTAATATATATGAGTTCTTGAAAGTAAAGGAGTAATAAAAAATTTCTTGT
TATATCAAGAGGTTTGTTATTGCTCCTTTACTATTTAGTTTTAGTATTTTTTTAGTTATT
ACTTAACTATTTGTTTTTGTTTTATTTGTTTTATTCTTTTTTTTTTTAGTAAAAAAAAAA
AAAAGAAAAAAGTTTTCAATTTAGGTTGTATTTTATCTTACAAGTAATGCTAAATGGCGG
AAAAATTATTAAT
>Codonopsis_pilosula_AF134860
CGCATCGCGTCGCCTCCCTTATGATAATTTTGTTTACGTTAACAAGTAACGGAAAGGGGG
AGCGGATACTGGCCTCCCGTGCCTTGCGGCGCGGCTGGCTCAAAACGGAGTCCCCGCGAA
GGACGCACGACAAGTGGTGGTTGATAACAACCCCTCGCGTCCTATCGTGCGCACGTCCTG
CGATGGGTTGGCTCTCGTGACCCTGACGCGTCTAGGTCTAAGCCTAAGGCGCTCCGACCG
>Scrophularia_arguta_KU926667
CGCATCGCGTCGCCCCCCTTCCCAATCCCTCGGGACAAAGGAGAGGGGCGGATATTGGCC
TCCCGTGCTCCTCGGTGCGCGGCCGGCCCAAATGTGATCCCGCGTCGACGCGAGTCACGA
CCAGTGGTGGTTGATTCCTCAACTCGCGTGCTGTCGTGACGTACCGCGTCGTTCGTTCGG
GCATCGTCGCAGACCCAACAGGCGCTCCCGAGCGCCTTCGACCG
>Polyporus_umbellatus_KX675130
TGTAACTCTCTCAACCTGCAAATTGTAAATCCTTGCAGGCTTGGACTTTGGAGGCTTGTC
AGCGCAAGTTGGCTCCTCTCAAATGCATTAGCTTGGTTCCTTGTGGATCGGCCTTTGGTG
TGATAATTGTCTATGCCATGACCGTGAAGCGGTGATGGGTTGAGCTTCTAGTTGTCTTGT
TAAGAGACTAAACTTGTTTACT
>Rubus_grossus_KM037386
CACGTCGTTGCCCCCCCAAACCCCTCGGGAGTTGGGCGGGACGGATGATGGCCTCCCGTG
TGCTCTGTCAAGCGGTTGGCATAAAAACAAGTCCTCGGCGACTAACGCCACGACAATCGG
TGGTTGTCAAACCTCTGTTGCCTATCGTGTGCGCGTGTCGAGCGAGGGCTCCACAAACCA
TGTTGCATCGATTCGTCTATGCTTTCAACG
>Fritillaria_eastwoodiae_AY616719
CGCCTTGTTTCGCTCCGTGCCCATGCCCCCTTCGGGGGGCGGTCATGGATGCGGAGACTG
GCCCTCCGTGCCTCGTGTGCGGCGGGCTTAAGCGCGGGCTGTCGGTGCCGGGATGGGCAC
GACGAGTGGTGGACGGAGCACCAGCAGGATGTCGTGACCCCCCGTCGCCTTGAGGGGCTC
AAGAGACCCGGACCAGGCGAGCCGTGCTCCAGANGAGGAGGGCGTGCCGTCTCGCAATG
>Astragalus_mongholicus_KJ999257
TATTTTGGTTGTAAAGAAGGATACGAGTTTTTGAAAGTATAAGGGGTAGTAATATCAACA
CTGTTGATATTACTCCCCTTTTACTTTTATTTGAGTAGTCTTTTTGATCTTTTTGTAACT
TCGAGTAAATTCCGTTTAATTTAATAATTAAAATAAAATAATTAAGAAAAAAAAAAGAAA
TGAATGTTTTTTTTATCGTATTTTTTTTAGATTAGATTTTAGAATATTCGTAAGAACTTA
GAAGAAAATAAATGATAATGAAAAAAAGTCTAAAAAAATTTATACATAGTATTAATAAGG
>Astragalus_mongholicus_KJ999256
TATTTTGGTTGTAAAGAAGGATACGAGTTTTTGAAAGTATAAGGGGTAGTAATATCAACA
CTGTTGATATTACTCCCCTTTTACTTTTATTTGAGTAGTCTTTTTGATCTTTTTGTAACT
TCGAGTAAATTCCGTTTAATTTAATAATTAAAATAAAATAATTAAGAAAAAAAAAAGAAA
TGAATGTTTTTTTTATCGTATTTTTTTTAGATTAGATTTTAGAATATTCGTAAGAACTTA
GAAGAAAATAAATGATAATGAAAAAAAGTCTAAAAAAATTTATACATAGTATTAATAAGG
>Epimedium_sagittatum_GQ434792
CGCACAGCGTCGCTCCCACCATGATGCCTTTGTTCTGTTATCGGGCAACTGCAACGTGGC
TTGGGAAGCGGATATTGGCCCCCCGTACCTTTGTAGGCGCGGCCGGCCTAAAATTCGGCC
CTCGGCGACGAGCGTCACGATCAGTGGTGGTTGAATAACCCCTTTGTCATAGACCGGTAT
CGTGTTGTTTCGTCGTCTATTTGGGCCATATGGACCCTTGCGTGTCGTATAAACGACATT
CACTCTG
>Forsythia_suspensa_KF366059
CGCATCTCGTCGCCCTCCACCTCCCTCCGAAAGGGATTCGTGAGGTGCTGGGCTGGATAT
TGGCCTCCCGTGCGCGATCGTGTGCGGTTGGCCTAAATTTGATTCGGCATCGACGCATGT
CACGACAATTGGTGGTTGATGACCTCAACTTGCGTGTTGTCGTGCAAGGCTGCGTCGTTT
TGATCGGATGTTTTGACCCCATGGTGC
>Forsythia_suspensa_KF366058
CGCATCTCGTCGCCCTCCACCTCCCTCCGAAAGGGATTCGTGAGGTGCTGGGCTGGATAT
TGGCCTCCCGTGCGCCATCGTGTGCGGTTGGCCTAAATTTGATTCGGCATCGACGCATGT
CACGACAATTGGTGGTTGATGACCTCAACTTGCGTGTTGTCGTGCAAGGCTGCGTCGTTT
TGATCGGATGTTTTGACCCCATGGTGC
>Aster_panduratus_JN543757
CGCATCGCGTCGCTCCCACCATTCTTTCCTTCGGGATGATTGGCTGGGGGCGGATACTGG
TCTCCCGTTCCTCACCGAGTGGTTGGCCAAAATAAGAGTCCCCTTTGACGGACGTACGAT
TAGTGGTGGTTGAGAAAAACCGGAATTTTTTGTGTGTCTTGTCAAAAGGGTGCATCTTAA
TATACCCAATGTGTTGTCATGTAACAACGCTTCGACC
>Forsythia_suspensa_KF366056
CGCATCTCGTCGCCCTCCACCTCTCCCCGAAAGGGATTCGTGAGGTGCTGGGCTGGATAT
TGGCCTCCCGTGCGCGATCGTGTGCGGTTGGCCTAAATTTGATTCGGCATCGACGCATGT
CACGACAATTGGTGGTTGATGACCTCAACTTGCGTGTTGTCGTGCAAGGCTGCGTCGTTT
TGATCGGATGTTTTGACCCCATGGTGC
>Forsythia_suspensa_KF366055
CGCATCTCGTCGCCCTCCACCTCTCCCCGAAAGGGATTCGTGAGGTGCTAGGCTGGATAT
TGGCCTCCCGTGCGCCATCGTGTGCGGTTGGCCTAAATTTGATTCGGCATCGACGCATGT
CACGACAATTGGTGGTTGATGACCTCAACTTGCGTGTTGTCGTGCAAGGCTGCGTCGTTT
TGATCGAATGTTTTGACCCCATGGTGC
>Forsythia_suspensa_KF366054
CGCATCTCGTCGCCCTCCACCTCTCCCCGAAAGGGATTCGTGAAGTGCTGGGCTGGATAT
TGGCCTCCCGTGCGCCATCGTGTGCGGTTGGCCTAAATTTGATTCGGCATCGACGCATGT
TACGACAATTGGTGGTTGATGACCTCAACTTGCGTGTTGTCGTGCAAGGCTGCGTCGTTT
TGATCGGATGTTTTGACCCCATGGTGC
>Forsythia_suspensa_KF366053
CGCATCTCGTCGCCCTCCACCTCTCTCCGAAAGGGATTCGTGAGGTGCTGGGCTGGATAT
TGGCCTCCCGTGCGCCATCGTGTGCGGTTGGCCTAAATTTGATTCGGCATCGACGCATGT
CACGACAATTGGTGGTTGATGACCTCAACTTGCGTGTTGTCGTGCAAGGCTGCGTCGTTT
TGATCGGATGTTTTGACCCCATGGTGC
>Forsythia_suspensa_KF366052
CGCATTTCGTCGCCCTCCACCTTCCCCTGAAAGGGATTCGTGAGGTGCTGGGCTGGATAT
TGGCCTCCCGTGCGCCATCGTGTGCGGTTGGCCTAAATTTGATTCGGCATCGACGCATGT
CACGACAATTGGTGGTTGATGACCTCAACTTGCGTGTTGTCGTGCAAGGCTGCGTCGTTT
TGATCGGATGTTTTGACCCCATGGTGC
>Forsythia_suspensa_KF366051
CGCATTTCGTCGCCCTCCACCTTCCCCTGAAAGGGATTCGTGAGGTGCTGGGCTGGATAT
TGGCCTCCCGTGCGCCATCGTGTGCGGTTGGCCTAAATTTGATTCGGCATCGACGCATGT
CACGACAATTGGTGGTTGATGACCTCAACTTGCGTGTTGTCGTGCAAGGCTGCGTCGTTT
TGATCGGATGTTTTGACCCCATGGTGC
>Forsythia_suspensa_KF366050
CGCATCTCGTCGCCCTCCACCTCCCCCCGAAAGGGATTCGTGAGGTGCTGGGCTGGATAT
TGGCCTCCCGTGCGCCATCGTGTGCGGTTGGCCTAAATTTGATTCGGCATCGACGCATGT
CACGACAATTGGTGGTTGATGACCTCAACTTGCGTGTTGTCGTGCAAGGCTGCGTCTTTT
TGATCGGATGTTTTGACCCCATGGTGC
>Ephedra_monosperma_AY755746
CAAACCACAATTCGCCCCCCGGCTCATGTCGTCGGGGGGACGGCCTTGACCGTCCGGTCC
GCCTCGGCGGTGCGGTCGGTTGAAATACAAAAGGGGACCTTCGCATGCTCTCCGACGGTG
GGAGGTTGCGCATCGCGGCCCGCTTCCCGGGAGGGGTCGCATCCGGCACCGACCGTGCGG
GAGATGCTGCGCGAGGTTTCCCGATCGGAAAAGGACTTCATCGAAGGCGGGAGTTATTCC
CGTCACAGACG
>Alpinia_maclurei_AY742362
TGGCATCGTCGCCTTTGCTCCTTGCTTTGTCGGTGCCAAGCGCGGAAATTGGCCTCGTGT
GCCCTCGGGCACAGTCGGCTGAAGAGTGGGTAATCCACAGTCGTCGGGCGCGATGGGTGT
TGGTCGCCCTGTGCGTGAACTGAACGTCGTCCCCGCCGTGTTGGGATGAGTCCTCAAGAG
ACCCTGTGTGATAGCGGCGCCGCATGAAAGTGCCATGYCCATCAAATTG
>Salvia_moorcroftiana_KU563857
CGCATCGCGTCSCCCCCCCACCATGTGCGGGGGCGGATACTGGCCTCCCGTGCGCCCCGG
CGCGCGGCTGGCCCAAATGCGATCCCTCGGCGACTCATGTCACGACAAGTGGTGGTTGAA
ATCTCAATCTCTTGCGCCGTCGTGCCGCTGCGTCGTCCGTAAGGGCATCCATCAACGACC
CAACGGCTGGGGCGCCTCGCGGCGCCCCGACCTCGACCG
>Asparagus_fractiflexus_JX574268
GACATTAGTCTTAATGTAGTAAGAATCGTTGAAGGAGCCATACCCAATATCTTGTTTTCG
TAAGATATTGGGTATAGCTCCCTCCCCCGCCAATGAATGATAAGTATCTATTTTATTCCA
TTAACGACGAGATTTATTATCGTTTCTCGCATGTCTCGCGAAAGTCAGAGTAGGCGCGAA
TTCTCCCAATTTGTGACCTACCATACGATCCGTTATATAAATAGGTAAATGTTCCTTTCC
ATTATGAATAGCGATTGTATGGCCAATCATTTTGGGTATAATGGTAGATGCCCGAGACCA
AGTTACTATTATTTCTTTCTCCTCCCTCATGTTGAGTTTTTCAATTTTTCTCGATAAATG
ATTAGCTACAAAAGGATTTTTTTTTAGTGAACGTGTCACAGCTGATTACTCCTTTTTTTA
CATTTTAAAGATTGGCATTCTATGTCCAATAGAATATCTCGATCTAAGTATGAAGGTAAG
AATAAATACAATAATGATGAATGGAAAAAAGAGAAAATTCTTTAGCTAGATAAGGG
>Ipomoea_ampullacea_AY538277
CGCATCGCGTCGCCCCCCTGCTCGGCCCCTCGGCCGAGTTTGGGGAGCGGATGGTGGCCT
CCCGTGCCCCCTAACTCGGGGCGCGGCTGGCTCAAATGCGAGTCCCTGGCGGCGGACGTC
ACGGCGAGTGGTGGTCGTACCAAGCGTGCATATCTCCGCGCCGTGCCCCCGTCGTCATAG
GGCGAAAGACCCTTCAACGAGCCGCGTCAGTGCGGCTCTCCGACCG
>Ipomoea_ampullacea_AY538276
CGCATCGCGTCGCCCCCCTGCTCGGCCCCTCGGCCGAGTTTGGGGAGCGGATGGTGGCCT
CCCGTGCCCCCTAACTCGGGGCGCGGCTGGCTCAAATGCGAGTCCCTGGCGGCGGACGTC
ACGGCGAGTGGTGGTCGTACCAAGCGTGCATATCTCCGCGCCGTGCCCCCGTCGTCATAG
GGCGAAAGACCCTTCAACGAGCCGCGTCAGTGCGGCTCTCCGACCG
>Gentiana_alpina_KF544596
CGCATCGCGTCGCCCCCTAACACCGTGCATGAAATCGTGCCGGTCGTCGGAGGGGCGGAT
ATTGGCTTCCCGTGCTCCGGTGCGGCTAGCCTAAATGCAAGTCCCTTACGACGGACACGA
CGACAAGTGGTGGTTGGTTTACTCAACTAAGGTGCTGTCGCGCGCTGCCCCGTCGGATGA
GGAGACTTACTTGACCCTGATGCATACGTCGTCACGACGTCTGCCACGACCG
>Gentiana_alpina_KF544597
CGCATCGCGTCGCCCCCTAACACCGTGCATGAAATCGTGCCGGTCGTCGGAGGGGCGGAT
ATTGGCTTCCCGTGCTCCGGTGCGGCTAGCCTAAATGCAAGTCCCTTACGACGGACACGA
CGACAAGTGGTGGTTGGTTTACTCAACTAAGGTGCTGTCGCGCGCTGCCCCGTCGGATGA
GGAGACTTACTTGACCCTGATGCATACGTCGTCACGACGTCTGCCACGACCG
>Gentiana_alpina_KF544590
CGCATCGCGTCGCCCCCTAACACCGTGCATGAAATCGTGCCGGTCGTCGGAGGGGCGGAT
ATTGGCTTCCCGTGCTCCGGTGCGGCTAGCCTAAATGCAAGTCCYTTACGACGGACACGA
CGACAAGTGGTGGTTGGTTTACTCAACTAAGGTGCTGTCGCGCGCTGCCCCGTCGGATGA
GGAGACTTACTTGACCCTGATGCATACGTCGTCACGACGTCTGCCACGACCG
>Gentiana_alpina_KF544591
CGCATCGCGTCGCCCCCTAACACCGTGCATGAAATCGTGCCGGTCGTCGGAGGGGCGGAT
ATTGGCTTCCCGTGCTCCGGTGCGGCTAGCCTAAATGCAAGTCCCTTACGACGGACACGA
CGACAAGTGGTGGTTGGTTTACTCAACTAAGGTGCTGTCGCGCGCTGCCCCGTCGGATGA
GGAGACTTACTTGACCCTGATGCATACGTCGTCACGACGTCTGCCACGACCG
>Gentiana_alpina_KF544592
CGCATCGCGTCGCCCCCTAACACCGTGCATGAAATCGTGCCGGTCGTCGGAGGGGCGGAT
ATTGGCTTCCCGTGCTCCGGTGCGGCTAGCCTAAATGCAAGTCCCTTACGACGGACACGA
CGACAAGTGGTGGTTGGTTTACTCAACTAAGGTGCTGTCGCGCGCTGCCCCGTCGGATGA
GGAGACTTACTTGACCCTGATGCATACGTCGTCACGACGTCTGCCACGACCG
>Gentiana_alpina_KF544593
CGCATCGCGTCGCCCCCTAACACCGTGCATGAAATCGTGCCGGTCGTCGGAGGGGCGGAT
ATTGGCTTCCCGTGCTCCGGTGCGGCTAGCCTAAATGCAAGTCCCTTACGACGGACACGA
CGACAAGTGGTGGTTGGTTTACTCAACTAAGGTGCTGTCGCGCGCTGCCCCGTCGGATGA
GGAGACTTACTTGACCCTGATGCATACGTCGTCACGACGTCTGCCACGACCG
>Scrophularia_arguta_KU926665
CGCATCGCGTCGCCCCCCTTCCCAATCCCTCGGGACAACGGAGAGGGGCGGATATTGGCC
TCCCGTGCTCCTCGGTGCGCGGCCGGCCCAAATGTGATCCCGCGTCGACGCGAGTCACGA
CCAGTGGTGGTTGATTCCTCAACTCGCGTGCTGTCGTGACGTGCCGCGTCGTTCGTTCGG
GCATCGTCGCAGACCCAACAGGCGCTCTCGAGCGCCTTCGACCG
>Aster_holophyllus_AF046960
CGCATCACGTCGCTCCCACCATACCTTCCTTCGGGATGCTAGGTTGGGGGAGGATAATGG
CCTCCCGTTCCTCACCGAGCGGTTGGCYAAAATAAAAGTCCCCTTTGATGGATGCACGAC
TAGTGGTGGTTGACGAAACCCGGTATTGTGTCGTGTGTCTTGTCAAAAGGTTGCAACTTA
ATAGACCCAACGTGTTGTCATGAGGCAACGCATCGACC
>Gentiana_alpina_KF544598
CGCATCGCGTCGCCCCCTAACACCGTGCATGAAATCGTGCCGGTCGTCGGAGGGGCGGAT
ATTGGCTTCCCGTGCTCCGGTGCGGCTAGCCTAAATGCAAGTCCCTTACGACGGACACGA
CGACAAGTGGTGGTTGGTTTACTCAACTAAGGTGCTGTCGCGCGCTGCCCCGTCGGATGA
GGAGACTTACTTGACCCTGATGCATACGTCGTCACGACGTCTGCCACGACCG
>Gentiana_alpina_KF544599
CGCATCGCGTCGCCCCCTAACACCGTGCATGAAATCGTGCCGGTCGTCGGAGGGGCGGAT
ATTGGCTTCCCGTGCTCCGGTGCGGCTAGCCTAAATGCAAGTCCCTTACGACGGACACGA
CGACAAGTGGTGGTTGGTTTACTCAACTAAGGTGCTGTCGCGCGCTGCCCCGTCGGATGA
GGAGACTTACTTGACCCTGATGCATACGTCGTCACGACGTCTGCCACGACCG
>Aconitum_piepunense_KY417312
CACACAGCGTCGCACCCCGTCAACCACGTTGTCGGGGAGCGGAGATTGGCCCCCCGGGCC
CCTGCGGGCACGGTCGGCACAAATGTTTGTCCCCGGCGGCGAGCGTCGCGGTCAGTGGTG
GTTGTATTTCTCATCCTCCTAAGACATCAAGACGCGTCGTCCTCGTTGCACGTTGGGACA
CATCGACCCCAAGGAGCCGCTTCGCGCGGC
>Gentiana_tongolensis_KU512360
CGCATCGCGTCGCCCCCCCAACATCGTTTGGAGGGGCGGATATTGGCTTCCCGTGCTTCG
GTGCGGCTGGCCTAAATGCAAGTCCCTTGCGACGGACACGACGACAAGTGGTGGTTGGTT
CATTCAACTAAGGTGCTGTCGCGCGTTGCCCCGTCGGATGAGGAGACTTCCTTGACCCTA
ACGCAAGCGTCTTCATGACGTCTGCCACGACCGCGACC
>Rubus_divaricatus_AF055779
CACGTCGTTGCCCCCCCCAAACCCCYCGGGAGTTGGGCGGGACGGATGATGGCCTCCCGT
GTGCTCTGTCATGCGGTTGGCATAAAAACAAGTCCTCGGCGACTAACGCCACGACAATCG
GTGGTTGTCAAACCTCTGTTGCCTATCGTGTGCGCGTGTCGAGCGAGGGCTCAACAAACC
ATGTTGCATCGATTCGTCGATGCTTTCAACG
>Rubus_cf._allegheniensis_MS-2014_KM037200
CACGTCGTTGCCCCCCCAAACCCCTCGGGAGTTGGGCGGGACGGATGATGGCCTCCCGTG
TGCTCTGTCATGCGGTTGGCATAAAAACAAGTCCTCGGCGACTAACGCCACGACAATTGG
TGGTTGTCAAACCTCTGTTGCCTATCGTGTGCGCGTGTCGAGCGAGGGCTCAACAAACCA
TGTTGCATCGATTCGTCGATGCTTTCAACG
>Rubus_cf._allegheniensis_MS-2014_KM037201
CACGTCGTTGCCCCCCCAAACCCCTCGGGAGTTGGGCGGGACGGATGATGGCCTCCCGTG
TGCTCTGTCATGCGGTTGGCATAAAAACAAGTCCTCGGCGACTAACGCCACGACAATTGG
TGGTTGTCAAACCTCTGTTGCCTATCGTGTGCGCGTGTCGAGCGAGGGCTCAACAAACCA
TGTTGCATCGATTCGTCGATGCTTTCAACG
>Lycium_villosum_FJ439762
CGCATCGCGTCGCCCCCGCGCACCGCGCCCACGCTCTGGGTCGCGGTGCATGTCGCGGGG
CGGATACTGGCCTCCCGTGCGCCTCGCGCTCGCGGCTGGCCTAAATGCGAGTCCACGTCG
ACGGACGTCACGGCAAGTGGTGGTTGTAACCCAACTCTCGAAGTGTCGTGGCTGTACCCC
GTCGCGCGTTTGGCCTCCCGGACCCTTCTCGCGCTTAGGCGCTCCGACCG
>Raphanus_sativus_KMS0184A02I
CAAATCGTCGTCCCCCCATCCTCTCGAGGATATAGGACGGAAGCTGGTCTCCCGTGTGTT
ACCGCACGCGGTTGGCCAAAATCCGAGCTAAGGATGCCAGGAGCGTCTTGACATGCGGTG
GTGAATTCAATCTCCTCGTCATATCGTCGGCCGTTCCGGTCCAAAAGCTCTCGATGACCC
AAAGTCCTCAACG
>Gentiana_macrophylla_JX966252
CGCATCGCGTCGCCCCCCAACACCGTGTATGAAACATTGCCGGTTGTCGGAGGGGCGGAT
ATTGGCTTCCCGTGCTTCGGTGCGGCTGGCCTAAATGCAAGTCCCTTGCGACGGACACGA
CGACAAGTGGTGGTTGATTGCTTCAACTAAGGTGTTGTCGCGCGTTTCCCCGTCGGATGA
GGAGACTTCCTTGACCCTAATGCAAGCGTCGTCACGACGCCTGCCACGACCG
>Gentiana_macrophylla_JX966253
CGCATCGCGTCGCCCCCCAACACCGTGTATGAAACATTGCCGGTTGTCGGAGGGGCGGAT
ATTGGCTTCCCGTGCTTCGGTGCGGCTGGCCTAAATGCAAGTCCCTTGCGACGGACACGA
CGACAAGTGGTGGTTGATTGCTTCAACTAAGGTGTTGTCGCGCGTTTCCCCGTCGGATGA
GGAGACTTCCTTGACCCTAATGCAAGCGTCGTCACGACGCCTGCCACGACCG
>Salvia_venulosa_HQ418948
TTGCATTACGAGTATTGAAGGGAGATCTGGATCGACGATAGCTTCGAGGTTGTTTACCGA
TTCTGAACAAAAATCACACATCCTCAAAAACTTTTATCTTATCTATTTGTATTCCTCGTT
ATTTGGGAAATGAACAAGATAGTTTTCTCCCAAATAACGAGGAAATAAAAGAAAAGTTAA
AGCCTCAGGAAAAGGTATAAAAGATCATTATAACATGAATGGATCTTAATAAGAAAGATA
AGCTCTTATTTCTTTCTTTTCTTTTTTTTACTAACTTTAAGATAGAAAACAAAATGTTAA
AGATTTTTTTAAATTTAACTTTTTGACTTAAGTATTTATTTTTTCATTTATTTATATTTT
TAATATTTAGATTAAAATATCATCTCCCCGCCTACATCGGTTCACCTAGTTCCGTCACCT
AAACAC
>Gentiana_macrophylla_JX966251
CGCATCGCGTCGCCCCCCAACACCGTGTATGAAACATTGCCGGTTGTCGGAGGGGCGGAT
ATTGGCTTCCCGTGCTTCGGTGCGGCTGGCCTAAATGCAAGTCCCTTGCGACGGACACGA
CGACAAGTGGTGGTTGATTGCTTCAACTAAGGTGTTGTCGCGCGTTTCCCCGTCGGATGA
GGAGACTTCCTTGACCCTAATGCAAGCGTCGTCACGACGCCTGCCACGACCG
>Gentiana_macrophylla_JX966256
CGCATCGCGTCGCCCCCCAACACCGTGTATGAAACATTGCCGGTTGTCGGAGGGGCGGAT
ATTGGCTTCCCGTGCTTCGGTGCGGCTGGCCTAAATGCAAGTCCCTTGCGACGGACACGA
CGACAAGTGGTGGTTGATTGCTTCAACTAAGGTGTTGTCGCGCGTTTCCCCGTCGGATGA
GGAGACTTCCTTGACCCTAATGCAAGCGTCGTCACGACGCCTGCCACGACCG
>Gentiana_macrophylla_JX966257
CGCATCGCGTCGCCCCCCAACACCGTGTATGAAACATTGCCGGTTGTCGGAGGGGCGGAT
ATTGGCTTCCCGTGCTTCGGTGCGGCTGGCCTAAATGCAAGTCCCTTGCGACGGACACGA
CGACAAGTGGTGGTTGATTGCTTCAACTAAGGTGTTGTCGCGCGTTTCCCCGTCGGATGA
GGAGACTTCCTTGACCCTAATGCAAGCGTCGTCACGACGCCTGCCACGACCG
>Gentiana_macrophylla_JX966254
CGCATCGCGTCGCCCCCCAACACCGTGTATGAAACATTGCCGGTTGTCGGAGGGGCGGAT
ATTGGCTTCCCGTGCTTCGGTGCGGCTGGCCTAAATGCAAGTCCCTTGCGACGGACACGA
CGACAAGTGGTGGTTGATTGCTTCAACTAAGGTGTTGTCGCGCGTTTCCCCGTCGGATGA
GGAGACTTCCTTGACCCTAATGCAAGCGTCGTCACGACGCCTGCCACGACCG
>Gentiana_macrophylla_JX966255
CGCATCGCGTCGCCCCCCAACACCGTGTATGAAACATTGCCGGTTGTCGGAGGGGCGGAT
ATTGGCTTCCCGTGCTTCGGTGCGGCTGGCCTAAATGCAAGTCCCTTGCGACGGACACGA
CGACAAGTGGTGGTTGATTGCTTCAACTAAGGTGTTGTCGCGCGTTTCCCCGTCGGATGA
GGAGACTTCCTTGACCCTAATGCAAGCGTCGTCACGACGCCTGCCACGACCG
>Gentiana_macrophylla_JX966258
CGCATCGCGTCGCCCCCCAACACCGTGTATGAAACATTGCCGGTTGTCGGAGGGGCGGAT
ATTGGCTTCCCGTGCTTCGGTGCGGCTGGCCTAAATGCAAGTCCCTTGCGACGGACACGA
CGACAAGTGGTGGTTGATTGCTTCAACTAAGGTGTTGTCGCGCGTTTCCCCGTCGGATGA
GGAGACTTCCTTGACCCTAATGCAAGCGTCGTCACGACGCCTGCCACGACCG
>Gentiana_macrophylla_JX966259
CGCATCGCGTCGCCCCCCAACACCGTGTATGAAACATTGCCGGTTGTCGGAGGGGCGGAT
ATTGGCTTCCCGTGCTTCGGTGCGGCTGGCCTAAATGCAAGTCCCTTGCGACGGACACGA
CGACAAGTGGTGGTTGATTGCTTCAACTAAGGTGTTGTCGCGCGTTTCCCCGTCGGATGA
GGAGACTTCCTTGACCCTAATGCAAGCGTCGTCACGACGCCTGCCACGACCG
>Amomum_pterocarpum_KF304441
TGGCATCGTCGCCTTTGGTCCTTGCTTTGCTGGTGCCAAGCGCGGAAATTGGCCTCGTGT
GCCCTCGGGCACAGTCGGTTGAAGAGTGGGTAGTCGACAATCGTCGGGAACGATGGGTGT
TGGTCGCCCTGTGCGTGAACTAAACATCGTCCCCGTCATGTTGAGATGAGTCCTCAAGAG
ACCCTGTGTGATTGCGGCGCCACGTGAAAGTGTCGTGTCCATCATCATATTG
>Amomum_pterocarpum_KF304443
TGGCATCGTCGCCTTTGGTCCTTGCTTTGCTGGTGCCAAGCGCGGAAATTGGCCTCGTGT
GCCCTCGGGCACAGTCGGTTGAAGAGTGGGTAGTCGACAATCGTCGGGAACGATGGGTGT
TGGTCGCCCTGTGCGTGAACTAAACATCGTCCCCGTCATGTTGAGATGAGTCCTCAAGAG
ACCCTGTGTGATTGCGGCGCCACGTGAAAGTGTCGTGTCCATCATCATATTG
>Amomum_pterocarpum_KF304442
TGGCATCGTCGCCTTTGGTCCTTGCTTTGCTGGTGCCAAGCGCGGAAATTGGCCTCGTGT
GCCCTCGGGCACAGTCGGTTGAAGAGTGGGTAGTCGACAATCGTCGGGAACGATGGGTGT
TGGTCGCCCTGTGCGTGAACTAAACATCGTCCCCGTCATGTTGAGATGAGTCCTCAAGAG
ACCCTGTGTGATTGCGGCGCCACGTGAAAGTGTCGTGTCCATCATCATATTG
>Amomum_pterocarpum_KF304445
TGGCATCGTCGCCTTTGGTCCTTGCTTTGCTGGTGCCAAGCGCGGAAATTGGCCTCGTGT
GCCCTCGGGCACAGTCGGTTGAAGAGTGGGTAGTCGACAATCGTCGGGAACGATGGGTGT
TGGTCGCCCTGTGCGTGAACTAAACATCGTCCCCGTCATATTGGGATGAGTCCTCAAGAG
ACCCTGTGTGATTGCGGCGCCACGTGAAAGTGTCGTGTCCATCATCATATTG
>Amomum_pterocarpum_KF304444
TGGCATCGTCGCCTTTGGTCCTTGCTTTGCTGGTGCCAAGCGCGGAAATTGGCCTCGTGT
GCCCTCGGGCACAGTCGGTTGAAGAGTGGGTAGTCGACAATCGTCGGGAACGATGGGTGT
TGGTCGCCCTGTGCGTGAACTAAACATCGTCCCCGTCATATTGGGATGAGTCCTCAAGAG
ACCCTGTGTGATTGCGGCGCCACGTGAAAGTGTCGTGTCCATCATCATATTG
>Amomum_pterocarpum_KF304447
TGGCATCGTCGCCTTTGGTCCTTGCTTTGCTGGTGCCAAGCGCGGAAATTGGCCTCGTGT
GCCCTCGGGCACAGTCGGTTGAAGAGTGGGTAGTCGACAATCGTCGGGAACGATGGGTGT
TGGTCGCCCTGTGCGTGAACTAAACATCGTCCCCGTCATATTGGGATGAGTCCTCAAGAG
ACCCTGTGTGATTGCGGCGCCACGTGAAAGTGTCGTGTCCATCATCATATTG
>Amomum_pterocarpum_KF304446
TGGCATCGTCGCCTTTGGTCCATGCTTTGCTGGTGCCAAGCGCGGAAATTGGCCTCGTGT
GCCCTCGGGCACAGTCGGTTGAAGAGTGGGTAGTCGACAATCGTCGGGAACGATGGGTGT
TGGTCGCCCTGTGCGTGAACTAAACATCGTCCCCGTCATATTGGGATGAGTCCTCAAGAG
ACCCTGTGTGATTGCGGCGCCACGTGAAAGTGTCGTGTCCATCATCATATTG
>Magnolia_officinalis_KMS0141A01P
ACAGATATTGAACATAAAATGCCAATCCTGTAAATTGTAAATGTACAAAAAAATTCCTTT
ATGAAAAAAAAAAAAAGAAAATGATTTTGAGGAACATACAGAAATTACAATACAGATCGG
CACAGAACAAAAATATGATGTTCGATCATGAACCAACCAACAATAATGTTTTCTTAAGTT
GAAATAAAGAAATGAAAATGGCAAAAATGTTTATGTGAATAAAACACTACTGAATCGAAC
GGATCAATACCCAACTTCTTGATAGAACAAGAAGTTGGGTATTGATCGGATCCTTTCCTT
CAACGACTCATATACACTAAGAC
>Ziziphus_jujuba_var._spinosa_KMS0227A04I
CACAACGTTGCCCCCCATCCCAACCTCGACCTCGAGGCGAAGAGGGGGCGGATGCTGGCC
TCCCGTGTGCCACGGTCCGCGGCTGGCCGAAATACGGGTCCCCGGCGACGAGTGCCGCAG
CAATCGGTGGTTGTCCAACCCTCGGCTCCCTGCTGCGTGCGCGGATCGCTGTCGCGGCCC
TACAGAGACCCCAATGCGCTGCCAATGCGGCGTCTCCAACG
>Rosa_helenae_KJ575457
GACTTTGGTCTTAGTATATATGAGTTCGTGAAAGTTTTGAAAGTAAAGGAGCAATACTAA
AATTCTTGTTATATCAAGAGGTTTGGTGTTGCTCCTTTACCATATTACTTTAATTATTAA
TTCAAATTATTACTATAATTAAATTAGTATTTTAGTACTATTTTTTTTTTTTTTTACTAA
AAGATTAAAATAAAAGGGTTTCCATTTATGTTGTATTCTCTTTTACAAGTAATGATAAAT
GGTGGAAATATTTGTAATTTCTATTTTTATTTAATTTAAATAGTACAA
>Aconitum_alboviolaceum_KY417447
GATTTAGGTCTTGGTGCATGCCTGGCTTAGTGTATATGAGTCATTGAAGTTGCAGGAGTA
ATACCCTATTTCTTATTCTGTTAAGAGGCTGGGTATTGCTCCTGCATTTTGTTTGTATTA
AGTAAAAAATTTACTTTAACAGATTGGTGTTGGTTTGGTGAATTCTAGATTATAATACTA
TTATGATTATATGATATGATTATGTTCCTCAAAATTTTTTTTTTTATTTGATAAAGC
>Sparganium_stoloniferum_KPS0210A02I
CGCAAACGACACTCCGCCCCCTCCGTCCCTTGGGCGGGCGGGCGGACGCGGACGATGGCC
CTCCGCGCCCACGGGCGCGGTGGGCTGAAGCACGGGCCGTCGGCAGGGACCGAGACACGG
CGAGTGGTGGACGTATCTTCACGCGAGCCGGACGTCGTGCCTTAGGCGCCCTTCGAGTAA
GGCCCTCCGGACCCTTTTAACCGAGGCGGCTGTCGTCATCGGACCG
>Scutellaria_baicalensis_KPS0203A02I
CGCATCGCGTCGCCCCCCCTCGCACCGCCTCGAGCGGTGCCGTGTGGGGGGGGCGGAGAT
TGGCCCCCCGTGCGCCCCGGCGCGCGGCCGGCCCAAATGCGATCCCCCGGCGACGCACGC
CCCGACAAGTGGTGGTTGTTTCCTCAACTCGCGTGCTGTCGTGTGCCAAGGCGTCGTCCG
TTCGGGAGAGAATCGAAAGATGAGACCCAACGGCCATCGTGCCATCGA
>Lycium_chinense_KPS0136A02P
GATCCCAGTCTAGTCTATAGGAGGTTTTGAAAAGAAAGGAGCAATAATCATTTTCTTGTT
CTATCAAGAAGGTGCTATTGCTCCTTTCTTTTTTTCTTTTTATATTATTAATTTACCAGT
ATTTTACTTATATAGACTTTTTGGTTTACATTATAGAAAAAGAAGGAGAGGGTATTTGCC
TGCATTTATTCATGATTGAGTATTCTATTTTGATTTTGTATTTATTTTAAACTGTATAAA
TATAACTTGTTCCTCTTGTTGCTAATGTTACTATATCTTTTTTATTTCATTTCTAAAAAA
AATCTAATTTTGACTTCATATTCTTATCTTTGAAATAAGAAAGAAGAGATATTTTCGAAC
TTTAATCTTTTGTTTTCGAATTTAAATAATGTCAAAATGGAATGTAAGTACGC
>Valeriana_chaerophylloides_AY360103
CGCATCGCGTCGCCCCCCCTGCGGACGATGGCCTCCCGCTCCCGAACGGGCGCGGCTGGC
CCAAAACACGGTGCCCCCGCGGCGGACGTCACGGCGAGTGGTGGTCGAATCAGCCCTCTG
TTCGCGCCGTGGCACGTCCCGTCCTCCGGCGGCGAATCGACCTTACGCGCGGTCCAAGAG
ACGGCGCTGTGA
>Prunus_serotina_subsp._serotina_JQ776875
CACGCCGTTGCCCCCCGCCACTCCCTCGGGATTGCGGGGGGCGGATGATGGCCTCCCGTG
CGCTCCGTCGCGCGGTTGGCGTAAATACCAAGTCCTCGGCGGCGCACGCCACGACAATCG
GTGGTTGCGAAACCTCGGTTGCCCGTCGTGTGCGGTCGTCGCGCATCGAGGGCTCGAAGA
ATTGCCTCGGCTCCGGCTCTGGCTTCAACG
>Zingiber_officinale_KPS0109A02I
TGGCATCGTCGCCTCTGCTCCTCCATGCCTCGTCGGTTGGTAGGTGCCGAGCGCGGAAAT
TGGCCCCGTGTGCCCTCGGGCACAGTCGGCCGAAGAGCGGGTAAAAGTCGGCAGTCGCGG
GGCACGACGGGTGTTGGTCGCCGTGAGCGGGAACAGAACGTCGTCCCCGTCGTTTTCGGA
CTGAATTCCTCAAGAGACCCTGCGTGATTGCGGCACCGGGCAGCGAATGAAAGAAAGCGC
GCCGTGCTGCCCGTCATCAACTTG
>Lycium_chinense_KPS0136A02I
CGCATCGCGTCGCCCCCGCGCACCGCTCTCGCGGTCGCGGGGCGGAAACTGGCCTCCCGT
GCGCCTCGCGCTCGCGGCTGGCCTAAATGCGAGTCCACGTCGACGGACGTCACGGCAAGT
GGTGGTTGTAACCCAACTCTCGAAGTGTCGTGGCTATACCCCGTCGCGCGTTTGGCCTCC
CAGACCCTTCTCGCGCTTAGGCGCTCCGACCG
>Salvia_axillaris_HQ418848
CGCATCGCGTCGCCCCCCCTTCCAAACGGGCTGGGGGAGCGGATACTGGCCTCCCGTGCG
CCTCGGAGCGCGGCTGGCCCAAATGCGATCCCTCGGCGACTCGCGTCACGACAAGTGGTG
GTTGAACGCTCAATCTCTTGCGCCGTCGTGACGCCGTGTCTCGGCACGGGCATCCAACAG
CGACCCTTCGGTGACGGAGCCTCACGGCGCCGCACCCTCGACC
>Scrophularia_arguta_KU926661
CGCATCGCGTTGCCCCCCTTCCCAATCCCTCGGGACAAAGGAGAGGGGCGGATATTGGCC
TCCCGTGCTCCTCCGTGCGCGGCCGGCCCAAATGTGATCCCGCGTCGACGTGAGTCACGA
CCAGTGGTGGTTGATTCCTCAACTCGCGTGCTGTCGTGACGTGCCGCGTCGTTCGTTCGG
GCATCGTCGCAGACCCAACAGGCGCTCTCGAGCGCCTTCGACCG
>Gentiana_crassicaulis_JX966287
CGCATCGCGTCGCCCCCCCAACACCGTGCATGAAACATTGCCGGTTGTCGGAGGGGCGGA
TATTGGCTTCCCGTGCTTCGGTGCGGCTGGCCTAAATGCAAGTCCCTTGCGACGGACACG
ACGACAAGTGGTGGTTGATTGCCTCAACTAAGGTGCTGTCGCGCGTTACCCCGTCGGATG
AGGAGACTTCTTTGACCCTAATGCAAGCGTTGTCACGACGCCTGCCACGACCG
>Panax_japonicus_var._bipinnatifidus_HQ112846
GACCCGGTCTTAGTGTATACGAGTTTTTTTGAAATAAAAAGGAGCAATAACCTCTTTCTT
GTTCTATCAAGAGGGCGGTATTGCTCCTTTTTATATTTAGTAGTATTTGACTTACCTAGT
TTCTTTAAATTTATTTAATTTATTTAAAGAAACGTCGTTTTATTTTTATCGGTTGGTTCA
TGAGTGAGTATCATGCTTTCGTTCTGTATTAATCATTAATCTATAATTTAGCTACTTCTT
CCCAATCTTTATCTTTTGGGAAGTATTTTTTTAAAAGAAAAGATAAAAATGTTGGACTTT
TTACTTAGTTAATACTTAATATTTTTATCTCGAAAATAAGAAAGATAAGAAAGAAATAAT
GATGAATGGTAAAAATTTAATCTTTTGAAACGTAAGGAAAAGAATAGTAGGGG
>Cinnamomum_micranthum_KU139860
CGCCACCCATCGCCCCCACCCCTGCGGCATTCCCATGCCCGGGGCGGGGAGCGGAGAATG
GCCGTCCGTGCCCGAGCCCTCGGCGCGCGGTCGGCGGAAAAAGGAGGACACCGTGCGGCG
CGGCACGGCGTGTGGGGGTTGAGAGGCGATCCGTCGCCGATCGTACGTCGCGCCCGCATT
CCGCCGCGCGGATCCACCCGCGGGACCAGACCCGCCCGCAGCCGCGGGCGCTCGGAC
>Gentiana_crassicaulis_JX966280
CGCATCGCGTCGCCCCCCCAACACCGTGCATGAAACATTGCCGGTTGTCGGAGGGGCGGA
TATTGGCTTCCCGTGCTTCGGTGCGGCTGGCCTAAATGCAAGTCCCTTGCGACGGACACG
ACGACAAGTGGTGGTTGATTGCCTCAACTAAGGTGCTGTCGCGCGTTACCCCGTCGGATG
AGGAGACTTCTTTGACCCTAATGCAAGCGTTGTCACGACGCCTGCCACGACCG
>Asparagus_sp._MVN-2013f_JX574302
GACTTTAGTCTTAATGTAGTAAGAATCGTTGAAGGAGCCATACCCAATATCTTGTTTTCG
TAAGATATTGGGTATAGCTCCCTCCCCCGCCAATGAATGATAAGTATCTATTTTATTCCA
TTAACGACGAGATTTATTATCGTTTCTCGCATGTCTCGCGAAAGTCAGAGTAGGCGCGAA
TTCTCCCAATTTGTGACCTACCATACGATCCGTTATATAAATAGGTAAATGTTCCTTTCC
ATTATGAATAGCGATTGTATGGCCAATCATTTTGGGTATAATGGTAGATGCCCGAGACCA
AGTTACTATTATTTCTTTCTCCTCCCTCATGTTGAGTTTTTCAATTTTTCTCGATAAATG
ATTAGCTACAAAAGGATTTTTTTTTAGTGAACGTGTCACAGCTGATTACTCCTTTTTTTA
CATTTTAAAGATTGGCATTCTATGTCCAATAGAATATCTCGATCTAAGTATGAAGGTAAG
AATAAATACAATAATGATGAATGGAAAAAAGAGAAAATTCTTTAGCTAGATAAGGG
>Eleutherococcus_sessiliflorus_KMS0002A02I
CGCATCGCGTCGCCCCCCAACCCTGCACTCCCTCATGGGAGTCATGACTGAGGGGCGGAT
ACTGGCCTCCCGTGTCTCACCGTGCGGTTGGCCCAAATGTGAGTCCTTGGCGACGGACGT
CACGACAAGTGGTGGTTGTAAAAAGCCCTCTTCTCCTGTCGTGCGGTGGCCCGTCGCCAG
CAAAAGCTCATGTGACCCTGTTGTGCCGTCCTCGACGAGCACTCCGACCG
>Citrus_reticulata_EF590680
GATTTTGGTCTTTGTGTAGGCGGGTTTTTGAAAATAACGGATCAATACTGACCCCCAGCT
GGGGGTCAGTATTGATCCGTTATTTAGTCGGGTTTTTTTATCGGGGTTNTTTATTAGTTT
TTAGTTCATTTTTTTTTTTTTAAGTATTTTTATGCTTTTCTTTCTTTGATTTAGTATGAT
ATTGTTGGTATGCGCTAATACTACTAATAAATTAATAAATTTCTAATTTTATTATTAGAT
TATTAATTAGAAATTAGAGTCGCATTTTCTAATTTTACAGTTAATTTCATAGCAAAGAAA
AAAGACAATAGAAAGGTTGTAGTTTTCTGCCCTTCGATCTTCATTTGGCTCTTCATAAGT
AAGATAAGATAAACAAAAATAATCAATGGTTGAATTTGAGATCTTTGTATTTCAAAATTG
TGTAAATAGCGGAGG
>Gentiana_crassicaulis_JX966281
CGCATCGCGTCGCCCCCCCAACACCGTGCATGAAACATTGCCGGTTGTCGGAGGGGCGGA
TATTGGCTTCCCGTGCTTCGGTGCGGCTGGCCTAAATGCAAGTCCCTTGCGACGGACACG
ACGACAAGTGGTGGTTGATTGCCTCAACTAAGGTGCTGTCGCGCGTTACCCCGTCGGATG
AGGAGACTTCTTTGACCCTAATGCAAGCGTTGTCACGACGCCTGCCACGACCG
>Sparganium_fallax_KF265377
CGCAAACGACGCTCCGCCCCTCCGCCCCTTGGGCGGGCGGCGGACGCGGACAATGGCCCT
CCGCGCCCACGGACGCGGTGGGCTGAAGCATGGGCCGTCGGCAGGGACCGAGACACGGCG
AGTGGTGGACGTATCTTCACGCGAGCCGGACGTCGTGCCTTAGGCGCCCTTCGAGGAAGG
CCCTCCGGACCCTTTTAACCGAGGCGCTTGCCGTCATCGGACCG
>Sparganium_fallax_KF265376
CGCAAACGACGCTCCGCCCCTCCGCCCCTTGGGCGGGCGGCGGACGCGGACAATGGCCCT
CCGCGCCCACGGACGCGGTGGGCTGAAGCATGGGCCGTCGGCAGGGACCGAGACACGGCG
AGTGGTGGACGTATCTTCACGCGAGCCGGACGTCGTGCCTTAGGCGCCCTTCGAGGAAGG
CCCTCCGGACCCTTTTAACCGAGGCGCTTGCCGTCATCGGACCG
>Aster_vestitus_JN543769
CGCATCGCGTCGCTCCCACCATACCTTCCTTCGGGATGCTAGGTTGGGGGCGGATAATGG
CCTCCCGTTCCTCACAGAGTGGTTAGCCAAAATAAAAGTCCCCTTTGATGGATGCACGAC
TAGTGGTGGTTGACAAAACCCGGTATTGTGTCGTGTGTCTTGTCAAAAGGGTGCAACTTA
ATAGACCCAACGCGTTGTCATGAAGCAATGCATCGACC
>Styrax_suberifolius_HQ415402
AGGGAGCAATAACCAATTTCTTGTTCTATCAAGAAAAGAGGGCGTTATTGCTCCTTTACT
TTTTTTTTTCTTTTATTTATTTAGTAGTATTTTTCTTTTTTCGTTACACTAAAAAGAAAA
AGATTCTTTTGGGTAAAAATAAAAGTATTTTTGTGGATTATGGGTTGGTTCATGATTGAG
TATTGTCTTTTCGTTCTGTATTAATTTAGATTTTATATATCTTTTTCAATTTATATAACT
TTATGAAATTATTATTTTTCATTTTAAATAAAAGATAAAATTTGGAATTTTTGCTCCCTA
TTTGTATCTCATAAATTCGAATATTTATAATATATAATGTAAATAGTGGAGTAAGGGG
>Gentiana_clusii_KF544619
CGCATCGCGTCGCCCCCCCAACACCGTGCATGAAATCGTGCCGGTCGTCGGAGGGGCGGA
TATTGGCTTCCCGTGCTCCGGTGCGGCTAGCCTAAATGCAAGTCCCTTACGACGGACACG
ACGACAAGTGGTGGTTGATTTCCTCAACTAAGGTGCTGTCGCGCGCTGCCCCGTCGGACG
ATGAGACTAACTTGACCCTGATGCATACGTCGTCACGACGTCTGCCACGACCG
>Gentiana_clusii_KF544618
CGCATCGCGTCGCCCCCCCAACACCGTGCATGAAATCGTGCCGGTCGTCGGAGGGGCGGA
TATTGGCTTCCCGTGCTCCGGTGCGGCTAGCCTAAATGCAAGTCCCTTACGACGGACACG
ACGACAAGTGGTGGTTGATTTCCTCAACTAAGGTGCTGTCGCGCGCTGCCCCGTCGGACG
ATGAGACTAACTTGACCCTGATGCATACGTCGTCACGACGTCTGCCACGACCG
>Salvia_discolor_HQ418860
CGCATCGCGTCGCCCCCTGCCCGCGCTTAGCGCCAGGTCGGGGAGCGGATGTTGGCCTCC
CGTGCGCCTCGGTGTGCGGCTGGCCCAAATGAGATCCCTCGGCGACTCGCGTCACGACAA
GTGGTGGTTGAACACTCAATCTCTTGCGTCGTCGTGTCGCTGTGTCGTTCCTACGGGTAT
CAAACAACGACCCTACGGTGACGGTGCCTGACGGCTCCGCACCTTCGACC
>Gentiana_clusii_KF544615
CGCATCGCGTCGCCCCCCAACACCGTGCATGAAATCGTGCCGGTCGTCAGAGGGGCGGAT
ATTGGCTTCCCGTGCTCCGGTGCGGCTAGCCTAAATGCAAGTCCCTTGCGACGGACACGA
CGACAAGTGGTGGTTGATTTCCTCAACTAAGGTGCTGTCGCGYGCTGCCCCGTCGGACGA
TGAGACTAACTTGACCCTGATGCATACGTCGTCACGACGTCTGCCACGACCG
>Gentiana_clusii_KF544614
CGCATCGCGTCGCCCCCCAACACCGTGCATGAAATCGTGCCGGTCGTCAGAGGGGCGGAT
ATTGGCTTCCCGTGCTCCGGTGCGGCTAGCCTAAATGCAAGTCCCTTGCGACGGACACGA
CGACAAGTGGTGGTTGATTTCCTCAACTAAGGTGCTGTCGCGTGCTGCCCCGTCGGACGA
TGAGACTAACTTGACCCTGATGCATACGTCGTCACGACGTCTGCCACGACCG
>Gentiana_clusii_KF544617
CGCATCGCGTCGCCCCCCAACACCGTGCATGAAATCGTGCCGGTCGTCAGAGGGGCGGAT
ATTGGCTTCCCGTGCTCCGGTGCGGCTAGCCTAAATGCAAGTCCCTTGCGACGGACACGA
CGACAAGTGGTGGTTGATTTCCTCAACTAAGGTGCTGTCGCGYGCTGCCCCGTCGGACGA
TGAGACTAACTTGACCCTGATGCATACGTCGTCACGACGTCTGCCACGACCG
>Gentiana_clusii_KF544616
CGCATCGCGTCGCCCCCCAACACCGTGCATGAAATCGTGCCGGTCGTCAGAGGGGCGGAT
ATTGGCTTCCCGTGCTCCGGTGCGGCTAGCCTAAATGCAAGTCCCTTGCGACGGACACGA
CGACAAGTGGTGGTTGATTTCCTCAACTAAGGTGCTGTCGCGYGCTGCCCCGTCGGACGA
TGAGACTAACTTGACCCTGATGCATACGTCGTCACGACGTCTGCCACGACCG
>Gentiana_clusii_KF544611
CGCATCGCGTCGCCCCCCAACACCGTGCATGAAATCGTGCCGGTCGTCAGAGGGGCGGAT
ATTGGCTTCCCGTGCTCCGGTGCGGCTAGCCTAAATGCAAGTCCCTTGCGACGGACACGA
CGACAAGTGGTGGTTGATTTCCTCAACTAAGGTGCTGTCGCGCGCTGCCCCGTCGGACGA
TGAGACTAACTTGACCCTGATGCATACGTCGTCACGACGTCTGCCACGACCG
>Gentiana_clusii_KF544610
CGCATCGCGTCGCCCCCCAACACCGTGCATGAAATCGTGCCGGTCGTCAGAGGGGCGGAT
ATTGGCTTCCCGTGCTCCGGTGCGGCTAGCCTAAATGCAAGTCCCTTGCGACGGACACGA
CGACAAGTGGTGGTTGATTTCCTCAACTAAGGTGCTGTCGCGCGCTGCCCCGTCGGACGA
TGAGACTAACTTGACCCTGATGCATACGTCGTCACGACGTCTGCCACGACCG
>Gentiana_clusii_KF544613
CGCATCGCGTCGCCCCCCAACACCGTGCATGAAATCGTGCCGGTCGTCAGAGGGGCGGAT
ATTGGCTTCCCGTGCTCCGGTGCGGCTAGCCTAAATGCAAGTCCCTTGCGACGGACACGA
CGACAAGTGGTGGTTGATTTCCTCAACTAAGGTGCTGTCGCGTGCTGCCCCGTCGGACGA
TGAGACTAACTTGACCCTGATGCATACGTCGTCACGACGTCTGCCACGACCG
>Croton_bonplandianus_AY971185
CGCAACAATGCTCCCAACCCATTTGGGTGCGGAATATGGCCTCCCGTATGATCTCCTCAT
GCGGTTGGCCGAAAATAATGGTCCAAGGCTGCGAATGCCGCGACAATCGGTGGTTGTAAG
ACCCTCGTACATAGTCGCGTGCACGCATTCCTTTGGATAACGAGACCCCTTTGCGTCCTT
TGTGGCACGCTCACTTCG
>Rubus_coreanus_KU881073
CACGTCGTTGCCCCCCCCAACCCCCTCGGGAGTTGGGCGGGACGGATGATGGCCTCCCGT
GTGCTCCGTCATGCGGTTGGCATAAAAAACAAGTCCTCGGCGACTAACGCCACGACAATC
GGTGGTTGTCAAACCTCTGTTGCCTATCGTGTGCGCGTGTCGAACGAGGGCTCAATGAAC
CATGCTGCATTGATTCGTCGATGCTTTCAACG
>Rubus_coreanus_KU881074
CACGTCGTTGCCCCCCCAACCCCCTCGGGAGTTGGGCGGGACGGATGATGGCCTCCCGTG
TGCTCCGTCATGCGGTTGGCATAAAAAACAAGTCCTCGGCGACTAACGCCACGACAATCG
GTGGTTGTCAAACCTCTGTTGCCTATCGTGTGCGCGTGTCGAACGAGGGCTCAATGAACC
ATGCTGCATTGATTCGTCGATGCTTTCAACG
>Rubus_coreanus_KU881075
CACGTCGTTGCCCCCCCAACCCCCTCGGGAGTTGGGCGGGACGGATGATGGCCTCCCGTG
TGCTCCGTCATGCGGTTGGCATAAAAAACAAGTCCTCGGCGACTAACGCCACGACAATCG
GTGGTTGTCAAACCTCTGTTGCCTATCGTGTGCGCGTGTCGAACGAGGGCTCAATGAACC
ATGCTGCATTGATTCGTCGATGCTTTCAACG
>Gentiana_algida_HM460868
GACCTTGGTCTTAATCCTAATTATAGGAGGTTTTTAAAATATAAAATAAAGGAGCAATAA
TCCACTTCTTGTTTTATCAAGGGGACGTTATTGCTCCTTTATTTTATATTTTTTTCGGTA
AGGATTATTATTAGAATATGTTAATAATCTATATTGGTAACTAGGATATAAAGAAGAAAA
AGAAGAATATGTTTGAAATGACATTACAATTATAACAAATTCTAAAAAAAACCGATAAAA
TAGTATCAAAAATTGAAAGACTAAAGAAATACAGAAGACAGATAGTCAAGGG
>Aconitum_stapfianum_KY417531
GATTTAGGTCTTGGTGCATGTCTGGCTTAGTGTATATGAGTCATTGAAGTTGCAGGAGTA
ATACCCTATTTCTTGTTCTGTTAAGAGGCTGGGTATTGCTCCTGCATTTTTTTGTATTAA
GTAAAAAATTGACTTTAACAGATTGGTGTTGGTTTGGTGAATTCTAGATTATTAGACTAT
TATGATTATATGATTATGTTCCTCAAAAATTTTTTTATTTGATAAAGC
>Dioscorea_esculenta_JQ260306
GACTTTTGTCTTAATGTATATGAATCGTTGAAGGAGCAATATCGAATATCTTGTTCGAGC
AAGAAGTTTGGTATTGCTCCCCCTTTCAATTTTTCCCGATAAATGATCAACTACAAAAGG
ATTTTTTTTTAGTGAACGTGTCACAGCGGATTACTCCTTTATTTTTTACATTTTTAAGAT
TGGCATTCTATGTTCAATATCTCGATCTAATAAGGTAAGAATAAATTTAAATACAATAAT
GATGAATGGAAAAAGAGAAAATCCT
>Polygonatum_acuminatifolium_KX375112
GATTTCCGTCTTAATGTATATGTATTAAGAATCGTTGAAGGAGTCATACCCAATATCTTG
TTTTCATAAGATATTGGGTATAGCTCCCTTATTTTCCAAATTAATTAACGACGAGATTTA
TTATCGTTTCTCGCATGTCTCGCGAAAGTCAGAGTAGGCGCGAATTCTCCCAATTTGTGA
CCTACCATACGATCTGTTATATAAATAGGTAAATGTTCTTTTCCATTATGAACAGCGATT
GTATGGCCAATCATTTTGGGTATAATGGTAGATGCCCGAGACCAAGTTACTATTATTTCT
TTCTCCTCCCTCATGTTGAGTTTTTCAATTTTTCTCGATAAATGATTAGCTACAAAAGGA
TTTTTTTTTAGTGAACGTGTCACAGCCGATTACTCCTTTTTTTTTACATTTTAAAGATTG
GCATTCTATGTCCAATAGAATATCTCGATCTAAGTATGAAGGTAAGAATAAATACAATAA
TGATGAATGGAAAAAAGAGAAAATCCTTTAGCTGGATAAGGG
>Sophora_secundiflora_AF174638
CACGTCGTTGCCCCAATGCCAGCGCCTCGTGCTAGGCGTCGGGCGGGGCGAATGTTGGCT
TCCCGTGAGCATCGTCTCACGGTTGGTTGAAAACTGAGTCCGTGGTGGAGTGCACCACGA
TGGATGGTGGTTGAGTAGAACTCGAGACCAATCGTGGGTGTCCCTCTGCCGGCTTAGGGA
CTCCTGACCCACGGGCGTCGAAGGAACGCCCAAAACG
>Salvia_chloroleuca_KU563847
CGCATCGCGTCGCCCCCCCACCATGTGCGGGGGCGGATACTGGCCTCCCGTGSGCCCCGG
CGCGCGGCTGGCCCAAATGCGATCCCTCGGCGACTCATGTCACGACAAGTGGTGGTTGAA
ATCTCAATCTCTTGCGCCGTCGTGCCACTGCGTCGTCCGTAAGGGCATCCATCAACGACC
CAACGGCCGGTGCGCCTCGCGGCGCCCCGACCTTCGACCG
>Lonicera_fulvotomentosa_JX669519
CGCATCGCGTCGCCCCCCCACCCCGCTTCCCACAGGGTCGCGAGCGGCGGGGGGTGCGGA
CAATGGCCTCCCGTGCCCCCGGGCGCGGCTGGCCCAAAATCGAGTCCCCGGCGGCGGACG
TCACGACGAGTGGTGGTCGTAACATTCCTCTTATCACGTCGTGCGGTTCCCCGTCGCTCG
GGCGACCGAGTGACCCTGACGCGTCGTCGTACGACGGCGCTCCGACCG
>Magnolia_virginiana_EF590712
TACTTCAGTCTTAGTGTATATGAGTNGTTGAAGGATCCGATCAATACCCAACCTCTTGTT
CTATCAAGAAGTTGGGTATTGATCCGTTCGATTCAGTAGTGTTTTATTCACATAAACATT
TTTACCATTTTCATTTCTTTATTTCAACTTAAGAAAACATTATTGTTGGTTGGTTCATGA
TCGAACATCATATTTTTGTTCTGTACCGATCTGTATTGTAATTTCTGTATGTTCCTCAAA
ATCATTTTCTTTTTTTCATAAAGGAGTTTTTTTGTACATTTACAATTTACAGGATTGGCA
TTTTATGTCAATATTTGTATCTCAGAAAGGGAGAAAGACTCAATACAATAATCATGAATG
GTGGAAATAGAG
>Cinnamomum_bejolghota_KR533133
TACTTTGGTATTAGTGTATACGAGTCGTTGAAGGATCAATACCAAACTTCTTGTTCTATT
AAGAAGTTTGGTATTGATCCATTTGGTTAAGTAGTGTTTTATTCACATAATCGTTTTTCA
TTTTAATTTCTTTTATTCAACTTATGAAAACCGCTGGTTATTTCATGATCGAATATCGTA
GTTTGTTCTGTACCAACCTGCATTTTATATACTCTTATTCTTCAAAATAATTTGATTTTA
GGAAAAAATCAAAGCATTTTTCTTTTTTTTTTTTTTTCCGTACAACATTTTGTTTTATGT
ACAACATCTGTATTTCAGCAGGAAAGAGAGTGAAGTAATAAAGACTAAATAAAAAAAT
>Cinnamomum_bejolghota_KR533132
TACTTTGGTATTAGTGTATACGAGTCGTTGAAGGATCAATACCAAACTTCTTGTTCTATT
AAGAAGTTTGGTATTGATCCATTTGGTTAAGTAGTGTTTTATTCACATAATCGTTTTTCA
TTTTAATTTCTTTTATTCAACTTATGAAAACCGCTGGTTATTTCATGATCGAATATCGTA
GTTTGTTCTGTACCAACCTGCATTTTATTTATATACTCTTATTCTTCAAAATAATTTGAT
TTTAGGAAAAAATCAAAGCATTTTTCTTTTTTTTTTTTTTTCCGTACAACATTTTGTTTT
ATGTACAACATCTGTATTTCAGCAGGAAAGAGAGTGAAGTAATAAAGACTAAATAAAAAA
ATAATGAATGGTGAAAATGGAATCC
>Curcuma_sp._15_JC-2013_KC441392
TGTATCTGAATTGTTAAAGAAATGTAGCAATACCCTGAAATAACAATACCCCATATCTCG
CTTAAGCGAGATATGGGGTATTGTTATTTTGTTTGATGTAATGTAATAGTATTTTCATTT
TTTGCGTATAGCATACATATTTATTTATTTTATATTGTATAACATATTTAGATTGTATAT
ATGTATATTAAATACAAATACATAAGTATATAAAGTATAAGAAATGAACTTAACGACGAG
ATTTATTATCGTTTCTTGCATGTCTCGTAAAAGACAGAGTAGGTGCAAATTCTCCCAATT
TGTGACCCACCATACGATCCGTTATATAAATAGGTAAATGTTCCTTTCCATTATGAATAG
CGATTGTATGGCCAATCATTGTGGGTATAATGGTAGATGCCCGAGACCAAGTTACTATTA
TTTCTTTCTCTTCCCTCGTGTTGAGTTTTTCAATTTTTGCCGATAAATGATTAGCTACAA
AAGGGTTTTTTTTTAGTGAACGTGTCATGTCACAGTGTATTACTCCTTTTTTTTTACATT
TTTTATTTTAAAGATTGGCATTCTATGTCCAATATCTCGATCTAAGTTAA
>Salvia_apiana_DQ667338
TTGCATTACGAGTATTGAAGGGAGATCTGGATCGACGATAGCTTCGAGGTTGTTTACCGA
TTCTGAACAAAAATCACACATCCTCAAAAACTTTTATCTATTTGTATTCCTCGTTATTTG
GGAGAAAACTATCTTGTTCTTTCCCAAATAACGAGGAAATAAAAGAAAAGTTAATCCTCA
GGAAAAGATATAAAAGATCATCATAACCTGAATGGATCTTAATAAGAAAGGTAATCTCTT
ATTTCTTTCTTCTATTTTTTTTACTAACTTTAAGATAGAAAACAAAATGTTAAAGATTTT
TTTAAATCTAACTTTTTCACTTAAATATTTATTTTTTCATTTATTTAAATTTTTAATCTT
TAGAGTAAAATATCATCTCCCCGCCTACATCGGTTCACCTAGTTCCGTCACCTAAACACT
TA
>Gentiana_occidentalis_KF533118
GACCTCGGTCTTAATCCTAGAATTCTATTATATAATTCTAATATAGGATTATTCTAATAT
AGGATTAAGAATTAAAATAAAGGAGCAATGTGGATTATTGCTCCTTTATTTTAATTCTAG
TTCGGTAAGGATTATTATTAGAAATTATTTTAAGAATATTAAAATAATCTATATTTTAAT
ATTAGTTATCAATATTGGTAACTAAGATATAAAGAAGAAAAAGAAGAATATGTTTAAAAT
GACATTACAATTATAACAAATTCTAAATAAAAAACTAGTAAAACAAAAAAATATAAAAAA
GAGTGAAAACAAAATAAAACAGTATCCAAAATGTCAAGACTAAAGAAATACAGATAGTCA
AGGG
>Cinnamomum_bejolghota_KR533134
TACTTTGGTATTAGTGTATACGAGTCGTTGAAGGATCAATACCAAACTTCTTGTTCTATT
AAGAAGTTTGGTATTGATCCATTTGGTTAACTAGTGTTTTATTCACATAATCGTTTTTCA
TTTTAATTTCTTTTATTCAACTTATGAAAACCGCTGGTTATTTCATGATCGAATATCGTA
GTTTGTTCTGTACCAACCTGCATTTTATATACTCTTATTCTTCAAAATAATTTGATTTTA
GGAAAAAATCAAAGCCTTTTTTTTTTTTTTTTTTTTTCCGTACAACTTTTTGTTTTATGT
ACAACATCTGTATTTCAGCAGGAAAGAGAGTGAAGTAATAAAGACTAAATAAAAAAATAA
TGAATGGTGAAAATGGAATCCTTTGAGAG
>Cinnamomum_parthenoxylon_KU139869
CGCCACCCATCGCCCCCCCCCCCCGCGGCATTCCCATGCCCGGGGCGGGGAGCGGAGAAT
GGCCGTCCGTGCCCGAGCCCTCGGCGCGCGGTCGGCGGAAAAAGGAGGACACCGTGCGGC
GCGACACGGCGTGTGGGGGTTGAGAGGCGATCCGTCGCCGATCGTACGTCGCGCCCGCAT
TCCGCCGCGCGGATCCACCCGCGGGACCAGACCCGCCCGCAGCCGCGGGCGCTCGGAC
>Notopterygium_forbesii_KPS0153A02I
CGCATCGTGTTGCCCCTGACCACTCTCTCCTCGAGGAGATGAGCCGGGCTGGGGGCGGAT
ATTGGCCTCCCGTGCCTTGCGGCGCTGCTGGCCCAAAAGCGAGTCTCTGGCGACGGACGT
CGTGACATTTGTGGTTGTAAAAAGACCCTATTCTTTTGTCGCACGAATACCCGTCACCTA
AGCGAGCTCGATGACCCTTCTGCGCCACAAATCGTGTGCGCTCGACTG
>Lycium_californicum_KT761092
GATCCCAGTCTAGTCTATAGGAGGTTTTGAAAAGAAAGGAGCAATAATCATTTTCTTGTT
CTATCAAGAAGGTGCTATTGCTCCTTTCTTTTTTTCTTTTTATATTATTAATTTACCAGT
ATTTTACTTATATAGACTTTTTGGTTTACATTATAGAAAAAGAAGGAGAGGGTATTTGCC
TGCATTTATTCATGATTGAGTATTCTATTTTGATTTTGTATTTATTTTAAATTGTAGAAA
TATAACTTGTTCCTCTTGTTGCTAATGTTACTATATCTTTTTTATTTCATTTCTAAAATG
TTACTATATCTTTTTTATTTCATTTCTAAAAAAAATCTAATTTTGACTTCATATTCTTAT
CTTTGAAATAAGAAAGAAGAGATATTTTCGAACTTTAATCTTTTGTTTTCGAATTTAAAT
AATGTAAAAATGGAATGTAAGTACGCGAGGGG
>Valeriana_carnosa_HQ878129
CGCATCGCGTCGCCCCCCCTCCCCGCCTCCCCCTCACCGGGGCGCGGCGTGCGGCGGGGG
GCGCGGACGATGGCCTCCCGCTCCCCCATCGGTTGCGGCTGGCCCAAAACATGGTCCCCC
GGCGGCGGACGTCACGGCGAGTGGTGGTCGAATAAGCCCTCTGTTCGCGCCGTGGCCCTC
CCCGTCTTCCGGGCGGCGTATCGACCCATACGTGCTGTCCACTGGACGGCGCTCCGA
>Lycium_californicum_KT761094
GATCCCAGTCTAGTCTATAGGAGGTTTTGAAAAGAAAGGAGCAATAATCATTTTCTTGTT
CTATCAAGAAGGTGCTATTGCTCCTTTCTTTTTTTCTTTTTATATTATTAATTTACCAGT
ATTTTACTTATATAGACTTTTTGGTTTACATTATAGAAAAAGAAGGAGAGGGTATTTGCC
TGCATTTATTCATGATTGAGTATTTTGATTTTGTATTTATTTTAAATTGTAGAAATATAA
CTTGTTCCTCTTGTTGCTAATGTTACTATATCTTTTTTATTTCATTTCTAAAAAAAATCT
AATTTTGACTTCATATTCTTATCTTTGAAATAAGAAAGAAGAGATATTTTCGAACTTTAA
TCTTTTGTTTTCGAATTTAAATAATGTAAAAATGGAATGTAAGTACGCGAGGGGGCGG
>Crataegus_wilsonii_KC173423
CGCGCCGTTGCCCCCCCTCGCCTCCCTCGGGAGCGTCGGGGGGCGGACGATGGCCTCCCG
CGCGCCACCCCGCGCGGTTGGCACAAATGCCGAGTCCCCGGCGACGAACGCCACGACAAT
CGGTGGTTGTCAGACCTCGGTTGCCTGTTGTGCGCTTTCGCCGCGCTGCGGGCGGCTCGC
GACCCCAACAACGGTTCTGCTGCGGCGGAGCTATTCAACG
>Crataegus_wilsonii_KC173422
CGCGCCGTTGCCCCCCCCTCGCCTCCCTCGGGAGCGTCGGCGGGCGGACAATGGCCTCCC
GCGCGCCACCCCGCGCGGTTGGCACAAATGCCGAGTCCCCGGCAACAAACGCCACGACAA
TCGGGGGTTGTCAAACCTCGGTTGCCTGTTGGGCGCTTTCGCCGCGCTGCGGGCGGTTCG
CGACCCCAACAACGGCTCTGCTGCGGCGGAGCTATTCAACG
>Crataegus_wilsonii_KC173421
CGCGCCGTTGCCCCCCCTCGCCTCCCTCGGGAGCGTCGGGGGGCGGACGATGGCCTCCCG
CGCGCCACCCCGCGCGGTTGGCACAAATGCCGAGTCCCCGGCGACGAACGCCACGACAAT
CGGTGGTTGTCAGACCTCGGTTGCCTGTTGTGCGCTTTCGCCGCGCTGCGGGCGGCTCGC
GACCCCAACAACGGCTCTGCTGCGGCGGAGCTATTCAACG
>Crataegus_pentagyna_KC174278
CGCGCCGTTGCCCCCCCTCGCCTCCCTCGGGAGCGTCGGCGGGCGGACGATGGCCTCCCG
CGCGCCACCCCGCGCGGTTGGCCCAAATGCCGAGTCCCCGGCGACGAACGCCACGACAGT
CGGTGGTTGACAAACCTCGGTTGCCTGTCGTGCGCTTTCGCCGCGGTGCGGGCGGCTCGC
GACCCTCGCGGCTCTGCTCCGGCCGAGCTCTTCAACG
>Gentiana_hexaphylla_KU512623
GACCTTGGTCTTAATCCTATAATCTATATTCTTAATTCTATAATATAGATTATAGGAGGT
TTTTAAACTATAAAATAAAGGAGCAATAATCCATTTCTTGTTTTATCAAGGGGACGTTAT
TGCTCCTTTATTTTATAATTTTTTTCGGTAAGGATTATTATTAGAATATGTTAATAATCT
ATATTAAAATATTAATTATCGATATTAATTATCAATATTAATTATCAATATTGGTAACTA
AGATATAAAGAAGAAAAAGAAGAATATGTTTGAAATGGCATTACAATTATAATATAACAA
ATTCTAAATAAAAAATAGTATCAAAAATTTAAAGACTAAAGAAATACGGATAGTCAAGGG
>Crataegus_wilsonii_KC173425
CGCGCCGTTGCCCCCCCTCGCCTCCCTCGGGAGCGTCGGCGGGCGGACGATGGCCTCCCG
CGCGCCACCCCGCGCGGTTGGCACAAATGCCGAGTCCCCGGCGACGAACGCCACGACAAT
CGGTGGTTGTCAGACCTCGGTTGCCTGTTGTGCGCTTTCGCCGCGCTGCGGGCGGCTCGC
GACCCCAACAACGGCTCTGCTGCGGCGGAGCTATTCAACG
>Crataegus_wilsonii_KC173424
CGCGCCGTTGCCCCCCCTCGCCTCCCTCGGGAGCGTCGGCGGGCGGACGATGTCCTCCCG
CGCGCCACCCCGCGCGGTTGGCACAAATGCCGAGTCCCCGGCGACGAACGCCACGACAAT
CGGTGGTTGTCAGACCTCGGTTGCCTGTTGTGCGCTTTCGCCGCGCTGCGGGCGGCTCGC
GACCCCAACAACGGCTCTGCTGCGGCGGAGCTATTCAACG
>Achyranthes_bidentata_KX674744
CGCATAGCGTCTCTCCCCACCTCCAAAGTGTGGAGGGGAGAGGAAGATGGCCTCCCATGC
CTCACCGGGTGTGGATGGCCTAAATTAGGAAGCCTCGGGATACGAGATGCCGCGGCGATT
GGTGGTTGTATACATGGCCTTCCCTCGTGTCGTGCATCACGTAGCCCATGGGGCCTCGTA
GGACCCTTAAAAACCTTTG
>Crataegus_pentagyna_KC174277
CGCGCCGTTGCCCCCCCTCGCCTCCCTCGGGAGCGTCGGCGGGCGGACGATGGCCTCCCG
CGCGCCACCCCGCGCGGTTGGCCCAAATGCCGAGTCCCCGGCGACGAACGCCACGACAGT
CGGTGGTTGACAAACCTCGGTTGCCTGTCGTGCGCTTTCGCCGCGGTGCGGGCGGCTCGC
GACCCTCGCGGCTCTGCTCCGGCCGAGCTCTTCAACG
>Crataegus_pentagyna_KC174276
CGCGCCGTTGCCCCCCCTCGCCTCCCTCGGGAGCGTCGGCGGGCGGACGATGGCCTCCCG
CGCGCCACCCCGCGCGGTTGGCCCAAATGCCGAGTCCCCGGCGACGAACGCCACGACAGT
CGGTGGTTGACAAACCTCGGTTGCCTGTCGTGCGCTTTCGCCGCGGTGCGGGCGGCTCGC
GACCCTCGCGGCTCTGCTCCGGCCGAGCTCTTCAACG
>Achyranthes_bidentata_KX674743
CGCATAGCGTCTCTCCCCACCTCCAAAGTGTGGAGGGGAGAGGAAGATGGCCTCCCATGC
CTCACCGGGTGTGGATGGCCTAAATTAGGAAGCCTCGGGATACGAGATGCCGCGGCGATT
GGTGGTTGTATACATGGCCTTCCCTCGTGTCGTGCATCACGTAGCCCATGGGGCCTCGTA
GGACCCTTAAAAACCTTTG
>Plantago_ovata_EF590729
ATGCTCATAACTTCCCTCTAGACCTAGCTGCTATTGAAGCTCCAACAAATGGATAAGACT
TGTTCTTCGTGTACTTAGTGTATAGGAGTTTTTGAAAATAGAATAGAGAAAATAAAGGAG
CAATCAACTCTTTCTTCTTTGATCTTTGATCGAGGTAAGGAAAGATATTGCTCCTTTATT
TTCTTTTAAATTCGTAATAGTCTTTTCTTATTTTCTTAGAATAATCAAATAAAAATAAAA
AAATCTTTTAAAAAAGACAGTTTCAAAAATTCAAGAAACTACTAAAAAAAATGAATAGAC
TTCTAGAATAAGTTCTATATTCTATTTTTCTATGTTCTAGTTCTATATTCTAGTTATAGT
AAGTTATAGGAGTTTAGG
>Bupleurum_longiradiatum_f._australe_JQ975269
AAAAAGGAGCAATAACCTCTTTCTTGTTCTATCAAGAGCGCGGTATTGCTCCTTTTTTTA
TTTATTTTTAGTTATTAGTATGAGTATTTACCTAGTTTGTTTAAAAAAATTTATACAAAC
TTTTTTTTATTTTTATTGGTTCGTTCATGATTGAGTATCATATTTGAATTCTATTCTAAA
AAGTTTGGCTATCTTATTCCCAACATTTTGGGAACGATAAAAAAAATGATTTTGAATAAT
AATAAAATAAAATAAAATTTGAATAATAAAAGAG
>Lycium_californicum_KT761098
GATCCCAGTCTAGTCTATAGGAGGTTTTGAAAAGAAAGGAGCAATAATCATTTTCTTGTT
CTATCAAGAAGGTGCTATTGCTCCTTTCTTTTTTTCTTTTTATATTATTAATTTACCAGT
ATTTTACTTATATAGACTTTTTGGTTTACATTATAGAAAAAGAAGGAGAGGGTATTTGCC
TGCATTTATTCATGATTGAGTATTCTATTTTGATTTTGTATTTATTTTAAATTGTAGAAA
TATAACTTGTTCCTCTTGTTGCTAATGTTACTATATCTTTTTTATTTCATTTCTAAAAAA
AATCTAATTTTGACTTCATATTCTTATCTTTGAAATAAGAAAGAAGAGATATTTTCGAAC
TTTAATCTTTTGTTTTCGAATTTAAATAATGTAAAAATGGAATGTAAGTACGCGAGGGG
>Salvia_schimperi_KJ584168
CGCATCGCGTCGCCCCCCACCATGTGCGGGGGCGGATACTGGCCTCCCGTGCGCCCCGGC
GCGCGGCTGGCCCAAATGCGATCCCTCGGCGACTCATGTCACGACAAGTGGTGGTTGAAA
TCTCAATCTCTTGCGCCGTCGTGCCACTGCGTCGTCCGTAAGGGCATCCATCAACGACCC
AACGGCCGGTGCGCCTCGCGGCGCCCCGACCTTCGACCG
>Eleutherococcus_gracilistylus_KPS0001A01I
CGCATCGCGTCGCCCCCCAACCATGCACTCCCTCACGGGAGTCATGACTGAGGGGCGGAT
ACTGGCCTCCCGTGTCTCACCGCGCGGTTGGCCCAAATGTGAGTCCTTGGCGACGGGCGT
CACGACAAGTGGTGGTTGTAAAAAGCCCTCTTCTCATGTCGTGCGGTGGACCGTCGCCAT
CAAAAGCTCATGTGACCCTGTTGTGCCGTCCTCGACGAGCACTCCGACCG
>Epimedium_diphyllum_AY362409
CGCACAGCGTCGCTCCCACCATTATGCCTTTGTTCTCTTATCGGGCAACTGCAACGTGGC
TTGGGAAGCGGATATTGGCCCCCCGTACCTTTGTAGGCGCGGCCGGCCTAAAATTCGGCC
CTCGGCGACGAGCGTCACGATCAGTGGTGGTTGAATAACCCCTTTGTCATAGACCGGTAT
CGTGTTGTTTCGTCGTCTATTTGGGCCACATGGACCCTTGCGTGTCGTGTAAACGACATT
CACTCTG
>Zanthoxylum_bungeanum_KPS0225A04P
ATTGAAGCGCCATCTACAAATGGATAACATTTTGATCGTTGTGTAGACGGATTTTTGAAA
ATAACGGATCAATACCGACCCCCCACGGGGGGGTCGGTATTGATCCGTTATTTAGTCGAT
TTCTTTAGTAGTTTTTTATTTACATATTTTTGTATTTTTATTTTAAGTATTTTTATGCTT
TTCTTTCTTTTCTTTGATTTAGTATGATATATTTGGTATGCACTAATACTACTAAGAAAA
TTAGAATTTTCTTAATTAGATTCTAATTTTCTAATTTTACAGTTAATTTAATAGAAAAGA
AAAGAGAAAGGTTTTAGTTTTCTGCCCTTCGATCTTCATGGATTTTCATAAGTAAGATAA
GATAAAAAAATAATGATCAATGATTGAAATGGAGATTTTTGTAGTTCAAAATTTTGTAAG
TAGCGTAGGGGCGGATGTAGCCAAGT
>Anemarrhena_asphodeloides_KPS0012A01I
CGCCTCGCGTCGCTCCGCGCACCTCGTCCCCGCACCCCGCGGGCGTCGGGTGGCGCGGAT
GCGGAGATTGGCCCCCCGTGCCTCGCGGCGCGGCGGGTCGAAGTGCGGGCCGCCGGCCGG
GTCGGACGCGGCGAGTGGTGGACGATACGCACGGCGCTGTGCGCCGCGGTCCTTGCTCTC
GGCCCAAGCGGTGCATCCTAAGGAACCCATGCCGATGGGCGCTCGTGAGCGCTCTCGGAA
CA
>Panax_quinquefolius_GQ435403
GACCCGGTCTTAGTGTATACGAGTTTTTTTGAAATAAAAAGGAGCAATAACCTCTTTCTT
GTTCTATCAAGAGGGCGGTATTGCTCCTTTTTTTATTTAGTAGTATTTGACTTACCTAGT
TTCTTTAAATAAATTTAAAAAAACGTCGTTTTATTTTTATCGGTTGGCTCATGAGTGAGT
ATCATGCTTTCGTTCTGTATTAATCATTAATCTAGAATTTAGCTACTTCTTCCCAATCTT
TATCTTTTGGGAAGTGTTTTTTAAAAAGAAAAGATAAAAATGTTGGACTTTTTACTTAGT
TAATACTTAATATTTTTATCTCGAAAATAAGAAAGATAAGAAAGAAATAATGATGAATGG
TAAAAATTTAATCTTTTGAAACGTAAGGAAAAGAATAGTAGGGG
>Prunus_spinulosa_JQ776844
CACGTCGTTGCCCCCCCAACCGATCCCTCGGGATTGGGGGGGCGGATGGTGGCCTCCCGT
GCGCTCCGCCGCGCGGTTGGCATAAATACCAAGTCCACGGCGACGCGCGCCACGACGATC
GGTGGTTGCGAAACCTCGGTTGCCCGTCGTGTGCGGCCGTCGCGCGTCGAGGACGCCAAA
AAAAGATGCTCGGCTCCGGCTCGGCTCTCAACG
>Astragalus_mongholicus_KJ999413
CATATCGTTGCCCGATGCCTATTGCAGTGTGATAGGAATTTTTAGGGCGAATGATGGCTT
CCCGTGAGCGTTGTTGCCTCGCGGCTGGTTGAAAATTGAGTCCTTGGTGGGGTGTGCCAT
GATAGATGGTGGTCGAGTTAGCACGAGACCCATCATGTGTACGCTCCCCATAATATGGCT
TCGATGACCCACATGCGTCTTTTGACTCTCATGACG
>Aralia_racemosa_U66919
NNNNNNNNNNNNNNNNNNNNNNNNNNNNNNNNTCATGGGAGTCGAGGCAGAGGGGCGGAT
ACTGGCCTCCCGTGTCTCACCGCGCGGTTGGCCCAAATGTGAGTCCTTGGCGACGGACGT
CACGACAAGTGGTGGTTGTAAAAAGCCTTCTTCTCATGTCGTGCGGTGACCCGTCGCCAG
[truncated: 3,271,912 more chars]
