# Supplementary material for: BOKP: A DNA Barcode Reference Library for Monitoring Herbal Drugs in the Korean Pharmacopeia
Source: Front Pharmacol. 2017 Dec 19;8:931. doi: 10.3389/fphar.2017.00931 (PMC5742532; doi:10.3389/fphar.2017.00931)
Supplement: Data Sheet 1 — The program codes for identification engine KP_IDE. [file DataSheet1.ZIP › KP_IDE_20170529/databases/speciesLevelBarcode/speciesLevelBarcode.fas]

>Picrasma_quassioides_KPS0164A01I
CGCATCGTCGCCCCCCTCGCGCCCGCCTCCCTGAGGCGGAGCGGTCGGGCGGAAAATGGC
CTCCCGTGTGCTCCCCGCAAGCGGTTGGCCGAAATTCGAGTCCTCGGCGACAGTTGCCGC
GACGATCGGTGGTGAAACCAAAGCCTCGAGTTACCGTCGCGCGCCGCTGTCCCCGGGCGA
AGGGCTCCTGGACCCTGATGCGCCGAACGAACGGCGCTCGCTTTG
>Ephedra_aphylla_GU968552
CAAACCACAATTCGCCCCCCGGCTCATGTCGTCGGGGGGACGGCCTTGACCGTCCGGTCC
GCCTCGGCGGTGCGGTCGGTTGAAATGCAAAAGGGGACCTTCGCATGCTCTCCGACGGTG
GGAGGTTGCGCATCGCGGCCCGCTTCCCGGGAGGGGTCGCATCCGGCACCGACTGTGCGG
GAGATGCTGCGTAAGGTTTCCCGATCGAAAAAGGACTTCACCAGAGGCGGGATTTATTCC
CGTCGCAAACG
>Fallopia_multiflora_KPS0175A02I
CGCACCGCGTCGCCCCCACCCCCTCCGGGGGATCGGGGCGGAGACTGGCCCCCCGTGCGC
CCCCGCGCGCGGCCGGCCTAAACGCAGACCCCGCGGCCGCAAAACGGCGCGACGATTGGT
GGTGTGGCCCTGCGCATCGCGTCGCGCCACGAGCGGCCCCCGGCGGCCACGGCCGACCCC
CCACGAACCGTTG
>Curcuma_longa_KF304330
ATAGCGATTGTATGGCCAATCATTGTGGGTATAATGGTAGATGCCCGAGACCAAGTTACT
ATTATTTCTTTCTCTTCCCTCGTGTTGAGTTTTTCAATTTTTGCCGATAAATGATTAGCT
ACAAAAGGGTTTTTTTTTAGTGAACGTGTCATGTCACAGTGTATTACTCCTTTTTTTTTA
CATTTTTTATTTTAAAGATTGGCATTCTATGTCCAATATCTCGATCTAAGTTAAGTATGG
AGGTCAGAATAAATACAATAATGATGAAGG
>Glycyrrhiza_inflata_KMS0125A03I
CAGACCGTTGCCCGACAACAATTGCCTCGCGATAGGTACTTTGGTTGTGCAGGGTGAATG
TTGGCTTCCCGTGAGCATTGCGGCCTCACGGTTGGCTCAAAACTGAGTCCATGGTAGGGT
TTGGCATGATCGATGGTGGTTGAGTGACGCTCGAGACCAATCATGTGTGACTCCACTGAG
TTTGGGCTCTGTAACCAATAGGCGTCTTTGAACGCTCGTGATG
>Syzygium_aromaticum_KPS0053A03I
CACATGGCGTTGCCCCTAACTCCTCGCCTTGAATTGGGCGGGCGGGACTTGGGTGCGTAC
GTTGGCCTCCCGAGATGACCTTATCCCGGTTGGCCCAAAATCGAGCGTTGGAGCGATTAG
CACCACGACATTCGGTGGTTGATGAGACCCCAATGATCAATGTCGTGCGTGTCGCTCATG
CACACGCTCCACGAATCTACCTATCACCAACG
>Aconitum_longecassidatum_JN043760
GATTTAGGTCTTGGTGCATGCCTGGCTTAGTGTATATGAGTCATTGAAGTTGCAGGAGTA
ATACCCTATTTCTTATTCTGTTAAGAGGCTGGGTATTGCTCCTGCATTTTGTTTGTATTA
AGTAAAAAATTTACTTTAACAGATTGGTGTTGGTTTGGTGAATTCTAGATTATAATACTA
TTATGATTATATGATATGATTATGTTCCTCAAAAATTTTTTTTTATTTGATAAAGCAGAG
GG
>Aconitum_longecassidatum_JN043761
GATTTAGGTCTTGGTGCATGCCTGGCTTAGTGTATATGAGTCATTGAAGTTGCAGGAGTA
ATACCCTATTTCTTATTCTGTTAAGAGGCTGGGTATTGCTCCTGCATTTTGTTTGTATTA
AGTAAAAAATTTACTTTAACAGATTGGTGTTGGTTTGGTGAATTCTAGATTATAATACTA
TTATGATTATATGATATGATTATGTTCCTCAAAAATTTTTTTTTATTTGATAAAGCAAAG
GG
>Glycyrrhiza_inflata_KMS0125A03P
CCATCTATAAATGGATAATATTTTGGTTTTAAAGAAGGATACGAGGTTTTGAAAGTAAAG
GAGTAATATCAACATTGTTGATATTACTCCCTTCTTGACTTTTACTTTTCTTAGTAGTCT
ATATATGTATATATATACATACATATTGTAATACATATGACTTCACAATGTAAAATCAGA
AAAAAAGAAATGTTTTCTTATTTTTTCTGATTTTCTCGTATTTTAGAAGACGCGTAAGAA
CTTAAAAGAGAAGAAAATAAGTGATAATGAAAAAGTCTAAATGGAAAATTAGATAATTTA
TACAT
>Rubus_tephrodes_KU881188
CACGTCGTTGCCCCCCCAAACCCCCTCGGGAGTTGGGCGGGACGGATGATGGCCTCCCGT
GTGCTCCGTCATGCGGTTGGCATAAAAAACAAGTCCTCGGCGACTAACGCCACGACAATC
GGTGGTTGTCAAACCTCTGTTGCCTATCGTGTGCGCGTGTCGAACGAGGGCTCAACGAAC
CATGCTGCATTGATTCGTCGATGCTTTCAACG
>Aconitum_scaposum_KY417324
CACACAGCGTCGCACCCCACCAACAAGGTTTGTTGGGGAGCGGATATTGGCCCCCCGGGC
CCTTGCGGGCACGGTCGGCACAAATGTTGGTCCCCGGCGGCGAGCGTCGCGGTCAGTGGT
GGTTGTATTTCTCATCCTCCAAAGACATCAAGACGCGTCGTCCTCGTTGCTCGTTGGGAC
GCATTCACCCTATGGAGCCACTTTATGTGGC
>Aconitum_scaposum_KY417325
CACACAGCGTCGCACCCCGCCAACAAGGTTTGTTGGGGAGCGGATATTGGCCCCCCGGGC
CCTTGCGGGCACGGTCGGCACAAATGTTGGTCCCCGGCGGCGAGCGTCGCGGTCAGTGGT
GGTTGTATTTCTCATCCTCCAAAGACATCAAGACGCGTCGTCCTCGTTGCTCGTTGGGAC
GCATTCACCCTATGGAGCCACTTTATGTGGC
>Aconitum_scaposum_KY417326
CACACAGCGTCGCACCCCGCCAACAAGGTTTGTTGGGGAGCGGATATTGGCCCCCCGGGY
CCTTGCGGGCACGGTCGGCACAAATGTTGGTCCCCGRCGGCGAGCGTCGCGGTCAGTGGT
GGTTGTATTTCTCATCCTCCAAAGACATCAAGACGCGTCGTCCTCGTTGCTCGTTGGGAC
GCATTCACCCTATGGAGCCACTTTATGTGGC
>Aconitum_scaposum_KY417327
CACACAGCGTCGCACCCCGCCAACAAGGTTTGTTGGGGAGCGGATATTGGCCCCCCGGGY
CCTTGCGGGCACGGTCGGCACAAATGTTGGTCCCCGRCGGCGAGCGTCGCGGTCAGTGGT
GGTTGTATTTCTCATCCTCCAAAGACATCAAGACGCGTCGTCCTCGTTGCTCGTTGGGAC
GCATTCACCCTATGGAGCCACTTTATGTGGC
>Alisma_orientale_KMS0006A03I
CGCCTCTAGGCGCTCCCCTCCCACTTGAGTTCAGCATCTTGATGTTGGCCTTGTTGGTGG
TGGATGCGGATGTTGGCCTTCCGTGGCTTTGCCGCCGCGGTGGGCTGAAGGATGTGGAGT
CGGTCCGTCCAACGTTATTGGGCATGACTGTGCTGGGTCGCTGCTGCTACTGCTCGTTGC
TCGCTGGGTGCGGCAGTCTTAGCAAATGCGGGCATCGTCGTTGTGTCGAGTAGCCTTGTT
GTCGGACTCTTACGCCAGTAAAGTTACCACGATTGGTATATCAGCGGTCACACCGTTGGT
TCCTCATATTG
>Panax_zingiberensis_U41700
CGCATCGCGTCGCCCCCCAACCCATCACTCCCTTGCGGGAGTCGAGGCGGAGGGGCGGAT
AATGGCCTCCCGTGTCTCACCGCGCGGTTGGCCCAAATGCGAGTCCTTGGCGATGGACGT
CACGACAAGTGGTGGTTGTAAAAAGCCCTCTTCTCATGTCGTGCGGTGACCTGTCGCCAG
CAAAAGCTCTCATGACCCTGTTGCGCCGTCCTCGACGCGCGCTCCGACCG
>Fritillaria_unibracteata_KMS0099A03I
CGCCTTGTTTCGCTCCGTGCCCAATGACCCTTCGGGTGCGGTCACGGATGCGGAGATTGG
CCCCCCGTGCCTCGTGTGCGGCGGGCTTAAGCGCGGGCTGTCGGCGTCGGGATGGGCACG
ACGAGTGGTGGACGGAGCACCAGCAGGATGTTGTGGCCCCCCGTCGCCTTAAGGGGCTCA
AGAGACCCGGAACGGGCGAGCCGTGCTCCGTACGAGGAGGGCGTGCCGTCTCGCAATG
>Rubus_palmensis_KM037461
CACGTCGTTGCCCCCCCCAAACCCCTCGGGAGTTGGGCGGGACGGATGATGGCCTCCCGT
GTGCTCTGTCATGCGGTTGGCATAAAAATAAGTCCTCGGCGACCAACGCCACGACAATCG
GTGGTTGTCAAACCTCTGTTGCCTATCGTGTGCGCGTGTCGAGCGAGGGCTCAGCAAACC
ATGTTGCATCGATTCGTCGATGCTTTCAACG
>Rubus_palmensis_KM037460
CACGTCGTTGCCCCCCCCAAACCCCTCGGGAGTTGGGCGGGACGGATGATGGCCTCCCGT
GTGCTCTGTCATGCGGTTGGCATAAAAATAAGTCCTCGGCGACTAACGCCACGACAATCG
GTGGTTGTCAAACCTCTGTTGCCTATCGTGTGCGCGTGTCGAGCGAGGGCTCAGCAAACC
ATGTTGCATCGATTCGTCGATGCTTTCAACG
>Asparagus_asparagoides_JX574237
GACTTTAGTCTTTATGTAGTAAGAATCGTTGAAGGAGCCATACCCAATATCTTCTTTTCG
TAAGATAGTGGGTATAGCTCCCTCCCCCGCCAATGAATGATAAGTATCTATTTCATTAAC
GACGAGATTTATTATCGTTTCTCGCATGTCTCGCGAAAGTCAGAGGAGGCGCGAATTCTC
CCAATTTGTGACCTACCATACGATCCGTTATATAAATAGGTAAATGTTCCTTTCCATTAT
GAATAGCGATTGTATGGCCAATCATTTTGGGTATAATGGTAGATGCCCGAGACCAAGTTA
CTATTATTTCTTTCTCCTCCCTCATGTTGAGTTTTTCAATTTTTCTCGATAAATGATTAG
CTACAAAAGGATTTTTTTTTAGTGAACGTGTCACAGCTGATTACTCCTTTTTTTACATTT
TAAAGATTGGCATTCTATGTCCAATAGAATATCTCGATCTAAGTATGAAGGTAAGAATAA
ATACAATAATGATGAATGGAAAAAAGAGAAAATTCTTTAGCTAGATAAGGG
>Epimedium_sagittatum_KPS0086A01I
CGCACAGCGTCGCTCCCACCATGATGCCTTTGTTCTGTTATCGGGCAACTGCAACGTGGC
TTGGGAAGCGGATATTGGCCCCCCGTACCTTTGTAGGCGCGGCCGGCCTAAAATTCGGCC
CTCGGCGACGAGCGTCACGATCAGTGGTGGTTGAATAACCCCTTTGTCATAGACCGGTAT
CGTGTTGTTTCGTCGTCTATTTGGGCCATATGGACCCTTGCGTGTCGTATAAACGACATT
CACTCTG
>Crataegus_rivularis_EU500277
GACTTTGGTCTTAATATATATGAGTTCTTGAAAGTAAAGGAGTAATAAAAAATTTCTTGT
TATATCAAGAGGTTTGTTATTGCTCCTTTACTATTTAGACTATTTAGTTTTAGTATTTTT
TTAGTTATTACTTAACTATTTGTTTTATTCTTTTTTTTTTTTTTTACTAAAAAAAAAGAA
TAAAGTTTTCAATTTAGGTTGTATTTTATCTTACAAGTAATGCTAAATGGCGGAAAAATT
ATTAA
>Ipomoea_trifida_KC621818
CGCATCGCGTCGCCCCCCGCCCGATCCTCGGTCGAGCGCGGGGTGCGGATGTTGGCCTCC
CGTGCCCCAACTCGTGGCGCGGCCGGCCTAAATGCGAGTCCTTGGCGACGGACGTCACGG
CGAGTGGTGGTCGTACCTAGCGTGCATATCTTCGAGCCGTGCCCCGTCGTTCTCGGGCGA
ACGACCCCGAACGAGCCCCCCCAGTGCGGCTCTCCGAACG
>Eriobotrya_prinoides_KR533972
GACTTTGGTCTTAGTATATATGAGTTCTTGAAAGTAAAGGAGTAATAACAAATTTCTTGT
TATATCAAGAGGTTTGTTATTGCTCCTTTACTATTTAGTTTTAGTATTTTTTTAGTTATT
ACTTAACTATGTTGTTTTATTCTTTTTTTTTTTTTACTAAAAAAAAAGAATAAAACAACA
TAGGTTGTATTTTATCTTACAAGTAATGATAAATGGCGGAAAAATTTTTAATTTGTAATA
CTACAGGGG
>Eriobotrya_prinoides_KR533973
GACTTTGGTCTTAGTATATATGAGTTCTTGAAAGTAAAGGAGTAATAACAAATTTCTTGT
TATATCAAGAGGTTTGTTATTGCTCCTTTACTATTTAGTTTTAGTATTTTTTTAGTTATT
ACTTAACTATGTTGTTTTATTCTTTTTTTTTTTTTACTAAAAAAAAAGAATAAAACAACA
TAGGTTGTATTTTATCTTACAAGTAATGATAAATGGCGGAAAAATTTTTAATTTGTAATA
CTA
>Epimedium_sagittatum_KPS0086A01P
TGTTGAGGCTCCATCTACAAATGGCTAAGACGTAGGTCTTTTTCTATTCAAGTAATTGAA
TAATTAAACTTGCATAAGAACGACCCGCCCTTTTGTAATTGTAAAGAGGTTGGGTCGTTC
TTGTGCATTGAATATTTTTTGCTTCAAACTCACATAGGCATTTTTTTGCTTTTTCAGGAA
AAGTAAAAAAAGCATTACTATAACTACCGGATTCATTCTAGATTATCCTAATGTTGTATA
TCTTCGTCAAAATTGTTTCTAATAATTTTTTTATCAAATTAAAGTGAAAATTCACTAATT
CGTATTAGTGTATTGTTTTCGAATGAATAGTCTGTCAATTTTTTTTTTGACTTTTCAAAA
AAGTATAAAGAAAAATGAAATGAAAAAAGTCATGTAATACTAAGTAGAGTGGTAGAGTGG
AAATTTCATTCTTTTGGGTTAAGAAGTTGAGAAATTAAAGGGG
>Sophora_flavescens_GQ434360
CACATCGTTGCCCCAATGCCTCAGCCCTGTTGCTAGGCATAGTAAAGGGGTGAATGTTGG
CTTCCCGTGAGCGATGCCTCACGGTTGGCTGAAAATTGAGTCCGTGGTGGAGTGCGCCGC
GATGGATGGTGGTTGAGTAAAAGCTCGAGACCGATCGTGTGTGTCACCCCTACCGGATTT
GGGACTCTTTGACCCATGAGCGGCCGTTGGCTGCCCACGACG
>Paeonia_lactiflora_KX675027
CGTATCCCGTCGCACCCCCAACCCGTCCAAACTCGGGCATGATGGCTGGTGGGAGCGGAT
ATTGGCCTCCCGTGTACTCGCGTTACGGTTGGTTTAAAATCGAGCCCCGAGCGACGAACG
TCACGACAAGTGGTGGTCTGTAATAGCTATTTCGTGTTGTGCGTTGTCTCGTCGCCCGTG
GGAGCTCACAAAGACCCCAAAGCATCGTCACGATGATGCATCCATCG
>Trichosanthes_kirilowii_KMS0217A01P
ACAACTTCCCTCTAGACCTAGCTGCTGTTGAAGTTCCATCTATCAATGGATAAGACTTCG
GTCTTAGTGTATACGAGTTCTTGAAAGTAAAGGAGCAATAACCAATTTCTTGTTTTCTCA
AGAGGATTGGTATTGCTCCTTTATTATGAATATTATGAATAAATTTTACATAAGTTTTTT
TTTCGAATTTCTACTTATACATAGTTATAGGATAGGGGGCGGATGTAGCCAAGTGGATCA
AGGCAGT
>Trichosanthes_kirilowii_KMS0217A01I
CGCATCGCTGCCCCCCCAACGCAACCCCCACTCGGGTTCGTTGCGCAGGTGGGGGCACAC
GCTGGCCTCCCGTGCGCACCGTCGCGCGGATGGCTTAAATTCGAGTCCTCGGCGCCTGTC
GTCGCGACACTACGGTGGTTGATCCAGCCTCGGTACCGCGTCGCGACCTCAGCCCGCGCA
CCTCCTCCTTGCGAGCGAGGACTCCCATGCCGACCCTCTGAACGTCGTCCCCAAAGACGA
TGCTCTCGACG
>Alisma_plantago-aquatica_JF975841
CGCCTCTAGGCGCTCCCCTCCCACTTGAGTTCAGCATCTTGATGTTGGCCTTGTTGGTGG
TGGATGCGGATGTTGGCCTTCCGTGGCTTTGCCGCCGCGGTGGGCTGAAGGATGTGGAGT
CGGTCCGTCCAACGTTATTGGGCATGACTGTGCTGGGTCGCTGCTGCTACTGCTCGTTGC
TCGCTGGGTGCGGCAGTCTTAGCAAATGCGGGCATCGTCGTTGTGTCGAGTAGCCTTGTT
GTCGGACTCTTACGCCAGTAAAGTTACCACGATTGGTATATCAGCGGTCACACCGTTGGT
TCCTCATATTG
>Lycium_californicum_KT761033
GATCCCAGTCTAGTCTATAGGAGGTTTTGAAAAGAAAGGAGCAATAATCATTTTCTTGTT
CTATCAAGAAGGTGCTATTGCTCCTTTCTTTTTTTCTTTTTATATTATTAATTTACCAGT
ATTTTACTTATATAGACTTTTTGGTTTACATTATAGAAAAAGAAGGAGAGGGTATTTGCC
TGCATTTATTCATGATTGAGTATTCTATTTTGATTTTGTATTTATTTTAAATTGTAGAAA
TATAACTTGTTCCTCTTGTTGCTAATGTTACTATATCTTTTTTATTTCATTTCTAAAAAA
AATCTAATTTTGACTTCATATTCTTATCTTTGAAATAAGAAAGAAGAGATATTTTCGAAC
TTTAATCTTTTGTTTTCGAATTTAAATAATGTAAAAATGGAATGTAAGTACGCGAGGGG
>Lycium_californicum_KT761032
GATCCCAGTCTAGTCTATAGGAGGTTTTGAAAAGAAAGGAGCAATAATCATTTTCTTGTT
CTATCAAGAAGGTGCTATTGCTCCTTTCTTTTTTTCTTTTTATATTATTAATTTACCAGT
ATTTTACTTATATAGACTTTTTGGTTTACATTATAGAAAAAGAAGGAGAGGGTATTTGCC
TGCATTTATTCATGATTGAGTATTCTATTTTGATTTTGTATTTATTTTAAATTGTAGAAA
TATAACTTGTTCCTCTTGTTGCTAATGTTACTATATCTTTTTTATTTCATTTCTAAAAAA
AATCTAATTTTGACTTCATATTCTTATCTTTGAAATAAGAAAGAAGAGATATTTTCGAAC
TTTAATCTTTTGTTTTCGAATTTAAATAATGTAAAAATGGAATGTAAGTACGCGAGGGG
>Lycium_californicum_KT761031
GATCCCAGTCTAGTCTATAGGAGGTTTTGAAAAGAAAGGAGCAATAATCATTTTCTTGTT
CTATCAAGAAGGTGCTATTGCTCCTTTCTTTTTTTCTTTTTATATTATTAATTTACCAGT
ATTTTACTTATATAGACTTTTTGGTTTACATTATAGAAAAAGAAGGAGAGGGTATTTGCC
TGCATTTATTCATGATTGAGTATTCTATTTTGATTTTGTATTTATTTTAAATTGTAGAAA
TATAACTTGTTCCTCTTGTTGCTAATGTTACTATATCTTTTTTATTTCATTTCTAAAAAA
AATCTAATTTTGACTTCATATTCTTATCTTTGAAATAAGAAAGAAGAGATATTTTCGAAC
TTTAATCTTTTGTTTTCGAATTTAAATAATGTAAAAATGGAATGTAAGTACGCGAGGGG
>Lycium_californicum_KT761030
GATCCCAGTCTAGTCTATAGGAGGTTTTGAAAAGAAAGGAGCAATAATCATTTTCTTGTT
CTATCAAGAAGGTGCTATTGCTCCTTTCTTTTTTTCTTTTTATATTATTAATTTACCAGT
ATTTTACTTATATAGACTTTTTGGTTTACATTATAGAAAAAGAAGGAGAGGGTATTTGCC
TGCATTTATTCATGATTGAGTATTCTATTTTGATTTTGTATTTATTTTAAATTGTAGAAA
TATAACTTGTTCCTCTTGTTGCTAATGTTACTATATCTTTTTTATTTCATTTCTAAAAAA
AATCTAATTTTGACTTCATATTCTTATCTTTGAAATAAGAAAGAAGAGATATTTTCGAAC
TTTAATCTTTTGTTTTCGAATTTAAATAATGTAAAAATGGAATGTAAGTACGCGAGGGG
>Angelica_decursiva_GQ434705
CGCATCGTATTGCCTGCAGACCACTCACACCTGAGAAGTTGTGACGGTTTGGGGCGCAAA
TTGGCCTCCCGTACCTTGTCGTGCGGTTGGCGGAAAAACGAGTCTCCGGCGACGGATGTC
GCGACATCGGTGGTTGTGAAAGACCCTCTTGTCTTGTCGCGCGAGTCCTCGTCATCTTAG
CGAGCTCCAGGACCCATAGGCAGCACACACTCTGTGCGCTTCGACTG
>Lycium_californicum_KT761036
GATCCCAGTCTAGTCTATAGGAGGTTTTGAAAAGAAAGGAGCAATAATCATTTTCTTGTT
CTATCAAGAAGGTGCTATTGCTCCTTTCTTTTTTTCTTTTTATATTATTAATTTACCAGT
ATTTTACTTATATAGACTTTTTGGTTTACATTATAGAAAAAGAAGGAGAGGGTATTTGCC
TGCATTTATTCATGATTGAGTATTCTATTTTGATTTTGTATTTATTTTAAATTGTAGAAA
TATAACTTGTTCCTCTTGTTGCTAATGTTACTATATCTTTTTTATTTCATTTCTAAAAAA
AATCTAATTTTGACTTCATATTCTTATCTTTGAAATAAGAAAGAAGAGATATTTTCGAAC
TTTAATCTTTTGTTTTCGAATTTAAATAATGTAAAAATGGAATGTAAGTACGCGAGGGG
>Lycium_californicum_KT761035
GATCCCAGTCTAGTCTATAGGAGGTTTTGAAAAGAAAGGAGCAATAATCATTTTCTTGTT
CTATCAAGAAGGTGCTATTGCTCCTTTCTTTTTTTCTTTTTATATTATTAATTTACCAGT
ATTTTACTTATATAGACTTTTTGGTTTACATTATAGAAAAAGAAGGAGAGGGTATTTGCC
TGCATTTATTCATGATTGAGTATTCTATTTTGATTTTGTATTTATTTTAAATTGTAGAAA
TATAACTTGTTCCTCTTGTTGCTAATGTTACTATATCTTTTTTATTTCATTTCTAAAAAA
AATCTAATTTTGACTTCATATTCTTATCTTTGAAATAAGAAAGAAGAGATATTTTCGAAC
TTTAATCTTTTGTTTTCGAATTTAAATAATGTAAAAATGGAATGTAAGTACGCGAGGGG
>Angelica_decursiva_GQ434706
CGCATCGTATTGCCTGCAGACCACTCACACCTGAGAAGTTGTGACGGTTTGGGGCGCAAA
TTGGCCTCCCGTACCTTGTCGTGCGGTTGGCGGAAAAACGAGTCTCCGGCGACGGATGTC
GCGACATCGGTGGTTGTGAAAGACCCTCTTGTCTTGTCGCGCGAGTCCTCGTCATCTTAG
CGAGCTCCAGGACCCATAGGCAGCACACACTCTGTGCGCTTCGACTG
>Lycium_californicum_KT761039
GATCCCAGTCTAGTCTATAGGAGGTTTTGAAAAGAAAGGAGCAATAATCATTTTCTTGTT
CTATCAAGAAGGTGCTATTGCTCCTTTCTTTTTTTCTTTTTATATTATTAATTTACCAGT
ATTTTACTTATATAGACTTTTTGGTTTACATTATAGAAAAAGAAGGAGAGGGTATTTGCC
TGCATTTATTCATGATTGAGTATTCTATTTTGATTTTGTATTTATTTTAAATTGTAGAAA
TATAACTTGTTCCTCTTGTTGCTAATGTTACTATATCTTTTTTATTTCATTTCTAAAAAA
AATCTAATTTTGACTTCATATTCTTATCTTTGAAATAAGAAAGAAGAGATATTTTCGAAC
TTTAATCTTTTGTTTTCGAATTTAAATAATGTAAAAATGGAATGTAAGTACGCGAGGGG
>Lycium_californicum_KT761038
GATCCCAGTCTAGTCTATAGGAGGTTTTGAAAAGAAAGGAGCAATAATCATTTTCTTGTT
CTATCAAGAAGGTGCTATTGCTCCTTTCTTTTTTTCTTTTTATATTATTAATTTACCAGT
ATTTTACTTATATAGACTTTTTGGTTTACATTATAGAAAAAGAAGGAGAGGGTATTTGCC
TGCATTTATTCATGATTGAGTATTCTATTTTGATTTTGTATTTATTTTAAATTGTAGAAA
TATAACTTGTTCCTCTTGTTGCTAATGTTACTATATCTTTTTTATTTCATTTCTAAAAAA
AATCTAATTTTGACTTCATATTCTTATCTTTGAAATAAGAAAGAAGAGATATTTTCGAAC
TTTAATCTTTTGTTTTCGAATTTAAATAATGTAAAAATGGAATGTAAGTACGCGAGGGG
>Phellodendron_amurense_KMS0162A02I
CGCATCGCTGCCCCACCCCACCCCCGCCCCGGGGGCCTGGCGGTGCGGGCGGACAATGGC
CTCCCGTGCGCTCCCCGCTCGCGGTTGGCCCAAATTCGAGTCCTCGGCGACCGGAGCCGC
GGCGATCGGTGGTGAAAACAAGCCTCTCGAGCTCACGCCGCGAGCCCGTGTCTTCCTTTT
CGGGACTCAGGGACCCTGACGCTCCGCGCGAGCGGCGCTCGCATCG
>Asparagus_schoberioides_GQ434912
GACTTTAGTCTTAATGTAGTAAGAATCGTTGAAGGAGCCATACCCAATATCTTGTTTTCG
TAAGATATTGGGTATAGCTCCCTCCCCCGCCAATGAATGATAAGTATCTATTTTTTTTTA
TTCCAAATTAACGACGAGATTTATTATCGTTTCTCGCATGTCTCGCGAAAGTCAGAGTAG
GCGCGAATTCTCCCAATTTGTGACCTACCATACGATCCGTTATATAAATAGGTAAATGTT
CCTTTCCATTATGAATAGCGATTGTATGGCCAATCATTTTGGGTATAATGGTAGATGCCC
GAGACCAAGTTACTATTATTTCTTTCTCCTCCCTCATGTTGAGTTTTTCAATTTTTCTCG
ATAAATGATTAGCTACAAAAGGATTTTTTTTTAGTGAACGTGTCACAGCTGATTACTCCT
TTTTTTACATTTTAAAGATTGGCATTCTATGTCCAATAGAATATCTCGATCTAAGTATGA
AGGTAAGAATAAATACAATAATGATGAATGGAAAAAAGAGAAAATTCTTTAGCTAGATAA
GGG
>Scrophularia_tanacetifolia_KC692585
CGCATCGCGTCGCCCCCTCCCAATCCCTTGGGACAATGGAGAGGGGCGGATATTGGCCTC
CCGTGCTCTTCGGCGCGCGGCCGGCCCAAATGTGATCCCGCGTCGACGCGAGTCGCGACC
AGTGGTGGTTGATTCCTCAACTCGCGTGCTGTCGTGCCGTATCGCGTCGTTCGTTCGGGC
ATCGTCATAGACCCAAAAGGCGCTCTAGAGTGCC
>Syzygium_aromaticum_KMS0053A03I
CACATGGCGTTGCCCCTAACTCCTCGCCTTGAATTGGGCGGGCGGGACTTGGGTGCGTAC
GTTGGCCTCCCGAGATGACCTTATCCCGGTTGGCCCAAAATCGAGCGTTGGAGCGATTAG
CACCACGACATTCGGTGGTTGATGAGACCCCAATGATCAATGTCGTGCGTGTCGCTCATG
CACACGCTCCACGAATCTACCTATCACCAACG
>Ipomoea_obscura_KR735821
GGACTCGGTCTTAGTGTATAGGAGTTTTTGAAAATAAGGGAGCAATAACCACTTTCTTGT
TCTAAACAAGATGGGGTATTGCTCCTTTATTTCTATTTCTTTTTTTTATTAAATTTTCGA
ATCAAAAAATTTAGGTTTTTCTTTGGAAATTAAGTTAAAATAAGGTAAAGAAGATAATAT
TGAATGAATGATAATATTGAATTATTCATATTGAATCTAATTTTATTTCAAATTTGAATA
AAATTTAATAAAAAAAAAATAGTCTAATTAAAATATATATTTTTTTTTTTATTTTATAAA
ATAGAAAGAATTATAAATTATACTATATATATAAAAATAGATATATAATTTATAATTAGT
AATTACAAAAAAAAGAAAATGAAAAAATAGAACATAGTCTGGGG
>Rubus_ulmifolius_x_Rubus_caesius_KM037616
CACGTCGTTGCCCCCCCCCAAACCCCTCGGGAGTTGGGCGGGACGGATGATGGCCTCCCG
TGTGCTCTGTCATGCGGTTGGCATAAAAACAAGTCCTCGGCGACTAACGCCACGACAATC
GGTGGTTGTCAAACCTCTGTTGCCTATCGTGTGCGCGTGTCGAGCGAGGGCTCAACAAAC
CATGTTGCATCGATTCGTCGATGCTTTCAACG
>Illicium_micranthum_KP689721
CGCTTTGCGTCGCTCCCCCACCTCCTTGCCCATACGGGCTTTGTGGTGTTAAGGGGAAGC
GGAGATTGGCTGCCCGTGCCATGGTTGCGTGGCCAGCCGAAAAGTGGGCCTCTGGCGTGT
TGCGACACGACGAGTGGTGGTCAAATACCCTTCTCATCGCATGGGACGTCGAGTCGCTTT
GCTAGTGGCACATGAACTCTTGGAGCCATTTCGCGGCAACCTGCA
>Illicium_micranthum_KP689720
CGCTTTGCGTCGCTCCCCCACCTCCTTGCCCATACGGGCTTTGTGGTGTTAAGGGGAAGC
GGAGATTGGCTGCCCGTGCCATGGTTGCGTGGCCAGCCGAAAAGTGGGCCTCTGGCGTGT
TGCGACACGACGAGTGGTGGTCAAATACCCTTCTCATCGCATGGGACGTCGAGTCGCTTT
GCTAGTGGCACATGAACTCTTGGAGCCATTTCGCGGCAACCTGCA
>Morinda_umbellata_JN045492
CACATTCGTGTTATTGTATAGGAGTTATTGAAAAATAAAGTAGCAATAAGGACCTCTTAT
TGCTACTTTATTTTTATTTTCTTTTTATTTTGTTTAGTATTTTACTATTTAAAATGAATT
TCTAATGATTTCATTTAGAATTTTTATTTTTTTATATTTATACTACTTTTATACTACTAG
ACGTACCTAAAATAGAGAATTCTAGATTTTAAGAATTTTTAAAGAAAGGAAAATGTTCGA
AATGGAATTTTATGAATGAAATATTAAAACATTAAAAATTAGAGTAGGG
>Gentiana_acaulis_KF544411
CGCATCGCGTCGCCCCCCAACACCGTGCATGAAATCGTGCAGGTCGTCGGAGGGGCGGAT
ATTGGCTTCCCGTGCTCCGGTGCGGCTAGCCTAAATGCAAGTCCCTTGCGACGGACACGA
CGACAAGTGGTGGTTGATTTACTCGACTAAGGTGCTGTCGCGCGCTGCCCCGTCGGATGA
GGAGACTTACTTGACCCTGATGCATACGTCGTCACGACGTCTGCCACGACCG
>Gentiana_acaulis_KF544410
CGCATCGCGTCGCCCCCCAACACCGTGCATGAAATCGTGCAGGTCGTCGGAGGGGCGGAT
ATTGGCTTCCCGTGCTCCGGTGCGGCTAGCCTAAATGCAAGTCCCTTGCGACGGACACGA
CGACAAGTGGTGGTTGATTTACTCGACTAAGGTGCTGTCGCGCGCTGCCCCGTCGGATGA
GGAGACTTACTTGACCCTGATGCATACGTCGTCACGACGTCTGCCACGACCG
>Gentiana_acaulis_KF544413
CGCATCGCGTCGCCCCCCAACACCGTGCATGAAATCGTGCAGGTCGTCGGAGGGGCGGAT
ATTGGCTTCCCGTGCTCCGGTGCGGCTAGCCTAAATGCAAGTCCCTTGCGACGGACACGA
CGACAAGTGGTGGTTGATTTACTCGACTAAGGTGCTGTCGCGCGCTGCCCCGTCGGATGA
GGAGACTTACTTGACCCTGATGCATACGTCGTCACGACGTCTGCCACGACCG
>Gentiana_acaulis_KF544412
CGCATCGCGTCGCCCCCCAACACCGTGCATGAAATCGTGCAGGTCGTCGGAGGGGCGGAT
ATTGGCTTCCCGTGCTCCGGTGCGGCTAGCCTAAATGCAAGTCCCTTGCGACGGACACGA
CGACAAGTGGTGGTTGATTTACTCGACTAAGGTGCTGTCGCGCGCTGCCCCGTCGGATGA
GGAGACTTACTTGACCCTGATGCATACGTCGTCACGACGTCTGCCACGACCG
>Gentiana_acaulis_KF544415
CGCATCGCGTCGCCCCCCAACACCGTGCATGAAATCGTGCAGGTCGTCGGAGGGGCGGAT
ATTGGCTTCCCGTGCTCCGGTGCGGCTAGCCTAAATGCAAGTCCCTTGCGACGGACACGA
CGACAAGTGGTGGTTGATTTACTCGACTAAGGTGCTGTCGCGCGCTGCCCCGTCGGATGA
GGAGACTTACTTGACCCTGATGCATACGTCGTCACGACGTCTGCCACGACCG
>Gentiana_acaulis_KF544414
CGCATCGCGTCGCCCCCCAACACCGTGCATGAAATCGTGCAGGTCGTCGGAGGGGCGGAT
ATTGGCTTCCCGTGCTCCGGTGCGGCTAGCCTAAATGCAAGTCCCTTGCGACGGACACGA
CGACAAGTGGTGGTTGATTTACTCGACTAAGGTGCTGTCGCGCGCTGCCCCGTCGGATGA
GGAGACTTACTTGACCCTGATGCATACGTCGTCACGACGTCTGCCACGACCG
>Gentiana_acaulis_KF544417
CGCATCGCGTCGCCCCCCAACACCGTGCATGAAATCGTGCAGGTCGTCGGAGGGGCGGAT
ATTGGCTTCCCGTGCTCCGGTGCGGCTAGCCTAAATGCAAGTCCCTTGCGACGGACACGA
CGACAAGTGGTGGTTGATTTACTCGACTAAGGTGCTGTCGCGCGCTGCCCCGTCGGATGA
GGAGACTTACTTGACCCTGATGCATACGTCGTCACGACGTCTGCCACGACCG
>Gentiana_acaulis_KF544416
CGCATCGCGTCGCCCCCCAACACCGTGCATGAAATCGTGCAGGTCGTCGGAGGGGCGGAT
ATTGGCTTCCCGTGCTCCGGTGCGGCTAGCCTAAATGCAAGTCCCTTGCGACGGACACGA
CGACAAGTGGTGGTTGATTTACTCGACTAAGGTGCTGTCGCGCGCTGCCCCGTCGGATGA
GGAGACTTACTTGACCCTGATGCATACGTCGTCACGACGTCTGCCACGACCG
>Gentiana_acaulis_KF544419
CGCATCGCGTCGCCCCCCAACACCGTGCATGAAATCGTGCAGGTCGTCGGAGGGGCGGAT
ATTGGCTTCCCGTGCTCCGGTGCGGCTAGCCTAAATGCAAGTCCCTTGCGACGGACACGA
CGACAAGTGGTGGTTGATTTACTCGACTAAGGTGCTGTCGCACGCTGCCCCGTCGGATGA
GGAGACTTACTTGACCCTGATGCATACGTCGTCACGACGTCTGCCACGACCG
>Gentiana_acaulis_KF544418
CGCATCGCGTCGCCCCCCAACACCGTGCATGAAATCGTGCAGGTCGTCGGAGGGGCGGAT
ATTGGCTTCCCGTGCTCCGGTGCGGCTAGCCTAAATGCAAGTCCCTTGCGACGGACACGA
CGACAAGTGGTGGTTGATTTACTCGACTAAGGTGCTGTCGCGCGCTGCCCCGTCGGATGA
GGAGACTTACTTGACCCTGATGCATACGTCGTCACGACGTCTGCCACGACCG
>Croton_zambesicus_AY971260
CGCAACATCGCTCCCAACCCATTAGGGTGCGGAATATGGCCTCCCGTGCGATTCCCTCTC
GCGGTTGGCCGAAAAGAATGGTCCTCGGCTGCGAATGCCGCGACAATCGGTGGTTGTAAG
ACCCTCGGACCCAGTCGCCGGCACGCACGCCTCTGGACAACGAGACCCCTCTGCGTCCTC
TCTGGCACGCTCACATCG
>Croton_alabamensis_var._texensis_AY971179
CGCAACATTGCTCCCAAGCGATTAGGGAGCGGAATATGGCTTCCCGTGCGTTCACCTCTC
ACGGTTGGCTGAAAAAAATGGTCCTTGGCAACGAATGCCGCGACAATCGGTGGTTGGAAG
ACCCTCGGGCACAGTCGCGCGCACGTGCGCCTTAGGACGGCGAGACCTCTATGAGTTCCT
TTCGGGAACATTCCGATCG
>Croton_alabamensis_var._texensis_AY971178
CGCAACATTGCTCCCAAGCGATTAGGGAGCGGAATATGGCTTCCCGTGCGTTCACCTCTC
ACGGTTGGCTGAAAAAAATGGTCCTTGGCAACGAATGCCGCGACAATCGGTGGTTGGAAG
ACCCTCGGGCACAGTCGCGCGCACGTGCGCCTTAGGACGGCGAGACCTCTATGAGTTCCT
TTCGGGAACATTCCGATCG
>Corydalis_yanhusuo_KMS0066A03I
CGCACCGAGTCGCCCCCATCCCTCTACTTACCGAGAGGCGGCGGGAGCGGATAGTGGCCC
CCCGTGCGCACTCCGCGCGGCCGGCCCAAACACAGGCCCCGGGAGGCCGACGTCACGATC
CGTGGTGGTTGTAAAAGACACGCCCTCGAAACCGGATCCCGTGCACGCCGCGCCGCGAAA
CCCGGAGGGCCACAGCGACCCCCCAGGGCTGTCCTTGCACCGCAAGGACGGCGCCCACTC
TG
>Senna_alata_KT308089
CGCATCGTTGCCCCAAAAACCCCGTCGTCCCTCCGGTCAATCGGAGGCGGCGAGGTGCTT
GGGCGGAAGCTGGCCTCCCGTGAGCATTGCCTTGCGGATGGCCGAAATTAGAGCCTGTGA
GGGGCAATCGCCACGTTCCACGGTGGTTGAGCAGATGCCTCGAGGCCGACCGTGCGCGAG
TTGTCCCCACGACAAGGCTGCGAGACCCTTGCGAGCAAGTAAGTGCTCCCAACG
>Crataegus_suksdorfii_KC251678
GACTTTGGTCTTAATATATATGAGTTCTTGAAAGTAAAGGAGTAATAAAAAATTTCTTGT
TATATCAAGAGGTTTGTTATTGCTCCTTTACTATTTAGTTTTAGTATTTTTTTAGTTATT
ACTTAACTATTTGTTTTATTCTTTTTTTTTTTTTTTAGTAAAAAAAAAAAAGAATAAAGT
TTTCAATTTAGGTTGTATTTTATCTTAAATTTAGGTTGTATTTTATCTTACAAGTAATGC
TAAATGGCGGAAAAATTATTAAT
>Crataegus_suksdorfii_KC251679
GACTTTGGTCTTAATATATATGAGTTCTTGAAAGTAAAGGAGTAATAAAAAATTTCTTGT
TATATCAAGAGGTTTGTTATTGCTCCTTTACTATTTAGTTTTAGTATTTTTTTAGTTATT
ACTTAACTATTTGTTTTATTCTTTTTTTTTTTTTTTAGTAAAAAAAAAAAAGAATAAAGT
TTTCAATTTAGGTTGTATTTTATCTTAAATTTAGGTTGTATTTTATCTTACAAGTAATGC
TAAATGGCGGAAAAATTATTAAT
>Paeonia_anomala_U27670
CGTATCCCGTCGCACCCCCCAACCCGTCCCAACTCGGGCATGATGGCTGGTGGGAGCGGA
TATTGGCCTCCCGTGTACTCRCGTTACGGTTGGTCTAAAATCGAGCCCCGAGCGACGAAC
GTCACGACAAGTGGTGGTCTGTAATAGCTATTTCGTGTTGTGCGTTGTCTCGTCGCCCGT
GGGAGCTCACAAAGACCCCAAAGCATCGTCACGATGATGCATCCA
>Schisandra_propinqua_JF978529
CGCTTTGCGTCGCTCCCCTCCCTCCCATTCCCCTCTTTGGGTGTATGGTGTCTGCGAGGA
GCGGATATTGGCTGCCCGTGCCATGTTTGTGCGGTCGGCTGAAAGACGGGCCCCTGGTGT
GTTGTGACACGACGAGTGGTGGTCAAATGCCCTTCTCACCGCGTGGGACGTCGAGTTGCA
TTCCTTGTGGCTCTTGGGACTCTTGGAGCCGCTTCGCGGCAACCTGCA
>Tetradium_ruticarpum_KPS0091A01I
CGCATCGTTGCCCCACCCCCACCCCCACCCCGGGGGCCTGGCGGTGCGGGCGGATAATGG
TCTCCCGTGCGCTCCCCGCTCGCGGTTGGCCCAAATTCGAGTCCTTGGCGACCGGAGCCG
CGACAATCGGTGGTGAAAAGCCTCTCGAGCTCTAGTCGCGAGCCCGCGTCTCTGTTTCAG
GACTCAGGGACCCTGATGCTCCGCGCAAGCGGTGCTCGCATCG
>Astragalus_mongholicus_JF736666
CATATCGTTGCCCGATGCCTATTGCAGTGTGATAGGAATTTTTAGGGCGAATGATGGCTT
CCCGTGAGCGTTGTTGCCTCGCGGCTGGTTGAAAATTGATTCCTTGGTGGGGTGTGCCAT
GATAGATGGTGGTCGAGTTAGCACGAGACCCATCATGTGTACGCTCCCCATAATATGGCT
TCGATGACCCACATGCGTCTTTTGACTCTCATGA
>Astragalus_mongholicus_JF736667
CATATCGTTGCCCGATGCCTATTGCAGTGTGATAGGAATTTTTAGGGCGAATGATGGCTT
CCCGTGAGCGTTGTTGCCTCGCGGCTGGTTGAAAATTGATTCCTTGGTGGGGTGTGCCAT
GATAGATGGTGGTCGAGTTAGCACGAGACCCATCATGTGTACGCTCCCCATAATATGGCT
TCGATGACCCACATGCGTCTTTTGACTCTCATGA
>Astragalus_mongholicus_JF736665
CATATCGTTGCCCGATGCCTATTGCAGTGTGATAGGAATTTTTAGGGCGAATGATGGCTT
CCCGTGAGCGTTGTTGCCTCGCGGCTGGTTGAAAATTGAGTCCTTGGTGGGGTGTGCCAT
GATAGATGGTGGTCGAGTTAGCACGAGACCCATCATGTGTACGCTCCCCATAATATGGCT
TCGATGACCCACATGCGTCTTTTGACTCTCATGA
>Zanthoxylum_gilletii_KC668115
GATTTTTATCGTTGTGTAGACGAATTTTTGAAAATAACGGATCAATACCGACCCCCCGCA
AGGGGGGTCGGTATTGATCCGTTATTGAGTCGATTTTTTTAGTAGTTTTTCATTTACATA
TTTTTATATTTTAAGTATTTTTATGCTTTTTTTCTTTTCTTTGATTTAGTATGATATTTA
GTATGATATATTTGGTATGCACTAATACTACTAAGAAAATTCTAATTTTCTTAATTAGAT
TCTAATTTTCGAATTTTACAGTTAATTTAATAGAAAAGAAAAGAGAAAGGTTGTAGTTTT
TTGTCCTTCGATCTTCTCTTCATAAGTAAGATAAGATAAAAAAATAATGATCAATGGTTG
AAATGGAGATCTTTGTAGTTCAAAATTTTGTAAATAGKGGAGGG
>Prunus_sargentii_AF179514
CACGTCGTTGCACCCCCACTACTCCCTCGGGATTGCGGGGTGCGGATGATGGCCTCCCGT
ACGCTCCGTCGCGCGGTTGGCATAAATACCAAGTCCTCGGCGACGCACGCCACGACAATC
GGTGGTTGCGAAACCTCGGTTGCCCGTCGTGTGCGGTCGTCGCGCATCGGGGGCTCGAAA
AAATGCTTGGCTCCGGCTTGGCTTTCAACG
>Prunus_sargentii_AF179512
CACGTCGTTGCACCCCCACTACTCCCTCGGGATTGCGGGGTGCGGATGATGGCCTCCCGT
ACGCTCCGTCGCGCGGTTGGCATAAATACCAAGTCCTCGGCGACGCACGCCACGACAATC
GGTGGTTGCGAAACCTCGGTTGCCCGTCGTGTGCGGTCGTCGCGCATCGGGGGCTCGAAA
AAATGCTTGGCTCCGGCTTGGCTTTCAACG
>Astragalus_mongholicus_JF736668
CATATCGTTGCCCGATGCCTATTGCAGTGTGATAGGAATTTTTAGGGCGAATGATGGCTT
CCCGTGAGCGTTGTTGCCTCGCGGCTGGTTGAAAATTGAGTCCTTGGTGGGGTGTGCCAT
GATAGATGGTGGTCGAGTTAGCACGAGACCCATCATGTGTACGCTCCCCATAATATGGCT
TCGATGACCCACATGCGTCTTTTGACTCTCATGA
>Astragalus_mongholicus_JF736669
CATATCGTTGCCCGATGCCTATTGCAGTGTGATAGGAATTTTTAGGGCGAATGATGGCTT
CCCGTGAGCGTTGTTGCCTCGCGGCTGGTTGAAAATTGAGTCCTTGGTGGGGTGTGCCAT
GATAGATGGTGGTCGAGTTAGCACGAGACCCATCATGTGTACCCTCCCCATAATATGGCT
TCAATGACCCACATGCGTCTTTTGACTCTCATGA
>Angelica_laxifoliata_JX022919
CGCATCGTATTGCCCACAAACCACTCACACCTGAGAAGGTGTGCCGGTTTGGGGCGGAAA
TTGGCCTCCCGTACCTTGTCGTGCGGTTGGCGGAAAAACGAGTCTCCGGCGATGGACGTC
GCGACATCGGTGGTTGTAAAAGACCCTTTTGTCTTGTCGCGCGAATCCTCGTCATCTTAG
CGAGCTCCAGGACCCTTAGGCAGCACATACTCTGTGCGCTTCGATTG
>Angelica_laxifoliata_JX022918
CGCATCGTATTGCCCACAAACCACTCACACCTGAGAAGGTGTGCCGGTTTGGGGCGGAAA
TTGGCCTCCCGTACCTTGTCGTGCGGTTGGCGGAAAAACGAGTCTCCGGCGATGGACGTC
GCGACATCGGTGGTTGTAAAAGACCCTTTTGTCTTGTCGCGCGAATCCTCGTCATCTTAG
CGAGCTCCAGGACCCTTAGGCAGCACATACTCTGTGCGCTTCGATTG
>Prunus_mume_AY500621
GACTTTGGTCTTAGTATATACGAGTTCTTGAAAGTAAAGGAGCAATAATAAATTTCTTGT
TATATCAAGAGGTTTGTTATTGCTCCTTTACTATTTAGTATTTTTTTTATTTACTACTTA
ACTTTACTTTACTATATTGTTCTATATTTTATTTTTTTTTAGTTAATTTACTACAAAATT
TAATTAAAATATTAAAAGTTTCAGTTTATTTTATGTTGTATTTTATCTTACAAGTAATGA
TAAATGGTGTAAATATTTGTAATAGTAAAGGG
>Angelica_dahurica_U78476
ATTGTATTGCCCACAAACCAGTCACACCTGAGAAGTTGTGCCGGTTTGGGGCGGAAATTG
GCCTCCCGTACCTTGTCGTGCGGTTGGCGGAAAAATGAGTCTCCGGCGATGGACGTCGCG
ACATCGGTGGTTGTAAAAGACCCTCTTGTCTTGTCGCGTGAATCCTCGTCATCTTAGAGA
GCTCCAGGACCCTTAGGCAGCACGTACTCTGTGCGCTTCGA
>Gentiana_crassicaulis_JX966288
CGCATCGCGTCGCCCCCCCAACACCGTGCATGAAACATTGCCGGTTGTCGGAGGGGCGGA
TATTGGCTTCCCGTGCTTCGGTGCGGCTGGCCTAAATGCAAGTCCCTTGCGACGGACACG
ACGACAAGTGGTGGTTGATTGCCTCAACTAAGGTGCTGTCGCGCGTTACCCCGTCGGATG
AGGAGACTTCTTTGACCCTAATGCAAGCGTTGTCACGACGCCTGCCACGACCG
>Gentiana_crassicaulis_JX966289
CGCATCGCGTCGCCCCCCCAACACCGTGCATGAAACATTGCCGGTTGTCGGAGGGGCGGA
TATTGGCTTCCCGTGCTTCGGTGCGGCTGGCCTAAATGCAAGTCCCTTGCGACGGACACG
ACGACAAGTGGTGGTTGATTGCCTCAACTAAGGTGCTGTCGCGCGTTACCCCGTCGGATG
AGGAGACTTCTTTGACCCTAATGCAAGCGTTGTCACGACGCCTGCCACGACCG
>Gentiana_crassicaulis_JX966284
CGCATCGCGTCGCCCCCCCAACACCGTGCATGAAACATTGCCGGTTGTCGGAGGGGCGGA
TATTGGCTTCCCGTGCTTCGGTGCGGCTGGCCTAAATGCAAGTCCCTTGCGACGGACACG
ACGACAAGTGGTGGTTGATTGCCTCAACTAAGGTGCTGTCGCGCGTTACCCCGTCGGATG
AGGAGACTTCTTTGACCCTAATGCAAGCGTTGTCACGACGCCTGCCACGACCG
>Gentiana_crassicaulis_JX966285
CGCATCGCGTCGCCCCCCCAACACCGTGCATGAAACATTGCCGGTTGTCGGAGGGGCGGA
TATTGGCTTCCCGTGCTTCGGTGCGGCTGGCCTAAATGCAAGTCCCTTGCGACGGACACG
ACGACAAGTGGTGGTTGATTGCCTCAACTAAGGTGCTGTCGCGCGTTACCCCGTCGGATG
AGGAGACTTCTTTGACCCTAATGCAAGCGTTGTCACGACGCCTGCCACGACCG
>Gentiana_crassicaulis_JX966286
CGCATCGCGTCGCCCCCCCAACACCGTGCATGAAACATTGCCGGTTGTCGGAGGGGCGGA
TATTGGCTTCCCGTGCTTCGGTGCGGCTGGCCTAAATGCAAGTCCCTTGCGACGGACACG
ACGACAAGTGGTGGTTGATTGCCTCAACTAAGGTGCTGTCGCGCGTTACCCCGTCGGATG
AGGAGACTTCTTTGACCCTAATGCAAGCGTTGTCACGACGCCTGCCACGACCG
>Gentiana_crassicaulis_JX966287
CGCATCGCGTCGCCCCCCCAACACCGTGCATGAAACATTGCCGGTTGTCGGAGGGGCGGA
TATTGGCTTCCCGTGCTTCGGTGCGGCTGGCCTAAATGCAAGTCCCTTGCGACGGACACG
ACGACAAGTGGTGGTTGATTGCCTCAACTAAGGTGCTGTCGCGCGTTACCCCGTCGGATG
AGGAGACTTCTTTGACCCTAATGCAAGCGTTGTCACGACGCCTGCCACGACCG
>Gentiana_crassicaulis_JX966280
CGCATCGCGTCGCCCCCCCAACACCGTGCATGAAACATTGCCGGTTGTCGGAGGGGCGGA
TATTGGCTTCCCGTGCTTCGGTGCGGCTGGCCTAAATGCAAGTCCCTTGCGACGGACACG
ACGACAAGTGGTGGTTGATTGCCTCAACTAAGGTGCTGTCGCGCGTTACCCCGTCGGATG
AGGAGACTTCTTTGACCCTAATGCAAGCGTTGTCACGACGCCTGCCACGACCG
>Gentiana_crassicaulis_JX966281
CGCATCGCGTCGCCCCCCCAACACCGTGCATGAAACATTGCCGGTTGTCGGAGGGGCGGA
TATTGGCTTCCCGTGCTTCGGTGCGGCTGGCCTAAATGCAAGTCCCTTGCGACGGACACG
ACGACAAGTGGTGGTTGATTGCCTCAACTAAGGTGCTGTCGCGCGTTACCCCGTCGGATG
AGGAGACTTCTTTGACCCTAATGCAAGCGTTGTCACGACGCCTGCCACGACCG
>Gentiana_crassicaulis_JX966282
CGCATCGCGTCGCCCCCCCAACACCGTGCATGAAACATTGCCGGTTGTCGGAGGGGCGGA
TATTGGCTTCCCGTGCTTCGGTGCGGCTGGCCTAAATGCAAGTCCCTTGCGACGGACACG
ACGACAAGTGGTGGTTGATTGCCTCAACTAAGGTGCTGTCGCGCGTTACCCCGTCGGATG
AGGAGACTTCTTTGACCCTAATGCAAGCGTTGTCACGACGCCTGCCACGACCG
>Gentiana_crassicaulis_JX966283
CGCATCGCGTCGCCCCCCCAACACCGTGCATGAAACATTGCCGGTTGTCGGAGGGGCGGA
TATTGGCTTCCCGTGCTTCGGTGCGGCTGGCCTAAATGCAAGTCCCTTGCGACGGACACG
ACGACAAGTGGTGGTTGATTGCCTCAACTAAGGTGCTGTCGCGCGTTACCCCGTCGGATG
AGGAGACTTCTTTGACCCTAATGCAAGCGTTGTCACGACGCCTGCCACGACCG
>Plantago_lanceolata_KT695216
CGCATCGCGTCGTCCCCTCCCATTCCCTCACGGGTTTGGTTATGGGACGGATAATGGCTT
CCCGTTAGCTCGGTTAGCCCAAAAAGGATCCCTCATCGACGGATGTCACAACCAGTGGTG
GTTGAAAGATCATTGGTGCTGTTGTGCTTCACCCTGTCGCTTGCTAGGGCATCGTCATAA
ACTAACGGCGTGTAATGCGCCTTCGACCG
>Gentiana_manshurica_KX675111
CGCATCGCGTCGCCCCCCCAACACCGTGCATGAAACATTGCCGGTTGTCAGAGGGGCGGA
TATTGGCTTCCCGTGCTTCGGTGCGGCTGGCCTAAATGCAAGTCCCTTGCGACGGACACG
ACGACAAGTGGTGGTTGATTGCCTCAACTAAGGTGCTGTCGCGCGTTGCCCCGTCGGATG
AGGAGACTTTCATGACCCTAATGCACGTGTCGTCACGACGCCTGCCACGACCG
>Gentiana_manshurica_KX675110
CGCATCGCGTCGCCCCCCCAACACCGTGCATGAAACATTGCCGGTTGTCAGAGGGGCGGA
TATTGGCTTCCCGTGCTTCGGTGCGGCTGGCCTAAATGCAAGTCCCTTGCGACGGACACG
ACGACAAGTGGTGGTTGATTGCCTCAACTAAGGTGCTGTCGCGCGTTGCCCCGTCGGATG
AGGAGACTTTCATGACCCTAATGCACGTGTCGTCACGACGCCTGCCACGACCG
>Ephedra_minuta_AY755742
CAAACCACAATTCGCCCCCCGGCTCATGTCATCGGGGGGACGGNCTTGACCGTCCGGTCC
GCCTCGGCGGTGCGGTCGGTTGAAATGCAAAAGGGGACCTTCGCATGCTCTCCGACGGTG
GGAGGTTGCGCATCGCGGCCCGCTTCCCGGGAGGGGTCGCATCCGGCACCGGCCGTGCGG
GAGATGCTGCGCGAGGTTTCCCGATCGAAAAAGGACTTCACCAAAGGCGGGAGTTATTCC
CGTCACAAACG
>Alisma_plantago-aquatica_JF780977
CGCCTCTAGGCGCTCCCCTCCCACTTGAGTTCAGCATCTTGATGTTGGCCTTGTTGGTGG
TGGATGCGGATGTTGGCCTTCCGTGGCTTTGCCGCCGCGGTGGGCTGAAGGATGTGGAGT
CGGTCCGTCCAACGTTATTGGGCATGACTGTGCTGGGTCGCTGCTGCTACTGCTCGTTGC
TCGCTGGGTGCGGCAGTCTTAGCAAATGCGGGCATCGTCGTTGTGTCGAGTAGCCTTGTT
GTCGGACTCTTACGCCAGTAAAGTTACCACGATTGGTATATCAGCGGTCACACCGTTGGT
TCCTCATATTG
>Coptis_chinensis_KMS0062A01I
CGCACAGCGTCGCACCCCGCCACTCCTGCTGGACGGGGAGCGGAGATTGGCCCCCCGGGC
ACCCGCTGCACGGCCGGCTCAAATGACTGTCCCCGGCGACGAGCGTCGCTATTATCGTGG
TGGATCAAAGCTGAGATAAGGCGTTCTCGCCGCCACAGTAGGGACAGATCGACCCCCGGA
CGCCGTCACCGACGGCGCTCACCCTG
>Gastrodia_elata_KPS0103A03I
CACATTATGTCGCTCCGCGCCCGAGCGCACGCCGTCGGCACGGAGATGCAGACTGGCTCC
TCACGCTTACTGGCGCAGTTGGGCTGAAGTGCGAGTTGCACCACTCTCGCTGTGGTTGGG
GCCGACAAGGGTGGGAGGAAACATTGTGTGCCTCAGACATTTGTCTTGCGCCGCGGCCCA
CGGGGGCAGGTTGCGCTCTCGAGATCTCGAATCCCTGCACCGCACGCCCACGGCAGCTAG
GAATG
>Plantago_asiatica_KPS0166A03I
CGCATCGCGTCGCCCCCTACACCAATTTGGTGAGGGGGCGGATAATGGCATCCCGTTAGC
TCGGTTTGCCCAAAAAGGATCCCTCATCGATGGATGTCACAACCAGTGGTGGTTGAAAGA
TCATTGGTGCCGTTGTGCTTCACTCCGTCGCATGCTTGGGCATCGTTACAAAACAATGGT
GCTAACGCGCCTTCGACCG
>Trichosanthes_kirilowii_KX674845
CGCATCGCTGCCCCCCCAACGCAACCCCCACTCGGGTTCGTTGCGCAGGTGGGGGCACAC
GCTGGCCTCCCGTGCGCACCGTCGCGCGGATGGCTTAAATTCGAGTCCTCGGCGCCTGTC
GTCGCGACACTACGGTGGTTGATCCAGCCTCGGTACCGCGTCGCGACCTCAGCCCGCGCA
CCTCCTCCTTGCGAGCGAGGACTCCCATGCCGACCCTCTGAACGTCGTCCCCAAAGACGA
TGCTCTCGACG
>Perilla_frutescens_var._crispa_KPS0159B01I
CGCATCGCGTCGCCCCCCTCCCCGCGCTGAGCGCTCGTGAGGGGGGCGGATATTGGCCCC
CCGTGCGCCCTGGCGTGCGGTCGGCCCAAATGCGATCCCTCGACGACTCGTGTCGCGACT
AGTGGTGGTTGAATAGCTCAATCTCGTGTCTTGTCGTGCTACCGCGTCGTCCGAATGGGA
ATCGAACAACGACCCAACGGTGTTCGTGCGTTACCGCACCGCACCTTCGACCG
>Coptis_chinensis_KMS0062A01P
TTAGTGTACGCGAGTTTTAGTGTATATGAGTTGTTGAAGTTGCAGGAGTAATACCAAAAT
TCTTGTTTTGTTAAGAATTTTGGTATTACTCCTGCATTTTTTTTTTTTTTTAGTAAAAAT
AAGAAAATAGAATAGATCTTTGGAAAATTCTTGATTATAATATGTTCTGTATTATTTTCT
TATAAAATAATATTATATATAATACAATCTAAATATGTTCTTAACACTTTTTATTTTTAT
AAAG
>Angelica_dahurica_KPS0013A01P
GACCGGGTTTTAGTATATACGAGTTTTTTGAAATAAAAAAAAAGCAATACCGCCCTCTTG
TTCTATCAAGAGGGCGGTATTTCTTCTTTTTATATTTCAGACTGTTTTAGATAAACAAAT
ATTTTTGAATGATCAAAAAGGAATCCTTTTTTTTTCTTTAATAAATATAAATAATTAATA
AATAAATAAAAGAAAATTGGCG
>Imperata_cylindrica_var._major_KPS0116A02I
CAAAAGACACTCCCAACCCACCCTCGGGGAGGGACGTGGTGTTTGGACCCCCGCGCCGCA
GGGCGCGGTGGGCCGAAGTTGGGGCTGCCGGCGAACCGCGCCGGGCACAGCACGTGGTGG
GCGACATCAGTTGTTCTCGGTGCAGCGCCCCGGCGCGCGGCCGGCGTGTCGGCCCTAAGG
ACCCATCGAGCACCGCAGCGCATCGCCGCTCGGACC
>Asparagus_arborescens_JX574273
GACTTTAGTCTTAATGTAGTAAGAATCGTTGAAGGAGCCATACCCAATATCTTGTTTTCG
TAAGATATTGGGTATAGCTCCCTCCCCCGCCAATGAATGATAAGTATCTATTTTATTCCA
TTAACGACGAGATTTATTATCGTTTCTCGCATGTCTCGCGAAAGTCAGAGTAGGCGCGAA
TTCTCCCAATTTGTGACCTACCATACGATCCGTTATATAAATAGGTAAATGTTCCTTTCC
ATTATGAATAGCGATTGTATGGCCAATCATTTTGGGTATAATGGTAGATGCCCGAGACCA
AGTTACTATTATTTCTTTCTCCTCCCTCATGTTGAGTTTTTCAATTTTTCTCGATAAATG
ATTAGCTACAAAAGGATTTTTTTTTAGTGAACGTGTCACAGCTGATTACTCCTTTTTTTA
CATTTTAAAGATTGGCATTCTATGTCCAATAGAATATCTCGATCTAAGTATGAAGGTAAG
AATAAATACAATAATGATGAATGGAAAAAAGAGAAAATTCTTTAGCTAGATAAGGG
>Asparagus_arborescens_JX574272
GACTTTAGTCTTAATGTAGTAAGAATCGTTGAAGGAGCCATACCCAATATCTTGTTTTCG
TAAGATATTGGGTATAGCTCCCTCCCCCGCCAATGAATGATAAGTATCTATTTTATTCCA
TTAACGACGAGATTTATTATCGTTTCTCGCATGTCTCGCGAAAGTCAGAGTAGGCGCGAA
TTCTCCCAATTTGTGACCTACCATACGATCCGTTATATAAATAGGTAAATGTTCCTTTCC
ATTATGAATAGCGATTGTATGGCCAATCATTTTGGGTATAATGGTAGATGCCCGAGACCA
AGTTACTATTATTTCTTTCTCCTCCCTCATGTTGAGTTTTTCAATTTTTCTCGATAAATG
ATTAGCTACAAAAGGATTTTTTTTTAGTGAACGTGTCACAGCTGATTACTCCTTTTTTTA
CATTTTAAAGATTGGCATTCTATGTCCAATAGAATATCTCGATCTAAGTATGAAGGTAAG
AATAAATACAATAATGATGAATGGAAAAAAGAGAAAAT
>Aconitum_longecassidatum_JN043756
GATTTAGGTCTTGGTGCATGCCTGGCTTAGTGTATATGAGTCATTGAAGTTGCAGGAGTA
ATACCCTATTTCTTATTCTGTTAAGAGGCTGGGTATTGCTCCTGCATTTTGTTTGTATTA
AGTAAAAAATTTACTTTAACAGATTGGTGTTGGTTTGGTGAATTCTAGATTATAATACTA
TTATGATTATATGATATGATTATGTTCCTCAAAATTTTTTTTTTTATTTGATAAAGCAGA
GGG
>Rubus_saxatilis_AF055747
CACGTCGTTGCCCCCCCAACCCCCTCGGGAGTTGGGCGGGACGGATGATGGCCTCCCGTG
TGCTTCGTCATGCGGTTGGCATAAAAAATAAGTCCTCGGCGACTAACGCCACGACAATCG
GTGGTTGTCAAACCTCTGTTGCCTATCGTGTGCGCGTGTCGAACGAGGGCTCAATGAACC
ATGCTGCATTGATTCGTCGATGCTTTCAACG
>Rubus_saxatilis_AF055746
CACGTCGTTGCCCCCCCAACCCCCTCGGGAGTTGGGCGGGACGGATGATGGCCTCCCGTG
TGCTTCGTCATGCGGTTGGCATAAAAAATAAGTCCTCGGCGACTAACGCCACGACAATCG
GTGGTTGTCAAACCTCTGTTGCCTATCGTGTGCGCGTGTCGAACGAGGGCTCAATGAACC
ATGCTGCATTGATTCGTCGATGCTTTCAACG
>Eriobotrya_japonica_KPS0088A03I
CACGCCGTCGCCATCCCCGCGCCTTCCTCGGGAGCGTCGGGGAGGGCGGACGATGGCCTC
CCGTGCCCCATCCCGCGCGGTTGGCCCAAATGCCGAGTCCTCGGCGACGAACGCCACGAC
GGTCGGTGGTTGTCAAACCTCGGTTGCCTGTTGTGCGCAGTCGTCGCGCTCCGAGCGTCT
CGCGACGATCGCTGCTCTGCACCGACGGAGCTTTCAACG
>Trichosanthes_rosthornii_KPS0218A03P
ACAACTTCCCTCTAGACCTAGCTGCTGTTGAAGTTCCATCTATCAATGGATAAGACTTCG
GTCTTAGTGTATACGAGTTCTTGAAAGTAAAGGAGCAATAACCAATTTCTTGTTTTCTCA
AGAGGATTGGTATTGCTCCTTTATTATGAATAAATTTTACATAAGTTTTTTTTTTCGAAT
TTCTACTTATACATAGTTATAGGATAGGGGGCGGATGTAGCCAAGTGGATCAAGGCAGT
>Aster_tataricus_JN543748
CGCATCGCGTCGCTCCCACCATTCCTTCCTTCGGGATGCTTGGTTGGGGGCGGATAATGG
CCTCCCGTTCCTCACCGAGCGGTTGACCAAAATAAAAGTCCCCTTTGATGGATGCACGAC
TAGTGGTGGTTGACAAAACCCGGTATTGTGTCGTGTGTCATGTCGAAAGGGTGCATCTTA
GTAGACCCAACGCGTTGTCACGAAGCAACGCATCGACC
>Picrasma_quassioides_GQ434548
CGCATCGTCGCCCCCCTCGCGCCCGCCTCCCTGAGGCGGAGCGGTCGGGCGGAAAATGGC
CTCCCGTGTGCTCCCCGCAAGCGGTTGGCCGAAATTCGAGTCCTCGGCGACAGTTGCCGC
GACGATCGGTGGTGAAACCAAAGCCTCGAGTTACCGTCGCGCGCCGCTGTCCCCGGGCGA
AGGGCTCCTGGACCCTGATGCGCCGAACGAACGGCGCTCGCTTTG
>Dioscorea_japonica_var._pilifera_JQ260360
GACTTTTGTCTTAATGTATATGAATCGTTGAAGGAGCAATATCAATATCTTGTTCGAGCA
AGAAGTTTGGTATTGCTCCCCTTTTCAATTTTTCCCGATAAATGATCAACTACAAAAGGA
TTTTTTTTTAGTGAACGTGTCACAGCGGATTACTCCTTTATTTTTTACATTTTTAAGATT
GGCATTGTATGTTCAATATCTCGATCTAATAAGGTAAGAATAAATTTAAATACAATAATG
ATGAATGGAAAAAGAGAAAATCCT
>Dioscorea_japonica_var._pilifera_JQ260361
GACTTTTGTCTTAATGTATATGAATCGTTGAAGGAGCAATATCAATATCTTGTTCGAGCA
AGAAGTTTGGTATTGCTCCCCTTTTCAATTTTTCCCGATAAATGATCAACTACAAAAGGA
TTTTTTTTTAGTGAACGTGTCACAGCGGATTACTCCTTTATTTTTTACATTTTTAAGATT
GGCATTGTATGTTCAATATCTCGATCTAATAAGGTAAGAATAAATTTAAATACAATAATG
ATGAATGGAAAAAGAGAAAATCCT
>Trichosanthes_rosthornii_KPS0218A03I
CGCATCGCTGCCCCCCCAACGCAACCCCCACTCGGGTTCGTTGCGCAGGTGGGGGCACAC
GCTGGCCTCCCGTGCGCACCGTCGCGCGGATGGCTTAAATTCGAGTCCTCGGCGCCTGTC
GTCGCGACACTACGGTGGTTGATCCAGCCTCGGTACCGCGTCGCGACCTCAGCCCGCGCA
CCTCCTCCTTGCGAGCGAGGACTCCCATGCCGACCCTCTGAACGTCGTCCCCAAAGACGA
TGCTCTCGACG
>Crataegus_maximowiczii_KC173406
CGCGCCGTTGCCCCCCTCGCCTCCCTCGGGAGCGTCGGCGGGCGGACGATGGCCTCCCGC
GCGCCACCCCGCGCGGTTGGCACAAATGCCGAGTCCCCGGCGACGAACGCCACGACAATC
GGTGGTTGTCAGACCTCGGTTGCCTGTTGTGCGCTTTCGCCGCGCTGCGGGCGGCTCGCG
ACCCCAACAACGGCTCTGCTGCGGCGGAGCTATTCAACG
>Cibotium_barometz_KPS0044A03P
TATCTGTCTGGTTATGCAGTATAACTGAATACCAAACCTTTTAGTTTTAAAAGGTTTGGT
ATCCAATGAGGGTTCGTTAGATAAAACGAATAGAAAGAATGGTAATGGTTTGTCAGAATC
TTACAATCATCAGTTTCCAATCTTGAATTCTGAAGAATCTTTGGAATACTCTTCTGCGGC
TATATATATAGATATATATAGATATTCCTGTTCTGATTCACAGAATGCTTGTAATCTACC
AATCATTTGAATAGAGTGGGAGTACGTTCTTCATATCACAGATTTACTATTGTCTCGTTA
TATACATAACTAATATGTATGTGTATCAATCGAAGGACCCTAATATCTTAATAGATAGAT
CCTGTTCCCTTTCACATTCAGGGAGCCGAGTAGCAGAAGG
>Crataegus_maximowiczii_KC173409
CGCGCCGTTGCCCCCCTTCGCCTCCCTCGGGAGCGTCGGCGGGCGGACGATGGCCTCCCG
CGCGCCACCCCGCGCGGTTGGCACAAATGCCGAGTCCCCGGCGACGAACGCCACGACAAT
CGGTGGTTGTCAGACCTCGGTTGCCTGTTGTGCGCTTTCGCCGCGCTGCGGGCGGCTCGC
GACCCCAACAACGGCTCTGCTGCGGCGGAGCTATTCAACG
>Crataegus_maximowiczii_KC173408
CGCGCCGTTGCCCCCCCTCGCCTCCCTCGGGAGCGTCGGCGGGCGGACGATGGCCTCCCG
CGCGCCACCCCGCGCGGTTGGCACAAATGCCGAGTCCCCGGCGACGAACGCCACGACAAT
CGGTGGTTGTCAGACCTCGGTTGCCTGTTGTGCGCTTTCGCCGCGCTGCGGGCGGCTCGC
GACCCCAACAACGGCTCTGCTGCGGCGGAGCTATTCAACG
>Swertia_macrosperma_JN047291
GACCCCGGTCTTAATCATATAATAAGGTTTTGAAAAAATAAAGGAGCAATAACGTCCCCT
TGATAAAACAAGAAGTCGATTGTTGCTCCTTTATTTTCTGTTTGATTGCTCTAAGGATTA
TTATTAGAATAGATTAATAATCTATATTAACATGGTAACTAGTAAACTCCGGCACAACTA
AGAAAAAGAAGGATATGCTTGAAATGACATTAGAATTCTAACTAATTCAAAACAAAAAAA
TCGAAAAAAAATTAAATAGTATAAGAAATTTAAAGAGTAAAGAAATACAGATAGCCAAGG
GG
>Rosa_helenae_KJ575492
GACTTTGGTCTTAGTATATATGAGTTCGTGAAAGTTTTGAAAGTAAAGGAGCAATACTAA
AATTCTTGTTATATCAAGAGGTTTGGTGTTGCTCCTTTACCATATTACTTTAATTATTAA
TTCAAATTATTACTATAATTAAATTAGTATTTTAGTACTATTTTTTTTTTTTTTACTAAA
AGATTAAAATAAAAGGGTTTCCATTTATGTTGTATTCTCTTTTACAAGTAATGATAAATG
GTGGAAATATTTGTAATTTCTATTTTTATTTAATTTAAATAGTACAA
>Rosa_multiflora_var._cathayensis_KM353045
CACGTCGTTGTCGGGAGTTGGATGGGACGGATGATGGCCTCCCGTGTGCTCAGTCACGCG
GTTGGCATAAATACCAAGTCCTCGGCGACCAACGCCACGACAATCGGTGGTTGTCAAACC
TCGGTTTCCTGTCGTGCGCGTCTGTTGATCAAGTGCTTTCTTAAACAATGCGTGTCGATC
CGTCGATGCTTTCAAC
>Rosa_multiflora_var._cathayensis_KM353047
CACGTCGTTGTCGGGAGTTGGATGGGACGGATGATGGCCTCCCGTGTGCTCAGTCACGCG
GTTGGCATAAATACCAAGTCCTCGGCGACCAACGCCACGACAATCGGTGGTTGTCAAACC
TCGGTTTCCTGTCGTGCGCGTCTGTTGATCGAGTGCTTTCTTAAACAATGCGTGTCGATC
CGTCGATGCTTTCAAC
>Rosa_multiflora_var._cathayensis_KM353046
CACGTCGTTGTCGGGAGTTGGATGGGACGGATGATGGCCTCCCGTGTGCTCAGTCACGCG
GTTGGCATAAATACCAAGTCCTCGGCGACCAACGCCACGACAATCGGTGGTTGTCAAACC
TCGGTTTCCTGTCGTGCGCGTCTGTTGATCGAGTGCTTTCTTAAACAATGCGTGTCGATC
CGTCGATGCTTTCAAC
>Rosa_multiflora_var._cathayensis_KM353049
CACGTCGTTGTCGGGAGTTGGATGGGACGGATGATGGCCTCCCGTGTGCTCAGTCACGCG
GTTGGCATAAATACCAAGTCCTCGGCGACCAACGCCACGACAATCGGTGGTTGTCAAACC
TCGGTTTCCTGTCGTGCGCGTCTGTTGATCAAGTGCTTTCTTAAACAATGCGTGTCGATC
CGTCGATGCTTTCAAC
>Rosa_multiflora_var._cathayensis_KM353048
CACGTCGTTGTCGGGAGTTGGATGGGACGGATGATGGCCTCCCGTGTGCTCAGTCACGCG
GTTGGCATAAATACCAAGTCCTCGGCGACCAACGCCACGACAATCGGTGGTTGTCAAACC
TCGGTTTCCTGTCGTGCGCGTCTGTTGATCAAGTGCTTTCTTAAACAATGCGTGTCGATC
CGTCGATGCTTTCAAC
>Rosa_rubus_KJ575491
GACTTTGGTCTTAGTATATATGAGTTCGTGAAAGTTTTGAAAGTAAAGGAGCAATACTAA
AATTCTTGTTATATCAAGAGGTTTGGTGTTGCTCCTTTACCATATTACTTTAATTATTAA
TTAAAATTATTACTATAATTAAATTAGTATTTTAGTACTATTTTTTTTTTTTTTTACTAA
AAGATTAAAATAAAAGGGTTTCCATTTATGTTGTATTCTCTTTTACAAGTAATGATAAAT
GGTGGAAATATTTGTAATTTCTATTTTTATTTAATTTAAATAGTACAA
>Dioscorea_polystachya_JQ260351
GACTTTTGTCTTAATGTATATGAATCGTTGAAGGAGCAATATCAATATCTTGTTCGAGCA
AGAAGTTTGGTATTGCTCCCCTTTTCAATTTTTCCCGATAAATGATCAACTACAAAAGGA
TTTTTTTTTAGTGAACGTGTCACAGCGGATTACTCCTTTATTTTTTACATTTTTAAGATT
GGCATTGTATGTTCAATATCTCGATCTAATAAGGTAAGAATAAATTTAAATACAATAATG
ATGAATGGAAAAAGAGAAAATCCT
>Aconitum_longecassidatum_JN043762
GATTTAGGTCTTGGTGCATGCCTGGCTTAGTGTATATGAGTCATTGAAGTTGCAGGAGTA
ATACCCTATTTCTTATTCTGTTAAGAGGCTGGGTATTGCTCCTGCATTTTGTTTGTATTA
AGTAAAAAATTTACTTTAACAGATTGGTGTTGGTTTGGTGAATTCTAGATTATAATACTA
TTATGATTATATGATATGATTATGTTCCTCAAATTTTTTTTTTTAATTTGATAAAGCAAA
GGG
>Dioscorea_polystachya_JQ260353
GACTTTTGTCTTAATGTATATGAATCGTTGAAGGAGCAATATCAATATCTTGTTCGAGCA
AGAAGTTTGGTATTGCTCCCCTTTTCAATTTTTCCCGATAAATGATCAACTACAAAAGGA
TTTTTTTTTAGTGAACGTGTCACAGCGGATTACTCCTTTATTTTTTACATTTTTAAGATT
GGCATTGTATGTTCAATATCTCGATCTAATAAGGTAAGAATAAATTTAAATACAATAATG
ATGAATGGAAAAAGAGAAAATCCT
>Dioscorea_polystachya_JQ260352
GACTTTTGTCTTAATGTATATGAATCGTTGAAGGAGCAATATCAATATCTTGTTCGAGCA
AGAAGTTTGGTATTGCTCCCCTTTTCAATTTTTCCCGATAAATGATCAACTACAAAAGGA
TTTTTTTTTAGTGAACGTGTCACAGCGGATTACTCCTTTATTTTTTACATTTTTAAGATT
GGCATTGTATGTTCAATATCTCGATCTAATAAGGTAAGAATAAATTTAAATACAATAATG
ATGAATGGAAAAAGAGAAAATCCT
>Dioscorea_polystachya_JQ260354
GACTTTTGTCTTAATGTATATGAATCGTTGAAGGAGCAATATCAATATCTTGTTCGAGCA
AGAAGTTTGGTATTGCTCCCCTTTTCAATTTTTCCCGATAAATGATCAACTACAAAAGGA
TTTTTTTTTAGTGAACGTGTCACAGCGGATTACTCCTTTATTTTTTACATTTTTAAGATT
GGCATTCTATGTTCAATATCTCGATCTAATAAGGTAAGAATAAATTTAAATACAATAATG
ATGAATGGAAAAAGAGAAAATCCT
>Alpinia_elegans_JN043829
AGTTTCATCTACAAATGGATAAGACTTTTGTCTTAGTGTATCTGAATTGTTAAAAAAATG
TAGCAATACCCTGAAATAACAATACCCCATATCTCGCTTAAGCGAGATATGGGGTATTGT
TATTTTGTTTGATGTAATAGATTTGTTTGATGTAATAGAATAGTATTTTCATTTTTTTGC
GTGTAGCATACATATTTATTTATATTGTATAACATATTTAGATTGTATATATGTATATTA
AATACAAATACATAAGTATATAAAGTATAAGAAATGAACTTAACGACGAGATTTATTATC
GTTTCTCGCATGTATCGTAAAAGACAGAGTAGGTGCAAATTCTCCCAATTTGTGACCCAC
CATACGATCTGTTATATAAATAGGTAAATGTTCCTTTCCATTATGAATAGCGATTGTATG
GCCAATCATTGTGGGTATAATGGTAGATGCCCGAGACCAAGTTACTATTATTTCTTTCTC
TTCCCTCGTGTTGAGTTTTTCCATTTTTGCCGATAAATGATTAGCTACAAAAGGGTTTTT
TTTTAGTGAACGTGTCATGTCACAGTATATTACTCCTTTTTTTTTTTACATTTTTTTATT
TTAAAGATTGGCATTCTATGTCCAATATCTTGAATATCTCGATCTAAGTTAAGTATAGAG
GTCAGAATAAATACAATAATGATGAATGGAAAAAAGAGAAAATCCTTTAGCTAGAAAAGG
G
>Cinnamomum_tonkinense_KU139896
CGCCACCCATCGCCCCCCCGCGGCATTCACATGCCCCGCCGGGGAGCGGAGACTGGCCGT
CCGTGCCCGGGTCATCGGCGCGCGGTCGGCAGAAAAGGAGGACACCGTGCGGCGCGACAC
GGCGTGTGGGGGTTGAGAGGCGACTCGTCGCCGATCGTACGCAGCGCCCGCATTCCGCCG
CGCGGTGCCGCCCGTGGGACCATATATAAACGCCCGCAGCCGCGGGCGCTCGGAC
>Cinnamomum_tonkinense_KU139895
CGCCACCCATCGCCCCCCCGGGGCATTCACATGCCCCGCCGGGGAGCGGAGACTGGCCGT
CCGTGCCCGGGTCATCGGCGCGCGGTCGGCAGAAAAGGAGGACACCGTGCGGCGCGACAC
GGCGTGTGGGGGTTGAGAGGCGACTCGTCGCCGATCGTACGCAGCGCCCGCATTCCGCCG
CGCGGTCCCACCCGTGGGACCATATATAAACGCCCGCAGCCGCGGGCGCTCGGAC
>Cornus_officinalis_KMS0065A02I
CACATCGCGTCGCCCCCCCCACCACCCCACCACACACTTCGGTGACGGTGGGCGGGGGGC
GGACAGTGGCCCCCCGTGCGCTCGCTCACAGCACAGTGTGCGGTCGGCCGAAAAAACGAG
TCGCCGGCGACGGACGTCACGACAAGTGGTGGTTGAGACGGAACCTTAAGCGTCCTGTCG
TGCGTGCCGCAGTCGCCAGCGCGATGCTCGCGCGACCCTTAACGCGCCGTCACCGACGGT
GCCTCGACCG
>Arisaema_sikokianum_var._serratum_GQ434870
CGCCCCGCGTCGCTCCCTGACCCCCCACAGAGTGTGGGGTGGTGAGGGATGCGGAGATTG
GCCCACCGTGCACGTGTGCGGCAGGCTGAAGAACTCGGCCCTCCTGTCGGGCGATCAACG
GCGAGTGGTGGACAATGCTCATCGTCGTCGTAGTGCACGCCCGTGCGCAAGGATGGGCTG
ACCGTGAGGAACCCAATCATCGGAGAGACACGCTCATATCTTAAGATGGGGTAGCTCTTC
GATCG
>Arisaema_sikokianum_var._serratum_GQ434871
CGCCCCGCGTCGCTCCCTGACCCCCCACAGAGTGTGGGGTGGTGAGGGATGCGGAGATTG
GCCCACCGTGCACGTGTGCGGCAGGCTGAAGAACTCGGCCCTCCTGTCGGGCGATCAACG
GCGAGTGGTGGACAATGCTCATCGTCGTCGTAGTGCACGCCCGTGCGCAAGGATGGGCTG
ACCGTGAGGAACCCAATCATCGGAGAGACACGCTCATATCTTAAGATGGGGTAGCTCTTC
GATCG
>Strychnos_potatorum_JX856502
CGCATCGCGTCGTCCCCCCCACACGCCCTCTCGGGCCGTGCGCGGGGGACGGATAATGGC
CTCCCGTGCTGGCGCGCGGTTGGCCTAAATGAGAGTCCCCCCCGACGGGCGTCACGACAA
GTGGTGGTTGAACGCCTCAACTAGCTTGGATGTCGTGTCGGAACTCGTCGGTTGAACGGA
CTGCGGTAACCCTGCCGGCAAGCGTCCCTGGGACGCTCGACCCCGACCG
>Strychnos_potatorum_JX856503
CGCATCGCGTCGTCCCCCCCACACGCCCTCTCGGGCCGTGCGCGGGGGACGGATAATGGC
CTCCCGTGCTGGCGCGCGGTTGGCCTAAATGAGAGTCCCCCCCGACGGGCGTCACGACAA
GTGGTGGTTGAACGCCTCAACTAGCTTGGATGTCGTGTCGGAACTCGTCGGTTGAACGGA
CTGCCGTAACCCTGCCAGCAAGCGTCCCTGGGACGCTCGACCCCGACCG
>Paeonia_qiui_KJ946194
AATGTAGGTCTTAGTCTTAATTTAATGTGTATGAGTTAAAATGAAAGGAGCAATACCAAA
TTCCTTGTTCTATCAAGGGGTTGGTATTGCTCCTTTCATTATTTAGTCGTTTTTTTATTT
TTTTTTTTTTTTTTTTTTTACCAAAAGTAGTCTTATGGGTTGGTTTATGGTTGAGTATCC
TATATTCTGTTCTGTACTAATTTGGAATTTATATATGTATGATGCCCTTCTCTTCTTATT
GGAAAAATGAAGAAAAGAAAGAACTAATGATGAATGGTTGAAATAGAATCTTTTCCAATT
TTTAACCTAGTATCTAAGTTAAATATTTTAA
>Paeonia_qiui_KJ946193
AATGTAGGTCTTAGTCTTAATTTAATGTGTATGAGTTAAAATGAAAGGAGCAATACCAAA
TTCCTTGTTCTATCAAGGGGTTGGTATTGCTCCTTTCATTATTTAGTCGTTTTTTTATTT
TTTTTTTTTTTTTTTTTTTACCAAAAGTAGTCTTATGGGTTGGTTTATGGTTGAGTATCC
TATATTCTGTTCTGTACTAATTTGGAATTTATATATGTATGATGCCCTTCTCTTCTTATT
GGAAAAATGAAGAAAAGAAAGAACTAATGATGAATGGTTGAAATAGAATCTTTTCCAATT
TTTAACCTAGTATCTAAGTTAAATATTTTAA
>Zingiber_officinale_KPS0109A06I
TGGCATCGTCGCCTCTGCTCCTCCATGCCTCGTCGGTTGGTAGGTGCCGAGCGCGGAAAT
TGGCCCCGTGTGCCCTCGGGCACAGTCGGCCGAAGAGCGGGTAAAAGTCGGCAGTCGCGG
GGCACGACGGGTGTTGGTCGCCGTGAGCGGGAACAGAACGTCGTCCCCGTCGTTTTCGGA
CTGAATTCCTCAAGAGACCCTGCGTGATTGCGGCACCGGGCAGCGAATGAAAGAAAGCGC
GCCGTGCTGCCCGTCATCAACTTG
>Lithospermum_canescens_FJ763230
CGCATCACGTCACCCGTCCCCAATTCTCGTGGATGTGGTGGATTGTGACCYCCTGTGCCT
TGAGGTGTAGTTGGTCTAAATTCGAGTTCGGAGTTAAGGACTTCACGACAAGTGGTGGTT
GGACGACCAACTCGCGTCATGTCGTGTGCCAAACTTTCGTGGCTCTTAAGACCCTAAGGC
ATGTGCTACCCGACTCTGGGTCGGAAAACTCGTGCTACGACCG
>Lonicera_trichosantha_JN045261
GACCCGGTCTTAGTGTATACGAGTTAAAAAAAAATAAAAAAGAAGCAATAATCCCCCTCT
TGTTTTATCAAGAGGGCACCATTGCTTCTTTTTTATTTAACAGTTACCTATTTTCTTTCA
AGAAAAATAGTCAATCTTCTTATTTTTAGGGGTGGGTCATGATTGTGTTTTGGGCTTTCA
TTTTTTATTCTGTTATGAAAAATCTTTATATCCTCTAAAATAGAAAATAAAAGTAAAATA
AAAGAAAAACTGTTGGAATTTTTTTTTTTGCTGACTTATCTATAATTGTACTTGAGAAAA
AAGAAAGAAAAATCATGAATGGCTGAACTAGGAACTAATAGGTAGGGG
>Crataegus_x_canescens_KC251504
GACTTTGGTCTTAATATATATGAGTTCTTGAAAGTAAAGGAGTAATAAAAAATTTCTTGT
TATATCAAGAGGTTTGTTATTGCTCCTTTACTATTTAGTTTTAGTATTTTTTTAGTTATT
ACTTAACTATTTGTTTTTGTTTTATTCTTTTTTTTTTTACTAAAAAAAAAAAAAAGAATA
AAGTTTTCAATTTAGGTTGTATTTTATCTTACAAGTAATGCTAAATGGCGGAAAAATTAT
TAAT
>Crataegus_x_canescens_KC251500
GACTTTGGTCTTAATATATATGAGTTCTTGAAAGTAAAGGAGTAATAAAAAATTTCTTGT
TATATCAAGAGGTTTGTTATTGCTCCTTTACTATTTAGTTTTAGTATTTTTTTAGTTATT
ACTTAACTATTTGTTTTTGTTTTATTCTTTTTTTTTTTACTAAAAAAAAAAAAAAGAATA
AAGTTTTCAATTTAGGTTGTATTTTATCTTACAAGTAATGCTAAATGGCGGAAAAATTAT
TAAT
>Crataegus_x_canescens_KC251501
GACTTTGGTCTTAATATATATGAGTTCTTGAAAGTAAAGGAGTAATAAAAAATTTCTTGT
TATATCAAGAGGTTTGTTATTGCTCCTTTACTATTTAGTTTTAGTATTTTTTTAGTTATT
ACTTAACTATTTGTTTTTGTTTTATTCTTTTTTTTTTTACTAAAAAAAAAAAAAAGAATA
AAGTTTTCAATTTAGGTTGTATTTTATCTTACAAGTAATGCTAAATGGCGGAAAAATTAT
TAAT
>Rheum_officinale_KPS0185A01I
CGCACCGCGTCGCCCCCGCCCCCTCCGGGGGGCAGGGGCGGAGACTGGCCCCCCGTGCGC
CCCGGCGCGCGGCCGGCCTAAACGCAGGCCCCGCGGCCGCGAGAAGCCGCGACGACTGGT
GGTGTACCAGCGGCCCCGTGCCGCGAAGCATCGCGTCGCGTCTCGCGCGGCCACCGTGAG
CGCCAAAAGGGCCCCGACCACCGTTG
>Crataegus_x_canescens_KC251503
GACTTTGGTCTTAATATATATGAGTTCTTGAAAGTAAAGGAGTAATAAAAAATTTCTTGT
TATATCAAGAGGTTTGTTATTGCTCCTTTACTATTTAGTTTTAGTATTTTTTTAGTTATT
ACTTAACTATTTGTTTTTGTTTTATTCTTTTTTTTTTTACTAAAAAAAAAAAAAAGAATA
AAGTTTTCAATTTAGGTTGTATTTTATCTTACAAGTAATGCTAAATGGCGGAAAAATTAT
TAAT
>Crataegus_saligna_KC251671
GACTTTGGTCTTAATATATATGAGTTCTTGAAAGTAAAGGAGTAATAAAAAATTTCTTGT
TATATCAAGAGGTTTGTTATTGCTCCTTTACTATTTAGACTATTTAGTTTTAGTATTTTT
TTAGTTATTACTTAACTATTTGTTTTATTCTTTTTTTTTTTTTTTACTAAAAAAAAAGAA
TAAAGTTTTCAATTTAGGTTGTATTTTATCTTACAAGTAATGCTAAATGGCGGAAAAATT
ATTAAT
>Crataegus_saligna_KC251670
GACTTTGGTCTTAATATATATGAGTTCTTGAAAGTAAAGGAGTAATAAAAAATTTCTTGT
TATATCAAGAGGTTTGTTATTGCTCCTTTACTATTTAGACTATTTAGTTTTAGTATTTTT
TTAGTTATTACTTAACTATTTGTTTTATTCTTTTTTTTTTTTTTTACTAAAAAAAAAGAA
TAAAGTTTTCAATTTAGGTTGTATTTTATCTTACAAGTAATGCTAAATGGCGGAAAAATT
ATTAAT
>Raphanus_raphanistrum_KJ685156
TTCTTTAGTGTTAGTTTAGACCTAGTTTAGTAATATTTAAAAACGAGCAATATAAGCCTT
CTTTTGAAGGCTTATATTGCTCGTTTTTTCTATAAAACGGAACAAATCGTTTTTGAATAT
AATTTTTTTTATAAAAAAAGTAAGGTGTAATTTGCTCTCAGTTTTATTATTTATTTAAAT
TGCTGCGTTTTTATTTTAGACAATACAAACAAGATGTGGTGTATAGTAGAATAGGG
>Rheum_officinale_KPS0185A01P
GATTTTGGTCTTAGTGTAGTCGAGTTTTTTTAATTAAAGGAGCAATACCCAATTTCTTGT
TCTATCGAGCGGGTTGGTATTGCTCCTTTAATTAAAATTTTTATTATATATATATTTTAT
GTTATGAGTCATAAGTTTTCTTCCCCATTAAAAAAAAGAAAAAAATGTTTTAAGTGATGA
TTGAATGTTGTATTTTTTTATATTTATGGACGCATTCGCATTTTTTTAATTTCTACCCTA
TACGCTTTCTTTGTTGTTTTGGTTTTTGGGGAAATTTTTTGTTTCATAGTCATTTATATT
CATAGAGAGAAAGATTTCAAATTTTTGTAAAAGAAAAAAATGAATATAAAAAATTAAGTA
AAAAAATGATGAATAGTGAGTTAGTGAGTGTAATTTTAATCATTTTCAAGTTTCAAGTAA
GG
>Commiphora_habessinica_KR735220
GATTTCGGTCTTTGTGTATACGAGTTTTTGAAAATAACGGAGCAATACCGACCCTCTTGC
GAGAAATTGGTATTGCTCCGTTATCGCTATTTAGTAGTTTTTCTTTAGTACTTTTTTCTT
TCCATATCTTTGTTTTCAACAAAACAAAAGTATTTTTATGCCTTTGATTTAGTCCCTTCC
TTATATACTAATAATTAGAAACTAATCGAATATATGGAATAATAGAAAAAAAACTAATAT
AGAAACTCGAATCGATTAGATAAAAAGATAAAAGTTGGAATTTTCTGTCTCTTGGATCTG
AATTTCGATCTTCATAAGTTAAGATAAAAAAGAATGATGATCAAAAATAATGATCAATGC
TAGAAATTGAAATCTTTGGATTTTTTTATTTAAATCGAAATAGTGGAGGG
>Arisaema_amurense_KPS0023A02I
CGCCCCGCGTCGCTCCCTGACCCCCCACAGAGTGTGGTGGGGTGAGGGATGCGGAGATTG
GCCCACCGTGCACGTGCGCGGCAGGCTGAAGAACTCAGCCCTCCTGTCGGGCGATTAACG
GCGAGTGGTGGACAATGCTCATCGTCGCCGTAGTGCACGCCCGTGCGCAAGGATGGGTTG
ACCGTGAGGAACCCAATCATCGGAGAGCCCTGCTCATATCTTAAGGATAGGGTAGCTCTT
CGATCG
>Astragalus_membranaceus_KMS0031A01P
ATAATTTCCCTCTAGACCTAGCTGCGGTTGAGGCTCCATCTATAAATGGATAATATTTTG
GTTGTAAAGAAGGATACGAGTTTTTGAAAGTAAAGGGGTAGTAATATCAACACTGTTGAT
ATTACTCCCCTTTTACTTTTATTTGAGTAGTCTTTTTGATCTTTTTGTAACTTCGAGTAA
ATTCCGTTTAATTTAATAATTAAAATAATTAAGAAAAAAAAAAGAAATGAATGTTTTTTT
TATCGTATTTTTTTTAGATTAGATTTTAGAATATTCGTAAGAACTTAGAAGAAAATAAAT
GATAATGAAAAAAAAGTCTAAAAAAATTTATACATAGTATTAATAAGGGCGGATGTAGCC
AAGTGGATCAAGGCAGT
>Prunus_davidiana_KX675054
CACGTCGTTGCCCCCCCATCTACTCCTTCGGGATTGCGGGGGGGCGGATGATGGCCTCCC
GTGCGCCTAGCCGCGCGGTTGGCATAAATACCAAGTCCTCGGCGACGCACGCCACGACAA
TCGGTGGTTGCGAAACCTCGGTTGCCCGTCGTGTGCGTTCGTCGCGCATCGAGGGCTCGA
AAAAATGCTCGGCTCCGGCTCGGCTTTCAACG
>Astragalus_membranaceus_KMS0031A01I
CATATCGTTGCCCGATGCCTATTGCAGTGTGATAGGAATTTTTAGGGCGAATGATGGCTT
CCCGTGAGCGTTGTTGCCTCGCGGTTGGTTGAAAATTGAGTCCTTGGTGGGGTGTGCCAT
GATAGATGGTGGTCGAGTTAGCACGAGACCCATCATGTGTACGCTCCCCATAATATGGCT
TCGATGACCCACATGCGTCTTTTGACTCTCATGACG
>Nelumbo_nucifera_KMS0149A02I
CGCATCGTTGCCCTTCCCTCCCTTTCCCCATTAGGTGTTGGAGAGTTGGTGCAGATGTTG
GCCTCTCGTTCCGTTTTGGTGCGGTTGGCCCAAATGATGGCCCCCGACAACAAAGTGCCA
CGACGGTTGGTGGTTCAATCTTAGGTGGTGGAATGCTGGACGTTGTGCACGTTGTGTTGT
CATTGGGGTGTCGAGTGTGTGACCCGATTAGGGATCCGTTGTTGACGGAGCCTGCCTTG
>Lonicera_hispida_JF976861
CGCATCGCGTCGCCCCCCCACCCCGCTTCCCACAGGGTCGCGAGCGGCGGGGGGTGCGGA
CAATGGCCTCCCGTGCCCCCGGGCGCGGCTGGCCCAAAATCGAGTCCCCGGCGGCGGACG
TCACGACGAGTGGTGGTCGAAACATTCCTCTTATCACGTCGTGCGGTTCCCCGTCGCCCG
GGCGGCCAAGTGACCCTGACGCGTCGTCTTACGGCGTCGCTCCGACCG
>Lonicera_hispida_JF976862
CGCATCGCGTCGCCCCCCCACCCCGCTTCCCACAGGGTCGCGAGCGGCGGGGGGTGCGGA
CAATGGCCTCCCGTGCCCCCGGGCGCGGCTGGCCCAAAATCGAGTCCCCGGCGGCGGACG
TCACGACGAGTGGTGGTCGAAACATTCCTCTTATCACGTCGTGCGGTTCCCCGTCGCCCG
GGCGGCCAAGTGACCCTGACGCGTCGTCTTACGGCGGCGCTCCGACCG
>Lonicera_hispida_JF976863
CGCATCGCGTCGCCCCCCCACCCCGCTTCCCACAGGGTCGCGAGCGGCGGGGGGTGCGGA
CAATGGCCTCCCGTGCCCCCGGGCGCGGCTGGCCCAAAATCGAGTCCCCGGCGGCGGACG
TCACGACGAGTGGTGGTCGAAACATTCCTCTTATCACGTCGTGCGGTTCCCCGTCGCCCG
GGCGGCCAAGTGACCCTGACGCGTCGTCTTACGGCGTCGCTCCGACCG
>Lonicera_hispida_JF976864
CGCATCGCGTCGCCCCCCCACCCCGCTTCCCACAGGGTCGCGAGCGGCGGGGGGTGCGGA
CAATGGCCTCCCGTGCCCCCGGGCGCGGCTGGCCCAAAATCGAGTCCCCGGCGGCGGACG
TCACGACGAGTGGTGGTCGAAACATTCCTCTTATCACGTCGTGCGGTTCCCCGTCGCCCG
GGCGGCCAAGTGACCCTGACGCGTCGTCTTACGGCGGCGCTCCGACCG
>Lonicera_hispida_JF976865
CGCATCGCGTCGCCCCCCCACCCCGCTTCCCACAGGGTCGCGAGCGGCGGGGGGTGCGGA
CAATGGCCTCCCGTGCCCCCGGGCGCGGCTGGCCCAAAATCGAGTCCCCGGCGGCGGACG
TCACGACGAGTGGTGGTCGAAACATTCCTCTTATCACGTCGTGCGGTTCCCCGTCGCCCG
GGCGGCCAAGTGACCCTGACGCGTCGTCTTACGGCGGCGCTCCGACCG
>Ipomoea_purpurea_KMS0161A01P
GCTCCATCTACAAATGGATAAGGACTCGGTCGTAGTGTATAGGAGTTTTTGAAAATAAGG
GAGCAATAACCACTTTCTTGTTCTAAACAAGATGGGGTATTGCTCCCTTATTTCTATTTA
TTTTTTTATTCAATTTTCGAATCAAAAAATTTAGGTTTTTCTTTTTTAATTAAGTTAAAC
TAAGGTAAAGAAGATAATATTGAATTTAATTATCCATATTGAATCTAATTTTATTTCAAA
TTTGAATAAAATTTAATTAAAAAAAATAGTCTAATTAAAAATGATTTATAGATATTTTTT
TTTTCTAAAATAGAAAAAATTCTAAATAGAATTAGAAATTATACTAGAATATAGATAAAT
ATCTATAATTTGTAATTAGAAAAAAAAATGAAAAAATAAGAACATAGTCTGGGGGCGGAT
>Ipomoea_purpurea_KMS0161A01I
CGCATCGCGTCGCCCCCTTTCTTGGTCGAGCGGCCGAGCTTGGGGAGCGGATGGTGGCCT
CCCGTGCCCCCTAACTCGGGGTGCGGCTGGCTCAAATGCGAGTCCCCGGCGGCGGATGTC
ACGGCGAGTGGTGGTCGTACCCAGTGTGCATATCTCCGCGTCGTGGCCCCGTCGTTCGTG
GGCAAAAGACCCTTCGACGAGCTGCAGCAGTGTGGCTCTCCGACCG
>Polygala_sphenoptera_KR735700
GATTTTGGTCTTAGTGTATACGAGTTTTTGAAAATGAAGGGGCAATAAAAAATCTCTTGT
TTTATCTGTTTCATCAAATCAAGAGTTTTCTATTGCTCCTTTTTTTTTACTTTCTATTCT
ATATTATAATAAAAAAAGGGGTCCTTCTTTTTTTATTTTTTTTTTCTTAGAATCTAAGAA
GAATAACTTAGAAACTCATCTAAGAAGAATAACTTAGAAACTCATAATAAAAAAGAATTT
GAATTTTTTTTTTTTAATTGATACAAAGTCTAGG
>Gardenia_jasminoides_KPS0102A02I
CGCATCGCGTCGCCACCCCCCTCCCGCGGGGGCGGCGGAGACTGGCCTCCCGTGCCCCGG
GGCGCGGCCGGCCCAAATGAGAGTTCCTCGGCGAGGGGCGTCACGACTGGTGGTGGTTGA
GTCCCTCAACTCGAGTCGTCGTCGTGCCGGCAAACCCCAGCCGCGGTCCCGTGACCCCGA
AGCTCCCGCGAGCCTCGACCG
>Ephedra_americana_GU968545
CAAACCACAATTCGCCCCCCGGCTCATGTCGTCGGGGGGACGGCCTTGACCGTCCGGTCC
GCCTCGGCGGTGCGGTCGGTTGAAATGCAAAAGGGGACCTTCGCATGCTCTCCGACGGTG
GGAGGTTGCGCATCGCGGCCCGCTTCCCGGGAGGGGTCGCATCCGGCACCGGCCGTGCGG
GAGATGCTGCGCGAGGTTTCCCGATCGGAAAAGGACTTCACCAAAGGCGGGATTTATTCC
CGTCACAAACG
>Dimocarpus_longan_KMS0134A01I
CGCATCGTCGCCCCCTCAACCCCACGCCTCGAGCGAGGCGCGGGGACACGTTAGGGGCGG
ATATTGGCCTCCCGTGGGACGCTTAATCCCGCGGTTGGCCCAAATACGAGTCCTCGGCGT
CGGACGCCGCGACGTTCGGTGGTGGAAAAAGTAAGAAACCTCGAGCTCGCGTCGCGCGTA
CGTCGTCGGTTTAAGGCTCCCGACCCTGAACGCATCG
>Ipomoea_obscura_KR735671
GGACTCGGTCTTAGTGTATAGGAGTTTTTGAAAATAAGGGAGCAATAACCACTTTCTTGT
TCTAAACAAGATGGGGTATTGCTCCTTTATTTCTATTTCTTTTTTTTATTAAATTTTCGA
ATCAAAAAATTTAGGTTTTTCTTTGGAAATTAAGTTAAAATAAGGTAAAGAAGATAATAT
TGAATGAATGATAATATTGAATTATTCATATTGAATCTAATTTTATTTCAAATTTGAATA
AAATTTAATAAAAAAAAAATAGTCTAATTAAAATATATATTTTTTTTTTTATTTTATAAA
ATAGAAAGAATTATAAATTATACTATATATATAAAAATAGATATATAATTTATAATTAGT
AATTACAAAAAAAAGAAAATGAAAAAATAGAACCATAGTCCGGGG
>Gentiana_angustifolia_KU674197
GACCTCGGTCTTAATCCTAGAATTCTATTATATAATTCTAATATAGGATTATTCTAATAT
AGGATTAAGAATTAAAATAAAGGAGCAATGTGGATTATTGCTCCTTTATTTTAATTCTAG
TTCGGTAAGGATTATTATTAGAAATTATTTTAAGAATATTAAAATAATCTATATTTTAAT
ATTAGTTATCAATATTGGTAACTAAGATATAAAGAAGAAAAAGAAGAATATGTTTAAAAT
GACATTACAATTATAACAAATTCTAAATAAAAAACTAGTAAAACAAAAAAATATAAAAAA
GAGTGAAAACAAAATAAAACAGTATCCAAAATGTCAAGACTAAAGAAATACAGATAGTCA
AGGG
>Phellodendron_chinense_KMS0163A03I
CGCATCGCTGCCCCACCCCACCCCCGCCCCGGGGGCCTGGCGGTGTGGGCGGAAAATGGC
CTCCCGTGCGCTCCCCGCTCGCGGTTGGCCCAAATTCGAGTCCTCGGCGACCGGAGCCGC
GGCGATCGGTGGTGAAAACAAGCCTCTCGAGCTCACGCCGCGAGCCCGTGTCTTCCTTTT
CGGGACTCAGGGACCCTGACGCTCCGCGCGAGCGGCGCTCGCATCG
>Gentiana_angustifolia_KU674194
GACCTCGGTCTTAATCCTAGAATTCTATTATATAATTCTAATATAGGATTATTCTAATAT
AGGATTAAGAATTAAAATAAAGGAGCAATGTGGATTATTGCTCCTTTATTTTAATTCTAG
TTCGGTAAGGATTATTATTAGAAATTATTTTAAGAATATTAAAATAATCTATATTTTAAT
ATTAGTTATCAATATTGGTAACTAAGATATAAAGAAGAAAAAGAAGAATATGTTTAAAAT
GACATTACAATTATAACAAATTCTAAATAAAAAACTAGTAAAACAAAAAAATATAAAAAA
GAGTGAAAACAAAATAAAACAGTATCCAAAATGTCAAGACTAAAGAAATACAGATAGTCA
AGGG
>Euryale_ferox_KPS0090A02I
CGCTTAGCGTCGCCCTCCCTAAGTTTTAAGGGAGAGCGGAGGATTGGCCATCGATGCCAT
GAATGATTGGTGTCGTTGGCTGAAAATTCTAACCTTTCGATTTGTTGTTTGTCACAACAA
GCGGTGGATTTCCATTCGGTTGTGCCTAACATGAATGAAGGGACATGGGACATATGTAAG
GCAAAGAACAATGGTTTTTATGCCTTTAGCTTTG
>Lycium_californicum_KT760999
GATCCCAGTCTAGTCTATAGGAGGTTTTGAAAAGAAAGGAGCAATAATCATTTTCTTGTT
CTATCAAGAAGGTGCTATTGCTCCTTTCTTTTTTTCTTTTTATATTATTAATTTACCAGT
ATTTTACTTATATAGACTTTTTGGTTTACATTATAGAAAAAGAAGGAGAGGGTATTTGCC
TGCATTTATTCATGATTGAGTATTCTATTTTGATTTTGTATTTATTTTAAATTGTAGAAA
TATAACTTGTTCCTCTTGTTGCTAATGTTACTATATCTTTTTTATTTCATTTCTAAAAAA
AATCTAATTTTGACTTCATATTCTTATCTTTGAAATAAGAAAGAAGAGATATTTTCAAAC
TTTAATCTTTTGTTTTCGAATTTAAATAATGTAAAAATGGAATGTAAGTACGCGAGGGG
>Gentiana_angustifolia_KU674195
GACCTCGGTCTTAATCCTAGAATTCTATTATATAATTCTAATATAGGATTATTCTAATAT
AGGATTAAGAATTAAAATAAAGGAGCAATGTGGATTATTGCTCCTTTATTTTAATTCTAG
TTCGGTAAGGATTATTATTAGAAATTATTTTAAGAATATTAAAATAATCTATATTTTAAT
ATTAGTTATCAATATTGGTAACTAAGATATAAAGAAGAAAAAGAAGAATATGTTTAAAAT
GACATTACAATTATAACAAATTCTAAATAAAAAACTAGTAAAACAAAAAAATATAAAAAA
GAGTGAAAACAAAATAAAACAGTATCCAAAATGTCAAGACTAAAGAAATACAGATAGTCA
AGGG
>Lycium_californicum_KT760993
GATCCCAGTCTAGTCTATAGGAGGTTTTGAAAAGAAAGGAGCAATAATCATTTTCTTGTT
CTATCAAGAAGGTGCTATTGCTCCTTTCTTTTTTTCTTTTTATATTATTAATTTACCAGT
ATTTTACTTATATAGACTTTTTGGTTTACATTATAGAAAAAGAAGGAGAGGGTATTTGCC
TGCATTTATTCATGATTGAGTATTCTATTTTGATTTTGTATTTATTTTAAATTGTAGAAA
TATAACTTGTTCCTCTTGTTGCTAATGTTACTATATCTTTTTTATTTCATTTCTAAAAAA
AATCTAATTTTGACTTCATATTCTTATCTTTGAAATAAGAAAGAAGAGATATTTTCGAAC
TTTAATCTTTTGTTTTCGAATTTAAATAATGTAAAAATGGAATGTAAGTACGCGAGGGG
>Lycium_californicum_KT760992
GATCCCAGTCTAGTCTATAGGAGGTTTTGAAAAGAAAGGAGCAATAATCATTTTCTTGTT
CTATCAAGAAGGTGCTATTGCTCCTTTCTTTTTTTCTTTTTATATTATTAATTTACCAGT
ATTTTACTTATATAGACTTTTTGGTTTACATTATAGAAAAAGAAGGAGAGGGTATTTGCC
TGCATTTATTCATGATTGAGTATTCTATTTTGATTTTGTATTTATTTTAAATTGTAGAAA
TATAACTTGTTCCTCTTGTTGCTAATGTTACTATATCTTTTTTATTTCATTTCTAAAAAA
AATCTAATTTTGACTTCATATTCTTATCTTTGAAATAAGAAAGAAGAGATATTTTCGAAC
TTTAATCTTTTGTTTTCGAATTTAAATAATGTAAAAATGGAATGTAAGTACGCGAGGGG
>Lycium_californicum_KT760991
GATCCCAGTCTAGTCTATAGGAGGTTTTGAAAAGAAAGGAGCAATAATCATTTTCTTGTT
CTATCAAGAAGGTGCTATTGCTCCTTTCTTTTTTTCTTTTTATATTATTAATTTACCAGT
ATTTTACTTATATAGACTTTTTGGTTTACATTATAGAAAAAGAAGGAGAGGGTATTTGCC
TGCATTTATTCATGATTGAGTATTCTATTTTGATTTTGTATTTATTTTAAATTGTAGAAA
TATAACTTGTTCCTCTTGTTGCTAATGTTACTATATCTTTTTTATTTCATTTCTAAAAAA
AATCTAATTTTGACTTCATATTCTTATCTTTGAAATAAGAAAGAAGAGATATTTTCGAAC
TTTAATCTTTTGTTTTCGAATTTAAATAATGTAAAAATGGAATGTAAGTACGCGAGGGG
>Epimedium_brevicornu_KMS0083A02I
CGCACAGCGTCGCTCCCACCATGATGCCTTTGTTCTGTTATCGGGCAACTGCAACGTGGC
TTGGGAAGCGGATATTGGCCCCCCGTACCTTTGTAGGCGCGGCCGGCCTAAAATTCGGCC
CTCGGCGACGAGCGTCACGATCAGTGGTGGTTGAATAACCCCTTTGTCATAGACCGGTAT
CGTGTTGTTTCGTCGTCTATTTGGGCCATATGGACCCTTGCGTGTCGTATAAACGACATT
CACTCTG
>Lycium_californicum_KT760996
GATCCCAGTCTAGTCTATAGGAGGTTTTGAAAAGAAAGGAGCAATAATCATTTTCTTGTT
CTATCAAGAAGGTGCTATTGCTCCTTTCTTTTTTTCTTTTTATATTATTAATTTACCAGT
ATTTTACTTATATAGACTTTTTGGTTTACATTATAGAAAAAGAAGGAGAGGGTATTTGCC
TGCATTTATTCATGATTGAGTATTCTATTTTGATTTTGTATTTATTTTAAATTGTAGAAA
TATAACTTGTTCCTCTTGTTGCTAATGTTACTATATCTTTTTTATTTCATTTCTAAAAAA
AATCTAATTTTGACTTCATATTCTTATCTTTGAAATAAGAAAGAAGAGATATTTTCAAAC
TTTAATCTTTTGTTTTCGAATTTAAATAATGTAAAAATGGAATGTAAGTACGCGAGGGG
>Lycium_californicum_KT760995
GATCCCAGTCTAGTCTATAGGAGGTTTTGAAAAGAAAGGAGCAATAATCATTTTCTTGTT
CTATCAAGAAGGTGCTATTGCTCCTTTCTTTTTTTCTTTTTATATTATTAATTTACCAGT
ATTTTACTTATATAGACTTTTTGGTTTACATTATAGAAAAAGAAGGAGAGGGTATTTGCC
TGCATTTATTCATGATTGAGTATTCTATTTTGATTTTGTATTTATTTTAAATTGTAGAAA
TATAACTTGTTCCTCTTGTTGCTAATGTTACTATATCTTTTTTATTTCATTTCTAAAAAA
AATCTAATTTTGACTTCATATTCTTATCTTTGAAATAAGAAAGAAGAGATATTTTCGAAC
TTTAATCTTTTGTTTTCGAATTTAAATAATGTAAAAATGGAATGTAAGTACGCGAGGGG
>Lycium_californicum_KT760994
GATCCCAGTCTAGTCTATAGGAGGTTTTGAAAAGAAAGGAGCAATAATCATTTTCTTGTT
CTATCAAGAAGGTGCTATTGCTCCTTTCTTTTTTTCTTTTTATATTATTAATTTACCAGT
ATTTTACTTATATAGACTTTTTGGTTTACATTATAGAAAAAGAAGGAGAGGGTATTTGCC
TGCATTTATTCATGATTGAGTATTCTATTTTGATTTTGTATTTATTTTAAATTGTAGAAA
TATAACTTGTTCCTCTTGTTGCTAATGTTACTATATCTTTTTTATTTCATTTCTAAAAAA
AATCTAATTTTGACTTCATATTCTTATCTTTGAAATAAGAAAGAAGAGATATTTTCGAAC
TTTAATCTTTTGTTTTCGAATTTAAATAATGTAAAAATGGAATGTAAGTACGCGAGGGG
>Crataegus_enderbyensis_EU500256
GACTTTGGTCTTAATATATATGAGTTCTTGAAAGTAAAGGAGTAATAAAAAATTTCTTGT
TATATCAAGAGGTTTGTTATTGCTCCTTTACTATTTAGTTTTAGTATTTTTTTAGTTATT
ACTTAACTATTTGTTTTATTCTTTTTTTTTTTTTTTAGGAAAAAAAAAAAAGAATAAAGT
TTTCAATTTAGGTTGTATTTTATCTTAAATTTAGGTTGTATTTTATCTTACAAGTAATGC
TAAATGGCGGAAAAATTATTAA
>Epimedium_brevicornu_KMS0083A02P
TGTTGAGGCTCCATCTACAAATGGCTAAGACATAGGTCTTTTTCTATTCAAGTAATTGAA
TAATGAAACTTGCATAAGAACGACCCGCCCTTTTGTAATTGTAAAGAGGTTGGGTCGTTC
TTGTGCATTGAATATTTTTTGCTTCAAACTCGCATAGGCATTTTTTTGCTTTTTCAGGAA
AAGTAAAAAAAGCATTACTATAACTACCGGATTCATTCTAGATTATCCTAATGTTGTATA
TCTTCGTCAAAATTGTTTCTAATAATTTTTTTATCAAATTAAAGTGAAAGTTCACTAATT
CGTATTAGTGTATTGTTTTCGAATGAATAGTCTGCCAATTTTTTTTTTACTTTTCAAAAA
AGTATAAAGAAAAATGAAATGAAAAAAGTCATGTAATACTAAGTAGAGTGGTAGAGTGGA
AATTTCATTCTTTTGGGTTAAGAAGTTGAGAAATTAAAGGGG
>Ephedra_intermedia_AY394062
ACCACAATTCGCCCCCCGGCTCATGTCGTCGGGGGGACGGCCTTGACCGTCCGGTCCGCC
TCGGCGGTGCGGTCGGTTGAAATACAAAAGGGGACCTTCGCATGCTCTCCGACGGTGGGA
GGTTGCGCATCGCGGCCCGCTTCCCGGGAGGGGTCGCATCCGGCACCGACCGTGCGGGAG
ATGCTGCGCGAGGTTTCCCGATCGGAAAAGGACTTCATCGAAGGCGGGAGTTATTCCCGT
CACAGA
>Gentiana_angustifolia_KF544351
CGCATCGCGTCGCCCCCCAACACCGTGCATGAAATCGTGCCGGTCGTCGGAGGGGCGGAT
ATTGGCTTCCCGTGCTCCGGTGCGGCTAGCCTAAATGCAAGTCCCTTGCGACGGACACGA
CGACAAGTGGTGGTTGTTTTACTCAACTAAGGTGTTGTCGCGCGCTGCCCCGTCGGATGA
GGAGACTTACTTGACCCTGATGCAAACGTCGTCACGACGTCTGCCACGACCG
>Gentiana_angustifolia_KF544350
CGCATCGCGTCGCCCCCCAACACCGTGCATGAAATCGTGCCGGTCGTCGGAGGGGCGGAT
ATTGGCTTCCCGTGCTCCGGTGCGGCTAGCCTAAATGCAAGTCCCTTGCGACGGACACGA
CGACAAGTGGTGGTTGTTTTACTCAACTAAGGTGYTGTCGCGCGCTGCCCCGTCGGATGA
GGAGACTTACTTGACCCTGATGCAAACGTCGTCACGACGTCTGCCACGACCG
>Gentiana_angustifolia_KF544353
CGCATCGCGTCGCCCCCCAACACCGTGCATGAAATCGTGCCGGTCGTCGGAGGGGCGGAT
ATTGGCTTCCCGTGCTCCGGTGCGGCTAGCCTAAATGCAAGTCCCTTGCGACGGACACGA
CGACAAGTGGTGGTTGTTTTACTCAACTAAGGTGCTGTCGCGCGCTGCCCCGTCGGATGA
GGAGACTTACTTGACCCTGATGCAAACGTCGTCACGACGTCTGCCACGACCG
>Gentiana_angustifolia_KF544352
CGCATCGCGTCGCCCCCCAACACCGTGCATGAAATCGTGCCGGTCGTCGGAGGGGCGGAT
ATTGGCTTCCCGTGCTCCGGTGCGGCTAGCCTAAATGCAAGTCCCTTGCGACGGACACGA
CGACAAGTGGTGGTTGTTTTACTCAACTAAGGTGTTGTCGCGCGCTGCCCCGTCGGATGA
GGAGACTTACTTGACCCTGATGCAAACGTCGTCACGACGTCTGCCACGACCG
>Gentiana_angustifolia_KF544355
CGCATCGCGTCGCCCCCCAACACCGTGCATGAAATCGTGCCGGTCGTCGGAGGGGCGGAT
ATTGGCTTCCCGTGCTCCGGTGCGGCTAGCCTAAATGCAAGTCCCTTGCGACGGACACGA
CGACAAGTGGTGGTTGTTTTACTCAACTAAGGTGCTGTCGCGCGCTGCCCCGTCGGATGA
GGAGACTTACTTGACCCTGATGCAAACGTCGTCACGACGTCTGCCACGACCG
>Gentiana_angustifolia_KF544354
CGCATCGCGTCGCCCCCCAACACCGTGCATGAAATCGTGCCGGTCGTCGGAGGGGCGGAT
ATTGGCTTCCCGTGCTCCGGTGCGGCTAGCCTAAATGCAAGTCCCTTGCGACGGACACGA
CGACAAGTGGTGGTTGTTTTACTCAACTAAGGTGCTGTCGCGCGCTGCCCCGTCGGATGA
GGAGACTTACTTGACCCTGATGCAAACGTCGTCACGACGTCTGCCACGACCG
>Gentiana_angustifolia_KF544357
CGCATCGCGTCGCCCCCCAACACCGTGCATGAAATCGTGCCGGTCGTCGGAGGGGCGGAT
ATTGGCTTCCCGTGCTCCGGTGCGGCTAGCCTAAATGCAAGTCCCTTGCGACGGACACGA
CGACAAGTGGTGGTTGTTTTACTCAACTAAGGTGCTGTCGCGCGCTGCCCCGTCGGATGA
GGAGACTTACTTGACCCTGATGCAAACGTCGTCACGACGTCTGCCACGACCG
>Gentiana_angustifolia_KF544356
CGCATCGCGTCGCCCCCCAACACCGTGCATGAAATCGTGCCGGTCGTCGGAGGGGCGGAT
ATTGGCTTCCCGTGCTCCGGTGCGGCTAGCCTAAATGCAAGTCCCTTGCGACGGACACGA
CGACAAGTGGTGGTTGTTTTACTCAACTAAGGTGCTGTCGCGCGCTGCCCCGTCGGATGA
GGAGACTTACTTGACCCTGATGCAAACGTCGTCACGACGTCTGCCACGACCG
>Gentiana_angustifolia_KF544359
CGCATCGCGTCGCCCCCCAACACCGTGCATGAAATCGTGCCGGTCGTCGGAGGGGCGGAT
ATTGGCTTCCCGTGCTCCGGTGCGGCTAGCCTAAATGCAAGTCCCTTGCGACGGACACGA
CGACAAGTGGTGGTTGYTTTACTCAACTAAGGTGCTGTCGCGCGCTGCCCCGTCGGATGA
GGAGACTTACTTGACCCTGATGCAWACGTCGTCACGACGTCTGCCACGACCG
>Gentiana_angustifolia_KF544358
CGCATCGCGTCGCCCCCCAACACCGTGCATGAAATCGTGCCGGTCGTCGGAGGGGCGGAT
ATTGGCTTCCCGTGCTCCGGTGCGGCTAGCCTAAATGCAAGTCCCTTGCGACGGACACGA
CGACAAGTGGTGGTTGTTTTACTCAACTAAGGTGCTGTCGCGCGCTGCCCCGTCGGATGA
GGAGACTTACTTGACCCTGATGCAAACGTCGTCACGACGTCTGCCACGACCG
>Thuja_sutchuenensis_EU183430
CACTCCAAAATCGCTCTCCCACGTGGAGGCGCGCAGATGGCCGTCCGTGCCCTCCAGTGA
TGCGGTCGGCTGAAACGAGCGTGAGGACCATCGACACGCAGCGACGAGCGGTGGCCTTTG
CAGGTCGGCGTTGGTTTGCGCGGCTCGATCGAGGTCCAACGTGGAACTTTAATTCGGCCA
CAACGGTTTGCCTTAGTGCGGGCAAGTTGGGTTGCTGTCG
>Thuja_sutchuenensis_EU183431
CACTCCAAAATCGCTCTCCCACGTGGAGGCGCGCAGATGGCCGTCCGTGCCCTCCAGTGA
TGCGGTCGGCTGAAATGAGCGTGAGGACCATCGACACGCAGCGACGAGCGGTGGCCTTTG
CAGGTCGGCGTTGGTTTGCGCGGCTCGATCGAGGTCCAACGTGGAACTTTAATTCGGCCA
CAACGGTTTGCCTTAGTGCGGGCAAGTTGGGTTGCTCTCG
>Lablab_purpureus_KMS0078A01I
CACATCGTCACCCCCCCACGTACATGTACATTGGGGAGTGAAAGTTGACTTCCCACGAGC
TTGTTCTCGTGGTTGGTTGAAAATTAAGTTCAAAGTGGAGTTTGCCACGTAAAATGGTGG
ATGAGTGATGCTCGAGACCAATTGCGTGTGCATGACTTTGGCATATTGGACTAGTTGACC
CTATGCGTCTTTGGTGAAAATTGAAGGCGTTCTTAGCG
>Crataegus_suksdorfii_KC207061
GACTTTGGTCTTAATATATATGAGTTCTTGAAAGTAAAGGAGTAATAAAAAATTTCTTGT
TATATCAAGAGGTTTGTTATTGCTCCTTTACTATTTAGTTTTAGTATTTTTTTAGTTATT
ACTTAACTATTTGTTTTATTCTTTTTTTTTTTTTTTAGTAAAAAAAAAAAAGAATAAAGT
TTTCAATTTAGGTTGTATTTTATCTTAAATTTAGGTTGTATTTTATCTTACAAGTAATGG
TAAATGGCGGAAAAATTATTAAT
>Illicium_fargesii_KP689742
CGCTTTGCGTCGCTCCCCCACCTCCTTGCCCATACGGGCTTTGTGGTGTTAAGGGGAAGC
GGAGATTGGCTGCCCGTGCCATGGTTGCGTGGCCAGCCGAAAAGTGGGCCTCTGGCGTGT
TGCGACACGACGAGTGGTGGTCAAATACCCTTCTCATCGCATGGGACGTCGAGTCGCTTT
GCTAGTGGGCACATGAACTCTTGGAGCCGTTTCGCGGCAACCTGCA
>Illicium_fargesii_KP689741
CGCTTTGCGTCGCTCCCCCACCTCCTTGCCCATACGGGCTTTGTGGTGTTAAGGGGAAGC
GGAGATTGGCTGCCCGTGCCATGGTTGCGTGGCCAGCCGAAAAGTGGGCCTCTGGCGTGT
TGCGACACGACGAGTGGTGGTCAAATACCCTTCTCATCGCATGGGACGTCGAGTCGCTTT
GCTAGTGGGCACATGAACTCTTGGAGCCGTTTCGCGGCAACCTGCA
>Illicium_fargesii_KP689740
CGCTTTGCGTCGCTCCCCCACCTCCTTGCCCATACGGGCTTTGTGGTGTTAAGGGGAAGC
GGAGATTGGCTGCCCGTGCCATGGTTGCGTGGCCAGCCGAAAAGTGGGCCTCTGGCGTGT
TGCGACACGACGAGTGGTGGTCAAATACCCTTCTCATCGCATGGGACGTCGAGTCGCTTT
GCTAGTGGGCACATGAACTCTTGGAGCCGTTTCGCGGCAACCTGCA
>Asparagus_flagellaris_JX574252
GACTTTAGTCTTAATGTAGTAAGAATCGTTGAAGGAGCCATACCCAATATCTTGTTTTCG
TAAGATATTGGGTATAGCTCCCTCCCCCGCCAATGAATGATAAGTATCTATTTTATTCCA
TTAACGACGAGATTTATTATCGTTTCTCGCATGTCTCGCGAAAGTCAGAGTAGGCGCGAA
TTCTCCCAATTTGTGACCTACCATACGATCCGTTATATAAATAGGTAAATGTTCCTTTCC
ATTATGAATAGCGATTGTATGGCCAATCATTTTGGGTATAATGGTAGATGCCCGAGACCA
AGTTACTATTATTTCTTTCTCCTCCCTCATGTTGAGTTTTTCAATTTTTCTCGATAAATG
ATTAGCTACAAAAGGATTTTTTTTTAGTGAACGTGTCACAGCTGATTACTCCTTTTTTTA
CATTTTAAAGATTGGCATTCTATGTCCAATAGAATATCTCGATCTAAGTATGAAGGTAAG
AATAAATACAATAATGATGAATGGAAAAAAGAGAAAATTCTTTAGCTAGATAAGGG
>Asparagus_flagellaris_JX574253
GACTTTAGTCTTAATGTAGTAAGAATCGTTGAAGGAGCCATACCCAATATCTTGTTTTCG
TAAGATATTGGGTATAGCTCCCTCCCCCGCCAATGAATGATAAGTATCTATTTTATTCCA
TTAACGACGAGATTTATTATCGTTTCTCGCATGTCTCGCGAAAGTCAGAGTAGGCGCGAA
TTCTCCCAATTTGTGACCTACCATACGATCCGTTATATAAATAGGTAAATGTTCCTTTCC
ATTATGAATAGCGATTGTATGGCCAATCATTTTGGGTATAATGGTAGATGCCCGAGACCA
AGTTACTATTATTTCTTTCTCCTCCCTCATGTTGAGTTTTTCAATTTTTCTCGATAAATG
ATTAGCTACAAAAGGATTTTTTTTTAGTGAACGTGTCACAGCTGATTACTCCTTTTTTTA
CATTTTAAAGATTGGCATTCTATGTCCAATAGAATATCTCGATCTAAGTATGAAGGTAAG
AATAAATACAATAATGATGAATGGAAAAAAGAGAAAATTCTTTAGCTAGATAAGGG
>Epimedium_wushanense_KX675081
CGCACAGCGTCGCTCCCACCATGATGCCTTTGTTCTGTTATCGGGCAACTGCAACGTGGC
TTGGGAAGCGGATATTGGCCCCCCGTACCTTTGTAGGCGCGGCCGGCCTAAAATTCGGCC
CTCGGCGACGAGCGTCACGATCAGTGGTGGTTGAATAACCCCTTTGTCATAGACCGGTAT
CGTGTTGTTTCGTCGTCTATTTGGGCCATATGGACCCTTGCGTGTCGTATAAACGACATT
CACTCTG
>Carthamus_tinctorius_KMS0192A03I
CGCATCGCGTCGCCCCAGACCATGCTCCCCCATGGGGAAGTGTTTGGTYTGGGACGAAGA
GTGGTCTCCCGTGTCGATGGTGCGGTTGGCCTAAAAAGGAGTCCCCTTTGGCGGACGCAC
GGCTAGTGGTGGTTGTAAAGGACTTCGTAACGAGCCGTGTTGATGCTAGGGAATTGCTCT
CTAAAGACCCTAACGTGTCGTCTTACGACGATGCTTCGACCG
>Polyporus_submelanopus_KU189770
TGAAATTCTCAACCTACAAATCCTTGCGGTCTTTGTAGGCTTGGACTTGGAGGTATTTTT
GCCGGCGTAGTCTCTTGACGACACTGGCTCCTCTCAAATGCATTAGCTTGGTTCCTTGTG
GATCGGCTCTCGGTGTGATAGTTGTCTACGCCGTGACCGTGAAGCGTTTTTGGGGCAAGC
TTCTAATGGTCTCCTGTTGAGAGACAAACTTTATTTACAATGACAT
>Polyporus_submelanopus_KU189771
TGAAATTCTCAACCTACAAATCCTTGCGGTCTTTGTAGGCTTGGACTTGGAGGTATTTTT
GCCGGCGTAGTCTCTTGACGACACTGGCTCCTCTCAAATGCATTAGCTTGGTTCCTTGTG
GATCGGCTCTCGGTGTGATAGTTGTCTACGCCGTGACCGTGAAGCGTTTTTGGGGCAAGC
TTCTAATGGTCTCCTGTTGAGAGACAAACTTTATTTACAATGACAT
>Angelica_dahurica_JX022940
CGCATTGTATTGCCCACAAACCAGTCACACCTGAGAAGTTGTGCCGGTTTGGGGCGGAAA
TTGGCCTCCCGTACCTTGTCGTGCGGTTGGCGGAAAAATGAGTCTCCGGCGATGGACGTC
GCGACATCGGTGGTTGTAAAAGACCCTCTTGTCTTGTCGCGTGAATCCTCGTCATCTTAG
AGAGCTCCAGGACCCTTAGGCAGCACGTACTCTGTGCGCTTCGACTG
>Scrophularia_calliantha_KF447302
CGCATCGCGTCGCCCCCCTCCCAATCCCTCGGGACAATGGAGAGGGGCGGATATYGGCCT
CCCGTGCTCTTCGGCGTGCGGSTGGCCCAAATGTGATCCCGCGTCGACRCGAGTCGCGAC
CAGTGGTGGWTGATTCCTCAACTSGCGTGCTGTCSTGCCGTACCGCGTYGTTYGTTCGGG
CATCRTCATAGACCCAAAAGGCGCTCTAGAGTGCCTTCGACCG
>Strychnos_madagascariensis_EU213861
CCCGNTCTTTTTGTATAGGAGTTATTGAAAAATAAAGGAGCAATAATCACCTTCTTGTTC
TATCAAGAGGTCGGTATTGCTCCTTTTTTTTCTTTTTTCTAGTATTTTGAAATTTTAGAT
ACACTTTTCTTTTTTTCTTTGCATTACAGAGGAAGAAAAGGCATTTTTATGAGGTTTGTT
CATAATTGAGTATCCTACTTTTATTCTAATTTCGAATTTATATTCTATAGGTTTTTGACA
ATTCTTTGGGAAGTTTTTTTACATTAAAAAAAAAGTATAATTTTTTTTCTTAATTTCATT
TTAATATTATCAAAAATCAAAATATCTCATAAATAATAAAATAGAAATGAAATCGTCGAA
GGGGAATTCAAAAATTATAAATTGAATTATAATGATAATGAAATTTAAATATTAGAATAA
TAATAAGGAATATAAAAATAGAATTCAAATTTTAATA
>Strychnos_madagascariensis_EU213860
GACCCCGGTCTTTTTGTATAGGAGTTATTGAAAAATAAAGGAGCAATAATCACCTTCTTG
TTCTATCAAGAGGTCGGTATTGCTCCTTTTTTTTCTTTTTTCTAGTATTTTGAAATTTTA
GATACACTTTTCTTTTTTTCTTTGCATTACAGAGGAAGAAAAGGCATTTTTATGAGGTTT
GTTCATAATTGAGTATCCTACTTTTATTCTAATTTCGAATTTATATTCTATAGGTTTTTG
ACAATTCTTTGGGAAGTTTTTTTACATTAAAAAAAAAGTATAATTTTTTTCTTAATTTCA
TTTTAATATTATCAAAAATCAAAATATCTCATAAATAATAAAATAGAAATGAAATCGTCG
AAGGGGAATTCAAAAATTATAAATTGAATTATAATGATAATGAAATTTAAATATTAGAAT
AATAATAAGGAATATAAAAATAGAATTCAAAAATTTTTAAATAATATAGATTCAAATGAA
ATATTAAATATTTCAAATAATTTAGAATGTGCAATAAATATATAGAGTAAGGG
>Epimedium_koreanum_KX675075
CGCACAGCGTCGCTCCCACCATTATGCCTTTGTTCTCTTATCGGGCAACTGCAACGTGGC
TTGGGAAGCGGATATTGGCCCCCCGTACCTTTGTAGGCGCGGCCGGCCTAAAATTCGGCC
CTCGGCGACGAGCGTCACGATCAGTGGTGGTTGAATAACCCCTTTGTCATAGACCGGTAT
CGTGTTGTTTCGTCGTCTATTTGGGCCACATGGACCCTTGCGTGTCGTATAAACGACATT
CACTCTG
>Epimedium_koreanum_KX675076
CGCACAGCGTCGCTCCCACCATTATGCCTTTGTTCTCTTATCGGGCAACTGCAACGTGGC
TTGGGAAGCGGATATTGGCCCCCCGTACCTTTGTAGGCGCGGCCGGCCTAAAATTCGGCC
CTCGGCGACGAGCGTCACGATCAGTGGTGGTTGAATAACCCCTTTGTCATAGACCGGTAT
CGTGTTGTTTCGTCGTCTATTTGGGCCACATGGACCCTTGCGTGTCGTATAAACGACATT
CACTCTG
>Gleditsia_sinensis_KPS0112A03I
CACAACGTCGCCCCCTCCCCGCCGCCCCCGAGGCGGCGGGTCGGGCGGGGCGGATGATGG
CCTCCCGTGGGCGAATCGCCCCGCGGATGGCCGAAAGACGAGCCTGCGGCGTGGAACGCC
GCGACGGACGGTGGAAGAGCGAAACCTCGAGACCGGTCGCGCGCGAGTCCTCCCTTGGGG
CAGGCTGCGAGACCCTTTAGCGTCCCGCGGGCGCTTACGACG
>Plantago_rugelii_EF590795
CGCATCGCGTCGCCCCCTATACCAATTTAGTGCGGGGGCGGATAATGGCATCCCGTTAGC
TCGGTTTGCACAAAAAAGATCCCGCATCGACGGATGTCACAACTAGTGGTGGTTGAAAGA
TCATTCGTGTCGTTGTGCGTCACTCTGTCGCATGCTTGGGCATCGTTATAAAACAATGGT
GCTAACGTGCCTTCGACCG
>Morus_alba_KPS0145A02I
AACACCGATGCCCCCCCAAATCCCCTCGTCACTCTCCCCTGAGTGCCCGGGGAGTGTGGG
GGTCGGATGATGGCCTCCCGTGTCTTGGCTCGCGGTTGGCCCAAAGTCGAGTCCTCGGTC
ACGGTTACCGTGGTGACAGGTGGTTGTCGGTCGCTCGGTACCCCGTCACGTGCGCCGGAC
ACGAATCGAGACTCTCTTGATTACCCCAACGCATCCCCGTTTGGGTGCCTCTGATG
>Asparagus_lignosus_JX574366
GACTTTAGTCTTAATGTAGTAAGAATCGTTGAAGGAGCCATACCCAATATCTTGTTTTCG
TAAGATATTGGGTATAGCTCCCTCCCCCGCCAATGAATGATAAGTATCTATTTTATTCCA
TTAACGACGAGATTTATTATCGTTTCTCGCATGTCTCGCGAAAGTCAGAGTAGGCGCGAA
TTCTCCCAATTTGTGACCTACCATACGATCCGTTATATAAATAGGTAAATGTTCCTTTCC
ATTATGAATAGCGATTGTATGGCCAATCATTTTGGGTATAATGGTAGATGCCCGAGACCA
AGTTACTATTATTTCTTTCTCCTCCCTCATGTTGAGTTTTTCAATTTTTCTCGATAAATG
ATTAGCTACAAAAGGATTTTTTTTTAGTGAACGTGTCACAGCTGATTACTCCTTTTTTTA
CATTTTAAAGATTGGCATTCTATGTCCAATAGAATATCTCGATCTAAGTATGAAGGTAAG
AATAAATACAATAATGATGAATGGAAAAAAGAGAAAATTCTTTAGCTAGATAAGGG
>Asparagus_lignosus_JX574365
GACTTTAGTCTTAATGTAGTAAGAATCGTTGAAGGAGCCATACCCAATATCTTGTTTTCG
TAAGATATTGGGTATAGCTCCCTCCCCCGCCAATGAATGATAAGTATCTATTTTATTCCA
TTAACGACGAGATTTATTATCGTTTCTCGCATGTCTCGCGAAAGTCAGAGTAGGCGCGAA
TTCTCCCAATTTGTGACCTACCATACGATCCGTTATATAAATAGGTAAATGTTCCTTTCC
ATTATGAATAGCGATTGTATGGCCAATCATTTTGGGTATAATGGTAGATGCCCGAGACCA
AGTTACTATTATTTCTTTCTCCTCCCTCATGTTGAGTTTTTCAATTTTTCTCGATAAATG
ATTAGCTACAAAAGGATTTTTTTTTAGTGAACGTGTCACAGCTGATTACTCCTTTTTTTA
CATTTTAAAGATTGGCATTCTATGTCCAATAGAATATCTCGATCTAAGTATGAAGGTAAG
AATAAATACAATAATGATGAATGGAAAAAAGAGAAAATTCTTTAGCTAGATAAGGG
>Scrophularia_lucida_KF447256
CGCATCGCGTCGCCCCCCTCCCAATCCCTCGGGACAACGGAGAGGGGCGGATATTGGCCT
CCCGTGCTCTTCGGTGCGCGGCCGGCCCAAATGTGATCCCGCGTCGACGCGAGTCACGAC
CAGTGGTGGTTGATTTTCTCAACTCGCGTGCTGTCGTGCCGTACCGCGTCGTTCGTTCGG
GCATCGTCGCAGACCCAAAAGGTGCTCTAGAGTGCCTTCGACCG
>Fritillaria_cirrhosa_KPS0096A03I
CGCCTTGTTTCGCTCCGTGCCCAATGACCCTTCGGGTGCGGTCACGGATGCGGAGATTGG
CCCCCCGTGCCTCGTGTGCGGCGGGCTTAAGCGCGGGCTGTCGGCGTCGGGATGGGCACG
ACGAGTGGTGGACGGAGCACCAGCAGGATGTTGTGGCCCCCTGTCGCCTTAAGGGGCTCA
AGAGACCCGGACCGGGCGAGCCGTGCTCCGTACGAGGAGGGCGTGCCGTCTCGCAATG
>Phellodendron_amurense_KX674848
CGCATCGCTGCCCCACCCCACCCCCGCCCCGGGGGCCTGGCGGTGCGGGCGGACAATGGC
CTCCCGTGCGCTCCCCGCTCGCGGTTGGCCCAAATTCGAGTCCTCGGCGACCGGAGCCGC
GGCGATCGGTGGTGAAAACAAGCCTCTCGAGCTCACGCCGCGAGCCCGTGTCTTCCTTTT
CGGGACTCAGGGACCCTGACGCTCCGCGCGAGCGGCGCTCGCATCG
>Alisma_orientale_KMS0006A01I
CGCCTCTAGGCGCTCCCCTCCCACTTGAGTTCAGCATCTTGATGTTGGCCTTGTTGGTGG
TGGATGCGGATGTTGGCCTTCCGTGGCTTTGCCGCCGCGGTGGGCTGAAGGATGTGGAGT
CGGTCCGTCCAACGTTATTGGGCATGACTGTGCTGGGTCGCTGCAGCTACTGCTCGTTGC
TCGCTGGGTGCGGCAGTCTTAGCAAATGCGGGCATCGTCGTTGTGTCGAGTAGCCTTGTT
GTCGGACTCTTACGCCAGTAAAGTTACCACGATTGGTATATCAGCGGTCACACCGTTGGT
TCCTCATATTG
>Syzygium_aromaticum_KPS0053A01I
CACATGGCGTTGCCCCTAACTCCTCGCCTTGAATTGGGCGGGCGGGACTTGGGTGCGTAC
GTTGGCCTCCCGAGATGACCTTATCCCGGTTGGCCCAAAATCGAGCGTTGGAGCGATTAG
CACCACGACATTCGGTGGTTGATGAGACCCCAATGATCAATGTCGTGCGTGTCGCTCATG
CACACGCTCCACGAATCTACCTATCACCAACG
>Ipomoea_trifida_KC621817
CGCATCGCGTCGCCCCCCGCCCGATCCTCGGTCGAGCGCGGGGTGCGGATGTTGGCCTCC
CGTGCCCCAACTCGTGGCGCGGCCGGCCTAAATGCGAGTCCTTGGCGACGGACGTCACGG
CGAGTGGTGGTCGTACCTAGCGTGCATATCTTCGAGCCGTGCCCCGTCGTTCTCGGGCGA
ACGACCCCGAACGAGCCCCCCCAGTGCGGCTCTCCGAACG
>Morinda_officinalis_var._hirsuta_JN045491
CACATTCGTGTTATTGTATAGGAGTTATTGAAAAATAAAGTAGCAATAAGGACCTCTTAT
TGCTACTTTATTTTTATTTTCTTTTTATTTTGTTTAGTATTTTACTATTTAAAATGAATT
TCTAATGATTTCATTTAGAATTTCTATTTTTTTATATTTATACTACTTTTATACTACTAG
ACGTACCTAAAATAGAGAATTCTAGATTTTAAGAATTTTTAAAGAAAGGAAAATGTTCGA
AATGGAATTTTATGAATGAAATATTAAAACATTAAAAATTAGAGTAGGG
>Morinda_officinalis_var._hirsuta_JN045490
CACATTCGTGTTATTGTATAGGAGTTATTGAAAAATAAAGTAGCAATAAGGACCTCTTAT
TGCTACTTTATTTTTATTTTCTTTTTATTTTGTTTAGTATTTTACTATTTAAAATGAATT
TCTAATGATTTCATTTAGAATTTCTATTTTTTTATATTTATACTACTTTTATACTACTAG
ACGTACCTAAAATAGAGAATTCTAGATTTTAAGAATTTTTAAAGAAAGGAAAATGTTCGA
AATGGAATTTTATGAATGAAATATTAAAACATTAAAAATTAGAGTAGGG
>Gentiana_scabra_KPS0106A01P
GACCTCAGTCTTAATCCTATAATATAGAATATAGGATTAAGAATTAAAATAAAGGAGCAA
TAACGCCCCCTTGATAAAACAAGAAGGGGATTATTGCTCCTTTATTTTAATATTTTAATT
TTATTTCGGTAAGGATTATTATTATTTCGGTAAGGATTATTATTAGAAATTTTTATTAGA
TTATTTTAATAATCTATATTCAAATATTATCTATATTAAAATATTAGTTACCAATATTGG
TAACTAAGATATAAAGAAGAAAAAGAAGAGTATATTTGAAATGACATTACAATATAACTA
ATTCTAAAAAAACTAGTAAAACAAAAAAATATAAAAAAGAGTTAAAAAAAGAAAAAAGTA
TCAAAAATTTAAAGACTAAAAAAATACAGATAGTCAAGGGG
>Lycium_fremontii_DQ124626
CGCATCGCGTCGCCCCCGCGCACCGCGCCCGCRCTCTGGGCCGCGGTGCATGTCGCGGGG
CGGATACTGGCCTCCCGTGCGCCTCGCGCTCGCGGCTGGCCTAAATGCGAGTCCACGTCG
ACGGACGTCACGGCAAGTGGTGGTTGTAACCCAACTCTCGAAGTGTCGTGGCTRTGCCCC
GTCGCGCGTTTGGCCTCCCGGACCCTTATTGCGCTTAGGCGCTCCGACCG
>Lycium_barbarum_HM195003
GATCCCAGTCTAGTCTATAGGAGGTTTTGAAAAGAAAGGAGCAATAATCATTTTCTTGTT
CTATCAAGAAGGTGCTATTGCTCCTTTCTTTTTTTCTTTTTATATTATTAATTTACCAGT
ATTTTACTTATATAGACTTTTTGGTTTACATTATAGAAAAAGAAGGAGAGGGTATTTGCC
TGCATTTATTCATGATTGAGTATTCTATGTTTTATTTTGTATTTATTTTAAACTGTATAA
ATATAACTTGTTCCTCTTGTTGCTAATGTTACTATATCTTTTTTATTTCATTTCTAAAAA
AAATCTAATTTTGACTTCATATTCTTATCTTTGAAATAAGAAAGAAGAGATATTTTCGAA
CTTTAATCTTTTGTTTTCGAATTTAAATAATGTCAAAATGGAATGTAAGTACGCGAGGGG
>Lycium_barbarum_HM195004
GATCCCAGTCTAGTCTATAGGAGGTTTTGAAAAGAAAGGAGCAATAATCATTTTCTTGTT
CTATCAAGAAGGTGCTATTGCTCCTTTCTTTTTTTCTTTTTATATTATTTTTTTCTTTTT
ATATTATTAATTTACCAGTATTTTACTTATGTAGACTTTTTGGTTTACATTATAGAAAAA
GAAGGAGAGGGTATTTGCCTGCATTTATTCATGATTGAGTATTCTATTTTTATTTTGTAT
TTATTTTAAACTGTATAAATATAACTTGTTCCTCTTGTTGCTAATGTTACTATATCTTTT
TTATTTCATTTCTAAAAAAAAATCTAATTTTGACTTCATATTCTTATCTTTGAAATAAGA
AAGAAGAGATATTTTCGAACTTTAATCTTTTGTTTTCGAATTTAAATAATGTCAAAATGG
AATGTAAGTACGCGAGGGG
>Gentiana_scabra_KPS0106A01I
CGCATCGCGTCGCCCCCCCAACACCGTGCATGAAACATTGCCGGTTGTCAGAGGGGCGGA
TATTGGCTTCCCGTGCTTCGGTGCGGCTGGCCTAAATGCAAGTCCCTTGCGACGGACACG
ACGACAAGTGGTGGTTGATTGCCTCAACTAAGGTGCTGTCGCGCGTTGCCCCGTCGGATG
AGGAGACTTTCATGACCCTAATGCACGTGTCGTCACGACGCCTGCCACGACCG
>Asparagus_africanus_JX574354
GACATTAGTCTTAATGTAGTAAGAATCGTTGAAGGAGCCATACCCAATATCTTGTTTTCG
TAAGATATTGGGTATAGCTCCCTCCCCCGCCAATGAATGATAAGTATCTATTTTATTCCA
TTAACGACGAGATTTATTATCGTTTCTCGCATGTCTCGCGAAAGTCAGAGTAGGCGCGAA
TTCTCCCAATTTGTGACCTACCATACGATCCGTTATATAAATAGGTAAATGTTCCTTTCC
ATTATGAATAGCGATTGTATGGCCAATCATTTTGGGTATAATGGTAGATGCCCGAGACCA
AGTTACTATTATTTCTTTCTCCTCCCTCATGTTGAGTTTTTCAATTTTTCTCGATAAATG
ATTAGCTACAAAAGGATTTTTTTTTAGTGAACGTGTCACAGCTGATTACTCCTTTTTTTA
CATTTTAAAGATTGGCATTCTATGTCCAATAGAATATCTCGATCTAAGTATGAAGGTAAG
AATAAATACAATAATGATGAATGGAAAAAAGAGAAAATTCTTTAGCTAGATAAGGG
>Panax_sinensis_U41703
CGCATCGCGTCGCCCCCCAACCCATCACTCCCTCGCAGGAGTCGAGGCGGAGGGGCGGAT
AATGCCCTCCCGTGTCTCACCGCGCGGTTGGCCCAAATGCGAGTCCTTGGCGATGGACGT
CACGACAAGTGGTGGTTGTAAAAAGCCCTCTTCTCATGTCGTGCGGTGACCCGTCGCCAG
CAAAAGCTCTCATGACCCTGTTGCGCCGTCCTCGACGTGCGCTCCGACCG
>Areca_catechu_KMS0022A01P
ACCCAATATCTTGTTTTAGTTGGGTATTGCTCCATTGTTTGATTCAATAGTGTTTTGCAC
ACAACACATAAGATAAGTATTAGTAAGTACTTTTTTAGTTTCTTTTTTTTTTTTTATTTT
TTTTATTTATATTATTTTATTTATATTAATAATATTTCTATTAATATTTAATATTTTTGA
ATATTAAATATTAATAATTTAACGACGAGATTTATTGTCGTTTCTTGCATGTCTCGCGAA
AGTAAGAGTAGGCGCGAATTCTCCCAATTTGTGACCCCCCATACGATCCGTTATATAAAT
AGGTAAATTTTCCTTTCCATTATGAATAGCGATTGTATGGCCAATCATTGTGGGTATAAT
GGTAGATGCCCGAGACCAAGTTACTATTATTTCTTTCTCCTCCCTCATGTTGAGTTTTTC
AATTTTTCCCGATAAATGATTAGCTACAAAAGGATTTTTTTTTAGTGAACGTGTCACAGC
TGATTACTCCTTTTTTTTTTTACATTTTAAAGATTGGCATTCTATGTCCAATATCTCGAT
CTAAGTATGGAGGTCAGAATAAATACAATAATGATGAA
>Arctium_lappa_KPS0021A02I
CGCATCGCGTCGCCCCCGACCACGCCTCCCCAGTGGGGATGCGTGTCGTTTGGGGCGGAG
ACTGGTCTCCCGTGCCCATGGTGCGGTTGGCCTAAAAAGGAGTCCCCTTTGACGGACGCA
CGGCTAGTGGTGGTTGTCAAGGCCTTCGTATCGAGCCGTGCGGACGCAAGGGAAGCGCTC
TCCAATGACCCCAACGTGTCGTCTTGCAACGACGCTTCGACCG
>Panax_pseudoginseng_U41694
CGCATCGCGTCGCCCCCAACCCCGCACTCCCTCATGGGAGTCGAGGCGGAGGGGCGGATA
TTGCCTCCCGTGTCTCACCGCGCGGTTGGCCCAAATACGAGTCCATGGTGACGAACGTCA
CGACAAGTGGTGGTTGTAAAAAGCCCTTTTCTCATGTCGTGCGTGACCCGTCGCCATCAA
AAGCTCTCATGACCCTGTTGCGCAGTTCTCGACGTGCGCTCCGACCGCGACCCC
>Panax_pseudoginseng_U41693
CGCATCGCGTCGCCCCCAACCCCGCACTCCCTCATGGGAGTCGAGGCGGAGGGGCGGATA
TTGCCTCCCGTGTCTCACCGCGCGGTTGGCCCAAATACGAGTCCATGGTGACGAACGTCA
CGACAAGTGGTGGTTGTAAAAAGCCCTTTTCTCATGTCGTGCGTGACCCGTCGCCATCAA
AAGCTCTCATGACCCTGTTGCGCAGTTCTCGACGTGCGCTCCGACCGCGACCCC
>Epimedium_brevicornu_AY362429
CGCACAGCGTCGCTCCCACCATGATGCCTTTGTTCTGTTATCGGGCAACTGCAACGTGGC
TTGGGAAGCGGATATTGGCCCCCCGTACCTTTGTAGGCGCGGCCGGCCTAAAATTCGGCC
CTCGGCGACGAGCGTCACGATCAGTGGTGGTTGAATAACCCCTTTGTCATAGACCGGTAT
CGTGTTGTTTCGTCGTCTATTTGGGCCATATGGACCCTTGCGTGTCGTATAAACGACATT
CACTCTG
>Rosa_mollis_FJ947109
CACGTCGTTGCCCCCCCCAAACCCCCTCGGGAGTTGGATGGGACGGATGATGGCCTTCCC
GTGTGCTCAGTCACGCGGTTGGCATAAACACCAAGTCCTCGGCGACCAACGCCACGACAA
TCGGTGGTTGTCAAACCTCGGTTTCCTGTCGTGCGCGCGTGTTGATCGAGTGCTTTCTTA
AACAATGCGTGTCGATTCGTCGATGCTTACAACG
>Citrus_reticulata_KPS0052A01I
CGCATCGTTGCCCCACCCCACCCCCCCAAACCAAGGCGGGGGCCCCGGGGTGCGGGCGGA
GATTGGCCTCCCGTGCGCTGACCGCTCGCGGTTGGCCCAAATCTGAGTCCTCGGCGACCG
AAGCCGCGGCGATCGGTGGTGAAACAAAAGCCTCTCGAGCTCCCGCCGCGCGCCCGGTCT
CCGAGTGGGGACTCTGCGGCCCTGAAGCTCCGCGCAAGCGGCGCTCGCATTG
>Magnolia_compressa_KJ687060
TACTTCAGTCTTAGTGTATATGAGTCGTTGAAGGATCCGATCAATACCCAACTTCTTGAT
ATTGATAGAACAAGAAGTTGGGTATTGATCCGTTCGATTCAGTAGTGTTTTATTCACATA
AACATTTTTGCCATTTTCATTTCTTTATTTCAACTTAAGAAAACATTATTGTTGGCTGGT
TCATGATCAAATATCATATTTTTGTTCTGTACCGATCTGTATTGTAATTTCTGTATGTTC
CTCAAAATCATTTTCTTTTTTTTTTCATAAAGGAATTTTTTTGTACATTTACAATTTACA
GGATTGGCGTTTTATGTCCAATATCTGTATCTCAGAAAGTTAAGAAAGACTCAATACAAT
AATCATGAATGGTGGAAATTAGAGCGGAGG
>Magnolia_compressa_KJ687061
TACTTCAGTCTTAGTGTATATGAGTCGTTGAAGGATCCGATCAATACCCAACTTCTTGAT
ATTGATAGAACAAGAAGTTGGGTATTGATCCGTTCGATTCAGTAGTGTTTTATTCACATA
AACATTTTTGCCATTTTCATTTCTTTATTTCAACTTAAGAAAACATTATTGTTGGCTGGT
TCATGATCAAATATCATATTTTTGTTCTGTACCGATCTGTATTGTAATTTCTGTATGTTC
CTCAAAATCATTTTCTTTTTTTTTTCATAAAGGAATTTTTTTGTACATTTACAATTTACA
GGATTGGCGTTTTATGTCCAATATCTGTATCTCAGAAAGTTAAGAAAGACTCAATACAAT
AATCATGAATGGTGGAAATTAGAGCGGAGG
>Morinda_longiflora_FJ907072
CGCATCGCGTCGCCACCCCCCCTCCTCGCTCCGCGCTGGACGGACGGGGGTGACGGATGT
TGGCCTCCCGTGCCCCCCGCGGGCGCGGCTGGCCTAAATGCGAGTCCTCGGCGCGGGACG
TCACGACGAGTGGTGGTTGTTGAACTCATCAACTCGATAGCCGTCGCGACGACGCCCGAC
GGGGATCTCTCCCGACCCTAGAGCTGCTGGCCCCGACTGAGGGAGCCGCGAGCCTTCGAC
CG
>Rosa_mollis_FJ947107
CACGTCGTTGCCCCCCCCAAACCCCCTCGGGAGTTGGATGGGACGGATGATGGCCTTCCC
GTGTGCTCAGTCACGCGGTTGGCATAAACACCAAGTCCTCGGCGACCAACGCCACGACAA
TCGGTGGTTGTCAAACCTCGGTTTCCTGTCGTGCGCGCGT
>Lycium_californicum_KT761019
GATCCCAGTCTAGTCTATAGGAGGTTTTGAAAAGAAAGGAGCAATAATCATTTTCTTGTT
CTATCAAGAAGGTGCTATTGCTCCTTTCTTTTTTTCTTTTTATATTATTAATTTACCAGT
ATTTTACTTATATAGACTTTTTGGTTTACATTATAGAAAAAGAAGGAGAGGGTATTTGCC
TGCATTTATTCATGATTGAGTATTCTATTTTGATTTTGTATTTATTTTAAATTGTAGAAA
TATAACTTGTTCCTCTTGTTGCTAATGTTACTATATCTTTTTTATTTCATTTCTAAAAAA
AATCTAATTTTGACTTCATATTCTTATCTTTGAAATAAGAAAGAAGAGATATTTTCGAAC
TTTAATCTTTTGTTTTCGAATTTAAATAATGTAAAAATGGAATGTAAGTACGCGAGGGG
>Lycium_californicum_KT761018
GATCCCAGTCTAGTCTATAGGAGGTTTTGAAAAGAAAGGAGCAATAATCATTTTCTTGTT
CTATCAAGAAGGTGCTATTGCTCCTTTCTTTTTTTCTTTTTATATTATTAATTTACCAGT
ATTTTACTTATATAGACTTTTTGGTTTACATTATAGAAAAAGAAGGAGAGGGTATTTGCC
TGCATTTATTCATGATTGAGTATTCTATTTTGATTTTGTATTTATTTTAAATTGTAGAAA
TATAACTTGTTCCTCTTGTTGCTAATGTTACTATATCTTTTTTATTTCATTTCTAAAAAA
AATCTAATTTTGACTTCATATTCTTATCTTTGAAATAAGAAAGAAGAGATATTTTCGAAC
TTTAATCTTTTGTTTTCGAATTTAAATAATGTAAAAATGGAATGTAAGTACGCGAGGGG
>Amomum_krervanh_KMS0189A01I
TGGCAACATCGCCTTTGCTCCTTGCGAAGCGCGGAAATTGGCCTCGTGTGCCCTCGGGCA
TAGTCGGTCGAAGAGCGGGCAGTCGGCAGTCGTCGGGCGCGATGGGTGCTGGTCACCCTG
TGCGTGAATGGAACGTCGCCCCCGATGTGTTGGGATGTGTCCTCGAGAGACCCTGTGCGA
TTGCGGCACCGTGTGAAAGTGCCGTTCCCGTCGGATTG
>Lycium_californicum_KT761010
GATCCCAGTCTAGTCTATAGGAGGTTTTGAAAAGAAAGGAGCAATAATCATTTTCTTGTT
CTATCAAGAAGGTGCTATTGCTCCTTTCTTTTTTTCTTTTTATATTATTAATTTACCAGT
ATTTTACTTATATAGACTTTTTGGTTTACATTATAGAAAAAGAAGGAGAGGGTATTTGCC
TGCATTTATTCATGATTGAGTATTCTATTTTGATTTTGTATTTATTTTAAATTGTAGAAA
TATAACTTGTTCCTCTTGTTGCTAATGTTACTATATCTTTTTTATTTCATTTCTAAAAAA
AATCTAATTTTGACTTCATATTCTTATCTTTGAAATAAGAAAGAAGAGATATTTTCGAAC
TTTAATCTTTTGTTTTCGAATTTAAATAATGTAAAAATGGAATGTAAGTACGCGAGGGG
>Citrus_reticulata_KPS0052A01P
ATAACTTCCCTCTAGACCTAGCTGCTATTGAAGCCCCATCTACAAATGGGTAAGATTTTG
GTCTTTGTGTAGGCGGGTTTTTGAAAATAACGGATCAATACTGACCCCCAGCTGGGGGTC
AGTATTGATCCGTTATTTAGTCGGGTTTCTTTATCGGGGTTCTTTATTAGTTTTTAGTTC
ATTTTTTTTTTTTTAAGTATTTTTATGCTTTTCTTTCTTTGATTTAGTATGATATTGTTG
GTATGCGCTAATACTACTAATAAATTAATAAATTTCTAATTTTATTATTAGATTATTAAT
TAGAAATTAGAGTCGCATTTTCTAATTTTACAGTTAATTTCATAGCAAAGAAAAAAGACA
ATAGAAAGGTTGTAGTTTTCTGCCCTTCGATCTTCATTTGGCTCTTCATAAGTAAGATAA
GATAAACAAAAATAATCAATGGTTGAATTTGAGATCTTTGTATTTCAAAATTGTGTAAAT
AGCGGAGGGGCGGATGTAGCCAAGTGGATCAAGGCAG
>Lycium_californicum_KT761012
GATCCCAGTCTAGTCTATAGGAGGTTTTGAAAAGAAAGGAGCAATAATCATTTTCTTGTT
CTATCAAGAAGGTGCTATTGCTCCTTTCTTTTTTTCTTTTTATATTATTAATTTACCAGT
ATTTTACTTATATAGACTTTTTGGTTTACATTATAGAAAAAGAAGGAGAGGGTATTTGCC
TGCATTTATTCATGATTGAGTATTCTATTTTGATTTTGTATTTATTTTAAATTGTAGAAA
TATAACTTGTTCCTCTTGTTGCTAATGTTACTATATCTTTTTTATTTCATTTCTAAAAAA
AATCTAATTTTGACTTCATATTCTTATCTTTGAAATAAGAAAGAAGAGATATTTTCGAAC
TTTAATCTTTTGTTTTCGAATTTAAATAATGTAAAAATGGAATGTAAGTACGCGAGGGG
>Lycium_californicum_KT761015
GATCCCAGTCTAGTCTATAGGAGGTTTTGAAAAGAAAGGAGCAATAATCATTTTCTTGTT
CTATCAAGAAGGTGCTATTGCTCCTTTCTTTTTTTCTTTTTATATTATTAATTTACCAGT
ATTTTACTTATATAGACTTTTTGGTTTACATTATAGAAAAAGAAGGAGAGGGTATTTGCC
TGCATTTATTCATGATTGAGTATTCTATTTTGATTTTGTATTTATTTTAAATTGTAGAAA
TATAACTTGTTCCTCTTGTTGCTAATGTTACTATATCTTTTTTATTTCATTTCTAAAAAA
AATCTAATTTTGACTTCATATTCTTATCTTTGAAATAAGAAAGAAGAGATATTTTCGAAC
TTTAATCTTTTGTTTTCGAATTTAAATAATGTAAAAATGGAATGTAAGTACGCGAGGGG
>Lycium_californicum_KT761014
GATCCCAGTCTAGTCTATAGGAGGTTTTGAAAAGAAAGGAGCAATAATCATTTTCTTGTT
CTATCAAGAAGGTGCTATTGCTCCTTTCTTTTTTTCTTTTTATATTATTAATTTACCAGT
ATTTTACTTATATAGACTTTTTGGTTTACATTATAGAAAAAGAAGGAGAGGGTATTTGCC
TGCATTTATTCATGATTGAGTATTCTATTTTGATTTTGTATTTATTTTAAATTGTAGAAA
TATAACTTGTTCCTCTTGTTGCTAATGTTACTATATCTTTTTTATTTCATTTCTAAAAAA
AATCTAATTTTGACTTCATATTCTTATCTTTGAAATAAGAAAGAAGAGATATTTTCGAAC
TTTAATCTTTTGTTTTCGAATTTAAATAATGTAAAAATGGAATGTAAGTACGCGAGGGG
>Lycium_californicum_KT761017
GATCCCAGTCTAGTCTATAGGAGGTTTTGAAAAGAAAGGAGCAATAATCATTTTCTTGTT
CTATCAAGAAGGTGCTATTGCTCCTTTCTTTTTTTCTTTTTATATTATTAATTTACCAGT
ATTTTACTTATATAGACTTTTTGGTTTACATTATAGAAAAAGAAGGAGAGGGTATTTGCC
TGCATTTATTCATGATTGAGTATTCTATTTTGATTTTGTATTTATTTTAAATTGTAGAAA
TATAACTTGTTCCTCTTGTTGCTAATGTTACTATATCTTTTTTATTTCATTTCTAAAAAA
AATCTAATTTTGACTTCATATTCTTATCTTTGAAATAAGAAAGAAGAGATATTTTCGAAC
TTTAATCTTTTGTTTTCGAATTTAAATAATGTAAAAATGGAATGTAAGTACGCGAGGGG
>Tetradium_ruticarpum_KX674957
CGCATCGTTGCCCCACCCCCACCCCCACCCCGGGGGCCTGGCGGTGCGGGCGGATAATGG
TCTCCCGTGCGCTCCCCGCTCGCGGTTGGCCCAAATTCGAGTCCTCGGCGACCGGAGCCG
CGACAATCGGTGGTGAAAAGCCTCTCGAGCTCTAGTCGCGAGCCCGCGTCTCTGTTTCGG
GACTCATGGACCCTGATGCTCCGCGCAAGCGGTGCTCGCATCG
>Prunus_serrulata_var._quelpaertensis_KJ649407
CACGTCGTTGCACCCCCACTACTCCCTCGGGATTGCGGGGTGCGGATGATGGCCTCCCGT
ACGCTCCGTCGCGCGGTTGGCATAAATACCAAGTCCTCGGCGACGCACGCCACGACAATC
GGTGGTTGCGAAACCTCGGTTGCCCGTCGTGTGCGGTCGTCGCGCATCGGGGGCTCGAAA
AAATGCTTGGCTCCGGCTTGGC
>Prunus_serrulata_var._quelpaertensis_KJ649406
CACGTCGTTGCACCCCCACTACTCCCTCGGGATTGCGGGGTGCGGATGATGGCCTCCCGT
ACGCTCCGTCGCGCGGTTGGCATAAATACCAAGTCCTCGGCGACGCACGCCACGACAATC
GGTGGTTGCGAAACCTCGGTTGCCCGTCGTGTGCGGTCGTCGCGCATCGGGGGCTCGAAA
AAATGCTTGGCTCCGGCTTGGC
>Prunus_serrulata_var._quelpaertensis_KJ649405
CACGTCGTTGCACCCCCACTACTCCCTAGGGATTGCGGGGTGCGGATGATGGCCTCCCGT
GCGCTCCGTCGCGCGGTTGGCATAAATACCAAGTCCTCGGCGACGCACGCCACGACAATC
GGTGGTTGCGAAACCTCGGTTGCCCGTCGTGTGCGGTCGTCGCGCATCGGGGGCTCGAAA
AAATGCTTGGCTCCGGCTTGGC
>Prunus_serrulata_var._quelpaertensis_KJ649404
CACGTCGTTGCACCCCCACTACTCCCTCGGGATTGCGGGGTGCGGATGATGGCCTCCCGT
ACGCTCCGTCGCGCGGTTGGCATAAATACCAAGTCCTCGGCGACGCACGCCACGACAATC
GGTGGTTGCGAAACCTCGGTTGCCCGTCGTGTGCGGTCGTCGCGCATCGGGGGCTCGAAA
AAATGCTTGGCTCCGGCTTGGC
>Prunus_serrulata_var._quelpaertensis_KJ649403
CACGTCGTTGCACCCCCACTACTCCCTAGGGATTGCGGGGTGCGGATGATGGCCTCCCGT
GCGCTCCGTCGCGCGGTTGGCATAAATACCAAGTCCTCGGCGACGCACGCCACGACAATC
GGTGGTTGCGAAACCTCGGTTGCCCGTCGTGTGCGGTCGTCGCGCATCGGGGGCTCGAAA
AAATGCTTGGCTCCGGCTTGGC
>Prunus_serrulata_var._quelpaertensis_KJ649402
CACGTCGTTGCACCCCCACTACTCCCTAGGGATTGCGGGGTGCGGATGATGGCCTCCCGT
GCGCTCCGTCGCGCGGTTGGCATAAATACCAAGTCCTCGGCGACGCACGCCACGACAATC
GGTGGTTGCGAAACCTCGGTTGCCCGTCGTGTGCGGTCGTCGCGCATCGGGGGCTCGAAA
AAATGCTTGGCTCCGGCTTGGC
>Prunus_serrulata_var._quelpaertensis_KJ649401
CACGTCGTTGCACCCCCACYACTCCCTMGGGATTGCGGGGTGCGGATGATGGCCTCCCGT
RCGCTCCGTCGCGCGGTTGGCATAAATACCAAGTCCTCGGCGACGCACGCCAYGACAATC
GGTGGTTGCGAAACCTCGGTTGCCCGTCGTGTGCGGTCGTCGCGCATCGGGGGCTCGAAA
AAATGCTTGGCTCCGGCTTGGC
>Prunus_serrulata_var._quelpaertensis_KJ649400
CACGTCGTTGCACCCCCACTACTCCCTCGGGATTGCGGGGTGCGGATGATGGCCTCCCGT
RCGCTCCGTCGCGCGGTTGGCATAAATACCAAGTCCTCGGCGACGCACGCCACGACAATC
GGTGGTTGCGAAACCTCGGTTGCCCGTCGTGTGCGGTCGTCGCGCATCGGGGGCTCGAAA
AAATGCTTGGCTCCGGCTTGGC
>Syzygium_aromaticum_KMS0053A01I
CACATGGCGTTGCCCCTAACTCCTCGCCTTGAATTGGGCGGGCGGGACTTGGGTGCGTAC
GTTGGCCTCCCGAGATGACCTTATCCCGGTTGGCCCAAAATCGAGCGTTGGAGCGATTAG
CACCACGACATTCGGTGGTTGATGAGACCCCAATGATCAATGTCGTGCGTGTCGCTCATG
CACACGCTCCACGAATCTACCTATCACCAACG
>Prunus_serrulata_var._quelpaertensis_KJ649409
CACGTCGTTGCACCCCCACCACTCCCTCGGGATTGCGGGGTGCGGATGATGGCCTCCCGT
GCGCTCCGTCGCGCGGTTGGCATAAATACCAAGTCCTCGGCGACGCACGCCATGACAATC
GGTGGTTGCGAAACCTCGGTTGCCCGTCGTGTGCGGTCGTCGCGCATCGGGGGCTCGAAA
AAAATGCTTGGCTCCGGCTTGGC
>Prunus_serrulata_var._quelpaertensis_KJ649408
CACGTCGTTGCACCCCCACCACTCCCTCGGGATTGCGGGGTGCGGATGATGGCCTCCCGT
GCGCTCCGTCGCGCGGTTGGCATAAATACCAAGTCCTCGGCGACGCACGCCATGACAATC
GGTGGTTGCGAAACCTCGGTTGCCCGTCGTGTGCGGTCGTCGCGCATCGGGGGCTCGAAA
AAAATGCTTGGCTCCGGCTTGGC
>Scrophularia_syriaca_KF447263
CGCATCGCGTCGCCCCCCTTCGAATCCCTCGGGTCAACGGAGAGGGGCGGATATTGGCCT
CCCGTGCTCTTCGGTGCGCGGCTAGCCCAAATGTGATCCCGCGTCGACGCGAGTCACGAC
CAGTGGTGGTTGATTTTCTCAACTCTCGTGCTGTCGTGCCGTACCGCGTCGTTCGTTCGG
GCATCGTCGCAGACCCAAAAGGTGCTCTAGAGTGCCTTCGACCG
>Dioscorea_polystachya_JQ260349
GACTTTTGTCTTAATGTATATGAATCGTTGAAGGAGCAATATCAATATCTTGTTCGAGCA
AGAAGTTTGGTATTGCTCCCCTTTTCAATTTTTCCCGATAAATGATCAACTACAAAAGGA
TTTTTTTTTAGTGAACGTGTCACAGCGGATTACTCCTTTATTTTTTACATTTTTAAGATT
GGCATTGTATGTTCAATATCTCGATCTAATAAGGTAAGAATAAATTTAAATACAATAATG
ATGAATGGAAAAAGAGAAAATCCT
>Curcuma_phaeocaulis_KMS0071A02I
CATTGTCGCTTTTGCTCCATGCTTTGTCGGCATTGAGCGCGGAAGTTGGCCCCGTGTGCC
CTCGGGCACAGTCGGTCGAAGAGCGGGTAGTCGGTAATCGTCGAGCACGATGGACGTTGG
TCGTCGCGAGCGAGAACTGAACGTCGTCCTCGTCGTTTTGGGATGAGCCCTCAAGAGACC
CTGTGTGATTGTGATTGCGGACCCGCGAGAAAGCGCCGCGTCAAT
>Arctium_lappa_KT249734
CGCATCGCGTCGCCCCCGACCACGCCTCCCCAGTGGGGATGCGTGTCGTTTGGGGCGGAG
ACTGGTCTCCCGTGCCCATGGTGCGGTTGGCCTAAAAAGGAGTCCCCTTTGACGGACGCA
CGGCTAGTGGTGGTTGTCAAGGCCTTCGTATCGAGCCGTGCGGACGCAAGGGAAGCGCTC
TCCAATGACCCCAACGTGTCGTCTTGCAACGACGCTTCGACC
>Arctium_lappa_KT249733
CGCATCGCGTCGCCCCCGACCACGCCTCCCCAGTGGGGATGCGTGTCGTTTGGGGCGGAG
ACTGGTCTCCCGTGCCCATGGTGCGGTTGGCCTAAAAAGGAGTCCCCTTTGACGGACGCA
CGGCTAGTGGTGGTTGTCAAGGCCTTCGTATCGAGCCGTGCGGACGCAAGGGAAGCGCTC
TCCAATGACCCCAACGTGTCGTCTTGCAACGACGCTTCGACC
>Arctium_lappa_KT249732
CGCATCGCGTCGCCCCCGACCACGCCTCCCCAGTGGGGATGCGTGTCGTTTGGGGCGGAG
ACTGGTCTCCCGTGCCCATGGTGCGGTTGGCCTAAAAAGGAGTCCCCTTTGACGGACGCA
CGGCTAGTGGTGGTTGTCAAGGCCTTCGTATCGAGCCGTGCGGACGCAAGGGAAGCGCTC
TCCAATGACCCCAACGTGTCGTCTTGCAACGACGCTTCGACC
>Arctium_lappa_KT249731
CGCATCGCGTCGCCCCCGACCACGCCTCCCCAGTGGGGATGCGTGTCGTTTGGGGCGGAG
ACTGGTCTCCCGTGCCCATGGTGCGGTTGGCCTAAAAAGGAGTCCCCTTTGACGGACGCA
CGGCTAGTGGTGGTTGTCAAGGCCTTCGTATCGAGCCGTGCGGACGCAAGGGAAGCGCTC
TCCAATGACCCCAACGTGTCGTCTTGCAACGACGCTTCGACC
>Arctium_lappa_KT249730
CGCATCGCGTCGCCCCCGACCACGCCTCCCCAGTGGGGATGCGTGTCGTTTGGGGCGGAG
ACTGGTCTCCCGTGCCCATGGTGCGGTTGGCCTAAAAAGGAGTCCCCTTTGACGGACGCA
CGGCTAGTGGTGGTTGTCAAGGCCTTCGTATCGAGCCGTGCGGACGCAAGGGAAGCGCTC
TCCAATGACCCCAACGTGTCGTCTTGCAACGACGCTTCGACC
>Gentiana_acaulis_KF544437
CGCATCGCGTCGCCCCCCAACACCGTGCATGAAATCGTGCAGGTCGTCGGAGGGGCGGAT
ATTGGCTTCCCGTGCTCCGGTGCGGCTAGCCTAAATGCAAGTCCCTTGCGACGGACACGA
CGACAAGTGGTGGTTGATTTACTCGACTAAGGTGCTGTCGCACGCTGCCCCGTCGGATGA
GGAGACTTACTTGACCCTGATGCATACGTCGTCACGACGTCTGCCACGACCG
>Gentiana_acaulis_KF544436
CGCATCGCGTCGCCCCCCAACACCGTGCATGAAATCGTGCAGGTCGTCGGAGGGGCGGAT
ATTGGCTTCCCGTGCTCCGGTGCGGCTAGCCTAAATGCAAGTCCCTTGCGACGGACACGA
CGACAAGTGGTGGTTGATTTACTCGACTAAGGTGCTGTCGCRCGCTGCCCCGTCGGATGA
GGAGACTTACTTGACCCTGATGCATACGTCGTCACGACGTCTGCCACGACCG
>Gentiana_acaulis_KF544435
CGCATCGCGTCGCCCCCCAACACCGTGCATGAAATCGTGCAGGTCGTCGGAGGGGCGGAT
ATTGGCTTCCCGTGCTCCGGTGCGGCTAGCCTAAATGCAAGTCCCTTGCGACGGACACGA
CGACAAGTGGTGGTTGATTTACTCGACTAAGGTGCTGTCGCRCGCTGCCCCGTCGGATGA
GGAGACTTACTTGACCCTGATGCATACGTCGTCACGACGTCTGCCACGACCG
>Gentiana_acaulis_KF544434
CGCATCGCGTCGCCCCCCAACACCGTGCATGAAATCGTGCAGGTCGTCGGAGGGGCGGAT
ATTGGCTTCCCGTGCTCCGGTGCGGCTAGCCTAAATGCAAGTCCCTTGCGACGGACACGA
CGACAAGTGGTGGTTGATTTACTCGACTAAGGTGCTGTCGCGCGCTGCCCCGTCGGATGA
GGAGACTTACTTGACCCTGATGCATACGTCGTCACGACGTCTGCCACGACCG
>Gentiana_acaulis_KF544433
CGCATCGCGTCGCCCCCCAACACCGTGCATGAAATCGTGCAGGTCGTCGGAGGGGCGGAT
ATTGGCTTCCCGTGCTCCGGTGCGGCTAGCCTAAATGCAAGTCCCTTGCGACGGACACGA
CGACAAGTGGTGGTTGATTTACTCGACTAAGGTGCTGTCGCRCGCTGCCCCGTCGGATGA
GGAGACTTACTTGACCCTGATGCATACGTCGTCACGACGTCTGCCACGACCG
>Gentiana_acaulis_KF544432
CGCATCRCGTCGCCCCCCAACACCGTGCATGAAATCGTGCAGGTCGTCGGAGGGGCGGAT
ATTGGCTTCCCGTGCTCCGKTGCGGCTAGCCTAAATGCAAGTCCCTTGCGACGGACACGA
CGACAAGTGGTGGTTGATTTACTCGACTAAGGTGCTGTCGCRCGCTGCCCCGTCGGATGA
GGAGACTTACTTGACCCTGATGCATACGTCGTCACGACGTCTGCCACGACCG
>Gentiana_acaulis_KF544431
CGCATCGCGTCGCCCCCCAACACCGTGCATGAAATCGTGCAGGTCGTCGGAGGGGCGGAT
ATTGGCTTCCCGTGCTCCGGTGCGGCTAGCCTAAATGCAAGTCCCTTGCGACGGACACGA
CGACAAGTGGTGGTTGATTTACTCGACTAAGGTGCTGTCGCGCGCTGCCCCGTCGGATGA
GGAGACTTACTTGACCCTGATGCATACGTCGTCACGACGTCTGCCACGACCG
>Gentiana_acaulis_KF544430
CGCATCGCGTCGCCCCCCAACACCGTGCATGAAATCGTGCAGGTCGTCGGAGGGGCGGAT
ATTGGCTTCCCGTGCTCCGGTGCGGCTAGCCTAAATGCAAGTCCCTTGCGACGGACACGA
CGACAAGTGGTGGTTGATTTACTCGACTAAGGTGCTGTCGCGCGCTGCCCCGTCGGATGA
GGAGACTTACTTGACCCTGATGCATACGTCGTCACGACGTCTGCCACGACCG
>Rubus_vratnensis_KM037632
CACGTCGTTGCCCCCCCAAACCCCTCGGGAGTTGGGCGGGACGGATGATGGCCTCCCGTG
TGCTCTGTCATGCGGTTGGCATAAAAACAAGTCCTCGGCGACTAACGCCACGACAATCGG
TGGTTGTCAAACCTCTGTTGCCTATCGTGTGCGCGTGTCGACGGAGGGCTCAACAAACCA
TGTTGCATCGATTCGTCGATGCTTTCAACG
>Rubus_vratnensis_KM037633
CACGTCGTTGCCCCCCCCAAACCCCTCGGGAGTTGGGCGGGACGGATGATGGCCTCCCGT
GTGCTCTGTCATGCGGTTGGCATAAAAACAAGTCCTCGGCGACTAACGCCACGACAATCG
GTGGTTGTCAAACCTCTGTTGCCTATCGTGTGCGCGTGTCGAGCGAGGGCTCAACAAACC
ATGTTGCATCGATTCGTCGATGCTTTCAACG
>Rubus_vratnensis_KM037630
CACGTCGTTGCCCCCCCCAAACCCCTCGGGAGTTGGGCGGGACGGATGATGGCCTCCCGT
GTGCTCTGTCATGCGGTTGGCATAAAAACAAGTCCTCGGCGACTAACGCCACGACAATCG
GTGGTTGTCAAACCTCTGTTGCCTATCGTGTGCGCGTGTCGATCGAGGGCTCAACAAACC
ATGTTGCATCGATTCGTCGATGCTTTCAACG
>Rubus_vratnensis_KM037631
CACGTCGTTGCCCCCCCCAAACCCCTCGGGAGTTGGGCGGGACGGATGATGGCCTCCCGT
GTGCTCTGTCATGCGGTTGGCATAAAAACAAGTCCTCGGCGACTAACGCCACGACAATCG
GTGGTTGTCAAACCTCTGTTGCCTATCGTGTGCGCGTGTCGAGCGAGGGCTCAACAAACC
ATGTTGCATCGATTCGTCGATGCTTTCAACG
>Rubus_vratnensis_KM037636
CACGTCGTTGCCCCCCCCAAACCCCTCGGGAGTTGGGCGGGACGGATGATGGCCTCCCGT
GTGCTCTGTCATGCGGTTGGCATAAAAACAAGTCCTCGGCGACTAACGCCACGACAATCG
GTGGTTGTCAAACCTCTGTTGCCTATCGTGTGCGCGTGTCGAGCGAGGGCTCAACAAACC
ATGTTGCATCGATTCGTCGATGCTTTCAACG
>Rubus_vratnensis_KM037637
CACGTCGTTGCCCCCCCCCAAACCCCTCGGGAGTTGGGCGGGACGGATGATGGCCTCCCG
TGTGCTCTGTCATGCGGTTGGCATAAAAACAAGTCCTCGGCGACTAACGCCACGACAATC
GGTGGTTGTCAAACCTCTGTTGCCTATCGTGTGCGCGTGCCGAGCGAGGGCTCAACAAAC
CATGTTGCATCGATTCGTCGATGCTTTCAACG
>Gentiana_acaulis_KF544439
CGCATCGCGTCGCCCCCCAACACCGTGCATGAAATCGTGCAGGTCGTCGGAGGGGCGGAT
ATTGGCTTCCCGTGCTCCGGTGCGGCTAGCCTAAATGCAAGTCCCTTGCGACGGACACGA
CGACAAGTGGTGGTTGATTTACTCGACTAAGGTGCTGTCGCACGCTGCCCCGTCGGATGA
GGAGACTTACTTGACCCTGATGCATACGTCGTCACGACGTCTGCCACGACCG
>Rubus_vratnensis_KM037635
CACGTCGTTGCCCCCCCCAAACCCCTCGGGAGTTGGGCGGGACGGATGATGGCCTCCCGT
GTGCTCTGTCATGCGGTTGGCATAAAAACAAGTCCTCGGCGACTAACGCCACGACAATCG
GTGGTTGTCAAACCTCTGTTGCCTATCGTGTGCGCGTGTCGAGCGAGGGCTCAACAAACC
ATGTTGCATCGATTCGTCGATGCTTTCAACG
>Angelica_decursiva_KF806566
CGCATCGTATTGCCTGCAGACCACTCACACCTGAGAAGTTGTGACGGTTTGGGGCGCAAA
TTGGCCTCCCGTACCTTGTCGTGCGGTTGGCGGAAAAACGAGTCTCCGGCGACGGATGTC
GCGACATCGGTGGTTGTGAAAGACCCTCTTGTCTTGTCGCGCGAGTCCTCGTCATCTTAG
CGAGCTCCAGGACCCATAGGCAGCACACACTCTGTGCGCTTCGA
>Angelica_decursiva_KF806565
CGCATCGTATTGCCTGCAGACCACTCACACCTGAGAAGTTGTGACGGTTTGGGGCGCAAA
TTGGCCTCCCGTACCTTGTCGTGCGGTTGGCGGAAAAACGAGTCTCCGGCGACGGATGTC
GCGACATCGGTGGTTGTGAAAGACCCTCTTGTCTTGTCGCGCGAGTCCTCGTCATCTTAG
CGAGCTCCAGGACCCATAGGCAGCACACACTCTGTGCGCTTCGA
>Angelica_decursiva_KF806564
CGCATCGTATTGCCTGCAGACCACTCACACCTGAGAAGTTGTGACGGTTTGGGGCGCAAA
TTGGCCTCCCGTACCTTGTCGTGCGGTTGGCGGAAAAACGAGTCTCCGGCGACGGATGTC
GCGACATCGGTGGTTGTGAAAGACCCTCTTGTCTTGTCGCGCGAGTCCTCGTCATCTTAG
CGAGCTCCAGGACCCATAGGCAGCACACACTCTGTGCGCTTCGA
>Curcuma_wenyujin_KC441403
TGTATCTGAATTGTTAAAGAAATGTAGCAATACCCTGAAATAACAATACCCCATATCTCG
CTTAAGCGAGATATGGGGTATTGTTATTTTGTTTGATGTAATGTAATAGTATTTTCATTT
TTTGCGTATAGCATACATATTTATTTATATTGTATAACATATTTAGATATTTAGATTGTA
TATATGTATATTAAATACAAATACATAAGTATATAAGTATATAAAGTATAAGAAATGAAC
TTAACGACGAGATTTATTATCGTTTCTTGCATGTCTCGTAAAAGACAGAGTAGGTGCAAA
TTCTCCCAATTTGTGACCCACCATACGATCCGTTATATAAATAGGTAAATGTTCCTTTCC
ATTATGAATAGCGATTGTATGGCCAATCATTGTGGGTATAATGGTAGATGCCCGAGACCA
AGTTACTATTATTTCTTTCTCTTCCCTCGTGTTGAGTTTTTCAATTTTTGCCGATAAATG
ATTAGCTACAAAAGGGTTTTTTTTTAGTGAACGTGTCATGTCACAGTGTATTACTCCTTT
TTTTTTACATTTTTTATTTTAAAGATTGGCATTCTATGTCCAATATCTCGATCTAAGTTA
A
>Curcuma_wenyujin_KC441402
TGTATCTGAATTGTTAAAGAAATGTAGCAATACCCTGAAATAACAATACCCCATATCTCG
CTTAAGCGAGATATGGGGTATTGTTATTTTGTTTGATGTAATGTAATAGTATTTTCATTT
TTTGCGTATAGCATACATATTTATTTATATTGTATAACATATTTAGATATTTAGATTGTA
TATATGTATATTAAATACAAATACATAAGTATATAAGTATATAAAGTATAAGAAATGAAC
TTAACGACGAGATTTATTATCGTTTCTTGCATGTCTCGTAAAAGACAGAGTAGGTGCAAA
TTCTCCCAATTTGTGACCCACCATACGATCCGTTATATAAATAGGTAAATGTTCCTTTCC
ATTATGAATAGCGATTGTATGGCCAATCATTGTGGGTATAATGGTAGATGCCCGAGACCA
AGTTACTATTATTTCTTTCTCTTCCCTCGTGTTGAGTTTTTCAATTTTTGCCGATAAATG
ATTAGCTACAAAAGGGTTTTTTTTTAGTGAACGTGTCATGTCACAGTGTATTACTCCTTT
TTTTTTACATTTTTTATTTTAAAGATTGGCATTCTATGTCCAATATCTCGATCTAAGTTA
A
>Ginkgo_biloba_KPS0110A02I
CACAACCTATCGCCCCCCGCCCTCCGGGTGCGGGGGCGCGGAGTTGGCCGTCCGTGCCCC
CAGCGGCGCGGTCGGCTGAAAACCACGCGGTCGTCGTCTCTCTGCGCCGGCGAACGGTGT
CCGGGCCGCGCGATGCGCGGTCGATCGGCGCCGGCGCGGAGCATCGGGCGAGCGTCTCCG
CGAACAACTTCGAACTCCGGCCTCGGCCGCACCGCGCACGCGGGGCGGCCGTCCGGACGC
TGCGCG
>Alpinia_aquatica_JN043815
GACTTTTGTCTTAGTGTATCTGAATTGTTAAAAAAATGTAGCAATACCCTGAAATAACAA
TACCCCATATCTCGCTTAAGCGAGATATGGGGTATTGTTATTTTGTTTGATGTAATAGAA
TAGTATTTTCATTTTTTTGCGTGTAGCATACATATTTATTTATATTGTATAACATATTTA
GATTGTATATATGTATATTAAATACAAATAAATAAGTATATAAAGTATAAGAAATGAACT
TAACGACGAGATTTATTATCGTTTCTCGCATGTATCGTAAAAGACAGAGTAGGTGCAAAT
TCTCCCAATTTGTGACCCACCATACGATCCGTTATATAAATAGGTAAATGTTCCTTTCCA
TTATGAATAGCGATTGTATGGCCAATCATTGTGGGTATAATGGTAGATGCCCGAGACCAA
GTTACTATTATTTCTTTCTCTTCCCTCGTGTTGAGTTTTTCCATTTTTGCCGATAAATGA
TTAGCTACAAAAGGGTTTTTTTTTAGTGAACGTGTCATGTCACAGTGTATTACTCCTTTT
TTTTTTTTTACATTTTTTATTTTAAAGATTGGCATTCTATGTCCAATATCTTGAATATCT
CGATCTAAGTTAAGTATAGAGGTCAGAATAAATACAATAATGATGAATGGAAAAAAGAGA
AAATCCTTTAGCTAGAAAAGGG
>Alpinia_aquatica_JN043816
GTTTCATCTACAAATGGATGAGACTTTTGTATTAGTGTATCTGAATTGTTAAAAAAATTT
AGCAATACCCTGAAACTGAAATAACAAAACCCCATATCTCGCTTAAACGAGATATGGGGT
TTTGTTGTTTTGTTTATAGTATTTTCATTTTTTTGCGTGTAGCATACATATTTATTTATA
TTGTATAACATATTTAGATTGTATATATGTATATTAAATACAAATACATAAATATATAAA
GTATAAGAAATTAACTTAACGACGAGATTTATTATCGTTTCTCGCATGTATCGTAAAAGA
CAGAGTAGGTGCAAATTCTCCCAATTTGTGACCCACCATACGATCCGTTATATAAATAGG
TAAATGTTCCTTTCCATTATGAATAGCGATTGTATGGCCAATCATTGTGGGTATAATGGT
AGATGCCCGAGACCAAGTTACTATTATTTCTTTCTCTTCCCTCGTGTTGAGTTTTTCCAT
TTTTGCCGATAAATGATTAGCTACAAAAGGGTTTTTTTTTAGTGAACGTGTCATGTCACA
GTGTATTACTCCTTTTTTTTTTAATTCTTTATTTTAAAGATTGGCATTCTATGTCCAATA
TCTTGAATATCTCGATCTAAGTTAAGTATAGAGGTCAGAATAAATACAATAATGATGAAT
GGAAAAAAGAGAAAATCCTTTAGCTAGAAAAGGG
>Linum_usitatissimum_KMS0128A02I
CACAACGTCGCCCCACCCCCAGGATCTGGGACGGTGCGGATGTTGGCCTCCCGACAGCTC
GAAAGGGCCACACGGCTGGCCGAAATGAAAGTCGTCGGCGAGGGATGCCACGGTGAGCTG
TGGTTGACATGACACTACTATGGTATTGTAGCCGTGAGCGGTTCCTTGTCGGCTGCTAAG
TGATGGACCGAGAGGGGCCTAGGCCTTTTTAACTTG
>Amomum_villosum_KMS0009A02I
TGGCAACATCGCCTTTGCTCCTTGCTTTGCTGGTGCGAAGAGCGGAAATTGGCCTCGTGT
GCCCTCGGGCACAGTCGGTCGAAGAGCGGGTAGTCGGCAGTCGTCGGGCGCGATGGGTGC
TGGTCACCCTGCGCGTGAATAGAACGTCGCCCCGACGTGTTGGGATGTTTCCTCAAAGAG
ACCCTGTGCGATTGCGGCATCATGTCAAAGTGACGTGCCCATCGGATTG
>Fritillaria_przewalskii_KMS0098A02I
CGCCTTGTTTCGCTCCGTGCCCAATGACCCTTCGGGTGCGGTCACGGATGCGGAGATTGG
CCCCCCGTGCCTCGTGTGCGGCGGGCTTAAGCGCGGGCTGTCGGCGTCGGGATGGGCACG
ACGAGTGGTGGACGGAGCACCAGCAGGATGTTGTGGCCCCCTGTCGCCTTAAGGGGCTCA
AGAGACCCGGACCGGGCGAGCCGTGCTCCGTACGAGGAGGGCGTGCCGTCTCGCAATG
>Sinomenium_acutum_KMS0207A01I
TGCATTGCGCCACTCCCAACCCAAAGGGAGGGAGTGAAATTGGCCTCCCGTGACTCGTGT
GCGGACGGCTGAAAAAGTTGCCCGTTGGTGGCATGCACTACGCGATCAGTGGTGGTTGAC
AAAACCCATTCACCGAAATAGGATGACTTGATCGAGTAGTTGCCATCGAGGGTAAATTGA
ACCCTTGTAGCTCATATACCATG
>Rubus_canescens_x_Rubus_crispomarginatus_KM037289
CACGTCGTTGCCCCCCCCAAACCCCTCGGGAGTTGGGCGGGACGGATGATGGCCTCCCGT
GTGCTCTGTCATGCGGTTGGCATAAAAACAAGTCCTCGGCGACTAACGCCACGACAATCG
GTGGTTGTCAAACCTCTGTTGCCTATCGTGTGCGCGTGCCGAGCGAGGGCTCAACAAACC
ATGTTGCATCGATTCATCGATGCTTTCAACG
>Crataegus_okennonii_KC251631
GACTTTGGTCTTAATATATATGAGTTCTTGAAAGTAAAGGAGTAATAAAAAATTTCTTGT
TATATCAAGAGGTTTGTTATTGCTCCTTTACTATTTAGTTTTAGTATTTTTTTAGTTATT
ACTTAACTATTTGTTTTATTCTTTTTTTTTTTTTTTAGTAAAAAAAAAAAAGAATAAAGT
TTTCAATTTAGGTTGTATTTTATCTTAAATTTAGGTTGTATTTTATCTTACAAGTAATGC
TAAATGGCGGAAAAATTA
>Crataegus_okennonii_KC251632
GACTTTGGTCTTAATATATATGAGTTCTTGAAAGTAAAGGAGTAATAAAAAATTTCTTGT
TATATCAAGAGGTTTGTTATTGCTCCTTTACTATTTAGTTTTAGTATTTTTTTAGTTATT
ACTTAACTATTTGTTTTATTCTTTTTTTTTTTTTTTAGTAAAAAAAAAAAAGAATAAAGT
TTTCAATTTAGGTTGTATTTTATCTTAAATTTAGGTTGTATTTTATCTTACAAGTAATGC
TAAATGGCGGAAAAATTATT
>Codonopsis_pilosula_var._modesta_KPS0058A03P
GATCTTGGTCTGAGTGTATATGAGTTTTTGAAGGAAAAGGAGCAATAACCCCTTTCTTGT
TCTATCAAGAGGGCGTTATTGGTCCCCCCTTTTTCTTTTTTGGGGGGCTTTGTTTGAGTA
TCGTACTTTCCTTTCCTATTTTTTCTATATTTCTATATTTATACCCTCTTCTCAATCTTT
TGTGCAGTTATTATATTCAATATGCAATAACAGTTGGAATATCATTTTTTCTTTCTATGG
AAAACATAGTAGAGGGG
>Tetradium_ruticarpum_KPS0091A03I
CGCATCGTTGCCCCACCCCCACCCCCACCCCGGGGGCCTGGCGGTGCGGGCGGATAATGG
TCTCCCGTGCGCTCCCCGCTCGCGGTTGGCCCAAATTCGAGTCCTTGGCGACCGGAGCCG
CGACAATCGGTGGTGAAAAGCCTCTCGAGCTCTAGTCGCGAGCCCGCGTCTCTGTTTCAG
GACTCAGGGACCCTGATGCTCCGCGCAAGCGGTGCTCGCATCG
>Senna_obtusifolia_KMS0042A02P
AATTGTGGTCCTAATATATATATGAGTTTTTGAACGTAAAGGAGCAATATCAACCCTCTT
GATATTGCTCCTTTACTTTCTTTTTTAGTAGTCTTTTTCTTCATATTCATAAAATTTTTT
TATTTACTTCAATATTCTTTAACATTATTTTAACATAAGAAAAAGATATTGGAGTTTCGT
ACTTTTTTTTTCTTTTTTACTAATTTCTACGTTTTTATGATCAATCCTTTCTTAGAAAAC
GAGGAAAAACTTAAAAATAATGAAAGATATCTGTAATTTTTTTTAGATAGTATAGG
>Croton_dichogamus_KR735910
GACTCTGATCTTAGTGTGTACGAGTTCTTGAAAACTATAACTCTAAAAAGGGGGGCTATT
GCCCCCTTTTTAGAGTTATAGTTTTTTTTAGTATTTTTTTTTTTTCGATTTCAAATATCA
AATAATAGATAAAGCTTTCATTTTTATGCCTTTGATATTTTTGTAGTTGTATTTTTTTGT
TGTATTTGTATTTTATAAGCTATAAGAAAGAAAAAATTTAATTTTAATATTTAATCCTAG
GGATTTAATACTATAAATTGAAATTCTTGTACCTTCTAAAAAATAAAAAAAAAAAATTAT
TTTATTTTAATATTTTAATAACTTAATAATTTTATAATAATCTTAATCGAATTTTGAAAT
TTTGAAATAAAGTAGAATATTGTAATATTATATTATATTACGG
>Corydalis_yanhusuo_KMS0066A01I
CGCACCGAGTCGCCCCCATCCCTCTACTTACCGAGAGGCGGCGGGAGCGGATAGTGGCCC
CCCGTGCGCACTCCGCGCGGCCGGCCCAAACACAGGCCCCGGGAGGCCGACGTCACGATC
CGTGGTGGTTGTAAAAGACACGCCCTCGAAACCGGATCCCGTGCACGCCGCGCCGCGAAA
CCCGGAGGGCCACAGCGACCCCCCAGGGCTGTCCTTGCACCGCAAGGACGGCGCCCACTC
TG
>Zingiber_nimmonii_KF304357
ATAGCGATTGTATGGCCAATCATTGTGGGTATAATGGTGGATGCCCGAGACCAAGTTACT
ATTATTTCTTTCTCTTCCCTCGTGTTGAGTTTTTCAATTTTTGCCGATAAATGATTAGCT
ACAAAAGGGTTTTTTTTTAGTGAACGTGTCATGTCACAGTGTATTACTCCTTTTTTTTAC
ATTTTTTATTTTATTTTAAAGATTGGCATTCTATGTCCAATATCTCGATCTAAGTTAAGT
ATGGAGGTCAGAATAAATACAATAATGATGAATG
>Codonopsis_pilosula_var._modesta_KPS0058A03I
CGCATCGCGTCGCCTCCCTTAACTTAATTGTTTACAAAACAAGTCAAGGAAAGGGGGAGC
GGATACTGGCCTCCCGTGCCTTGCGGCGCGGCTGGCTCAAAACGGAGTCCCCCGCGAAGG
ACGCACGACAAGTGGTGGTTGATAACAAGGCCCTCGCGTCCCGTCGTGCGCACGTCCTGC
GATGGGTTGGCTCTCGTGACCCTGACGCGTCTAGGCTTAAGCCTAAGGCGCTCCGACCG
>Tetradium_ruticarpum_KPS0091A03P
GATTTTGATCTTTGTGTAGACGAGTTTTTAAAAATAACGGATCAATACCGACCCCTTAAG
GGGGTCGGTATTGATCCGTTATTGAGTCGGTTTCTTTAGTAGTTTTTTATTTACATCTTT
TTTTATTTTAATTTAAAGTATTTTTATGCTTTTCGTTCTTTTCTTTGATTTAGTATCATA
TATTTTGTATGCGCTAATACTACTAAGAAAATTCTAATTTTATTAATTTATAAATTAGTA
AATTAGAATCTAATTTTTTAATTTTTACTATTAATTTAATAGAAAAGAAAAGAGAAAGGT
TGTAGTTTTCTGCCCTTGGATCTTCATGAATCTTCATAAATAAGATAAAAAAATAATGAT
CAATGATTGAAATGGAGATTTTTGTAGTTCAAAATTTTGTAAATAACAGAATTAAAGGGG
CGGATGTAGCCAAGTGGATCAAGGCAGT
>Styrax_tonkinensis_KPS0037A02I
CACATCACCCTGCGCCCTCCCAGCACTCCTTCTGGCGTCTGGTGTCTGGGGCGTGGTATA
TTGGCCCCCCGTGCCCTGTGGAGCGCGGTCGGCCTAAAATGGCATGCATGACATCTGTCG
ACACAAAACAGTGGTTGGCGATTAGTCGTTACTATCCTGTGGTGTCGCTTGCGGTGTCGG
TTGTGTTGTAGACCCAGAGTGCCGTTGCGACGGTGCCTCGGTTG
>Aster_tataricus_GQ434543
CGCATCGCGTCGCTCCCACCATTCCTTCCTTCGGGATGCTTGGTTGGGGGCGGATAATGG
CCTCCCGTTCCTCACCGAGCGGTTGGCCAAAATAAAAGTCCCCTTTGATGGATGCACGAC
TAGTGGTGGTTGACAAAACCCGGTATTGTGTCGTGTGTCATGTCGAAAGGGTGCATCTTA
GTAGACCCAACGCGTTGTCRCGAAGCAACGCATCGACCG
>Aster_tataricus_GQ434542
CGCATCGCGTCGCTCCCACCATTCCTTCCTTCGGGATGCTTGGTTGGGGGCGGATAATGG
CCTCCCGTTCCTCACCGAGCGGTTGGCCAAAATAAAAGTCCCCTTTGATGGATGCACGAC
TAGTGGTGGTTGACAAAACCCGGTATTGTGTCGTGTGTCATGTCGAAAGGGTGCATCTTA
GTAGACCCAACGCGTTGTCGCGAAGCAACGCATCGACCG
>Ephedra_intermedia_KMS0081A03I
CAAACCACAATTCGCCCCCCGGCTCATGTCGTCGGGGGGACGGCCTTGACCGTCCGGTCC
GCCTCGGCGGTGCGGTCGGTTGAAATACAAAAGGGGACCTTCGCATGCTCTCCGACGGTG
GGAGGTTGCGCATCGCGGCCCGCTTCCCGGGAGGGGTCGCATCCGGCACCGACCGTGCGG
GAGATGCTGCGCGAGGTTTCCCGATCGGAAAAGGACTTCATCGAAGGCGGGAGTTATTCC
CGTCACAGACG
>Ephedra_intermedia_KMS0081A03P
TTAGATAGAATTCTAGGTATTCCTTTCATCGTACCAAACCTCTAAAGGAGGTTTGGTACC
TTATCTGTCTTTGTTCATATCCACATTATAAGATATCGAGTTTTTTACTGTTGTATTTGA
GGATATATAAGGAATTTGAATTAGATATGTGCATCCAGCAGGAATTGAACCCGCGAGTTC
GCCAATTATGAGTTGGGCGCTTTAACCATTCAGCCATGGATGCTGGAGAAAAGCTCATCC
GGAATAATCAATTCATTCGATAATATGAGTGAGTATCGACTTAGGGTAGCCAAGTACTCA
TATCCCAATCATGCCAAACATAGAAAATGCAACGGAAAAACTTGTGGGAGTGAGTACCGA
TCTTGCAACACTTGGATTTCCTGGAATAAGTCGCCCACATTCCGTAGGATGAACAGAAAA
CAACTCTTTTCTTGAAAGTAATGTTGATTAGATAGATTTTA
>Gentiana_crassicaulis_JX966268
CGCATCGCGTCGCCCCCCCAACAYCGTGCATGAAACATTGCCGGTTGTCGGAGGGGCGGA
TATTGGCTTCCCGTGCTTCGGTGCGGCTGGCCTAAATGCAAGTCCCTTGCGACGGACACG
ACGACAAGTGGTGGTTGATTGCCTCAACTAAGGTGCTGTCGCGCGTTACCCCGTCGGATG
AGGAGACTTCTTTGACCCTAATGCAAGCGTTGTCACGACGCCTGCCACGACCG
>Gentiana_crassicaulis_JX966269
CGCATCGCGTCGCCCCCCCAACATCGTGCATGAAACATTGCCGGTTGTCGGAGGGGCGGA
TATTGGCTTCCCGTGCTTCGGTGCGGCTGGCCTAAATGCAAGTCCCTTGCGACGGACACG
ACGACAAGTGGTGGTTGATTGCCTCAACTAAGGTGCTGTCGCGCGTTACCCCGTCGGATG
AGGAGACTTCTTTGACCCTAATGCAAGCGTTGTCACGACGCCTGCCACGACCG
>Panax_ginseng_KX674875
CGCATCGCGTCGCCCCCCAACCCATCACTCCCTTGCGGGAGTTGAGGCGGAGGGGCGGAT
AATGGCCTCCCGTGTCTCACCGCGCGGTTGGCCCAAATGCGAGTCCTTGGCGATGGACGT
CACGACAAGTGGTGGTTGTAAAAAGCCCTCTTCTCATGTCGTGCGGTGACCCGTCGCCAG
CAAAAGCTCTCATGACCCTGTTGCGCCGTCCTCGACGTGCGCTCCGACCG
>Panax_ginseng_KX674876
CGCATCGCGTCGCCCCCCAACCCATCACTCCCTTGCGGGAGTTGAGGCGGAGGGGCGGAT
AATGGCCTCCCGTGTCTCACCGCGCGGTTGGCCCAAATGCGAGTCCTTGGCGATGGACGT
CACGACAAGTGGTGGTTGTAAAAAGCCCTCTTCTCATGTCGTGCGGTGACCCGTCGCCAG
CAAAAGCTCTCATGACCCTGTTGCGCCGTCCTCGACGTGCGCTCCGACCG
>Panax_ginseng_KX674877
CGCATCGCGTCGCCCCCCAACCCATCACTCCCTTGCGGGAGTTGAGGCGGAGGGGCGGAT
AATGGCCTCCCGTGTCTCACCGCGCGGTTGGCCCAAATGCGAGTCCTTGGCGATGGACGT
CACGACAAGTGGTGGTTGTAAAAAGCCCTCTTCTCATGTCGTGCGGTGACCCGTCGCCAG
CAAAAGCTCTCATGACCCTGTTGCGCCGTCCTCGACGTGCGCTCCGACCG
>Crataegus_monogyna_EU500288
GACTTTGGTCTTAATATATATGAGTTCTTGAAAGTAAAGGAGTAATAAAAAATTTCTTGT
TATATCAAGAGGTTTTTTATTGCTCCTTTACTATTAGTTTTAGTATTTTTTTAGTTATTA
CTTAACTATTTGTTTTTGTTTTATTTGTTTTATTCTTTTTTTTTAGTAAAAAAAAAAAAA
GAATAAAGTTTTCAATTTAGGTTGTATTTTATCTTACAAGTAATGCTAAATGGCGGAAAA
ATTATTAA
>Gastrodia_elata_KPS0103A01I
CACATTATGTCGCTCCGCGCCCGAGCGCACGCCGTCGGCACGGAGATGCAGACTGGCTCC
TCACGCTTACAGGCGCGGTTGGGCTGAAGTGCGAGTTGCACCACTCTCGCTGTGGTTGGG
GCCGACAAGGGTGGGAGGAAACATTGTGTGCCTCAGACATTTGTCTTGCGCCGCGGCCCA
CGGGGGCAGGTTGCGCTCTCGAGATCTCGAATCCCTGCACCGCACGCCCACGGCAGCTAG
GAATG
>Polygonatum_sibiricum_KX375085
CGCCTCGCGTCGCTCCGCGCACCCCGCCCCCCGGCCCCGGGGAGTCGGCGGGCGCGGACG
CGGAGATTGGCCCCCCGTGCCTCGCGGCGCGGCGGGCCGAAGTGCGGGCCGCCGGCCGGG
ACGGACGCGGCGAGTGGTGGACGGACACGTACGGCGCTTAACGCCGCCTCCGGCCCCCGG
CCCCAGCGGCGCATGCAAAGGAACCCACGCCGAGCA
>Asarum_sieboldii_var._seoulense_KPS0027A01I
TGCTATGCGTCGCTCCCACATCCGTCTCGGATATAGGACGCGGATATTGGCTATCCGTTC
AAATCATTGCGCGGTTTGCCTAAAATTTGGACCTTTGGCGGGCTGCGATACGTCTAGTGG
TGGTTGTTGGCTCATTGTTAGCCGCGATTGACAGAAGGACGCGTCGATGCCCCGCCTTAA
GGTTTGCCTTTGGAACCCAAGTCGGGGGTCTTTTGACTTTCGAACAG
>Coptis_teeta_KMS0064A02I
CGCACAGCGTCGCACCCCGCCACTCTTGCTGGACGGGGAGCGGAGATTGGCCCCCCGGGC
ACCCGTTGCCCGGTCGGCTCAAACGATTGTCCCCGGCGACGAGCGTCGCTATCGTGGTGG
ATCGAAAGCTAAGACAGAGGCAGTCTCGCCGCCACAGCAGGGACAGACCGGCCCCCGGAC
GCCGTCACCGACGGCGCTCACCATG
>Panax_notoginseng_U41685
CGCATCGCGTCGCCCCCCAACCCATCATTCCCTCGCGGGAGTCGATGCGGAGGGGCGGAT
AATGGCCTCCCGTGTCTCACCGCGCGGTTGGCCCAAATGCGAGTCCTTGGCGATGGACGT
CACGACAAGTGGTGGTTGTTAAAAGCCCTCTTCTCATGTCGTGCGGTGACCCGTCGCCAG
CAAAAGCTCTCATGACCCTGTTGCGCTGTCCTCGACGCGCGCTCCGACCG
>Panax_notoginseng_U41684
CGCATCGCGTCGCCCCCCAACCCATCATTCCCTCGCGGGAGTCGATGCGGAGGGGCGGAT
AATGGCCTCCCGTGTCTCACCGCGCGGTTGGCCCAAATGCGAGTCCTTGGCGATGGACGT
CACGACAAGTGGTGGTTGTTAAAAGCCCTCTTCTCATGTCGTGCGGTGACCCGTCGCCAG
CAAAAGCTCTCATGACCCTGTTGCGCTGTCCTCGACGCGCGCTCCGACCG
>Lycium_californicum_KT761034
GATCCCAGTCTAGTCTATAGGAGGTTTTGAAAAGAAAGGAGCAATAATCATTTTCTTGTT
CTATCAAGAAGGTGCTATTGCTCCTTTCTTTTTTTCTTTTTATATTATTAATTTACCAGT
ATTTTACTTATATAGACTTTTTGGTTTACATTATAGAAAAAGAAGGAGAGGGTATTTGCC
TGCATTTATTCATGATTGAGTATTCTATTTTGATTTTGTATTTATTTTAAATTGTAGAAA
TATAACTTGTTCCTCTTGTTGCTAATGTTACTATATCTTTTTTATTTCATTTCTAAAAAA
AATCTAATTTTGACTTCATATTCTTATCTTTGAAATAAGAAAGAAGAGATATTTTCGAAC
TTTAATCTTTTGTTTTCGAATTTAAATAATGTAAAAATGGAATGTAAGTACGCGAGGGG
>Plantago_asiatica_KPS0166A01P
GACTTGTTCTTAGTGTATAGGAGTTTTTGAAAATAGAATAGAGAAAATAAAGGAGCAATC
AACTCTTTCTTGTTTGATCTTTGATCAAGATAAGGAGGGGTATTGCTCCTTTATTTTCTT
TTAAATTCGTATAGTCTTTTCTTAGAAGAATCAAATCATCAAATAGTTTTCAAAATCCAA
TAAACTTAAACTACTAAAATTAAAAATGACTATACTTAGTAAGTTATAGATTCTAGTAAG
TT
>Crataegus_wilsonii_KC251725
GACTTTGGTCTTAATATATATGAGTTCTTGAAAGTAAAGGAGTAATAAAAAATTTCTTGT
TATATCAAGAGGTTTGTTATTGCTCCTTTACTATATTAGTTTTAGTATTTTTTTAGTTAT
TACTTAACTATTTGTTTTATTCTTTATTTTTTTTTTAGTAAAAAAAAGTAAAAAAAAAAA
AAAGAATAAAGTTTTCAATTTAGGTTGTATTTTATCTTACAAGTAATGCTAAATGGCGGA
AAAA
>Plantago_asiatica_KPS0166A01I
CGCATCGCGTCGCCCCCTACACCAATTTGGTGAGGGGGCGGATAATGGCATCCCGTTAGC
TCGGTTTGCCCAAAAAGGATCCCTCATCGATGGATGTCACAACCAGTGGTGGTTGAAAGA
TCATTGGTGCCGTTGTGCTTCACTCCGTCGCATGCTTGGGCATCGTTACAAAACAATGGT
GCTAACGCGCCTTCGACCG
>Lonicera_japonica_JX669517
CGCATCGCGTCGCCCCCCCGCCCCGCCTCCCACAGGGTCGCGAGCGGCGGGGGGCGCGGA
CAATGGCCCCCCGTGCCCCCGGGCGCGGCCGGCCCAAAATCGAGTCCCCGGCGGCGGACG
TCACGACGAGTGGTGGTCGTAACATTCCTCTTATCGCGTCGTGCGGTTCCCCGTCGCCCG
GGCGACCGAGTGACCCTGACGCGCCGTCGTACGACGGCGCTCCGACCG
>Lonicera_japonica_JX669516
CGCATCGCGTCGCCCCCCCGCCCCGCTTCCCACAGGGTCGCGAGCGGCGGGGGGCGCGGA
CAATGGCCCCCCGTGCCCCCGGGCGCGGCCGGCCCAAAATCGAGTCCCCGGCGGCGGACG
TCACGACGAGTGGTGGTCGTAACATTCCTCTTATCGCGTCGTGCGGTTCCCCGTCGCCCG
GGCGACCGAGTGACCCTGACGCGCCGTCGTACGACGGCGCTCCGACCG
>Cinnamomum_baileyanum_KU160274
TACTTTGGTATTAGTGTATACGAGTCGTTGAAGGATCAATACCAAACTTCTTGTTCTATT
AAGAAGTTTGGTATTGATCCATTTGGTTCAGTAGTGTTTTATTCACATAATCGTTTTTCA
TTTTCATTTCTTTTATTCAACTTATGAAAACCGCTGGTTATTTCATGATCGAATATCGTA
GTTTCTTCTGTACCAACCTGCATTTTATATACTCTTATTCTTCATTTGATTTTAGGAAAA
AATCAAAGCATTTTTCTTTTTTTTTTTTACGTACAACATTTTGTTTTATGTACAATATCT
GTATTTCAGCAGGAAGGAGAGTGAAGTAATAAAGACTAAATCAAAAAATAATGAATGGTG
AAAATGGAATCCTTTGAGAGAGGAGGG
>Lycium_californicum_KT761013
GATCCCAGTCTAGTCTATAGGAGGTTTTGAAAAGAAAGGAGCAATAATCATTTTCTTGTT
CTATCAAGAAGGTGCTATTGCTCCTTTCTTTTTTTCTTTTTATATTATTAATTTACCAGT
ATTTTACTTATATAGACTTTTTGGTTTACATTATAGAAAAAGAAGGAGAGGGTATTTGCC
TGCATTTATTCATGATTGAGTATTCTATTTTGATTTTGTATTTATTTTAAATTGTAGAAA
TATAACTTGTTCCTCTTGTTGCTAATGTTACTATATCTTTTTTATTTCATTTCTAAAAAA
AATCTAATTTTGACTTCATATTCTTATCTTTGAAATAAGAAAGAAGAGATATTTTCGAAC
TTTAATCTTTTGTTTTCGAATTTAAATAATGTAAAAATGGAATGTAAGTACGCGAGGGG
>Amomum_muricarpum_JN043949
GACTTTTGTCTTAGTGTATCTGAATTGTTAAAAAAATGTAGCAATACCCTGAAATAACAA
TACCCCATATCTCGCTTAAGCGAGATATGGGGTATTGTTATTTTGTTTGATGTAATAGAA
TAGTATTTTCATTTTTTTGCGTGTAGCATACATATTTATTTATATTGTATAACATATTTA
GATTGTATATATGTATATTAAATACAAATATATAAGTATATAAAGTATAAGAAATGAACT
TAACGACGAGATTTATTATCGTTTCTCGCATGTATCGTAAAAGACAGAGTAGGTGCAAAT
TCTCCCAATTTGTGACCCACCATACGATCTGTTATATAAATAGGTAAATGTTCCTTTCCA
TTATGAATAGCGATTGTATGGCCAATCATTGTGGGTATAATGGTAGATGCCCGAGACCAA
GTTACTATTATTTCTTTCTCTTCCTTCGTGTTGAGTTTTTCCATTTTTGCCGATAAATGA
TTAGCTACAAAAGGGTTTTTTTTTAGTGAACGTGTCATGTCACAGTATATTACTCCTTTT
TTTTTTTTACATTTTTTTATTTTAAAGATTGGCATTCTATGTCCAATATCTTGAATATCT
CGATCTAAGTTAAGTATAGAGGTCAGAATAAATACAATAATGATGAATGGAAAAAAGAGA
AAATCCTTTAGCTAGAAAAGGG
>Trichosanthes_rosthornii_KPS0218A01I
CGCATCGCTGCCCCCCCAACGCAACCCCCACTCGGGTTCGTTGCGCAGGTGGGGGCACAC
GCTGGCCTCCCGTGCGCACCGTCGCGCGGATGGCTTAAATTCGAGTCCTCGGCGCCTGTC
GTCGCGACACTACGGTGGTTGATCCAGCCTCGGTACCGCGTCGCGACCTCAGCCCGCGCA
CCTCCTCCTTGCGAGCGAGGACTCCCATGCCGACCCTCTGAACGTCGTCCCCAAAGACGA
TGCTCTCGACG
>Salvia_sclarea_KC473274
CGCATCGCGTCGCCCCCCCACCACGTGCGGGGGCGGATACTGGCCTCCCGTGCGCCCCGG
CGCGCGGCTGGCCCAAATGCGATCCCTCGGCGACTCGTGTCACGACAAGTGGTGGTTGAA
ATCTCAATCTCTTGCGCCGTCGTGCCGCTGCGTCGTCCGTGAGGGCATCCATCAACGACC
CAACGGCCGGTGCGCCTCGCGGCGCCCCGACCTTCGACCG
>Panax_ginseng_KM207666
CGCATCGCGTCGCCCCCCAACCCATCACTCCCTTGCGGGAGTTGAGGCGGAGGGGCGGAT
AATGGCCTCCCGTGTCTCACCGCGCGGTTGGCCCAAATGCGAGTCCTTGGCGATGGACGT
CACGACAAGTGGTGGTTGTAAAAAGCCCTCTTCTCATGTCGTGCGGTGACCCGTCGCCAG
CAAAAGCTCTCATGACCCTGTTGCGCCGTCCTCGACGTGCGCTCCGACCG
>Trichosanthes_rosthornii_KPS0218A01P
ACAACTTCCCTCTAGACCTAGCTGCTGTTGAAGTTCCATCTATCAATGGATAAGACTTCG
GTCTTAGTGTATACGAGTTCTTGAAAGTAAAGGAGCAATAACCAATTTCTTGTTTTCTCA
AGAGGATTGGTATTGCTCCTTTATTATGAATAAATTTTACATAAGTTTTTTTTTTCGAAT
TTCTACTTATACATAGTTATAGGATAGGGGGCGGATGTAGCCAAGTGGATCAAGGCAGT
>Panax_ginseng_KM207668
CGCATCGCGTCGCCCCCCAACCCATCACTCCCTTGCGGGAGTTGAGGCGGAGGGGCGGAT
AATGGCCTCCCGTGTCTCACCGCGCGGTTGGCCCAAATGCGAGTCCTTGGCGATGGACGT
CACGACAAGTGGTGGTTGTAAAAAGCCCTCTTCTCATGTCGTGCGGTGACCCGTCGCCAG
CAAAAGCTCTCATGACCCTGTTGCGCCGTCCTCGACGTGCGCTCCGACCG
>Panax_ginseng_KM207669
CGCATCGCGTCGCCCCCCAACCCATCACTCCCTTGCGGGAGTTGAGGCGGAGGGGCGGAT
AATGGCCTCCCGTGTCTCACCGCGCGGTTGGCCCAAATGCGAGTCCTTGGCGATGGACGT
CACGACAAGTGGTGGTTGTAAAAAGCCCTCTTCTCATGTCGTGCGGTGACCCGTCGCCAG
CAAAAGCTCTCATGACCCTGTTGCGCCGTCCTCGACGTGCGCTCCGACCG
>Prunus_africana_JQ776834
CACGTCGTTGCCCCCCAACCAATCCCACGGGATTGCGGGGGGCGGATGGTGGCCTCCCGT
ACGCCCCGTCGCGCGGTTGGCATAAATACCAAGTCCTCGGCGACGCACGCCACGACAATC
GGTGGTTGCGAAACCTCGGTTGCCTGTCGTGCGCGGTCGTCGCGCTCGAGGGCTCGAAAA
CAATGCTGGGCTGCGGCTCGGCTATCAACG
>Angelica_nitida_JX022927
CGCATCGTATTGCCCACAAACCAGTCATACCTGAGAAGTTGTGTCGGTTTGGGGCGGAAA
TTGGCCTCCTGTACCTTGTTGTGCGGTTGGCGGAAAAATGAGTCTCCGGCGATGGACGTC
GCGACATCGGTGGTTGTAAAAGACCCTCTTGTCTTGTCGCGCGAATCCTTGTCATCTTAG
CGAGCTCCAGGACCCTTAGGCAGCACATACTCTGTGCGCTTCGAATG
>Rosa_multiflora_KJ575477
GACTTTGGTCTTAGTATATATGAGTTCGTGAAAGTTTTGAAAGTAAAGGAGCAATACTAA
AATTCTTGTTATATCAAGAGGTTTGGTGTTGCTCCTTTACCATATTACATTACTTTAATT
ATTAATTCAAATTATTACTATAATTAAATTAGTATTTTAGTACTATATTTTTTTTTTACT
AAAAGATTAAAATAAAAGGGTTTCCATTTATGTTGTATTCTCTTTTACAAGTAATGATAA
ATGGTGGAAATATTTGTAATTTCTATTTTTATTTAATTTAAATAGTACAA
>Rosa_multiflora_KJ575476
GACTTTGGTCTTAGTATATATGAGTTCGTGAAAGTTTTGAAAGTAAAGGAGCAATACTAA
AATTCTTGTTATATCAAGAGGTTTGGTGTTGCTCCTTTACCATATTACATTACTTTAATT
ATTAATTCAAATTATTACTATAATTAAATTAGTATTTTAGTACTATATTTTTTTTTTACT
AAAAGATTAAAATAAAAGGGTTTCCATTTATGTTGTATTCTCTTTTACAAGTAATGATAA
ATGGTGGAAATATTTGTAATTTCTATTTTTATTTAATTTAAATAGTACAA
>Cibotium_barometz_KPS0044A01P
TATCTGTCTGGTTATGCAGTATAACTGAATACCAAACCTTTTAGTTTTAAAAGGTTTGGT
ATCCAATGAGGGTTCGTTAGATAAAACGAATAGAAAGAATGGTAATGGTTTGTCAGAATC
TTACAATCATCAGTTTCCAATCTTGAATTCTGAAGAATCTTTGGAATACTCTTCTGCGGC
TATATATATAGATATATATAGATATTCCTGTTCTGATTCACAGAATGCTTGTAATCTACC
AATCATTTGAATAGAGTGGGAGTACGTTCTTCATATCACAGATTTACTATTGTCTCGTTA
TATACATAACTAATATGTATGTGTATCAATCGAAGGACCCTAATATCTTAATAGATAGAT
CCTGTTCCCTTTCACATTCAGGGAGCCGAGTAGCAGAAGG
>Prunus_sibirica_KPS0019A01I
CACGTCGTTGCCCCCCCATCTACTCCTTCGGGATTGCGGGGGGCGGATGATGGCCTCCCG
TGCGCCTCGTCGCGCGGTTGGCATAAATGCCAAGTCCTCGGCGACGCACGCCACGACAAT
CGGTGGTTGCGAAACCTCGGTTGCCCGTCGTGTGCGGTCGTCGCGCATCGAGGGCTCGAA
AAAATTGCCGGGCTCCGGCTCGGCTTTCAACG
>Astragalus_mongholicus_KJ999271
TATTTTGGTTGTAAAGAAGGATACGAGTTTTTGAAAGTATAAGGGGTAGTAATATCAACA
CTGTTGATATTACTCCCCTTTTACTTTTATTTGAGTAGTCTTTTTGATCTTTTTGTAACT
TCGAGTAAATTCCGTTTAATTTAATAATTAAAATAAAATAATTAAGAAAAAAAAAAGAAA
TGAATGTTTTTTTTATCGTATTTTTTTTAGATTAGATTTTAGAATATTCGTAAGAACTTA
GAAGAAAATAAATGATAATGAAAAAAAGTCTAAAAAAATTTATACATAGTATTAATAAGG
>Astragalus_mongholicus_KJ999270
TATTTTGGTTGTAAAGAAGGATACGAGTTTTTGAAAGTATAAGGGGTAGTAATATCAACA
CTGTTGATATTACTCCCCTTTTACTTTTATTTGAGTAGTCTTTTTGATCTTTTTGTAACT
TCGAGTAAATTCCGTTTAATTTAATAATTAAAATAAAATAATTAAGAAAAAAAAAAGAAA
TGAATGTTTTTTTTATCGTATTTTTTTTAGATTAGATTTTAGAATATTCGTAAGAACTTA
GAAGAAAATAAATGATAATGAAAAAAAGTCTAAAAAAATTTATACATAGTATTAATAAGG
>Platycodon_grandiflorus_KMS0168A01I
CGCATCGCGTCGCCCCCCCAAACAAACAAACAAACAAACCAAACGTTTGTCGGTTGTTCA
GGGGGAGCGGATACTGGCCTCCCGTGCCTCGCGGCGCGGCTGGCTCAAAACGGAGTCCCC
CGCGAAGGACGCACGGCAAGTGGTGGTTGATAACAAGGCCCTCGCGTCCCGTCGTGCGCA
AGTCCTGAGCGATGGTGCAGGCTCTCGTGACCCTGACGCGTCTCCGTTCGTCCACAGCGA
CGAGCGACGGCGCTCCGACCG
>Crataegus_flavida_KC251561
GACTTTGGTCTTAATATATATGAGTTCTTGAAAGTAAAGGAGTAATAAAAAATTTCTTGT
TATATCAAGAGGTTTGTTATTGCTCCTTTACTATATTAGTTTTAGTATTTTTTTAGTTAT
TACTTAACTATTTGTTTTATTTGTTTTATTCTTTATTTTTTTTTTTTTTTAGTAAAAAAA
AAAAAAGAATAAAGTTTTCAATTTAGGTTGTATTTTATCTTACAAGTAATGCTAAATGGC
GGAAAAATTATTAAT
>Prunus_sibirica_KPS0019A01P
GACTTCGGTCTTAGTATATACGAGTTCTTGAAAGTAAAGGAGCAATAATAAATTTCTTGT
TATATCAAGAGGTTTGTTATTGCTCCTTTACTATTTAGTATTTTTTTTATTTACTACTTA
AATTTACTATATTGTTCTATATTTTTTTTTAGTTAATTTACTACAAAATTTAATTAAAAT
ATTAAAAGTTTCAGTTTATTTTATGTTGTATTTTATCTTACAAGTAATGATAAATGGTGT
AAATATTTGTAATAG
>Schisandra_chinensis_KP689678
CGCTTTGCGACGCTCCCCTCCCTCCCATTCTCCTTTTTGGGTGTATGGTGTTTGCGAGGA
GCGGATATTGGCTGCCCGTGCAATGTTTGTGCGGTCGGCCGAAAGATGGGCCCCTGGTGT
GTTGTGACACGACGAGTGGTGGTCAAATGCCCTTCTCACCGCGTGGGACGTCGAGTCGCA
TTCCTTGTGGCTCTTGGGACTCTTGGAGCCGCTTCGCGGCAACCTGCA
>Schisandra_chinensis_KP689679
CGCTTTGCGACGCTCCCCTCCCTCCCATTCTCCTTTTTGGGTGTATGGTGTTTGCGAGGA
GCGGATATTGGCTGCCCGTGCCATGTTTGTGCGGTCGGCCGAAAGATGGGCCCCTGGTGT
GTTGTGACACGACGAGTGGTGGTCAAATGCCCTTCTCACCGCGTGGGACGTCGAGTCGCA
TTCCTTGTGGCTCTTGGGACTCTTGGAGCCGCTTCGCGGCAACCTGCA
>Sparganium_subglobosum_KF265397
CGCAAACGACGCTCCGCCCCCTCCGCCCCTTGGGCGGGCGGCGGACGCGGACGATGGCTC
TCCGCGCCCACGGACGCGGCGGGCTGAAGCACGGGCCGTCGGCAGGGACCGAGACACGGC
GAGTGGTGGACGTATCTTCACGCGAGCCGGACGTCGTGCCTTAGGTGCCCTTCGAGGAAG
GCCCTCCGGACCCTTTTAACCGAGGCGCTTGCCGTCATCGGACCG
>Panax_omeiensis_U41692
CGCATCGCGTCGCCCCCCAACCCATCACTCCCTTGCGGGAGTAGAGGCGGAGGGGCGGAT
AATGGCCTCCCGTGTCTCACCGCGCGGTTGGCCCAAATGCGAGTCCTTGGCGATGGACGT
CACGACAAGTGGTGGTTGTAAAAAGCCCTCTTCTCATGTCGTGGGGTGACCCGTCGCCAG
CAAAAGCTCTCATGACCCTGCTGCGCCGTCCTCGACGCGCGCTCCGACCG
>Schisandra_chinensis_KP689675
CGCTTTGCGACGCTCCCCTCCCTCCCATTCTCCTTTTTGGGTGTATGGTGTTTGCGAGGA
GCGGATATTGGCTGCCCGTGCCATGTTTGTGCGGTCGGCCGAAAGATGGGCCCCTGGTGT
GTTGTGACACGACGAGTGGTGGTCAAATGCCCTTCTCACCGCGTGGGACGTCGAGTCGCA
TTCCTTGTGGCTCTTGGGACTCTTGGAGCCGCTTCGCGGCAACCTGCA
>Schisandra_chinensis_KP689676
CGCTTTGCGACGCTCCCCTCCCTCCCATTCTCCTTTTTGGGTGTATGGTGTTTGCGAGGA
GCGGATATTGGCTGCCCGTGCCATGTTTGTGCGGTCGGCCGAAAGATGGGCCCCTGGTGT
GTTGTGACACGACGAGTGGTGGTCAAATGCCCTTCTCACCGCGTGGGACGTCGAGTCGCA
TTCCTTGTGGCTCTTGGGACTCTTGGAGCCGCTTCGCGGCAACCTGCA
>Schisandra_chinensis_KP689677
CGCTTTGCGACGCTCCCCTCCCTCCCATTCTCCTTTTTGGGTGTATGGTGTTTGCGAGGA
GCGGATATTGGCTGCCCGTGCAATGTTTGTGCGGTCGGCCGAAAGATGGGCCCCTGGTGT
GTTGTGACACGACGAGTGGTGGTCAAATGCCCTTCTCACCGCGTGGGACGTCGAGTCGCA
TTCCTTGTGGCTCTTGGGACTCTTGGAGCCGCTTCGCGGCAACCTGCA
>Polygonatum_sibiricum_EU850210
GATTTCCATCTTAATGTATATGTATTAAGAATCGTTGAAGGAGCTATACCCAATATCTTG
TTTTCATAAGATATTGGGTATAGCTCCCTTTTTTTCCAAATTAATTAACGACGAGATTTA
TTATCGTTTCTCGCATGTCTCGCGAAAGTCAGAGTAGGCGCGAATTCTCCCAATTTGTGA
CCTACCATACGATCTGTTATATAAATAGGTAAATGTTCTTTTCCATTATGAACAGCGATT
GTATGGCCAATCATTTTGGGTATAATGGTAGATGCCCGAGACCAAGTTACTATTATTTCT
TTCTCCTCCCTCATGTTGAGTTTTTCAATTTTTCTCGATAAATGATTAGCTACAAAAGGA
TTTTTTTTTAGTGAACGTGTCACAGCCGATTACTCCTTTTTTTTACATTTTAAAGATTGG
CATTCTATGTCCAATAGAATATCTCGATCTAAGTATGAAGGTAAGAATAAATACAATAAT
GATGAATGGAAAAAAGAGAAAATCCTTTAGCTGGATAAGGG
>Salvia_cynica_KU563782
CGCATCGCGTCGCCCCCTCTCCCCGCGCACAGCGCGGTTTGCGGGGGTGGAAATTGGCCT
CCCGTGCACCCCGGTGCGCGGCTGGCCCAAATGCGATCCCTCGGCGACTCGTGTCGCGAC
AAGTGGTGGTTGAACAACTCACTTTCGTGTCGTGCTTCTGTGTCGTCGGTATGGGCATCC
GTAAACGACCCAACGGTGCCGGCGTCGCACGACGCCCCACCTTCGACCG
>Rosa_arkansana_KM353021
CACGTCGTTGTCGGGAGTTGGATGGGACGGATGATGGCCTCCCGTGTGCTCAGTCACGCG
GTTGGCATAAATACCAAGTCCTCGGCGACCAACGCCACGACAATCGGTGGTTGTCAAACC
TCGGTTTCCTGTCGTGCGCGCGTGTTGATCGAGTGCTCTCTTAAACAATGCGTGTCGATC
CGTCGATGCTTTCAAC
>Myristica_fragrans_KX675159
TACTTCGGTATTAGTGTATACGAGTCATTGAAGGATCAGATCAATACCCAGAAGTGGGTA
TTGATCTGGTTCACTAGTGGTTTACTCACATAAGATTTTTTTTTTTCAATTTAAGAAAAT
ATTAATTATTTGGTTCATGATCGAACATCATACCTTTTTTTTTTATTTTAACTGATCTTC
AGTTTATGTACATTCCTAAAATGCATTTTTTCCTATTGTCAATTTTATAAAGGGTATAAA
TTAGTATGAAAAAAAAAAGAAAGACTAGTAATCTAAAATTTGTGTCTTTAGAAAAGACAA
GGGG
>Rosa_arkansana_KM353022
CACGTCGTTGTCGGGAGTTGGATGGGACGGATGATGGCCTCCCGTGTGCTCAGTCACGCG
GTTGGCATAAATACCAAGTCCTCGGCGACCAACGCCACGACAATCGGTGGTTGTCAAACC
TCGGTTTCCTGTCGTGCGCGCGTGTTGATCGAGTGCTCTCTTAAACAATGCGTGTCGATC
CGTCGATGCTTTCAAC
>Anemarrhena_asphodeloides_KMS0012A02I
CGCCTCGCGTCGCTCCGCGCACCTCGTCCCCGCACCCCGCGGGCGTCGGGTGGCGCGGAT
GCGGAGATTGGCCCCCCGTGCCTCGCGGCGCGGCGGGTCGAAGTGCGGGCCGCCGGCCGG
GTCGGACGCGGCGAGTGGTGGACGATACGCACGGCGCTGTGCGCCGCGGTCCTTGCTCTC
GGCCCAAGCGGTGCATCCTAAGGAACCCATGCCGATGGGCGCTCGTGAGCGCTCTCGGAA
CA
>Ephedra_monosperma_JN044472
GTAATGCTCACAATTTTCCTCTTGATTTGGCATCAATGGAATTCAATTCTATAGATGGTT
AATTAGATAGAATTCTAGGTATTCCTTTCATCGTACCAAACCTCTAAAGGAGGTTTGGTA
CCTTATCTGTCTTTGTTCATATCCACATTATAAGATATCGAGTTTTTTACTGTTGTATTT
GAGGATATATAAGGAATTTGAATTAGATATGTGCATCCAGCAGGAATTGAACCCGCGAGT
TCGCCAATTATGAGTTGGGCGCTTTAACCATTCAGCCATGGATGCTGGAGAAAAGCTCAT
CCGGAATAATCAATTCATTCGATAATATGAGTGAGTATCGACTTAGGGTAGCCAAGTACT
CATATCCCAATCATGCCAAACATAGAAAATGCAACGGAAAAACTTGTGGGAGTGAGTACC
GATCTTGCAACACTTGGATTTCCTGTTGGATTTCCTGGAATAAGTCGCCCACATTCCGTA
GGATGAACAGAAAACAACTCTTTTCTTGAAAGTAATGTTGATTAGATAGATTTTATGG
>Ephedra_monosperma_JN044473
GTAATGCTCACAATTTTCCTCTTGATTTGGCATCAATGGAATTCAATTCTATAGATGGTT
AATTAGATAGAATTCTAGGTATTCCTTTCATCGTACCAAACCTCTAAAGGAGGTTTGGTA
CCTTATCTGTCTTTGTTCATATCCACATTATAAGATATCGAGTTTTTTACTGTTGTATTT
GAGGATATATAAGGAATTTGAATTAGATATGTGCATCCAGCAGGAATTGAACCCGCGAGT
TCGCCAATTATGAGTTGGGCGCTTTAACCATTCAGCCATGGATGCTGGAGAAAAGCTCAT
CCGGAATAATCAATTCATTCGATAATATGAGTGAGTATCGACTTAGGGTAGCCAAGTACT
CATATCCCAATCATGCCAAACATAGAAAATGCAACGGAAAAACTTGTGGGAGTGAGTACC
GATCTTGCAACACTTGGATTTCCTGTTGGATTTCCTGGAATAAGTCGCCCACATTCCGTA
GGATGAACAGAAAACAACTCTTTTCTTGAAAGTAATGTTGATTAGATAGATTTTATGG
>Prunus_davidiana_AY500626
GACTTTGGTCTTAGTATATAGGAGTTCTTGAAAGTAAAGGAGCAATAATAAATTTCTTGT
TATATCAAGAGGTTTGTTATTGCTCCTTTACTATTTAGTATTTTTTTTTATTTACTACTT
AACTTTACTATATTGTTCTATATTTTTTTTTAGTTAATTTACTACAAAATTTAATTAAAA
TATTAAAAGTTTCAGTTTATTTTATGTTGTATTTTATCTTACAAGTAATGATAAATGGTG
TAAATATTTGTAATAGTACAAGGG
>Rubus_cf._allegheniensis_MS-2014_KM037197
CACGTCGTTGCCCCCCCCCAAACCCCTCGGGAGTTGGGCGGGACGGATGATGGCCTCCCG
TGTGCTCTGTCATGCGGTTGGCATAAAAACAAGTCCTCGGCGACTAACGCCACGACAATT
GGTGGTTGTCAAACCTCTGTTGCCTATCGTGTGCGCGTGTCGAGCGAGGGCTCAACAAAC
CATGTTGCATCGATTCGTCGATGCTTTCAACG
>Rubus_cf._allegheniensis_MS-2014_KM037198
CACGTCGTTGCCCCCCCCAAACCCCTCGGGAGTTGGGCGGGACGGATGATGGCCTCCCGT
GTGCTCTGTCATGCGGTTGGCATAAAAACAAGTCCTCGGCGACTAACGCCACGACAATCG
GTGGTTGTCAAACCTCTGTTGCCTATCGTGTGCGCGTGTCGAGGGAGGGCTCAACAAACC
ATGTTGCATCGATTCGTCGATGCTTTCAACG
>Rubus_cf._allegheniensis_MS-2014_KM037199
CACGTCGTTGCCCCCCCCAAACCCCTCGGGAGTTGGGCGGGACGGATGATGGCCTCCCGT
GTGCTCTGTCATGCGGTTGGCATAAAAACAAGTCCTCGGCGACTAACGCCACGACAATCG
GTGGTTGTCAAACCTCTGTTGCCTATCGTGTGCGCGTGTCGAGGGAGGGCTCAACAAACC
ATGTTGCATCGATTCGTCGATGCTTTCAACG
>Magnolia_denudata_KX675168
TACTTCAGTCTTAGTGTATATGAGTCGTTGAAGGATCCGATCAATACCCAACTTCTTGTC
CTATCAAGAAGTTGGATATTGATCCGTTCGATTCAGTAGTGTTTTATTCACATAAACATT
TTTGCCATTTTCATTTCTTTATTTCAACTTAAGAAAACATTATTGTTGGTTGGTTCATGA
TCGAATATCATATTTTTGTTCTGTACCGATCTGTATTGTAATTTCTGTATGTTCCTCAAA
ATCATTTTCTTTTTTTTTTTTTTCATAAAGGAATTTTTTTGTACATTTACAATTTACAGG
ATTGGCATTTTATGTTCAATATCTGTATCTCAGAAAGTAAGAAAGATCAATACAATAATC
ATGAATGGTGGAAATTAGAGCG
>Magnolia_denudata_KX675166
TACTTCAGTCTTAGTGTATATGAGTCGTTGAAGGATCCGATCAATACCCAACTTCTTGTC
CTATCAAGAAGTTGGATATTGATCCGTTCGATTCAGTAGTGTTTTATTCACATAAACATT
TTTGCCATTTTCATTTCTTTATTTCAACTTAAGAAAACATTATTGTTGGTTGGTTCATGA
TCGAATATCATATTTTTGTTCTGTACCGATCTGTATTGTAATTTCTGTATGTTCCTCAAA
ATCATTTTCTTTTTTTTTTTTTTCATAAAGGAATTTTTTTGTACATTTACAATTTACAGG
ATTGGCATTTTATGTTCAATATCTGTATCTCAGAAAGTAAGAAAGATCAATACAATAATC
ATGAATGGTGGAAATTAGAGCG
>Magnolia_denudata_KX675167
TACTTCAGTCTTAGTGTATATGAGTCGTTGAAGGATCCGATCAATACCCAACTTCTTGTC
CTATCAAGAAGTTGGATATTGATCCGTTCGATTCAGTAGTGTTTTATTCACATAAACATT
TTTGCCATTTTCATTTCTTTATTTCAACTTAAGAAAACATTATTGTTGGTTGGTTCATGA
TCGAATATCATATTTTTGTTCTGTACCGATCTGTATTGTAATTTCTGTATGTTCCTCAAA
ATCATTTTCTTTTTTTTTTTTTTCATAAAGGAATTTTTTTGTACATTTACAATTTACAGG
ATTGGCATTTTATGTTCAATATCTGTATCTCAGAAAGTAAGAAAGATCAATACAATAATC
ATGAATGGTGGAAATTAGAGCG
>Zingiber_officinale_KPS0109A04I
TGGCATCGTCGCCTCTGCTCCTCCATGCCTCGTCGGTTGGTAGGTGCCGAGCGCGGAAAT
TGGCCCCGTGTGCCCTCGGGCACAGTCGGCCGAAGAGCGGGTAAAAGTCGGCAGTCGCGG
GGCACGACGGGTGTTGGTCGCCGTGAGCGGGAACAGAACGTCGTCCCCGTCGTTTTCGGA
CTGAATTCCTCAAGAGACCCTGCGTGATTGCGGCACCGGGCAGCGAATGAAAGAAAGCGC
GCCGTGCTGCCCGTCATCAACTTG
>Dioscorea_polystachya_KPS0076A05P
CCATCTACAAATGGATAAGACTTTTGTCTTAATGTATATGAATCGTTGAAGGAGCAATAT
CAATATCTTGTTCGAGCAAGAAGTTTGGTATTGCTCCCCTTTTCAATTTTTCCCGATAAA
TGATCAACTACAAAAGGATTTTTTTTTAGTGAACGTGTCACAGCGGATTACTCCTTTATT
TTTTACATTTTTAAGATTGGCATTGTATGTTCAATATCTCGATCTAATAAGGTAAGAATA
AATTTAAATACAATAATGATGAATGGAAAAAGAGAAAATCCT
>Bupleurum_fruticosum_AF479298
CGCATCTCTTTGCCCCCCTCCGCCTCGCTTGCTTTTTGTGAGACGTTGCGGTCAGGGGGC
GGAATATGGCCTCCCGTGCCCCGCCGCGCGGCTGGTTCAAAAGCGAGTCACCGGCGATGG
ATGCCGCGACAATGGTGGTAGTCTATTCGACCCTCTTGCCTTGTTGCGCCGTGCGCGTCC
CCCGTGTGAGCTCCAGTGACCCTTTGGCGCCGCCTCCGGCGTGCGCTCGGATG
>Salvia_taraxacifolia_DQ667209
CGCATCGCGTCGCCCCCCATCCGTGCGCCCCGGCGCCGGATGTGGGGGCGGATATTGGTC
TCCCGTGCGCCTCGGCGTGCGGCTGGCCCAAATGCGATCCCTCGGCGACTCATGTCACGA
CAAGTGGTGGTTGATATGTCAATCTCTTGCGTCGTCGTGCCACTGCGTCGTCCGTGTAGG
CATCCATCAACGACCCAACGGTGCCGGTGCCTCATGGCGCCGCACCTTCGACCG
>Bupleurum_fruticosum_AF479297
CGCATCTCTTTGCCCCCCTCCGCCTCGCTTGCTTTTTGTGAGACGTTGCGGTCAGGGGGC
GGAATATGGCCTCCCGTGCCCCGCCGCGCGGCTGGTTCAAAAGCGAGTCACCGGCGATGG
ATGCCGCGACAATGGTGGTAGTCTATTCGACCCTCTTGCCTTGTTGCGCCGTGCGCGTCC
CCCGTGTGAGCTCCAGTGACCCTTTGGCGCCGCCTCCGGCGTGCGCTCGGATG
>Perilla_frutescens_var._acuta_KMS0158C01I
CGCATCGCGTCGCCCCCCTCCCCGCGCTGAGCGCTCGTGAGGGGGGCGGATATTGGCCCC
CCGTGCGCCCTGGCGTGCGGTCGGCCCAAATGCGATCCCTCGACGACTCGTGTCGCGACT
AGTGGTGGTTGAATAGCTCAATCTCGTGTCTTGTCGTGCTACCGCGTCGTCCGAATGGGA
ATCGAACAACGACCCAACGGTGTTCGTGCGTTACCGCACCGCACCTTCGACCG
>Lycium_macrodon_DQ124628
CGCATCGCGTCGCCCCCGCGCACCGCGCCCGTACCCCGGGTCGCGATGCATGTCGCGGGG
CGGATACTGGCCTCCCGTGCGCCTCKCGCTCGCGGCTGGCCTAAATGCGAGTCCACGTCG
ACGGACGTCACGGCAAGTGGTGGTTGTAACCCAACTCTCGAAGTGTCGTGGCTRTGCCCC
GTCGCGCGTTTGGCCTCCCAGACCCTTCTCGCGCTTAGGCGCTCCGACCG
>Crataegus_castlegarensis_KC251507
GACTTTGGTCTTAATATATATGAGTTCTTGAAAGTAAAGGAGTAATAAAAAATTTCTTGT
TATATCAAGAGGTTTGTTATTGCTCCTTTACTATTTAGTTTTAGTATTTTTTTAGTTATT
ACTTAACTATTTGTTTTATTCTTTTTTTTTTTTTTTAGTAAAAAAAAAAAAGAATAAAGT
TTTCAATTTAGGTTGTATTTTATCTTAAATTTAGGTTGTATTTTATCTTACAAGTAATGC
TAAATGGCGGAAAAATTATTAAT
>Crataegus_castlegarensis_KC251506
GACTTTGGTCTTAATATATATGAGTTCTTGAAAGTAAAGGAGTAATAAAAAATTTCTTGT
TATATCAAGAGGTTTGTTATTGCTCCTTTACTATTTAGTTTTAGTATTTTTTTAGTTATT
ACTTAACTATTTGTTTTATTCTTTTTTTTTTTTTTAGTAAAAAAAAAAAAGAATAAAGTT
TTCAATTTAGGTTGTATTTTATCTTAAATTTAGGTTGTATTTTATCTTACAAGTAATGCT
AAATGGCGGAAAAATTAT
>Crataegus_castlegarensis_KC251505
GACTTTGGTCTTAATATATATGAGTTCTTGAAAGTAAAGGAGTAATAAAAAATTTCTTGT
TATATCAAGAGGTTTGTTATTGCTCCTTTACTATTTAGTTTTAGTATTTTTTTAGTTATT
ACTTAACTATTTGTTTTATTCTTTTTTTTTTTTTTTAGTAAAAAAAAAAAAGAATAAAGT
TTTCAATTTAGGTTGTATTTTATCTTAAATTTAGGTTGTATTTTATCTTACAAGTAATGC
TAAATGGCGGAAAAATTATTAAT
>Illicium_burmanicum_KP689722
CGCTTTGCGTCGCTCCCCCACCTCCTTGCCCATACGGGCTTTGTGGTGTTAAGGGGAAGC
GGAGATTGGCTGCCCGTGCCATGGTTGCGTGGCCAGCCGAAAAGTGGGCCTCTGGCGTGT
TGCGACACGACGAGTGGTGGTCAAATACCCTTCTCATCGCATGGGACGTCGAGTCGCTTT
GCTAGTGGCACATGAACTCTTGGAGCCGTTTCACGGCATCCTGCA
>Illicium_burmanicum_KP689723
CGCTTTGCGTCGCTCCCCCACCTCCTTGCCCATACGGGCTTTGTGGTGTTAAGGGGAAGC
GGAGATTGGCTGCCCGTGCCATGGTTGCATGGCCAGCCGAAAAGTGGGCCTCTGGCGTGT
TGCGACACGACGAGTGGTGGTCAAATACCCTTCTCATCGCATGGGACGTCGAGTCGCTTT
GCTAGTGGCACATGAACTCTTGGAGCCATCTCGCGGCATCCTGCA
>Crataegus_castlegarensis_KC251509
GACTTTGGTCTTAATATATATGAGTTCTTGAAAGTAAAGGAGTAATAAAAAATTTCTTGT
TATATCAAGAGGTTTGTTATTGCTCCTTTACTATTTAGTTTTAGTATTTTTTTAGTTATT
ACTTAACTATTTGTTTTATTCTTTTTTTTTTTTTTTAGTAAAAAAAAAAAAGAATAAAGT
TTTCAATTTAGGTTGTATTTTATCTTAAATTTAGGTTGTATTTTATCTTACAAGTAATGC
TAAATGGCGGAAAAATTATTAAT
>Crataegus_castlegarensis_KC251508
GACTTTGGTCTTAATATATATGAGTTCTTGAAAGTAAAGGAGTAATAAAAAATTTCTTGT
TATATCAAGAGGTTTGTTATTGCTCCTTTACTATTTAGTTTTAGTATTTTTTTAGTTATT
ACTTAACTATTTGTTTTATTCTTTTTTTTTTTTTTTAGTAAAAAAAAAAAAGAATAAAGT
TTTCAATTTAGGTTGTATTTTATCTTAAATTTAGGTTGTATTTTATCTTACAAGTAATGC
TAAATGGCGGAAAAATTATTAAT
>Ipomoea_purpurea_KMS0161A03I
CGCATCGCGTCGCCCCCTTTCTTGGTCGAGCGGCCGAGCTTGGGGAGCGGATGGTGGCCT
CCCGTGCCCCCTAACTCGGGGTGCGGCTGGCTCAAATGCGAGTCCCCGGCGGCGGATGTC
ACGGCGAGTGGTGGTCGTACCCAGTGTGCATATCTCCGCGTCGTGGCCCCGTCGTTCGTG
GGCAAAAGACCCTTCGACGAGCTGCAGCAGTGTGGCTCTCCGACCG
>Angelica_apaensis_KC887953
GACCGGGTTTTAGTATATACGAGTTTTTTGAAATAAAAAAAAAGCAATACCGCCCTCTTG
TTCTATCAAGAGGGCGGTATTTCTTCTTTTTATATTTCAGACTGTTTTAGATAAACAAAT
ATTTTTGAATGATCAAAAAGGAATCCCTTTTTTCTTTAATAAATATAAATAATTATTAAA
TAAATAAAAGAAAATTAGCGG
>Angelica_apaensis_KC887952
GACCGGGTTTTAGTATATACGAGTTTTTTGAAATAAAAAAAAAGCAATACCGCCCTCTTG
TTCTATCAAGAGGGCGGTATTTCTTCTTTTTATATTTCAGACTGTTTTAGATAAACAAAT
ATTTTTGAATGATCAAAAAGGAATCCTTTTTTTCTTTAATAAATATAAATAATTATTAAA
TAAATAAAAGAAAATTGGCGG
>Atractylodes_lancea_KX674896
CGCATCGCGTCGCCCCCAACCACGCCTCCCCCACGGGGACGCGTGTCGTCGGGGGCGGAG
ATTGGTCTCCCGTGCCCACGGTGCGGCTGGCCTAAAAGGGAGTCCCCTTCGACGGACGCA
CGGCAAGTGGTGGTTGTAATGGCCCTCGTATCGAGCCGTGCGTCGCGAGCCGCAAGGGAA
GCGCTCGACAAAGACCCCAACGCGTCGCCTCGCGACGACGCTTCGACCG
>Rubus_idaeus_KF718361
CACGTCGTTGCCCCCCCAACCCCCTCGGGAGTTGGGCGGGACGGATGATGGCCTCCCGTG
TGCTTCGTCATGCGGTTGGCATAAAAAATAAGTCCTCGGCGACTAACGCCACGACAATCG
GTGGTTGTCAAACCTCTGTTGCCTATCGTGTGCGCGTGTCGAACGAGGGCTCAATGAACC
ATGCTGCATTGATTCGTCRATGCTTTCAACG
>Asparagus_densiflorus_JX574310
GACTTTAGTCTTAATGTAGTAAGAATCGTTGAAGGAGCTATACCCAATATCTTGTTTTCG
TAAGATATTGGGTATAGCTCCCTCCCCCGCCAATGAATGATAAGTATCTATTTTATTCCA
TTAACGACGAGATTTATTATCGTTTCTCGCATGTCTCGCGAAAGTCAGAGTAGGCGCGAA
TTCTCCCAATTTGTGACCTACCATACGATCCGTTATATAAATAGGTAAATGTTCCTTTCC
ATTATGAATAGCGATTGTATGGCCAATCATTTTGGGTATAATGGTAGATGCCCGAGACCA
AGTTACTATTATTTCTTTCTCCTCCCTCATGTTGAGTTTTTCAATTTTTCTCGATAAATG
ATTAGCTACAAAAGGATTTTTTTTTAGTGAACGTGTCACAGCTGATTACTCCTTTTTTTA
CATTTTAAAGATTGGCATTCTATGTCCAATAGAATATCTCGATCTAAGTATGAAGGTAAG
AATAAATACAATAATGATGAATGGAAAAAAGAGAAAATTCTTTAGCTAGATAAGGG
>Lonicera_acuminata_JX682934
CGCATCGCGTCGCCCCCCCACCCCGCTTCCCACAGGGTCGCGAGCGGCGGGGGGTGCGGA
CAGTGGCCTCCCGTGCCCCCGGGCGCGGCTGGCCCAAAATCGAGTCCCCGGCGGCGGACG
TCACGACGAGTGGTGGTCGTAACATTCCTCTTATCACGTCGTGCGGTTCCCCGTCGCCCG
GGCGACCAAGTGACCCTGACGCGTCGTCGTGCGACGGCGCTCCGACCG
>Eleutherococcus_gracilistylus_KPS0001A03I
CGCATCGCGTCGCCCCCCAACCATGCACTCCCTCACGGGAGTCATGACTGAGGGGCGGAT
ACTGGCCTCCCGTGTCTCACCGCGCGGTTGGCCCAAATGTGAGTCCTTGGCGACGGGCGT
CACGACAAGTGGTGGTTGTAAAAAGCCCTCTTCTCATGTCGTGCGGTGGACCGTCGCCAT
CAAAAGCTCATGTGACCCTGTTGTGCCGTCCTCGACGAGCACTCCGACCG
>Asparagus_cochinchinensis_GQ434910
GACTTTAGTCTTAATGTAGTAAGAATCGTTGAAGGAGCCATACCCAATATCTTGTTTTCG
TAAGATATTGGGTATAGCTCCCTCCCCCGCCAATGAATGATAAGTATCTATTTTTTTTTA
TTCCAAATTAACGACGAGATTTATTATCGTTTCTCGCATGTCTCGCGAAAGTCAGAGTAG
GCGCGAATTCTCCCAATTTGTGACCTACCATACGATCCGTTATATAAATAGGTAAATGTT
CCTTTCCATTATGAATAGCGATTGTATGGCCAATCATTTTGGGTATAATGGTAGATGCCC
GAGACCAAGTTACTATTATTTCTTTCTCCTCCCTCATGTTGAGTTTTTCAATTTTTCTCG
ATAAATGATTAGCTACAAAAGGATTTTTTTTTAGTGAACGTGTCACAGCTGATTACTCCT
TTTTTTACATTTTAAAGATTGGCATTCCATGTCCAATAGAATATCTCGATCTAAGTATGA
AGGTAAGAATAAATACAATAATGATGAATGGAAAAAAGAGAAAATTCTTTAGCTAGATAA
GGG
>Asparagus_cochinchinensis_GQ434911
GACTTTAGTCTTAATGTAGTAAGAATCGTTGAAGGAGCCATACCCAATATCTTGTTTTCG
TAAGATATTGGGTATAGCTCCCTCCCCCGCCAATGAATGATAAGTATCTATTTTTTTTTA
TTCCAAATTAACGACGAGATTTATTATCGTTTCTCGCATGTCTCGCGAAAGTCAGAGTAG
GCGCGAATTCTCCCAATTTGTGACCTACCATACGATCCGTTATATAAATAGGTAAATGTT
CCTTTCCATTATGAATAGCGATTGTATGGCCAATCATTTTGGGTATAATGGTAGATGCCC
GAGACCAAGTTACTATTATTTCTTTCTCCTCCCTCATGTTGAGTTTTTCAATTTTTCTCG
ATAAATGATTAGCTACAAAAGGATTTTTTTTTAGTGAACGTGTCACAGCTGATTACTCCT
TTTTTTACATTTTAAAGATTGGCATTCCATGTCCAATAGAATATCTCGATCTAAGTATGA
AGGTAAGAATAAATACAATAATGATGAATGGAAAAAAGAGAAAATTCTTTAGCTAGATAA
GGG
>Anemarrhena_asphodeloides_KPS0012A03I
CGCCTCGCGTCGCTCCGCGCACCTCGTCCCCGCACCCCGCGGGCGTCGGGTGGCGCGGAT
GCGGAGATTGGCCCCCCGTGCCTCGCGGCGCGGCGGGTCGAAGTGCGGGCCGCCGGCCGG
GTCGGACGCGGCGAGTGGTGGACGATACGCACGGCGCTGTGCGCCGCGGTCCTTGCTCTC
GGCCCAAGCGGTGCATCCTAAGGAACCCATGCCGATGGGCGCTCGTGAGCGCTCTCGGAA
CA
>Rubus_idaeus_KF718369
CACGTCGTTGCCCCCCCAACCCCCTCGGGAGTTGGGCGGGACGGATGATGGCCTCCCGTG
TGCTTCGTCATGCGGTTGGCATAAAAAATAAGTCCTCGGCGACTAACGCCACGACAATCG
GTGGTTGTCAAACCTCTGTTGCCTATCGTGTGCGCGTGTCGAACGAGGGCTCAATGAACC
ATGCTGCATTGATTCGTCGATGCTTTCAACG
>Plantago_asiatica_KMS0166A03I
CGCATCGCGTCGCCCCCTACACCAATTTGGTGAGGGGGCGGATAATGGCATCCCGTTAGC
TCGGTTTGCCCAAAAAGGATCCCTCATCGATGGATGTCACAACCAGTGGTGGTTGAAAGA
TCATTGGTGCCGTTGTGCTTCACTCCGTCGCATGCTTGGGCATCGTTACAAAACAATGGT
GCTAACGCGCCTTCGACCG
>Lablab_purpureus_KMS0078A03I
CACATCGTCACCCCCCCACGTACATGTACATTGGGGAGTGAAAGTTGACTTCCCACGAGC
TTGTTCTCGTGGTTGGTTGAAAATTAAGTTCAAAGTGGAGTTTGCCACGTAAAATGGTGG
ATGAGTGATGCTCGAGACCAATTGCGTGTGCATGACTTTGGCATATTGGACTAGTTGACC
CTATGCGTCTTTGGTGAAAATTGAAGGCGTTCTTAGCG
>Panax_stipuleanatus_HQ112889
GACCCAGTCTTAGTGTATACGAGTTTTTTTTGAAATAAAAAGGAGCAATAACCTCTTTCT
TGTTCTATCAAGAGGGCGGTATTGCTCCTTTTTTTATTTAGTAGTATTTTACTTACCTAG
TTTCTTTAAATAAATTTAAAGAAACGTCGTTTTATTTTTATCGGTTGGTTCATGAGTGAG
TATCATGCTTTCGTTCTGTATTAATCATTAATCTATAATTTAGCTACTTCTTCCCAATCT
TTATCTTTTGGGAAGTGTTTTTTAAAAAGAAAAGATAAAAATGTTGGACTTTTGACTTAG
TTAATACTTAATATTTTTATCTTGAAAATAAGAAAGATAAGAAAGAAATAATGATGAATG
GTAAAAATTTAATCTTTTGAAACGTAAGGAAAAGAATAGTAGGGG
>Plantago_asiatica_KMS0166A03P
GACTTGTTCTTAGTGTATAGGAGTTTTTGAAAATAGAATAGAGAAAATAAAGGAGCAATC
AACTCTTTCTTGTTTGATCTTTGATCAAGATAAGGAGGGGTATTGCTCCTTTATTTTCTT
TTAAATTCGTATAGTCTTTTCTTAGAAGAATCAAATCATCAAATAGTTTTCAAAATCCAA
TAAACTTAAACTACTAAAATTAAAAATGACTATACTTAGTAAGTTATAGATTCTAGTAAG
TT
>Aconitum_barbatum_JN043751
GATTTAGGTCTTGGTGCATGCCTGGCTTAGTGTATATGAGTCATTGAAGTTGCAGGAGTA
ATACCCTATTTCTTATTCTGTTAAGAGGCTGGGTATTGCTCCTGCATTTTGTATTAAGTA
AAAAATTTACTTTAACAGATTGGTGTTGGTTTGGTGAATTCTAGATTATAATACTATTAT
GATTATATGATATGATTATGTTCCTCAAAAATTTTTTTTTATTTGATAAAGCAGAGGGGC
GGATGTAGCC
>Aconitum_barbatum_JN043750
GATTTAGGTCTTGGTGCATGCCTGGCTTAGTGTATATGAGTCATTGAAGTTGCAGGAGTA
ATACCCTATTTCTTGTTCTGTTAAGAGGCTGGGTATTGCTCCTGCATTTTGTTTGTATTA
AGTAAAAAATTTACTTTAACAGATTGGTGTTGGTTTGGTGAATTCTAGATTATAATACTA
TTATGATTATATCATATGATTATGTTCCTCAAAATTTTTTTTTTTATTTGATAAAGCAGA
GGG
>Aconitum_barbatum_JN043752
GATTTAGGTCTTGGTGCATGCCTGGCTTAGTGTATATGAGTCATTGAAGTTGCAGGAGTA
ATACCCTATTTCTTGTTCTGTTAAGAGGCTGGGTATTGCTCCTGCATTTTGTTTGTATTA
AGTAAAAAATTTACTTTAACAGATTGGTGTTGGTTTGGTGAATTCTAGATTATAATACTA
TTATGATTATATCATATGATTATGTTCCTCAAATTTTTTTTTTTATTTCATAAAGCAGAG
GG
>Curcuma_kwangsiensis_KPS0070A01P
GATTTTTGTCTTAGTGTATCTGAATTGTTAAAGAAATGTAGCAATACCCTGAAATAACAA
TACCCCATATCTCGCTTAAGCGAGATATGGGGTATTGTTATTTTGTTTGATGTAATGTAA
TAGTATTTTCATTTTTTGCGTATAGCATACATATTTATTTATATTGTATAACATATTTAG
ATATTTAGATTGTATATATGTATATTAAATACAAATACATAAGTATATAAGTATATAAAG
TATAAGAAATGAACTTAACGACGAGATTTATTATCGTTTCTTGCATGTCTCGTAAAAGAC
AGAGTAGGTGCAAATTCTCCCAATTTGTGACCCACCATACGATCCGTTATATAAATAGGT
AAATGTTCCTTTCCATTATGAATAGCGATTGTATGGCCAATCATTGTGGGTATAATGGTA
GATGCCCGAGACCAAGTTACTATTATTTCTTTCTCTTCCCTCGTGTTGAGTTTTTCAATT
TTTGCCGATAAATGATTAGCTACAAAAGGGTTTTTTTTTAGTGAACGTGTCATGTCACAG
TGTATTACTCCTTTTTTTTTACATTTTTTATTTTAAAGATTGGCATTCTATGTCCAATAT
CTCGATCTAAGTTAAGTATGGAGGTCAGAATAAATACAATAA
>Bupleurum_chinense_GQ434690
CGTAAAGCATTGCCCCTCCGCAGCTCGCTCAAAGCGAGTCGTTGCTGTTCGGGGGGACGG
AAAGTGACCTCCCGTGCCTCGTCGTGCGGCTGGTTTAAAAGAGAGTCACCGGAGATCGGA
AAACGCAACATTGGTGGAAGTCGTTACGCACCTCTTGCCATATTGCGCTGAGCCCGTTTA
CTCTGTGAGCAAAATCGACCCTTTGGCGCCGCCCCAGGTGCGCGCTCGAACTG
>Panax_quinquefolius_U41688
CGCATCGCGTCGCCCCCCAACCCATCACTCCTTTGCGGGAGTCGAGGCGGAGGGGCGGAT
AATGGCCTCCCGTGTCTCACCGCGCGGTTGGCCCAAATGCGAGTCCTTGGCGATGGACGT
CACGACAAGTGGTGGTTGTAAAAAGCCCTCTTCTCATGTCGTGCGGTGACCCGTCGCCAG
CAAAAGCTCTCATGACCCTGTTGCGCCGTCCTCGACGTGCGCTCCGACCG
>Panax_quinquefolius_U41689
CGCATCGCGTCGCCCCCCAACCCATCACTCCTTTGCGGGAGTCGAGGCGGAGGGGCGGAT
AATGGCCTCCCGTGTCTCACCGCGCGGTTGGCCCAAATGCGAGTCCTTGGCGATGGACGT
CACGACAAGTGGTGGTTGTAAAAAGCCCTCTTCTCATGTCGTGCGGTGACCCGTCGCCAG
CAAAAGCTCTCATGACCCTGTTGCGCCGTCCTCGACGTGCGCTCCGACCG
>Gentiana_angustifolia_KF544373
CGCATCGCGTCGCCCCCCAACACCGTGCATGAAATCGTGCCGGTCGTCGGAGGGGCGGAT
ATTGGCTTCCCGTGCTCCGGTGCGGCTAGCCTAAATGCAAGTCCCTTGCGACGGACACGA
CGACAAGTGGTGGTTGTTTTACTCAACTAAGGTGCTGTCGCGCGCTGCCCCGTCGGATGA
GGAGACTTACTTGACCCTGATGCAAACGTCGTCACGACGTCTGCCACGACCG
>Gentiana_angustifolia_KF544372
CGCATCGCGTCGCCCCCCAACACCGTGCATGAAATCGTGCCGGTCGTCGGAGGGGCGGAT
ATTGGCTTCCCGTGCTCCGGTGCGGCTAGCCTAAATGCAAGTCCCTTGCGACGGACACGA
CGACAAGTGGTGGTTGTTTTACTCAACTAAGGTGCTGTCGCGCGCTGCCCCGTCGGATGA
GGAGACTTACTTGACCCTGATGCAWACGTCGTCACGACGTCTGCCACGACCG
>Gentiana_angustifolia_KF544371
CGCATCGCGTCGCCCCCYAACACCGTGCATGAAATCGTGCCGGTCGTCGGAGGGGCGGAT
ATTGGCTTCCCGTGCTCCGGTGCGGCTAGCCTAAATGCAAGTCCCTTGCGACGGACACGA
CGACAAGTGGTGGTTGYTTTACTCAACTAAGGTGCTGTCGCGCGCTGCCCCGTCGGATGA
GGAGACTTACTTGACCCTGATGCAWACGTCGTCACGACGTCTGCCACGACCG
>Gentiana_angustifolia_KF544370
CGCATCGCGTCGCCCCCYAACACCGTGCATGAAATCGTGCCGGTCGTCGGAGGGGCGGAT
ATTGGCTTCCCGTGCTCCGGTGCGGCTAGCCTAAATGCAAGTCCCTTGCGACGGACACGA
CGACAAGTGGTGGTTGYTTTACTCAACTAAGGTGCTGTCGCGCGCTGCCCCGTCGGATGA
GGAGACTTACTTGACCCTGATGCAWACGTCGTCACGACGTCTGCCACGACCG
>Gentiana_angustifolia_KF544376
CGCATCGCGTCGCCCCCCAACACCGTGCATGAAATCGTGCCGGTCGTCGGAGGGGCGGAT
ATTGGCTTCCCGTGCTCCGGTGCGGCTAGCCTAAATGCAAGTCCCTTGCGACGGACACGA
CGACAAGTGGTGGTTGTTTTACTCAACTAAGGTGCTGTCGCGCGCTGCCCCGTCGGATGA
GGAGACTTACTTGACCCTGATGCAAACGTCGTCACGACGTCTGCCACGACCG
>Gentiana_angustifolia_KF544375
CGCATCGCGTCGCCCCCCAACACCGTGCATGAAATCGTGCCGGTCGTCGGAGGGGCGGAT
ATTGGCTTCCCGTGCTCCGGTGCGGCTAGCCTAAATGCAAGTCCCTTGCGACGGACACGA
CGACAAGTGGTGGTTGTTTTACTCAACTAAGGTGCTGTCGCGCGCTGCCCCGTCGGATGA
GGAGACTTACTTGACCCTGATGCAAACGTCGTCACGACGTCTGCCACGACCG
>Lycium_barbarum_JN045283
GATCCCAGTCTAGTCTATAGGAGGTTTTGAAAAGAAAGGAGCAATAATCATTTTCTTGTT
CTATCAAGAAGGTGCTATTGCTCCTTTCTTTTTTTCTTTTTATATTATTAATTTACCAGT
ATTTTACTTATATAGACTTTTTGGTTTACATTATAGAAAAAGAAGGAGAGGGTATTTGCC
TGCATTTATTCATGATTGAGTATTCTATTTTTATTTTGTATTTATTTTAAACTGTATAAA
TATAACTTGTTCCTCTTGTTGCTAATGTTACTATATCTTTTTTATTTCATTTCTAAAAAA
AATCTAATTTTGACTTCATATTCTTATCTTTGAAATAAGAAAGAAGAGATATTTTCGAAC
TTTAATCTTTTGTTTTCGAATTTAAATAATGTCAAAATGGAATGTAAGTACGCGAGGGG
>Ipomoea_purpurea_AY538316
CGCATCGCGTCGCCCCCTTTCTTGGTCGAGCGGCCGAGCTTGGGGAGCGGATGGTGGCCT
CCCGTGCCCCCTAACTCGGGGTGCGGCTGGCTCAAATGCGAGTCCCCGGCGGCGGATGTC
ACGGCGAGTGGTGGTCGTACCCAGTGTGCATATCTCCGCGTCGTGGCCCCGTCGTTCGTG
GGCAAAAGACCCTTCGACGAGCTGCAGCAGTGTGGCTCTCCGACCG
>Ipomoea_coccinea_AY538282
CGCATCGCGTCGCCCCCCTTGCTTGGCCCTTTGGCCGAGTACGGGGGAGCGGATGATGGC
CTCCCGTGCACTAATTGCGTGGTGCGGATGGCCCAAATGCGAGTCCCTGGCGGCGGATGT
CACGGCGAGTGGTGGTCGTACCTAGTGTGCAATATCTTCGCGTCGTGCCCCCGTCGTTCG
GTGGCGAATGACCCTAACTAGAGCCATGTCATAGTGGCTCTCCGACCG
>Ipomoea_coccinea_AY538283
CGCATCGCGTCGCCCCCCTTGCTTGGCCCTTTGGCCGAGTACGGGGGAGCGGATGATGGC
CTCCCGTGCACTAATTGCGTGGTGCGGATGGCCCAAATGCGAGTCCCTGGCGGCGGACGT
CACGGCGAGTGGTGGTCGTACCTAGTGTGCAATATCTTCGCGTCGTGCCCCCGTCGTTCG
GTGGCGAATGACCCTAACTAGAGCCATGTCATAGTGGCTCTCCGACCG
>Scutellaria_baicalensis_KMS0203A02I
CGCATCGCGTCGCCCCCCCTCGCACCGCCTCGAGCGGTGCCGTGTGGGGGGGCGGAGATT
GGCCCCCCGTGCGCCCCGGCGCGCGGCCGGCCCAAATGCGATCCCCCGGCGACGCACGCC
CCGACAAGTGGTGGTTGTTTCCTCAACTCGCGTGCTGTCGTGTGCCAAGGCGTCGTCCGT
TCGGGAGAGAATCGAAAGATGAGACCCAACGGCCATCGTGCCATCGA
>Dioscorea_polystachya_KX675140
GACTTTTGTCTTAATGTATATGAATCGTTGAAGGAGCAATATCAATATCTTGTTCGAGCA
AGAAGTTTGGTATTGCTCCCCTTTTCAATTTTTCCCGATAAATGATCAACTACAAAAGGA
TTTTTTTTTAGTGAACGTGTCACAGCGGATTACTCCTTTATTTTTTACATTTTTAAGATT
GGCATTGTATGTTCAATATCTCGATCTAATAAGGTAAGAATAAATTTAAATACAATAATG
ATGAATGGAAAAAGAGAAAATCCT
>Dioscorea_polystachya_KX675141
GACTTTTGTCTTAATGTATATGAATCGTTGAAGGAGCAATATCAATATCTTGTTCGAGCA
AGAAGTTTGGTATTGCTCCCCTTTTCAATTTTTCCCGATAAATGATCAACTACAAAAGGA
TTTTTTTTTAGTGAACGTGTCACAGCGGATTACTCCTTTATTTTTTACATTTTTAAGATT
GGCATTGTATGTTCAATATCTCGATCTAATAAGGTAAGAATAAATTTAAATACAATAATG
ATGAATGGAAAAAGAGAAAATCCT
>Panax_stipuleanatus_AY271921
CGCATCGCGTCGCCCCCAACCCCGCACTCCCTCATGGGAGTCGAGGCGGAGGGGCGGATA
TTGGCCTCCCGTGTCTCACCGCGCGGTTGGCCCAAATGCGAGTCCTTGGCGACGGACGTC
ACGACTAGTGGTGGTTGTAAAAAGCCCTCTTCTCATGTCGTGCGGTGACCCGTCGCCAAC
GAAAGCTCTCATGACCCTGTTGCGCCGTTCTCAACGCGCGCTCCGACCG
>Gentiana_occidentalis_KF544713
CGCATCGCGTCGCCCCCCAACACCGTGCATGAAATCGTGCCGGTCGTCGGAGGGGCGGAT
ATTGGCTTCCCGTGCTCCGGTGCGGCTAGCCTAAATGCAAGTCCCTTGCGACGGACACGA
CGACAAGTGGTGGTTGATTTACTCAACTAAGGTGCTGTCGCGCGCTGCCCCGTCGGATGA
GGAGACTTACTTGACCCTGATGCATACGTCGTCACGACGTCTGCCACGACCG
>Panax_stipuleanatus_AY271922
CGCATCGCGTCGCCCCCAACCCCGCACTCCCACATGGGAGTCGAGGCGGAGGGGCGGATA
TTGGCCTCCCGTGTCTCACCGCGCGGTTGGCCCAAATGCGAGTCCTTGGCGACGGACGTC
ACGACTAGTGGTGGTTGTAAAAAGCCCTCTTCTCATGTCGTGCGGTGACCCGTCGCCAAC
GAAAGCTCTCATGACCCTGTTGCGCCGTTCTCAACGCGCGCTCCGACCG
>Gentiana_occidentalis_KF544715
CGCATCGCGTCGCCCCCCAACACCGTGCATGAAATCGTGCCGGTCGTCGGAGGGGCGGAT
ATTGGCTTCCCGTGCTCCGGTGCGGCTAGCCTAAATGCAAGTCCCTTGCGACGGACACGA
CGACAAGTGGTGGTTGATTTACTCAACTAAGGTGCTGTCGCGCGCTGCCCCGTCGGATGA
GGAGACTTACTTGACCCTGATGCATACGTCGTCACGACGTCTGCCACGACCG
>Gentiana_occidentalis_KF544714
CGCATCGCGTCGCCCCCCAACACCGTGCATGAAATCGTGCCGGTCGTCGGAGGGGCGGAT
ATTGGCTTCCCGTGCTCCGGTGCGGCTAGCCTAAATGCAAGTCCCTTGCGACGGACACGA
CGACAAGTGGTGGTTGATTTACTCAACTAAGGTGCTGTCGCGCGCTGCCCCGTCGGATGA
GGAGACTTACTTGACCCTGATGCATACGTCGTCACGACGTCTGCCACGACCG
>Gentiana_occidentalis_KF544717
CGCATCGCGTCGCCCCCCAACACCGTGCATGAAATCGTGCCGGTCGTCGGAGGGGCGGAT
ATTGGCTTCCCGTGCTCCGGTGCGGCTAGCCTAAATGCAAGTCCCTTGCGACGGACACGA
CGACAAGTGGTGGTTGATTTACTCAACTAAGGTGCTGTCGCGCGCTGCCCCGTCGGATGA
GGAGACTTACTTGACCCTGATGCATACGTCGTCACGACGTCTGCCACGACCG
>Gentiana_occidentalis_KF544716
CGCATCGCGTCGCCCCCCAACACCGTGCATGAAATCGTGCCGGTCGTCGGAGGGGCGGAT
ATTGGCTTCCCGTGCTCCGGTGCGGCTAGCCTAAATGCAAGTCCCTTGCGACGGACACGA
CGACAAGTGGTGGTTGATTTACTCAACTAAGGTGCTGTCGCGCGCTGCCCCGTCGGATGA
GGAGACTTACTTGACCCTGATGCATACGTCGTCACGACGTCTGCCACGACCG
>Gentiana_occidentalis_KF544719
CGCATCGCGTCGCCCCCCAACACCGTGCATGAAATCGTGCCGGTCGTCGGAGGGGCGGAT
ATTGGCTTCCCGTGCTCCGGTGCGGCTAGCCTAAATGCAAGTCCCTTGCGACGGACACGA
CGACAAGTGGTGGTTGATTTACTCAACTAAGGTGCTGTCGCGCGCTGCCCCGTCGGATGA
GGAGACTTACTTGACCCTGATGCATACGTCGTCACGACGTCTGCCACGACCG
>Gentiana_occidentalis_KF544718
CGCATCGCGTCGCCCCCCAACACCGTGCATGAAATCGTGCCGGTCGTCGGAGGGGCGGAT
ATTGGCTTCCCGTGCTCCGGTGCGGCTAGCCTAAATGCAAGTCCCTTGCGACGGACACGA
CGACAAGTGGTGGTTGATTTACTCAACTAAGGTGCTGTCGCGCGCTGCCCCGTCGGATGA
GGAGACTTACTTGACCCTGATGCATACGTCGTCACGACGTCTGCCACGACCG
>Crataegus_agrestina_KC251484
GACTTTGGTCTTAATATATATGAGTTCTTGAAAGTAAAGGAGTAATAAATAATTTCTTGT
TATATCAAGAGGTTTGTTATTGCTCCTTTACTATATTAGTTTTAGTATTTTTTTAGTTAT
TACTTAACTATTTGTTTTATTTGTTTTATTCTTTTTTTTTTTTTTAGTAAAAAAAAAAAA
AAAGAATAAAGTTTTCAATTTAGGTTGTATTTTATCTTACAAGTAATGCTAAATGGCGGA
AAAATTATTAAT
>Plantago_lanceolata_EU750472
CTGCTATCGAAGCTCCAACAAATGGATAAGACTTGTTCTTAGTGTATAGGAGTTTTTGAA
AATAGAATAGAGAAAATAAAGGAGCAATCGACTCTTTCTTCTTTGATCTTTGATCAAGGT
AAGGAGGGGTATTGCTCCTTTATTTTCTTTTAAATTCGTAATAGTCTTTTTTTAGAAAAA
AAAATCTAAAAAAAAAAAAAAGACAGTTTAAAAAATGCAAGAAACTACTAAAAAATGAAT
AGACTTCTAGAATAAGTTCTATATTCTAGTTCTAGTAAATTATAGGAGTCTAGGAATAGG
GGCGG
>Platycladus_orientalis_KMS0215A01I
CACTCCAAAATCGCCCTCCTTCGCGAGGAGCGCAGATGGCCGTCCGTGTCCGCAAGTGGG
GCGGTCGGCTGAAATGAGCACGGGGTCCGTCGATCCGTCGCGACGAGCGGTGGCTCCCAA
AGGCCGGCGTTGGTTTGTGCGGATCGAGCGACGCCTCGTGATGAACTTTGTTTTGGGTGA
AGCGGCCCGCCACGGTGCGGGCGTGCCTCACCTAACATCG
>Curcuma_angustifolia_KC441319
TGTATCTGAATTGTTAAAGAAATGTAGCAATACCCTGAAATAACAATACCCCATATCTCG
CTTAAGCGAGATATGGGGTATTGTTATTTTGTTTGATGTAATGTAATAGTATTTTCATTT
TTTGCGTATAGCATACATATTTATTTATATTGTATAACATATTTAGATATTTAGATTGTA
TATATGTATATTAAATACAAATACATAAGTATATAAGTATATAAAGTATAAGAAATGAAC
TTAACGACGAGATTTATTATCGTTTCTTGCATGTCTCGTAAAAGACAGAGTAGGTGCAAA
TTCTCCCAATTTGTGACCCACCATACGATCCGTTATATAAATAGGTAAATGTTCCTTTCC
ATTATGAATAGCGATTGTATGGCCAATCATTGTGGGTATAATGGTAGATGCCCGAGACCA
AGTTACTATTATTTCTTTCTCTTCCCTCGTGTTGAGTTTTTCAATTTTTGCCGATAAATG
ATTAGCTACAAAAGGGTTTTTTTTTAGTGAACGTGTCATGTCACAGTGTATTACTCCTTT
TTTTTTACATTTTTTATTTTAAAGATTGGCATTCTATGTCCAATATCTCGATCTAAGTTA
A
>Scrophularia_lucida_KC692560
CGCATCGCGTCGCCCCCCTCCCAATCCCTCGGGACAACGGAGAGGGGCGGATATTGGCCT
CCCGTGCTCTTCGGTGCGCGGCCGGCCCAAATGTGATCCCGTGTCGACGCGAGTCACGAC
CAGTGGTGGTTGATTTCTCAACTCGCGTGCTGTCGTGCCGTACCGCGTCGTTCGTTCGGG
CATCGTCGCAGACCCAAAAGGTGCTCTAGAGTGCC
>Paeonia_lactiflora_KPS0157A02I
CGTATCCCGTCGCACCCCCAACCCGTCCAAACTCGGGCATGATGGCTGGTGGGAGCGGAT
ATTGGCCTCCCGTGTACTCGCGTTACGGTTGGTTTAAAATCGAGCCCCGAGCGACGAACG
TCACGACAAGTGGTGGTCTGTAATAGCTATTTCGTGTTGTGCGTTGTCTCGTCGCCCGTG
GGAGCTCACAAAGACCCCAAAGCATCGTCACGATGATGCATCCATCG
>Areca_catechu_KMS0022A03P
ACCCAATATCTTGTTTTAGTTGGGTATTGCTCCATTGTTTGATTCAATAGTGTTTTGCAC
ACAACACATAAGATAAGTATTAGTAAGTACTTTTTTAGTTTCTTTTTTTTTTTTTATTTT
TTTTATTTATATTATTTTATTTATATTAATAATATTTCTATTAATATTTAATATTTTTGA
ATATTAAATATTAATAATTTAACGACGAGATTTATTGTCGTTTCTTGCATGTCTCGCGAA
AGTAAGAGTAGGCGCGAATTCTCCCAATTTGTGACCCCCCATACGATCCGTTATATAAAT
AGGTAAATTTTCCTTTCCATTATGAATAGCGATTGTATGGCCAATCATTGTGGGTATAAT
GGTAGATGCCCGAGACCAAGTTACTATTATTTCTTTCTCCTCCCTCATGTTGAGTTTTTC
AATTTTTCCCGATAAATGATTAGCTACAAAAGGATTTTTTTTTAGTGAACGTGTCACAGC
TGATTACTCCTTTTTTTTTTTACATTTTAAAGATTGGCATTCTATGTCCAATATCTCGAT
CTAAGTATGGAGGTCAGAATAAATACAATAATGATGAA
>Asparagus_falcatus_KR735400
TGTGACCTACCATACGATCCGTTATATAAATAGGTAAATGTTCCTTTCCATTATGAATAG
CGATTGTATGGCCAATCATTTTGGGTATAATGGTAGATGCCCGAGACCAAGTTACTATTA
TTTCTTTCTCCTCCCTCATGTTGAGTTTTTCAATTTTTCTCGATAAATGATTAGCTACAA
AAGGATTTTTTTTTAGTGAACGTGTCACAGCTGATTACTCCTTTTTTTACATTTTAAAGA
TTGGCATTCTATGTCCAATAGAATATCTCGATCTAAGTATGAAGGTAAGAATAAATACAA
TAATGATGAATGGAAAAAAGAGAAAATTCTTTAGCTAGATAAGGG
>Angelica_apaensis_HQ686561
GACCGGGTTTTAGTATATACGAGTTTTTTGAAATAAAAAAAAAGCAATACCGCCCTCTTG
TTCTATCAAGAGGGCGGTATTTCTTCTTTTTATATTTCAGACTGTTTTAGATAAACAAAT
ATTTTTGAATGATCAAAAAGGAATCCCTTTTTTCTTTAATAAATATAAATAATTATTAAA
TAAATAAAAGAAAATTAGCGG
>Ephedra_equisetina_KMS0080A03I
CAAACCACAATTCGCCCCCCGGCTCATGTCGTCGGGGGGACGGCCTTGACCGTCCGGTCC
GCCTCGGCGGTGCGGTCGGTTGAAATGCAAAAGGGGACCTTCGCATGCTCTCCGACGGTG
GGAGGTTGCGCATCGCGGCCCGCTTCCCGGGAGGGGTCGCATCCGGCACCGGCCGTGCGG
GAGATGCTGCGCGAGGTTTCCCGATCGGAAAAGGACTTCACCAAAGGCGGGATTTATTCC
CGTCGCAAACG
>Fritillaria_cirrhosa_KPS0096A01I
CGCCTTGTTTCGCTCCGTGCCCAATGACCCTTCGGGTGCGGTCACGGATGCGGAGATTGG
CCCCCCGTGCCTCGTGTGCGGCGGGCTTAAGCGCGGGCTGTCGGCGTCGGGATGGGCACG
ACGAGTGGTGGACGGAGCACCAGCAGGATGTTGTGGCCCCCCGTCGCCTTAAGGGGCTCA
AGAGACCCGGACCGGGCGAGCCGTGCTCCGTACGAGGAGGGCGTGCCGTCTCGCAATG
>Ophiopogon_japonicus_KMS0130A03I
CGCCTCGCGTCGCTCCGTGCACCCCGTCCCGATGAGGCGGCGGGTGCGGATGCGGAGATT
GGCCCCCCGTGCCTGACGGCGCGGCGGGTCGAAGTGCGTACCGCCGGTCGGGACGGACGC
GGCGAGTGGTGGACGGACACGTACGGCGCTGAACGTCGCCTCCGCCCCCCGGCCACGGCG
GTACATGCAAGGAACCCACGCCGAGCATCCCTCGGAACA
>Rubus_amabilis_KU881057
CACGTCGTTGCCCCCCAACCCCCTCGGGAGTTGGGCGGGACAGATGATGGCCTCCCGTGT
GCTCTGTCACGCGGTTGGCATAAAAAACAAGTCCTCGGCGACTAACGCCACGACAATCGG
TGGTTGTCAAACCTCTGTTGCCTATCGTGTGCTCATGTCGAACGAGGGCTTAATGAACCA
TGTTGCATCGATTCGTCGATGCTTTCAACG
>Ipomoea_leucantha_KC621860
CGCATCGCGTCGCCCCCCGCTCGATCCTCGGTCGAGCGCGGGGTGCGGATGTTGGCCTCC
CGTGCCCCAACTCGTGGCGCGGCCGGCCTAAATGCGAGTCCTTGGCGACGGACGTCACGG
CGAGTGGTGGTCGTACCTAGCGTGCATATCTYCGAGCCGTGCCCCGTCGTCCTCGGGCGA
ACGACCCCGAACGAGCCCCCCCTCAGTGCGGCTCTCCGAACG
>Ipomoea_trifida_KC621851
CGCATCGCGTCGCCCCCCGCTCGATCCTCGGTCGAGCGCGGGGTGCGGATGTTGGCCTCC
CGTGCCCCAACTCGTGGCGCGGTCGGCCTAAATGCGAGTCCTTGGCGACGGACGTCACGG
CGAGTGGTGGTCGTACCTAGCGTGCATATCTTCGCGCCGTGCCCCGTCGTTCTCGGGCGA
ACGACCCCGAACGAGCCCCCCTCAGTGCGGCTCTCCGAACG
>Ipomoea_trifida_KC621850
CGCATCGCGTCGCCCCCCGCTCGATCCTCGGTCGAGCGCGGGGTGCGGATGTTGGCCTCC
CGTGCCCCAACTCGTGGCGCGGTCGGCCTAAATGCGAGTCCTTGGCGACGGACGTCACGG
CGAGTGGTGGTCGTACCTAGCGTGCATATCTTCGCGCCGTGCCCCGTCGTTCTCGGGCGA
ACGACCCCGAACGAGCCCCCCTCAGTGCGGCTCTCCGAACG
>Ipomoea_trifida_KC621852
CGCATCGCGTCGCCCCCCGCTCGATCCTCGGTCGAGCGCGGGGTGCGGATGTTGGCCTCC
CGTGCCCCAACTCGTGGCGCGGTCGGCCTAAATGCGAGTCCTTGGCGACGGACGTCACGG
CGAGTGGTGGTCGTACCTAGCGTGCATATCTTCGCGCCGTGCCCCGTCGTTCTCGGGCGA
ACGACCCCGAACGAGCCCCCCTCAGTGCGGCTCTCCGAACG
>Salvia_cynica_DQ667332
CGCATCGCGTCGCCCCCTCTCCCCGCGCACAGCGCGGTTTGCGGGGGTGGAAATTGGCCT
CCCGTGCACCCCGGTGCGCGGCTGGCCCAAATGCGATCCCTCGGCGACTCGTGTCGCGAC
AAGTGGTGGTTGAACAACTCACTTTCGTGTCGTGCTTCTGTGTCGTTGGTATGGGCATCC
GTAAACGACCCAACGGTGCCGGCGTCGCACGACGCCCCACCTTCGACCG
>Croton_alabamensis_var._alabamensis_DQ227507
CGCAACATTGCTCCCAAGCGATTAGGGAGCGGAATATGGCTTCCCGTGCGTTCACCTCTC
ACGGTTGGCTGAAAAAAATGGTCCTTGGCAACGAATGCCGCGACAATCGGTGGTTGGAAG
ACCCTCGGGCACAGTCGCGCGCACGTGCGCCTTAGGACGGCGAGACCTCTATGAGTTCCT
TTCGGGAACATTCCGATCG
>Croton_alabamensis_var._alabamensis_DQ227506
CGCAACATTGCTCCCAAGCGATTAGGGAGCGGAATATGGCTTCCCGTGCGTTCACCTCTC
ACGGTTGGCTGAAAAAAATGGTCCTTGGCAACGAATGCCGCGACAATCGGTGGTTGGAAG
ACCCTCGGGCACAGTCGCGCGCACGTGCGCCTTAGGACGGCGAGACCTCTATGAGTTCCT
TTCGGGAACATTCCGATCG
>Croton_alabamensis_var._alabamensis_DQ227509
CGCAACATTGCTCCCAAGCGATTAGGGAGCGGAATATGGCTTCCCGTGCGTTCACCTCTC
ACGGTTGGCTGAAAAAAATGGTCCTTGGCAACGAATGCCGCGACAATCGGTGGTTGGAAG
ACCCTCGGGCACAGTCGCGCGCACGTGCGCCTTAGGACGGCGAGACCTCTATGAGTTCCT
TTCGGGAACATTCCGATCG
>Croton_alabamensis_var._alabamensis_DQ227508
CGCAACATTGCTCCCAAGCGATTAGGGAGCGGAATATGGCTTCCCGTGCGTTCACCTCTC
ACGGTTGGCTGAAAAAAATGGTCCTTGGCAACGAATGCCGCGACAATCGGTGGTTGGAAG
ACCCTCGGGCACAGTCGCGCGCACGTGCGCCTTAGGACGGCGAGACCTCTATGAGTTCCT
TTCGGGAACATTCCGATCG
>Citrus_medica_GQ434837
CGCATCGTTGCCCCACCCCACCCCCCCAAACCAAGGCGGGGGCCCCGGGGTGCGGGCGGA
GATTGGCCTCCCGTGCGCTGACCGCTCGCGGTTGGCCCAAATATGAGTCCTCGGCGACCG
AAGCCGCGGCGATCGGTGGTGAAACAAAGCCTCTCGAGCTCCCGCCGCGCGCCCGGTCTC
CAAGTGTGGACTCTGCGACCCTGAAGCTCCGTTCCAACGGCGCTCGCATCG
>Citrus_medica_GQ434836
CGCATCGTTGCCCCACCCCACCCCCCCAAACCAAGGCGGGGGCCCCGGGGTGCGGGCGGA
GATTGGCCTCCCGTGCGCTGACCGCTCGCGGTTGGCCCAAATATGAGTCCTCGGCGACCG
AAGCCGCGGCGATCGGTGGTGAAACAAAGCCTCTCGAGCTCCCGCCGCGCGCCCGGTCTC
CAAGTGTGGACTCTGCGACCCTGAAGCTCCGTTCCAACGGCGCTCGCATCG
>Paeonia_intermedia_DQ313697
CGTATCCCGTCGCACCCCCAACCCGTCCCAACTCGGGCATGATGGCTGGTGGGAGCGGAT
ATTGGCCTCCCGTGTACTCGCGTTACGGTTGGTCTAAAATCGAGCCCCGAGCGACGAACG
TCACGACAAGTGGTGGTCTGTAATAGCTATTTCGTGTTGTGCGTTGTCTCGTCGCCCGTG
GGAGCTCACAAAGACCCCAAAGCATCGTCACGATGATGCATCCA
>Paeonia_intermedia_DQ313698
CGTATCCCGTCGCACCCCCAACCCGTCCCAACTCGGGCATGATGGCTGGTGGGAGCGGAT
ATTGGCCTCCCGTGTACTCGCGTTACGGTTGGTCTAAAATCGAGCCCCGAGCGACGAACG
TCACGACAAGTGGTGGTCTGTAATAGCTATTTCGTGTTGTGCGTTGTCTCGTCGCCCGTG
GGAGCTCACAAAGACCCCAAAGCATCGTCACGATGATGCATCCA
>Asparagus_crassicladus_JX574291
GACTTTAGTCTTAATGTAGTAAGAATCGTTGAAGGAGCCATACCCAATATCTTGTTTTCG
TAAGATATTGGGTATAGCTCCCTCCCCCGCCAATGAATGATAAGTATCTATTTTATTCCA
TTAACGACGAGATTTATTATCGTTTCTCGCATGTCTCGCGAAAGTCAGAGTAGGCGCGAA
TTCTCCCAATTTGTGACCTACCATACGATCCGTTATATAAATAGGTAAATGTTCCTTTCC
ATTATGAATAGCGATTGTATGGCCAATCATTTTGGGTATAATGGTAGATGCCCGAGACCA
AGTTACTATTATTTCTTTCTCCTCCCTCATGTTGAGTTTTTCAATTTTTCTCGATAAATG
ATTAGCTACAAAAGGATTTTTTTTTAGTGAACGTGTCACAGCTGATTACTCCTTTTTTTA
CATTTTAAAGATTGGCATTCTATGTCCAATAGAATATCTCGATCTAAGTATGAAGGTAAG
AATAAATACAATAATGATGAATGGAAAAAAGAGAAAATTCTTTAGCTAGATAAGGG
>Asparagus_crassicladus_JX574292
GACTTTAGTCTTAATGTAGTAAGAATCGTTGAAGGAGCCATACCCAATATCTTGTTTTCG
TAAGATATTGGGTATAGCTCCCTCCCCCGCCAATGAATGATAAGTATCTATTTTATTCCA
TTAACGACGAGATTTATTATCGTTTCTCGCATGTCTCGCGAAAGTCAGAGTAGGCGCGAA
TTCTCCCAATTTGTGACCTACCATACGATCCGTTATATAAATAGGTAAATGTTCCTTTCC
ATTATGAATAGCGATTGTATGGCCAATCATTTTGGGTATAATGGTAGATGCCCGAGACCA
AGTTACTATTATTTCTTTCTCCTCCCTCATGTTGAGTTTTTCAATTTTTCTCGATAAATG
ATTAGCTACAAAAGGATTTTTTTTTAGTGAACGTGTCACAGCTGATTACTCCTTTTTTTA
CATTTTAAAGATTGGCATTCTATGTCCAATAGAATATCTCGATCTAAGTATGAAGGTAAG
AATAAATACAATAATGATGAATGGAAAAAAGAGAAAATTCTTTAGCTAGATAAGGG
>Gentiana_acaulis_KF544459
CGCATCGCGTCGCCCCCCAACACCGTGCATGAAATCGTGCAGGTCGTCGGAGGGGCGGAT
ATTGGCTTCCCGTGCTCCGGTGCGGCTAGCCTAAATGCAAGTCCCTTGCGACGGACACGA
CGACAAGTGGTGGTTGATTTACTCGACTAAGGTGCTGTCGCRCGCTGCCCCGTCGGATGA
GGAGACTTACTTGACCCTGATGCATACGTCGTCACGACGTCTGCCACGACCG
>Gentiana_acaulis_KF544458
CGCATCGCGTCGCCCCCCAACACCGTGCATGAAATCGTGCAGGTCGTCGGAGGGGCGGAT
ATTGGCTTCCCGTGCTCCGGTGCGGCTAGCCTAAATGCAAGTCCCTTGCGACGGACACGA
CGACAAGTGGTGGTTGATTTACTCGACTAAGGTGCTGTCGCGCGCTGCCCCGTCGGATGA
GGAGACTTACTTGACCCTGATGCATACGTCGTCACGACGTCTGCCACGACCG
>Gentiana_acaulis_KF544455
CGYATCGCGTCGCCCCCCAACACCGTGCATGAAATCGTGCAGGTCGTCGGAGGGGCGGAT
ATTGGCTTCCCGTGCTCCGGTGCGGCTAGCCTAAATGCAAGTCCCTTGCGACGGACACGA
CGACAAGTGGTGGTTGATTTACTCGACTAAGGTGCTGTCGCGCGCTGCCCCGTCGGATGA
GGAGACTTACTTGACCCTGATGCATACGTCGTCACGACGTCTGCCACGACCG
>Gentiana_acaulis_KF544454
CGCATCGCGTCGCCCCCCAACACCGTGCATGAAATCGTGCAGGTCGTCGGAGGGGCGGAT
ATTGGCTTCCCGTGCTCCGGTGCGGCTAGCCTAAATGCAAGTCCCTTGCGACGGACACGA
CGACAAGTGGTGGTTGATTTACTCGACTAAGGTGCTGTCGCGCGCTGCCCCGTCGGATGA
GGAGACTTACTTGACCCTGATGCATACGTCGTCACGACGTCTGCCACGACCG
>Gentiana_acaulis_KF544457
CGCATCGCGTCGCCCCCCAACACCGTGCATGAAATCGTGCAGGTCGTCGGAGGGGCGGAT
ATTGGCTTCCCGTGCTCCGGTGCGGCTAGCCTAAATGCAAGTCCCTTGCGACGGACACGA
CGACAAGTGGTGGTTGATTTACTCGACTAAGGTGCTGTCGCGCGCTGCCCCGTCGGATGA
GGAGACTTACTTGACCCTGATGCATACGTCGTCACGACGTCTGCCACGACCG
>Gentiana_acaulis_KF544456
CGCATCGCGTCGCCCCCCAACACCGTGCATGAAATCGTGCAGGTCGTCGGAGGGGCGGAT
ATTGGCTTCCCGTGCTCCGGTGCGGCTAGCCTAAATGCAAGTCCCTTGCGACGGACACGA
CGACAAGTGGTGGTTGATTTACTCGACTAAGGTGCTGTCGCRCGCTGCCCCGTCGGATGA
GGAGACTTACTTGACCCTGATGCATACGTCGTCACGACGTCTGCCACGACCG
>Gentiana_acaulis_KF544451
CGCATCGCGTCGCCCCCCAACACCGTGCATGAAATCGTGCAGGTCGTCGGAGGGGCGGAT
ATTGGCTTCCCGTGCTCCGGTGCGGCTAGCCTAAATGCAAGTCCCTTGCGACGGACACGA
CGACAAGTGGTGGTTGATTTACTCGACTAAGGTGCTGTCGCGCGCTGCCCCGTCGGATGA
GGAGACTTACTTGACCCTGATGCATACGTCGTCACGACGTCTGCCACGACCG
>Gentiana_acaulis_KF544450
CGCATCGCGTCGCCCCCCAACACCGTGCATGAAATCGTGCAGGTCGTCGGAGGGGCGGAT
ATTGGCTTCCCGTGCTCCGGTGCGGCTAGCCTAAATGCAAGTCCCTTGCGACGGACACGA
CGACAAGTGGTGGTTGATTTACTCGACTAAGGTGCTGTCGCGCGCTGCCCCGTCGGATGA
GGAGACTTACTTGACCCTGATGCATACGTCGTCACGACGTCTGCCACGACCG
>Gentiana_acaulis_KF544453
CGCATCGCGTCGCCCCCCAACACCGTGCATGAAATCGTGCAGGTCGTCGGAGGGGCGGAT
ATTGGCTTCCCGTGCTCCGGTGCGGCTAGCCTAAATGCAAGTCCCTTGCGACGGACACGA
CGACAAGTGGTGGTTGATTTACTCGACTAAGGTGCTGTCGCGCGCTGCCCCGTCGGATGA
GGAGACTTACTTGACCCTGATGCATACGTCGTCACGACGTCTGCCACGACCG
>Gentiana_acaulis_KF544452
CGCATCGCGTCGCCCCCCAACACCGTGCATGAAATCGTGCAGGTCGTCGGAGGGGCGGAT
ATTGGCTTCCCGTGCTCCGGTGCGGCTAGCCTAAATGCAAGTCCCTTGCGACGGACACGA
CGACAAGTGGTGGTTGATTTACTCGACTAAGGTGCTGTCGCGCGCTGCCCCGTCGGATGA
GGAGACTTACTTGACCCTGATGCATACGTCGTCACGACGTCTGCCACGACCG
>Eriobotrya_prinoides_KR532086
CGCGCCGTTGCCTTCCCCGCGCGCCTCCTTCGGGAGCGTCGGGGAGGGCGGACGATGGCC
TCCCGTGCCTCACCCCGCGCGGTTGGCCCAAATGCCGAGTCCTCGGCGACGAACGCCACG
ACAGTCGGTGGTTGTCAAACCTCGGTTGCCTGTTGTGCGCGTTCGTCGCGCTCCGAGCGG
CTCGCGACGATCGCTGCCCTGCATCGGCGGAGCTTTCAACG
>Eriobotrya_prinoides_KR532085
CGCGCCGTTGCCTTCCCCGCGCGCCTCCTTCGGGAGCGTCGGGGAGGGCGGACGATGGCC
TCCCGTGCCTCACCCCGCGCGGTTGGCCCAAATGCCGAGTCCTCGGCGACGAACGCCACG
ACAGTCGGTGGTTGTCAAACCTCGGTTGCCTGTTGTGCGCGTTCGTCGCGCTCCGAGCGG
CTCGCGACGATCGCTGCCCTGCATCGGCGGAGCTTTCAACG
>Styrax_suberifolius_KJ687180
GACTTTCTTCTTAGTGTATATGAGTTTTTGAAAGTAAGGGAGCAATAACCAATTTCTTGT
TCTATCAAGAGAAGAGGGCGTTATTGCTCCTTTACTTTTTTTTTTCTTTTATTTATTTAG
TAGTATTTTAATATTCTTTTTTCGTTACACTAAAAAGAAAAAGATTCTTTTGGGTAAAAA
TAAAAGTATTTTTGTGGATTATGGGTTGGTTCATGATTGAGTATTGTCTTTTCGTTCTGT
ATTAATTTAGATTTTATATATCTTTTTCAATTTATATAACTTTATGAAATTATTATTTTT
CATTTTAAATAAAAGATAAAATTTGGAATTTTTGCTTCCTATTTGTATCTCATAAATTCG
AATATTTCTAATATATAATGTAAATAGTGGAGTAAGGG
>Styrax_suberifolius_KJ687181
GACTTTCTTCTTAGTGTATATGAGTTTTTGAAAGTAAGGGAGCAATAACCAATTTCTTGT
TCTATCAAGAGAAGAGGGCGTTATTGCTCCTTTACTTTTTTTTTTCTTTTATTTATTTAG
TAGTATTTTAATATTCTTTTTTCGTTACACTAAAAAGAAAAAGATTCTTTTGGGTAAAAA
TAAAAGTATTTTTGTGGATTATGGGTTGGTTCATGATTGAGTATTGTCTTTTCGTTCTGT
ATTAATTTAGATTTTATATATCTTTTTCAATTTATATAACTTTATGAAATTATTATTTTT
CATTTTAAATAAAAGATAAAATTTGGAATTTTTGCTTCCTATTTGTATCTCATAAATTCG
AATATTTCTAATATATAATGTAAATAGTGGAGTAAGGG
>Styrax_suberifolius_KJ687182
GACTTTCTTCTTAGTGTATATGAGTTTTTGAAAGTAAGGGAGCAATAACCAATTTCTTGT
TCTATCAAGAGAAGAGGGCGTTATTGCTCCTTTACTTTTTTTTTTCTTTTATTTATTTAG
TAGTATTTTAATATTCTTTTTTCGTTACACTAAAAAGAAAAAGATTCTTTTGGGTAAAAA
TAAAAGTATTTTTGTGGATTATGGGTTGGTTCATGATTGAGTATTGTCTTTTCGTTCTGT
ATTAATTTAGATTTTATATATCTTTTTCAATTTATATAACTTTATGAAATTATTATTTTT
CATTTTAAATAAAAGATAAAATTTGGAATTTTTGCTTCCTATTTGTATCTCATAAATTCG
AATATTTCTAATATATAATGTAAATAGTGGAGTAAGGG
>Styrax_suberifolius_KJ687183
GACTTTCTTCTTAGTGTATATGAGTTTTTGAAAGTAAGGGAGCAATAACCAATTTCTTGT
TCTATCAAGAGAAGAGGGCGTTATTGCTCCTTTACTTTTTTTTTTCTTTTATTTATTTAG
TAGTATTTTAATATTCTTTTTTCGTTACACTAAAAAGAAAAAGATTCTTTTGGGTAAAAA
TAAAAGTATTTTTGTGGATTATGGGTTGGTTCATGATTGAGTATTGTCTTTTCGTTCTGT
ATTAATTTAGATTTTATATATCTTTTTCAATTTATATAACTTTATGAAATTATTATTTTT
CATTTTAAATAAAAGATAAAATTTGGAATTTTTGCTTCCTATTTGTATCTCATAAATTCG
AATATTTCTAATATATAATGTAAATAGTGGAGTAAGGG
>Croton_tiglium_KMS0068A01I
CGCAGCATCGCTCCCAACCCATTGGGGTGCGGAATATGGCCTCCCGTGCGATTCTCTCCC
GCGGTTGGCCTAAAAGAATGGTCCTCGGCTGCAAATGCCGCGATAATCGGTGGTTGCAAG
GCCCTCGGACACAGTCGCGCGCGCACGTATGCCTTTGGATAACGAGACCCCTCTGCGTCC
GCGTCCTTCGCGGCACGCTCACATCG
>Polyporus_brumalis_AF347108
TGTGAATTGCAGAATTCAGTGAATCATCGAATCTTTGAACGCACCTTGCGCTCCTTGGTA
TTCCGAGGAGCATGCCTGTTTGAGTGTCATGAAATTCTCAACCTAACAAGTTCTTAACCG
GACTTGCTTAGGCTTGGACTTGGAGGCTTGTCGGCTCTTAGCAGTCGGCTCCTCTCAAAT
GCATTAGCTTGGTTCCTTGCGGATCGGCTCACGGTGTGAT
>Lonicera_similis_HM228546
GACCCGGTCTTAGTGTATACGAGTTTTAAAAAATAAAAAGGAGCAATAATCCCCCTCTTG
TTTTATCAAGAGGGCACCATTGCTTCTTTTTTTATTTAACTTAACAGTTACCTATTTTCT
TTCAAGAAAAATAGTCAATCTTCTTATTTTTAGGGGCGGGTCCTGATTGTGTTTTGGGCT
TTCATTTTTTATTCTGTTATGAAAAATCTTTATATCCCTTTATATCCTCTAAAATAAAAG
TAAAATAAAAGAAAAACTGTTGGAATTTTTTTGCTGACTTATCTATAATTGTACTTGAGA
AAAAAGAAAGAAAAATAATGAATGGCTTAACTAGGAACTAATAGGTAGGG
>Lonicera_similis_HM228547
GACCCGGTCTTAGTGTATACGAGTTTTAAAAAATAAAAAGGAGCAATAATCCCCCTCTTG
TTTTATCAAGAGGGCACCATTGCTTCTTTTTTTATTTAACTTAACAGTTACCTATTTTCT
TTCAAGAAAAATAGTCAATCTTCTTATTTTTAGGGGCGGGTCCTGATTGTGTTTTGGGCT
TTCATTTTTTATTCTGTTATGAAAAATCTTTATATCCCTTTATATCCTCTAAAATAAAAG
TAAAATAAAAGAAAAACTGTTGGAATTTTTTTGCTGACTTATCTATAATTGTACTTGAGA
AAAAAGAAAGAAAAATAATGAATGGCTTAACTAGGAACTAATAGGTAGGG
>Gentiana_acaulis_KU674218
GACCTCGGTCTTAATCCTAGAATTCTATTATATAATTCTAATATAGGATTATTCTAATAT
AGGATTAAGAATTAAAATAAAGGAGCAATGTGGATTATTGCTCCTTTATTTTAATTCTAG
TTCGGTAAGGATTATTATTAGAAATTATTTTAAGAATATTAAAATAATCTATATTTTAAT
ATTAGTTATCAATATTGGTAACTAAGATATAAAGAAGAAAAAGAAGAATATGTTTAAAAT
GACATTACAATTATAACAAATTCTAAATAAAAAACTAGTAAAACAAAAAAATATAAAAAA
GAGTGAAAACAAAATAAAACAGTATCCAAAATGTCAAGACTAAAGAAATACAGATAGTCA
AGGG
>Gentiana_acaulis_KU674219
GACCTCGGTCTTAATCCTAGAATTCTATTATATAATTCTAATATAGGATTATTCTAATAT
AGGATTAAGAATTAAAATAAAGGAGCAATGTGGATTATTGCTCCTTTATTTTAATTCTAG
TTCGGTAAGGATTATTATTAGAAATTATTTTAAGAATATTAAAATAATCTATATTTTAAT
ATTAGTTATCAATATTGGTAACTAAGATATAAAGAAGAAAAAGAAGAATATGTTTAAAAT
GACATTACAATTATAACAAATTCTAAATAAAAAACTAGTAAAACAAAAAAATATAAAAAA
GAGTGAAAACAAAATAAAACAGTATCCAAAATGTCAAGACTAAAGAAATACAGATAGTCA
AGGG
>Gentiana_acaulis_KU674216
GACCTCGGTCTTAATCCTAGAATTCTATTATATAATTCTAATATAGGATTATTCTAATAT
AGGATTAAGAATTAAAATAAAGGAGCAATGTGGATTATTGCTCCTTTATTTTAATTCTAG
TTCGGTAAGGATTATTATTAGAAATTATTTTAAGAATATTAAAATAATCTATATTTTAAT
ATTAGTTATCAATATTGGTAACTAAGATATAAAGAAGAAAAAGAAGAATATGTTTAAAAT
GACATTACAATTATAACAAATTCTAAATAAAAAACTAGTAAAACAAAAAAATATAAAAAA
GAGTGAAAACAAAATAAAACAGTATCCAAAATGTCAAGACTAAAGAAATACAGATAGTCA
AGGG
>Gentiana_acaulis_KU674217
GACCTCGGTCTTAATCCTAGAATTCTATTATATAATTCTAATATAGGATTATTCTAATAT
AGGATTAAGAATTAAAATAAAGGAGCAATGTGGATTATTGCTCCTTTATTTTAATTCTAG
TTCGGTAAGGATTATTATTAGAAATTATTTTAAGAATATTAAAATAATCTATATTTTAAT
ATTAGTTATCAATATTGGTAACTAAGATATAAAGAAGAAAAAGAAGAATATGTTTAAAAT
GACATTACAATTATAACAAATTCTAAATAAAAAACTAGTAAAACAAAAAAATATAAAAAA
GAGTGAAAACAAAATAAAACAGTATCCAAAATGTCAAGACTAAAGAAATACAGATAGTCA
AGGG
>Gentiana_acaulis_KU674214
GACCTCGGTCTTAATCCTAGAATTCTATTATATAATTCTAATATAGGATTATTCTAATAT
AGGATTAAGAATTAAAATAAAGGAGCAATGTGGATTATTGCTCCTTTATTTTAATTCTAG
TTCGGTAAGGATTATTATTAGAAATTATTTTAAGAATATTAAAATAATCTATATTTTAAT
ATTAGTTATCAATATTGGTAACTAAGATATAAAGAAGAAAAAGAAGAATATGTTTAAAAT
GACATTACAATTATAACAAATTCTAAATAAAAAACTAGTAAAACAAAAAAATATAAAAAA
GAGTGAAAACAAAATAAAACAGTATCCAAAATGTCAAGACTAAAGAAATACAGATAGTCA
AGGG
>Gentiana_acaulis_KU674215
GACCTCGGTCTTAATCCTAGAATTCTATTATATAATTCTAATATAGGATTATTCTAATAT
AGGATTAAGAATTAAAATAAAGGAGCAATGTGGATTATTGCTCCTTTATTTTAATTCTAG
TTCGGTAAGGATTATTATTAGAAATTATTTTAAGAATATTAAAATAATCTATATTTTAAT
ATTAGTTATCAATATTGGTAACTAAGATATAAAGAAGAAAAAGAAGAATATGTTTAAAAT
GACATTACAATTATAACAAATTCTAAATAAAAAACTAGTAAAACAAAAAAATATAAAAAA
GAGTGAAAACAAAATAAAACAGTATCCAAAATGTCAAGACTAAAGAAATACAGATAGTCA
AGGG
>Gentiana_acaulis_KU674212
GACCTCGGTCTTAATCCTAGAATTCTATTATATAATTCTAATATAGGATTATTCTAATAT
AGGATTAAGAATTAAAATAAAGGAGCAATGTGGATTATTGCTCCTTTATTTTAATTCTAG
TTCGGTAAGGATTATTATTAGAAATTATTTTAAGAATATTAAAATAATCTATATTTTAAT
ATTAGTTATCAATATTGGTAACTAAGATATAAAGAAGAAAAAGAAGAATATGTTTAAAAT
GACATTACAATTATAACAAATTCTAAATAAAAAACTAGTAAAACAAAAAAATATAAAAAA
GAGTGAAAACAAAATAAAACAGTATCCAAAATGTCAAGACTAAAGAAATACAGATAGTCA
AGGG
>Gentiana_acaulis_KU674213
GACCTCGGTCTTAATCCTAGAATTCTATTATATAATTCTAATATAGGATTATTCTAATAT
AGGATTAAGAATTAAAATAAAGGAGCAATGTGGATTATTGCTCCTTTATTTTAATTCTAG
TTCGGTAAGGATTATTATTAGAAATTATTTTAAGAATATTAAAATAATCTATATTTTAAT
ATTAGTTATCAATATTGGTAACTAAGATATAAAGAAGAAAAAGAAGAATATGTTTAAAAT
GACATTACAATTATAACAAATTCTAAATAAAAAACTAGTAAAACAAAAAAATATAAAAAA
GAGTGAAAACAAAATAAAACAGTATCCAAAATGTCAAGACTAAAGAAATACAGATAGTCA
AGGG
>Gentiana_acaulis_KU674210
GACCTCGGTCTTAATCCTAGAATTCTATTATATAATTCTAATATAGGATTATTCTAATAT
AGGATTAAGAATTAAAATAAAGGAGCAATGTGGATTATTGCTCCTTTATTTTAATTCTAG
TTCGGTAAGGATTATTATTAGAAATTATTTTAAGAATATTAAAATAATCTATATTTTAAT
ATTAGTTATCAATATTGGTAACTAAGATATAAAGAAGAAAAAGAAGAATATGTTTAAAAT
GACATTACAATTATAACAAATTCTAAATAAAAAACTAGTAAAACAAAAAAATATAAAAAA
GAGTGAAAACAAAATAAAACAGTATCCAAAATGTCAAGACTAAAGAAATACAGATAGTCA
AGGG
>Lonicera_similis_HM228549
GACCCGGTCTTAGTGTATACGAGTTTTAAAAAATAAAAAGGAGCAATAATCCCCCTCTTG
TTTTATCAAGAGGGCACCATTGCTTCTTTTTTTATTTAACTTAACAGTTACCTATTTTCT
TTCAAGAAAAATAGTCAATCTTCTTATTTTTAGGGGCGGGTCCTGATTGTGTTTTGGGCT
TTCATTTTTTATTCTGTTATGAAAAATCTTTATATCCCTTTATATCCTCTAAAATAAAAG
TAAAATAAAAGAAAAACTGTTGGAATTTTTTTGCTGACTTATCTATAATTGTACTTGAGA
AAAAAGAAAGAAAAATAATGAATGGCTTAACTAGGAACTAATAGGTAGGG
>Rosa_bella_KJ575426
GACTTTGGTCTTAGTATATATGAGTTCGTGAAAGTTTTGAAAGTAAAGGAGCAATACTAA
ATTTCTTGTTATATCAAGAGATTTGGTGTTGCTCCTTTACCATATTACTATAAATAATTA
TTTAAATTTAATTACTATAATTATTAATTAAAATTAGTACTATAATTAAATTAGTATTTT
AAATTAAATTAGTATTTTAGTACTCTTTTTTTTTACTAAAAGATTAAAATAAAAGGGTTT
CCATTTATGTTGTATTCTCTTTTACAAGTAATGATAAATGGTGGAAATATTTGTAATTTC
TATTTTTATTTAAATTTTTATTTAAATAGTACAA
>Curcuma_aeruginosa_KC441303
TGTATCTGAATTGTTAAAGAAATGTAGCAATACCCTGAAATAACAATACCCCATATCTCG
CTTAAGCGAGATATGGGGTATTGTTATTTTGTTTGATGTAATGTAATAGTATTTTCATTT
TTTGCGTATAGCATACATATTTATTTATATTGTATAACATATTTAGATATTTAGATTGTA
TATATGTATATTAAATACAAATACATAAGTATATAAGTATATAAAGTATAAGAAATGAAC
TTAACGACGAGATTTATTATCGTTTCTTGCATGTCTCGTAAAAGACAGAGTAGGTGCAAA
TTCTCCCAATTTGTGACCCACCATACGATCCGTTATATAAATAGGTAAATGTTCCTTTCC
ATTATGAATAGCGATTGTATGGCCAATCATTGTGGGTATAATGGTAGATGCCCGAGACCA
AGTTACTATTATTTCTTTCTCTTCCCTCGTGTTGAGTTTTTCAATTTTTGCCGATAAATG
ATTAGCTACAAAAGGGTTTTTTTTTAGTGAACGTGTCATGTCACAGTGTATTACTCCTTT
TTTTTTACATTTTTTATTTTAAAGATTGGCATTCTATGTCCAATATCTCGATCTAAGTTA
A
>Paeonia_suffruticosa_KMS0144A02I
CGTATCCCGTCGCACCCCCAACCCGTCCCAACGCGGGCACGATGGCTGGTGGGAGCGGAT
ATTGGCCTCCCGTGTACTCGCGTCGCGGTTGGTCTAAAATCGAGCCCCGAGCGACGAACG
TCACGACAAGTGGTGGTCTGTAATAGCTATTTCGTGTTGTGCGTTGTCTCGTCGCCCGTG
TGAGCTCACAAAAACCCCAGAGCATCGTCACGATGATGCTTCCATCG
>Codonopsis_pilosula_var._modesta_KPS0058A01I
CGCATCGCGTCGCCTCCCTTAACTTAATTGTTTACAAAACAAGTCAAGGAAAGGGGGAGC
GGATACTGGCCTCCCGTGCCTTGCGGCGCGGCTGGCTCAAAACGGAGTCCCCCGCGAAGG
ACGCACGACAAGTGGTGGTTGATAACAAGGCCCTCGCGTCCCGTCGTGCGCACGTCCTGC
GATGGGTTGGCTCTCGTGACCCTGACGCGTCTAGGCTTAAGCCTAAGGCGCTCCGACCG
>Ligusticum_scoticum_U78417
ATCTTGTTGCCCCCGACCACACACTTCTTTTGGATATGTGCCGGTTCGGGGGCGGATATT
GGCCTCCCGTGCCTTGTCGTGCGGCTGGCGCAAAAATGAGTCATTGGTGATGGACGTTGC
GACATCGGTGGTTGTAAGAAGACCTTCTCGTCTTGTCGTGTGAATGCCCGTCACCTTAGT
CGGCTCAAGGACCCTTAGGCGCCACAACTTGTGTGTGCTTCGA
>Lycium_europaeum_KR735427
GGAGCAATAATCATTTTCTTGTTCTATCAAGAAGGTGCTATTGCTCCTTTCTTTTTTTCT
TTTTATATTATTAATTTACCAGTATTTTACTTATATAGACTTTTTGGTTTACATTATAGA
AAAAGAAGGAGAGGGTATTTGCCTGCATTTATTCATGATTGAGTATTCTATTTTGATTTT
GTATTTATTTTAAACTGTAGAAATATAACTTGTTCCTCTTGTTGCTAATGTTACTATATC
TTTTTTATTTCATTTCTAAAAAAAATATAATTTTGACTTCATATTCTTATCTTTGAAATA
AGAAAGAAGAGATATTTTCTTAATCTTTTGTTTTCGAATTTAAATAATGTCAAAATGGAA
TGTAAGTACGCGAGGGG
>Crocus_sativus_KMS0193A05I
CGCCTCCCGTCGCTCCCCACAGCCGTGCGGATGCGGAGATTGGCCCGCCGTGCTCCGTGC
GCGGCGGGTCGAAGTGCCGGCCGTCGTCGGGCCTGGCGCGGCGAATGGTGGACGAATACA
TCGTTGTTTGTGCCTACTCTCCGTGTCCTTGCCCTCAACAATGCGACATGTCGTCGTCGG
ACCCCTCACCATGGACCCTTCCGGCTTCCGAATAAGAAGAAGGAACCGTCCTCGGAACG
>Codonopsis_pilosula_var._modesta_KPS0058A01P
GATCTTGGTCTGAGTGTATATGAGTTTTTGAAGGAAAAGGAGCAATAACCCCTTTCTTGT
TCTATCAAGAGGGCGTTATTGGTCCCCCCTTTTTCTTTTTTGGGGGGCTTTGTTTGAGTA
TCGTACTTTCCTTTCCTATTTTTTCTATATTTCTATATTTATACCCTCTTCTCAATCTTT
TGTGCAGTTATTATATTCAATATGCAATAACAGTTGGAATATCATTTTTTCTTTCTATGG
AAAACATAGTAGAGGGG
>Sinomenium_acutum_KMS0207A03I
TGCATTGCGCCACTCCCAACCCAAAGGGAGGGAGTGAAATTGGCCTCCCGTGACTCGTGT
GCGGACGGCTGAAAAAGTTGCCCGTTGGTGGCATGCACTACGCGATCAGTGGTGGTTGAC
AAAACCCATTCACCGAAATAGGATGACTTGATCGAGTAGTTGCCATCGAGGGTAAATTGA
ACCCTTGTAGCTCATATACCATG
>Rosa_cymosa_KJ575440
GACTTTAGTCTTATGAGTTCGTGAAAGTTTTGAAAGTAAAGGAGCAATACTCAAATTCTT
GTTATATCAAGAGGTTTGGTGTTGCTCCTTTACCATATTACTTTAATTATTAATTAAAAT
AATTATTAATTAAAATTATTACTATAATTAAATTAGTATTTTAGTACTATTTTTTTTTTA
CTAAAAGATTAAAATAAAAGGGTTTCCATTTATGTTGTATTCTCTTTTACAAGTAATGAT
AAATGGTGGAAATATTTGTAATTTCTATTTTTATTTAATGTAATTTCTATTTTTATTTAA
ATAGTACAA
>Aconitum_septentrionale_KY417468
GATTTAGGTCTTGGTGCATGCCTGGCTTAGTGTATATGAGTCATTGAAGTTGCAGGAGTA
ATACCCTATTTCTTGTTCTGTTAAGAGGCTGGGTATTGCTCCTGCATTTTGTTTGTATTA
AGTAAAAAATTTACTTTAACAGATTGGTGTTGGTTTGGTGAATTCTAGATTATAATACTA
TTATGATTATATCATATGATTATGTTCCTCAAATTTTTTTTTTTTTTATTTGATAAAGC
>Sparganium_hyperboreum_KF265396
CGCAAACGACGCTCCGCCCCCTTGGCCCCCTGGGCGGGCGGCGGACGCGGACGATGGCCC
TCCGCGCCCACGGACGCGGCGGGCTGAAGCACGGGCCGTCGGCAGGGACCGAGACACGGC
GAGTGGTGGACGTATCTTCACGCGAGCCGGACGTCGTGCCTTAGGCGCCCTTCGAGGAAG
GCCCTCCGGACCCTTTGAACCGAGGCGCTTGCCGTCATCGGACCG
>Astragalus_membranaceus_KJ999282
TATTTTGGTTGTAAAGAAGGATACGAGTTTTTGAAAGTAAAGGGGTAGTAATATCAACAC
TGTTGATATTACTCCCCTTTTACTTTTATTTGAGTAGTCTTTTTGATCTTTTTGTAACTT
CGAGTAAATTCCGTTTAATTTAATAATTAAAATAATTAAGAAAAAAAAAAGAAATGAATG
TTTTTTTTATCGTATTTTTTTTAGATTAGATTTTAGAATATTCGTAAGAACTTAGAAGAA
AATAAATGATAATGAAAAAAAAGTCTAAAAAAATTTATACATAGTATTAATAAGG
>Astragalus_membranaceus_KJ999283
TATTTTGGTTGTAAAGAAGGATACGAGTTTTTGAAAGTAAAGGGGTAGTAATATCAACAC
TGTTGATATTACTCCCCTTTTACTTTTATTTGAGTAGTCTTTTTGATCTTTTTGTAACTT
CGAGTAAATTCCGTTTAATTTAATAATTAAAATAATTAAGAAAAAAAAAAAGAAATGAAT
GTTTTTTTTATCGTATTTTTTTTAGATTAGATTTTAGAATATTCGTAAGAACTTAGAAGA
AAATAAATGATAATGAAAAAAAAGTCTAAAAAAATTTATACATAGTATTAATAAGG
>Astragalus_membranaceus_KJ999280
TATTTTGGTTGTAAAGAAGGATACGAGTTTTTGAAAGTAAAGGGGTAGTAATATCAACAC
TGTTGATATTACTCCCCTTTTACTTTTATTTGAGTAGTCTTTTTGATCTTTTTGTAACTT
CGAGTAAATTCCGTTTAATTTAATAATTAAAATAATTAAGAAAAAAAAAAGAAATGAATG
TTTTTTTTATCGTATTTTTTTTAGATTAGATTTTAGAATATTCGTAAGAACTTAGAAGAA
AATAAATGATAATGAAAAAAAAGTCTAAAAAAATTTATACATAGTATTAATAAGG
>Astragalus_membranaceus_KJ999281
TATTTTGGTTGTAAAGAAGGATACGAGTTTTTGAAAGTAAAGGGGTAGTAATATCAACAC
TGTTGATATTACTCCCCTTTTACTTTTATTTGAGTAGTCTTTTTGATCTTTTTGTAACTT
CGAGTAAATTCCGTTTAATTTAATAATTAAAATAATTAAGAAAAAAAAAAGAAATGAATG
TTTTTTTTATCGTATTTTTTTTAGATTAGATTTTAGAATATTCGTAAGAACTTAGAAGAA
AATAAATGATAATGAAAAAAAAGTCTAAAAAAATTTATACATAGTATTAATAAGG
>Polygonatum_cyrtonema_KPS0172A02P
CTAGCTGCTCTTGAAGTTCCATCTATAAATGGATAAGATTTCCGTCTTAATGTATATGTA
TTAAGAATCGTTGAAGGAGTCATACCCAATATCTTGTTTTCATAAGATATTGGGTATAGC
TCCCTTATTTTCCAAATTAATTAACGACGAGATTTATTATCGTTTCTCGCATGTCTCGCG
AAAGTCAGAGTAGGCGCGAATTCTCCCAATTTGTGACCTACCATACGATCTGTTATATAA
ATAGGTAAATGTTCTTTTCCATTATGAACAGCGATTGTATGGCCAATCATTTTGGGTATA
ATGGTAGATGCCCGAGACCAAGTTACTATTATTTCTTTCTCCTCCCTCATGTTGAGTTTT
TCAATTTTTCTCGATAAATGATTAGCTACAAAAGGATTTTTTTTTAGTGAACGTGTCACA
GCCGATTACTCCTTTTTTTTACATTTTAAAGATTGGCATTCTATGTCCAATAGAATATCT
CGATCTAAGTATGAAGGTAAGAATAAATACAATAATGATGAATGGAAAAAAGAGAAA
>Astragalus_membranaceus_KJ999284
TATTTTGGTTGTAAAGAAGGATACGAGTTTTTGAAAGTAAAGGGGTAGTAATATCAACAC
TGTTGATATTACTCCCCTTTTACTTTTATTTGAGTAGTCTTTTTGATCTTTTTGTAACTT
CGAGTAAATTCCGTTTAATTTAATAATTAAAATAATTAAGAAAAAAAAAAGAAATGAATG
TTTTTTTTTATCGTATTTTTTTTAGATTAGATTTTAGAATATTCGTAAGAACTTAGAAGA
AAATAAATGATAATGAAAAAAAAGTCTAAAAAAATTTATACATAGTATTAATAAGG
>Astragalus_membranaceus_KJ999285
TATTTTGGTTGTAAAGAAGGATACGAGTTTTTGAAAGTAAAGGGGTAGTAATATCAACAC
TGTTGATATTACTCCCCTTTTACTTTTATTTGAGTAGTCTTTTTGATCTTTTTGTAACTT
CGAGTAAATTCCGTTTAATTTAATAATTAAAATAATTAAGAAAAAAAAAAAGAAATGAAT
GTTTTTTTTATCGTATTTTTTTTAGATTAGATTTTAGAATATTCGTAAGAACTTAGAAGA
AAATAAATGATAATGAAAAAAAAGTCTAAAAAAATTTATACATAGTATAATAAGG
>Glycyrrhiza_uralensis_KMS0126A01P
CCATCTATAAATGGATAATATTTTGGTTTTAAAGAAGGATACGAGGTTTTGAAAGTAAAG
GAGTAATATCAACATTGTTGATATTACTCCCTTCTTGACTTTTACTTTTCTTAGTAGTCT
ATATATGTATATATATACATACATATTGTAATACATATGACTTCACAATGTAAAATCAGA
AAAAAAGAAATGTTTTCTTATTTTTTCTGATTTTCTCGTATTTTAGAAGACGCGCAAGAA
CTTAAAAGAGAAGAAAATAAGTGATAATGAAAAAGTCTAAATGGAAAGTTAGATAATTTA
TACAT
>Ephedra_intermedia_KMS0081A01P
TTAGATAGAATTCTAGGTATTCCTTTCATCGTACCAAACCTCTAAAGGAGGTTTGGTACC
TTATCTGTCTTTGTTCATATCCACATTATAAGATATCGAGTTTTTTACTGTTGTATTTGA
GGATATATAAGGAATTTGAATTAGATATGTGCATCCAGCAGGAATTGAACCCGCGAGTTC
GCCAATTATGAGTTGGGCGCTTTAACCATTCAGCCATGGATGCTGGAGAAAAGCTCATCC
GGAATAATCAATTCATTCGATAATATGAGTGAGTATCGACTTAGGGTAGCCAAGTACTCA
TATCCCAATCATGCCAAACATAGAAAATGCAACGGAAAAACTTGTGGGAGTGAGTACCGA
TCTTGCAACACTTGGATTTCCTGGAATAAGTCGCCCACATTCCGTAGGATGAACAGAAAA
CAACTCTTTTCTTGAAAGTAATGTTGATTAGATAGATTTTA
>Gentiana_angustifolia_KU674176
GACCTCGGTCTTAATCCTAGAATTCTATTATATAATTCTAATATAGGATTATTCTAATAT
AGGATTAAGAATTAAAATAAAGGAGCAATGTGGATTATTGCTCCTTTATTTTAATTCTAG
TTCGGTAAGGATTATTATTAGAAATTATTTTAAGAATATTAAAATAATCTATATTTTAAT
ATTAGTTATCAATATTGGTAACTAAGATATAAAGAAGAAAAAGAAGAATATGTTTAAAAT
GACATTACAATTATAACAAATTCTAAATAAAAAACTAGTAAAACAAAAAAATATAAAAAA
GAGTGAAAACAAAATAAAACAGTATCCAAAATGTCAAGACTAAAGAAATACAGATAGTCA
AGGG
>Gentiana_angustifolia_KU674177
GACCTCGGTCTTAATCCTAGAATTCTATTATATAATTCTAATATAGGATTATTCTAATAT
AGGATTAAGAATTAAAATAAAGGAGCAATGTGGATTATTGCTCCTTTATTTTAATTCTAG
TTCGGTAAGGATTATTATTAGAAATTATTTTAAGAATATTAAAATAATCTATATTTTAAT
ATTAGTTATCAATATTGGTAACTAAGATATAAAGAAGAAAAAGAAGAATATGTTTAAAAT
GACATTACAATTATAACAAATTCTAAATAAAAAACTAGTAAAACAAAAAAATATAAAAAA
GAGTGAAAACAAAATAAAACAGTATCCAAAATGTCAAGACTAAAGAAATACAGATAGTCA
AGGG
>Rubus_wimmerianus_KM037648
CACGTCGTTGCCCCCCCCAAACCCCTCGGGAGTTGGGCGGGACGGATGATGGCCTCCCGT
GTGCTCTGTCATGCGGTTGGCATAAAAACAAGTCCTCGGCGACTAACGCCACGACAATCG
GTGGTTGTCAAACCTCTGTTGCCTATCGTGTGCGCGTGTCGAGCGAGGGCTCAACAAACC
ATGTTGCATCGATTCGTCGATGCTTTCAACG
>Rubus_wimmerianus_KM037649
CACGTCGTTGCCCCCCCCAAACCCCTCGGGAGTTGGGCGGGACGGATGATGGCCTCCCGT
GTGCTCTGTCATGCGGTTGGCATAAAAACAAGTCCTCGGCGACTAACGCCACGACAATCG
GTGGTTGTCAAACCTCTGTTGCCTATCGTGTGCGCGTGTCGAGCGAGGGCTCAACAAACC
ATGTTGCATCGATTCGTCGATGCTTTCAACG
>Amomum_tsao-ko_KPS0011A02I
TGGCAACGTCGCCTTTGCTCCTTGCTTTGCTGGTGCCAAGCGCGGATATTGGCCTCGTGT
GCCCTCGGGCATAGTCGGTTGAAGAGTGGGTAATCGGCAGTCGTCGGGCGCGACGGGCGT
TGGTCGCTTTGTGCGTGAACTGAACGTCGTCCCCGTCATGTTGGGATGATTCCTCAAGAG
ACCCTGTGCGATTGCGGCATCGCGTGAAAGTGCCGTGTCCGTCAGATTG
>Gentiana_angustifolia_KU674178
GACCTCGGTCTTAATCCTAGAATTCTATTATATAATTCTAATATAGGATTATTCTAATAT
AGGATTAAGAATTAAAATAAAGGAGCAATGTGGATTATTGCTCCTTTATTTTAATTCTAG
TTCGGTAAGGATTATTATTAGAAATTATTTTAAGAATATTAAAATAATCTATATTTTAAT
ATTAGTTATCAATATTGGTAACTAAGATATAAAGAAGAAAAAGAAGAATATGTTTAAAAT
GACATTACAATTATAACAAATTCTAAATAAAAAACTAGTAAAACAAAAAAATATAAAAAA
GAGTGAAAACAAAATAAAACAGTATCCAAAATGTCAAGACTAAAGAAATACAGATAGTCA
AGGG
>Gentiana_angustifolia_KU674179
GACCTCGGTCTTAATCCTAGAATTCTATTATATAATTCTAATATAGGATTATTCTAATAT
AGGATTAAGAATTAAAATAAAGGAGCAATGTGGATTATTGCTCCTTTATTTTAATTCTAG
TTCGGTAAGGATTATTATTAGAAATTATTTTAAGAATATTAAAATAATCTATATTTTAAT
ATTAGTTATCAATATTGGTAACTAAGATATAAAGAAGAAAAAGAAGAATATGTTTAAAAT
GACATTACAATTATAACAAATTCTAAATAAAAAACTAGTAAAACAAAAAAATATAAAAAA
GAGTGAAAACAAAATAAAACAGTATCCAAAATGTCAAGACTAAAGAAATACAGATAGTCA
AGGG
>Panax_wangianus_U41690
CGCATCGCGTCGCCCCCCAACCCATCACTCCCTTGCGGGAGTCGAGGCGGAGGGGCGGAT
AATGGCCTCCCGTGTCTCACCGCGCGGTTGGCCCAAATGCGAGTCCTTGGCGATGGACGT
CACGACAAGTGGTGGTTGTAAAAGGCCCTCTTCTCATGTCGTGCGGTGACCTGTCGCCAG
CAAAAGCTCTCATGACCCTGTTGCGCCGTCCTCGACGCGCGCTCCGACCG
>Rubus_idaeus_AF055755
CACGTCGTTGCCCCCCCAACCCCCTTGGGAGTTGGGCGGGACGGATGATGGCCTCCCGTG
TGCTYCGTCATGCGGTTGGCATAAAAAATAAGTCCTCGGCGACTAACGCCACGACAATCG
GTGGTTGTCAAACCTCTGTTGCCTATCGTGTGCGCGTGTCGAACGAGGGCTCAATGAACC
ATGCTGCATTGATTCGTCGATGCTTTCAACG
>Polygonatum_acuminatifolium_JN046398
GATTTCCGTCTTAATGTATATGTATTAAGAATCGTTGAAGGAGTCATACCCAATATCTTG
TTTTCATAAGATATTGGGTATAGCTCCCTTATTTTCCAAATTAATTAACGACGAGATTTA
TTATCGTTTCTCGCATGTCTCGCGAAAGTCAGAGTAGGCGCGAATTCTCCCAATTTGTGA
CCTACCATACGATCTGTTATATAAATAGGTAAATGTTCTTTTCCATTATGAACAGCGATT
GTATGGCCAATCATTTTGGGTATAATGGTAGATGCCCGAGACCAAGTTACTATTATTTCT
TTCTCCTCCCTCATGTTGAGTTTTTCAATTTTTCTCGATAAATGATTAGCTACAAAAGGA
TTTTTTTTTAGTGAACGTGTCACAGCCGATTACTCCTTTTTTTTACATTTTAAAGATTGG
CATTCTATGTCCAATAGAATATCTCGATCTAAGTATGAAGGTAAGAATAAATACAATAAT
GATGAATGGAAAAAAGAGAAAATCCTTTAGCTGGATAAGGG
>Polygonatum_acuminatifolium_JN046399
GATTTCCGTCTTAATGTATATGTATTAAGAATCGTTGAAGGAGTCATACCCAATATCTTG
TTTTCATAAGATATTGGGTATAGCTCCCTTATTTTCCAAATTAATTAACGACGAGATTTA
TTATCGTTTCTCGCATGTCTCGCGAAAGTCAGAGTAGGCGCGAATTCTCCCAATTTGTGA
CCTACCATACGATCTGTTATATAAATAGGTAAATGTTCTTTTCCATTATGAACAGCGATT
GTATGGCCAATCATTTTGGGTATAATGGTAGATGCCCGAGACCAAGTTACTATTATTTCT
TTCTCCTCCCTCATGTTGAGTTTTTCAATTTTTCTCGATAAATGATTAGCTACAAAAGGA
TTTTTTTTTAGTGAACGTGTCACAGCCGATTACTCCTTTTTTTTACATTTTAAAGATTGG
CATTCTATGTCCAATAGAATATCTCGATCTAAGTATGAAGGTAAGAATAAATACAATAAT
GATGAATGGAAAAAAGAGAAAATCCTTTAGCTGGATAAGGG
>Coptis_chinensis_KMS0062A05I
CGCACAGCGTCGCACCCCGCCACTCCTGCTGGACGGGGAGCGGAGATTGGCCCCCCGGGC
ACCCGCTGCACGGCCGGCTCAAATGACTGTCCCCGGCGACGAGCGTCGCTATTATCGTGG
TGGATCAAAGCTGAGATAAGGCGTTCTCGCCGCCACAGTAGGGACAGATCGACCCCCGGA
CGCCGTCACCGACGGCGCTCACCCTG
>Ipomoea_ochracea_KR735925
AATAAGGGAGCAATAACCACTTTCTTGTTCTAAACAAGATGGGGTATTGCTCCTTTATTT
CTATTTCTTTTTTTTATTAAATTTTCGAATCAAAAAATTTAGGTTTTTCTTTGGAAATTA
AGTTAAAATAAGGTAAAGAAGATAATATTGAATGAATGATAATATTGAATTATTCATATT
GAATCTAATTTTATTTCAAATTTGAATAAAATTTAATAAAAAAAAAAATAGTCTAATTAA
AATATATATTTTTTTTTTATTTTATAAAATATAAAGAATTCTAAATTATACTATATATAT
AAAAATAGATATATAATTTATAATTAGTAATTACAAAAAAAAGAAAATGAAAAAATAG
>Senna_auriculata_KT308096
CGCATCGTTGCCCCAAACCACGTCGTCCCTCCGGTCTGTCGGAGCGGGCGAGGTGGTTGG
GCGGGAKGTTGGCCTCYCGTGAGCCCCCTGCCTCGCGGATGGTTGTAARTGSAGCCTGTG
GGGGGCGACCGCSATGTTCCACGGTGGATGAGCAGATGCCTCGAGACCGACCGTGCGCGA
GTTGTCCCTACGGCTAGGCTGCGAGACCCTTGCGAGCGAGGAAGCGCTCCCAACG
>Coptis_chinensis_KMS0062A05P
TTAGTGTACGCGAGTTTTAGTGTATATGAGTTGTTGAAGTTGCAGGAGTAATACCAAAAT
TCTTGTTTTGTTAAGAATTTTGGTATTACTCCTGCATTTTTTTTTTTTTTTAGTAAAAAT
AAGAAAATAGAATAGATCTTTGGAAAATTCTTGATTATAATATGTTCTGTATTATTTTCT
TATAAAATAATATTATATATAATACAATCTAAATATGTTCTTAACACTTTTTATTTTTAT
AAAG
>Asarum_sieboldii_var._seoulense_KPS0027A03I
TGCTATGCGTCGCTCCCACATCCGTCTCGGATATAGGACGCGGATATTGGCTATCCGTTC
AAATCATTGCGCGGTTTGCCTAAAATTTGGACCTTTGGCGGGCTGCGATACGTCTAGTGG
TGGTTGTTGGCTCATTGTTAGCCGCGATTGACAGAAGGACGCGTCGATGCCCCGCCTTAA
GGTTTGCCTTTGGAACCCAAGTCGGGGGTCTTTTGACTTTCGAACAG
>Panax_ginseng_JX996152
GACCCGGTCTTAGTGTATACGAGTTTTTTTGAAATAAAAAGGAGCAATAACCTCTTTCTT
GTTCTATCAAGAGGGCGGTATTGCTCCTTTTTTTATTTAGTAGTATTTGACTTACCTAGT
TTCTTTAAATAAATTTAAAAAAACGTCGTTTTATTTTTATCGGTTGGCTCATGAGTGAGT
ATCATGCTTTCGTTCTGTATTAATCATTAATCTAGAATTTAGCTACTTCTTCCCAATCTT
TATCTTTTGGGAAGTGTTTTTTAAAAAGAAAAGATAAAAATGTTGGACTTTTTACTTAGT
TAATACTTAATATTTTTATCTCGAAAATAAGAAAGATAAGAAAGAAATAATGATGAATGG
TAAAAATTTAATCTTTTGAAACGTAAGGAAAAGAATAGTAGGGG
>Terminalia_muelleri_JX856523
CGCATCGCGTTGCCTCCAAACCCTTCACCCTTCGTTCGTTGCGGTGATGGTCTGGATGCG
GAAGCTGGCCTCCCGCGGCCACGAGCCACGGATGGCCCAAACACGTGCTAGGGAAGCGAA
GCGCCACGGCATTCGGTGGTTGATCCAAGCCCCAGAAGCAGTGCCGGCGGTGGCCGCGTC
TGTCCTTAGCCCACGACCCTAAACGTAACCAACG
>Terminalia_muelleri_JX856525
CGCATCGCGTTGCCTCCAAACCCTTCACCCTTCGTTCGTTGCGGTGATGGTCTGGATGCG
GAAGCTGGCCTCCCGCGGCCACGAGCCACGGGATGGCCCAAACACGTGCTAGGGAAGCGA
AGCGCCACGGCATTCGGTGGTTGATCCAAGCCCCAGAAGCAGTGCCGGCGGTGGCCGCGT
CTGTCCTTAGCCCACGACCCTAAACGTTAACCAACG
>Terminalia_muelleri_JX856524
CGCATCGCGTTGCCTCCAAACCCTTCACCCTTCGTTCGTTGCGGTGATGGTCTGGATGCG
GAAGCTGGCCTCCCGCGGCCACGAGCCACGGATGGCCCAAACACGTGCTAGGGAAGCGAA
GCGCCACGGCATTCGGTGGTTGATCCAAGCCCCAGAAGCAGTGCCGGCGGTGGCCGCGTC
TGTCCTTAGCCCACGACCCTAAACGTTAACCAACG
>Aconitum_monticola_JN043763
GATTTAGGTCTTGGKGCATGCCTGGCTTAGTGTATATGAGTCATTGAAGTTGCAGGAGTA
ATACCCTATTTCTTGTTCTGTTAAGAGGCTGGGTATTGCTCCTGCATTTTGTTTGTATTA
AGTAAAAAATTTACTTTAACAGATTGGTGTTGGTTTGGTGAATTCTAGATTATAATACTA
TTATGATTATATCATATGATTATGTTCCTCAAATTTTTTTTTTTTTTTATTTGATAAAGC
ARAGGG
>Aconitum_monticola_JN043765
GATTTAGGTCTTGGTGCATGCCTGGCTTAGTGTATATGAGTCATTGAAGTTGCAGGAGTA
ATACCCTATTTCTTGTTCTGTTAAGAGGCTGGGTATTGCTCCTGCATTTTGTTTGTATTA
AGTAAAAAATTTACTTTAACAGATTGGTGTTGGTTTGGTGAATTCTAGATTATAATACTA
TTATGATTATATCATATGATTATGTTCCTCAAATTTTTTTTTTTATTTGATAAAGCAAAG
GG
>Aconitum_monticola_JN043764
GATTTAGGTCTTGGTGCATGCCTGGCTTAGTGTATATGAGTCATTGAAGTTGCAGGAGTA
ATACCCTATTTCTTGTTCTGTTAAGAGGCTGGGTATTGCTCCTGCATTTTGTTTGTATTA
AGTAAAAAATTTACTTTAACAGATTGGTGTTGGTTTGGTGAATTCTAGATTATAATACTA
TTATGATTATATCATATGATTATGTTCCTCAAAATTTTTTTTTATTTGATAAAGCAGAGG
G
>Ipomoea_cairica_KR735608
GGACTCGGTCTTAGTGTATAGGAGTTTTTGAAAATAAGGGAGCAATAACCACTTTCTTGT
TCTAAACAAGATGGGGTATTGCTCCTTTATTTCTATTTCTTTTTTTATTCAATTTTCGAA
TCAAAAAATTTAGGTTTTTCTTTGGAAATTAAGTTAAAATAAAATAAGGTAAAGAAGATA
ATATTGAATGAATGATAATATTCAATTTAATATCCATATTGAATCTAATTTTATTTCAAA
TTTGAATAAAATTTAATTAAAAAAAAGAGTCTAATTAAAATAGATATTTTTTAGAATCTA
TTTCTATTTTTTTCTTATAAAATAGAAAGAATTCTAAATAGAATTAGAAATTATACTAGA
ATATAGATAAATATCTAGAATTTCTAATTAGTAATTAGAAAAAAAAAAATAAAATGAAAA
AATAAGAACATAGTCTAGGG
>Magnolia_sprengeri_KX675170
TACTTCAGTCTTAGTGTATATGAGTCGTTGAAGGATCCGATCAATACCCAACTTCTTGTC
CTATCAAGAAGTTGGGTATCGATCCGTTCGATTCAGTAGTGTTTTATTCACATAAACATT
TTTGCCATTTTCATTTCTTTATTTCAACTTAAGAAAACATTATTGTTGGTTGGTTCATGA
TCGAATATCATATTTTTGTTCTGTACCGATCTGTATTGTAATTTCTGTATGTTCCTCAAA
ATCATTTTCTTTTTTTTTTCATAAAGGAATTTTTTTGTACATTTACAATTTACAGGATTG
GCATTTTATGTTCAATATCTGTATCTCAGAAAGTAAGAAAGACTCAATACAATAATCATG
AATGGTGGAAATTAGAGC
>Ephedra_sinica_KMS0082A02P
TTAGATAGAATTCTAGGTATTCCTTTCATCGTACCAAACCTCTAAAGGAGGTTTGGTACC
TTATCTGTCTTTGTTCATATCCACATTATAAGATATCGAGTTTTTTACTGTTGTATTTGA
GGATATATAAGGAATTTGAATTAGATATGTGCATCCAGCAGGAATTGAACCCGCGAGTTC
GCCAATTATGAGTTGGGCGCTTTAACCATTCAGCCATGGATGCTGGAGAAAAGCTCATCC
GGAATAATCAATTCATTCGATAATATGAGTGAGTATCGACTTAGGGTAGCCAAGTACTCA
TATCCCAATCATGCCAAACATAGAAAATGCAACGGAAAAACTTGTGGGAGTGAGTACCGA
TCTTGCAACACTTGGATTTCCTGGAATAAGTCGCCCACATTCCGTAGGATGAACAGAAAA
CAACTCTTTTCTTGAAAGTAATGTTGATTAGATAGATTTTA
>Ephedra_sinica_KMS0082A02I
CAAACCACAATTCGCCCCCCGGCTCATGTCGTCGGGGGGACGGCCTTGACCGTCCGGTCC
GCCTCGGCGGTGCGGTCGGTTGAAATACAAAAGGGGACCTTCGCATGCTCTCCGACGGTG
GGAGGTTGCGCATCGCGGCCCGCTTCCCGGGAGGGGTCGCATCCGGCACCGACCGTGCGG
GAGATGCTGCGCGAGGTTTCCCGATCGGAAAAGGACTTCATCGAAGGCGGGAGTTATTCC
CGTCACAGACG
>Rosa_canina_KF718371
CACGTCGTTGCCCCCCCCCAACCCCCTCGGGAGTTGGATGGGACGGATGATGGCCTCCCG
TGTGCTCAGTCACGCGGTTGGCATAAATACCAAGTCCTCGGCGACCAACGCCACGACAAT
CGGTGGTTGTCAAACCTCGGTTTCCTGTCGTGCGCGCGTGTTGATCGAGTGCTTTYTTAA
ACAATGCGTGKCGATCCGTCGATGCTTACAACG
>Syzygium_austroyunnanense_KR532611
ACACATGGCGTTGCCCCAACCCCTCGCCCTGAATTGGGCGGGCGGGACCTGGGTGCGTAT
GTTGGCCTCCCGAGATGACATTATCCCGGTTGGCCTAAAATCGAGCGTCGGAGCGATTAG
CACCACGACATTCGGTGGTTGATGAGACCCCAATGATCAATGTCGTGCGTGTCGCTCATG
CGCATGCTCCACGAATCTATCTTTCACCAACG
>Syzygium_austroyunnanense_KR532610
ACACATGGCGTTGCCCCAACCCCTCGCCCTGAATTGGGCGGGCGGGACCTGGGTGCGTAT
GTTGGCCTCCCGAGATGACATTATCCCGGTTGGCCTAAAATCGAGCGTCGGAGCGATTAG
CACCACGACATTCGGTGGTTGATGAGACCCCAATGATCAATGTCGTGCGTGTCGCTCATG
CGCATGCTCCACGAATCTATCTTTCACCAACG
>Salvia_dolomitica_KJ584214
CGCATCGCGTCGCCCCCCATCCATGCGCACAGCGCCGGTTGCGGGGGCGGATACTGGCCT
CCCGTACGCCCCGGCGTGCGGCTGGCCCAAATACGATCCCTCGGCGACTCATGTCACGAC
AAGTGGTGGTTGAACTCTCAATCTCTTGCGCCGTCGTGCCACTGCGTCGTCCGCATGGGC
ATCCATCAACGACCCAACGGTGCTGGTGCCTCACGGCGCCACACCTTCGACCG
>Curcuma_longa_KC441354
TGTATCTGAATTGTTAAAGAAATGTAGCAATACCCTGAAATAACAATACCCCATATCTCG
CTTAAGCGAGATATGGGGTATTGTTATTTTGTTTGATGTAATGTAATAGTATTTTCATTT
TTTGCGTATAGCATACATATTTATTTATTTTATATTGTATAACATATTTAGATTGTATAT
ATGTATATTAAATACAAATACATAAGTATATAAAGTATAAGAAATGAACTTAACGACGAG
ATTTATTATCGTTTCTTGCATGTCTCGTAAAAGACAGAGTAGGTGCAAATTCTCCCAATT
TGTGACCCACCATACGATCCGTTATATAAATAGGTAAATGTTCCTTTCCATTATGAATAG
CGATTGTATGGCCAATCATTGTGGGTATAATGGTAGATGCCCGAGACCAAGTTACTATTA
TTTCTTTCTCTTCCCTCGTGTTGAGTTTTTCAATTTTTGCCGATAAATGATTAGCTACAA
AAGGGTTTTTTTTTAGTGAACGTGTCATGTCACAGTGTATTACTCCTTTTTTTTTACATT
TTTTATTTTAAAGATTGGCATTCTATGTCCAATATCTCGATCTAAGTTAA
>Curcuma_longa_KC441355
TGTATCTGAATTGTTAAAGAAATGTAGCAATACCCTGAAATAACAATACCCCATATCTCG
CTTAAGCGAGATATGGGGTATTGTTATTTTGTTTGATGTAATGTAATAGTATTTTCATTT
TTTGCGTATAGCATACATATTTATTTATATTGTATAACATATTTAGATATTTAGATTGTA
TATATGTATATTAAATACAAATACATAAGTATATAAGTATATAAAGTATAAGAAATGAAC
TTAACGACGAGATTTATTATCGTTTCTTGCATGTCTCGTAAAAGACAGAGTAGGTGCAAA
TTCTCCCAATTTGTGACCCACCATACGATCCGTTATATAAATAGGTAAATGTTCCTTTCC
ATTATGAATAGCGATTGTATGGCCAATCATTGTGGGTATAATGGTAGATGCCCGAGACCA
AGTTACTATTATTTCTTTCTCTTCCCTCGTGTTGAGTTTTTCAATTTTTGCCGATAAATG
ATTAGCTACAAAAGGGTTTTTTTTTAGTGAACGTGTCATGTCACAGTGTATTACTCCTTT
TTTTTTACATTTTTTATTTTAAAGATTGGCATTCTATGTCCAATATCTCGATCTAAGTTA
A
>Curcuma_longa_KC441352
TGTATCTGAATTGTTAAAGAAATGTAGCAATACCCTGAAATAACAATACCCCATATCTCG
CTTAAGCGAGATATGGGGTATTGTTATTTTGTTTGATGTAATGTAATAGTATTTTCATTT
TTTGCGTATAGCATACATATTTATTTATTTTATATTGTATAACATATTTAGATTGTATAT
ATGTATATTAAATACAAATACATAAGTATATAAAGTATAAGAAATGAACTTAACGACGAG
ATTTATTATCGTTTCTTGCATGTCTCGTAAAAGACAGAGTAGGTGCAAATTCTCCCAATT
TGTGACCCACCATACGATCCGTTATATAAATAGGTAAATGTTCCTTTCCATTATGAATAG
CGATTGTATGGCCAATCATTGTGGGTATAATGGTAGATGCCCGAGACCAAGTTACTATTA
TTTCTTTCTCTTCCCTCGTGTTGAGTTTTTCAATTTTTGCCGATAAATGATTAGCTACAA
AAGGGTTTTTTTTTAGTGAACGTGTCATGTCACAGTGTATTACTCCTTTTTTTTTACATT
TTTTATTTTAAAGATTGGCATTCTATGTCCAATATCTCGATCTAAGTTAA
>Curcuma_longa_KC441353
TGTATCTGAATTGTTAAAGAAATGTAGCAATACCCTGAAATAACAATACCCCATATCTCG
CTTAAGCGAGATATGGGGTATTGTTATTTTGTTTGATGTAATGTAATAGTATTTTCATTT
TTTGCGTATAGCATACATATTTATTTATTTTATATTGTATAACATATTTAGATTGTATAT
ATGTATATTAAATACAAATACATAAGTATATAAAGTATAAGAAATGAACTTAACGACGAG
ATTTATTATCGTTTCTTGCATGTCTCGTAAAAGACAGAGTAGGTGCAAATTCTCCCAATT
TGTGACCCACCATACGATCCGTTATATAAATAGGTAAATGTTCCTTTCCATTATGAATAG
CGATTGTATGGCCAATCATTGTGGGTATAATGGTAGATGCCCGAGACCAAGTTACTATTA
TTTCTTTCTCTTCCCTCGTGTTGAGTTTTTCAATTTTTGCCGATAAATGATTAGCTACAA
AAGGGTTTTTTTTTAGTGAACGTGTCATGTCACAGTGTATTACTCCTTTTTTTTTACATT
TTTTATTTTAAAGATTGGCATTCTATGTCCAATATCTCGATCTAAGTTAA
>Salvia_dolomitica_KJ584213
CGCATCGCGTCGCCCCCCATCCATGCGCACAGCGCCGGTTGCGGGGGCGGATACTGGCCT
CCCGTACGCCCCGGCGTGCGGCTGGCCCAAATACGATCCCTCGGCGACTCATGTCACGAC
AAGTGGTGGTTGAACTCTCAATCTCTTGCGCCGTCGTGCCACTGCGTCGTCCGCATGGGC
ATCCATCAACGACCCAACGGTGCTGGTGCCTCACGGCGCCACACCTTCGACCG
>Rosa_canina_KM353039
CACGTCGTTGTCGGGAGTTGGATGGGACGGATGATGGCCTCCCGTGTGCTCAGTCACGCG
GTTGGCATAAATACCAAGTCCTCGGCGACCAACGCCACGACAATCGGTGGTTGTCAAACC
TCGGTTTCCTGTCGTGCGCGCGTGTTGATCGAGTGCTTTCTTAAACAATGCGTGTCGATC
CGTCGATGCTTACAAC
>Sparganium_stoloniferum_KMS0210A02I
CGCAAACGACACTCCGCCCCCTCCGTCCCTTGGGCGGGCGGGCGGACGCGGACGATGGCC
CTCCGCGCCCACGGGCGCGGTGGGCTGAAGCACGGGCCGTCGGCAGGGACCGAGACACGG
CGAGTGGTGGACGTATCTTCACGCGAGCCGGACGTCGTGCCTTAGGCGCCCTTCGAGTAA
GGCCCTCCGGACCCTTTTAACCGAGGCGGCTGTCGTCATCGGACCG
>Panax_ginseng_U41681
CGCATCGCGTCGCCCCCCAACCCATCACTCCCTTGCGGGAGTTGAGGCGGAGGGGCGGAT
AATGCCTCCCGTGTCTCACCGCGCGGTTGGCCCAAATGCGAGTCCTTGGCGATGGACGTC
ACGACAAGTGGTGGTTGTAAAAAGCCCTCTTCTCATGTCGTGCGGTGACCCGTCGCCAGC
AAAAGCTCTCATGACCCTGTTGCGCCGTCCTCGACGTGCGCTCCGACCG
>Rubus_phoenicolasius_KU881141
CACGTCGTTGCCCCCCCAACCCCCTCGGGAGTTGGGCGGGACGGATGATGGCCTCCCGTG
TGCTCCGTCATGCGGTTGGCATAAAAAACAAGTCCTCGGCGACTAACGCCACGACAATCG
GTGGTTGTCAAACCTCTGTTGCCTATCGTGTGCGCGTGTCGAACGAGGGCTCAATGAACC
ATGCTGCATTGATTCGTCGATGCTTTCAACG
>Astragalus_mongholicus_KJ999257
TATTTTGGTTGTAAAGAAGGATACGAGTTTTTGAAAGTATAAGGGGTAGTAATATCAACA
CTGTTGATATTACTCCCCTTTTACTTTTATTTGAGTAGTCTTTTTGATCTTTTTGTAACT
TCGAGTAAATTCCGTTTAATTTAATAATTAAAATAAAATAATTAAGAAAAAAAAAAGAAA
TGAATGTTTTTTTTATCGTATTTTTTTTAGATTAGATTTTAGAATATTCGTAAGAACTTA
GAAGAAAATAAATGATAATGAAAAAAAGTCTAAAAAAATTTATACATAGTATTAATAAGG
>Astragalus_mongholicus_KJ999256
TATTTTGGTTGTAAAGAAGGATACGAGTTTTTGAAAGTATAAGGGGTAGTAATATCAACA
CTGTTGATATTACTCCCCTTTTACTTTTATTTGAGTAGTCTTTTTGATCTTTTTGTAACT
TCGAGTAAATTCCGTTTAATTTAATAATTAAAATAAAATAATTAAGAAAAAAAAAAGAAA
TGAATGTTTTTTTTATCGTATTTTTTTTAGATTAGATTTTAGAATATTCGTAAGAACTTA
GAAGAAAATAAATGATAATGAAAAAAAGTCTAAAAAAATTTATACATAGTATTAATAAGG
>Epimedium_sagittatum_GQ434792
CGCACAGCGTCGCTCCCACCATGATGCCTTTGTTCTGTTATCGGGCAACTGCAACGTGGC
TTGGGAAGCGGATATTGGCCCCCCGTACCTTTGTAGGCGCGGCCGGCCTAAAATTCGGCC
CTCGGCGACGAGCGTCACGATCAGTGGTGGTTGAATAACCCCTTTGTCATAGACCGGTAT
CGTGTTGTTTCGTCGTCTATTTGGGCCATATGGACCCTTGCGTGTCGTATAAACGACATT
CACTCTG
>Epimedium_sagittatum_GQ434791
CGCACAGCGTCGCTCCCACCATGATGCCTTTGTTCTGTTATCAGGCAACTGCAACGTGGC
TTGGGAAGCGGATATTGGCCCCCCGTACCTTTGTAGGCGCGGCCGGCCTAAAATTCGGCC
CTCGGCGACGAGCGTCACGATCAGTGGTGGTTGAATAACCCCTTTGTCATAGACCGGTAT
CGTGTTGTTTCGTCGTCTATTTGGGCCATATGGACCCTTGCGTGTCGTATAAACGACATT
CACTCTG
>Cinnamomum_subsessile_KU139889
CGCCACCCATCGCGCCCCCTCGGCATTCCCATGCCCCGCCGGGGAGCGGAGACTGGCCGT
CCGTGCCCGACCCCTCGGCGCGCGGTCGGCCGAAGAAGGAGGACACCGTGCGGCGCGACA
CGGCGTGTGGGGGTTGAGAGGCGACCCGTCGCCGATCGTACGTCGCGCCCGCATTCCGCC
GCGCGGTGCCGCCCCGTGGGACCAGACCCGCCCGCATCCGCGGGCGCTCGGAC
>Astragalus_mongholicus_KJ999259
TATTTTGGTTGTAAAGAAGGATACGAGTTTTTGAAAGTATAAGGGGTAGTAATATCAACA
CTGTTGATATTACTCCCCTTTTACTTTTATTTGAGTAGTCTTTTTGATCTTTTTGTAACT
TCGAGTAAATTCCGTTTAATTTAATAATTAAAATAAAATAATTAAGAAAAAAAAAAGAAA
TGAATGTTTTTTTTATCGTATTTTTTTTAGATTAGATTTTAGAATATTCGTAAGAACTTA
GAAGAAAATAAATGATAATGAAAAAAAGTCTAAAAAAATTTATACATAGTATTAATAAGG
>Lycium_chinense_HM195007
GATCCCAGTCTAGTCTATAGGAGGTTTTGAAAAGAAAGGAGCAATAATCATTTTCTTGTT
CTATCAAGAAGGTGCTATTGCTCCTTTCTTTTTTTCTTTTTATATTATTAATTTACCAGT
ATTTTACTTATATAGACTTTTTGGTTTACATTATAGAAAAAGAAGGAGAGGGTATTTGCC
TGCATTTATTCATGATTGAGTATTCTATTTTGATTTTGTATTTATTTTAAACTGTATAAA
TATAACTTGTTCCTCTTGTTGCTAATGTTACTATATCTTTTTTATTTCATTTCTAAAAAA
AATCTAATTTTGACTTCATATTCTTATCTTTGAAATAAGAAAGAAGAGATATTTTCGAAC
TTTAATCTTTTGTTTTCGAATTTAAATAATGTCAAAATGGAATGTAAGTACGCGAGGGG
>Alpinia_maclurei_AY742362
TGGCATCGTCGCCTTTGCTCCTTGCTTTGTCGGTGCCAAGCGCGGAAATTGGCCTCGTGT
GCCCTCGGGCACAGTCGGCTGAAGAGTGGGTAATCCACAGTCGTCGGGCGCGATGGGTGT
TGGTCGCCCTGTGCGTGAACTGAACGTCGTCCCCGCCGTGTTGGGATGAGTCCTCAAGAG
ACCCTGTGTGATAGCGGCGCCGCATGAAAGTGCCATGYCCATCAAATTG
>Ipomoea_ampullacea_AY538277
CGCATCGCGTCGCCCCCCTGCTCGGCCCCTCGGCCGAGTTTGGGGAGCGGATGGTGGCCT
CCCGTGCCCCCTAACTCGGGGCGCGGCTGGCTCAAATGCGAGTCCCTGGCGGCGGACGTC
ACGGCGAGTGGTGGTCGTACCAAGCGTGCATATCTCCGCGCCGTGCCCCCGTCGTCATAG
GGCGAAAGACCCTTCAACGAGCCGCGTCAGTGCGGCTCTCCGACCG
>Ipomoea_ampullacea_AY538276
CGCATCGCGTCGCCCCCCTGCTCGGCCCCTCGGCCGAGTTTGGGGAGCGGATGGTGGCCT
CCCGTGCCCCCTAACTCGGGGCGCGGCTGGCTCAAATGCGAGTCCCTGGCGGCGGACGTC
ACGGCGAGTGGTGGTCGTACCAAGCGTGCATATCTCCGCGCCGTGCCCCCGTCGTCATAG
GGCGAAAGACCCTTCAACGAGCCGCGTCAGTGCGGCTCTCCGACCG
>Syzygium_jambos_HQ415491
GACTTTGGTCTTAGTATAAGTGTAGGCGAGTTTTTGATTGGAAAGGAAAGTAAAGGAGCA
ATAACCAACACTCTTAATAGAATAAGAAATTGGTTATTGTTCCTTTATTTATTGCTCTTT
TCTTTACATAAGTTTTTCTTTACTTGAACATAAGAAAAAGTTTTCTAGTCTTAGGGATTG
GTTTATGATTGCGTATCATACTTTTTTTTTCCTTAGATATGAATTTTTAATTTATATACA
TTCTTTTCAACCCTTTGTAAGGCTTTGTGATATTATTATCTTCTAGTTTTTTTTTCGAAT
AAAATAGAAAGGTTACAATTTTCTGCTTCTTCTATCTCATAAGTAAGATAAAAAAATGAA
ATATTTTCCATTATGAATTTTTTTTATTTTTAATTAAAAAGAAAATATTATTTTAAAATA
AAATGGAATAAAAATAAATATAAATACTAGTAATAGTAAAT
>Gentiana_alpina_KF544597
CGCATCGCGTCGCCCCCTAACACCGTGCATGAAATCGTGCCGGTCGTCGGAGGGGCGGAT
ATTGGCTTCCCGTGCTCCGGTGCGGCTAGCCTAAATGCAAGTCCCTTACGACGGACACGA
CGACAAGTGGTGGTTGGTTTACTCAACTAAGGTGCTGTCGCGCGCTGCCCCGTCGGATGA
GGAGACTTACTTGACCCTGATGCATACGTCGTCACGACGTCTGCCACGACCG
>Gentiana_alpina_KF544590
CGCATCGCGTCGCCCCCTAACACCGTGCATGAAATCGTGCCGGTCGTCGGAGGGGCGGAT
ATTGGCTTCCCGTGCTCCGGTGCGGCTAGCCTAAATGCAAGTCCYTTACGACGGACACGA
CGACAAGTGGTGGTTGGTTTACTCAACTAAGGTGCTGTCGCGCGCTGCCCCGTCGGATGA
GGAGACTTACTTGACCCTGATGCATACGTCGTCACGACGTCTGCCACGACCG
>Gentiana_alpina_KF544591
CGCATCGCGTCGCCCCCTAACACCGTGCATGAAATCGTGCCGGTCGTCGGAGGGGCGGAT
ATTGGCTTCCCGTGCTCCGGTGCGGCTAGCCTAAATGCAAGTCCCTTACGACGGACACGA
CGACAAGTGGTGGTTGGTTTACTCAACTAAGGTGCTGTCGCGCGCTGCCCCGTCGGATGA
GGAGACTTACTTGACCCTGATGCATACGTCGTCACGACGTCTGCCACGACCG
>Gentiana_alpina_KF544592
CGCATCGCGTCGCCCCCTAACACCGTGCATGAAATCGTGCCGGTCGTCGGAGGGGCGGAT
ATTGGCTTCCCGTGCTCCGGTGCGGCTAGCCTAAATGCAAGTCCCTTACGACGGACACGA
CGACAAGTGGTGGTTGGTTTACTCAACTAAGGTGCTGTCGCGCGCTGCCCCGTCGGATGA
GGAGACTTACTTGACCCTGATGCATACGTCGTCACGACGTCTGCCACGACCG
>Gentiana_alpina_KF544593
CGCATCGCGTCGCCCCCTAACACCGTGCATGAAATCGTGCCGGTCGTCGGAGGGGCGGAT
ATTGGCTTCCCGTGCTCCGGTGCGGCTAGCCTAAATGCAAGTCCCTTACGACGGACACGA
CGACAAGTGGTGGTTGGTTTACTCAACTAAGGTGCTGTCGCGCGCTGCCCCGTCGGATGA
GGAGACTTACTTGACCCTGATGCATACGTCGTCACGACGTCTGCCACGACCG
>Gentiana_alpina_KF544598
CGCATCGCGTCGCCCCCTAACACCGTGCATGAAATCGTGCCGGTCGTCGGAGGGGCGGAT
ATTGGCTTCCCGTGCTCCGGTGCGGCTAGCCTAAATGCAAGTCCCTTACGACGGACACGA
CGACAAGTGGTGGTTGGTTTACTCAACTAAGGTGCTGTCGCGCGCTGCCCCGTCGGATGA
GGAGACTTACTTGACCCTGATGCATACGTCGTCACGACGTCTGCCACGACCG
>Gentiana_alpina_KF544599
CGCATCGCGTCGCCCCCTAACACCGTGCATGAAATCGTGCCGGTCGTCGGAGGGGCGGAT
ATTGGCTTCCCGTGCTCCGGTGCGGCTAGCCTAAATGCAAGTCCCTTACGACGGACACGA
CGACAAGTGGTGGTTGGTTTACTCAACTAAGGTGCTGTCGCGCGCTGCCCCGTCGGATGA
GGAGACTTACTTGACCCTGATGCATACGTCGTCACGACGTCTGCCACGACCG
>Gentiana_tongolensis_KU512360
CGCATCGCGTCGCCCCCCCAACATCGTTTGGAGGGGCGGATATTGGCTTCCCGTGCTTCG
GTGCGGCTGGCCTAAATGCAAGTCCCTTGCGACGGACACGACGACAAGTGGTGGTTGGTT
CATTCAACTAAGGTGCTGTCGCGCGTTGCCCCGTCGGATGAGGAGACTTCCTTGACCCTA
ACGCAAGCGTCTTCATGACGTCTGCCACGACCGCGACC
>Rubus_cf._allegheniensis_MS-2014_KM037200
CACGTCGTTGCCCCCCCAAACCCCTCGGGAGTTGGGCGGGACGGATGATGGCCTCCCGTG
TGCTCTGTCATGCGGTTGGCATAAAAACAAGTCCTCGGCGACTAACGCCACGACAATTGG
TGGTTGTCAAACCTCTGTTGCCTATCGTGTGCGCGTGTCGAGCGAGGGCTCAACAAACCA
TGTTGCATCGATTCGTCGATGCTTTCAACG
>Rubus_cf._allegheniensis_MS-2014_KM037201
CACGTCGTTGCCCCCCCAAACCCCTCGGGAGTTGGGCGGGACGGATGATGGCCTCCCGTG
TGCTCTGTCATGCGGTTGGCATAAAAACAAGTCCTCGGCGACTAACGCCACGACAATTGG
TGGTTGTCAAACCTCTGTTGCCTATCGTGTGCGCGTGTCGAGCGAGGGCTCAACAAACCA
TGTTGCATCGATTCGTCGATGCTTTCAACG
>Raphanus_sativus_KMS0184A02I
CAAATCGTCGTCCCCCCATCCTCTCGAGGATATAGGACGGAAGCTGGTCTCCCGTGTGTT
ACCGCACGCGGTTGGCCAAAATCCGAGCTAAGGATGCCAGGAGCGTCTTGACATGCGGTG
GTGAATTCAATCTCCTCGTCATATCGTCGGCCGTTCCGGTCCAAAAGCTCTCGATGACCC
AAAGTCCTCAACG
>Gentiana_macrophylla_JX966252
CGCATCGCGTCGCCCCCCAACACCGTGTATGAAACATTGCCGGTTGTCGGAGGGGCGGAT
ATTGGCTTCCCGTGCTTCGGTGCGGCTGGCCTAAATGCAAGTCCCTTGCGACGGACACGA
CGACAAGTGGTGGTTGATTGCTTCAACTAAGGTGTTGTCGCGCGTTTCCCCGTCGGATGA
GGAGACTTCCTTGACCCTAATGCAAGCGTCGTCACGACGCCTGCCACGACCG
>Gentiana_macrophylla_JX966253
CGCATCGCGTCGCCCCCCAACACCGTGTATGAAACATTGCCGGTTGTCGGAGGGGCGGAT
ATTGGCTTCCCGTGCTTCGGTGCGGCTGGCCTAAATGCAAGTCCCTTGCGACGGACACGA
CGACAAGTGGTGGTTGATTGCTTCAACTAAGGTGTTGTCGCGCGTTTCCCCGTCGGATGA
GGAGACTTCCTTGACCCTAATGCAAGCGTCGTCACGACGCCTGCCACGACCG
>Gentiana_macrophylla_JX966251
CGCATCGCGTCGCCCCCCAACACCGTGTATGAAACATTGCCGGTTGTCGGAGGGGCGGAT
ATTGGCTTCCCGTGCTTCGGTGCGGCTGGCCTAAATGCAAGTCCCTTGCGACGGACACGA
CGACAAGTGGTGGTTGATTGCTTCAACTAAGGTGTTGTCGCGCGTTTCCCCGTCGGATGA
GGAGACTTCCTTGACCCTAATGCAAGCGTCGTCACGACGCCTGCCACGACCG
>Gentiana_macrophylla_JX966256
CGCATCGCGTCGCCCCCCAACACCGTGTATGAAACATTGCCGGTTGTCGGAGGGGCGGAT
ATTGGCTTCCCGTGCTTCGGTGCGGCTGGCCTAAATGCAAGTCCCTTGCGACGGACACGA
CGACAAGTGGTGGTTGATTGCTTCAACTAAGGTGTTGTCGCGCGTTTCCCCGTCGGATGA
GGAGACTTCCTTGACCCTAATGCAAGCGTCGTCACGACGCCTGCCACGACCG
>Gentiana_macrophylla_JX966257
CGCATCGCGTCGCCCCCCAACACCGTGTATGAAACATTGCCGGTTGTCGGAGGGGCGGAT
ATTGGCTTCCCGTGCTTCGGTGCGGCTGGCCTAAATGCAAGTCCCTTGCGACGGACACGA
CGACAAGTGGTGGTTGATTGCTTCAACTAAGGTGTTGTCGCGCGTTTCCCCGTCGGATGA
GGAGACTTCCTTGACCCTAATGCAAGCGTCGTCACGACGCCTGCCACGACCG
>Gentiana_macrophylla_JX966254
CGCATCGCGTCGCCCCCCAACACCGTGTATGAAACATTGCCGGTTGTCGGAGGGGCGGAT
ATTGGCTTCCCGTGCTTCGGTGCGGCTGGCCTAAATGCAAGTCCCTTGCGACGGACACGA
CGACAAGTGGTGGTTGATTGCTTCAACTAAGGTGTTGTCGCGCGTTTCCCCGTCGGATGA
GGAGACTTCCTTGACCCTAATGCAAGCGTCGTCACGACGCCTGCCACGACCG
>Gentiana_macrophylla_JX966255
CGCATCGCGTCGCCCCCCAACACCGTGTATGAAACATTGCCGGTTGTCGGAGGGGCGGAT
ATTGGCTTCCCGTGCTTCGGTGCGGCTGGCCTAAATGCAAGTCCCTTGCGACGGACACGA
CGACAAGTGGTGGTTGATTGCTTCAACTAAGGTGTTGTCGCGCGTTTCCCCGTCGGATGA
GGAGACTTCCTTGACCCTAATGCAAGCGTCGTCACGACGCCTGCCACGACCG
>Gentiana_macrophylla_JX966258
CGCATCGCGTCGCCCCCCAACACCGTGTATGAAACATTGCCGGTTGTCGGAGGGGCGGAT
ATTGGCTTCCCGTGCTTCGGTGCGGCTGGCCTAAATGCAAGTCCCTTGCGACGGACACGA
CGACAAGTGGTGGTTGATTGCTTCAACTAAGGTGTTGTCGCGCGTTTCCCCGTCGGATGA
GGAGACTTCCTTGACCCTAATGCAAGCGTCGTCACGACGCCTGCCACGACCG
>Gentiana_macrophylla_JX966259
CGCATCGCGTCGCCCCCCAACACCGTGTATGAAACATTGCCGGTTGTCGGAGGGGCGGAT
ATTGGCTTCCCGTGCTTCGGTGCGGCTGGCCTAAATGCAAGTCCCTTGCGACGGACACGA
CGACAAGTGGTGGTTGATTGCTTCAACTAAGGTGTTGTCGCGCGTTTCCCCGTCGGATGA
GGAGACTTCCTTGACCCTAATGCAAGCGTCGTCACGACGCCTGCCACGACCG
>Amomum_pterocarpum_KF304441
TGGCATCGTCGCCTTTGGTCCTTGCTTTGCTGGTGCCAAGCGCGGAAATTGGCCTCGTGT
GCCCTCGGGCACAGTCGGTTGAAGAGTGGGTAGTCGACAATCGTCGGGAACGATGGGTGT
TGGTCGCCCTGTGCGTGAACTAAACATCGTCCCCGTCATGTTGAGATGAGTCCTCAAGAG
ACCCTGTGTGATTGCGGCGCCACGTGAAAGTGTCGTGTCCATCATCATATTG
>Amomum_pterocarpum_KF304443
TGGCATCGTCGCCTTTGGTCCTTGCTTTGCTGGTGCCAAGCGCGGAAATTGGCCTCGTGT
GCCCTCGGGCACAGTCGGTTGAAGAGTGGGTAGTCGACAATCGTCGGGAACGATGGGTGT
TGGTCGCCCTGTGCGTGAACTAAACATCGTCCCCGTCATGTTGAGATGAGTCCTCAAGAG
ACCCTGTGTGATTGCGGCGCCACGTGAAAGTGTCGTGTCCATCATCATATTG
>Amomum_pterocarpum_KF304442
TGGCATCGTCGCCTTTGGTCCTTGCTTTGCTGGTGCCAAGCGCGGAAATTGGCCTCGTGT
GCCCTCGGGCACAGTCGGTTGAAGAGTGGGTAGTCGACAATCGTCGGGAACGATGGGTGT
TGGTCGCCCTGTGCGTGAACTAAACATCGTCCCCGTCATGTTGAGATGAGTCCTCAAGAG
ACCCTGTGTGATTGCGGCGCCACGTGAAAGTGTCGTGTCCATCATCATATTG
>Amomum_pterocarpum_KF304445
TGGCATCGTCGCCTTTGGTCCTTGCTTTGCTGGTGCCAAGCGCGGAAATTGGCCTCGTGT
GCCCTCGGGCACAGTCGGTTGAAGAGTGGGTAGTCGACAATCGTCGGGAACGATGGGTGT
TGGTCGCCCTGTGCGTGAACTAAACATCGTCCCCGTCATATTGGGATGAGTCCTCAAGAG
ACCCTGTGTGATTGCGGCGCCACGTGAAAGTGTCGTGTCCATCATCATATTG
>Amomum_pterocarpum_KF304444
TGGCATCGTCGCCTTTGGTCCTTGCTTTGCTGGTGCCAAGCGCGGAAATTGGCCTCGTGT
GCCCTCGGGCACAGTCGGTTGAAGAGTGGGTAGTCGACAATCGTCGGGAACGATGGGTGT
TGGTCGCCCTGTGCGTGAACTAAACATCGTCCCCGTCATATTGGGATGAGTCCTCAAGAG
ACCCTGTGTGATTGCGGCGCCACGTGAAAGTGTCGTGTCCATCATCATATTG
>Strychnos_wallichiana_KR532588
CGCATCGCGTCGATCCCCCTACACGCCTTCTCAGGCCGTGAGTGGGGGACGGATATTGGC
CTCCCGTGCTAGCGCGCGGTTGGCCTAAATGAGAGTCCCACCCCACGGGCGTCGCGACAA
GTGGTGGTTGAATGCCTCAACTCGCATATCTGTCGTGTCGGAACCCGTCGCTCGTGCGGA
CAGCCGTGACCCTGAACGCCAGCATCTCTTTGACGCTCGGCCACGACCG
>Strychnos_wallichiana_KR532589
CGCATCGCGTCGATCCCCCTACACGCCTTCTCAGGCGGTGAGTGGGGGACGGATATTGGC
CTCCCGTGCTAGCGCGCGGTTGGCCTAAATGAGAGTCCCACCCCACGGGCGTCGCGACAA
GTGGTGGTTGAATGCCTCAACTCGCATATCTGTCGTGTCGGAACCCGTCGCTCGTGCGGA
CAGCCGTGACCCTGAACGCCAGCATCTCTTTGACGCTCGGCCACGACCG
>Magnolia_officinalis_KMS0141A01P
ACAGATATTGAACATAAAATGCCAATCCTGTAAATTGTAAATGTACAAAAAAATTCCTTT
ATGAAAAAAAAAAAAAGAAAATGATTTTGAGGAACATACAGAAATTACAATACAGATCGG
CACAGAACAAAAATATGATGTTCGATCATGAACCAACCAACAATAATGTTTTCTTAAGTT
GAAATAAAGAAATGAAAATGGCAAAAATGTTTATGTGAATAAAACACTACTGAATCGAAC
GGATCAATACCCAACTTCTTGATAGAACAAGAAGTTGGGTATTGATCGGATCCTTTCCTT
CAACGACTCATATACACTAAGAC
>Ziziphus_jujuba_var._spinosa_KMS0227A04I
CACAACGTTGCCCCCCATCCCAACCTCGACCTCGAGGCGAAGAGGGGGCGGATGCTGGCC
TCCCGTGTGCCACGGTCCGCGGCTGGCCGAAATACGGGTCCCCGGCGACGAGTGCCGCAG
CAATCGGTGGTTGTCCAACCCTCGGCTCCCTGCTGCGTGCGCGGATCGCTGTCGCGGCCC
TACAGAGACCCCAATGCGCTGCCAATGCGGCGTCTCCAACG
>Rosa_helenae_KJ575457
GACTTTGGTCTTAGTATATATGAGTTCGTGAAAGTTTTGAAAGTAAAGGAGCAATACTAA
AATTCTTGTTATATCAAGAGGTTTGGTGTTGCTCCTTTACCATATTACTTTAATTATTAA
TTCAAATTATTACTATAATTAAATTAGTATTTTAGTACTATTTTTTTTTTTTTTTACTAA
AAGATTAAAATAAAAGGGTTTCCATTTATGTTGTATTCTCTTTTACAAGTAATGATAAAT
GGTGGAAATATTTGTAATTTCTATTTTTATTTAATTTAAATAGTACAA
>Aconitum_alboviolaceum_KY417447
GATTTAGGTCTTGGTGCATGCCTGGCTTAGTGTATATGAGTCATTGAAGTTGCAGGAGTA
ATACCCTATTTCTTATTCTGTTAAGAGGCTGGGTATTGCTCCTGCATTTTGTTTGTATTA
AGTAAAAAATTTACTTTAACAGATTGGTGTTGGTTTGGTGAATTCTAGATTATAATACTA
TTATGATTATATGATATGATTATGTTCCTCAAAATTTTTTTTTTTATTTGATAAAGC
>Tetradium_austrosinense_KR532658
CGCATCGTTGCCCCACCCCCACCCCCACCCAGGGGGCCTGGCGGTGCGGGCGGATAATGG
CCTCCCGTGCGCTCCCCGCTCGCGGTTGGCCCAAATTCGAGTCCTCGGCGACCGGAGCCG
CGACAATCGGTGGTGAGAACAAGCCTCTCGAGCTCAAGTCGCGAGCCCGCGTCTCTGTTT
CGGGACTCAGGGACCCTGACGCTCCGCGCAAGCGGCGCTCGCATCG
>Scutellaria_baicalensis_KPS0203A02I
CGCATCGCGTCGCCCCCCCTCGCACCGCCTCGAGCGGTGCCGTGTGGGGGGGGCGGAGAT
TGGCCCCCCGTGCGCCCCGGCGCGCGGCCGGCCCAAATGCGATCCCCCGGCGACGCACGC
CCCGACAAGTGGTGGTTGTTTCCTCAACTCGCGTGCTGTCGTGTGCCAAGGCGTCGTCCG
TTCGGGAGAGAATCGAAAGATGAGACCCAACGGCCATCGTGCCATCGA
>Lycium_chinense_KPS0136A02P
GATCCCAGTCTAGTCTATAGGAGGTTTTGAAAAGAAAGGAGCAATAATCATTTTCTTGTT
CTATCAAGAAGGTGCTATTGCTCCTTTCTTTTTTTCTTTTTATATTATTAATTTACCAGT
ATTTTACTTATATAGACTTTTTGGTTTACATTATAGAAAAAGAAGGAGAGGGTATTTGCC
TGCATTTATTCATGATTGAGTATTCTATTTTGATTTTGTATTTATTTTAAACTGTATAAA
TATAACTTGTTCCTCTTGTTGCTAATGTTACTATATCTTTTTTATTTCATTTCTAAAAAA
AATCTAATTTTGACTTCATATTCTTATCTTTGAAATAAGAAAGAAGAGATATTTTCGAAC
TTTAATCTTTTGTTTTCGAATTTAAATAATGTCAAAATGGAATGTAAGTACGC
>Zingiber_officinale_KPS0109A02I
TGGCATCGTCGCCTCTGCTCCTCCATGCCTCGTCGGTTGGTAGGTGCCGAGCGCGGAAAT
TGGCCCCGTGTGCCCTCGGGCACAGTCGGCCGAAGAGCGGGTAAAAGTCGGCAGTCGCGG
GGCACGACGGGTGTTGGTCGCCGTGAGCGGGAACAGAACGTCGTCCCCGTCGTTTTCGGA
CTGAATTCCTCAAGAGACCCTGCGTGATTGCGGCACCGGGCAGCGAATGAAAGAAAGCGC
GCCGTGCTGCCCGTCATCAACTTG
>Lycium_chinense_KPS0136A02I
CGCATCGCGTCGCCCCCGCGCACCGCTCTCGCGGTCGCGGGGCGGAAACTGGCCTCCCGT
GCGCCTCGCGCTCGCGGCTGGCCTAAATGCGAGTCCACGTCGACGGACGTCACGGCAAGT
GGTGGTTGTAACCCAACTCTCGAAGTGTCGTGGCTATACCCCGTCGCGCGTTTGGCCTCC
CAGACCCTTCTCGCGCTTAGGCGCTCCGACCG
>Eleutherococcus_sessiliflorus_KMS0002A02I
CGCATCGCGTCGCCCCCCAACCCTGCACTCCCTCATGGGAGTCATGACTGAGGGGCGGAT
ACTGGCCTCCCGTGTCTCACCGTGCGGTTGGCCCAAATGTGAGTCCTTGGCGACGGACGT
CACGACAAGTGGTGGTTGTAAAAAGCCCTCTTCTCCTGTCGTGCGGTGGCCCGTCGCCAG
CAAAAGCTCATGTGACCCTGTTGTGCCGTCCTCGACGAGCACTCCGACCG
>Citrus_reticulata_EF590680
GATTTTGGTCTTTGTGTAGGCGGGTTTTTGAAAATAACGGATCAATACTGACCCCCAGCT
GGGGGTCAGTATTGATCCGTTATTTAGTCGGGTTTTTTTATCGGGGTTNTTTATTAGTTT
TTAGTTCATTTTTTTTTTTTTAAGTATTTTTATGCTTTTCTTTCTTTGATTTAGTATGAT
ATTGTTGGTATGCGCTAATACTACTAATAAATTAATAAATTTCTAATTTTATTATTAGAT
TATTAATTAGAAATTAGAGTCGCATTTTCTAATTTTACAGTTAATTTCATAGCAAAGAAA
AAAGACAATAGAAAGGTTGTAGTTTTCTGCCCTTCGATCTTCATTTGGCTCTTCATAAGT
AAGATAAGATAAACAAAAATAATCAATGGTTGAATTTGAGATCTTTGTATTTCAAAATTG
TGTAAATAGCGGAGG
>Dioscorea_esculenta_var._spinosa_HQ637929
GACTTTTGTCTTAATGTATATGAATCGTTGAAGGAGCAATATCGAATATCTTGTTCGAGC
AAGAAGTTTGGTATTGCTCCCCCTTTCAATTTTTCCCGATAAATGATCAACTACAAAAGG
ATTTTTTTTTAGTGAACGTGTCACAGCGGATTACTCCTTTATTTTTTACATTTTTAAGAT
TGGCATTCTATGTTCAATATCTCGATCTAATAAGGTAAGAATAAATTTAAATACAATAAT
GATGAATGGAAAAAGAGAAAATCCTTTAGCTAGG
>Sparganium_fallax_KF265377
CGCAAACGACGCTCCGCCCCTCCGCCCCTTGGGCGGGCGGCGGACGCGGACAATGGCCCT
CCGCGCCCACGGACGCGGTGGGCTGAAGCATGGGCCGTCGGCAGGGACCGAGACACGGCG
AGTGGTGGACGTATCTTCACGCGAGCCGGACGTCGTGCCTTAGGCGCCCTTCGAGGAAGG
CCCTCCGGACCCTTTTAACCGAGGCGCTTGCCGTCATCGGACCG
>Sparganium_fallax_KF265376
CGCAAACGACGCTCCGCCCCTCCGCCCCTTGGGCGGGCGGCGGACGCGGACAATGGCCCT
CCGCGCCCACGGACGCGGTGGGCTGAAGCATGGGCCGTCGGCAGGGACCGAGACACGGCG
AGTGGTGGACGTATCTTCACGCGAGCCGGACGTCGTGCCTTAGGCGCCCTTCGAGGAAGG
CCCTCCGGACCCTTTTAACCGAGGCGCTTGCCGTCATCGGACCG
>Styrax_suberifolius_HQ415402
AGGGAGCAATAACCAATTTCTTGTTCTATCAAGAAAAGAGGGCGTTATTGCTCCTTTACT
TTTTTTTTTCTTTTATTTATTTAGTAGTATTTTTCTTTTTTCGTTACACTAAAAAGAAAA
AGATTCTTTTGGGTAAAAATAAAAGTATTTTTGTGGATTATGGGTTGGTTCATGATTGAG
TATTGTCTTTTCGTTCTGTATTAATTTAGATTTTATATATCTTTTTCAATTTATATAACT
TTATGAAATTATTATTTTTCATTTTAAATAAAAGATAAAATTTGGAATTTTTGCTCCCTA
TTTGTATCTCATAAATTCGAATATTTATAATATATAATGTAAATAGTGGAGTAAGGGG
>Sophora_tonkinensis_GQ434960
TATCGGGGTTTTAAAGTATACGAGTTTTTAAAAAAGTAAAGGAGCGATAGAAAAAACTCT
ATTGCTCCTTTACTTTATATTTCTTTTTTTAGAAATCTTTTTTTTTTTTGTTACCTTGCT
TTCGAAGTCATATGTATTCCAAAAAGATAAAAAAAAAAGAATGTTTCCATTTCATTTTTT
GTTTATTTTATCCTATCTTAGAAGATAAAAAAGAATGATAACGAAAAAAGGGTTGAAATT
GAAGTCTAGGTAATTTTTACATAGTATAGG
>Rubus_coreanus_KU881073
CACGTCGTTGCCCCCCCCAACCCCCTCGGGAGTTGGGCGGGACGGATGATGGCCTCCCGT
GTGCTCCGTCATGCGGTTGGCATAAAAAACAAGTCCTCGGCGACTAACGCCACGACAATC
GGTGGTTGTCAAACCTCTGTTGCCTATCGTGTGCGCGTGTCGAACGAGGGCTCAATGAAC
CATGCTGCATTGATTCGTCGATGCTTTCAACG
>Rubus_coreanus_KU881074
CACGTCGTTGCCCCCCCAACCCCCTCGGGAGTTGGGCGGGACGGATGATGGCCTCCCGTG
TGCTCCGTCATGCGGTTGGCATAAAAAACAAGTCCTCGGCGACTAACGCCACGACAATCG
GTGGTTGTCAAACCTCTGTTGCCTATCGTGTGCGCGTGTCGAACGAGGGCTCAATGAACC
ATGCTGCATTGATTCGTCGATGCTTTCAACG
>Rubus_coreanus_KU881075
CACGTCGTTGCCCCCCCAACCCCCTCGGGAGTTGGGCGGGACGGATGATGGCCTCCCGTG
TGCTCCGTCATGCGGTTGGCATAAAAAACAAGTCCTCGGCGACTAACGCCACGACAATCG
GTGGTTGTCAAACCTCTGTTGCCTATCGTGTGCGCGTGTCGAACGAGGGCTCAATGAACC
ATGCTGCATTGATTCGTCGATGCTTTCAACG
>Dioscorea_esculenta_JQ260306
GACTTTTGTCTTAATGTATATGAATCGTTGAAGGAGCAATATCGAATATCTTGTTCGAGC
AAGAAGTTTGGTATTGCTCCCCCTTTCAATTTTTCCCGATAAATGATCAACTACAAAAGG
ATTTTTTTTTAGTGAACGTGTCACAGCGGATTACTCCTTTATTTTTTACATTTTTAAGAT
TGGCATTCTATGTTCAATATCTCGATCTAATAAGGTAAGAATAAATTTAAATACAATAAT
GATGAATGGAAAAAGAGAAAATCCT
>Polygonatum_acuminatifolium_KX375112
GATTTCCGTCTTAATGTATATGTATTAAGAATCGTTGAAGGAGTCATACCCAATATCTTG
TTTTCATAAGATATTGGGTATAGCTCCCTTATTTTCCAAATTAATTAACGACGAGATTTA
TTATCGTTTCTCGCATGTCTCGCGAAAGTCAGAGTAGGCGCGAATTCTCCCAATTTGTGA
CCTACCATACGATCTGTTATATAAATAGGTAAATGTTCTTTTCCATTATGAACAGCGATT
GTATGGCCAATCATTTTGGGTATAATGGTAGATGCCCGAGACCAAGTTACTATTATTTCT
TTCTCCTCCCTCATGTTGAGTTTTTCAATTTTTCTCGATAAATGATTAGCTACAAAAGGA
TTTTTTTTTAGTGAACGTGTCACAGCCGATTACTCCTTTTTTTTTACATTTTAAAGATTG
GCATTCTATGTCCAATAGAATATCTCGATCTAAGTATGAAGGTAAGAATAAATACAATAA
TGATGAATGGAAAAAAGAGAAAATCCTTTAGCTGGATAAGGG
>Lonicera_fulvotomentosa_JX669519
CGCATCGCGTCGCCCCCCCACCCCGCTTCCCACAGGGTCGCGAGCGGCGGGGGGTGCGGA
CAATGGCCTCCCGTGCCCCCGGGCGCGGCTGGCCCAAAATCGAGTCCCCGGCGGCGGACG
TCACGACGAGTGGTGGTCGTAACATTCCTCTTATCACGTCGTGCGGTTCCCCGTCGCTCG
GGCGACCGAGTGACCCTGACGCGTCGTCGTACGACGGCGCTCCGACCG
>Gentiana_occidentalis_KF533118
GACCTCGGTCTTAATCCTAGAATTCTATTATATAATTCTAATATAGGATTATTCTAATAT
AGGATTAAGAATTAAAATAAAGGAGCAATGTGGATTATTGCTCCTTTATTTTAATTCTAG
TTCGGTAAGGATTATTATTAGAAATTATTTTAAGAATATTAAAATAATCTATATTTTAAT
ATTAGTTATCAATATTGGTAACTAAGATATAAAGAAGAAAAAGAAGAATATGTTTAAAAT
GACATTACAATTATAACAAATTCTAAATAAAAAACTAGTAAAACAAAAAAATATAAAAAA
GAGTGAAAACAAAATAAAACAGTATCCAAAATGTCAAGACTAAAGAAATACAGATAGTCA
AGGG
>Cinnamomum_parthenoxylon_KU139869
CGCCACCCATCGCCCCCCCCCCCCGCGGCATTCCCATGCCCGGGGCGGGGAGCGGAGAAT
GGCCGTCCGTGCCCGAGCCCTCGGCGCGCGGTCGGCGGAAAAAGGAGGACACCGTGCGGC
GCGACACGGCGTGTGGGGGTTGAGAGGCGATCCGTCGCCGATCGTACGTCGCGCCCGCAT
TCCGCCGCGCGGATCCACCCGCGGGACCAGACCCGCCCGCAGCCGCGGGCGCTCGGAC
>Notopterygium_forbesii_KPS0153A02I
CGCATCGTGTTGCCCCTGACCACTCTCTCCTCGAGGAGATGAGCCGGGCTGGGGGCGGAT
ATTGGCCTCCCGTGCCTTGCGGCGCTGCTGGCCCAAAAGCGAGTCTCTGGCGACGGACGT
CGTGACATTTGTGGTTGTAAAAAGACCCTATTCTTTTGTCGCACGAATACCCGTCACCTA
AGCGAGCTCGATGACCCTTCTGCGCCACAAATCGTGTGCGCTCGACTG
>Valeriana_carnosa_HQ878129
CGCATCGCGTCGCCCCCCCTCCCCGCCTCCCCCTCACCGGGGCGCGGCGTGCGGCGGGGG
GCGCGGACGATGGCCTCCCGCTCCCCCATCGGTTGCGGCTGGCCCAAAACATGGTCCCCC
GGCGGCGGACGTCACGGCGAGTGGTGGTCGAATAAGCCCTCTGTTCGCGCCGTGGCCCTC
CCCGTCTTCCGGGCGGCGTATCGACCCATACGTGCTGTCCACTGGACGGCGCTCCGA
>Crataegus_pentagyna_KC174279
CGCGCCGTTGCCCCCCCTCGCCTCCCTCGGGAGCGTCGGCGGGCGGACGATGGCCTCCCG
CGCGCCACCCCGCGCGGTTGGCCCAAATGCCGAGTCCCCGGCGACGAACGCCACGACAGT
CGGTGGTTGACAAACCTCGGTTGCCTGTCGTGCGCTTTCGCCGCGGTGCGGGCGGCTCGC
GACCCTCGCGGCTCTGCTCCGGCCGAGCTCTTCAACG
>Crataegus_pentagyna_KC174278
CGCGCCGTTGCCCCCCCTCGCCTCCCTCGGGAGCGTCGGCGGGCGGACGATGGCCTCCCG
CGCGCCACCCCGCGCGGTTGGCCCAAATGCCGAGTCCCCGGCGACGAACGCCACGACAGT
CGGTGGTTGACAAACCTCGGTTGCCTGTCGTGCGCTTTCGCCGCGGTGCGGGCGGCTCGC
GACCCTCGCGGCTCTGCTCCGGCCGAGCTCTTCAACG
>Crataegus_pentagyna_KC174277
CGCGCCGTTGCCCCCCCTCGCCTCCCTCGGGAGCGTCGGCGGGCGGACGATGGCCTCCCG
CGCGCCACCCCGCGCGGTTGGCCCAAATGCCGAGTCCCCGGCGACGAACGCCACGACAGT
CGGTGGTTGACAAACCTCGGTTGCCTGTCGTGCGCTTTCGCCGCGGTGCGGGCGGCTCGC
GACCCTCGCGGCTCTGCTCCGGCCGAGCTCTTCAACG
>Crataegus_pentagyna_KC174276
CGCGCCGTTGCCCCCCCTCGCCTCCCTCGGGAGCGTCGGCGGGCGGACGATGGCCTCCCG
CGCGCCACCCCGCGCGGTTGGCCCAAATGCCGAGTCCCCGGCGACGAACGCCACGACAGT
CGGTGGTTGACAAACCTCGGTTGCCTGTCGTGCGCTTTCGCCGCGGTGCGGGCGGCTCGC
GACCCTCGCGGCTCTGCTCCGGCCGAGCTCTTCAACG
>Bupleurum_longiradiatum_f._australe_JQ975269
AAAAAGGAGCAATAACCTCTTTCTTGTTCTATCAAGAGCGCGGTATTGCTCCTTTTTTTA
TTTATTTTTAGTTATTAGTATGAGTATTTACCTAGTTTGTTTAAAAAAATTTATACAAAC
TTTTTTTTATTTTTATTGGTTCGTTCATGATTGAGTATCATATTTGAATTCTATTCTAAA
AAGTTTGGCTATCTTATTCCCAACATTTTGGGAACGATAAAAAAAATGATTTTGAATAAT
AATAAAATAAAATAAAATTTGAATAATAAAAGAG
>Eleutherococcus_gracilistylus_KPS0001A01I
CGCATCGCGTCGCCCCCCAACCATGCACTCCCTCACGGGAGTCATGACTGAGGGGCGGAT
ACTGGCCTCCCGTGTCTCACCGCGCGGTTGGCCCAAATGTGAGTCCTTGGCGACGGGCGT
CACGACAAGTGGTGGTTGTAAAAAGCCCTCTTCTCATGTCGTGCGGTGGACCGTCGCCAT
CAAAAGCTCATGTGACCCTGTTGTGCCGTCCTCGACGAGCACTCCGACCG
>Zanthoxylum_bungeanum_KPS0225A04P
ATTGAAGCGCCATCTACAAATGGATAACATTTTGATCGTTGTGTAGACGGATTTTTGAAA
ATAACGGATCAATACCGACCCCCCACGGGGGGGTCGGTATTGATCCGTTATTTAGTCGAT
TTCTTTAGTAGTTTTTTATTTACATATTTTTGTATTTTTATTTTAAGTATTTTTATGCTT
TTCTTTCTTTTCTTTGATTTAGTATGATATATTTGGTATGCACTAATACTACTAAGAAAA
TTAGAATTTTCTTAATTAGATTCTAATTTTCTAATTTTACAGTTAATTTAATAGAAAAGA
AAAGAGAAAGGTTTTAGTTTTCTGCCCTTCGATCTTCATGGATTTTCATAAGTAAGATAA
GATAAAAAAATAATGATCAATGATTGAAATGGAGATTTTTGTAGTTCAAAATTTTGTAAG
TAGCGTAGGGGCGGATGTAGCCAAGT
>Anemarrhena_asphodeloides_KPS0012A01I
CGCCTCGCGTCGCTCCGCGCACCTCGTCCCCGCACCCCGCGGGCGTCGGGTGGCGCGGAT
GCGGAGATTGGCCCCCCGTGCCTCGCGGCGCGGCGGGTCGAAGTGCGGGCCGCCGGCCGG
GTCGGACGCGGCGAGTGGTGGACGATACGCACGGCGCTGTGCGCCGCGGTCCTTGCTCTC
GGCCCAAGCGGTGCATCCTAAGGAACCCATGCCGATGGGCGCTCGTGAGCGCTCTCGGAA
CA
>Panax_quinquefolius_GQ435403
GACCCGGTCTTAGTGTATACGAGTTTTTTTGAAATAAAAAGGAGCAATAACCTCTTTCTT
GTTCTATCAAGAGGGCGGTATTGCTCCTTTTTTTATTTAGTAGTATTTGACTTACCTAGT
TTCTTTAAATAAATTTAAAAAAACGTCGTTTTATTTTTATCGGTTGGCTCATGAGTGAGT
ATCATGCTTTCGTTCTGTATTAATCATTAATCTAGAATTTAGCTACTTCTTCCCAATCTT
TATCTTTTGGGAAGTGTTTTTTAAAAAGAAAAGATAAAAATGTTGGACTTTTTACTTAGT
TAATACTTAATATTTTTATCTCGAAAATAAGAAAGATAAGAAAGAAATAATGATGAATGG
TAAAAATTTAATCTTTTGAAACGTAAGGAAAAGAATAGTAGGGG
>Astragalus_mongholicus_KJ999413
CATATCGTTGCCCGATGCCTATTGCAGTGTGATAGGAATTTTTAGGGCGAATGATGGCTT
CCCGTGAGCGTTGTTGCCTCGCGGCTGGTTGAAAATTGAGTCCTTGGTGGGGTGTGCCAT
GATAGATGGTGGTCGAGTTAGCACGAGACCCATCATGTGTACGCTCCCCATAATATGGCT
TCGATGACCCACATGCGTCTTTTGACTCTCATGACG
>Aralia_racemosa_U66919
NNNNNNNNNNNNNNNNNNNNNNNNNNNNNNNNTCATGGGAGTCGAGGCAGAGGGGCGGAT
ACTGGCCTCCCGTGTCTCACCGCGCGGTTGGCCCAAATGTGAGTCCTTGGCGACGGACGT
CACGACAAGTGGTGGTTGTAAAAAGCCTTCTTCTCATGTCGTGCGGTGACCCGTCGCCAG
CAAAAGCTCTCATGACCCTGTTCGGCCGTCCTCGACGCGCGCTCCGACCG
>Astragalus_mongholicus_KJ999411
CATATCGTTGCCCGATGCCTATTGCAGTGTGATAGGAATTTTTAGGGCGAATGATGGCTT
CCCGTGAGCGTTGTTGCCTCGCGGCTGGTTGAAAATTGAGTCCTTGGTGGGGTGTGCCAT
GATAGATGGTGGTCGAGTTAGCACGAGACCCATCATGTGTACGCTCCCCATAATATGGCT
TCGATGACCCACATGCGTCTTTTGACTCTCATGACG
>Astragalus_mongholicus_KJ999410
CATATCGTTGCCCGATGCCTATTGCAGTGTGATAGGAATTTTTAGGGCGAATGATGGCTT
CCCGTGAGCGTTGTTGCCTCGCGGCTGGTTGAAAATTGAGTCCTTGGTGGGGTGTGCCAT
GATAGATGGTGGTCGAGTTAGCACGAGACCCATCATGTGTACGCTCCCCATAATATGGCT
TCGATGACCCACATGCGTCTTTTGACTCTCATGACG
>Zanthoxylum_bungeanum_KPS0225A04I
CGCATCGTTGCCCCACCCCACCCCCTCCGGGGGCCTGGCGGTGCGGGCGGATAATGGCCT
CCCGTGCGCTCCCCGCTCGCGGTTGGCCCAAAATTTGAGTCCCTGGCGACCGGAGCCGTG
ACGATCGGTGGTGAAAACAAACCTCTCGAGCTCACGTCTCGTGCTCGGCCCCCTGTTTCG
GGACTCATAGACCCTGAAGCTCTGCGCAAGCAGCGCTCGCATCG
>Astragalus_mongholicus_KJ999415
CATATCGTTGCCCGATGCCTATTGCAGTGTGATAGGAATTTTTAGGGCGAATGATGGCTT
CCCGTGAGCGTTGTTGCCTCGCGGCTGGTTGAAAATTGAGTCCTTGGTGGGGTGTGCCAT
GATAGATGGTGGTCGAGTTAGCACGAGACCCATCATGTGTACGCTCCCCATAATATGGCT
TCGATGACCCACATGCGTCTTTTGACTCTCATGACG
>Astragalus_mongholicus_KJ999414
CATATCGTTGCCCGATGCCTATTGCAGTGTGATAGGAATTTTTAGGGCGAATGATGGCTT
CCCGTGAGCGTTGTTGCCTCGCGGTTGGTTGAAAATTGAGTCCTTGGTGGGGTGTGCCAT
GATAGATGGTGGTCGAGTTAGCACGAGACCCATCATGTGTACGCTCCCCATAATATGGCT
TCGATGACCCACATGCGTCTTTTGACTCTCA
>Crataegus_monogyna_JQ390769
GACTTTGGTCTTAATATATATGAGTTCTTGAAAGTAAAGGAGTAATAAAAAATTTCTTGT
TATATCAAGAGGTTTTTTATTGCTCCTTTACTATTTAGTTTTAGTATTTTTTTAGTTATT
ACTTAACTATTTGTTTTTGTTTTATTTGTTTTATTCTTTTTTTTTAGTAAAAAAAAAAAA
AGAATAAAGTTTTCAATTTAGGTTGTATTTTATCTTACAAGTAATGCTAAATGGCGGAAA
AATTATTAATTTGTAATACTACAGGGG
>Plantago_asiatica_KMS0166A01I
CGCATCGCGTCGCCCCCTACACCAATTTGGTGAGGGGGCGGATAATGGCATCCCGTTAGC
TCGGTTTGCCCAAAAAGGATCCCTCATCGATGGATGTCACAACCAGTGGTGGTTGAAAGA
TCATTGGTGCCGTTGTGCTTCACTCCGTCGCATGCTTGGGCATCGTTACAAAACAATGGT
GCTAACGCGCCTTCGACCG
>Plantago_asiatica_KMS0166A01P
GACTTGTTCTTAGTGTATAGGAGTTTTTGAAAATAGAATAGAGAAAATAAAGGAGCAATC
AACTCTTTCTTGTTTGATCTTTGATCAAGATAAGGAGGGGTATTGCTCCTTTATTTTCTT
TTAAATTCGTATAGTCTTTTCTTAGAAGAATCAAATCATCAAATAGTTTTCAAAATCCAA
TAAACTTAAACTACTAAAATTAAAAATGACTATACTTAGTAAGTTATAGATTCTAGTAAG
TT
>Epimedium_sagittatum_KX675080
CGCACAGCGTCGCTCCCACCATGATGCCTTTGTTCTGTTATCGGGCAACTGCAACGTGGC
TTGGGAAGCGGATATTGGCCCCCCGTACCTTTGTAGGCGCGGCCGGCCTAAAATTCGGCC
CTCGGCGACGAGCGTCACGATCAGTGGTGGTTGAATAACCCCTTTGTCATAGACCGGTAT
CGTGTTGTTTCGTCGTCTATTTGGGCCATATGGACCCTTGCGTGTCGTATAAACGACATT
CACTCTG
>Crataegus_aemula_KC861764
CACGCCGTTGCCCCCCCCGGCACCTCCCTTGGAAGCGTCGGTGAGCGGACAATGGCTTTC
AGTACATCACCACACGTGGTTGGCATAAATGTTTAGTCCCCGGCGACGAACGCCACGACA
ATCGTTGGTTGTCAAACCTCGGTTGCTTGTTGTGCACTTTCACCGAGCTCTGGGCGGCTC
ACGATGCTCACTGCTTTACTTCGGCAGAGCCTTCAACG
>Crataegus_aemula_KC861763
CACGCCGTTGCCCCCCCCGGCACCTCCCTTGGAAGCGTCGGTGAGCGGACAATGGCTTTC
AGTACATCACCACACGTGGTTGGCATAAATGTTTAGTCCCCGGCGACGAACGCCACGACA
ATCGTTGGTTGTCAAACCTCGGTTGCTTGTTGTGCACTTTCACCGAGCTCTGGGCGGCTC
ACGATGCTCACTGCTTTACTTCGGCAGAGCCTTCAACG
>Crataegus_aemula_KC861762
CACGCCGTTGCCCCCCCCGGCACCTCCCTTGGAAGCGTCGGTGAGCGGACAATGGCTTTC
AGTACATCACCACACGTGGTTGGCATAAATGTTTAGTCCCCGGCGACGAACGCCACGACA
ATCGTTGGTTGTCAAACCTCGGTTGCTTGTTGTGCACTTTCACCGAGCTCTGGGCGGCTC
ACGATGCTCACTGCTTTACTTCGGCAGAGCCTTCAACG
>Alpinia_hainanensis_KMS0007A02I
GCATCGTCGCCTTTGCTCCTTGCTCTGTCGGTGCCAAGCGCGGAAATTGGCCTCGTGTGC
CCTCGGGCACAGTCGGCTGAAGAGTGGGTAATCCGCAGTCGTCGGGCGCGATGGGTGTTG
GTCGCCCTGTGCGTGAACTGAACGTCGTCCCCGTCGTGTTGAGATGAGTCCTCAAGAGAC
CCTGTGTGATAGCGGCGTCGCATAAAAGCGTCGTGTCCATCAAATTG
>Crataegus_aemula_KC861760
CACGCCGTTGCCCCCCCCGGCACCTCCCTTGGAAGCGTCGGTGAGCGGACAATGGCTTTC
AGTACATCACCACACGTGGTTGGCATAAATGTTTAGTCCCCGGCGACGAACGCCACGACA
ATCGTTGGTTGTCAAACCTCGGTTGCTTGTTGTGCACTTTCACCGAGCTCTGGGCGGCTC
ACGATGCTCACTGCTTTACTTCGGCAGAGCCTTCAACG
>Styrax_tonkinensis_AF327464
CACATCACCCTGTGCCCTCCCAGAACTCCTTTTGGCATCTGGTGTTTGGGGCGTGGTATA
TTGGCCCCCCGTGCTCTATGGAGCGCGGTCGGCCTAAAATGACGCACATGACATCTGTCG
ACACAGAACAGTGGTTGGCGATTAGTCGTTACTATCCTGTGGTGTCGCTTGCGGTGTCGG
TTGTTTTGTAGACCCAGAGTGCCGTTGCAACGGTGCCTTGG
>Dictamnus_dasycarpus_KMS0075A02I
CGCATCGTTGCCCCACCCCATCCCCTCGGGGCCATGGTGGTGTGGGCGGAAAATGGCCTC
CCGTGGGCTATTCGCTTGCGGTTGGCCGAAAAATGAGTCATCGGCGACCGAAGCCGCGAC
GATCGGTGGTGAAAACAAGCCTCTCGAGCTCCCGTCGCGTGCCCGTGTCGACGAAATAGT
GCTCAAGGACCCTGACGCTCCGCGTAAGCGGCGCTCGCATCG
>Styrax_tonkinensis_AF327463
CACATCACCCTGTGCCCTCCCAGAACTCCTTTTGGCGTCTGGTGTTTGGGGCGTGGTATA
TTGGCCCCCCGTGCTCTATGGAGCGCGGTCGGCCTAAAATGACGCACATGACATCTGTCG
ACACAGAACAGTGGTTGGCGATTAGTCGTTACTATCCTGTGGTGTCGCTTGTGGTGTCGG
TTGTTTTGTAGACCCAGAGTGCCGTTGCAACGGTGCCTTGG
>Lonicera_japonica_JX682899
CGCATCGCGTCGCCCCCCCGCCCCGCCTCCCACAGGGTCGCGAGCGGCGGGGGGCGCGGA
CAATGGCCCCCCGTGCCCCCGGGCGCGGCCGGCCCAAAATCGAGTCCCCGGCGGCGGACG
TCACGACGAGTGGTGGTCGTAACATTCCTCTTATCGCGTCGTGCGGTTCCCCGTCGCCCG
GGCGACCGAGTGACCCTGACGCGCCGTCGTACGACGGCGCTCCGACCG
>Lonicera_japonica_JX682898
CGCATCGCGTCGCCCCCCCGCCCCGCCTCCCACAGGGTCGCGAGCGGCGGGGGGCGCGGA
CAATGGCCCCCCGTGCCCCCGGGCGCGGCCGGCCCAAAATCGAGTCCCCGGCGGCGGACG
TCACGACGAGTGGTGGTCGTAACATTCCTCTTATCGCGTCGTGCGGTTCCCCGTCGCCCG
GGCGACCGAGTGACCCTGACGCGCCGTCGTACGACGGCGCTCCGACCG
>Vitex_trifolia_KPS0222A03I
CGCATCGCGTCGCCCCCCCTCCTGCGCGTCGCGCTCGCGATGGGGGGGCGGAGACTGGCC
TCCCGTGCCCCTCGGCGCGGCTGGCCCAAATGCGATCCCTCGGCGACGCACGTCACGACC
AGTGGTGGTTGATCTCAACTCGCGTGCTGTTGTGCGGCGCGGCGTCGTCCGCGGCGGAGT
CAACGATGACCCAACGGCGCATTGCGCCTTCGACCG
>Trichosanthes_kirilowii_KX674844
CGCATCGCTGCCCCCCCAACGCAACCCCCACTCGGGTTCGTTGCGCAGGTGGGGGCACAC
GCTGGCCTCCCGTGCGCACCGTCGCGCGGATGGCTTAAATTCGAGTCCTCGGCGCCTGTC
GTCGCGACACTACGGTGGTTGATCCAGCCTCGGTACCGCGTCGCGACCTCAGCCCGCGCA
CCTCCTCCTTGCGAGCGAGGACTCCCATGCCGACCCTCTGAACGTCGTCCCCAAAGACGA
TGCTCTCGACG
>Aconitum_septentrionale_KY417328
CACACAGCGTCGCACCCCTCCAACAAGGTTTGTTGGGGAGCGGATATTGGCCCCCCGGGC
CCTTGCAGGCACGGTCGGCACAAATGTTGGTCCCCGACAACGAGCGTCGCGGTCAGTGGT
GGTTGTATTTCTCATCCTCCAAAGACATCAAGACGCGTCGTCCTCGTTGCTTGTTGGGAC
GCATCCACCCTATGGAGCCGTTTTGCGCGGC
>Platycladus_orientalis_KMS0215A03I
CACTCCAAAATCGCCCTCCTTCGCGAGGAGCGCAGATGGCCGTCCGTGTCCGCAAGTGGG
GCGGTCGGCTGAAATGAGCACGGGGTCCGTCGATCCGTCGCGACGAGCGGTGGCTCCCAA
AGGCCGGCGTTGGTTTGTGCGGATCGAGCGACGCCTCGTGATGAACTTTGTTTTGGGTGA
AGCGGCCCGCCACGGTGCGGGCGTGCCTCACCTAACATCG
>Fritillaria_delavayi_KPS0097A02I
CGCCTTGTTTCGCTCCGTGCCCAATGTCCCTTCGGGTGCGGTCACGGATGCGGAGATTGG
CCCCCCGTGCCTCGTGTGCGGCGGGCTTAAGCGCGGGCTGTCGGCGCCGGGATGGGCACG
ACGAGTGGTGGACGGAGCACCAGCAGGATGTTGTGGCCCCCCGTCGCCTTAAGGGGCTCA
AGAGACCCGGACCGGGCGAGCCGTGCTCCGTACGAGGAGGGCGTGCCGTCTCGCAATG
>Phellodendron_chinense_KPS0163A01I
CGCATCGCTGCCCCACCCCACCCCCGCCCCGGGGGCCTGGCGGTGTGGGCGGAAAATGGC
CTCCCGTGCGCTCCCCGCTCGCGGTTGGCCCAAATTCGAGTCCTCGGCGACCGGAGCCGC
GGCGATCGGTGGTGAAAACAAGCCTCTCGAGCTCACGCCGCGAGCCCGTGTCTTCCTTTT
CGGGACTCAGGGACCCTGACGCTCCGCGCGAGCGGCGCTCGCATCG
>Rubus_crataegifolius_KU881077
CACGTCGTTGCCCCCCCAACCCCCTCGGGAGTTGGGCGGGACGGATGATGGCCTCCCGTG
TGCTCCGTCATGCGGTTGGCATAAAAAACAAGTCCTCGGCGACTAACGCCACGACAATCG
GTGGTTGTCAAACCTCTGTTGCCTATCGTGCGCGTGTGTCGAACGAGGGCTCAACGAACC
ATACTGTATCGATTCGTCGATGCTTTCAACG
>Plantago_asiatica_KPS0166A03P
GACTTGTTCTTAGTGTATAGGAGTTTTTGAAAATAGAATAGAGAAAATAAAGGAGCAATC
AACTCTTTCTTGTTTGATCTTTGATCAAGATAAGGAGGGGTATTGCTCCTTTATTTTCTT
TTAAATTCGTATAGTCTTTTCTTAGAAGAATCAAATCATCAAATAGTTTTCAAAATCCAA
TAAACTTAAACTACTAAAATTAAAAATGACTATACTTAGTAAGTTATAGATTCTAGTAAG
TT
>Dioscorea_banzhuana_JQ260304
GACTTTTGTCTTAATGTATATGAATCGTTGAAGGAGCAATATCCAATATCTTGTTCGAGC
AAGAAGTTTGGTATTGCTCCCCCCTTTTTTTTAGTGAACGTTTCACAGTGGATTACTCCT
TTATTTTTTACTTACATTTTAAAGATTGGCATTCTATGTTCAATATCTCGATCTAATAAG
GTAAGAATAAATATAAATACAATAATGATGAATGGAAAAAAGAGAAAATCCT
>Gentiana_occidentalis_KF544730
CGCATCGCGTCGCCCCCCAACACCGTGCATGAAATCGTGCCGGTCGTCGGAGGGGCGGAT
ATTGGCTTCCCGTGCTCCGGTGCGGCTAGCCTAAATGCAAGTCCCTTGCGACGGACACGA
CGACAAGTGGTGGTTGATTTACTCAACTAAGGTGCTGTCGCGCGCTGCCCCGTCGGATGA
GGAGACTTACTTGACCCTGATGCATACGTCGTCACGACGTCTGCCACGACCG
>Alpinia_galanga_KF304304
ATAGCGATTGTATGGCCAATCATTGTGGGTATAATGGTAGATGCCCGAGACCAAGTTACT
ATTATTTCTTTCTCTTCCCTCGTGTTGAGTTTTTCTATTTTTGCCGATAAATGATTAGCT
ACAAAAGGGTTTTTTTTTAGTGAACGTGTCATGTCACAGTGTATTACTCCTTTTTTTTTT
ACATTCTTTATTTTAAAGATTGGCATTCTATGTCCAATATCTTGAATATCTCGATCTAAG
TTAAGTATAGAGGTCAGAATAAATACAATAATGATGAATG
>Alpinia_galanga_KF304305
ATAGCGATTGTATGGCCAATCATTGTGGGTATAATGGTAGATGCCCGAGACCAAGTTACT
ATTATTTCTTTCTCTTCCCTCGTGTTGAGTTTTTCTATTTTTGCCGATAAATGATTAGCT
ACAAAAGGGTTTTTTTTTAGTGAACGTGTCATGTCACAGTGTATTACTCCTTTTTTTTTT
ACATTCTTTATTTTAAAGATTGGCATTCTATGTCCAATATCTTGAATATCTCGATCTAAG
TTAAGTATAGAGGTCAGAATAAATACAATAATGATGAATG
>Alpinia_galanga_KF304306
ATAGCGATTGTATGGCCAATCATTGTGGGTATAATGGTAGATGCCCGAGACCAAGTTACT
ATTATTTCTTTCTCTTCCCTCGTGTTGAGTTTTTCTATTTTTGCCGATAAATGATTAGCT
ACAAAAGGGTTTTTTTTTAGTGAACGTGTCATGTCACAGTGTATTACTCCTTTTTTTTTT
ACATTCTTTATTTTAAAGATTGGCATTCTATGTCCAATATCTTGAATATCTCGATCTAAG
TTAAGTATAGAGGTCAGAATAAATACAATAATGATGAATG
>Salvia_roemeriana_DQ667211
CGCATCGCGTCGCCCCCCATCCATGCGCACAGCGCTGGTTGTAGGGGCGGATATTGGCCT
CCCGTGTGCCTCGGTGCGCGGCTGGCCCAAATGCGATCCCTCGGCGACTCATGTCACGAC
AAGTGGTGGTTGAACTCTCAATCTCGCGCGTCGTCGTGCCACTGCGTCGTCCGTTTGGGC
ATCTATCACGACCCAACGGTGTTGGTGCCTCTTGGCGCCCCACCTTCGACCG
>Notopterygium_forbesii_KMS0153A02I
CGCATCGTGTTGCCCCTGACCACTCTCTCCTCGAGGAGATGAGACGGGCTGGGGGCGGAT
ATTGGCCTCCCGTGCCTTGCGGCGCTGCTGGCCCAAAAGCGAGTCTCTGGCGACGGACGT
CGTGACATTTGTGGTTGTAAAAACACCCTATTCTTTTGTCGCACGAATACCCGTCACCTA
AGCGAGCTCGATGACCCTTCTGCGCCACAAATCGTGTGCGCTCGACTG
>Lonicera_xylosteum_KU673288
GACCCGGTCTTAGTGTATACGAGTTTTAAAAAATAAAAAAGAAGCAATAATCCCCCTCTT
GTTTTATCAAGAGGGCACCATTGCTTCTTTTTTATTTAACAGTTACCTATTTTCTTTCAA
GAAAAATAGTCAATCTTCTTATTTTTAGGGGTGGGTCATGATTGTGTTTTGGGCTTTCAT
TTTTTATTCTGTATGAAAAATCTTTATATCCTCTAAAATAAAAATAAAAGAAAAACTGTT
GGAATTTTTTTGCTGACTTCTCTATAATTGTACTTGAGAAAAAAGAAAGAAAAATCATGA
ATGGCTGAACTAGGAACTAATAGGTAGGGG
>Angelica_pseudoselinum_EU418379
CGCATCGTATTGCCCACAAACCACTCACACCTGAGAAGGTGTGCCGGTTTGGGGCGGAAA
TTGGCCTCCCGTACCTTGTCGTGCGGTTGGCGGAAAAACGAGTCTCCGGCGATGGACGTC
GCGACATCGGTGGTTGTAAAAGACCCTCTTGTCTTGTCGTGCGAATCCTCGTCATCTTAG
CGAGCTCCAGGACCCTTAGGCAGCACATACTCTGTGCGCTTCGA
>Kalopanax_septemlobus_KPS0121A02I
CGCATCGCGTCGCCCCCCAAGCCCGCACTCCCTCATGGGAGTCGTGGCGGAGGGGCGGAT
ACTGGCCTCCCGTGTCTCACCGTGCGGTTGGCCCAAATGCGAGTCCTTGGCGACGGACGT
CACGACAAGTGGTGGTTGTAAAATGCCCTATTCTCCTGTCGTGCGGTTACCCGTTGCCAT
CAAAAGCTCCCGTGACCCTGTTGTGCCGTCCTCGACGCGCACTCCGACCGCGA
>Aconitum_carmichaelii_KPS0179A03I
CACACAGCGTCGCACCCCGTCAACCAAGTTGTCGGGGAGCGGAGATTGGCCCCCCGGGCC
CCTGCGGGCACGGTCGGCACAAATGTTTGTCCCCGGCGGCGAGCGTCGCGGTCAGTGGTG
GTTGTATTTCTCATCCTCCAAAGACATCAAGACGCGTCGTCCTCGTTGCACGTTGGGACA
CATCGACCCCAAGGAGCCGCTTCGCGCGGCATTCACCCTG
>Terminalia_brachystemma_JX840496
CGCATCGCGTTGCGTCCAAACCCTTCGCCCTTCGGACGTTGCGGTGATGGTCTGGATGCG
GAAGCTGGCCTCCCGTGGCCACGAGCCACGGATGGCCCAAACACGTGCTAGGGAAGCGAA
GCGCCACGGCATTCGGTGGTTGATCCAAGCCCCAGAAGCAGTGCCGGCGGTGGCCGCATC
TGCCCCTAGCCGACGACCCTAAACGTTAACCAACG
>Ophiopogon_japonicus_KMS0130A01I
CGCCTCGCGTCGCTCCGTGCACCCCGTCCCGATGAGGCGGCGGGTGCGGATGCGGAGATT
GGCCCCCCGTGCCTGACGGCGCGGCGGGTCGAAGTGCGTACCGCCGGTCGGGACGGACGC
GGCGAGTGGTGGACGGACACGTACGGCGCTGAACGTCGCCTCCGCCCCCCGGCCACGGCG
GTACATGCAAGGAACCCACGCCGAGCATCCCTCGGAACA
>Schisandra_grandiflora_KP689673
CGCTTTGCGTCGCTCCCCTCCCTCCCATTCTCCTTTTTTGGTGTATGGTGTTTGCGAGGA
GCGGATATTGGCTGCCCGTGCCATGTTTGTGCGGTCGGCCGAAAGATGGGCCCCTGGTGT
GTTGTGACACGACGAGTGGTGGTCAAATGCCCTTCTCACCGCGTGGGACGTCGAGTCGCA
TTCCTTGTGGCTCTTGGGACTCTTGGAGCCGCTTCGCGGCAACCAGCA
>Schisandra_grandiflora_KP689672
CGCTTTGCGTCGCTCCCCTCCCTCCCATTCTCCTTTTTTGGTGTATGGTGTTTGCGAGGA
GCGGATATTGGCTGCCCGTGCCATGTTTGTGCGGTCGGCCGAAAGATGGGCCCCTGGTGT
GTTGTGACACGACGAGTGGTGGTCAAATGCCCTTCTCACCGCGTGGGACGTCGAGTCGCA
TTCCTTGTGGCTCTTGGGACTCTTGGAGCCGCTTCGCGGCAACCAGCA
>Schisandra_grandiflora_KP689674
CGCTTTGCGTCGCTCCCCTCCCTCCCATTCTCCTTTTTTGGTGTATGGTGTTTGCGAGGA
GCGGATATTGGCTGCCCGTGCCATGTTTGTGCGGTCGGCCGAAAGATGGGCCCCTGGTGT
GTTGTGACACGACGAGTGGTGGTCAAATGCCCTTCTCACCGCGTGGGACGTCGAGTCGCA
TTCCTTGTGGCTCTTGGGACTCTTGGAGCCGCTTCGCGGCAACCAGCA
>Ipomoea_wightii_KR735417
GGACTCGGTCTTAGTGTATAGGAGTTTTTGAAAATAAAGGAGCAATAATCACTTTCTTGT
TCTAAACAAGATGGGGTATTGCTCCTTTATTTCTATTTATTTTTTTATTCAATTTTATTC
AATTTTCTAATCAAAAAATTTAGGTTTTTCTTTGGAAATTAAGTTAAAATAAGGTAAAGA
ACATAATTTTCAAAATTCATATTGAATCTAATTTTATTTCAAATTTGAATAAAATTTAAT
TAAAAAAATAGTTAAAATATATATTTTTTAGATTTTCTAAAATAGAAAGAATTCTAAATT
ATACTAGATATAGATAAATATATATAATTTCGAA
>Epimedium_wushanense_KMS0087A02I
CGCACAGCGTCGCTCCCACCATGATGCCTTTGTTCTGTTATCGGGCAACTGCAACGTGGC
TTGGGAAGCGGATATTGGCCCCCCGTACCTTTGTAGGCGCGGTCGGCCTAAAATTCGGCC
CTCGGCGACGAGCGTCACGATCAGTGGTGGTTGAATAACCCCTTTGTCATAGACCGGTAT
CGTGTTGTTTCGTCGTCTATTTGGGCCATATGGACCCTTGCGTGTCGTATAAACGACATT
CACTCTG
>Epimedium_wushanense_KMS0087A02P
TGTTGAGGCTCCATCTACAAATGGCTAAGACGTAGGTCTTTTTCTATTCAAGTAATTGAA
TAATTAAACTTGCACAAGAACGACCCGCCCTTTTGTAATTGTAAAGAGGTTGGGTCGTTC
TTGTGCATTGAATATTTTTTGCTTCAAACTCACATAGGCATTTTTTTGCTTTTTCAGGAA
AAGTAAAAAAAGCATTACTATACTATAACTACCGGATTCATTCTAGATTATCCTAATGTT
GTATATCTTCGTCAAAATTGTTTCTAATAATTTTTTTATCAAATTAAAGTGAAAGTTCAC
TAATTCGTATTAGTGTATTGTTTTCGAATGAATAGTCTGCCAATTTTTTTTTTACTTTTC
AAAAAAGTATAAAGAAAAATGAAATGAAAAAAGTCATGTAATACTAAGTAGAGTGGTAGA
GTGGAAATTTCATTCTTTTGGGTTAAGAAGTTGAGAAATTAAAGGGG
>Pueraria_montana_var._lobata_KMS0183A02I
CACATCGTTACCCCAACGCAAACAGACGTTCCCACACGACGGCCGTTGCGTAGTAGGGTG
CACGCTGACCTCCCGCGAGCGGCGTCTCGCGGTTGGTTGAAAATCGAGTTCGCGGCCGAG
CACGCCGTGATAAAATGGTGGATGAGCAACGCTCGAGACCAATCACGCGCTGCGACTCGG
TCCGCGAAGGACTCCCTGATCGATGACGACCCTACAGTGCGCCTCCTCTCCGGAGACGCT
CTCTACG
>Zanthoxylum_schinifolium_KMS0226A01I
CGCATCGTTGCCCCGCCCCACCCCCGCCCGGGGGCTTGGCGGCGAGGGCGGATAATGGCC
TCCCGTGCGCTCCCCGCTCGCGGTTGGCCCAAATTCGAGTCCCCGGCGACCGGAGCCGCG
ACGATCGGTGGTGAAAACAAACCTCTCGAACACACGTCGCGTGCCCGGCTCTCCGTTTCG
AGACTCAGGGACCCTGACGCTCCGCGCGAGCGGCGCTCGCATCG
>Morinda_brevipes_JN045480
CACATTCGTGTTATTGTATAGGAGTTATTGAAAAATAAAGTAGCAATAAGGACCTCTTAT
TGCTACTTTATTTTTATTTTCTTTTTATTTTGTTTAGTATTTTACTATTTAAAATGAATT
TCTAATGATTTCATTTATAATTTCTATTTTTTTATATTTATACTACTTTTATACTACTAG
ACGTACCTAAAATAGAGAATTCTAGATTTTAAGAATTTTTAAAGAAAGGAAAATGTTCGA
AATGGAATTTTATGAATGAAATATTAAAACATTAAAAATTAGAGTAGGG
>Rosa_kwangtungensis_KM353116
CACGTCGTTGTCGGGAGTTGGATGGGACGGATGATGGCCTCCCGTGTGCTCAGTCACGCG
GTTGGCATAAATACCAAGTCCTCGGCGACCAACGCCACGACAATCGGTGGTTGTCAAACC
TCGGTTTCCTGTCGTGCGCGTCTGTTGATCGAGTGCTTTCTCAAACAATGCGTGTCGATC
CGTCGATGCTTTCAAC
>Rosa_kwangtungensis_KM353117
CACGTCGTTGTCGGGAGTTGGATGGGACGGATGATGGCCTCCCGTGTGCTCAGTCACGCG
GTTGGCATAAATACCAAGTCCTCGGCGACCAACGCCACGACAATCGGTGGTTGTCAAACC
TCGGTTTCCTGTCGTGCGCGTCTGTTGATCGAGTGCTTTCTCAAACAATGCGTGTCGATC
CGTCGATGCTTTCAAC
>Salvia_pauciflora_KC473200
GTTATGCATGAACGTAATGCTCATAACTTCCCTCTAGACCTAGCTGCTATCGAAGCTCCA
ACAAATGGCTAAGACTTGTTTGTAGTGTGTAGGAGTTTTTGAAAATAGAATAGATAAACA
TAAGGAGCAATAAACCCTCTTTTGATAGAACAAGTAAAGGGTTTATTGCTCCTTTATTTT
CTTTTCAATTAGGGATCCTTTTCTATATTTTCTACTAGTATTGGACTTACCTATAATTAT
TCTTTCCATTAGATAGAGAATAAAGAAAGAAGATAAAAAAAATGATTGAAATTCTATCTT
TTGTTTTACAATTTCTAAAAAAATTTCAATTGAAAAAGTAAATAAATAGAAAAATTATAA
ATATCATTTTATAGTAGAGGG
>Salvia_pauciflora_KC473201
GTTATGCATGAACGTAATGCTCATAACTTCCCTCTAGACCTAGCTGCTATCGAAGCTCCA
ACAAATGGCTAAGACTTGTTTTTAGTGTGTATGAGTTTTTGAAAATAGAATAGATAAACA
TAAGGAGCAATAAACCCTCTTTTGATAGAACAAGTAAAGGGTTTATTGCTCCTTTATTTT
CTTTTCAATTAGGGATCCTTTTCTATATTTTCTACTAGTATTGGACTTACCTATAATTAT
TCTTTCCATTAGATAGAGAATAAAGAAGGAAGATAAAAAAAATGATTGAAATTCTATCTT
TTGTTTTACAATTTCTAAAAAAATTTCAATTGAAAAAGTAAATAAATAGAAAAATTATAA
ATATCATTTTATAGTAGAGGG
>Aconitum_longecassidatum_KY417302
CACACAGCGTCGCACCCCTCCAACAAGGTTTGTTGGGGAGCGGATATTGGCCCCCCGGGC
CCTTGCGGGCACGGTCGGCACAAATGTTGGTCCCCGACAACGAGCGTCGCGGTCAGTGGT
GGTTGTATTTCTCATCCTCCAAAGACATCAAGACGCGTCGTCCTCGTTGCTCGTTGGGAC
GCATTCACCCTATGGAGCCGTTTTGCGCGGC
>Rosa_kwangtungensis_KM353118
CACGTCGTTGTCGGGAGTTGGATGGGACGGATGATGGCCTCCCGTGTGCTCAGTCACGCG
GTTGGCATAAATACCAAGTCCTCGGCGACCAACGCCACGACAATCGGTGGTTGTCAAACC
TCGGTTTCCTGTCGTGCGCGTCTGTTGATCGAGTGCTTTCTTAAACAATGCGTGTCGATC
CGTCGATGCTTTCAAC
>Rosa_kwangtungensis_KM353119
CACGTCGTTGTCGGGAGTTGGATGGGACGGATGATGGCCTCCCGTGTGCTCAGTCACGCG
GTTGGCATAAATACCAAGTCCTCGGCGACCAACGCCACGACAATCGGTGGTTGTCAAACC
TCGGTTTCCTGTCGTGCGCGTCTGTTGATCGAGTGCTTTCTTAAACAATGCGTGTCGATC
CGTCGATGCTTTCAAC
>Gentiana_acaulis_KF544473
CGCATCGCGTCGCCCCCCAACACCGTGCATGAAATCGTGCAGGTCGTCGGAGGGGCGGAT
ATTGGCTTCCCGTGCTCCGGTGCGGCTAGCCTAAATGCAAGTCCCTTGCGACGGACACGA
CGACAAGTGGTGGTTGATTTACTCGACTAAGGTGCTGTCGCRCGCTGCCCCGTCGGATGA
GGAGACTTACTTGACCCTGATGCATACGTCGTCACGACGTCTGCCACGACCG
>Gentiana_acaulis_KF544472
CGCATCGCGTCGCCCCCCAACACCGTGCATGAAATCGTGCAGGTCGTCGGAGGGGCGGAT
ATTGGCTTCCCGTGCTCCGGTGCGGCTAGCCTAAATGCAAGTCCCTTGCGACGGACACGA
CGACAAGTGGTGGTTGATTTACTCGACTAAGGTGCTGTCGCRCGCTGCCCCGTCGGATGA
GGAGACTTACTTGACCCTGATGCATACGTCGTCACGACGTCTGCCACGACCG
>Croton_tiglium_KMS0068A03I
CGCAGCATCGCTCCCAACCCATTGGGGTGCGGAATATGGCCTCCCGTGCGATTCTCTCCC
GCGGTTGGCCTAAAAGAATGGTCCTCGGCTGCAAATGCCGCGATAATCGGTGGTTGCAAG
GCCCTCGGACACAGTCGCGCGCGCACGTATGCCTTTGGATAACGAGACCCCTCTGCGTCC
GCGTCCTTCGCGGCACGCTCACATCG
>Gentiana_acaulis_KF544470
CGCATCGCGTCGCCCCCCAACACCGTGCATGAAATCGTGCAGGTCGTCGGAGGGGCGGAT
ATTGGCTTCCCGTGCTCCGGTGCGGCTAGCCTAAATGCAAGTCCCTTGCGACGGACACGA
CGACAAGTGGTGGTTGATTTACTCGACTAAGGTGCTGTCGCACGCTGCCCCGTCGGATGA
GGAGACTTACTTGACCCTGATGCATACGTCGTCACGACGTCTGCCACGACCG
>Gentiana_acaulis_KF544477
CGCATCGCGTCGCCCCCCAACACCGTGCATGAAATCGTGCAGGTCGTCGGAGGGGCGGAT
ATTGGCTTCCCGTGCTCCGGTGCGGCTAGCCTAAATGCAAGTCCCTTGCGACGGACACGA
CGACAAGTGGTGGTTGATTTACTCGACTAAGGTGCTGTCGCGCGCTGCCCCGTCGGATGA
GGAGACTTACTTGACCCTGATGCATACGTCGTCACGACGTCTGCCACGACCG
>Gentiana_acaulis_KF544476
CGCATCGCGTCGCCCCCCAACACCGTGCATGAAATCGTGCAGGTCGTCGGAGGGGCGGAT
ATTGGCTTCCCGTGCTCCGGTGCGGCTAGCCTAAATGCAAGTCCCTTGCGACGGACACGA
CGACAAGTGGTGGTTGATTTACTCGACTAAGGTGCTGTCGCRCGCTGCCCCGTCGGATGA
GGAGACTTACTTGACCCTGATGCATACGTCGTCACGACGTCTGCCACGACCG
>Gentiana_acaulis_KF544475
CGCATCGCGTCGCCCCCCAACACCGTGCATGAAATCGTGCAGGTCGTCGGAGGGGCGGAT
ATTGGCTTCCCGTGCTCCGGTGCGGCTAGCCTAAATGCAAGTCCCTTGCGACGGACACGA
CGACAAGTGGTGGTTGATTTACTCGACTAAGGTGCTGTCGCGCGCTGCCCCGTCGGATGA
GGAGACTTACTTGACCCTGATGCATACGTCGTCACGACGTCTGCCACGACCG
>Gentiana_acaulis_KF544474
CGCATCGCGTCGCCCCCCAACACCGTGCATGAAATCGTGCAGGTCGTCGGAGGGGCGGAT
ATTGGCTTCCCGTGCTCCGGTGCGGCTAGCCTAAATGCAAGTCCCTTGCGACGGACACGA
CGACAAGTGGTGGTTGATTTACTCGACTAAGGTGCTGTCGCGCGCTGCCCCGTCGGATGA
GGAGACTTACTTGACCCTGATGCATACGTCGTCACGACGTCTGCCACGACCG
>Gentiana_acaulis_KF544479
CGCATCGCGTCGCCCCCCAACACCGTGCATGAAATCGTGCAGGTCGTCGGAGGGGCGGAT
ATTGGCTTCCCGTGCTCCGGTGCGGCTAGCCTAAATGCAAGTCCCTTGCGACGGACACGA
CGACAAGTGGTGGTTGATTTACTCGACTAAGGTGCTGTCGCRCGCTGCCCCGTCGGATGA
GGAGACTTACTTGACCCTGATGCATACGTCGTCACGACGTCTGCCACGACCG
>Gentiana_acaulis_KF544478
CGCATCGCGTCGCCCCCCAACACCGTGCATGAAATCGTGCAGGTCGTCGGAGGGGCGGAT
ATTGGCTTCCCGTGCTCCGGTGCGGCTAGCCTAAATGCAAGTCCCTTGCGACGGACACGA
CGACAAGTGGTGGTTGATTTACTCGACTAAGGTGCTGTCGCRCGCTGCCCCGTCGGATGA
GGAGACTTACTTGACCCTGATGCATACGTCGTCACGACGTCTGCCACGACCG
>Prunus_serotina_DQ006222
GACTTTGGTCTTAGTATATACGAGTTCTTGAAAGTAAAGGAGCAATACCAAACCTCTTGA
TATAACAAGAAATTTGGCATTGCTCCTTTACTATTTAGTTTAGTATTTTTTTTTATTTAC
TATTTTTTTTATTTACTACTTAATTACTATATTGTTCTATATTTTTTTTTAGTTAATTTA
CTACAAAATTTAATTAAAATATTAAAAGTTTCAGTTTATGTTGTATTTTATCTTACAAGT
AATTATAAATGGTGTAAATATTTGTAATAGTACAAGGG
>Dioscorea_deltoidea_JQ260277
GACTTTTGTCTTAATGTATATGAATCGTTGAAGGAGCAATATCCAATATCTTGTTTGAGC
AAGAAGTTTGGTATTGCTCCCCCCTTTTTTTTGTTTGTTTGATTTAACTGTGTGTATTGT
ATACCGCAAGACAGAAGACAGTGGATTACTCCTTTATTTTTTACTTACATTTTAAAGATT
GGCATTCTATGTTCAATATCTCGATCTAATAAGGTAAGAATAAATATAAATACAATAATG
ATGAATGGAAAAAAGAGAAAATCCT
>Gentiana_acaulis_KU674234
GACCTCGGTCTTAATCCTAGAATTCTATTATATAATTCTAATATAGGATTATTCTAATAT
AGGATTAAGAATTAAAATAAAGGAGCAATGTGGATTATTGCTCCTTTATTTTAATTCTAG
TTCGGTAAGGATTATTATTAGAAATTATTTTAAGAATATTAAAATAATCTATATTTTAAT
ATTAGTTATCAATATTGGTAACTAAGATATAAAGAAGAAAAAGAAGAATATGTTTAAAAT
GACATTACAATTATAACAAATTCTAAATAAAAAACTAGTAAAACAAAAAAATATAAAAAA
GAGTGAAAACAAAATAAAACAGTATCCAAAATGTCAAGACTAAAGAAATACAGATAGTCA
AGGG
>Gentiana_acaulis_KU674235
GACCTCGGTCTTAATCCTAGAATTCTATTATATAATTCTAATATAGGATTATTCTAATAT
AGGATTAAGAATTAAAATAAAGGAGCAATGTGGATTATTGCTCCTTTATTTTAATTCTAG
TTCGGTAAGGATTATTATTAGAAATTATTTTAAGAATATTAAAATAATCTATATTTTAAT
ATTAGTTATCAATATTGGTAACTAAGATATAAAGAAGAAAAAGAAGAATATGTTTAAAAT
GACATTACAATTATAACAAATTCTAAATAAAAAACTAGTAAAACAAAAAAATATAAAAAA
GAGTGAAAACAAAATAAAACAGTATCCAAAATGTCAAGACTAAAGAAATACAGATAGTCA
AGGG
>Gentiana_acaulis_KU674236
GACCTCGGTCTTAATCCTAGAATTCTATTATATAATTCTAATATAGGATTATTCTAATAT
AGGATTAAGAATTAAAATAAAGGAGCAATGTGGATTATTGCTCCTTTATTTTAATTCTAG
TTCGGTAAGGATTATTATTAGAAATTATTTTAAGAATATTAAAATAATCTATATTTTAAT
ATTAGTTATCAATATTGGTAACTAAGATATAAAGAAGAAAAAGAAGAATATGTTTAAAAT
GACATTACAATTATAACAAATTCTAAATAAAAAACTAGTAAAACAAAAAAATATAAAAAA
GAGTGAAAACAAAATAAAACAGTATCCAAAATGTCAAGACTAAAGAAATACAGATAGTCA
AGGG
>Gentiana_acaulis_KU674237
GACCTCGGTCTTAATCCTAGAATTCTATTATATAATTCTAATATAGGATTATTCTAATAT
AGGATTAAGAATTAAAATAAAGGAGCAATGTGGATTATTGCTCCTTTATTTTAATTCTAG
TTCGGTAAGGATTATTATTAGAAATTATTTTAAGAATATTAAAATAATCTATATTTTAAT
ATTAGTTATCAATATTGGTAACTAAGATATAAAGAAGAAAAAGAAGAATATGTTTAAAAT
GACATTACAATTATAACAAATTCTAAATAAAAAACTAGTAAAACAAAAAAATATAAAAAA
GAGTGAAAACAAAATAAAACAGTATCCAAAATGTCAAGACTAAAGAAATACAGATAGTCA
AGGG
>Gentiana_acaulis_KU674230
GACCTCGGTCTTAATCCTAGAATTCTATTATATAATTCTAATATAGGATTATTCTAATAT
AGGATTAAGAATTAAAATAAAGGAGCAATGTGGATTATTGCTCCTTTATTTTAATTCTAG
TTCGGTAAGGATTATTATTAGAAATTATTTTAAGAATATTAAAATAATCTATATTTTAAT
ATTAGTTATCAATATTGGTAACTAAGATATAAAGAAGAAAAAGAAGAATATGTTTAAAAT
GACATTACAATTATAACAAATTCTAAATAAAAAACTAGTAAAACAAAAAAATATAAAAAA
GAGTGAAAACAAAATAAAACAGTATCCAAAATGTCAAGACTAAAGAAATACAGATAGTCA
AGGG
>Gentiana_acaulis_KU674231
GACCTCGGTCTTAATCCTAGAATTCTATTATATAATTCTAATATAGGATTATTCTAATAT
AGGATTAAGAATTAAAATAAAGGAGCAATGTGGATTATTGCTCCTTTATTTTAATTCTAG
TTCGGTAAGGATTATTATTAGAAATTATTTTAAGAATATTAAAATAATCTATATTTTAAT
ATTAGTTATCAATATTGGTAACTAAGATATAAAGAAGAAAAAGAAGAATATGTTTAAAAT
GACATTACAATTATAACAAATTCTAAATAAAAAACTAGTAAAACAAAAAAATATAAAAAA
GAGTGAAAACAAAATAAAACAGTATCCAAAATGTCAAGACTAAAGAAATACAGATAGTCA
AGGG
>Gentiana_acaulis_KU674232
GACCTCGGTCTTAATCCTAGAATTCTATTATATAATTCTAATATAGGATTATTCTAATAT
AGGATTAAGAATTAAAATAAAGGAGCAATGTGGATTATTGCTCCTTTATTTTAATTCTAG
TTCGGTAAGGATTATTATTAGAAATTATTTTAAGAATATTAAAATAATCTATATTTTAAT
ATTAGTTATCAATATTGGTAACTAAGATATAAAGAAGAAAAAGAAGAATATGTTTAAAAT
GACATTACAATTATAACAAATTCTAAATAAAAAACTAGTAAAACAAAAAAATATAAAAAA
GAGTGAAAACAAAATAAAACAGTATCCAAAATGTCAAGACTAAAGAAATACAGATAGTCA
AGGG
>Gentiana_acaulis_KU674233
GACCTCGGTCTTAATCCTAGAATTCTATTATATAATTCTAATATAGGATTATTCTAATAT
AGGATTAAGAATTAAAATAAAGGAGCAATGTGGATTATTGCTCCTTTATTTTAATTCTAG
TTCGGTAAGGATTATTATTAGAAATTATTTTAAGAATATTAAAATAATCTATATTTTAAT
ATTAGTTATCAATATTGGTAACTAAGATATAAAGAAGAAAAAGAAGAATATGTTTAAAAT
GACATTACAATTATAACAAATTCTAAATAAAAAACTAGTAAAACAAAAAAATATAAAAAA
GAGTGAAAACAAAATAAAACAGTATCCAAAATGTCAAGACTAAAGAAATACAGATAGTCA
AGGG
>Atractylodes_macrocephala_KPS0034A03I
CGCATCGCGTCGCCCCCGACCACGCCTCCCCCACGGGGACGCGTGTCGTCGGGGGCGGAG
ATTGGTCTCCCGTGCCCACGGCGCGGCTGGCCTAAACCGGAGTCCCCTTCGACGGACGCA
CGGCTAGTGGTGGTTGTAATGGCCCTCGTATTGAGCCGTGCGTCGCGAGCCGCAAGGGAA
GCGCTCGACAAAGACCCCAACGCGTCGCCTTGCGACGACGCTTCGACCG
>Gentiana_acaulis_KU674238
GACCTCGGTCTTAATCCTAGAATTCTATTATATAATTCTAATATAGGATTATTCTAATAT
AGGATTAAGAATTAAAATAAAGGAGCAATGTGGATTATTGCTCCTTTATTTTAATTCTAG
TTCGGTAAGGATTATTATTAGAAATTATTTTAAGAATATTAAAATAATCTATATTTTAAT
ATTAGTTATCAATATTGGTAACTAAGATATAAAGAAGAAAAAGAAGAATATGTTTAAAAT
GACATTACAATTATAACAAATTCTAAATAAAAAACTAGTAAAACAAAAAAATATAAAAAA
GAGTGAAAACAAAATAAAACAGTATCCAAAATGTCAAGACTAAAGAAATACAGATAGTCA
AGGG
>Gentiana_acaulis_KU674239
GACCTCGGTCTTAATCCTAGAATTCTATTATATAATTCTAATATAGGATTATTCTAATAT
AGGATTAAGAATTAAAATAAAGGAGCAATGTGGATTATTGCTCCTTTATTTTAATTCTAG
TTCGGTAAGGATTATTATTAGAAATTATTTTAAGAATATTAAAATAATCTATATTTTAAT
ATTAGTTATCAATATTGGTAACTAAGATATAAAGAAGAAAAAGAAGAATATGTTTAAAAT
GACATTACAATTATAACAAATTCTAAATAAAAAACTAGTAAAACAAAAAAATATAAAAAA
GAGTGAAAACAAAATAAAACAGTATCCAAAATGTCAAGACTAAAGAAATACAGATAGTCA
AGGG
>Cyperus_rotundus_KPS0074A01I
GAAGCCCATCCACGCTCGGTCACCCGACCGCATGCGGACAGTGGCCCTCCGAGCCGTGTA
GGCGCGGCGGGCCGAAGCGCGAGGCCGTCGACCGCGTCGGGGGCGGCAAGTGGTGGGCTA
CAGCGCATGCCGACCCCGACCCGTGCCGACACCCGGCCCCTAACGACCCCACGACGAGGA
GACTGTCGCCGCCGCGCGACGCCTTCGGACCG
>Curcuma_elata_KC441339
TGTATCTGAATTGTTAAAGAAATGTAGCAATACCCTGAAATAACAATACCCCATATCTCG
CTTAAGCGAGATATGGGGTATTGTTATTTTGTTTGATGTAATGTAATAGTATTTTCATTT
TTTGCGTATAGCATACATATTTATTTATATTGTATAACATATTTAGATATTTAGATTGTA
TATATGTATATTAAATACAAATACATAAGTATATAAGTATATAAAGTATAAGAAATGAAC
TTAACGACGAGATTTATTATCGTTTCTTGCATGTCTCGTAAAAGACAGAGTAGGTGCAAA
TTCTCCCAATTTGTGACCCACCATACGATCCGTTATATAAATAGGTAAATGTTCCTTTCC
ATTATGAATAGCGATTGTATGGCCAATCATTGTGGGTATAATGGTAGATGCCCGAGACCA
AGTTACTATTATTTCTTTCTCTTCCCTCGTGTTGAGTTTTTCAATTTTTGCCGATAAATG
ATTAGCTACAAAAGGGTTTTTTTTTAGTGAACGTGTCATGTCACAGTGTATTACTCCTTT
TTTTTTACATTTTTTATTTTAAAGATTGGCATTCTATGTCCAATATCTCGATCTAAGTTA
A
>Epimedium_acuminatum_AY362423
CGCACAGCGTCGCTCCCACCATGATGCCTTTGTTCTGTTATCGGGCAACTGCAACGTGGC
TTGGGAAGCGGATATTGGCCCCCCGTACCTTTGTAGGCGCGGCCGGCCTAAAATTCGGCC
CTCGGCGACGAGCGTCACGATCAGTGGTGGTTGAATAACCCCTTTGTCATAGACCGGTAT
CGTGTTGTTTCGTCGTCTATTTGGGCCATATGGACCCTTGCGTGTCGTATAAACGACATT
CACTCTG
>Scrophularia_grandiflora_KF447285
CGCATCGCGTCGCCCCCCTCCCAATCCCTCGGGACAACGGAGAGGGGCGGATATTGGCCT
CCCGTGCTCTTATGCGTGCGGTTGGCCCAAATGTGATCCCGCGTCGACGCGAGTCGCGAC
CAGTGGTGGTTGATTCCTCAACTCGCGTGCTGTCGTGCCGTACCGCGTTGTTCGTTCGGG
CATCGTCATAGACCCAAAAGGCGCTCTAGAGTGCCTTCGACCG
>Alpinia_hainanensis_KPS0007A03I
GCATCGTCGCCTTTGCTCCTTGCTCTGTCGGTGCCAAGCGCGGAAATTGGCCTCGTGTGC
CCTCGGGCACAGTCGGCTGAAGAGTGGGTAATCCGCAGTCGTCGGGCGCGATGGGTGTTG
GTCGCCCTGTGCGTGAACTGAACGTCGTCCCCGTCGTGTTGAGATGAGTCCTCAAGAGAC
CCTGTGTGATAGCGGCGTCGCATAAAAGCGTCGTGTCCATCAAATTG
>Dioscorea_japonica_HQ637977
GACTTTTGTCTTAATGTATATGAATCGTTGAAGGAGCAATATCAATATCTTGTTCGAGCA
AGAAGTTTGGTATTGCTCCCCTTTTCAATTTTTCCCGATAAATGATCAACTACAAAAGGA
TTTTTTTTTAGTGAACGTGTCACAGCGGATTACTCCTTTATTTTTTACATTTTTAAGATT
GGCATTGTATGTTCAATATCTCGATCTAATAAGGTAAGAATAAATTTAAATACAATAATG
ATGAATGGAAAAAGAGAAAATCCTTTAGCTAGG
>Amomum_tsao-ko_KMS0011A01I
TGGCAACGTCGCCTTTGCTCCTTGCTTTGCTGGTGCCAAGCGCGGATATTGGCCTCGTGT
GCCCTCGGGCATAGTCGGTTGAAGAGTGGGTAATCGGCAGTCGTCGGGCGCGACGGGCGT
TGGTCGCTTTGTGCGTGAACTGAACGTCGTCCCCGTCATGTTGGGATGATTCCTCAAGAG
ACCCTGTGCGATTGCGGCATCGCGTGAAAGTGCCGTGTCCGTCAGATTG
>Dioscorea_japonica_HQ637978
GACTTTTGTCTTAATGTATATGAATCGTTGAAGGAGCAATATCAATATCTTGTTCGAGCA
AGAAGTTTGGTATTGCTCCCCTTTTCAATTTTTCCCGATAAATGATCAACTACAAAAGGA
TTTTTTTTTAGTGAACGTGTCACAGCGGATTACTCCTTTATTTTTTACATTTTTAAGATT
GGCATTGTATGTTCAATATCTCGATCTAATAAGGTAAGAATAAATTTAAATACAATAATG
ATGAATGGAAAAAGAGAAAATCCTTTAGCTAGG
>Crocus_sativus_KMS0193A03I
CGCCTCCCGTCGCTCCCCACAGCCGTGCGGATGCGGAGATTGGCCCGCCGTGCTCCGTGC
GCGGCGGGTCGAAGTGCCGGCCGTCGTCGGGCCTGGCGCGGCGAATGGTGGACGAATACA
TCGTTGTTTGTGCCTACTCTCCGTGTCCTTGCCCTCAACAATGCGACATGTCGTCGTCGG
ACCCCTCACCATGGACCCTTCCGGCTTCCGAATAAGAAGAAGGAACCGTCCTCGGAACG
>Crataegus_chrysocarpa_var._piperi_KC251518
GACTTTGGTCTTAATATATATGAGTTCTTGAAAGTAAAGGAGTAATAAAAAATTTCTTGT
TATATCAAGAGGTTTGTTATTGCTCCTTTACTATTTAGTTTTAGTATTTTTTTAGTTATT
ACTTAACTATTTGTTTTATTCTTTTTTTTTTTTTTTAGTAAAAAAAAAAAAGAATAAAGT
TTTCAATTTAGGTTGTATTTTATCTTAAATTTAGGTTGTATTTTATCTTACAAGTAATGC
TAAATGGCGGAAAAATTATTAAT
>Crataegus_chrysocarpa_var._piperi_KC251519
GACTTTGGTCTTAATATATATGAGTTCTTGAAAGTAAAGGAGTAATAAAAAATTTCTTGT
TATATCAAGAGGTTTGTTATTGCTCCTTTACTATTTAGTTTTAGTATTTTTTTAGTTATT
ACTTAACTATTTGTTTTATTCTTTTTTTTTTTTTTTAGTAAAAAAAAAAAAGAATAAAGT
TTTCAATTTAGGTTGTATTTTATCTTAAATTTAGGTTGTATTTTATCTTACAAGTAATGC
TAAATGGCGGAAAAATTATTAAT
>Angelica_morii_KC887954
GACCGGGTTTTAGTATATACGAGTTTTTTGAAATAAAAAAAAAAGCAATACCGCCCTCTT
GTTCTATCAAGAGGGCGGTATTTCTTCTTTTTTTATTTCAGACTGTTTTAGATAAACAAA
TATTTTTGAATGATCAAAAAGGAATCCTTTTTTTCTTTAATAAATATAAATAATAAATAA
ATAAAAGAAAATTGGCGG
>Scopolia_japonica_KPS0200B02I
ATCCCGTCGCCCCTCGCGCGCCGCGCGGGGCGGAAGCTGGCCTCCCGTGCGCCCCGAGCG
CGCGGCTGGCCTAAATGCGGGTCCACGTCGACGGACGTCGCGGCATGTGGTGGTTGTAAC
CCAGCTCTCGCGGTGCCGCGTCGTGCGTCCGGACTCCCCGACCCTCTTTGCGCTCGCGCG
CTCCGAC
>Rosa_moyesii_KJ575474
GACTTTGGTCTTAGTATATATGAGTTCGTGAAAGTTTTGAAAGTAAAGGAGCAATACTAA
ATTTCTTGTTATATCAAGAGGTTTGGTGTTGCTCCTTTACCATATTACTATAAATAATTA
TTTAATTACTATAATTATTAATTAAAATTATTACTATAATTAAATTAGTATTTTAGTACT
CTTTTTTTTTTTTTTACTAAAAGATTAAAATAAAAGGGTTTCCATTTATGTTGTATTCTC
TTTTACAAGTAATGATAAATGGTGGAAATATTTGTAATTTCTATTTTTATTTAAATAGTA
CAA
>Rosa_moyesii_KJ575473
GACTTTGGTCTTAGTATATATGAGTTCGTGAAAGTTTTGAAAGTAAAGGAGCAATACTAA
ATTTCTTGTTATATCAAGAGGTTTGGTGTTGCTCCTTTACCATATTACTATAAATAATTA
TTTAATTACTATAATTATTAATTAAAATTATTACTATAATTAAATTAGTATTTTAGTACT
CTTTTTTTTTTTTTTACTAAAAGATTAAAATAAAAGGGTTTCCATTTATGTTGTATTCTC
TTTTACAAGTAATGATAAATGGTGGAAATATTTGTAATTTCTATTTTTATTTAAATAGTA
CAA
>Salvia_aethiopis_DQ667272
CGCATCGCGTCGCCCCCCCACCATGTGCGGGGGCGGATACTGGCCTCCCGTGCGCCCCGG
CGCGCGGCTGGCCCAAATGCGATCCCTCGGCGACTCGTGTCACGACAAGTGGTGGTTGAA
ATCTCAATCTCTTGCGCCGTCGTGCCGCTGCGTCGTCCGTAAGGGCATCCATCAACGACC
CAACGGCCGGTGCGCCTCGCGGCGCCCCGACCTTCGACCG
>Angelica_dahurica_KX674928
CGCATTGTATTGCCCACAAACCAGTCACACCTGAGAAGTTGTGCCGGTTTGGGGCGGAAA
TTGGCCTCCCGTACCTTGTCGTGCGGTTGGCGGAAAAATGAGTCTCCGGCGATGGACGTC
GCGACATCGGTGGTTGTAAAAGACCCTCTTGTCTTGTCGCGTGAATCCTCGTCATCTTAG
AGAGCTCCAGGACCCTTAGGCAGCACGTACTCTGTGCGCTTCGACTG
>Atractylodes_lancea_KMS0033A04I
CGCATCGCGTCGCCCCCTACCACGCCTCCCCCACGGGGACGCGTGTCGTCGGGGGCGGAG
ATTGGTCTCCCGTGCCCACGGTGCGGCTGGCCTAAAAGGGAGTCCCCTTCGACGGACGCA
CGGCAAGTGGTGGTTGTAATGGCCCTCGTATCGAGCCGTGCGTCGCGAGCCGCAAGGGAA
GCGCTCGACAAAGACCCCAACGTGTCGCCTCGCGACGACGCTTCGACCG
>Crataegus_suksdorfii_KC251698
GACTTTGGTCTTAATATATATGAGTTCTTGAAAGTAAAGGAGTAATAAAAAATTTCTTGT
TATATCAAGAGGTTTGTTATTGCTCCTTTACTATTTAGTTTTAGTATTTTTTTAGTTATT
ACTTAACTATTTGTTTTATTCTTTTTTTTTTTTTTTTAGTAAAAAAAAAAAAAGAATAAA
GTTTTCAATTTAGGTTGTATTTTATCTTAAATTTAGGTTGTATTTTATCTTACAAGTAAT
GCTAAATGGCGGAAAAATTATTAAT
>Crataegus_suksdorfii_KC251699
GACTTTGGTCTTAATATATATGAGTTCTTGAAAGTAAAGGAGTAATAAAAAATTTCTTGT
TATATCAAGAGGTTTTTTATTGCTCCTTTACTATTTAGTTTTAGTATTTTTTTAGTTATT
ACTTAACTATTTGTTTTATTCTTTTTTTTTTTTTTTTTAGTAAAAAAAAAAAGAATAAAG
TTTTCAATTTAGGTTGTATTTTATCTTACAAGTAATGCTAAATGGCGGAAAAATTATTAA
T
>Astragalus_scaberrimus_KJ999349
CATATCGTTGCCCAATGCCTATTGCAGTGCAATAGGAATTTCTAGGGCGAATGATGGCTT
CCCGTGAGCGTTGTTGCCTCGCGGTTGGTTGAAAATCGAGTCCTTGGTAGGGTGTGCCAT
GGTAGATGGTGGTCGAGTTAGAACGATACCGATCATGTGCATGCTCCCCAAAATATGGCC
TCTATGACCCACACGCGTCTTTTGACGCTCATGACG
>Astragalus_scaberrimus_KJ999348
CATATCGTTGCCCAATGCCTATTGCAGTGCAATAGGAATTTCTAGGGCGAATGATGGCTT
CCCGTGAGCGTTGTTGCCTCGCGGTTGGTTGAAAATCGAGTCCTTGGTAGGGTGTGCCAT
GGTAGATGGTGGTCGAGTTAGAACGATACCGATCATGTGCATGCTCCCCAAAATATGGCC
TCTATGACCCACACGCGTCTTTTGACGCTCATGACG
>Crataegus_suksdorfii_KC251694
GACTTTGGTCTTAATATATATGAGTTCTTGAAAGTAAAGGAGTAATAAAAAATTTCTTGT
TATATCAAGAGGTTTTTTATTGCTCCTTTACTATTTAGTTTTAGTATTTTTTTAGTTATT
ACTTAACTATTTGTTTTATTCTTTTTTTTTTTTTTTTTAGTAAAAAAAAAAAAAGAATAA
AGTTTTCAATTTAGGTTGTATTTTATCTTAAATTTAGGTTGTATTTTATCTTACAAGTAA
TGCTAAATGGCGGAAAAA
>Astragalus_scaberrimus_KJ999346
CATATCGTTGCCCAATGCCTATTGCAGTGCAATAGGAATTTCTAGGGCGAATGATGGCTT
CCCGTGAGCGTTGTTGCCTCGCGGTTGGTTGAAAATCGAGTCCTTGGTAGGGTGTGCCAT
GGTAGATGGTGGTCGAGTTAGAACGATACCGATCATGTGCATGCTCCCCAAAATATGGCC
TCTATGACCCACACGCGTCTTTTGACGCTCATGACG
>Crataegus_suksdorfii_KC251696
GACTTTGGTCTTAATATATATGAGTTCTTGAAAGTAAAGGAGTAATAAAAAATTTCTTGT
TATATCAAGAGGTTTGTTATTGCTCCTTTACTATTTAGTTTTAGTATTTTTTTAGTTATT
ACTTAACTATTTGTTTTATTCTTTTTTTTTTTTTTTTAGTAAAAAAAAAAAAGAATAAAG
TTTTCAATTTAGGTTGTATTTTATCTTAAATTTAGGTTGTATTTTATCTTACAAGTAATG
CTAAATGGCGGAAAAATTATTAAT
>Crataegus_suksdorfii_KC251697
GACTTTGGTCTTAATATATATGAGTTCTTGAAAGTAAAGGAGTAATAAAAAATTTCTTGT
TATATCAAGAGGTTTGTTATTGCTCCTTTACTATTTAGTTTTAGTATTTTTTTAGTTATT
ACTTAACTATTTGTTTTATTCTTTTTTTTTTTTTTTTAGTAAAAAAAAAAAAAGAATAAA
GTTTTCAATTTAGGTTGTATTTTATCTTAAATTTAGGTTGTATTTTATCTTACAAGTAAT
GCTAAATGGCGGAAAAATTATTAAT
>Crataegus_suksdorfii_KC251690
GACTTTGGTCTTAATATATATGAGTTCTTGAAAGTAAAGGAGTAATAAAAAATTTCTTGT
TATATCAAGAGGTTTTTTATTGCTCCTTTACTATTTAGTTTTAGTATTTTTTTAGTTATT
ACTTAACTATTTGTTTTATTCTTTTTTTTTTTTTTTTTAGTAAAAAAAAAAAAAGAATAA
AGTTTTCAATTTAGGTTGTATTTTATCTTAAATTTAGGTTGTATTTTATCTTACAAGTAA
TGCTAAATGGCGGAAAAATTATTAAT
>Crataegus_suksdorfii_KC251691
GACTTTGGTCTTAATATATATGAGTTCTTGAAAGTAAAGGAGTAATAAAAAATTTCTTGT
TATATCAAGAGGTTTTTTATTGCTTCTTTACTATTTAGTTTTAGTATTTTTTTAGTTATT
ACTTAACTATTTGTTTTATTCTTTTTTTTTTTTTTTTTAGTAAAAAAAAAAAGAATAAAG
TTTTCAATTTAGGTTGTATTTTATCTTAAATTTAGGTTGTATTTTATCTTACAAGTAATG
CTAAATGGCGGAAAAAT
>Crataegus_suksdorfii_KC251692
GACTTTGGTCTTAATATATATGAGTTCTTGAAAGTAAAGGAGTAATAAAAAATTTCTTGT
TATATCAAGAGGTTTTTTATTGCTCCTTTACTATTTAGTTTTAGTATTTTTTTAGTTATT
ACTTAACTATTTGTTTTATTCTTTTTTTTTTTTTTTTTAGAAAAAAAAAAAAAGAATAAA
GTTTTCAATTTAGGTTGTATTTTATCTTAAATTTAGGTTGTATTTTATCTTACAAGTAAT
GCTAAATGGCGGAAAAAT
>Crataegus_suksdorfii_KC251693
GACTTTGGTCTTAATATATATGAGTTCTTGAAAGTAAAGGAGTAATAAAAAATTTCTTGT
TATATCAAGAGGTTTGTTATTGCTCCTTTACTATTTAGTTTTAGTATTTTTTTAGTTATT
ACTTAACTATTTGTTTTATTCTTTTTTTTTTTTTTTAGTAAAAAAAAAAAAAGAATAAAG
TTTTCAATTTAGGTTGTATTTTATCTTACAAGTAATGCTAAATGGCGGAAAAATTATTAA
T
>Dioscorea_esquirolii_JQ260340
GACTTTTGTCTTAATGTATATGAATCGTTGAAGGAGCAATATCGAATATCTTGTTCGAGC
AAGAAGTTTGGTATTGCTCCCCCTTTCAATTTTTCCCGATAAATGATCAACTACAAAAGG
ATTTTTTTTTAGTGAACGTGTCACAGCGGATTACTCCTTTATTTTTTACATTTTTAAGAT
TGGCATTCTATGTTCAATATCTCGATCTAATAAGGTAAGAATAAATTTAAATACAATAAT
GATGAATGGAAAAAGAGAAAATCCT
>Fritillaria_przewalskii_KPS0098A02I
CGCCTTGTTTCGCTCCGTGCCCAATGACCCTTCGGGTGCGGTCACGGATGCGGAGATTGG
CCCCCCGTGCCTCGTGTGCGGCGGGCTTAAGCGCGGGCTGTCGGCGTCGGGATGGGCACG
ACGAGTGGTGGACGGAGCACCAGCAGGATGTTGTGGCCCCCTGTCGCCTTAAGGGGCTCA
AGAGACCCGGACCGGGCGAGCCGTGCTCCGTACGAGGAGGGCGTGCCGTCTCGCAATG
>Rubus_schleicheri_KM037542
CACGTCGTTGCCCCCCCCAAACCCCTCGGGAGTTGGGCGGGACGGATGATGGCCTCCCGT
GTGCTCTGTCATGCGGTTGGCATAAAAACAAGTCCTCGGCGACTAACGCCACGACAATCG
GTGGTTGTCAAACCTCTGTTGCCTATCGTGTGCGCGTGTCGAGCGAGGGCTCAACAAACC
ATGTTGCATCGATTCGTCGATGCTTTCAACG
>Rubus_schleicheri_KM037541
TACGTCGTTGCCCCCCCCCAAACCCCTCGGGAGTTGGGCGGGACGGATGATGGCCTCCCG
TGTGCTCTGTCATGCGGTTGGCATAAAAACAAGTCCTCGGCGACTAACGCCACGACAATC
GGTGGTTGTCAAACCTCTGTTGCCTATCGTGTGCGCGTGTCGATCGAGGGCTCAACAAAC
CATGTTGCATCGATTCGTCGATGCTTTCAACG
>Rubus_schleicheri_KM037540
CACGTCGTTGCCCCCCCCAAACCCCTCGGGAGTTGGGCGGGACGGATGATGGCCTCCCGT
GTGCTCTGTCATGCGGTTGGCATAAAAACAAGTCCTCGGCGACTAACGCCACGACAATCG
GTGGTTGTCAAACCTCTGTTGCCTATCGTGTGCGCGTGCCGAGCGAGGGCTCAACAAACC
ATGTTGCATCGATTCGTCGATGCTTTCAACG
>Amomum_krervanh_KPS0189A01I
TGGCAACATCGCCTTTGCTCCTTGCGAAGCGCGGAAATTGGCCTCGTGTGCCCTCGGGCA
TAGTCGGTCGAAGAGCGGGCAGTCGGCAGTCGTCGGGCGCGATGGGTGCTGGTCACCCTG
TGCGTGAATGGAACGTCGCCCCCGATGTGTTGGGATGTGTCCTCGAGAGACCCTGTGCGA
TTGCGGCACCGTGTGAAAGTGCCGTTCCCGTCGGATTG
>Notopterygium_incisum_KPS0154A02I
CGCATCGTGTTGCCCCTGACCACTCTCTCCTTGAGGAGATGAGCCGGTCTGGGGGCGGAT
ACTGGCCTCCCGTGCCTTGCGGCGTGGCTGGCCCAAAAGCGAGTCTCTGGCGACGGACGT
CGTGACATTTGTGGTTGTAAAAAGACCCTATTCTCTTGTTGCGCGAATACCCGTCACCTA
AGGGAGCTCGATGACCCTTCTGCGCCACAAACCGTGTGCGCTCGACTG
>Dioscorea_parviflora_HQ637898
GATAAGACTTTTGTCTTAATGTATATGAATCGTTGAAGGAGCAACACCCAATATCTTGTT
CGAGCAAGAGGTTTGGTATTGCTCCCCTTTTTGATTCAACTGTGTGTATTGTACACCAGC
GGATTACTCCTTTATTTTTTACATTTTAAAGATTGGCATTTTATGTTCAATATCTCGATC
TAATAAGGTTAGAATAAGAAATACAATAATGATGAAGAGAAAATCCTTTAGCTAGATAAG
GG
>Magnolia_sprengeri_KX675150
TACTTCAGTCTTAGTGTATATGAGTCGTTGAAGGATCCGATCAATACCCAACTTCTTGTC
CTATCAAGAAGTTGGGTATCGATCCGTTCGATTCAGTAGTGTTTTATTCACATAAACATT
TTTGCCATTTTCATTTCTTTATTTCAACTTAAGAAAACATTATTGTTGGTTGGTTCATGA
TCGAATATCATATTTTTGTTCTGTACCGATCTGTATTGTAATTTCTGTATGTTCCTCAAA
ATCATTTTCTTTTTTTTTTCATAAAGGAATTTTTTTGTACATTTACAATTTACAGGATTG
GCATTTTATGTTCAATATCTGTATCTCAGAAAGTAAGAAAGACTCAATACAATAATCATG
AATGGTGGAAATTAGAGCGGAGGG
>Crataegus_dahurica_KC251528
GACTTTGGTCTTAATATATATGAGTTCTTGAAAGTAAAGGAGTAATAAAAAATTTCTTGT
TATATCAAGAGGTTTGTTATTGCTCCTTTACTATTTAGTTTTAGTATTTTTTTAGTTATT
ACTTAACTATTTGTTTTATTTGTTTTATTTGTTTTATTCTTTTTTTTTTTTAGTAAAAAA
AAAAAAAAAAGAATAAAGTTTTCAATTTAGGTTGTATTTTATCTTACAAGTAATGCTAAA
TGGCGGAAAAATTATTAAT
>Curcuma_aromatica_KC441323
TGTATCTGAATTGTTAAAGAAATGTAGCAATACCCTGAAATAACAATACCCCATATCTCG
CTTAAGCGAGATATGGGGTATTGTTATTTTGTTTGATGTAATGTAATAGTATTTTCATTT
TTTGCGTATAGCATACATATTTATTTATATTGTATAACATATTTAGATATTTAGATTGTA
TATATGTATATTAAATACAAATACATAAGTATATAAGTATATAAAGTATAAGAAATGAAC
TTAACGACGAGATTTATTATCGTTTCTTGCATGTCTCGTAAAAGACAGAGTAGGTGCAAA
TTCTCCCAATTTGTGACCCACCATACGATCCGTTATATAAATAGGTAAATGTTCCTTTCC
ATTATGAATAGCGATTGTATGGCCAATCATTGTGGGTATAATGGTAGATGCCCGAGACCA
AGTTACTATTATTTCTTTCTCTTCCCTCGTGTTGAGTTTTTCAATTTTTGCCGATAAATG
ATTAGCTACAAAAGGGTTTTTTTTTAGTGAACGTGTCATGTCACAGTGTATTACTCCTTT
TTTTTTACATTTTTTATTTTAAAGATTGGCATTCTATGTCCAATATCTCGATCTAAGTTA
A
>Curcuma_aromatica_KC441325
TGTATCTGAATTGTTAAAGAAATGTAGCAATACCCTGAAATAACAATACCCCGTATCTCG
CTTAAGCGAGATATGGGGTATTGTTATTTTGTTTGATGTAATGTAATAGTATTTTCATTT
TTTGCGTATAGCATACATATTTATTTATATTGTATAACATATTTAGATATTTAGATTGTA
TATATGTATATTAAATACAAATACATAAATATATAAGTATATAAAGTATAAGAAATGAAC
TTAACGACGAGATTTATTATCGTTTCTTGCATGTCTCGTAAAAGACAGAGTAGGTGCAAA
TTCTCCCAATTTGTGACCCACCATACGATCCGTTATATAAATAGGTAAATGTTCCTTTCC
ATTATGAATAGGGATTGTATGGCCAATCATTGTGGGTATAATGGTAGATGCCCGAGACCA
AGTTACTATTATTTCTTTCTCTTCCCTCGTGTTGAGTTTTTCAATTTTTGCCGATAAATG
ATTAGCTACAAAAGGGTTTTTTTTTAGTGAACGTGTCATGTCACAGTGTATTACTCCTTT
TTTTTTACATTTTTTATTTTAAAGATTGGCATTCTATGTCCAATATCTCGATCTAAGTTA
A
>Crataegus_dahurica_KC251527
GACTTTGGTCTTAATATATATGAGTTCTTGAAAGTAAAGGAGTAATAAAAAATTTCTTGT
TATATCAAGAGGTTTGTTATTGCTCCTTTACTATTTAGTTTTAGTATTTTTTTAGTTATT
ACTTAACTATTTGTTTTATTTGTTTTATTTGTTTTATTCTTTTTTTTTTTTAGTAAAAAA
AAAAAAAAAAGAATAAAGTTTTCAATTTAGGTTGTATTTTATCTTACAAGTAATGCTAAA
TGGCGGAAAAATTATTAAT
>Rosa_laevigata_KPS0188A02I
CACGTCGTTGCCCCCCCCCAACCCCCTCGGGAGTTGGATGGGACGGATGATGGCCTCCCG
TGTGCTCAGTCACGCGGTTGGCATAAATACCAAGTCCTCGGCGACCAACGCCACGACAAT
CGGTGGTTGTCAAACCTCGGTTTCCTGTCGTGCGCGCGTGTTGATCGAGTGCTTTCTTAA
ATAATGCGTGTCGATCCGTCGATGCTTTCAACG
>Asparagus_falcatus_KR735655
GTCAGAGTAGGCGCGAATTCTCCCAATTTGTGACCTACCATACGATCCGTTATATAAATA
GGTAAATGTTCCTTTCCATTATGAATAGCGATTGTATGGCCAATCATTTTGGGTATAATG
GTAGATGCCCGAGACCAAGTTACTATTATTTCTTTCTCCTCCCTCATGTTGAGTTTTTCA
ATTTTTCTCGATAAATGATTAGCTACAAAAGGATTTTTTTTTAGTGAACGTGTCACAGCT
GATTACTCCTTTTTTTACATTTTAAAGATTGGCATTCTATGTCCAATAGAATATCTCGAT
CTAAGTATGAAGGTAAGAATAAATACAATAATGATGAATGGAAAAAAGAGAAAATTCTTT
AGCTAGATAAGGG
>Angelica_apaensis_HQ686375
CGCATCGTATTGCCCACAAACCAGTCATACCTGAGAAGTTGTGTCGGTTTGGGGCGGAAA
TTGGCCTCCTGTACCTTGTTGTGCGGTTGGCGGAAAAATGAGTCTCCGGCGATGGACGTC
GCGACATCGGTGGTTGTAAAAGACCCTCTTGTCTTGTCGCGCGAATCCTCGTCATCTTAG
CGAGCTCCAGGACCCTTAGGCAGCACATACTCTGTGCGCTTCGA
>Rosa_helenae_KJ575458
GACTTTGGTCTTAGTATATATGAGTTCGTGAAAGTTTTGAAAGTAAAGGAGCAATACTAA
AATTCTTGTTATATCAAGAGGTTTGGTGTTGCTCCTTTACCATATTACTTTAATTATTAA
TTCAAATTATTACTATAATTAAATTAGTATTTTAGTACTATTTTTTTTTTTTTTTACTAA
AAGATTAAAATAAAAGGGTTTCCATTTATGTTGTATTCTCTTTTACAAGTAATGATAAAT
GGTGGAAATATTTGTAATTTCTATTTTTATTTAATTTAAATAGTACAA
>Dioscorea_decipiens_HQ638019
GACTTTTGTCTTAATGTATATGAATCGTTGAAGGAGCAATATCAATATCTTGTTCGAGCA
AGAAGTTTGGTATTGCTCCCCTTTTCAATTTTTCCCGATAAATGATCAACTACAAAAGGA
TTTTTTTTTAGTGAACGTGTCACAGCGGATTACTCCTTTATTTTTTACATTTTTAAGATT
GGCATTCTATGTTCAATATCTCGATCTAATAAGGTAAGAATAAATTTAAATACAATAATG
ATGAATGGAAAAAGAGAAAATCCTTTAGCTAGG
>Paeonia_rockii_KJ946199
AATGTAGGTCTTAGTCTTAATTTAATGTGTATGAGTTAAAATGAAAGGAGCAATACCAAA
TTCCTTGTTCTATCAAGGGGTTGGTATTGCTCCTTTCATTATTTAGTCGTTTTTTTATTC
TTTTTTTTTTTTTTTTACCAAAAGTAGTCTTATGGGTTGGTTTATGGTTGAGTATCCTAT
ATTCTGTTCTGTACTAATTTGGAATTTATATATGTATGATGCCCTTCTTATTGGAAAAAT
GAAGAAAAGAAAGAACTAATGATGAATGGTTGAAATAGAATCTTTTCCAATTTTTAACCT
AGTATCTAAGTTAAATATTTTAA
>Prunus_persica_AY500628
GACTTTGGTCTTAGTATATAGGAGTTCTTGAAAGTAAAGGAGCAATAATAAATTTCTTGT
TATATCAAGAGGTTTGTTATTGCTCCTTTACTATTTAGTATTTTTTTTATTTACTACTTA
ACTTTACTATATTGTTTTGTTCTATATTTTTTTTTAGTTAATTTACTACAAAATTTAATT
AAAATATTAAAAGTTTCAGTTTATTTTATGTTGTATTTTATCTTACAAGTAATGATAAAT
GGTGTAAATATTTGTAATAGTATAAGGG
>Strychnos_nux-vomica_JX856947
GACCCCGGTCTTTTTGTATAGGAGTTATTGAAAAATAAAGGAGCAATACCGACCTCTTGA
TAGAACAAGAAGGTTATTATTGCTCCTTTATTTTCTTTTTTCTAGTATTTTATTTTGAAA
TTTTAGATACACTTTTATTCTTTTCTTTGCATTACAGAGGAAGAAAAGGCGTTTTTATGA
GGTTTGTTCATAATTGAGTATCCTATTTCTAATTTAGAATTTATATTCTATAGGTTTTTG
CCAATTCTTTGGAAAGTTTTTTTACATTTTAAAAAATTCGAATTTTTTTTCTTAATTTCA
TTTTAATATTATCAAAAATCAAAATATCTCATAAATAATAAAATAGAAATGAAATCGTCG
AAGGGGAATTAAAAAATTAGAAATTGAAATTTAACTATAATGAAATTTAAATAGTAGAAT
AATAAGGAATATAAAAATAGAATTAACAATTTTTTAAATAATATAGATTCAAATGAAATA
TTAAATATTTCAAATAATTTAGAATGTGCAATAAATACA
>Strychnos_nux-vomica_JX856946
GACCCCGGTCTTTTTGTATAGGAGTTATTGAAAAATAAAGGAGCAATACCGACCTCTTGA
TAGAACAAGAAGGTTATTATTGCTCCTTTATTTTCTTTTTTCTAGTATTTTATTTTGAAA
TTTTAGATACACTTTTATTCTTTTCTTTGCATTACAGAGGAAGAAAAGGCGTTTTTATGA
GGTTTGTTCATAATTGAGTATCCTATTTCTAATTTAGAATTTATATTCTATAGGTTTTTG
CCAATTCTTTGGAAAGTTTTTTTACATTTTAAAAAATTCGAATTTTTTTTCTTAATTTCA
TTTTAATATTATCAAAAATCAAAATATCTCATAAATAATAAAATAGAAATGAAATCGTCG
AAGGGGAATTAAAAAATTAGAAATTGAAATTTAACTATAATGAAATTTAAATAGTAGAAT
AATAAGGAATATAAAAATAGAATTAACAATTTTTTAAATAATATAGATTCAAATGAAATA
TTAAATATTTCAAATAATTTAGAATGTGCAATAAATACATAGAGTGAAG
>Strychnos_nux-vomica_JX856948
GACCCCGGTCTTTTTGTATAGGAGTTATTGAAAAATAAAGGAGCAATACCGACCTCTTGA
TAGAACAAGAAGGTTATTATTGCTCCTTTATTTTCTTTTTTCTAGTATTTTATTTTGAAA
TTTTAGATACACTTTTATTCTTTTCTTTGCATTACAGAGGAAGAAAAGGCGTTTTTATGA
GGTTTGTTCATAATTGAGTATCCTATTTCTAATTTAGAATTTATATTCTATAGGTTTTTG
CCAATTCTTTGGAAAGTTTTTTTACATTTTAAAAAATTCGAATTTTTTTTCTTAATTTCA
TTTTAATATTATCAAAAATCAAAATATCTCATAAATAATAAAATAGAAATGAAATCGTCG
AAGGGGAATTAAAAAATTAGAAATTGAAATTTAACTATAATGAAATTTAAATAGTAGAAT
AATAAGGAATATAAAAATAGAATTAACAATTTTTTAAATAATATAGATTCAAATGAAATA
TTAAATATTTCAAATAATTTAGAATGTGCAATAAATACATAGAG
>Eriobotrya_japonica_KPS0088A05I
CACGCCGTCGCCATCCCCGCGCCTCCCTCGGGAGCGTCGGGGAGGGCGGACGATGGCCTC
CCGTGCCCCATCCCGCGCGGTTGGCCCAAATGCCGAGTCCTCGGCGACGAACGCCACGAC
GGTCGGTGGTTGTCAAACCTCGGTTGCCTGTTGTGCGCAGTCGTCGCGCTCCGAGCGTCT
CGCGACGATCGCTGCTCTGCATCGGCGGAGCTTTCAACG
>Glehnia_littoralis_KMS0114A04I
CGCATCGTCTTGCCCACAAACCACTCACACCTGAGAAGTTGTGCCGGTTTGGGGCGGAAA
CTGGCCTCCCGTACCTTGTCTTGCGGTTGGCGGAAAAACGAGTCTCCGGCGACGGATGTC
GCGGCATCGGTGGTTGTAAAAGACCCTCTTGTCTTGTCGCGCGAATCCTCGTCATCCTAG
CGAGCTCCAGGACCCTTAGGCAGCACACACTCTGTGCGCTTCGACTG
>Crataegus_aemula_KC251478
GACTTTGGTCTTAATATATATGAGTTCTTGAAAGTAAAGGAGTAATAAAAAATTTCTTGT
TATATCAAGAGGTTTGTTATTGCTCCTTTACTATATTAGTTTTAGTATTTTTTTAGTTAT
TACTTAACTATTTGTTTTATTTGTTTTATTCTTTATTTTTTTTTTTTTTTAGTAAAAAAA
AAAAAAAGAATAAAGTTTTCAATTTAGGTTGTATTTTATCTTACAAGTAATGCTAAATGG
CGGAAAAATTATTAAT
>Crataegus_aemula_KC251479
GACTTTGGTCTTAATATATATGAGTTCTTGAAAGTAAAGGAGTAATAAAAAATTTCTTGT
TATATCAAGAGGTTTGTTATTGCTCCTTTACTATATTAGTTTTAGTATTTTTTTAGTTAT
TACTTAACTATTTGTTTTATTTGTTTTATTCTTTATTTTTTTTTTTTTTTAGTAAAAAAA
AAAAAAAGAATAAAGTTTTCAATTTAGGTTGTATTTTATCTTACAAGTAATGCTAAATGG
CGGAAAAATTATTAAT
>Kochia_scoparia_KMS0122A01I
CGCATCGCGTCTCCCCCTACCCACCTCGTGTGGGAAGGGGGAGGAGGATGGCTTCCCGTG
CCTCACCGGGCGTGGTTGGCCTAAAAAAGGAGCCTCAAGTTATGCACTGCTGCGGCAATT
GGTGGTAGACAAGGCCTTGGCCTCGAATGCAATCTTGTGTCGTGCAGTACATGACAATTG
TGGGCTCGTAGGACCCTGAGTTGTTCCCAATTGGAAACAAACCGTTG
>Crataegus_aemula_KC251476
GACTTTGGTCTTAATATATATGAGTTCTTGAAAGTAAAGGAGTAATAAAAAATTTCTTGT
TATATCAAGAGGTTTGTTATTGCTCCTTTACTATATTAGTTTTAGTATTTTTTTAGTTAT
TACTTAACTATTTGTTTTATTTGTTTTATTCTTTATTTTTTTTTTTTTTTAGTAAAAAAA
AAAAAAAGAATAAAGTTTTCAATTTAGGTTGTATTTTATCTTACAAGTAATGCTAAATGG
CGGAAAAATTATTAAT
>Crataegus_aemula_KC251477
GACTTTGGTCTTAATATATATGAGTTCTTGAAAGTAAAGGAGTAATAAAAAATTTCTTGT
TATATCAAGAGGTTTGTTATTGCTCCTTTACTATATTAGTTTTAGTATTTTTTTAGTTAT
TACTTAACTATTTGTTTTATTTGTTTTATTCTTTATTTTTTTTTTTTTTTAGTAAAAAAA
AAAAAAAGAATAAAGTTTTCAATTTAGGTTGTATTTTATCTTACAAGTAATGCTAAATGG
CGGAAAAATTATTAAT
>Ziziphus_jujuba_var._spinosa_KX674815
CACAACGTTGCCCCCCATCCCAACCTCGACCTCGAGGCGAAGAGGGGGCGGATGCTGGCC
TCCCGTGTGCCACGGTCCGCGGCTGGCCGAAATGCGGGTCCCCGGCGACGAGTGCCGCAG
CAATCGGTGGTTGTCCAACCCTCGGCTCCCTGCTGCGTGCGCGGATCGCTGTCGCGGCCC
TACAGAGACCCCAATGCGCTGCCAATGCGGCGTCTCCAACG
>Ziziphus_jujuba_var._spinosa_KX674814
CACAACGTTGCCCCCCATCCCAACCTCGACCTCGAGGCGAAGAGGGGGCGGATGCTGGCC
TCCCGTGTGCCACGGTCCGCGGCTGGCTGAAATACGGGTCCCCGGCGACGAGTGCCGCAG
CAATCGGTGGTTGTCCAACCCTCGGCTCCCTGCTGCGTGCGCGGATCGCTGTCGCGGCCC
TACAGAGACCCCAATGCGCTGCCAATGCGGCGTCTCCAACG
>Alpinia_nigra_KF304435
TGGCATCGTCGCCTTTGCTCCTTGCTTTGCCGCCGGTGCTAAGCGCGGAAATTGGCCTTG
TGTGCCCTCGCCCGAGGGCACAGTCGGTCGAAGAGTGGGTAGTCGATAGTCGTCGGGCGC
GATGGGTGTTGGTCGCCTCGTGCGTGAACTAAACGTCATCCCCGTCGTGCTGAGATGAGT
CCTCATGAGACCTTTTGCGATTGCGATGTCAAGCGAAAGCGATGTCGGTCGGATTG
>Alpinia_nigra_KF304436
TGGCATCGTCGCCTTTGCTCCTTGCTTTGCCGCCGGTGCTAAGCGCGGAAATTGGCCTTG
TGTGCCCTCGCCCGAGGGCACAGTCGGTCGAAGAGTGGGTAGTCGATAGTCGTCGGGCGC
GATGGGTGTTGGTCGCCTCGTGCGTGAACTAAACGTCATCCCCGTCGTGCTGAGATGAGT
CCTCATGAGACCTTTTGCGATTGCGATGTCAAGCGAAAGCGATGTCGGTCGGATTG
>Alpinia_nigra_KF304437
TGGCATCGTCGCCTTTGCTCCTTGCTTTGCCGCCGGTGCTAAGCGCGGAAATTGGCCTTG
TGTGCCCTCGCCCGAGGGCACAGTCGGTCGAAGAGTGGGTAGTCGATAGTCGTCGGGCGC
GATGGGTGTTGGTCGCCTCGTGCGTGAACTAAACGTCATCCCCGTCGTGCTGAGATGAGT
CCTCATGAGACCTTTTGCGATTGCGATGTCAAGCGAAAGCGATGTCGGTCGGATTG
>Aralia_fargesii_U66924
CGCATCGCGTCGCCCCCCAACCCCGCACTCCCTCATGGGAGTCGAGGHAGAGGGGVGGAT
ACTGSCCTCCCGTGTCTCACCGTGCGGTTGGCCCAAATGTGAGTCCTTGGCGACGGACGT
CACGACAAGTGGTGGTTGTAAAAAGCCTTCTTCTCATGTCGTGCGGTGACCCGTCGCCAG
CAAAAGCTCTCATGACCCTGTTCGGCCGTCCTCGACGCGCGCTCCGACCG
>Plantago_rugelii_AY692080
CGCATCGCGTCGCCCCCTATACCAATTTAGTGCGGGGGCGGATAATGGCATCCCGTTAGC
TCGGTTTGCACAAAAAAGATCCCGCATCGACGGATGTCACAACTAGTGGTGGTTGAAAGA
TCATTCGTGTCGTTGTGCGTCACTCTGTCGCATGCTTGGGCATCGTTATAAAACAATGGT
GCTAACGTGCCTTCGACCG
>Prunus_davidiana_KX674810
CACGTCGTTGCCCCCCCATCTACTCCTTCGGGATTGCGGGGGGGCGGATGATGGCCTCCC
GTGCGCCTAGCCGCGCGGTTGGCATAAATACCAAGTCCTCGGCGACGCACGCCACGACAA
TCGGTGGTTGCGAAACCTCGGTTGCCCGTCGTGTGCGTTCGTCGCGCATCGAGGGCTCGA
AAAAATGCTCGGCTTCGGCTCGGCTTTCAACG
>Prunus_davidiana_KX674811
CACGTCGTTGCCCCCCCATCTACTCCTTCGGGATTGCGGGGGGGCGGATGATGGCCTCCC
GTGCGCCTAGCCGCGCGGTTGGCATAAATACCAAGTCCTCGGCGACGCACGCCACGACAA
TCGGTGGTTGCGAAACCTCGGTTGCCCGTCGTGTGCGTTCGTCGCGCATCGAGGGCTCGA
AAAAATGCTCGGCTTCGGCTCGGCTTTCAACG
>Akebia_quinata_KPS0005A02I
AGCATCGCGTCACCCCCCGACTCCGTCGTCTCGGAGCCGCGCGGGTGGAGATTGGCCCCC
CGTGCGTCGCGCGGTCGGCCCAAAAAAGAGCCCTTGACGGCCGGTGTCACGATCAGTGGT
GGTTGACGTGCCTCTTTCCGGAGATGGATGTCGTGCCCGCTGCGTCGTCGAACGGGCCAC
GCGGACCTTGTCGGTGCTCACGGAGCACTCGTCCTG
>Euryale_ferox_KMS0090A02I
CGCTTAGCGTCGCCCTCCCTAAGTTTTAAGGGAGAGCGGAGGATTGGCCATCGATGCCAT
GAATGATTGGTGTCGTTGGCTGAAAATTCTAACCTTTCGATTTGTTGTTTGTCACAACAA
GCGGTGGATTTCCATTCGGTTGTGCCTAACATGAATGAAGGGACATGGGACATATGTAAG
GCAAAGAACAATGGTTTTTATGCCTTTAGCTTTG
>Aconitum_barbatum_KY417292
CACACAGCGTCGCACCCCTCCAACAAGGTTTGTTGGGGAGCGGATATTGGCCCCCCGGGC
CCTTGCGGGCACGGTCGGCACAAATGTTGGTCCCCGACAACGAGCGTCGCGGTCAGTGGT
GGTTGTATTTCTCATCCTCCAAAGACATCAAGACGCGTCGTCCTCGTTGCTCGTTGGGAC
GCATCCACCCTATGGAGCCGTTTTGCGCGGC
>Lonicera_macranthoides_JX885550
GACCCGGTCTTAGTGTATACGAGTTAAAAAATAAAAAAAGGAGCAATAATCCCCCTCTTG
TTTTATCAAGAGGGCACCATTGCTTCTTTTTTTATTTAACTTAACAGTTACCTATTTTCT
TTCAAGAAAAATAGTCAATCTTCTTATTTTTAGGGGCGGGTCCTGATTGTGTTTTGGGCT
TTCATTTTTTATTCTGTTATGAAAAATCTTTATATCCCTTTATATCCTCTAAAATAAAAA
TAAAAGAAAAACTGTTGGAATTTTTTTGCTGACTTATCTATAATTGTACTTGAGAAAAAA
GAAAGAAAAATAATGAATGGCTTAACTAGGAACTAATAGGTAGGG
>Alpinia_malaccensis_KF304307
ATAGCGATTGTATGGCCAATCATTGTGGGTATAATGGTAGATGCCCGAGACCAAGTTACT
ATTATTTCTTTCTCTTCCCTCGTGTTGAGTTTTTCCATTTTTGCCGATAAATGATTAGCT
ACAAAAGGGTTTTTTTTTAGTGAACGTGTCATGTCACAGTGTATTACTCCTTTTTTTTTT
TTACATTTTTTATTTTAAAGATTGGCATTCTATGTCCAATATCTTGAATATCTCGATCTA
AGTTAAGTATAGAGGTCAGAATAAATACAATAATGATGAATG
>Alpinia_malaccensis_KF304308
ATAGCGATTGTATGGCCAATCATTGTGGGTATAATGGTAGATGCCCGAGACCAAGTTACT
ATTATTTCTTTCTCTTCCCTCGTGTTGAGTTTTTCCATTTTTGCCGATAAATGATTAGCT
ACAAAAGGGTTTTTTTTTAGTGAACGTGTCATGTCACAGTGTATTACTCCTTTTTTTTTT
TTACATTTTTTATTTTAAAGATTGGCATTCTATGTCCAATATCTTGAATATCTCGATCTA
AGTTAAGTATAGAGGTCAGAATAAATACAATAATGATGAATG
>Alpinia_malaccensis_KF304309
ATAGCGATTGTATGGCCAATCATTGTGGGTATAATGGTAGATGCCCGAGACCAAGTTACT
ATTATTTCTTTCTCTTCCCTCGTGTTGAGTTTTTCCATTTTTGCCGATAAATGATTAGCT
ACAAAAGGGTTTTTTTTTAGTGAACGTGTCATGTCACAGTGTATTACTCCTTTTTTTTTT
TTACATTTTTTATTTTAAAGATTGGCATTCTATGTCCAATATCTTGAATATCTCGATCTA
AGTTAAGTATAGAGGTCAGAATAAATACAATAATGATGAATG
>Alisma_orientale_KPS0006A03I
CGCCTCTAGGCGCTCCCCTCCCACTTGAGTTCAGCATCTTGATGTTGGCCTTGTTGGTGG
TGGATGCGGATGTTGGCCTTCCGTGGCTTTGCCGCCGCGGTGGGCTGAAGGATGTGGAGT
CGGTCCGTCCAACGTTATTGGGCATGACTGTGCTGGGTCGCTGCAGCTACTGCTCGTTGC
TCGCTGGGTGCGGCAGTCTTAGCAAATGCGGGCATCGTCGTTGTGTCGAGTAGCCTTGTT
GTCGGACTCTTACGCCAGTAAAGTTACCACGATTGGTATATCAGCGGTCACACCGTTGGT
TCCTCATATTG
>Geranium_nepalense_JF976468
CGCGCTCCGTCGCCCCGCAACCCCGAACTCCGAAATGGGCCAGGGTGCTTGTGGTGCGGA
GATTGGTCTCCCGTGTGCCTTGCTCGCGGCTGGCCTAAAATTGAGTCCCGGACGCTCTGT
TCTGCGGCCGACGGTGGTTGAGAAGCCCTCGAAAATGTGCTGCTGCAGTGTTGCCCGATG
TGGACCCTGTGACCCTCGCGCGACCTCTCCCCCCCTTGGGGTGAGGGAGCTCCATCTG
>Geranium_nepalense_JF976469
CGCGCTCCGTCGCCCCGCAACCCCGAACTCCGAAATGGGCCAGGGTGCTTGTGGTGCGGA
GATTGGTCTCCCGTGTGCCTTGCTCGCGGCTGGCCTAAAATTGAGTCCCGGACGCTCTGT
TCTGCGGCCGACGGTGGTTGAGAAGCCCTCGAAAATGTGCTGCTGCAGTGTTGCCCGATG
TGGACCCTGTGACCCTCGCGCGACCTCTCCCCCCCTTGGGGTGAGGGAGCTCCATCTG
>Dioscorea_parviflora_JQ260276
GATAAGACTTTTGTCTTAATGTATATGAATCGTTGAAGGAGCAACACCCAATATCTTGTT
CGAGCAAGAGGTTTGGTATTGCTCCCCTTTTTGATTCAACTGTGTGTATTGTACACCAGC
GGATTACTCCTTTATTTTTTACATTTTAAAGATTGGCATTTTATGTTCAATATCTCGATC
TAATAAGGTTAGAATAAGAAATACAATAATGATGAAGAGAAAATCCT
>Geranium_nepalense_JF976467
CGCGCTCCGTCGCCCCGCAACCCCGAACTCCGAAATGGGCCAGGGTGCTTGTGGTGCGGA
GATTGGTCTCCCGTGTGCCTTGCTCGCGGCTGGCCTAAAATTGAGTCCCGGACGCTCTGT
TCTGCGGCCGACGGTGGTTGAGAAGCCCTCGAAAATGTGCTGCTGCAGTGTTGCCCGATG
TGGACCCTGTGACCCTCGCGCGACCTCTCCCCCCCTTGGGGTGAGGGAGCTCCATCTG
>Atractylodes_lancea_KPS0033A01I
CGCATCGCGTCGCCCCCTACCACGCCTCCCCCACGGGGACGCGTGTCGTCGGGGGCGGAG
ATTGGTCTCCCGTGCCCACGGTGCGGTTGGCCTAAAAGGGAGTCCCCTTCGACGGACGCA
CGGCAAGTGGTGGTTGTAATGGCCCTCGTATCGAGCCGTGCGTCGCGAGCCGCAAGGGAA
GCGCTCGACAAAGACCCCAACGCGTCGCCTCGCGACGACGCTTCGACCG
>Rheum_tanguticum_KPS0187A02I
CGCACCGCGTCGCCCCCGCCCCCTCCGGGGGGCAGGGGCGGAGACTGGCCCCCCGTGCGC
CCCGGCGCGCGGCCGGCCTAAACGCAGGCCCCGCGGCCGCGAGAAGCCGCGACGATTGGT
GGTGTACCAGCGGCCCCGTGCCGCGAAGCATCGCGTCGCGTCTCGCGCGGCCACCGTGAG
CGCCAAAAGGGCCCCGACCACCGTTG
>Crataegus_ashei_KC251489
GACTTTGGTCTTAATATATATGAGTTCTTGAAAGTAAAGGAGTAATAAAAAATTTCTTGT
TATATCAAGAGGTTTGTTATTGCTCCTTTACTATAATTAGTTTTAGTATTTTTTTAGTTA
TTACTTAACTATTTGTTTTATTTGTTTTATTCTTTATTTTTTTTTTTAGTAAAAAAAAAA
AAAGAATAAAGTTTTCAATTTAGGTTGTATTTTATCTTACAAGTAATGCTAAATGGCGGA
AAAATTATTAAT
>Crataegus_ashei_KC251488
GACTTTGGTCTTAATATATATGAGTTCTTGAAAGTAAAGGAGTAATAAAAAATTTCTTGT
TATATCAAGAGGTTTGTTATTGCTCCTTTACTATATTAGTTTTAGTATTTTTTTAGTTAT
TACTTAACTATTTGTTTTATTTGTTTTATTCTTTATTTTTTTTTTTTTTTAGTAAAAAAA
AAAAAAAGAATAAAGTTTTCAATTTAGGTTGTATTTTATCTTACAAGTAATGCTAAATGG
CGGAAAAATTATTAAT
>Prunus_lusitanica_var._hixa_KM458056
CATKTCGTTGCCCCCCMMYWAWYCCYYSGGRMYKGSGGGGGGCGGATGATGGCCTCCCGT
AMGCTCCGTCGCGCGGTTGGCATAAATACCAAGTCCTCGGCAATGCACGCCACGACAATC
GGTGGTTGCGAAACCTCGGTTGCCTGTCGTGTGCGGTCGTTGCGCATCGAGGGCTCGAAA
AAATGCTTGGCTCCGGC
>Prunus_lusitanica_var._hixa_KM458054
CATGTCGTTGCCCCCCCMCTAATCCCTCGGGACTGCGGGGGGCGGATGATGGCCTCCCGT
ACGCTCCGTCGCGCGGTTGGCATAAATACCAAGTCCTCGGCAATGCACGCCACGACAATC
GGTGGTTGCGAAACCTCGGTTGCCTGTCGTGTGCGGTCGTTGCGCATCGAGGGCTCGAAA
AAATGCTTGGCTCCGGCTTTKCTTTCMACG
>Magnolia_denudata_GQ435218
TACTTCAGTCTTAGTGTATATGAGTCGTTGAAGGATCCGATCAATACCCAACTTCTTGTC
CTATCAAGAAGTTGGATATTGATCCGTTCGATTCAGTAGTGTTTTATTCACATAAAAATT
TTTGCCATTTTCATTTCTTTATTTCAACTTAAGAAAACATTATTGTTGGTTGGTTCATGA
TCGAATATCATATTTTTGTTCTGTACCGATCTGTATTGTAATTTCTGTATGTTCCTCAAA
ATCATTTTCTTTTTTTTTTTTCATAAAGGAATTTTTTTGTACATTTACAATTTACAGGAT
TGGCATTTTATGTTCAATATCTGTATCTCAGAAAGTAAGAAAGACTCAATACAATAATCA
TGAATGGGGGAAATTAGAGCGGAGG
>Rheum_tanguticum_KPS0187A02P
GATTTTGGTCTTAGTGTAGTCGAGTTTTTTTAATTAAAGGAGCAATACCCAATTTCTTGT
TCTATCGAGCGGGTTGGTATTGCTCCTTTAATTAAAATTTTTATTATATATATATTTTAT
GTTATGAGTCATAAGTTTTCTTCCCCATTAAAAAAAAGAAAAAAATGTTTTAAGTGATGA
GTGATGATTGAATGTTGTATTTTTTTATATTTATGGACGCATTCGCATTTTTTTAATTTC
TACCCTATACGCCCTCTTTGTTGTTTTGGTTTTTGGGGAAATTTTTTGTTTCATAGTCAT
TTATATTCATAGAGAGAAAGATTTCAAATTTTTGTAAAAGAAAAAAATGAATATAAAAAA
TTAAGTAAAAAAATGATGAATAGTGAGTTAGTGAGTGTAATTTGAATCATTTTCAAGTAA
GG
>Gentiana_acaulis_KF544396
CGCATCGCGTCGCCCCCCAACACCGTGCATGAAATCGTGCAGGTCGTCGGAGGGGCGGAT
ATTGGCTTCCCGTGCTCCGGTGCGGCTAGCCTAAATGCAAGTCCCTTGCGACGGACACGA
CGACAAGTGGTGGTTGATTTACTCGACTAAGGTGCTGTCGCGCGCTGCCCCGTCGGATGA
GGAGACTTACTTGACCCTGATGCATACGTCGTCACGACGTCTGCCACGACCG
>Gentiana_acaulis_KF544397
CGCATCGCGTCGCCCCCCAACACCGTGCATGAAATCGTGCAGGTCGTCGGAGGGGCGGAT
ATTGGCTTCCCGTGCTCCGGTGCGGCTAGCCTAAATGCAAGTCCCTTGCGACGGACACGA
CGACAAGTGGTGGTTGATTTACTCGACTAAGGTGCTGTCGCGCGCTGCCCCGTCGGATGA
GGAGACTTACTTGACCCTGATGCATACGTCGTCACGACGTCTGCCACGACCG
>Gentiana_acaulis_KF544394
CGCATCGCGTCGCCCCCCAACACCGTGCATGAAATCGTGCAGGTCGTCGGAGGGGCGGAT
ATTGGCTTCCCGTGCTCCGGTGCGGCTAGCCTAAATGCAAGTCCCTTGCGACGGACACGA
CGACAAGTGGTGGTTGATTTACTCGACTAAGGTGCTGTCGCGCGCTGCCCCGTCGGATGA
GGAGACTTACTTGACCCTGATGCATACGTCGTCACGACGTCTGCCACGACCG
>Gentiana_acaulis_KF544395
CGCATCGCGTCGCCCCCCAACACCGTGCATGAAATCGTGCAGGTCGTCGGAGGGGCGGAT
ATTGGCTTCCCGTGCTCCGGTGCGGCTAGCCTAAATGCAAGTCCCTTGCGACGGACACGA
CGACAAGTGGTGGTTGATTTACTCGACTAAGGTGCTGTCGCGCGCTGCCCCGTCGGATGA
GGAGACTTACTTGACCCTGATGCATACGTCGTCACGACGTCTGCCACGACCG
>Gentiana_acaulis_KF544392
CGCATCGCGTCGCCCCCCAACACCGTGCATGAAATCGTGCAGGTCGTCGGAGGGGCGGAT
ATTGGCTTCCCGTGCTCCGGTGCGGCTAGCCTAAATGCAAGTCCCTTGCGACGGACACGA
CGACAAGTGGTGGTTGATTTACTCGACTAAGGTGCTGTCGCGCGCTGCCCCGTCGGATGA
GGAGACTTACTTGACCCTGATGCATACGTCGTCACGACGTCTGCCACGACCG
>Gentiana_acaulis_KF544393
CGCATCGCGTCGCCCCCCAACACCGTGCATGAAATCGTGCAGGTCGTCGGAGGGGCGGAT
ATTGGCTTCCCGTGCTCCGGTGCGGCTAGCCTAAATGCAAGTCCCTTGCGACGGACACGA
CGACAAGTGGTGGTTGATTTACTCGACTAAGGTGCTGTCGCACGCTGCCCCGTCGGATGA
GGAGACTTACTTGACCCTGATGCATACGTCGTCACGACGTCTGCCACGACCG
>Gentiana_acaulis_KF544390
CGCATCRCGTCGCCCCCCAACACCGTGCATGAAATCGTGCAGGTCGTCGGAGGGGCGGAT
ATTGGCTTCCCGTGCTCCGKTGCGGCTAGCCTAAATGCAAGTCCCTTGCGACGGACACGA
CGACAAGTGGTGGTTGATTTACTCGACTAAGGTGCTGTCGCRCGCTGCCCCGTCGGATGA
GGAGACTTACTTGACCCTGATGCATACGTCGTCACGACGTCTGCCACGACCG
>Gentiana_acaulis_KF544391
CGCATCGCGTCGCCCCCCAACACCGTGCATGAAATCGTGCAGGTCGTCGGAGGGGCGGAT
ATTGGCTTCCCGTGCTCCGGTGCGGCTAGCCTAAATGCAAGTCCCTTGCGACGGACACGA
CGACAAGTGGTGGTTGATTTACTCGACTAAGGTGCTGTCGCACGCTGCCCCGTCGGATGA
GGAGACTTACTTGACCCTGATGCATACGTCGTCACGACGTCTGCCACGACCG
>Gentiana_acaulis_KF544398
CGCATCGCGTCGCCCCCCAACACCGTGCATGAAATCGTGCAGGTCGTCGGAGGGGCGGAT
ATTGGCTTCCCGTGCTCCGGTGCGGCTAGCCTAAATGCAAGTCCCTTGCGACGGACACGA
CGACAAGTGGTGGTTGATTTACTCGACTAAGGTGCTGTCGCGCGCTGCCCCGTCGGATGA
GGAGACTTACTTGACCCTGATGCATACGTCGTCACGACGTCTGCCACGACCG
>Gentiana_acaulis_KF544399
CGCATCGCGTCGCCCCCCAACACCGTGCATGAAATCGTGCAGGTCGTCGGAGGGGCGGAT
ATTGGCTTCCCGTGCTCCGGTGCGGCTAGCCTAAATGCAAGTCCCTTGCGACGGACACGA
CGACAAGTGGTGGTTGATTTACTCGACTAAGGTGCTGTCGCGCGCTGCCCCGTCGGATGA
GGAGACTTACTTGACCCTGATGCATACGTCGTCACGACGTCTGCCACGACCG
>Astragalus_membranaceus_KJ999277
TATTTTGGTTGTAAAGAAGGATACGAGTTTTTGAAAGTAAAGGGGTAGTAATATCAACAC
TGTTGATATTACTCCCCTTTTACTTTTATTTGAGTAGTCTTTTTGATCTTTTTGTAACTT
CGAGTAAATTCCGTTTAATTTAATAATTAAAATAATTAAGAAAAAAAAAAGAAATGAATG
TTTTTTTTATCGTATTTTTTTTAGATTAGATTTTAGAATATTCGTAAGAACTTAGAAGAA
AATAAATGATAATGAAAAAAAAGTCTAAAAAAATTTATACATAGTATTAATAAGG
>Zanthoxylum_piperitum_KPS0224B02I
CGCATCGTTGCCCCACCCCACCCCTCCGGGGGCCTGGCGGTGCGGGCGGATAATGGCCTC
CCGTGCGCTCTTAGCTCGCGGTTGGCCCAAATTTGAGTCCCTGGCGACCGGAGCCGCGAC
GATCGGTGGTGAAAACAAACCTCTCGAGCTCACGTCTCGTGCCCGGCCCCCTGTTACGGG
ACTCATGGACCCTGAAGCTCTGCGCAAGCAGCGCTCGCATCG
>Astragalus_membranaceus_KJ999276
TATTTTGGTTGTAAAGAAGGATACGAGTTTTTGAAAGTAAAGGGGTAGTAATATCAACAC
TGTTGATATTACTCCCCTTTTACTTTTATTTGAGTAGTCTTTTTGATCTTTTTGTAACTT
CGAGTAAATTCCGTTTAATTTAATAATTAAAATAAAATAATTAAGAAAAAAAAAGAAATG
AATGTTTTTTTTATCGTATTTTTTTTAGATTAGATTTTAGAATATTCGTAAGAACTTAGA
AGAAAATAAATGATAATGAAAAAAAAGTCTAAAAAAATTTATACATAGTATTAATAAGG
>Gentiana_occidentalis_KF533132
GACCTCGGTCTTAATCCTAGAATTCTATTATATAATTCTAATATAGGATTATTCTAATAT
AGGATTAAGAATTAAAATAAAGGAGCAATGTGGATTATTGCTCCTTTATTTTAATTCTAG
TTCGGTAAGGATTATTATTAGAAATTATTTTAAGAATATTAAAATAATCTATATTTTAAT
ATTAGTTATCAATATTGGTAACTAAGATATAAAGAAGAAAAAGAAGAATATGTTTAAAAT
TACATTACAATTATAACAAATTCTAAATAAAAAACTAGTAAAACAAAAAAATATAAAAAA
GAGTGAAAACAAAATAAAACAGTATCAAAAATGTCAAGACTAAAGAAATACAGATAGTCA
AGGG
>Gleditsia_sinensis_KMS0112A01I
CACAACGTCGCCCCCTCCCCGCCGCCCCCGAGGCGGCGGGTCGGGCGGGGCGGATGATGG
CCTCCCGTGGGCGAATCGCCCCGCGGATGGCCGAAAGACGAGCCTGCGGCGTGGAACGCC
GCGACGGACGGTGGAAGAGCGAAACCTCGAGACCGGTCGCGCGCGAGTCCTCCCTTGGGG
CAGGCTGCGAGACCCTTTAGCGTCCCGCGGGCGCTTACGACG
>Gentiana_angustifolia_KU674187
GACCTCGGTCTTAATCCTAGAATTCTATTATATAATTCTAATATAGGATTATTCTAATAT
AGGATTAAGAATTAAAATAAAGGAGCAATGTGGATTATTGCTCCTTTATTTTAATTCTAG
TTCGGTAAGGATTATTATTAGAAATTATTTTAAGAATATTAAAATAATCTATATTTTAAT
ATTAGTTATCAATATTGGTAACTAAGATATAAAGAAGAAAAAGAAGAATATGTTTAAAAT
GACATTACAATTATAACAAATTCTAAATAAAAAACTAGTAAAACAAAAAAATATAAAAAA
GAGTGAAAACAAAATAAAACAGTATCCAAAATGTCAAGACTAAAGAAATACAGATAGTCA
AGGG
>Astragalus_membranaceus_KJ999278
TATTTTGGTTGTAAAGAAGGATACGAGTTTTTGAAAGTAAAGGGGTAGTAATATCAACAC
TGTTGATATTACTCCCCTTTTACTTTTATTTGAGTAGTCTTTTTGATCTTTTTGTAACTT
CGAGTAAATTCCGTTTAATTTAATAATTAAAATAATTAAGAAAAAAAAAAGAAATGAATG
TTTTTTTTATCGTATTTTTTTTAGATTAGATTTTAGAATATTCGTAAGAACTTAGAAGAA
AATAAATGATAATGAAAAAAAAGTCTAAAAAAATTTATACATAGTATTAATAAGG
>Senna_alexandrina_KMS0206A01P
AATTGTGGTCTTAATATATATGAGTTTTTGAACGTAAAGGAGCAATATCAAGAGGGTTGA
TATTGCTCCTTTACTTTCTTTTTTAGTAGTCTTTTTCTTCATATTCATACAAATCTTTTT
TATTTACTTCAACATTCTTTAACATTATTTTAACATAAGAAAAAAATATGCGAGTTTCAT
ACTTTTTTTTGTTTCTTTTTTACAAATTTCTACGTTTTTCTGATCAATCTTTTCTTAGAA
GACGAGGAAAAACTTAAAAAGAATAATAAAGAAAGAATACAAATGAAAAATATCTGGACT
TTCTTTTAGATAGTATAGT
>Crataegus_maximowiczii_KC173407
CGCGCCGTTGCCCCCCCCCGCCTCCCTCGGGAGCGTCGGCGGGCGGACGATGGCCTCCCG
CGCGCCACCCCGCGCGGTTGGCACAAATGCCGAGTCCCCGGCGACGAACGCCACGACAAT
CGGTGGTTGTCAGACCTCGGTTGCCTGTTGTGCGCTTTCGCCGCGCTGCGGGCGGCTCGC
GACCCCAACAACGGCTCTGCTGCGGCGGAGCTATTCAACG
>Gentiana_angustifolia_KU674182
GACCTCGGTCTTAATCCTAGAATTCTATTATATAATTCTAATATAGGATTATTCTAATAT
AGGATTAAGAATTAAAATAAAGGAGCAATGTGGATTATTGCTCCTTTATTTTAATTCTAG
TTCGGTAAGGATTATTATTAGAAATTATTTTAAGAATATTAAAATAATCTATATTTTAAT
ATTAGTTATCAATATTGGTAACTAAGATATAAAGAAGAAAAAGAAGAATATGTTTAAAAT
GACATTACAATTATAACAAATTCTAAATAAAAAACTAGTAAAACAAAAAAATATAAAAAA
GAGTGAAAACAAAATAAAACAGTATCCAAAATGTCAAGACTAAAGAAATACAGATAGTCA
AGGG
>Astragalus_membranaceus_var._mongholicus_KPS0030A01P
ATAATTTCCCTCTAGACCTAGCTGCGGTTGAGGCTCCATCTATAAATGGATAATATTTTG
GTTGTAAAGAAGGATACGAGTTTTTGAAAGTATAAGGGGTAGTAATATCAACACTGTTGA
TATTACTCCCCTTTTACTTTTATTTGAGTAGTCTTTTTGATCTTTTTGTAACTTCGAGTA
AATTCCGTTTAATTTAATAATTAAAATAAAATAATTAAGAAAAAAAAAAGAAATGAATGT
TTTTTTTATCGTATTTTTTTTAGATTAGATTTTAGAATATTCGTAAGAACTTAGAAGAAA
ATAAATGATAATGAAAAAAAGTCTAAAAAAATTTATACATAGTATTAATAAGGGCGGATG
TAGCCAAGTGGATCAAGGCAGT
>Imperata_cylindrica_var._major_KX674906
CAAAAGACACTCCCAACCCACCCTCGGGGAGGGACGTGGTGTTTGGACCCCCGCGCCGCA
GGGCGCGGTGGGCCGAAGTTGGGGCTGCCGGCGAACCGCGCCGGGCACAGCACGTGGTGG
GCGACATCAGTTGTTCTCGGTGCAGCGCCCCGGCGCGCGGCCGGCGCGTCGGCCCTAAGG
ACCCATCGAGCACCGCAGCGCATCGCCGCTCGGACC
>Imperata_cylindrica_var._major_KX674905
CAAAAGACACTCCCAACCCACCCTCGGGGAGGGACGTGGTGTTTGGACCCCCGCGCCGCA
GGGCGCGGTGGGCCGAAGTTGGGGCTGCCGGCGAACCGTGCCGGGCACAGCACGTGGTGG
GCGACATCAGTTGTTCTCGGTGCAGCGCCCCGGCGCGCGGCCGGCGTGTCGGCCCTAAGG
ACCCATCGAGCACCGCAGCGCATCGCCGCTCGGACC
>Astragalus_membranaceus_var._mongholicus_KPS0030A01I
CATATCGTTGCCCGATGCCTATTGCAGTGTGATAGGAATTTTTAGGGCGAATGATGGCTT
CCCGTGAGCGTTGTTGCCTCGCGGCTGGTTGAAAATTGAGTCCTTGGTGGGGTGTGCCAT
GATAGATGGTGGTCGAGTTAGCACGAGACCCATCATGTGTACGCTCCCCATAATATGGCT
TCGATGACCCACATGCGTCTTTTGACTCTCATGACG
>Astragalus_membranaceus_HM142280
CATATCGTTGCCCGATGCCTATTGCAGTGTGATAGGAATTTTTAGGGCGAATGATGGCTT
CCCGTGAGCGTTGTTGCCTCGCGGTTGGTTGAAAATTGAGTCCTTGGTGGGGTGTGCCAT
GATAGATGGTGGTCGAGTTAGCACGAGACCCATCATGTGTACGCTCCCCATAATATGGCT
TCGATGACCCACATGCGTCTTTTGACTCTCATGA
>Astragalus_membranaceus_HM142281
CATATCGTTGCCCGATGCCTATTGCAGTGTGATAGGAATTTTTAGGGCGAATGATGGCTT
CCCGTGAGCGTTGTTGCCTCGCGGTTGGTTGAAAATTGAGTCCTTGGTGGGGTGTGCCAT
GATAGATGGTGGTCGAGTTAGCACGAGACCCATCATGTGTACGCTCCCCATAATATGGCT
TCGATGACCCACATGCGTCTTTTGACTCTCATGA
>Aster_piccolii_KP313686
CGCATCGCGTCGCTCCCACCATTCCTTCCTTCGGGATGCTTGGTTGGGGGCGGATAATGG
CCTCCCGTTCCTCACCGAGCGGTTGGCCAAAATAAAAGTCCCTTTTGATGGATGCACGAC
AAGTGGTGGTTGACAAAACCCGGGATTGTGTCGTGTGTCTTGTCGAAAGGGTGCATCTTA
ATAGACCCAACGCGTTGTCATGAAGCAACGCATCGA
>Prunus_undulata_JQ776848
CACGTCGTTGCCACCCCGCTACTCCCTCGGGATTGCGGGGGGCGGATGATGGCCTCCCGT
ACGCTCCGTCGCGCGGTTGGCATAAATACCAAGTCCTCGGCGACGCACGCCACGACAGTC
GGTGGTTGCGAGACCTCGGTTGCCTGTCGTGTGCGGTCGTCGCTCATCGGGGGCTCGAAA
AAACGCTTGGCTCCGGCTCGGCTTTCAACG
>Sinomenium_acutum_KPS0207A02I
TGCATTGCGCCACTCCCAACCCAAAGGGAGGGAGTGAAATTGGCCTCCCGTGACTCGTGT
GCGGACGGCTGAAAAAGTTGCCCGTTGGTGGCATGCACTACGCGATCAGTGGTGGTTGAC
AAAACCCATTCACCGAAATAGGATGACTTGATCGAGTAGTTGCCATCGAGGGTAAATTGA
ACCCTTGTAGCTCATATACCATG
>Prunus_undulata_JQ776846
CACGTCGTTGCCACCCCGCTACTCCCTCGGGATTGCGGGGGGCGGATGATGGCCTCCCGT
ACGCTCCGTCGCGCGGTTGGCATAAATACCAAGTCCTCGGCGACGCACGCCACGACAGTC
GGTGGTTGCGAAACCTCGGTTGCCTGTCGTGTGCGGTCGTCGCTCATCGGGGGCTCGAAA
AAACGCTTGGCTCCGGCTCGGCTTTCAACG
>Prunus_undulata_JQ776847
CACGTCGTTGCCACCCCGCTACTCCCTCGGGATTGCGGGGGGCGGATGATGGCCTCCCGT
ACGCTCCGTCGCGCGGTTGGCATAAATACCAAGTCCTCGGCGACGCACGCCACGACAGTC
GGTGGTTGCGAGACCTCGGTTGCCTGTCGTGTGCGGTCGTCGCTCATCGGGGGCTCGAAA
AAAC
>Prunus_undulata_JQ776845
CACGTCGTTGCCACCCCGCTACTCCCTCGGGATTGCGGGGGGCGGATGATGGCCTCCCGT
ACGCTGCGTCGCGCGGTTGGCATAAATACCAAGTCCTCGGCGACGCACGCCACGACAGTC
GGTGGTTGCGAAACCTCGGTTGCCTGTCGTGTGCGGTCGTCGCTCATCGGGGGCTCGAAA
AAACGCTTGGCTCCGGCTCGGCTTTCAACG
>Rubus_silvaticus_KM037560
CACGTCGTTGCCCCCCCCAAACCCCTCGGGAGTTGGGCGGGACGGATGATGGCCTCCCGT
GTGCTCTGTCATGCGGTTGGCATAAAAACAAGTCCTCGGCGACTAACGCCACGACAATCG
GTGGTTGTCAAACCTCTGTTGCCTATCGTGTGCGCGTGTCGAGCGAGGGCTCAACAAACC
ATGTTGCATCGATTCGTCGATGCTTTCAACG
>Scrophularia_bourgaeana_KC692528
CGCATCGCGTCGCCCCCCTCCMAATCCCTTGGGACAACGGAGAGGGGCGGATATTGGCCT
CCCGTGCTCTTTGGTGCGCGGCTGGCCCAAATGTGATCCCGCGTCGACGCGAGTCACGAC
CAGTGGTGGTTGATTCATCAACTCGCGTGCTGTCGTGCCGTACTGCGTTCTTCGTTCGGG
CATCGTCGCAGACCCAAAAGGCGCGCTCGAGTGCC
>Asparagus_spinescens_JX574415
GACATTAGTCTTAATGTAGTAAGAATCGTTGAAGGAGCCATACCCAATATCTTGTTTTCG
TAAGATATTGGGTATAGCTCCCTCCCCCGCCAATGAATGATAAGTATCTATTTTATTCCA
TTAACGACGAGATTTATTATCGTTTCTCGCATGTCTCGCGAAAGTCAGAGTAGGCGCGAA
TTCTCCCAATTTGTGACCTACCATACGATCCGTTATATAAATAGGTAAATGTTCCTTTCC
ATTATGAATAGCGATTGTATGGCCAATCATTTTGGGTATAATGGTAGATGCCCGAGACCA
AGTTACTATTATTTCTTTCTCCTCCCTCATGTTGAGTTTTTCAATTTTTCTCGATAAATG
ATTAGCTACAAAAGGATTTTTTTTTAGTGAACGTGTCACAGCTGATTACTCCTTTTTTTA
CATTTTAAAGATTGGCATTCTATGTCCAATAGAATATCTCGATCTAAGTATGAAGGTAAG
AATAAATACAATAATGATGAATGGAAAAAAGAGAAAATTCTTTAGCTAGATAAGGG
>Asparagus_spinescens_JX574416
GACATTAGTCTTAATGTAGTAAGAATCGTTGAAGGAGCCATACCCAATATCTTGTTTTCG
TAAGATATTGGGTATAGCTCCCTCCCCCGCCAATGAATGATAAGTATCTATTTTATTCCA
TTAACGACGAGATTTATTATCGTTTCTCGCATGTCTCGCGAAAGTCAGAGTAGGCGCGAA
TTCTCCCAATTTGTGACCTACCATACGATCCGTTATATAAATAGGTAAATGTTCCTTTCC
ATTATGAATAGCGATTGTATGGCCAATCATTTTGGGTATAATGGTAGATGCCCGAGACCA
AGTTACTATTATTTCTTTCTCCTCCCTCATGTTGAGTTTTTCAATTTTTCTCGATAAATG
ATTAGCTACAAAAGGATTTTTTTTTAGTGAACGTGTCACAGCTGATTACTCCTTTTTTTA
CATTTTAAAGATTGGCATTCTATGTCCAATAGAATATCTCGATCTAAGTATGAAGGTAAG
AATAAATACAATAATGATGAATGGAAAAAAGAGAAAATTCTTTAGCTAGATAAGGG
>Vitex_trifolia_KPS0222A01I
CGCATCGCGTCGCCCCCCCTCCTGCGCGTCGCGCTCGCGATGGGGGGGCGGAGACTGGCC
TCCCGTGCCCCTCGGCGCGGCTGGCCCAAATGCGATCCCTCGGCGACGCACGTCACGACC
AGTGGTGGTTGATCTCAACTCGCGTGCTGTTGTGCGGCGCGGCGTCGTCCGCGGCGGAGT
CAACGATGACCCAACGGCGCATTGCGCCTTCGACCG
>Gentiana_officinalis_KU512337
CGCATCGCGTCGCCCCCCAACACCGTGTATGAAACATTGCCGGTTGTCGGAGGGGCGGAT
ATTGGCTTCCCGTGCTTCGGTGCGGCTGGCCTAAATGCAAGTCCCTTGCGACGGACACGA
CGACAAGTGGTGGTTGATTGCCTCAACTAAGGTGYTGTCGCGCGTTKCCCCGTCGGATGA
GGAGACTTCCTTGACCCTAATGCAAGCGTCGTCACGACGCCTGCCACGACCG
>Epimedium_sagittatum_KX674808
CGCACAGCGTCGCTCCCACCATGATGCCTTTGTTCTGTTATCGGGCAACTGCAACGTGGC
TTGGGAAGCGGATATTGGCCCCCCGTACCTTTGTAGGCGCGGCCGGCCTAAAATTCGGCC
CTCGGCGACGAGCGTCACGATCAGTGGTGGTTGAATAACCCCTTTGTCATAGACCGGTAT
CGTGTTGTTTCGTCGTCTATTTGGGCCATATGGACCCTTGCGTGTCGTATAAACGACATT
CACTCTG
>Prunus_salicina_AF179487
CACGTCGTTGCCCCCCCATCAACTCCTTCGGGATTGCGGGGGGCGGATGATGGCCTCCCG
TGCGCCTCGCCGCGCGGTTGGCATAAATGCCAAGTCCTCGGCGACGCACGCCACGACAAT
CGGTGGTTGCGAAACCTCGGTTGCCCGTCGTGTGCGGTCGTCGCGCATCGAGGGCTCGAA
AAAATGTCYGGGCTCCGGCTCGGCTTTCAACG
>Dioscorea_tenuipes_JQ260303
GACTTTTGTCTTAATGTATATGAATCGTTGAAGGAGCAATATCCAATATCTTGTTTGAGC
AAGAAGTTTGGTATTGCTCCCCCCTTTTTTTGTTTGTTTGATTTAACTGTGTGTATTGTA
TACCGCAAGACAGAAGACAGTGGATTACTCCTTTATTTTTTACTTACATTTTAAAGATTG
GCATTCTATGTTCAATATCTCGATCTAATAAGGTAAGAATAAATATAAATACAATAATGA
TGAATGGAAAAAAGAGAAAATCCT
>Polygonatum_griffithii_JN046413
GATTTCCATCTTAATGTATATGTATTAAGAATCGTTGAAGGAGCTATACCCAATATCTTG
TTTTCATAAGATATTGGGTATAGCTCCCTTTTTTTCCAAATTAATTAACGACGAGATTTA
TTATCGTTTCTCGCATGTCTCGCGAAAGTCAGAGTAGGCGCGAATTCTCCCAATTTGTGA
CCTACCATACGATCTGTTATATAAATAGGTAAATGTTCTTTTCCATTATGAACAGCGATT
GTATGGCCAATCATTTTGGGTATAATGGTAGATGCCCGAGACCAAGTTACTATTATTTCT
TTCTCCTCCCTCATGTTGAGTTTTTCAATTTTTCTCGATAAATGATTAGCTACAAAAGGA
TTTTTTTTTAGTGAACGTGTCACAGCCGATTACTCCTTTTTTTTACATTTTAAAGATTGG
CATTCTATGTCCAATAGAATATCTCGATCTAAGTATGAAGGTAAGAATAAATACAATAAT
GATGAATGGAAAAAAGAGAAAATCCTTTAGCTGGATAAGGG
>Asparagus_aethiopicus_JX574311
GACTTTAGTCTTAATGTAGTAAGAATCGTTGAAGGAGCCATACCCAATATCTTGTTTTCG
TAAGATATTGGGTATAGCTCCCTCCCCCGCCAATGAATGATAAGTATCTATTTTATTCCA
TTAACGACGAGATTTATTATCGTTTCTCGCATGTCTCGCGAAAGTCAGAGTAGGCGCGAA
TTCTCCCAATTTGTGACCTACCATACGATCCGTTATATAAATAGGTAAATGTTCCTTTCC
ATTATGAATAGCGATTGTATGGCCAATCATTTTGGGTATAATGGTAGATGCCCGAGACCA
AGTTACTATTATTTCTTTCTCCTCCCTCATGTTGAGTTTTTCAATTTTTCTCGATAAATG
ATTAGCTACAAAAGGATTTTTTTTTAGTGAACGTGTCACAGCTGATTACTCCTTTTTTTA
CATTTTAAAGATTGGCATTCTATGTCCAATAGAATATCTCGATCTAAGTATGAAGGTAAG
AATAAATACAATAATGATGAATGGAAAAAAGAGAAAATTCTTTAGCTAGATAAGGG
>Polygonatum_griffithii_JN046414
GATTTCCGTCTTAATGTATATGTATTAAGAATCGTTGAAGGAGCTATACCCAATATCTTG
TTTTCATAAGATATTGGGTATAGCTCCCTTTTTTTCCAAATTAATTAACGACGAGATTTA
TTATCGTTTCTCGCATGTCTCGCGAAAGTCAGAGTAGGCGCGAATTCTCCCAATTTGTGA
CCTACCATACGATCTGTTATATAAATAGGTAAATGTTCTTTTCCATTATGAACAGCGATT
GTATGGCCAATCATTTTGGGTATAATGGTAGATGCCCGAGACCAAGTTACTATTATTTCT
TTCTCCTCCCTCATGTTGAGTTTTTCAATTTTTCTCGATAAATGATTAGCTACAAAAGGA
TTTTTTTTTAGTGAACGTGTCACAGCCGATTACTCCTTTTTTTTACATTTTAAAGATTGG
CATTCTATGTCCAATAGAATATCTCGATCTAAGTATGAAGGTAAGAATAAATACAATAAT
GATGAATGGAAAAAAGAGAAAATCCTTTAGCTGGATAAGGG
>Asparagus_aethiopicus_JX574312
GACTTTAGTCTTAATGTAGTAAGAATCGTTGAAGGAGCTATACCCAATATCTTGTTTTCG
TAAGATATTGGGTATAGCTCCCTCCCCCGCCAATGAATGATAAGTATCTATTTTATTCCA
TTAACGACGAGATTTATTATCGTTTCTCGCATGTCTCGCGAAAGTCAGAGTAGGCGCGAA
TTCTCCCAATTTGTGACCTACCATACGATCCGTTATATAAATAGGTAAATGTTCCTTTCC
ATTATGAATAGCGATTGTATGGCCAATCATTTTGGGTATAATGGTAGATGCCCGAGACCA
AGTTACTATTATTTCTTTCTCCTCCCTCATGTTGAGTTTTTCAATTTTTCTCGATAAATG
ATTAGCTACAAAAGGATTTTTTTTTAGTGAACGTGTCACAGCTGATTACTCCTTTTTTTA
CATTTTAAAGATTGGCATTCTATGTCCAATAGAATATCTCGATCTAAGTATGAAGGTAAG
AATAAATACAATAATGATGAATGGAAAAAAGAGAAAATTCTTTAGCTAGATAAGGG
>Vitex_negundo_JX856527
CGCATCGCGTCGCCCCCCCCTCCTGCGCGTCGCGCTCGCGATGGGGGGGCGGAGACTGGC
CTCCCGTGCCCCTCGGCGCGGCTGGCCCAAATGCGATCCCTCGGCGACGCACGTCACGAC
CGGTGGTGGTTGATCTCAACTCGCGTGCTGTCGTGCGGCGCGGCGTCGTCCGCAGTGGAG
TCAACGATGACCCAACGGCGCATTGCGCC
>Salvia_stachydifolia_HQ418890
CGCATCGCGTCGCCCCCCACCTGCGCTCAGCGCCAGGGCGGGGAGCGGATATTGGCCTCC
CGTTCGCCAAGGCGTGCGGCTGGCCCAAATGCGATCCCTCGGCGACTCGCGTCACGACAA
GTGGTGGTTGAACACTCAATCTCTTGCGTCGTCGTGCCGCTGTGTCGTTCCTGCGGGTAT
CACAGAACGACCCTACGGTGACGGTGCCTCACGGCTCCACACCTTCGACC
>Gentiana_squarrosa_KU512593
GACCGAGGTTTTAATCCTATATTCTATAATTCTAATATCCCTAAATTATAATATATATAT
AGGATTAAGAACTAAAATATAAAATAAAGGAGCAACAGTCCCCTTCTTGTTTTATGGAGG
GTACATTGTTGCTCCTTTATTTTATATTTTAAAAAGACGAAAGGGG
>Senna_tora_KMS0043A03P
AATTGTGGTCCTAATATATATATGAGTTTTTGAACGTAAAGGAGCAATATCAACCCTCTT
GATATTGCTCCTTTACTTTCTTTTTTAGTAGTCTTTTTCTTCATATTCATAAAATTTTTT
TATTTACTTCAATATTCTTTAACATTATTTTAACATAAGAAAAAGATATTGGAGTTTCGT
ACTTTTTTTTCTTTTTTACTAATTTCTACGTTTTTATGATCAATCCTTTCTTAGAAAACG
AGGAAAAACTTAAAAATAATGAAAAATATCTGTAATTTTTTTTAGATAGTATAGG
>Gentiana_squarrosa_KU512591
GACCGAGGTTTTAATCCTATATTCTATAATTCTAATATCCCTAAATTATAATATATATAT
AGGATTAAGAACTAAAATATAAAATAAAGGAGCAACAGTCCCCTTCTTGTTTTATGGAGG
GTACATTGTTGCTCCTTTATTTTATATTTTAAAAAGACGAAAGGGG
>Senna_tora_KMS0043A03I
CGCATCGTAGCCCCAAGCCACGTCCACCCCCCGATTGATTAGGGGTGACGAGGTGCTTGG
GGGAATTTGGCCTCCCGTGATCCGTGCATTGCGGATGGCCGAAAAAGGAGCCTGTGCGGG
GCAATCGCCACGTTCCACGGTGGATGAGCAGATGCCTCGAGACCGACCATGCGTTGGTTG
TCCCTATGGATGGGCTGTCAGACCCTTGGGAGCGACGAAGCTTTCCCGAAG
>Syzygium_rowlandii_KC667964
GACTTTGGTCTTAGTATAAGTGTAGGCGAGTTTTTGATTGGAAAGGAAAGTAAAGGAGCA
ATAACCAACACTCTTAATAGAATAATAAATTGGTTATTGTTCCTTTATTTATTGCTCTTT
TCTTTACATAAGTTTTTCTTTACTTGAACATAAGAAAAAGCTTTCTAGTCTTAGGGATTG
GTTTATGATTGCGTATCATACTTTTTTTTTCGTTAGATATGAATTTTTAATTTATATACA
TTCTTTTCAACCCTTTGTAAGGCTTTGTGATATTATTATTTTCTAGTTTTTTTTTTTCGA
ATAAAACAGAAAGGTTACAATTTTCTGCTTCTTCTATCTCATAAGTAAGATAAAAAAATG
TTAAAAATTAACAATCGAAATGAAATATTTTCCATTATGAATTTTTTTTTTATTTTTAAT
TAAAATTAAAAATAAAATATTATTTTAAAATAAAATGGAATAAAAATAAATATAAATACT
AGTAATAGTAGGG
>Aconitum_carmichaelii_KPS0179A01I
CACACAGCGTCGCACCCCGTCAACCACGTTGTCGGGGAGCGGAGATTGGCCCCCCGGGCC
CCTGCGGGCACGGTCGGCACAAATGTTTGTCCCCGGCGGCGAGCGTCGCGGTCAGTGGTG
GTTGTATTTCTCATCCTCCAAAGACATCAAGACGCGTCGTCCTCGTTGCACGTTGGGACA
CATCGACCCCAAGGAGCCGCTTCGCGCGGCATTCACCCTG
>Rubus_caesius_AF055776
CACGTCGTTGCCCCCCCAAACCCCTCGGGAGTTGGGCGGGACGGATGATGGCCTCCCGTG
TGCTCTGTCAAGCGGTTGGCATAAAAACAAGTCCTCGGCGACTAACGCCACGACAATCGG
TGGTTGTCAAACCTCTGTTGCCTATCGTGTGCGCGTGTCGAGCGAGGGCTCCACAAACCA
TGTTGCATCGATTCGTCTATGCTTTCAACG
>Lablab_purpureus_KPS0078A01I
CACATCGTCACCCCCCCACGTACATGTACATTGGGGAGTGAAAGTTGACTTCCCACGAGC
TTGTTCTCGTGGTTGGTTGAAAATTAAGTTCAAAGTGGAGTTTGCCACGTAAAATGGTGG
ATGAGTGATGCTCGAGACCAATTGCGTGTGCATGACTTTGGCATATTGGACTAGTTGACC
CTATGCGTCTTTGGTGAAAATTGAAGGCGTTCTTAGCG
>Prunus_obtusata_JQ776865
CACGTCGTTGCCACCCCACTACTCCCTCGGGATTGCGGGGGGCGGATGATGGCCTCCCGT
ACGCTCCGTCGCGCGGTTGGCATAAATACCAAGTCCTCGGCGACGCACGCCACGACAATC
GGTGGTTGCGAAACCTCGGTTGCCCGTCGTGTGCGGTCGTCGCGCATCGAGGGCTCGAAA
AGATGCTGGGCTCCGGCTTGGCTTTCAACG
>Prunus_obtusata_JQ776867
CACGTCGTTGCCACCCCACTACTCCCTCGGGATTGCGGGGGGCGGATGATGGCCTCCCGT
ACGCTCCGTCGCGCGGTTGGCATAAATACCAAGTCCTCGGCGACGCACGCCACGACAATC
GGTGGTTGCGAAACCTCGGTTGCCCGTCGTGTGCGGTCGTCGCGCATCGAGGGCTCGAAA
AGAT
>Prunus_obtusata_JQ776866
CACGTCGTTGCCACCCCACTACTCCCTCGGGATTGCGGGGGGCGGATGATGGCCTCCCGT
ACGCTCCGTCGCGCGGTTGGCATAAATACCAAGTCCTCGGCGACGCACGCCACGACAATC
GGTGGTTGCGAAACCTCGGTTGCCCGTCGTGTGCGGTCGTCGCGCATCGAGGGCTCGAAA
AGATGCTGGGCTCCGGCTTGGCTTCAACG
>Prunus_obtusata_JQ776869
CACGTCGTTGCCACCCCACTACTCCCTCGGGATTGCGGGGGGCGGATGATGGCCTCCCGT
ACGCTCCGTCGCGCGGTTGGCATAAATACCAAGTCCTCGGCGACGCACGCCACGACAATC
GGTGGTTGCGAAACCTCGGTTGCCCGTCGTGTGCGGTCGTCGCGCATCGAGGGCTCGAAA
AGATGCTGGGCTCCGGCTTGGCTTCAACG
>Glycyrrhiza_uralensis_KM588200
CAGACCGTTGCCCGATGCCAATTGCCTCGCGATAGGTACTTTGGTTGTGCAGGGTGAATG
TTGGCTTCCCGTGAGCATTGCGGCCTCACGGTTGGCTCAAAACTGAGTCCATGGTAGGGT
TTGGCATGATCGATGGTGGTTGAGTGACGCTCGAGACCAATCATGTGTGACTCCACTGAG
TTTGGGCTCTGTAACCAATAGGCGTCTTTGAACGCTCGTGATG
>Pueraria_montana_var._lobata_KMS0183A04I
CACATCGTTACCCCAACGCAAACAGACGTCCCACACGACGGCCGTTGCGTGGTAGGGTGC
ACGCTGACCTCCCGCGAGCGGCGTCTCGCGGTTGGTTGAAAATCGAGTTCGCGGCCGAGC
ACGCCGTGATAAAATGGTGGATGAGCAACGCTCGAGACCAATCACGCGCTGCGACTCGGT
CCGCGAAGGACTCCCTGATTGATGACGACCCTACAGTGCGCCTCCTCTCCGGAGACGCTC
TCGACG
>Sophora_tonkinensis_JX495462
TATCGGGGTTTTAAAGTATACGAGTTTTTAAAAAAGTAAAGGAGCGATAGAAAAAACTCT
ATTGCTCCTTTACTTTATATTTCTTTTTTTAGAAATTCTTTTTTTTTTTTTTTTTTTGTT
ACATTGCTTTCGAAGTCATATGTATTCCAAAAAGATAAAAAAAAAGAATGTTTCCATTTC
ATTTTTTGTTTATTTTATCCTATCTTAGAAGATAAAAAAGAATGATAACGAAAAAAGGGT
TGAAATTGAAGTCTAGGTAATTTTTACATAGTATAGGG
>Panax_zingiberensis_U41699
CGCATCGCGTCGCCCCCCAACCCATCACTCCCTTGCGGGAGTCGAGGCGGAGGGGCGGAT
AATGCCTCCCGTGTCTCACCGCGCGGTTGGCCCAAATGCGAGTCCTTGGCGATGGACGTC
ACGACAAGTGGTGGTTGTAAAAAGCCCTCTTCTCATGTCGTGCGGTGACCTGTCGCCAGC
AAAAGCTCTCATGACCCTGTTGCGCCGTCCTCGACGCGCGCTCCGACCG
>Gleditsia_triacanthos_AF509969
CACAACGTCGCCCCCTCCCCGCCGCCCCCGAGGCGGCGATCCGGGCGGGGCGGACGATGG
CCTCCCGTGGGCGACTCGCCCCGCGGATGGCCGAAAGACGAGCCTGCGGCGCGGACCGCC
GCGACGGACGGTGGAAGAGCGAAACCTCGAGACCGGTCGCGCGCGAGTCCCCTCCCTTGG
GCAGGCTGCGAGACCCTACGGCGTCGTCGCGTAGCGCGGGCGCCTACGACG
>Rubus_parvifolius_KU881132
CACGTCGTTGCCCCCCCCAACCCCCTCGGGAGTTGGGCGGGACGGATGATGGCCTCCCGT
GTGCTCCGTCATGCGGTTGGCATAAAAAACAAGTCCTCGGCGACTAACGCCACGACAATC
GGTGGTTGTCAAACCTCTGTTGCCTATCGTGTGCGCGTGTCGAACGAGGGCTCAATGAAC
CATGTTGCATTGATTCGTCGATGCTTTCAACG
>Rubus_parvifolius_KU881133
CACGTCGTTGCCCCCCCCAACCCCCTCGGGAGTTGGGCGGGACGGATGATGGCCTCCCGT
GTGCTCCGTCATGCGGTTGGCATAAAAAACAAGTCCTCGGCGACTAACGCCACGACAATC
GGTGGTTGTCAAACCTCTGTTGCCTATCGTGTGCGCGTGTCGAACGAGGGCTCAATGAAC
CATGTTGCATTGATTCGTCGATGCTTTCAACG
>Salvia_texana_KJ584199
CGCATCGCGTCGCCCCCCATCCATGCGCACCGCGCTGGTTGCGGGGGCGGATATTGGCCT
CCCGTGCACCTCGGCGTGCGGCTGGCCCAAATGCGATCCCTCGGCGACTCATGTCACGAC
AAGTGGTGGTTGAACTCTCAATCTCGCGCGCCGTCGTGCCATTGCGTCGTCCGTATGGGC
ATCCATCAAAGACCCAATGGTGTTGGTGCCTCATGGCGCCCCACCTTCGACCG
>Rubus_parvifolius_KU881131
CACGTCGTTGCCCCCCCCAACCCCCTCGGGAGTTGGGCGGGACGGATGATGGCCTCCCGT
GTGCTCCGTCATGCGGTTGGCATAAAAAACAAGTCCTCGGCGACTAACGCCACGACAATC
GGTGGTTGTCAAACCTCTGTTGCCTATCGTGTGCGCGTGTCGAACGAGGGCTCAATGAAC
CATGTTGCATTGATTCGTCGATGCTTTCAACG
>Aster_smithianus_KP313685
CGCATCGCGTCGCTCCCACCATACCTTCCTTCGGGATGCTAGGTTGGGGGCGGATAATGG
CCTCCCGTTCCTCACGGAGTGGTTGGCCAAAATAAAAGTCCCCTTTGATGGATGCACGAC
TAGTGGTGGTTGACAAAACCAGGTATTCTGTCGTGTGTCTTGTCAAAACGGTGCAACTTA
ATAGACCCAACGCGTTGTCATGAAGCAACGCATCGA
>Dioscorea_polystachya_JQ260350
GACTTTTGTCTTAATGTATATGAATCGTTGAAGGAGCAATATCAATATCTTGTTCGAGCA
AGAAGTTTGGTATTGCTCCCCTTTTCAATTTTTCCCGATAAATGATCAACTACAAAAGGA
TTTTTTTTTAGTGAACGTGTCACAGCGGATTACTCCTTTATTTTTTACATTTTTAAGATT
GGCATTGTATGTTCAATATCTCGATCTAATAAGGTAAGAATAAATTTAAATACAATAATG
ATGAATGGAAAAAGAGAAAATCCT
>Astragalus_membranaceus_KJ999334
CATATCGTTGCCCGATGCCTATTGCAGTGTGATAGGAATTTTTAGGGCGAATGATGGCTT
CCCGTGAGCGTTGTTGCCTCGCGGTTGGTTGAAAATTGAGTCCTTGGTGGGGTGTGCCAT
GATAGATGGTGGTCGAGTTAGCACGAGACCCATCATGTGTACGCTCCCCATAATATGGCT
TCGATGACCCACATGCGTCTTTTGACTCTCATGACG
>Cornus_racemosa_EU750449
GACTTTGTCTTAGTGTAGACGAGTTCTTGAAAGTAAAGGGGCAATAACCAATTTCTTGAT
CTATCAAGATCAAGAGGATGGTATTGCTCCTTTATTTTTATTTAGTAGTCTTTTACTTGC
ATATACCTTTTTTTTTTACATCAAAAGAAAAAGGATTCTTATAGATTGATTCATGATTGA
GTATTGTGCTCTACTTCTTTAGTAATTTTAAATTTATATATCTTCTACCTAATGTTAAGT
TGTTATTTTACATTTAAAATAACAGATCAAATTGCTTAATATTTTTATCTCAGAATTTTT
AAAATAAATAAGAAAGAAATAATGATGAGTAGTATAGGG
>Cornus_racemosa_EU750448
GACTTTGTCTTAGTGTAGACGAGTTCTTGAAAGTAAAGGGGCAATAACCAATTTCTTGAT
CTATCAAGATCAAGAGGATGGTATTGCTCCTTTATTTTTATTTAGTAGTCTTTTACTTGC
ATATACCTTTTTTTTTTACATCAAAAGAAAAAGGATTCTTATAGATTGATTCATGATTGA
GTATTGTGCTCTACTTCTTTAGTAATTTTAAATTTATATATCTTCTACCTAATGTTAAGT
TGTTATTTTACATTTAAAATAACAGATCAAATTGCTTAATATTTTTATCTCAGAATTTTT
AAAATAAATAAGAAAGAAATAATGATGAGTAGTATAGGG
>Crataegus_marshallii_KC251602
GACTTTGGTCTTAATATATATGAGTTCTTGAAAGTAAAGGAGTAATAAAAAATTTCTTGT
TATATCAAGAGGTTTGTTATTGCTCCTTTACTATATTAGTTTTAGTATTTTTTTAGTTAT
TACTTAACTATTTGTTTTATTTGTTTTATTCTTTTTTTTTTTTTTTAGTAAAAAAAAAAA
AAAGAATAAAGTTTTCAATTTAGGTTGTATTTTATCTTACAAGTAATGCTAAATGGCGGA
AAAATTATTAAT
>Crataegus_marshallii_KC251601
GACTTTGGTCTTAATATATATGAGTTCTTGAAAGTAAAGGAGTAATAAAAAATTTCTTGT
TATATCAAGAGGTTTGTTATTGCTCCTTTACTATATTAGTTTTAGTATTTTTTTAGTTAT
TACTTAACTATTTGTTTTATTTGTTTTATTCTTTATTTTTTTTTTTAGTAAAAAAAAAAA
AAAGAATAAAGTTTTCAATTTAGGTTGTATTTTATCTTACAAGTAATGCTAAATGGCGGA
AAAATTATTAAT
>Prunus_mira_AY500627
GACTTTGGTCTTAGTATATAGGAGTTCTTGAAAGTAAAGGAGCAATAATAAATTTCTTGT
TATATCAAGAGGTTTGTTATTGCTCCTTTACTATTTAGTATTTTTTTTATTTACTACTTA
ACTTTACTATATTGTTCTATATTTTTTTTTAGTTAATTTACTACAAAATTTAATTAAAAT
ATTAAAAGTTTCAGTTTATTTTATGTTGTATTTTATCTTACAAGTAATGATAAATGGTGT
AAATATTTGTAATAGTACAAGGG
>Sophora_flavescens_KX674878
CACATCGTTGCCCCAATGCCTCAGCCCTGTTGCTAGGCATAGTAAAGGGGTGAATGTTGG
CTTCCCGTGAGCGATGCCTCGCGGTTGGCTGAAAATTGAGTCCGTGGTGGAGTGCGCCGC
GATGGATGGTGGTTGAGTAAGAGCTCGAGACCGATCGTGTGTGTCACCCCTACCGGATTT
GTGACTCTTTGACCCATGAGCGGCCGTTGGCTGCCCACGACG
>Sophora_flavescens_KX674879
CACATCGTTGCCCCAATGCCTCAGCCCTGTTGCTAGGCATAGTAAAGGGGTGAATGTTGG
CTTCCCGTGAGCGATGCCTCGCGGTTGGCTGAAAATTGAGTCCGTGGTGGAGTGCGCCGC
GATGGATGGTGGTTGAGTAAGAGCTCGAGACCGATCGTGTGTGTCACCCCTACCGGATTT
GTGACTCTTTGACCCATGAGCGGCCGTTGGCTGCCCACGACG
>Ipomoea_nil_KPS0160A02I
CGCATCGCGTCGCCCCCCTGCCCGGCCCCTCGGCCGAGCTTGGGGAGCGGATGGTGGCCT
CCCGTGCCCCCTAACTCGGGGCGCGGCTGGCTCAAATGCGAGTCCCTGGCGGCGGACGTC
ACGGCGAGTGGTGGTCGTACCCAGCGTGCATATCTCCGCGCCGTGCCCCCGTCGTCCGCG
GGCGAAAGACCCTTTGACGAGCCGCGTCAGTGCGGCTCTCCGACCG
>Rubus_stimulans_KU881172
CACGTCGTTGCCCCCCCAACCCCCTCGGGAGTTGGGCGGGACGGATGATGGCCTCCCGTG
TGCTCCGTCATGCGGTTGGCATAAAAAACAAGTCCTCGGCGACTAACGCCACGACAATCG
GTGGTTGTCAAACCTCTGTTGCCTATCGTGTGCGCGTGTCGAACGAGGGCTCAATGAACC
ATGATGCATTGATTCGTCGATGCTTTCAACG
>Rubus_stimulans_KU881171
CACGTCGTTGCCCCCCCAACCCCCTCGGGAGTTGGGCGGGACGGATGATGGCCTCCCGTG
TGCTCCGTCATGCGGTTGGCATAAAAAACAAGTCCTCGGCGACTAACGCCACGACAATCG
GTGGTTGTCAAACCTCTGTTGCCTATCGTGTGCGCGTGTCGAACGAGGGCTCAATGAACC
ATGATGCATTGATTCGTCGATGCTTTCAACG
>Foeniculum_vulgare_KMS0093A02I
CACATTTGCTTGCCCCCACCACTCACTCCTTGATGAGATGTGCTGGTTTTTGGGCGGAAA
TTGGCCTCCCGTGCCTTGTTGTGCGGCTGGTGCAAAAGCGAGTCTCTGGCGGTGGACGTC
GTGACATCGGTGGTTGTAAAATACCCTCTTGACTTGTCGCACGAATCCGCGTCATCTTAG
TGAGCTCTAGGACCCTTGGGCGCTACACAATCTGTTCGCCCTAACTG
>Forsythia_viridissima_KPS0094A02I
CGCATCTCGTCGCCCTCCACCTCCCCCCGAAAGGGATTCGTGAGGTGCTGGGCTGGATAT
TGGCCTCCCGTGCGCCATCGTGTGCGGTTGGCCTAAATTTGATTCGGCATCGACGCATGT
CACGACAATTGGTGGTTGATGACCTCAACTTGCGTGTTGTCGTGCAAGGCTGCGTCGTTT
TGATCGGATGTTTTGACCCCATGGTGCTTTTGCACTTCGACAG
>Amomum_repoeense_JN043969
GACTTTTGTCTTAGTGTATCTGAATTGTTAAAAAAATGTAGCAATACCCTGAAATAACAA
TACCCCATACCTCGCTTAAGCGAGATATGGGGTATTGTTATTTTATTTTGTTTGATTTTT
ATGATGATGTAATAGAATAGTATTTTCATTTTTTTGCGTGTAGCATACATATTTATTTAT
ATTGTATAACATATATAGATTGTATATATGTATATTAAATACAAATACATAAGTATATAA
AGTATAAGAAATGAACTTAACGACGAGATTTATTATCGTTTCTCGCATGTATCGTAAAAG
ACAGAGTAGGTGCAAATTCTCCCAATTTGTGACCCACCATACGATCCGTTATATAAATAG
GTAAATGTTCCTTTCCATTATGAATAGCGATTGTATGGCCAATCATTGTGGGTATAATGG
TAGATGCCCGAGACCAAGTTACTATTATTTCTTTCTCTTCCCTCGTGTTGAGTTTTTCCA
TTTTTGCCGATAAATGATTAGCTACAAAAGGGTTTTTTTTTAGTGAACGTGTCATGTCAC
AGTGTATTACTCCTTTTTTTTTTTTACATTTTTTATTTTAAAGATTGGCATTCTATGTCC
AATATCTTGAATATCTCGATCTAAGTTAAGTATAGAGGTCAGAATAAATACAATAATGAT
GAATGGAAAAAAGAGAAAATCCTTTAGCTAGAAAAGGG
>Amomum_repoeense_JN043968
GACTTTTGTCTTAGTGTATCTGAATTGTTAAAAAAATGTAGCAATACCCTGAAATAACAA
TACCCCATACCTCGCTTAAGCGAGATATGGGGTATTGTTATTTTATTTTGTTTGATTTTT
ATGATGATGTAATAGAATAGTATTTTCATTTTTTTGCGTGTAGCATACATATTTATTTAT
ATTGTATAACATATATAGATTGTATATATGTATATTAAATACAAATACATAAGTATATAA
AGTATAAGAAATGAACTTAACGACGAGATTTATTATCGTTTCTCGCATGTATCGTAAAAG
ACAGAGTAGGTGCAAATTCTCCCAATTTGTGACCCACCATACGATCCGTTATATAAATAG
GTAAATGTTCCTTTCCATTATGAATAGCGATTGTATGGCCAATCATTGTGGGTATAATGG
TAGATGCCCGAGACCAAGTTACTATTATTTCTTTCTCTTCCCTCGTGTTGAGTTTTTCCA
TTTTTGCCGATAAATGATTAGCTACAAAAGGGTTTTTTTTTAGTGAACGTGTCATGTCAC
AGTGTATTACTCCTTTTTTTTTTTTACATTTTTTATTTTAAAGATTGGCATTCTATGTCC
AATATCTTGAATATCTCGATCTAAGTTAAGTATAGAGGTCAGAATAAATACAATAATGAT
GAATGGAAAAAAGAGAAAATCCTTTAGCTAGAAAAGGG
>Atractylodes_macrocephala_KPS0034A01I
CGCATCGCGTCGCCCCCGACCACGCCTCCCCCACGGGGACGCGTGTCGTCGGGGGCGGAG
ATTGGTCTCCCGTGCCCACGGCGCGGCTGGCCTAAACGGGAGTCCCCTTCGACGGACGCA
CGGCTAGTGGTGGTTGTAATGGCCCTCGTATTGAGCCGTGCGTCGCGAGCCGCAAGGGAA
GCGCTCGACAAAGACCCCAACGCGTCGCCTTGCGACGACGCTTCGACCG
>Amomum_repoeense_JN043967
GACTTTTGTCTTAGTGTATCTGAATTGTTAAAAAAATGTAGCAATACCCTGAAATAACAA
TACCCCATACCTCGCTTAAGCGAGATATGGGGTATTGTTATTTTATTTTGTTTGATTTTT
ATGATGATGTAATAGAATAGTATTTTCATTTTTTTGCGTGTAGCATACATATTTATTTAT
ATTGTATAACATATATAGATTGTATATATGTATATTAAATACAAATACATAAGTATATAA
AGTATAAGAAATGAACTTAACGACGAGATTTATTATCGTTTCTCGCATGTATCGTAAAAG
ACAGAGTAGGTGCAAATTCTCCCAATTTGTGACCCACCATACGATCCGTTATATAAATAG
GTAAATGTTCCTTTCCATTATGAATAGCGATTGTATGGCCAATCATTGTGGGTATAATGG
TAGATGCCCGAGACCAAGTTACTATTATTTCTTTCTCTTCCCTCGTGTTGAGTTTTTCCA
TTTTTGCCGATAAATGATTAGCTACAAAAGGGTTTTTTTTTAGTGAACGTGTCATGTCAC
AGTGTATTACTCCTTTTTTTTTTTTACATTTTTTATTTTAAAGATTGGCATTCTATGTCC
AATATCTTGAATATCTCGATCTAAGTTAAGTATAGAGGTCAGAATAAATACAATAATGAT
GAATGGAAAAAAGAGAAAATCCTTTAGCTAGAAAAGGG
>Amomum_repoeense_JN043966
GACTTTTGTCTTAGTGTATCTGAATTGTTAAAAAAATGTAGCAATACCCTGAAATAACAA
TACCCCATACCTCGCTTAAGCGAGATATGGGGTATTGTTATTTTATTTTGTTTGATTTTT
ATGATGATGTAATAGAATAGTATTTTCATTTTTTTGCGTGTAGCATACATATTTATTTAT
ATTGTATAACATATATAGATTGTATATATGTATATTAAATACAAATACATAAGTATATAA
AGTATAAGAAATGAACTTAACGACGAGATTTATTATCGTTTCTCGCATGTATCGTAAAAG
ACAGAGTAGGTGCAAATTCTCCCAATTTGTGACCCACCATACGATCCGTTATATAAATAG
GTAAATGTTCCTTTCCATTATGAATAGCGATTGTATGGCCAATCATTGTGGGTATAATGG
TAGATGCCCGAGACCAAGTTACTATTATTTCTTTCTCTTCCCTCGTGTTGAGTTTTTCCA
TTTTTGCCGATAAATGATTAGCTACAAAAGGGTTTTTTTTTAGTGAACGTGTCATGTCAC
AGTGTATTACTCCTTTTTTTTTTTTACATTTTTTATTTTAAAGATTGGCATTCTATGTCC
AATATCTTGAATATCTCGATCTAAGTTAAGTATAGAGGTCAGAATAAATACAATAATGAT
GAATGGAAAAAAGAGAAAATCCTTTAGCTAGAAAAGGG
>Sophora_davidii_JX495432
CACATCGTTGCCCCAATGCCTCAGCCCTGTTGCAAGGCATGGCAAAGGGGCGAATGTTGG
CTTCCCGCGAGCGATGCCCTCACGGTTGGCTGAAAATCGAGTCCGTGGTGGAGTGTGCCG
CGATGGATGGTGGTTGAGTAAAAGCTCGAGACCGATCGTGTGTGTCGCCCCTACCGGATT
TGGGACTCCATGACCCACGAGCGGCCGTTGGCTGCCCACGAC
>Cimicifuga_foetida_KMS0046A03P
AGTTCCATCCACAAATGGCTAAGATTTAGGTCTTAGTGTATGCCACTCTTAGTGTGTATG
AGTCGTTGAGGTTGCAGAGGAGTAATACCCAATTTCTTGTTCTGTCAAGAGGCTGGGTAT
TGCTCCTGCATTTTCTTTTAATAGTGTTTTACTTGCATAAGAATTTCCCCCCTCCCCCCT
TTTTTTTTTTAGTAAAAAAAAATTACTCTAACAAATTGGTTAATTTTTGATTATCATACT
TTCGTTTTGTATATATTAGAATAATAATAATATATACATAATCCATATATCTTCCTATAA
ATTAAAAAATTTTATTTGATTTTGATAAAGCAAA
>Senna_obtusifolia_KMS0042A01P
AATTGTGGTCCTAATATATATATGAGTTTTTGAACGTAAAGGAGCAATATCAACCCTCTT
GATATTGCTCCTTTACTTTCTTTTTTAGTAGTCTTTTTCTTCATATTCATAAAATTTTTT
TATTTACTTCAATATTCTTTAACATTATTTTAACATAAGAAAAAGATATTGGAGTTTCGT
ACTTTTTTTTTCTTTTTTACTAATTTCTACGTTTTTATGATCAATCCTTTCTTAGAAAAC
GAGGAAAAACTTAAAAATAATGAAAGATATCTGTAATTTTTTTTAGATAGTATAGG
>Senna_obtusifolia_KMS0042A01I
CGCATCGTAGCCCCAAGCCACGTCCACCCCCCGATTGATCAGGGGCGACGAGGTGCTTGG
GGGGAATTTGGCCTCCCGTGATCCGTGCATTGCGGATGGCCGAAAAAGGAGCCTGTGCGG
GGCAATCGCCACGTTCCACGGTGGATGAGCAGATGCCTCGAGACCGACCTTGTGTTGGTT
GTCCCTACGGATGGGCTGTCAGACCCTTTGGGAGCGACGAAGCTTTCCCGAAG
>Cimicifuga_foetida_KMS0046A03I
CACACAGCGTCGTTCCTAACCAATTTTATTAGTTGGGGAACGGAAATTGGCCCCCCGAGT
CCTTTTGGGCACGGTTGGCTCAAATATTGGTCCTCGGCGGCAAGTGTCGCGGTCTGCGGT
GGTTGTAAACTCATCCCCCTAAGACGAAATAAGACGCGTAGCCTTGTCGTATAACGAACC
AACATAACCCTTGGAAGCCGTTCAACGGTTTTCACCCTG
>Alpinia_hainanensis_KPS0007A01I
GCATCGTCGCCTTTGCTCCTTGCTCTGTCGGTGCCAAGCGCGAAAATTGGCCTCGTGTGC
CCTCGGGCACAGTCGGCTGAAGAGTGGGTAATCCGCAGTCGTCGGGCGCGATGGGTGTTG
GTCGCCCTGTGCGTGAACTGAACGTCGTCCCCGTCGTGTTGAGATGAGTCCTCAAGAGAC
CCTGTGTGATAGCGGCGTCGCATATAAGTGCCGTGTCCATCAAATTG
>Syzygium_aromaticum_EF026622
ACACATGGCGTTGCCCCTAACTCCTCGCCTTGAATTGGGCGGGCGGGACTTGGGTGCGTA
CGTTGGCCTCCCGAGATGACCTTATCCCGGTTGGCCCAAAATCGAGCGTTGGAGCGATTA
GCACCACGACATTCGGTGGTTGATGAGACCCCAATGATCAATGTCGTGCGTGTCGCTCAT
GCACACGCTCCACGAATCTACCTTTCACCAAC
>Crocus_sativus_KMS0193A01I
CGCCTCCCGTCGCTCCCCACAGCCGTGCGGATGCGGAGATTGGCCCGCCGTGCTCCGTGC
GCGGCGGGTCGAAGTGCCGGCCGTCGTCGGGCCTGGCGCGGCGAATGGTGGACGAATACA
TCGTTGTTTGTGCCTACTCTCCGTGTCCTTGCCCTCAACAATGCGACATGTCGTCGTCGG
ACCCCTCACCATGGACCCTTCCGGCTTCCGAATAAGAAGAAGGAACCGTCCTCGGAACG
>Lonicera_acuminata_JX885567
GACCCGGTCTTAGTGTATACGAGTTTAAAAAAATAAAAAAGGAGCAATAATCCCCCTCTT
GTTTTATCAAGAGGGCACCATTGCTTCTTTTTTTATTTAACTTAACAGTTACCTATTTTC
TTTCAAGAAAAATAGTCAATCTTCTTATTTTTAGGGGCGGGTCCTGATTGTGTTTTGGGC
TTTCATTTTTTATTCTGTATGAAAAATCTTTATATCCAAAAGTAAAATAAAAGAAAAACT
GTTAGAATTTTTTTGCTGACTTATCTATAATTGTACTTGAGAAAAAAGAAAGAAAAATAA
TGAATGGCTTAACTAGGAACTAATAGGTAGGG
>Lonicera_acuminata_JX885568
GACCCGGTCTTAGTGTATACGAGTTTAAAAAAATAAAAAAGGAGCAATAATCCCCCTCTT
GTTTTATCAAGAGGGCACCATTGCTTCTTTTTTTATTTAACTTAACAGTTACCTATTTTC
TTTCAAGAAAAATAGTCAATCTTCTTATTTTTAGGGGCGGGTCCTGATTGTGTTTTGGGC
TTTCATTTTTTATTCTGTATGAAAAATCTTTATATCCAAAAGTAAAATAAAAGAAAAACT
GTTAGAATTTTTTTGCTGACTTATCTATAATTGTACTTGAGAAAAAAGAAAGAAAAATAA
TGAATGGCTTAACTAGGAACTAATAGGTAGGG
>Arisaema_erubescens_KPS0024A02I
CGCCCCGCGTCGCTCCCTGACCCCCCATCTCACAGAGTGCGGGGGTGAGGGATGCGGAGA
TTGGCCCACCGTGCACGTGCGCGGCAGGCTGAAGAACTCGGCCCTCCTGCCGGGCGATTA
ACGGCGAGTGGTGGACGATGGTCATCGTCGCTGTGCCCGCGCGCAAGGATGGGCCGACCG
TGAGGAACCCAGTCATCGGAGAGAATAAACGCCTATATCTTCTTATGATAGGGTGGTATC
TCTTCGATCG
>Amomum_tsao-ko_KMS0011A03I
TGGCAACGTCGCCTTTGCTCCTTGCTTTGCTGGTGCCAAGCGCGGATATTGGCCTCGTGT
GCCCTCGGGCATAGTCGGTTGAAGAGTGGGTAATCGGCAGTCGTCGGGCGCGACGGGCGT
TGGTCGCTTTGTGCGTGAACTGAACGTCGTCCCCGTCATGTTGGGATGATTCCTCAAGAG
ACCCTGTGCGATTGCGGCATCGCGTGAAAGTGCCGTGTCCGTCAGATTG
>Bupleurum_salicifolium_AF481926
CGTAAAGCTTTGCCCCCCGCCGCTCGCTCAGATAGAGCTGATGCTCGGGGGGACGGAAGG
TGACCTCCCGTGCCTCGTAGTGCGGCTGGTTTAAAAGAGAGTCTCCGGAGATCGGAAAAT
GCAACATTGGTGGTAGGCATTACGAACCTCTTGCCATCTTGCGCCGAGTCCGTTCACTCT
GCGAGCAACAGCGACCCTTTGGCGCCGCCCCAGGCGCGCGCTCGAACTG
>Bupleurum_salicifolium_AF481927
CGTAAAGCTTTGCCCCCCGCCGCTCGCTCAGATAGAGCTGATGCTCGGGGGGACGGAAGG
TGACCTCCCGTGCCTCGTAGTGCGGCTGGTTTAAAAGAGAGTCTCCGGAGATCGGAAAAT
GCAACATTGGTGGTAGGCATTACGAACCTCTTGCCATCTTGCGCCGAGTCCGTTCACTCT
GCGAGCAACAGCGACCCTTTGGCGCCGCCCCAGGCGAGCGCTCGAACTG
>Bupleurum_salicifolium_AF481928
CGTAAAGCTTTGCCCCCCGCCGCTCGCTCAGATAGAGCTGATGCTCGGGGGGACGGAAGG
TGACCTCCCGTGCCTCGTAGTGCGGCTGGTTTAAAAGAGTGTCTCCGGAGATCGGAAAAT
GCAACATTGGTGGTAGGCATTACGAACCTCTTGCCATCTTGCGCCGAGTCCGTTCACTCT
GCGAGCAACAGCGACCCTTTGGCGCCGCCCCAGGCGAGCGCTCGAACTG
>Gleditsia_sinensis_KPS0112A03P
GATTTTGGTCTTAATGTATACGAGTTTTTGAACGTAAAGGAGCAATAATTCATTTCTTGT
TCTATCAAGAGGGTTGATATTGCTCCTTTACTTTCTTTTTTAGTAGTCTTTTTCTTCATA
CATAAATTTTTTTTTTTACTTCAACATTCTTTAGCATTCTTTATTTTAACATAAGAAAAC
AATATTTGAGTTTCATACTTTTTGTTTCTTTTTTAGTAATTTATACGTTTGAAATGTAAA
ATAAAAAAGATAAATGAATGTTTAATTTTTTTTGCTTAGTCTATCATATTTTAGAAAACT
CTTAGAAGACGAGGAAAAACTTAGAAGAAAAAATACTGATAAAGAAAGAATCGAAATGGA
AATTTCTGTAATTTTTAGATAGTATAGG
>Ipomoea_ochracea_KR735478
GGACTCGGTCTTAGTGTATAGGAGTTTTTGAAAATAAGGGAGCAATAACCACTTTCTTGT
TCTAAACAAGATGGGGTATTGCTCCTTTATTTCTATTTCTTTTTTTTATTAAATTTTCGA
ATCAAAAAATTTAGGTTTTTCTTTGGAAATTAAGTTAAAATAAGGTAAAGAAGATAATAT
TGAATGAATGATAATATTGAATTATTCATATTGAATCTAATTTTATTTCAAATTTGAATA
AAATTTAATAAAAAAAAAAATAGTCTAATTAAAATATATATTTTTTTTTTATTTTATAAA
ATATAAAGAATTCTAAATTATACTATATATATAAAAATAGATATATAATTTATAATTAGT
AATTACAAAAAAAAGAAAATGAAAAAATAGAACATAGTCTGGGG
>Cinnamomum_aromaticum_KX675173
TACTTTGGTATTAGTGTATACGAGTCGTTGAAGGATCAATACCAAACTTCTTAATAGAAC
AAGAAGTTTGGTATTGATCTATTTGGTTCAGTAGTGTTTTATTCACATAATCGTTTTTCA
TTTTCATTTCTTTTATTCAACTTATGAAAACCGCTGGTTATTTCATGATCGAATATCGTA
GTTTCTTCTGTACCAACCTGCATTTTATATACTCTTATTCTTCAAAATAATTTGATTTTT
TGAAAAAATCAAAGCATTTTTCTTTTTTTTTTTTTTTTACGTACAACATTTTGTTTTATG
TACAATATCTGTATTTCAGCAGGAAGGAGAGTGAAGTAATAAAGACTAAATCAAAAAATA
ATGAATGG
>Cinnamomum_aromaticum_KX675172
TACTTTGGTATTAGTGTATACGAGTCGTTGAAGGATCAATACCAAACTTCTTAATAGAAC
AAGAAGTTTGGTATTGATCTATTTGGTTCAGTAGTGTTTTATTCACATAATCGTTTTTCA
TTTTCATTTCTTTTATTCAACTTATGAAAACCGCTGGTTATTTCATGATCGAATATCGTA
GTTTCTTCTGTACCAACCTGCATTTTATATACTCTTATTCTTCAAAATAATTTGATTTTT
TGAAAAAATCAAAGCATTTTTCTTTTTTTTTTTTTTTTACGTACAACATTTTGTTTTATG
TACAATATCTGTATTTCAGCAGGAAGGAGAGTGAAGTAATAAAGACTAAATCAAAAAATA
ATGAATGG
>Cinnamomum_aromaticum_KX675171
TACTTTGGTATTAGTGTATACGAGTCGTTGAAGGATCAATACCAAACTTCTTAATAGAAC
AAGAAGTTTGGTATTGATCTATTTGGTTCAGTAGTGTTTTATTCACATAATCGTTTTTCA
TTTTCATTTCTTTTATTCAACTTATGAAAACCGCTGGTTATTTCATGATCGAATATCGTA
GTTTCTTCTGTACCAACCTGCATTTTATATACTCTTATTCTTCAAAATAATTTGATTTTT
TGAAAAAATCAAAGCATTTTTCTTTTTTTTTTTTTTTTACGTACAACATTTTGTTTTATG
TACAATATCTGTATTTCAGCAGGAAGGAGAGTGAAGTAATAAAGACTAAATCAAAAAATA
ATGAATGG
>Salvia_pentstemonoides_KU563871
CGCATCGCGTCGCCCCCCATCCATGCGCACAATGCTGGTTGTGGGGGCGGATATTGGCCT
CCCGTGCGCCTCGGCGTGCGGCTGGCCCAAATGTGATCCCTCGGCGACTCATGTCACGAC
AAGTGGTGGTTGAACTCTCAATCTCGCGCGTCGTCGTGCCATTGCGTCGTCCGTATGGGC
ATCCATAAAAGACCCAATGGTGTTGGTGCCTCATGGTGCCCCACCTTCGACCG
>Prunella_vulgaris_KPS0182A02I
CGCATCGCGTCGCCCCACCTCACCGCGCACGAACGTGCCGGCGAGTGGGGCGGATATTGG
CCCCCCGTGCGCCTCGGCGTGCGGTCGGCCCAAATGCGATCCCTCGGCGACTCGTGTCGC
GACTAGTGGTGGTTGAACCTCAATCTCTCAATCGTCGTGCTCCCGCGTCGTCTGCAAGGG
CATCAATGAACGACCCAACGGTGTCGGTGCCGCACGGCGCCCCACCTTCGACCG
>Panax_notoginseng_GQ435399
GACCCGGTCTTAGTGTATACGAGTTTTTTTGAAATAAAAAGGAGCAATAACCTCTTTCTT
GTTCTATCAAGAGGGCGGTATTGCTCCTTTTTTTATTTAGTAGTATTTGACTTACCTAGT
TTTTTTAAATAAATTAAATAAATTTAAAGAAACGTCGTTTTATTTTTATCGGTTGGTTCA
TGAGTGAGTATCATGCTTTCGTTCTGTATTAATCATTAATCTAGAATTTAGCTACTTCTT
CCCAATCTTTATCTTTTGGGAAGTGTTTTTTTAAAAGAAAAAATGTTGGACTTTTTACTT
AGTTAATACTTAATATTTTTATCTCGAAAATAAGAAAGATAAGAAAGAAATAATGATGAA
TGGTAAAAATTTAATCTTTTGAAACGTAAGGAAAAGAATAGTAGGGG
>Prunus_armeniaca_var._armeniaca_KP089802
GACTTTGGTCTTAGTATATACGAGTTCTTGAAAGTAAAGGAGCAATAATAAATTTCTTGT
TATATCAAGAGGTTTGTTATTGCTCCTTTACTATTTAGTATTTTTTTTATTTACTACTTA
ACTTTACTTTACTATATTGTTCTATATTTTTTTTTAGTTAATTTACTACAAAATTTAATT
AAAATATTAAAAGTTTCAGTTTATTTTATGTTGTATTTTATCTTACAAGTAATGATAAAT
GGTGTAAATATTTGTAATAGTAAAGGG
>Prunus_armeniaca_var._armeniaca_KP089801
GACTTTGGTCTTAGTATATACGAGTTCTTGAAAGTAAAGGAGCAATAATAAATTTCTTGT
TATATCAAGAGGTTTGTTATTGCTCCTTTACTATTTAGTATTTTTTTTATTTACTACTTA
ACTTTACTTTACTATATTGTTCTATATTTTTTTTTAGTTAATTTACTACAAAATTTAATT
AAAATATTAAAAGTTTCAGTTTATTTTATGTTGTATTTTATCTTACAAGTAATGATAAAT
GGTGTAAATATTTGTAATAGTAAAGGG
>Lonicera_japonica_JX682916
CGCATCGCGTCGCCCCCCCGCCCCGCCTCCCACAGGGTCGCGAGCGGCGGGGGGCGCGGA
CAATGGCCCCCCGTGCCCCCGGGCGCGGCCGGCCCAAAATCGAGTCCCCGGCGGCGGACG
TCACGACGAGTGGTGGTCGTAACATTCCTCTTATCGCGTCGTGCGGTTCCCCGTCGCCCG
GGCGACCGAGTGACCCTGACGCGCCGTCGTACGACGGCGCTCCGACCG
>Lonicera_japonica_JX682917
CGCATCGCGTCGCCCCCCCGCCCCGCTTCCCACAGGGTCGCGAGCGGCGGGGGGCGCGGA
CAATGGCCCCCCGTGCCCCCGGGCGCGGCCGGCCCAAAATCGAGTCCCCGGCGGCGGACG
TCACGACGAGTGGTGGTCGTAACATTCCTCTTATCGCGTCGTGCGGTTCCCCGTCGCCCG
GGCGACCGAGTGACCCTGACGCGCCGTCGTACGACGGCGCTCCGACCG
>Cimicifuga_heracleifolia_KMS0047A01I
CACATAGCGTCGTTCCCAACCAATTTTATTAATTGGGGAACGGAAATTGGCCCCCCGAGT
CCTTTTGGGCACGGTTGGCTCAAATATTGGTCCTCGACGGCAAGTGTCGCGGTCTGCGGT
GGTTGTAAACTCATCCCCTAAGACAAAATAAGACGCGTAGCCTTGTCGTCTAACGGACCA
ACATAACCCTTGGAAGCCGTTCAACGGTGTTCACCCTG
>Lonicera_japonica_JX682915
CGCATCGCGTCGCCCCCCCGCCCCGCCTCCCACAGGGTCGCGAGCGGCGGGGGGCGCGGA
CAATGGCCCCCCGTGCCCCCGGGCGCGGCCGGCCCAAAATCGAGTCCCCGGCGGCGGACG
TCACGACGAGTGGTGGTCGTAACATTCCTCTTATCGCGTCGTGCGGTTCCCCGTCGCCCG
GGCGACCGAGTGACCCTGACGCGCCGTCGTACGACGGCGCTCCGACCG
>Lonicera_japonica_JX682912
CGCATCGCGTCGCCCCCCCGCCCCGCCTCCCACAGGGTCGCGAGCGGCGGGGGGCGCGGA
CAATGGCCCCCCGTGCCCCCGGGCGCGGCCGGCCCAAAATCGAGTCCCCGGCGGCGGACG
TCACGACGAGTGGTGGTCGTAACATTCCTCTTATCGCGTCGTGCGGTTCCCCGTCGCCCG
GGCGACCGAGTGACCCTGACGCGCCGTCGTACGACGGCGCTCCGACCG
>Lonicera_japonica_JX682913
CGCATCGCGTCGCCCCCCCGCCCCGCCTCCCACAGGGTCGCGAGCGGCGGGGGGCGCGGA
CAATGGCCCCCCGTGCCCCCGGGCGCGGCCGGCCCAAAATCGAGTCCCCGGCGGCGGACG
TCACGACGAGTGGTGGTCGTAACATTCCTCTTATCGCGTCGTGCGGTTCCCCGTCGCCCG
GGCGACCGAGTGACCCTGACGCGCCGTCGTACGACGGCGCTCCGACCG
>Lonicera_japonica_JX682910
CGCATCGCGTCGCCCCCCCGCCCCGCCTCCCACAGGGTCGCGAGCGGCGGGGGGCGCGGA
CAATGGCCCCCCGTGCCCCCGGGCGCGGCCGGCCCAAAATCGAGTCCCCGGCGGCGGACG
TCACGACGAGTGGTGGTCGTAACATTCCTCTTATCGCGTCGTGCGGTTCCCCGTCGCCCG
GGCGACCGAGTGACCCTGACGCGCCGTCGTACGACGGCGCTCCGACCG
>Lonicera_japonica_JX682911
CGCATCGCGTCGCCCCCCCGCCCCGCCTCCCACAGGGTCGCGAGCGGCGGGGGGCGCGGA
CAATGGCCCCCCGTGCCCCCGGGCGCGGCCGGCCCAAAATCGAGTCCCCGGCGGCGGACG
TCACGACGAGTGGTGGTCGTAACATTCCTCTTATCGCGTCGTGCGGTTCCCCGTCGCCCG
GGCGACCGAGTGACCCTGACGCGCCGTCGTACGACGGCGCTCCGACCG
>Lonicera_japonica_JX682918
CGCATCGCGTCGCCCCCCCGCCCCGCTTCCCACAGGGTCGCGAGCGGCGGGGGGCGCGGA
CAATGGCCCCCCGTGCCCCCGGGCGCGGCCGGCCCAAAATCGAGTCCCCGGCGGCGGACG
TCACGACGAGTGGTGGTCGTAACATTCCTCTTATCGCGTCGTGCGGTTCCCCGTCGCCCG
GGCGACCGAGTGACCCTGACGCGCCGTCGTACGACGGCGCTCCGACCG
>Lonicera_japonica_JX682919
CGCATCGCGTCGCCCCCCCGCCCCGCTTCCCACAGGGTCGCGAGCGGCGGGGGGCGCGGA
CAATGGCCCCCCGTGCCCCCGGGCGCGGCCGGCCCAAAATCGAGTCCCCGGCGGCGGACG
TCACGACGAGTGGTGGTCGTAACATTCCTCTTATCGCGTCGTGCGGTTCCCCGTCGCCCG
GGCGACCGAGTGACCCTGACGCGCCGTCGTACGACGGCGCTCCGACCG
>Prunus_mandshurica_JN046639
GACTTTGGTCTTAGTATATACGAGTTCTTGAAAGTAAAGGAGCAATAATAAATTTCTTGT
TATATCAAGAGGTTTGTTATTGCTCCTTTACTATTTAGTATTTTTTTTATTTACTACTTA
ACTTTACTTTACTATATTGTTCTATATTTTTTTTTAGTTAATTTACTACAAAATTTAATT
AAAATATTAAAAGTTTCAGTTTATTTTATGTTGTATTTTATCTTACAAGTAATGATAAAT
GGTGTAAATATTTGTAATAGTAAA
>Sophora_japonica_KMS0208A01I
CACATCGTTGCCCCAATGCCAGTGCCTCTTGCTAGGTCCTGAGCGGGGCGAATGTTGGCT
TCCCGTGAGCCTTGTCTCGCGGTTGGTTAAAAAATGTGTCTGTGGTGGAGAGCACCACGA
TGGATGGTGGCTGAGTAAAATCTCGAGACCAATCGCGTGTGTCTCTTTGCCGGTTTTGGA
CTATGTGACCCACGGAGCATCATATACGATCGCCCCATAACG
>Scrophularia_alpestris_KC692524
CGCATCGCGTCGCCCCCCTCCCAATCCCTCGGGACAACGGAAAGGGGCGGATATTGGCCT
CCCGTGCTCTTTGGTGCGCGGCTGGCCCAAATGCGATCCCGCGTCGACGCGAGTCACGAC
CAGTGGTGGTTGATTCCTCAACTCGCGTGCTGTCGTGCTGTACCGTGTCGTTTGTTCGGG
CATCGTTGTAGACCCAAAAGGCGCTCTTGAGTGCC
>Angelica_dahurica_GQ434688
CGCATTGTATTGCCCACAAACCAGTCACACCTGAGAAGTTGTGCCGGTTTGGGGCGGAAA
TTGGCCTCCCGTACCTTGTCGTGCGGTTGGCGGAAAAATGAGTCTCCGGCGATGGACGTC
GCGACATCGGTGGTTGTAAAAGACCCTCTTGTCTTGTCGCGTGAATCCTCGTCATCTTAG
AGAGCTCCAGGACCCTTAGGCAGCACGTACTCTGTGCGCTTCGACTG
>Angelica_dahurica_GQ434689
CGCATTGTATTGCCCACAAACCAGTCACACCTGAGAAGTTGTGCCGGTTTGGGGCGGAAA
TTGGCCTCCCGTACCTTGTCGTGCGGTTGGCGGAAAAATGAGTCTCCGGCGATGGACGTC
GCGACATCGGTGGTTGTAAAAGACCCTCTTGTCTTGTCGCGTGAATCCTTGTCATCTTAG
AGAGCTCCAGGACCCTTAGGCAGCACGTACTCTGTGCGCTTCGACTG
>Morinda_longiflora_FJ907049
CGCATCGCGTCGCCACCCCCCCTCCTCGCTCCGCGCTGGACGGACGGGGGTGACGGATGT
TGGCCTCCCGTGCCCCCCGCGGGCGCGGCCGGCCTAAATGCGAGTCCTCGGCGCGGGACG
TCACGACGAGTGGTGGTTGTTGAACTCATCAACTCGATAGCCGTCGCGACGACGCCCGAC
GGGGATCTCTCCCGACCCTAGAGCTGCTGGCCCCGACTGAGGGAGCCGCGAGCCTCGACC
G
>Schisandra_elongata_KP689650
CGCTTTGCGTCGCTCCCCTCCCTCCCATTCTCCCTTTTTGGTGTATGGTGTTTGCGAGGA
GCGGATATTGGCTGCCCGTGCCATGTTTGTGCGGTCGGCCGAAAGATGGGCCCCTGGTGT
GTTGTGACACGACGAGTGGTGGTCAAATGCCCTTCTCACCGCGTGGGACGTCGAGTCGCA
TTCCTTGTGGCTCTTGGGACTCTTGGAGCCGCTTCGCGGCAACCAGCA
>Schisandra_elongata_KP689651
CGCTTTGCGTCGCTCCCCTCCCTCCCATTCTCCCTTTTTGGTGTATGGTGTTTGCGAGGA
GCGGATATTGGCTGCCCGTGCCATGTTTGTGCGGTCGGCCGAAAGATGGGCCCCTGGTGT
GTTGTGACACGACGAGTGGTGGTCAAATGCCCTTCTCACCGCGTGGGACGTCGAGTCGCA
TTCCTTGTGGCTCTTGGGACTCTTGGAGCCGCTTCGCGGCAACCAGCA
>Crataegus_chrysocarpa_EU500261
GACTTTGGTCTTAATATATATGAGTTCTTGAAAGTAAAGGAGTAATAAAAAATTTCTTGT
TATATCAAGAGGTTTGTTATTGCTCCTTTACTATATTAGTTTTAGTATTTTTTTAGTTAT
TACTTAACTATTTGTTTTATTTGTTTTATTCTTTATTTTTTTTTTTTTTTAGKAAAAAAA
AAAAAAGAATAAAGTTTTCAATTTAGGTTGTATTTTATCTTACAAGTAATGCTAAATGGC
GGAAAAATTATTAA
>Syzygium_megacarpum_KR533012
GACTTTGGTCTTAGTATAAGTGTAGGCGAGTTTTTGATTGGAAAGGAAAGTAAAGGAGCA
ATAACCAACACTCTTAATAGAATAATAAATTGGTTATTGTTCCTTTATTTATTGCTCTTT
TCTTTACATAAGTTTTTCTTTACTTGAACATAAGAAAAAGTTTTCTAGTCTTAGGGATTG
GTTTATGATTGCGTATCATACTTTTTTTTCCTTAGATAAGGCTTTGTGATATTATTATCT
TCTAGTTTTTTTTTTCGAATAAAATAGAAAGGTTACAATTTTCTGCTTCTTCTATCTCAT
AAGTAAGATAAAAAGATGTTAAAAATTAACAATCGAAATGAAATATTTTCCATTATGAAT
TTTTTTTTTATATTTAATTAAAAATAAAATATTATTTTAAAATAAAATGGAATAAAAATA
AATATAAATACTAGTAATAGTA
>Syzygium_megacarpum_KR533013
GACTTTGGTCTTAGTATAAGTGTAGGCGAGTTTTTGATTGGAAAGGAAAGTAAAGGAGCA
ATAACCAACACTCTTAATAGAATAATAAATTGGTTATTGTTCCTTTATTTATTGCTCTTT
TCTTTACATAAGTTTTTCTTTACTTGAACATAAGAAAAAGTTTTCTAGTCTTAGGGATTG
GTTTATGATTGCGTATCATACTTTTTTTTCCTTAGATAAGGCTTTGTGATATTATTATCT
TCTAGTTTTTTTTTTCGAATAAAATAGAAAGGTTACAATTTTCTGCTTCTTCTATCTCAT
AAGTAAGATAAAAAGATGTTAAAAATTAACAATCGAAATGAAATATTTTCCATTATGAAT
TTTTTTTTTATATTTAATTAAAAATAAAATATTATTTTAAAATAAAATGGAATAAAAATA
AATATAAATACTAGTAATAGTAGGGGCGGATG
>Glycyrrhiza_inflata_KMS0125A02P
CCATCTATAAATGGATAATATTTTGGTTTTAAAGAAGGATACGAGGTTTTGAAAGTAAAG
GAGTAATATCAACATTGTTGATATTACTCCCTTCTTGACTTTTACTTTTCTTAGTAGTCT
ATATATGTATATATATACATACATATTGTAATACATATGACTTCACAATGTAAAATCAGA
AAAAAAGAAATGTTTTCTTATTTTTTCTGATTTTCTCGTATTTTAGAAGACGCGTAAGAA
CTTAAAAGAGAAGAAAATAAGTGATAATGAAAAAGTCTAAATGGAAAATTAGATAATTTA
TACAT
>Fritillaria_pallidiflora_KMS0100A01I
CGCCTTGTTTCGCTCCGTGCCCATTGCCCCTTCGGGGGGCGGTCACGGATGCGGAGACTG
GCCCTCCGTGCCTCGTGTGCGGCGGGCTTAAGCGCGGGCTGTCGGCGCCGGGATGGGCAC
GACGAGTGGTGGACGGAGCACCAGCAGGATGTCGTGGCCCCCCGTGGCCTCAAGGGGCTC
AAGAGACCCGGACCAGGCGAGCCGTGCTCCGTACGAGGAGGGCGTGCCGTCTCGCAATG
>Dioscorea_aspersa_JQ260343
GACTTTTGTCTTAATGTATATGAATCGTTGAAGGAGCAATATCAATATCTTGTTCGAGCA
AGAAGTTTGGTATTGCTCCCCTTTTCAATTTTTCCCGATAAATGATCAACTACAAAAGGA
TTTTTTTTTAGTGAACGTGTCACAGCGGATTACTCCTTTATTTTTTACATTTTTAAGATT
GGCATTCTATGTTCAATATCTCGATCTAATAAGGTAAGAATAAATTTAAATACAATAATG
ATGAATGGAAAAAGAGAAAATCCT
>Gentiana_ligustica_KF544748
CGCATCGCGTCGCCCCCCAACACCGTGCATGAAATCGTGCCGGTCTTCGGAGGGGCGGAT
ATTGGCTTCCCGTGCTCCGGTGCGGCTAGCCTAAATGCAAGTCCCTTGCGACGGACACGA
CGACAAGTGGTGGTTGATTTACTCAACTAAGGTGCTGTCGCGCGCTGCCCCGTCGGATGA
GGAGACTTACTTGACCCTGATGCATACGTCGTCACGACGTCTGCCACGACCG
>Gentiana_ligustica_KF544749
CGCATCGCGTCGCCCCCCAACACCGTGCATGAAATCGTGCCGGTCTTCGGAGGGGCGKAT
ATTGGCTTCCCGTGCTCCGGTGCGGCTAGCCTAAATGCAAGTCCCTTGCGACGGACACGA
CGACAAGTGGTGGTTGATTTACTCAACTAAGGTGCTGTCGCGCGCTGCCCCGTCGGATGA
GGAGACTTACTTGACCCTGATGCATACGTCGTCACGACGTCTGCCACGACCG
>Gentiana_ligustica_KF544742
CGCATCGCGTCGCCCCCCAACACCGTGCATGAAATCGTGCCGGTCTTCGGAGGGGCGTAT
ATTGGCTTCCCGTGCTCCGGTGCGGCTAGCCTAAATGCAAGTCCCTTGCGACGGACACGA
CGACAAGTGGTGGTTGATTTACTCAACTAAGGTGCTGTCGCGCGCTGCCCCGTCGGATGA
GGAGACTTACTTGACCCTGATGCATACGTCGTCACGACGTCTGCCACGACCG
>Gentiana_ligustica_KF544743
CGCATCGCGTCGCCCCCCAACACCGTGCATGAAATCGTGCCGGTCTTCGGAGGGGCGTAT
ATTGGCTTCCCGTGCTCCGGTGCGGCTAGCCTAAATGCAAGTCCCTTGCGACGGACACGA
CGACAAGTGGTGGTTGATTTACTCAACTAAGGTGCTGTCGCGCGCTGCCCCGTCGGATGA
GGAGACTTACTTGACCCTGATGCATACGTCGTCACGACGTCTGCCACGACCG
>Gentiana_ligustica_KF544740
CGCATCGCGTCGCCCCCCAACACCGTGCATGAAATCGTGCCGGTCTTCGGAGGGGCGGAT
ATTGGCTTCCCGTGCTCCGGTGCGGCTAGCCTAAATGCAAGTCCCTTGCGACGGACACGA
CGACAAGTGGTGGTTGATTTACTCAACTAAGGTGCTGTCGCGCGCTGCCCCGTCGGATGA
GGAGACTTACTTGACCCTGATGCATACGTCGTCACGACGTCTGCCACGACCG
>Gentiana_ligustica_KF544741
CGCATCGCGTCGCCCCCCAACACCGTGCATGAAATCGTGCCGGTCTTCGGAGGGGCGGAT
ATTGGCTTCCCGTGCTCCGGTGCGGCTAGCCTAAATGCAAGTCCCTTGCGACGGACACGA
CGACAAGTGGTGGTTGATTTACTCAACTAAGGTGCTGTCGCGCGCTGCCCCGTCGGATGA
GGAGACTTACTTGACCCTGATGCATACGTCGTCACGACGTCTGCCACGACCG
>Gentiana_ligustica_KF544746
CGCATCGCGTCGCCCCCCAACACCGTGCATGAAATCGTGCCGGTCTTCGGAGGGGCGGAT
ATTGGCTTCCCGTGCTCCGGTGCGGCTAGCCTAAATGCAAGTCCCTTGCGACGGACACGA
CGACAAGTGGTGGTTGATTTACTCAACTAAGGTGCTGTCGCGCGCTGCCCCGTCGGATGA
GGAGACTTACTTGACCCTGATGCATACGTCGTCACGACGTCTGCCACGACCG
>Gentiana_ligustica_KF544747
CGCATCGCGTCGCCCCCCAACACCGTGCATGAAATCGTGCCGGTCTTCGGAGGGGCGGAT
ATTGGCTTCCCGTGCTCCGGTGCGGCTAGCCTAAATGCAAGTCCCTTGCGACGGACACGA
CGACAAGTGGTGGTTGATTTACTCAACTAAGGTGCTGTCGCGCGCTGCCCCGTCGGATGA
GGAGACTTACTTGACCCTGATGCATACGTCGTCACGACGTCTGCCACGACCG
>Gentiana_ligustica_KF544744
CGCATCGCGTCGCCCCCCAACACCGTGCATGAAATCGTGCCGGTCTTCGGAGGGGCGTAT
ATTGGCTTCCCGTGCTCCGGTGCGGCTAGCCTAAATGCAAGTCCCTTGCGACGGACACGA
CGACAAGTGGTGGTTGATTTACTCAACTAAGGTGCTGTCGCGCGCTGCCCCGTCGGATGA
GGAGACTTACTTGACCCTGATGCATACGTCGTCACGACGTCTGCCACGACCG
>Gentiana_ligustica_KF544745
CGCATCGCGTCGCCCCCCAACACCGTGCATGAAATCGTGCCGGTCTTCGGAGGGGCGTAT
ATTGGCTTCCCGTGCTCCGGTGCGGCTAGCCTAAATGCAAGTCCCTTGCGACGGACACGA
CGACAAGTGGTGGTTGATTTACTCAACTAAGGTGCTGTCGCGCGCTGCCCCGTCGGATGA
GGAGACTTACTTGACCCTGATGCATACGTCGTCACGACGTCTGCCACGACCG
>Cinnamomum_daphnoides_KU139840
CGCCACCCATCGCCCCCCCGCGGCATTCCCATGCCCCGTCGGGGAGCGGAGACTGGCCGT
CCGTGCCCGGGTGACCGGCGCGCGGTCGGCAGAAAAGGAGGACACCGTGCGGCGCGACAC
GGCGTGTGGGGGTTGAGAGGCGACTCGTCGCCGATCGTACGT
>Lycium_californicum_KT761009
GATCCCAGTCTAGTCTATAGGAGGTTTTGAAAAGAAAGGAGCAATAATCATTTTCTTGTT
CTATCAAGAAGGTGCTATTGCTCCTTTCTTTTTTTCTTTTTATATTATTAATTTACCAGT
ATTTTACTTATATAGACTTTTTGGTTTACATTATAGAAAAAGAAGGAGAGGGTATTTGCC
TGCATTTATTCATGATTGAGTATTCTATTTTGATTTTGTATTTATTTTAAATTGTAGAAA
TATAACTTGTTCCTCTTGTTGCTAATGTTACTATATCTTTTTTATTTCATTTCTAAAAAA
AATCTAATTTTGACTTCATATTCTTATCTTTGAAATAAGAAAGAAGAGATATTTTCAAAC
TTTAATCTTTTGTTTTCGAATTTAAATAATGTAAAAATGGAATGTAAGTACGCGAGGGG
>Ginkgo_biloba_KMS0110A02I
CACAACCTATCGCCCCCCGCCCTCCGGGTGCGGGGGCGCGGAGTTGGCCGTCCGTGCCCC
CAGCGGCGCGGTCGGCTGAAAACCACGCGGTCGTCGTCTCTCTGCGCCGGCGAACGGTGT
CCGGGCCGCGCGATGCGCGGTCGATCGGCGCCGGCGCGGAGCATCGGGCGAGCGTCTCCG
CGAACAACTTCGAACTCCGGCCTCGGCCGCACCGCGCACGCGGGGCGGCCGTCCGGACGC
TGCGCG
>Aconitum_barbatum_KY417456
GATTTAGGTCTTGGTGCATGCCTGGCTTAGTGTATATGAGTCATTGAAGTTGCAGGAGTA
ATACCCTATTTCTTATTCTGTTAAGAGGCTGGGTATTGCTCCTGCATTTTGTATTAAGTA
AAAAATTTACTTTAACAGATTGGTGTTGGTTTGGTGAATTCTAGATTATAATACTATTAT
GATTATATGATATGATTATGTTCCTCAAAAATTTTTTTTTATTTGATAAAGC
>Arisaema_heterophyllum_KPS0025A03I
CGCCCCACGTCGCTCCCTGACCCCCCCCACAAAGTGCGGGGTGAGGGATGCGGAGATTGG
CCCATCGTGCACGTGCGCGGTAGGCTGAAGAACTCGGCCCTCCTGCTGGGCGATTAACGG
TGAGTGGTGGACGACGCTCATCGTCGCCGTGGCGCACCCCCGTGCGCAAGGATGGGCTGA
TCGTGAGAAACCCAGTCATCGGAGAGAACGACCATACTTTAAGATGAGGTAGCTCTTTGA
TTG
>Aconitum_barbatum_KY417453
GATTTAGGTCTTGGTGCATGCCTGGCTTAGTGTATATGAGTCATTGAAGTTGCAGGAGTA
ATACCCTATTTCTTGTTCTGTTAAGAGGCTGGGTATTGCTCCTGCATTTTGTTTGTATTA
AGTAAAAAATTTACTTTAACAGATTGGTGTTGGTTTGGTGAATTCTAGATTATAATACTA
TTATGATTATATCATATGATTATGTTCCTCAAATTTTTTTTTTTATTTGATAAAGC
>Strychnos_potatorum_JX856504
CGCATCGCGTCGTCCCCCCCACACGCCCTCTCGGGCCGTGCGCGGGGGACGGATAATGGC
CTCCCGTGCTGGCGCGCGGTTGGCCTAAATGAGAGTCCCCCCCGACGGGCGTCACGACAA
GTGGTGGTTGAACGCCTCAACTAGCTTGGATGTCGTGTCGGAACTCGTCGGTTG
>Scutellaria_amoena_HQ680370
GACTTGGTCTTAGTGTATAGGAGTTTTTGAATAGATAAATATAAGGAGCAATAAACTTTT
TCTTGTTCTATCAAGAGGGGTTATTGCTCCTTTATTTTCTTTTCAATTAGTAGTCTTTCC
TAGACTTTTTTCTTTCCATTAAGAATAAATAAAGAGGAGAAAAAATAATTGAAATTCCAT
TTTTTATCTTACAAGTTCTAAAAATTCAAAATTGAAGAATCGAATTCGTAAATGTAAATG
AAATATTCACATCAAAAAACTAATGAATTTAAAAGTAATTTTAGTAGAGGG
>Scutellaria_amoena_HQ680371
GACTTGGTCTTAGTGTATAGGAGTTTTTGAATAGATAAATATAAGGAGCAGTAAACTTTT
TCTTGTTCTATCAAGAGGGGTTATTGCTCCTTTATTTTCTTTTCAATTAGTAGTCTTTCC
TAGACTTTTTTCTTTCCATTAAGAATAAATAAAGAGGAGAAAAAATAATTGAAATTCCAT
TTTTTATCTTACAAGTTCTAAAAATTCAAAATTGAAGAATCGAATTCGTAAATGTAAATG
AAATATTCACATCAAAAAACATAATGAATTTAAAAGTAATTTATAGTAGAGGG
>Dioscorea_biformifolia_JQ260280
GACTTTTGTCTTAATGTATATGAATCGTTGAAGGAGCAATATCCAATATCTTGTTCGAGC
AAGAAGTTTGGTATTGCTCCCCCTTTTTTTTTGTTTGTTTGATTTAACTGTGTGTATTGT
ATACTACAAGACAGAAGACAGTAGACAGTGGATTACTCCTTTATTTTTTACTTACATTTT
AAAGATTGGCATTCTATGTTCAATATCTCGATCTAATAAGGTAAGAATAAATATAAATAC
AATAATGATGAATGGAAAAAAGATAAAATCCT
>Gentiana_alpina_KF544550
CGCATCGCGTCGCCCCCTAACACCGTGCATGAAATCGTGCCGGTCGTCGGAGGGGCGGAT
ATTGGCTTCCCGTGCTCCGGTGCGGCTAGCCTAAATGCAAGTCCCTTACGACGGACACGA
CGACAAGTGGTGGTTGGTTTACTCAACTAAGGTGCTGTCGCGCGCTGCCCCGTCGGATGA
GGAGACTTACTTGACCCTGATGCATACGTCGTCACGACGTCTGCCACGACCG
>Terminalia_chebula_var._tomentella_KPS0213A01I
CGCATCGCGCTGCCTCCATACCCTCCACCCCTCGAGCGATGGGAGGACGGTCCGGAAGCG
GAAGCTGGCCTCCCGTGACCACGAGCCACGGATGGCCCAAATACGCGCTGGGGAAGCAAA
GCGCCACGGCATTCGGTGGTCGATCCGAGCCCCAGAAACAGTGCCCGTGGCGGCCGCATC
CGTCCCCAGCCGACGACCCTAAACGTTAACCGACGCGA
>Gentiana_alpina_KF544552
CGCATCGCGTCGCCCCCTAACACCGTGCATGAAATCGTGCCGGTCGTCGGAGGGGCGGAT
ATTGGCTTCCCGTGCTCCGGTGCGGCTAGCCTAAATGCAAGTCCCTTACGACGGACACGA
CGACAAGTGGTGGTTGGTTTACTCAACTAAGGTGCTGTCGCGCGCTGCCCCGTCGGATGA
GGAGACTTACTTGACCCTGATGCATACGTCGTCACGACGTCTGCCACGACCG
>Gentiana_alpina_KF544553
CGCATCGCGTCGCCCCCTAACACCGTGCATGAAATCGTGCCGGTCGTCGGAGGGGCGGAT
ATTGGCTTCCCGTGCTCCGGTGCGGCTAGCCTAAATGCAAGTCCCTTACGACGGACACGA
CGACAAGTGGTGGTTGGTTTACTCAACTAAGGTGCTGTCGCGCGCTGCCCCGTCGGATGA
GGAGACTTACTTGACCCTGATGCATACGTCGTCACGACGTCTGCCACGACCG
>Gentiana_alpina_KF544554
CGCATCGCGTCGCCCCCTAACACCGTGCATGAAATCGTGCCGGTCGTCGGAGGGGCGGAT
ATTGGCTTCCCGTGCTCCGGTGCGGCTAGCCTAAATGCAAGTCCYTTACGACGGACACGA
CGACAAGTGGTGGTTGGTTTACTCAACTAAGGTGCTGTCGCGCGCTGCCCCGTCGGATGA
GGAGACTTACTTGACCCTGATGCATACGTCGTCACGACGTCTGCCACGACCG
>Gentiana_alpina_KF544555
CGCATCGCGTCGCCCCCTAACACCGTGCATGAAATCGTGCCGGTCGTCGGAGGGGCGGAT
ATTGGCTTCCCGTGCTCCGGTGCGGCTAGCCTAAATGCAAGTCCYTTACGACGGACACGA
CGACAAGTGGTGGTTGGTTTACTCAACTAAGGTGCTGTCGCGCGCTGCCCCGTCGGATGA
GGAGACTTACTTGACCCTGATGCATACGTCGTCACGACGTCTGCCACGACCG
>Glehnia_littoralis_KMS0114A06I
CGCATCGTCTTGCCCACAAACCACTCACACCTGAGAAGTTGTGCCGGTTTGGGGCGGAAA
CTGGCCTCCCGTACCTTGTCTTGCGGTTGGCGGAAAAACGAGTCTCCGGCGACGGATGTC
GCGGCATCGGTGGTTGTAAAAGACCCTCTTGTCTTGTCGCGCGAATCCTCGTCATCCTAG
CGAGCTCCAGGACCCTTAGGCAGCACACACTCTGTGCGCTTCGACTG
>Gentiana_alpina_KF544557
CGCATCGCGTCGCCCCCTAACACCGTGCATGAAATCGTGCCGGTCGTCGGAGGGGCGGAT
ATTGGCTTCCCGTGCTCCGGTGCGGCTAGCCTAAATGCAAGTCCCTTACGACGGACACGA
CGACAAGTGGTGGTTGGTTTACTCAACTAAGGTGCTGTCGCGCGCTGCCCCGTCGGATGA
GGAGACTTACTTGACCCTGATGCATACGTCGTCACGACGTCTGCCACGACCG
>Gentiana_alpina_KF544558
CGCATCGCGTCGCCCCCTAACACCGTGCATGAAATCGTGCCGGTCGTCGGAGGGGCGGAT
ATTGGCTTCCCGTGCTCCGGTGCGGCTAGCCTAAATGCAAGTCCYTTACGACGGACACGA
CGACAAGTGGTGGTTGGTTTACTCAACTAAGGTGCTGTCGCGCGCTGCCCCGTCGGATGA
GGAGACTTACTTGACCCTGATGCATACGTCGTCACGACGTCTGCCACGACCG
>Gentiana_alpina_KF544559
CGCATCGCGTCGCCCCCTAACACCGTGCATGAAATCGTGCCGGTCGTCGGAGGGGCGGAT
ATTGGCTTCCCGTGCTCCGGTGCGGCTAGCCTAAATGCAAGTCCTTTACGACGGACACGA
CGACAAGTGGTGGTTGGTTTACTCAACTAAGGTGCTGTCGCGCGCTGCCCCGTCGGATGA
GGAGACTTACTTGACCCTGATGCATACGTCGTCACGACGTCTGCCACGACCG
>Rosa_trachyphylla_KM353222
CACGTCGTTGTCGGGAGTTGGATGGGACGGATGATGGCCTCCCGTGTGCTCAGTCACGCG
GTTGGCATAAACACCAAGTCCTCGGCGACCAACGCCACGACAATCGGTGGTTGTCAAACC
TCGGTTTCCTGTCGTGCGCGCGTGTTGATCGAGTGCTTTCTTAAACAATGCGTGTCGATT
CGTCGATGCTTACAAC
>Rosa_trachyphylla_KM353221
CACGTCGTTGTCGGGAGTTGGATGGGACGGATGATGGCCTCCCGTGTGCTCAGTCACGCG
GTTGGCATAAACACCAAGTCCTCGGCGACCAACGCCACGACAATCGGTGGTTGTCAAACC
TCGGTTTCCTGTCGCGCGCGTGTTGATCGAGTGCTTTCTTAAACAATGCGTGTCGATTCG
TCGATGCTTACAAC
>Rosa_trachyphylla_KM353220
CACGTCGTTGTCGGGAGTTGGATGGGACGGATGATGGCCTCCCGTGTGCTCAGTCACGCG
GTTGGCATAAATACCAAGTCCTCGGCGACCAACGCCACGACAATCGGTGGTTGTCAAACC
TCGGTTTCCTGTCGTGCGCGCGTGTTGATCGAGTGCTTTCTTAAACAATGCGTGTCGATC
CGTCGATGCTTACAAC
>Prunus_armeniaca_KPS0017A02P
GACTTTGGTCTTAGTATATACGAGTTCTTGAAAGTAAAGGAGCAATAATAAATTTCTTGT
TATATCAAGAGGTTTGTTATTGCTCCTTTACTATTTAGTATTTTTTTTATTTACTACTTA
ACTTTACTTTACTATATTGTTCTATATTTTTTTTTAGTTAATTTACTACAAAATTTAATT
AAAATATTAAAAGTTTCAGTTTATTTTATGTTGTATTTTATCTTACAAGTAATGATAAAT
GGTGTAAATATTTGTAATAG
>Angelica_biserrata_JX022899
CGCATCGTATTGCCCACAAACCACTCACACCTGAGAAGTTGTGCCGGTTTGGGGCGGAAA
TTGGCCTCCCGTACCTTGTCGTGCGGTTGGCGGAAAAACGAGTCTCCGGCGATGGACGTC
GCGACATCGGTGGTTGTAAAAAGACCCTCTTGTCTTGTCGCGCGAATCCTCGTCATCTTA
GCGAGCTCCAGGACCCTTAGGTAGCACATACTCTGTGCGCTTCGACTG
>Prunus_davidiana_JF978078
CACGTCGTTGCCCCCCCNTCTACTCCTTCGGGATTGCGGGGGGGCGGATGATGGCCTCCC
GTGCGCCTAGCCGCGCGGTTGGCATAAATACCAAGTCCTCGGCGACGCACGCCACGACAA
TCGGTGGTTGCGAAACCTCGGTTGCCCGTCGTGTGCGTTCGTCGCGCATCGAGGGCTCGA
AAAAATGCTCGGCTTCGGCTCGGCTTTCAACG
>Prunus_davidiana_JF978076
CACGTCGTTGCCCCCCCATCTACTCCTTCGGGATTGCGGGGGGGCGGATGATGGCCTCCC
GTGCGCCTAGCCGCGCGGTTGGCATAAATACCAAGTCCTCGGCGACGCACGCCACGACAA
TCGGTGGTTGCGAAACCTCGGTTGCCCGTCGTGTGCGTTCGTCGCGCATCGAGGGCTCGA
AAAAATGCTCGGCTTCGGCTCGGCTTTCAACG
>Dioscorea_exalata_JQ260387
GACTTTTGTCTTAATGTATATGAATCGTTGAAGGAGCAATATCAATATCTTGTTCGAGCA
AGAAGTTTGGTATTGCTCCCCTTTTCAATTTTTCCCGATAAATGATCAACTACAAAAGGA
TTTTTTTTTAGTGAACGTGTCACAGCGGATTACTCCTTTATTTTTTACATTTTTAAGATT
GGCATTCTATGTTCAATATCTCGATCTAATAAGGTAAGAATAAATTTAAATACAATAATG
ATGAATGGAAAAAGAGAAAATCCT
>Dioscorea_exalata_JQ260386
GACTTTTGTCTTAATGTATATGAATCGTTGAAGGAGCAATATCAATATCTTGTTCGAGCA
AGAAGTTTGGTATTGCTCCCCTTTTCAATTTTTCCCGATAAATGATCAACTACAAAAGGA
TTTTTTTTTAGTGAACGTGTCACAGCGGATTACTCCTTTATTTTTTACATTTTTAAGATT
GGCATTGTATGTTCAATATCTCGATCTAATAAGGTAAGAATAAATTTAAATACAATAATG
ATGAATGGAAAAAGAGAAAATCCT
>Dioscorea_exalata_JQ260385
GACTTTTGTCTTAATGTATATGAATCGTTGAAGGAGCAATATCAATATCTTGTTCGAGCA
AGAAGTTTGGTATTGCTCCCCTTTTCAATTTTTCCCGATAAATGATCAACTACAAAAGGA
TTTTTTTTTAGTGAACGTGTCACAGCGGATTACTCCTTTATTTTTTACATTTTTAAGATT
GGCATTCTATGTTCAATATCTCGATCTAATAAGGTAAGAATAAATTTAAATACAATAATG
ATGAATGGAAAAAGAGAAAATCCT
>Dioscorea_exalata_JQ260389
GACTTTTGTCTTAATGTATATGAATCGTTGAAGGAGCAATATCAATATCTTGTTCGAGCA
AGAAGTTTGGTATTGCTCCCCTTTTCAATTTTTCCCGATAAATGATCAACTACAAAAGGA
TTTTTTTTTAGTGAACGTGTCACAGCGGATTACTCCTTTATTTTTTACATTTTTAAGATT
GGCATTCTATGTTCAATATCTCGATCTAATAAGGTAAGAATAAATTTAAATACAATAATG
ATGAATGGAAAAAGAGAAAATCCT
>Dioscorea_exalata_JQ260388
GACTTTTGTCTTAATGTATATGAATCGTTGAAGGAGCAATATCAATATCTTGTTCGAGCA
AGAAGTTTGGTATTGCTCCCCTTTTCAATTTTTCCCGATAAATGATCAACTACAAAAGGA
TTTTTTTTTAGTGAACGTGTCACAGCGGATTACTCCTTTATTTTTTACATTTTTAAGATT
GGCATTCTATGTTCAATATCTCGATCTAATAAGGTAAGAATAAATTTAAATACAATAATG
ATGAATGGAAAAAGAGAAAATCCT
>Lonicera_trichosantha_JN045260
GACCCGGTCTTAGTGTATACGAGTTAAAAAAAAATAAAAAAGAAGCAATAATCCCCCTCT
TGTTTTATCAAGAGGGCACCATTGCTTCTTTTTTATTTAACAGTTACCTATTTTCTTTCA
AGAAAAATAGTCAATCTTCTTATTTTTAGGGGTGGGTCATGATTGTGTTTTGGGCTTTCA
TTTTTTATTCTGTTATGAAAAATCTTTATATCCTCTAAAATAGAAAATAAAAGTAAAATA
AAAGAAAAACTGTTGGAATTTTTTTGCTGACTTATCTATAATTGTACTTGAGAAAAAAGA
AAGAAAAATCATGAATGGCTGAACTAGGAACTAATAGGTAGGGG
>Atractylodes_lancea_KPS0033A03I
CGCATCGCGTCGCCCCCAACCACGCCTCCCCCACGGGGACGCGTGTCGTCGGGGGCGGAG
ATTGGTCTCCCGTGCCCACGGTGCGGCTGGCCTAAAAGGGAGTCCCCTTCGACGGACGCA
CGGCAAGTGGTGGTTGTAATGGCCCTCGTATCGAGCCGTGCGTCGCGAGCCGCAAGGGAA
GCGCTCGACAAAGACCCCAACGCGTCGCCTCGCGACGACGCTTCGACCG
>Alisma_orientale_KPS0006A01I
CGCCTCTAGGCGCTCCCCTCCCACTTGAGTTCAGCATCTTGATGTTGGCCTTGTTGGTGG
TGGATGCGGATGTTGGCCTTCCGTGGCTTTGCCGCCGCGGTGGGCTGAAGGATGTGGAGT
CGGTCCGTCCAACGTTATTGGGCATGACTGTGCTGGGTCGCTGCAGCTACTGCTCGTTGC
TCGCTGGGTGCGGCAGTCTTAGCAAATGCGGGCATCGTCGTTGTGTCGAGTAGCCTTGTT
GTCGGACTCTTACGCCAGTAAAGTTACCACGATTGGTATATCAGCGGTCACACCGTTGGT
TCCTCATATTG
>Morinda_officinalis_KPS0143A02I
CGCATCGCGTCGCCACCCCCTCCTCGCCTTAGGAATTCGGACGGGCGGGGGTGACGGATG
TTGGCCCCCCGTGCCCTCGCGGCGCGGCCGGCCTAAATGCGAGTCCTCGGCCCGGGACGT
CACGACGAGTGGTGGTTGAACCCTTCAACTCGAGAGCCGTCGAGACGACGCCCGACGGGG
AACTCTAACGACCCTAGGGCTGTCGGCCCCGAGAGGAGCCGCGAGCCTTCGACCG
>Rubus_bohemiicola_KM037218
CACGTCGTTGCCCCCCCCAAACCCCTCGGGAGTTGGGCGGGACGGATGATGGCCTCCCGT
GTGCTCTGTCATGCGGTTGGCATAAAAACAAGTCCTCGGCGACTAACGCCACGACAATCG
GTGGTTGTCAAACCTCTGTTGCCTATCGTGTGCGCGTGCCGAGCGAGGGCTCAACAAACC
ATGTTGCATCGATTCGTCGATGCTTTCAACG
>Rubus_bohemiicola_KM037219
CACGTCGTTGCCCCCCCCCAAACCCCTCGGGAGTTGGGCGGGACGGATGATGGCCTCCCG
TGTGCTCTGTCATGCGGTTGGCATAAAAACAAGTCCTCGGCGACTAACGCCACGACAATC
GGTGGTTGTCAAACCTCTGTTGCCTATCGTGTGCGCGTGCCGAGCGAGGGCTCAACAAAC
CATGTTGCATCGATTCGTCGATGCTTTCAACG
>Rubus_bohemiicola_KM037216
CACGTCGTTGCCCCCCCCCAAACCCCTCGGGAGTTGGGCGGGACGGATGATGGCCTCCCG
TGTGCTCTGTCATGCGGTTGGCATAAAAACAAGTCCTCGGCGACTAACGCCACGACAATC
GGTGGTTGTCAAACCTCTGTTGCCTATCGTGTGCGCGTGTCGAGCGAGGGCTCAACAAAC
CATGTTGCATCGATTCGTCGATGCTTTCAACG
>Rubus_bohemiicola_KM037217
CACGTCGTTGCCCCCCCCCAAACCCCTCGGGAGTTGGGCGGGACGGATGATGGCCTCCCG
TGTGCTCTGTCATGCGGTTGGCATAAAAACAAGTCCTCGGCGACTAACGCCACGACAATC
GGTGGTTGTCAAACCTCTGTTGCCTATCGTGTGCGCGTGCCGAGCGAGGGCTCAACAAAC
CATGTTGCATCGATTCGTCGATGCTTTCAACG
>Kochia_scoparia_KMS0122A03I
CGCATCGCGTCTCCCCCTACCCACCTCGTGTGGGAAGGGGGAGGAGGATGGCTTCCCGTG
CCTCACCGGGCGTGGTTGGCCTAAAAAAGGAGCCTCAAGTTATGCACTGCTGCGGCAATT
GGTGGTAGACAAGGCCTTGGCCTCGAATGCAATCTTGTGTCGTGCAGTACATGACAATTG
TGGGCTCGTAGGACCCTGAGTTGTTCCCAATTGGAAACAAACCGTTG
>Zanthoxylum_schinifolium_KPS0226A03I
CGCATCGTTGCCCCGCCCCACCCCCGCCCGGGGGCTTGGCGGCGAGGGCGGATAATGGCC
TCCCGTGCGCTCCCCGCTCGCGGTTGGCCCAAATTCGAGTCCCCGGCGACCGGAGCCGCG
ACGATCGGTGGTGAAAACAAACCTCTCGAACACACGTCGCGTGCCCGGCTCTCCGTTTCG
AGACTCAGGGACCCTGACGCTCCGCGCGAGCGGCGCTCGCATCG
>Crataegus_x_canescens_KC251502
GACTTTGGTCTTAATATATATGAGTTCTTGAAAGTAAAGGAGTAATAAAAAATTTCTTGT
TATATCAAGAGGTTTGTTATTGCTCCTTTACTATTTAGTTTTAGTATTTTTTTAGTTATT
ACTTAACTATTTGTTTTTGTTTTATTCTTTTTTTTTTTACTAAAAAAAAAAAAAGAATAA
AGTTTTCAATTTAGGTTGTATTTTATCTTACAAGTAATGCTAAATGGCGGAAAAATTATT
AAT
>Astragalus_mongholicus_KJ999389
CATATCGTTGCCCGATGCCTATTGCAGTGTGATAGGAATTTTTAGGGCGAATGATGGCTT
CCCGTGAGCGTTGTTGCCTCGCGGCTGGTTGAAAATTGAGTCCTTGGTGGGGTGTGCCAT
GATAGATGGTGGTCGAGTTAGCACGAGACCCATCATGTGTACGCTCCCCATAATATGGCT
TCGATGACCCACATGCGTCTTTTGACTCTCATGACG
>Astragalus_mongholicus_KJ999388
CATATCGTTGCCCGATGCCTATTGCAGTGTGATAGGAATTTTTAGGGCGAATGATGGCTT
CCCGTGAGCGTTGTTGCCTCGCGGCTGGTTGAAAATTGAGTCCTTGGTGGGGTGTGCCAT
GATAGATGGTGGTCGAGTTAGCACGAGACCCATCATGTGTACGCTCCCCATAATATGGCT
TCGATGACCCACATGCGTCTTTTGACTCTCATGACG
>Astragalus_mongholicus_KJ999387
CATATCGTTGCCCGATGCCTATTGCAGTGTGATAGGAATTTTTAGGGCGAATGATGGCTT
CCCGTGAGCGTTGTTGCCTCGCGGTTGGTTGAAAATTGAGTCCTTGGTGGGGTGTGCCAT
GATAGATGGTGGTCGAGTTAGCACGAGACCCATCATGTGTACGCTCCCCATAATATGGCT
TCGATGACCCACATGCGTCTTTTGACTCTCATGACG
>Astragalus_mongholicus_KJ999386
CATATCGTTGCCCGATGCCTATTGCAGTGTGATAGGAATTTTTAGGGCGAATGATGGCTT
CCCGTGAGCGTTGTTGCCTCGCGGTTGGTTGAAAATTGAGTCCTTGGTGGGGTGTGCCAT
GATAGATGGTGGTCGAGTTAGCACGAGACCCATCATGTGTACGCTCCCCATAATATGGCT
TCGATGACCCACATGCGTCTTTTGACTCTCATGACG
>Myristica_yunnanensis_KR533279
TACTTCGGTATTAGTGTATACGAGTCATTGAAGGATCAGATCAATACCCACTTCTGGGTA
TTGATCTGGTTCACTAGTGGTTTACTCACATAAGATTTTTTTTTTTCAATTTAAGAAAAT
ATTAATTATTTGGTTCATGATCGAACATCATACCTTTTTTTTTATTTTAACTGATCTTCA
GTTTATGTACATTCCTAAAATGCATTTTTTCCTATTGTCAATTTTATAAAGGGTATAAAT
TAGTATGAAAAAAAATAAGAAAGACTAGTAATCTAAAATTTGTGTCTTTAGAAAAGACAA
GGGGCGGATGTAGCCAA
>Epimedium_acuminatum_GQ434789
CGCACAGCGTCGCTCCCACCATGATGCCTTTGTTCTGTTATCGGGCAACTGCAACGTGGC
TTGGGAAGCGGATATTGGCCCCCCGTACCTTTGTAGGCGCGGCCGGCCTAAAATTCGGCC
CTCGGCGACGAGCGTCACGATCAGTGGTGGTTGAATAACCCCTTTGTCATAGACCGGTAT
CGTGTTGTTTCGTCGTCTATTTGGGCCATATGGACCCTTGCGTGTCGTATAAACGACATT
CACTCTG
>Aster_indicus_JN543715
CGCATCACGTCGCTCCCACCATACCTTCCTTCGGGATGCTAGGTTGGGGGCGGATAATGG
CCTCCCGTTCCTCACCGAGCGGTTGGCCAAAATAAAAGTCCCCTTTGATGGATGCACGAC
TAGTGGTGGTTGACAAAACCCGTTATTGTGTCGTGTGTCTTGTCAAAAGGTTGCAACTTA
ATAGACCCAACGCGTTGTCATGAAGCAACGCATCGACC
>Alpinia_kwangsiensis_JN043857
GACTTTTGTCTTAGTGTATCTGAATTGTTAAAAAAATGTAGCAATACCCTGAAATAACAA
TACCCCATATCTCGCTTAAGCGAGATATGGGGTATTGTTATTTTGTTTGATGTAATAGAA
TAGTATTTTCATTTTTTTGCGTGTAGCATACATATTTATTTATATTGTATAACATATTTA
GATTGTATATATGTTTTAGATTGTATATATGTATATTAAATACAAATACATAAGTATATA
AAGTATAAGAAATGAACTTAACGACGAGATTTATTATCGTTTCTCGCATGTATCGTAAAA
GACAGAGTAGGTGCAAATTCTCCCAATTTGTGACCCACCATACGATCCGTTATATAAATA
GGTAAATGTTCCTTTCCATTATGAATAGCGATTGTATGGCCAATCATTGTGGGTATAATG
GTAGATGCCCGAGACCAAGTTACTATTATTTCTTTCTCTTCCCTCGTGTTGAGTTTTTCC
ATTTTTGCCGATAAATGATTAGCTACAAAAGGGTTTTTTTTTAGTGAACGTGTCATGTCA
CAGTGTATTACTCCTTTTTTTTTTTACATTTTTTATTTTAAAGATTGGCATTCTATGTCC
AATATCTTGAATATCTCGATCTAAGTTAAGTATAGAGGTCAGAATAAATACAATAATGAT
GAATGGAAAAAAGAGAAAATCCTTTAGCTAGAAAAGGG
>Alpinia_kwangsiensis_JN043856
GACTTTTGTCTTAGTGTATCTGAATTGTTAAAAAAATGTAGCAATACCCTGAAATAACAA
TACCCCATATCTCGCTTAAGCGAGATATGGGGTATTGTTATTTTGTTTGATGTAATAGAA
TAGTATTTTCATTTTTTTGCGTGTAGCATACATATTTATTTATATTGTATAACATATTTA
GATTGTATATATGTTTTAGATTGTATATATGTATATTAAATACAAATACATAAGTATATA
AAGTATAAGAAATGAACTTAACGACGAGATTTATTATCGTTTCTCGCATGTATCGTAAAA
GACAGAGTAGGTGCAAATTCTCCCAATTTGTGACCCACCATACGATCCGTTATATAAATA
GGTAAATGTTCCTTTCCATTATGAATAGCGATTGTATGGCCAATCATTGTGGGTATAATG
GTAGATGCCCGAGACCAAGTTACTATTATTTCTTTCTCTTCCCTCGTGTTGAGTTTTTCC
ATTTTTGCCGATAAATGATTAGCTACAAAAGGGTTTTTTTTTAGTGAACGTGTCATGTCA
CAGTGTATTACTCCTTTTTTTTTTTACATTTTTTATTTTAAAGATTGGCATTCTATGTCC
AATATCTTGAATATCTCGATCTAAGTTAAGTATAGAGGTCAGAATAAATACAATAATGAT
GAATGGAAAAAAGAGAAAATCCTTTAGCTAGAAAAGGG
>Scrophularia_hirta_KF447303
CGCATCGCGTCGCCCCCCTCCCAATCCCTYGGGACAATGGAGAGGGGCGGATATTGGCCT
CCCGTGCTCTTCGGCGTGCGGCTGGCCCAAATGTGATCCCGCGTCGACGCGAGTCGCGAC
CAGTGGTGGTTGATTCCTCAACTCGCGTGCTGTCGTGCCRTACCGCGTCGTTCGTTCGGG
CATCGTCATAGACCCAAAAGGCGCTCTAGAGTGCCTTCGACCG
>Rubus_vratnensis_KM037629
CACGTCGTTGCCCCCCCCCAAACCCCTCGGGAGTTGGGCGGGACGGATGATGGCCTCCCG
TGTGCTCTGTCATGCGGTTGGCATAAAAACAAGTCCTCGGCGACTAACGCCACGACAATC
GGTGGTTGTCAAACCTCTGTTGCCTATCGTGTGCGCGTGCCGAGCGAGGGCTCAACAAAC
CATGTTGCATCGATTCGTCGATGCTTTCAACG
>Lonicera_confusa_HM228529
GACCCGGTCTTAGTGTATACGAGTTAAAAAAAAAAAGGAGCAATAATCCCCCTCTTGTTT
TATCAAGAGGGCACCATTGCTTCTTTTTTTATTTAACTTAACAGTTACCTATTTTCTTTC
AAGAAAAATAGTCAATCTTCTTATTTTTAGGGGCGGGTCCTGATTGTGTTTTGGGTTTTC
ATTTTTTATTCTGTTATGAAAAATCTTTATATCCCTTTATATCCCTTTATATCCTCTAAA
ATAAAAGTAAAATAAAAGAAAAACTGTTGGAATTTTTTTGCTGACTTATCTATAATTGTA
CTTGAGAAAAAAGAAAGAAAAATAATGAATGGCTTAACTAGGAACTAATAGGTAGGG
>Lonicera_confusa_HM228528
GACCCGGTCTTAGTGTATACGAGTTAAAAAAAAAAGGAGCAATAATCCCCCTCTTGTTTT
ATCAAGAGGGCACCATTGCTTCTTTTTTTATTTAACTTAACAGTTACCTATTTTCTTTCA
AGAAAAATAGTCAATCTTCTTATTTTTAGGGGCGGGTCCTGATTGTGTTTTGGGTTTTCA
TTTTTTATTCTGTTATGAAAAATCTTTATATCCCTTTATATCCTTTTATATCCTCTAAAA
TAAAAGTAAAATAAAAGAAAAACTGTTGGAATTTTTTTGCTGACTTATCTATAATTGTAC
TTGAGAAAAAAGAAAGAAAAATAATGAATGGCTTAACTAGGAACTAATAGGTAGGG
>Scrophularia_hirta_KF447305
CGCATCGCGTCGCCCCCCTCCCAATCCCTCGGGACAATGGAGAGGGGCGGATATTGGCCT
CCCGTGCTCTTCGGCGTGCGGCTGGCCCAAATGTGATCCCGCGTCGACGCGAGTCGCGAC
CAGTGGTGGTTGATTCCTCMACTCGCGTGCTGTCGTGCCATACCGCGTCGTTCGTTCGGG
CATCGTCATAGACCCAAAAGGCRCTMTAGAGTGCCTTCGACCG
>Styrax_tonkinensis_KPS0037A03I
CACATCACCCTGCGCCCTCCCAGCACTCCTTCTGGCGTCTGGTGTCTGGGGCGTGGTATA
TTGGCCCCCCGTGCCCTGTGGAGCGCGGTCGGCCTAAAATGGCATGCATGACATCTGTCG
ACACAAAACAGTGGTTGGCGATTAGTCGTTACTATCCTGTGGTGTCGCTTGCGGTGTCGG
TTGTGTTGTAGACCCAGAGTGCCGTTGCGACGGTGCCTCGGTTG
>Lonicera_confusa_HM228523
GACCCGGTCTTAGTGTATACGAGTTAAAAAAAAAAGGAGCAATAATCCCCCTCTTGTTTT
ATCAAGAGGGCACCATTGCTTCTTTTTTTATTTAACTTAACAGTTACCTATTTTCTTTCA
AGAAAAATAGTCAATCTTCTTATTTTTAGGGGCGGGTCCTGATTGTGTTTTGGGTTTTCA
TTTTTTATTCTGTTATGAAAAATCTTTATATCCCTTTATATCCTTTTATATCCTCTAAAA
TAAAAGTAAAATAAAAGAAAAACTGTTGGAATTTTTTTGCTGACTTATCTATAATTGTAC
TTGAGAAAAAAGAAAGAAAAATAATGAATGGCTTAACTAGGAACTAATAGGTAGGG
>Lonicera_confusa_HM228527
GACCCGGTCTTAGTGTATACGAGTTAAAAAAAAAAGGAGCAATAATCCCCCTCTTGTTTT
ATCAAGAGGGCACCATTGCTTCTTTTTTTATTTAACTTAACAGTTACCTATTTTCTTTCA
AGAAAAATAGTCAATCTTCTTATTTTTAGGGGCGGGTCCTGATTGTGTTTTGGGTTTTCA
TTTTTTATTCTGTTATGAAAAATCTTTATATCCCTTTATATCCTTTTATATCCTCTAAAA
TAAAAGTAAAATAAAAGAAAAACTGTTGGAATTTTTTTGCTGACTTATCTATAATTGTAC
TTGAGAAAAAAGAAAGAAAAATAATGAATGGCTTAACTAGGAACTAATAGGTAGGG
>Lonicera_confusa_HM228526
GACCCGGTCTTAGTGTATACGAGTTAAAAAAAAAAGGAGCAATAATCCCCCTCTTGTTTT
ATCAAGAGGGCACCATTGCTTCTTTTTTTATTTAACTTAACAGTTACCTATTTTCTTTCA
AGAAAAATAGTCAATCTTCTTATTTTTAGGGGCGGGTCCTGATTGTGTTTTGGGTTTTCA
TTTTTTATTCTGTTATGAAAAATCTTTATATCCCTTTATATCCTTTTATATCCTCTAAAA
TAAAAGTAAAATAAAAGAAAAACTGTTGGAATTTTTTTGCTGACTTATCTATAATTGTAC
TTGAGAAAAAAGAAAGAAAAATAATGAATGGCTTAACTAGGAACTAATAGGTAGGG
>Lonicera_confusa_HM228525
GACCCGGTCTTAGTGTATACGAGTTAAAAAAAAAAGGAGCAATAATCCCCCTCTTGTTTT
ATCAAGAGGGCACCATTGCTTCTTTTTTTATTTAACTTAACAGTTACCTATTTTCTTTCA
AGAAAAATAGTCAATCTTCTTATTTTTAGGGGCGGGTCCTGATTGTGTTTTGGGTTTTCA
TTTTTTATTCTGTTATGAAAAATCTTTATATCCCTTTATATCCTTTTATATCCTCTAAAA
TAAAAGTAAAATAAAAGAAAAACTGTTGGAATTTTTTTGCTGACTTATCTATAATTGTAC
TTGAGAAAAAAGAAAGAAAAATAATGAATGGCTTAACTAGGAACTAATAGGTAGGG
>Lonicera_confusa_HM228524
GACCCGGTCTTAGTGTATACGAGTTAAAAAAAAAAGGAGCAATAATCCCCCTCTTGTTTT
ATCAAGAGGGCACCATTGCTTCTTTTTTTATTTAACTTAACAGTTACCTATTTTCTTTCA
AGAAAAATAGTCAATCTTCTTATTTTTAGGGGCGGGTCCTGATTGTGTTTTGGGTTTTCA
TTTTTTATTCTGTTATGAAAAATCTTTATATCCCTTTATATCCTTTTATATCCTCTAAAA
TAAAAGTAAAATAAAAGAAAAACTGTTGGAATTTTTTTGCTGACTTATCTATAATTGTAC
TTGAGAAAAAAGAAAGAAAAATAATGAATGGCTTAACTAGGAACTAATAGGTAGGG
>Panax_stipuleanatus_KP089429
GACCCAGTCTTAGTGTATACGAGTTTTTTTTGAAATAAAAAGGAGCAATAACCTCTTTCT
TGTTCTATCAAGAGGGCGGTATTGCTCCTTTTTTTATTTAGTAGTATTTGACTTACCTAG
TTTCTTTAAATAAATTTAAAGAAACGTCGTTTTATTTTTATCGGTTGGTTCATGAGTGAG
TATCATGCTTTCGTTCTGTATTAATCATTAATCTATAATTTAGCTACTTCTTCCCAATCT
TTATCTTTTGGGAAGTGTTTTTTAAAAAGAAAAGATAAAAATGTTGGACTTTTGACTTAG
TTAATACTTAATATTTTTATCTTGAAAATAAGAAAGATAAGAAAGAAATAATGATGAATG
GTAAAAATTTAATCTTTTGAAACGTAAGGAAAAGAATAGTAGGGG
>Gentiana_acaulis_KF544406
CGCATCGCGTCGCCCCCCAACACCGTGCATGAAATCGTGCAGGTCGTCGGAGGGGCGGAT
ATTGGCTTCCCGTGCTCCGGTGCGGCTAGCCTAAATGCAAGTCCCTTGCGACGGACACGA
CGACAAGTGGTGGTTGATTTACTCGACTAAGGTGCTGTCGCRCGCTGCCCCGTCGGATGA
GGAGACTTACTTGACCCTGATGCATACGTCGTCACGACGTCTGCCACGACCG
>Prunus_armeniaca_KPS0017A02I
CACGTCGTTGCCCCCCCATCTACTCCTTCGGGATTGCGGGGGGCGGATGATGGCCTCCCG
TGCGCCTCGTCGCGCGGTTGGCATAAATGCCAAGTCCTCGGCGACGCACGCCACGACAAT
CGGTGGTTGCGAAACCTCGGTTGCCCGTCGTGTGCGGTCGTCGCGCATCGAGGGCTCGAA
AAAATTGCCGGGCTCCGGCTCGGCTTTCAACG
>Zanthoxylum_schinifolium_KMS0226A03I
CGCATCGTTGCCCCGCCCCACCCCCGCCCGGGGGCTTGGCGGCGAGGGCGGATAATGGCC
TCCCGTGCGCTCCCCGCTCGCGGTTGGCCCAAATTCGAGTCCCCGGCGACCGGAGCCGCG
ACGATCGGTGGTGAAAACAAACCTCTCGAACACACGTCGCGTGCCCGGCTCTCCGTTTCG
AGACTCAGGGACCCTGACGCTCCGCGCGAGCGGCGCTCGCATCG
>Astragalus_complanatus_KX674821
CATATCGTTGCCCCATGCCTATTACAGGGTGATAGGAATTTCTAGGGCGAAAGTTGGCTT
CCCGTGAGCGTTATTGCCTTGCGGTTGGTTGAAAATCGAGTCTTTGGTAGGGGTGTGCCA
TGACAGATGGTGGTCGAGTTTGCGCGAGACCAATCATGTGCGGGCTCTGCCAAATATGGG
CTCTTTGACCCCACACGCGTCTTTTGGCGCTCTTGACG
>Codonopsis_pilosula_subsp._tangshen_KPS0056A01P
GATCTTGGTCTGAGTGTATATGAGTTTTTGAAGGAAAAGGAGCAATAACCCCTTTCTTGT
TCTATCAAGAGGGCGTTATTGGTCCCCCCTTTTTCTTTTTTGGGGGGCTTTGTTTGAGTA
TCGTACTTTCCTTTCCTATTTTTTCTATATTTCTATATTTATACCCTCTTCTCAATCTTT
TGTGCAGTTATTATATTCAATATGCAATAACAGTTGGAATATCATTTTTTCTTTCTATGG
AAAACATAGTAGAGGGG
>Akebia_quinata_KPS0005A01I
AGCATCGCGTCACCCCCCGACTCCGTCGTCTCGGAGCCGCGCGGGTGGAGATTGGCCCCC
CGTGCGTCGCGCGGTCGGCCCAAAAACGAGCCCTTGACGGCCAGTGTCACGATCAGTGGT
GGTTGACGTGCCTCTTTCCGGAGATGGATGTCGTGCCCGCTGCGTCGTCGAACGGGCCAC
GCGGACCTTGTCGGTGCTCACGGAGCACTCGTCCTG
>Rubus_coreanus_KPS0191A01I
CACGTCGTTGCCCCCCCAACCCCCTCGGGAGTTGGGCGGGACGGATGATGGCCTCCCGTG
TGCTCCGTCATGCGGTTGGCATAAAAAACAAGTCCTCGGCGACTAACGCCACGACAATCG
GTGGTTGTCAAACCTCTGTTGCCTATCGTGTGCGCGTGTCGAACGAGGGCTCAATGAACC
ATGCTGCATTGATTCGTCGATGCTTTCAACGCGA
>Lithospermum_erythrorhizon_KMS0131C01I
CGCATCGCGTCACCCATCCCCAACTCTCGTGGATGTGGTGGATTGTGACCTCCTGTGCCT
TGCGGTGCAGTTGGTCGAAATTCGAGTTCGGAGTTAAGGACTTCACGACAAGTGGTGGTT
GGACGACCAACTCGCGTCATGTCGTGTGCCAAACCTTCGTGGCTCTCAAGACCCTAAGGC
ACGTGCTACCCGACTCTTGGGTCGGAAAACTCGTGCTACGACCGCGA
>Rosa_setigera_KM353201
CACGTCGTTGTCAGGAGTTGGATGGGACGGATGATGGCCTCCCGTGTGCTCAGTCACGCG
GTTGGCATAAATACCAAGTCCTCGGCGACCAACGCCACGACAATCGGTGGTTGTCAAACC
TCGGTTTCCTGTCGTGCGCGCGTGTTGATCGAGTGCTTTCTTAAACAATGCGTGTCGATC
TGTCGATGCTTACAAC
>Rosa_setigera_KM353202
CACATCGTTGTCAGGAGTTGGATGGGACGGATGATGGCCTCCCGTGTGCTCAGTCACGCG
GTTGGCATAAATACCAAGTCCTCGGCGACCAACGCCACGACAATCGGTGGTTGTCAAACC
TCGGTTTCCTGTCGTGCGCGCGTGTTGATCGAGTGCTTTCTTAAACAATGCGTGTCGATC
TGTCGATGCTTACAAC
>Rosa_setigera_KM353203
CACATCGTTGTCAGGAGTTGGATGGGACGGATGATGGCCTCCCGTGTGCTCAGTCACGCG
GTTGGCATAAATACCAAGTCCTCGGCGACCAACGCCACGACAATCGGTGGTTGTCAAACC
TCGGTTTCCTGTCGTGCGCGCGTGTTGATCGAGTGCTTTCTTAAACAATGCGTGTCGATC
TGTCGATGCTTACAAC
>Rosa_setigera_KM353204
CACGTCGTTGTCAGGAGTTGGATGGGACGGATGATGGCCTCCCGTGTGCTCAGTCACGCG
GTTGGCATAAATACCAAGTCCTCGGCGACCAACGCCACGACAATCGGTGGTTGTCAAACC
TCGGTTTCCTGTCGTGCGCGCGTGTTGATCGAGTGCTTTCTTAAACAATGCGTGTCGATC
TGTCGATGCTTACAAC
>Rosa_setigera_KM353205
CACGTCGTTGTCAGGAGTTGGATGGGACGGATGATGGCCTCCCGTGTGCTCAGTCACGCG
GTTGGCATAAATACCAAGTCCTCGGCGACCAACGCCACGACAATCGGTGGTTGTCAAACC
TCGGTTTCCTGTCGTGCGCGCGTGTTGATCGAGTGCTTTCTTAAACAATGCGTGTCGATC
CGTCGATGCTTACAAC
>Lonicera_fulvotomentosa_GQ435472
GACCCGGTCTTAGTGTATACGAGTTTTAAAAAATAAAAAGGAGCAATAATCCCCCTCTTG
TTTTATCAAGAGGGCACCATTGCTTCTTTTTTTATTTAACTTAACAGTTACCTATTTTCT
TTCAAGAAAAATAGTCAATCTTCTTATTTTTAGGGGCGGGTCCTGATTGTGTTTTGGGCT
TTCATTTTTTATTCTGTATGAAAAATCTTTATATCCTCTAAAATAAAAGTAAAATAAAAG
AAAAACTGTTGGAATTTTTTTGCTGACTTATCTATAATTGTACTTGAGAAAAAAGAAAGA
AAAATAATGAATGGCTTAACTAGGAACTAATAGGTAGGG
>Gentiana_atuntsiensis_KU512379
CCCCCAACACCGTGCATGATATCATGCCGGTCGTCGGAGGGGCGGATATTGGCTTCCCGT
GCTTCGGTGCGGCTGGCCTAAACGCAAGTCCCTTGCGACGGACACGACGACAAGTGGTGG
TTGATTTTTCAACTAAGGTGCTGTCGCGCGTTGCCCCGTCGGATGAGGAGACTTCCTTGA
CCCTAACGCAAGCGTCGTCACGACGTCTGCCACGACCG
>Strychnos_potatorum_JX856949
GACCCCGGTCTTTTTGTATAGGAGTTATTGAAAAATAAAGGAGCAATAATCACCCTCTTG
TTCTATCAAGAGGTCGGTATTGCTCCTTTATTTTATTTTTTCTAGTATTTTATTTTGAAA
TTTTAGATACACTTTTATTCTTTTCTTTGCATTACAGAGGAAGAAAAGGTGTTTTTATGA
GGTTTGTTCATAATTGAGTATCCTATTTTTATTCTAATTTAGAATTTATATTCTATAGGT
TTTTGCCAATTCTTTGGGAAGTTTTTTTACATTTTAAAAAATTCTAAGAAGGGGAATTAA
AAAATTATAAATTGAAATTTAACTATAATGAATAATGAAATTGAAATAGTAGAATAATAA
GGAATATAAAAATAAAAAATAGAATTCTAAATTTTTTAAATAATATAGATTCAAATGAAA
TATTAAAAAAAAATTAGAATGT
>Dioscorea_polystachya_HQ637973
GACTTTTGTCTTAATGTATATGAATCGTTGAAGGAGCAATATCAATATCTTGTTCGAGCA
AGAAGTTTGGTATTGCTCCCCTTTTCAATTTTTCCCGATAAATGATCAACTACAAAAGGA
TTTTTTTTTAGTGAACGTGTCACAGCGGATTACTCCTTTATTTTTTACATTTTTAAGATT
GGCATTGTATGTTCAATATCTCGATCTAATAAGGTAAGAATAAATTTAAATACAATAATG
ATGAATGGAAAAAGAGAAAATCCTTTAGCTAGG
>Dioscorea_polystachya_HQ637972
GACTTTTGTCTTAATGTATATGAATCGTTGAAGGAGCAATATCAATATCTTGTTCGAGCA
AGAAGTTTGGTATTGCTCCCCTTTTCAATTTTTCCCGATAAATGATCAACTACAAAAGGA
TTTTTTTTTAGTGAACGTGTCACAGCGGATTACTCCTTTATTTTTTACATTTTTAAGATT
GGCATTGTATGTTCAATATCTCGATCTAATAAGGTAAGAATAAATTTAAATACAATAATG
ATGAATGGAAAAAGAGAAAATCCTTTAGCTAGG
>Dioscorea_polystachya_HQ637971
GACTTTTGTCTTAATGTATATGAATCGTTGAAGGAGCAATATCAATATCTTGTTCGAGCA
AGAAGTTTGGTATTGCTCCCCTTTTCAATTTTTCCCGATAAATGATCAACTACAAAAGGA
TTTTTTTTTAGTGAACGTGTCACAGCGGATTACTCCTTTATTTTTTACATTTTTAAGATT
GGCATTGTATGTTCAATATCTCGATCTAATAAGGTAAGAATAAATTTAAATACAATAATG
ATGAATGGAAAAAGAGAAAATCCTTTAGCTAGG
>Dioscorea_polystachya_HQ637970
GACTTTTGTCTTAATGTATATGAATCGTTGAAGGAGCAATATCAATATCTTGTTCGAGCA
AGAAGTTTGGTATTGCTCCCCTTTTCAATTTTTCCCGATAAATGATCAACTACAAAAGGA
TTTTTTTTTAGTGAACGTGTCACAGCGGATTACTCCTTTATTTTTTACATTTTTAAGATT
GGCATTGTATGTTCAATATCTCGATCTAATAAGGTAAGAATAAATTTAAATACAATAATG
ATGAATGGAAAAAGAGAAAATCCTTTAGCTAGG
>Salvia_mellifera_HQ418879
CGCATCGCGTCGCCCCCCTCCGCCGCGCAATGCGCGGGTCGTGGGGGGCGGATACTGGCC
TCCCGTGCGCCCCGGCGCGCGGCTGGCCCAAATGCGATCCCTCGGCGACCCGCGTCACGG
CAAGTGGTGGTTGAACGCTCAATCTCTTGCGCCGTCGTGCCGCTGCGTCGTCCGCACGGG
CATCCGCCAACGACCCTTCGGTGACGGCGCCTCGCGGCGCCCCA
>Dioscorea_polystachya_HQ637976
GACTTTTGTCTTAATGTATATGAATCGTTGAAGGAGCAATATCAATATCTTGTTCGAGCA
AGAAGTTTGGTATTGCTCCCCTTTTCAATTTTTCCCGATAAATGATCAACTACAAAAGGA
TTTTTTTTTAGTGAACGTGTCACAGCGGATTACTCCTTTATTTTTTACATTTTTAAGATT
GGCATTCTATGTTCAATATCTCGATCTAATAAGGTAAGAATAAATTTAAATACAATAATG
ATGAATGGAAAAAGAGAAAATCCTTTAGCTAGG
>Dioscorea_polystachya_HQ637975
GACTTTTGTCTTAATGTATATGAATCGTTGAAGGAGCAATATCAATATCTTGTTCGAGCA
AGAAGTTTGGTATTGCTCCCCTTTTCAATTTTTCCCGATAAATGATCAACTACAAAAGGA
TTTTTTTTTAGTGAACGTGTCACAGCGGATTACTCCTTTATTTTTTACATTTTTAAGATT
GGCATTGTATGTTCAATATCTCGATCTAATAAGGTAAGAATAAATTTAAATACAATAATG
ATGAATGGAAAAAGAGAAAATCCTTTAGCTAGG
>Dioscorea_polystachya_HQ637974
GACTTTTGTCTTAATGTATATGAATCGTTGAAGGAGCAATATCAATATCTTGTTCGAGCA
AGAAGTTTGGTATTGCTCCCCTTTTCAATTTTTCCCGATAAATGATCAACTACAAAAGGA
TTTTTTTTTAGTGAACGTGTCACAGCGGATTACTCCTTTATTTTTTACATTTTTAAGATT
GGCATTGTATGTTCAATATCTCGATCTAATAAGGTAAGAATAAATTTAAATACAATAATG
ATGAATGGAAAAAGAGAAAATCCTTTAGCTAGG
>Salvia_euphratica_KU563819
CGCATCGCGTCGCCCCCCCTCCGTGCGCACAGCGCCCGTTGTGGGGGCGGATATTGGCCT
CCCGTGCTCCTCGGCGTGCGGCTGGCCCAAATGCGATCCCTCGGCGACTCATGTCACGAC
AAGTGGTGGTTGAACAACTCAATCTCGCGCGCCGTCGTGCCACTGCGTCGTCCGCTTGGG
CATCCATCAACGACCCAACGGTGCCGGTGCCTCACAGCACCCACCTTCGACCG
>Salvia_euphratica_KU563818
CGCATCGCGTCGCCCCCYCTCCGTGCGCACAGCGCCCGTTGTGGGGGCGGATATTGGCCT
CCCGTGCTCCCCGGCGTGCGGCTGGCCCAAATGTGATCCCTCGGCGACTCATGTCACGAC
AAGTGGTGGTTGAACAACTCAATCTCGCGCGCCGTCGTGCCACTGCGTCGTCCGCTTGGG
CATCCATCAACGACCCAACGGTGCCGGTGCCTCACAGCACCCACCTTCGACCG
>Alpinia_oxyphylla_KPS0038A01I
GCATCGTCGCCTTTGCTCCTTGCTCTGTTGGTGCCAAGCGCGGAAATTGGCCCCGTGTGC
CCTCGGGCACAGTCGGCTGAAGAGTGGGTAATCTCGGCAGTCGTCGGGCGCGATGGGTGT
TGGTCGCCCTGTGCGTGAACTGAGCGTCGTCCCCGTCGTGCTGGGATGAGTCCCAAAGAG
ACCCTGTGTGATTGCGGCGTCGCATGAAAGTGCCGTGTCCATCAGATTG
>Lycium_brevipes_DQ124621
CGCATCGCGTCGCCCCCGCGCACCGCGMCCRCACTCTGGGTCGCGGTGCATGTCGCGGGG
CGGATACTGGCCTCCCGTGAGCCTCGCGCTCGCGGCTGGCCTAAATGCGAGTCCACGTCG
ACGGACGTCACGGCAAGTGGTGGTTGTAACCCAACTCTCGAAGTGTCGTGGCTATGACCC
GTCGCGCGTYTGGCCTCCCTGACCCTTCTTGCGCTTMGGCGCTCCGACCG
>Alpinia_galanga_GQ435041
GACTTTTGTCTTAGTGTATCTGAATTGTTAAAAAAATGTAGCAATCCCCTGAAACTGAAA
TAACAATACCCCATATCTCGTTTAAACGAGATATGGGGTATTGTTATTTTGTTTGATGTA
ATAGAATAGTATTTTCATTTTTTTGCGTGTAGCATACATATTTATTTATATTGTATAACA
TATTTGTATTGTATATATGTATATTAAATACAAATACATAAATATATAAAGTACATAAAT
ATATAAAGTATAAGAAATGAACTTAACGACGAGATTTATTATCGTTTCTCGCATGTATCG
TAAAAGACAGAGTAGGTGCAAATTCTCCCAATTTGTGACCCACCATACGATCCGTTATAT
AAATAGGTAAATGTTCCTTTCCATTATGAATAGCGATTGTATGGCCAATCATTGTGGGTA
TAATGGTAGATGCCCGAGACCAAGTTACTATTATTTCTTTCTCTTCCCTCGTGTTGAGTT
TTTCTATTTTTGCCGATAAATGATTAGCTACAAAAGGGTTTTTTTTTAGTGAACGTGTCA
TGTCACAGTGTATTACTCCTTTTTTTTTTTACATTCTTTATTTTAAAGATTGGCATTCTA
TGTCCAATATCTTGAATATCTCGATCTAAGTTAAGTATAGAGGTCAGAATAAATACAATA
ATGATGAATGGAAAAAAGATAAAATCCTTTAGCTAGAAAAGGG
>Alpinia_galanga_GQ435040
GACTTTTGTCTTAGTGTATCTGAATTGTTAAAAAAATGTAGCAATCCCCTGAAACTGAAA
TAACAATACCCCATATCTCGTTTAAACGAGATATGGGGTATTGTTATTTTGTTTGATGTA
ATAGAATAGTATTTTCATTTTTTTGCGTGTAGCATACATATTTATTTATATTGTATAACA
TATTTGTATTGTATATATGTATATTAAATACAAATACATAAATATATAAAGTACATAAAT
ATATAAAGTATAAGAAATGAACTTAACGACGAGATTTATTATCGTTTCTCGCATGTATCG
TAAAAGACAGAGTAGGTGCAAATTCTCCCAATTTGTGACCCACCATACGATCCGTTATAT
AAATAGGTAAATGTTCCTTTCCATTATGAATAGCGATTGTATGGCCAATCATTGTGGGTA
TAATGGTAGATGCCCGAGACCAAGTTACTATTATTTCTTTCTCTTCCCTCGTGTTGAGTT
TTTCTATTTTTGCCGATAAATGATTAGCTACAAAAGGGTTTTTTTTTAGTGAACGTGTCA
TGTCACAGTGTATTACTCCTTTTTTTTTTTACATTCTTTATTTTAAAGATTGGCATTCTA
TGTCCAATATCTTGAATATCTCGATCTAAGTTAAGTATAGAGGTCAGAATAAATACAATA
ATGATGAATGGAAAAAAGATAAATCCTTTAGCTAGAAAAGGG
>Rosa_chinensis_var._spontanea_KM353060
CACGTCGTTGTCGGGAGTTGGATGGGGGCGGATGATGGCCTCCCGTGTGCTCAGTCACGC
GGTTGGCATTAAATACCAAGTCCTCGGCAACCAACGCCACGACAATCGGTGGTTGTCAAA
CCTCGGTTTCCTGTCGTGCGCGCGTGTTGATCGAGTGCTTTCTTAAACAATGCGTGTCGA
TCAGTCGATGCTTACAAC
>Angelica_gigas_KPS0015A03I
CGCATCGTATTGCCCACAGACCACTCACACCTGAGAAGTTGTGCCGGTTTGGGGCGCAAA
TTGGCCTCCCGTACCTTGTCGTGCGGTTGGCGGAAAAACGAGTCTCCGGCGACGGACGTC
GCGACATCGGTGGTTGTGAAAGACCCTCTTGTCTTGTCGCGCGAATCCTCGTCATCTTAG
CGAGCTCTAGGACCCTTAGGCAGCACACACTCTGTGCGCTTCGACTG
>Forsythia_suspensa_KPS0095A02I
CGCATCTCGTCGCCCTCCACCTCTCCCCGAAAGGGATTCGTGAGGTGCTGGGCTGGATAT
TGGCCTCCCGTGCGCCATCGTGTGCGGTTGGCCTAAATTTGATTCGGCATCGACGCATGT
CACGACAATTGGTGGTTGATGACCTCAACTTGCGTGTTGTCGTGCAAGGCTGCGTCGTTT
TGATCGGATGTTTTGACCCCATGGTGCTTTTGCACTTCGACAG
>Fallopia_multiflora_KMS0175A02I
CGCACCGCGTCGCCCCCACCCCCTCCGGGGGATCGGGGCGGAGACTGGCCCCCCGTGCGC
CCCCGCGCGCGGCCGGCCTAAACGCAGGCCCCGCGGCCGCGAAACGGCGCGACGATTGGT
GGTGTGGCCCTGCGCATCGCGTCGCGCCACGAGCGGCCCCCGGCGGCCACGGCCGACCCC
CCACGAACCGTTG
>Rubus_ulmifolius_x_Rubus_caesius_KM037613
CACGTCGTTGCCCCCCCCCAAACCCCTCGGGAGTTGGGCGGGACGGATGATGGCCTCCCG
TGTGCTCTGTCATGCGGTTGGCATAAAAACAAGTCCTCGGCGACTAACGCCACGACAATC
GGTGGTTGTCAAACCTCTGTTGCCTATCGTGTGCGCGTGTCGAGCGAGGGCTCAACAAAC
CATGTTGCATCGATTCGTCGATGCTTTCAACG
>Rubus_ulmifolius_x_Rubus_caesius_KM037612
CACGTCGTTGCCCCCCCCCAAACCCCTCGGGAGTTGGGCGGGACGGATGATGGCCTCCCG
TGTGCTCTGTCATGCGGTTGGCATAAAAACAAGTCCTCGGCGACTAACGCCACGACAATC
GGTGGTTGTCAAACCTCTGTTGCCTATCGTGTGCGCGTGTCGAGCGAGGGCTCAACAAAC
CATGTTGCATCGATTCGTCGATGCTTTCAACG
>Amomum_compactum_KMS0190A02I
TGGCAACATCGCCTTTGCTCCTTGCGAAGCGCGGAAATTGGCCTCGTGTGCCCTCGGGCA
CAGTCGGTCGAAGAGCGGGCAGTCGGCAGTCGTCGGGCGCGATGGGTGCTGGTCACCCTG
TGCGTGAATGGAACGTCGCCCCCGATGTGTTGGGATGTGTCCTCGAGAGACCCTGTGCGA
TTGCGGCACCGTGTGAAAGTGTCGTGCCCGTCGGATTG
>Alpinia_oxyphylla_JN043864
GACTTTTGTCTTAGTGTATCTGAATTGTTAAAAAAATGTAGCAATACCCTGAAATAACAA
TACCCCATATCTCGCTTAAGCGAGATATGGGGTATTGTTATTTTGTTTGATGTAATAGAA
TAGTATTTTAATTTTTTTGCGTGTAGCATACATATTTATTTATATTGTATAACATATTTA
GATTGTATATATGTATATTAAATACAAATACATAAGTATATAAAGTATAAGAAATGAACT
TAACGACGAGATTTATTATCGTTTCTCGCATGTATCGTAAAAGACAGAGTAGGTGCAAAT
TCTCCCAATTTGTGACCCACCATACGATCCGTTATATAAATAGGTAAATGTTCCTTTCCA
TTATGAATAGCGATTGTATGGCCAATCATTGTGGGTATAATGGTAGATGCCCGAGACCAA
GTTACTATTATTTCTTTCTCTTCCCTCGTGTTGAGTTTTTCCATTTTTGCCGATAAATGA
TTAGCTACAAAAGGGTTTTTTTTTAGTGAACGTGTCATGTCACAGTGTATTACTCCTTTT
TTTTTTACATTTTTTATTTTAAAGATTGGCATTCTATGTCCAATATCTTGAATATCTCGA
TCTAAGTTAAGTATAGAGGTCAGAATAAATACAATAATGATGAATGGAAAAAAGAGAAAA
TCCTTTAGCTAGAAAAGGG
>Alpinia_conchigera_AF478712
TGGCATCGTCGCCTTTGCTCCTTGCTTTGCTGCTAGTGCTAAGTGCGGAAATTGGCCTCG
TGTGCCCTCGAGCGAGGGCATAGTCGGTTGAAGAGTGGGTAGTCGGTAGACGTCGGGCGC
GATGGGTGTTGGTCGCTCTATGCGTGAATCGAACATCGTCCCCGTCGTACTGGGATGAGT
CCTCAAGAGACCTTGTGTGATTGCAGCATCGCATGAAAGTGCCGTGTTCATTAGATTG
>Pueraria_montana_var._lobata_KMS0183A06I
CACATCGTTACCCCAACGCAAACAGACGTCCCACACGACGGCCGTTGCGTGGTAGGGTGC
ACGCTGACCTCCCGCGAGCGGCGTCTCGCGGTTGGTTGAAAATCGAGTTCGCGGCCGAGC
ACGCCGTGATAAAATGGTGGATGAGCAACGCTCGAGACCAATCACGCGCTGCGACTCGGT
CCGCGAAGGACTCCCTGATTGATGACGACCCTACAGTGCGCCTCCTCTCCGGAGACGCTC
TCGACG
>Senna_tora_KMS0043A01I
CGCATCGTAGCCCCAAGCCACGTCCACCCCCCGATTGATTAGGGGTGACGAGGTGCTTGG
GGGAATTTGGCCTCCCGTGATCCGTGCATTGCGGATGGCCGAAAAAGGAGCCTGTGCGGG
GCAATCGCCACGTTCCACGGTGGATGAGCAGATGCCTCGAGACCGACCATGCGTTGGTTG
TCCCTATGGATGGGCTGTCAGACCCTTGGGAGCGACGAAGCTTTCCCGAAG
>Codonopsis_pilosula_subsp._tangshen_KPS0056A02I
CGCATCGCGTCGCCTCCCTTAACTTAATTGTTTACAAAACAAGTCAAGGAAAGGGGGAGC
GGATACTGGCCCCCCGTGCCTTGCGGCGCGGCTGGCTCAAAACGGAGTCCCCCGCGAAGG
ACGCACGACAAGTGGTGGTTGATAACAAGGCCCTCGCGTCCCGTCGTGCGCACGTCCTGC
GATGGGTTGGCTCTCGTGACCCTGACGCGTCTAGGCTTAAGCCTAAGGCGCTCCGACCG
>Rubus_ulmifolius_x_Rubus_caesius_KM037618
CACGTCGTTGCCCCCCCCCAAACCCCTCGGGAGTTGGGCGGGACGGATGATGGCCTCCCG
TGTGCTCTGTCATGCGGTTGGCATAAAAACAAGTCCTCGGCGACTAACGCCACGACAATC
GGTGGTTGTCAAACCTCTGTTGCCTATCGTGTGCGCGTGTCGAGCGAGGGCTCAACAAAC
CATGTTGCATCGATTCGTCGATGCTTTCAACG
>Senna_tora_KMS0043A01P
AATTGTGGTCCTAATATATATATGAGTTTTTGAACGTAAAGGAGCAATATCAACCCTCTT
GATATTGCTCCTTTACTTTCTTTTTTAGTAGTCTTTTTCTTCATATTCATAAAATTTTTT
TATTTACTTCAATATTCTTTAACATTATTTTAACATAAGAAAAAGATATTGGAGTTTCGT
ACTTTTTTTTCTTTTTTACTAATTTCTACGTTTTTATGATCAATCCTTTCTTAGAAAACG
AGGAAAAACTTAAAAATAATGAAAAATATCTGTAATTTTTTTTAGATAGTATAGG
>Codonopsis_pilosula_subsp._tangshen_KPS0056A02P
GATCTTGGTCTGAGTGTATATGAGTTTTTGAAGGAAAAGGAGCAATAACCCCTTTCTTGT
TCTATCAAGAGGGCGTTATTGGTCCCCCCTTTTTCTTTTTTGGGGGGCTTTGTTTGAGTA
TCGTACTTTCCTTTCCTATTTTTTCTATATTTCTATATTTATACCCTCTTCTCAATCTTT
TGTGCAGTTATTATATTCAATATGCAATAACAGTTGGAATATCATTTTTTCTTTCTATGG
AAAACATAGTAGAGGGG
>Lablab_purpureus_KPS0078A03I
CACATCGTCACCCCCCCACGTACATGTACATTGGGGAGTGAAAGTTGACTTCCCACGAGC
TTGTTCTCGTGGTTGGTTGAAAATTAAGTTCAAAGTGGAGTTTGCCACGTAAAATGGTGG
ATGAGTGATGCTCGAGACCAATTGCGTGTGCATGACTTTGGCATATTGGACTAGTTGACC
CTATGCGTCTTTGGTGAAAATTGAAGGCGTTCTTAGCG
>Salvia_aegyptiaca_DQ667285
CGCATCGCGTCGCCCCCCTGCCCGCGCTCCGGGCACGGGGGCGGATACTGGCCTCCCGTG
CGCCCCGCCGCGCGGATGGCCCAAATGCGATCCCTCGGCGGCCCGTGCCGCGACAAGTGG
TGGTTGAACGCTCAATCTCCGTCGCGGCGCCGAGCCGCCCGTTACGGGAACGGCCCAACG
GTGCCGGCGCCTCCGGGCGCCCCACCTCCGACCG
>Salvia_canariensis_DQ667256
CGCATCGCGTCGCCCCCCCAACCATGTGGGGGGGGCGGATACTGGCCTCCCGTGCGCCCC
GGCGCGCGGCTGGCCCAAATGCGATCCCTCGGCGACTCATGTCGCGACAAGTGGTGGTTG
AAATCTCAATCTCTTGCGCCGTCGTGCCACTGCGTCGTCCGTATGGGCATCCGTCAACGA
CCCAATGGTGGGGGTGCCTCGCGGCGCCCCGACCTTCGACCG
>Lycium_californicum_KT761091
GATCCCAGTCTAGTCTATAGGAGGTTTTGAAAAGAAAGGAGCAATAATCATTTTCTTGTT
CTATCAAGAAGGTGCTATTGCTCCTTTCTTTTTTTCTTTTTATATTATTAATTTACCAGT
ATTTTACTTATATAGACTTTTTGGTTTACATTATAGAAAAAGAAGGAGAGGGTATTTGCC
TGCATTTATTCATGATTGAGTATTCTATTTTGATTTTGTATTTATTTTAAATTGTAGAAA
TATAACTTGTTCCTCTTGTTGCTAATGTTACTATATCTTTTTTATTTCATTTCTAAATCT
TTTTTATTTCATTTCTAAAATGTTACTATATCTTTTTTATTTCATTTCTAAAAAAAATCT
AATTTTGACTTCATATTCTTATCTTTGAAATAAGAAAGAAGAGATATTTTCGAACTTTAA
TCTTTTGTTTTCGAATTTAAATAATGTAAAAA
>Lycium_californicum_KT761090
GATCCCAGTCTAGTCTATAGGAGGTTTTGAAAAGAAAGGAGCAATAATCATTTTCTTGTT
CTATCAAGAAGGTGCTATTGCTCCTTTCTTTTTTTCTTTTTATATTATTAATTTACCAGT
ATTTTACTTATATAGACTTTTTGGTTTACATTATAGAAAAAGAAGGAGAGGGTATTTGCC
TGCATTTATTCATGATTGAGTATTCTATTTTGATTTTGTATTTATTTTAAATTGTAGAAA
TATAACTTGTTCCTCTTGTTGCTAATGTTACTATATCTTTTTTATTTCATTTCTAAAAAA
AATCTAATTTTGACTTCATATTCTTATCTTTGAAATAAGAAAGAAGAGATATTTTCGAAC
TTTAATCTTTTGTTTTCGAATTTAAATAATGTAAAAATGGAATGTAAGTACGCGAGGGG
>Lycium_californicum_KT761093
GATCCCAGTCTAGTCTATAGGAGGTTTTGAAAAGAAAGGAGCAATAATCATTTTCTTGTT
CTATCAAGAAGGTGCTATTGCTCCTTTCTTTTTTTCTTTTTATATTATTAATTTACCAGT
ATTTTACTTATATAGACTTTTTGGTTTACATTATAGAAAAAGAAGGAGAGGGTATTTGCC
TGCATTTATTCATGATTGAGTATTTTGATTTTGTATTTATTTTAAATTGTAGAAATATAA
CTTGTTCCTCTTGTTGCTAATGTTACTATATCTTTTTTATTTCATTTCTAAAAAAAATCT
AATTTTGACTTCATATTCTTATCTTTGAAATAAGAAAGAAGAGATATTTTCGAACTTTAA
TCTTTTGTTTTCGAATTTAAATAATGTAAAAATGGAATGTAAGTACGCGAGGGGGCGG
>Lycium_californicum_KT761092
GATCCCAGTCTAGTCTATAGGAGGTTTTGAAAAGAAAGGAGCAATAATCATTTTCTTGTT
CTATCAAGAAGGTGCTATTGCTCCTTTCTTTTTTTCTTTTTATATTATTAATTTACCAGT
ATTTTACTTATATAGACTTTTTGGTTTACATTATAGAAAAAGAAGGAGAGGGTATTTGCC
TGCATTTATTCATGATTGAGTATTCTATTTTGATTTTGTATTTATTTTAAATTGTAGAAA
TATAACTTGTTCCTCTTGTTGCTAATGTTACTATATCTTTTTTATTTCATTTCTAAAATG
TTACTATATCTTTTTTATTTCATTTCTAAAAAAAATCTAATTTTGACTTCATATTCTTAT
CTTTGAAATAAGAAAGAAGAGATATTTTCGAACTTTAATCTTTTGTTTTCGAATTTAAAT
AATGTAAAAATGGAATGTAAGTACGCGAGGGG
>Lycium_californicum_KT761095
GATCCCAGTCTAGTCTATAGGAGGTTTTGAAAAGAAAGGAGCAATAATCATTTTCTTGTT
CTATCAAGAAGGTGCTATTGCTCCTTTCTTTTTTTCTTTTTATATTATTAATTTACCAGT
ATTTTACTTATATAGACTTTTTGGTTTACATTATAGAAAAAGAAGGAGAGGGTATTTGCC
TGCATTTATTCATGATTGAGTATTCTATTTTGATTTTGTATTTATTTTAAATTGTAGAAA
TATAACTTGTTCCTCTTGTTGCTAATGTTACTATATCTTTTTTATTTCATTTCTAAAAAA
AATCTAATTTTGACTTCATATTCTTATCTTTGAAATAAGAAAGAAGAGATATTTTCGAAC
TTTAATCTTTTGTTTTCGAATTTAAATAATGTAAAAATGGAATGTAAGTACGCGAGGGG
>Lycium_californicum_KT761094
GATCCCAGTCTAGTCTATAGGAGGTTTTGAAAAGAAAGGAGCAATAATCATTTTCTTGTT
CTATCAAGAAGGTGCTATTGCTCCTTTCTTTTTTTCTTTTTATATTATTAATTTACCAGT
ATTTTACTTATATAGACTTTTTGGTTTACATTATAGAAAAAGAAGGAGAGGGTATTTGCC
TGCATTTATTCATGATTGAGTATTTTGATTTTGTATTTATTTTAAATTGTAGAAATATAA
CTTGTTCCTCTTGTTGCTAATGTTACTATATCTTTTTTATTTCATTTCTAAAAAAAATCT
AATTTTGACTTCATATTCTTATCTTTGAAATAAGAAAGAAGAGATATTTTCGAACTTTAA
TCTTTTGTTTTCGAATTTAAATAATGTAAAAATGGAATGTAAGTACGCGAGGGGGCGG
>Lycium_californicum_KT761097
GATCCCAGTCTAGTCTATAGGAGGTTTTGAAAAGAAAGGAGCAATAATCATTTTCTTGTT
CTATCAAGAAGGTGCTATTGCTCCTTTCTTTTTTTCTTTTTATATTATTAATTTACCAGT
ATTTTACTTATATAGACTTTTTGGTTTACATTATAGAAAAAGAAGGAGAGGGTATTTGCC
TGCATTTATTCATGATTGAGTATTCTATTTTGATTTTGTATTTATTTTAAATTGTAGAAA
TATAACTTGTTCCTCTTGTTGCTAATGTTACTATATCTTTTTTATTTCATTTCTAAAAAA
AATCTAATTTTGACTTCATATTCTTATCTTTGAAATAAGAAAGAAGAGATATTTTCAAAC
TTTAATCTTTTGTTTTCGAATTTAAATAATGTAAAAATGGAATGTAAGTACGCGAGGGG
>Lycium_californicum_KT761096
GATCCCAGTCTAGTCTATAGGAGGTTTTGAAAAGAAAGGAGCAATAATCATTTTCTTGTT
CTATCAAGAAGGTGCTATTGCTCCTTTCTTTTTTTCTTTTTATATTATTAATTTACCAGT
ATTTTACTTATATAGACTTTTTGGTTTACATTATAGAAAAAGAAGGAGAGGGTATTTGCC
TGCATTTATTCATGATTGAGTATTCTATTTTGATTTTGTATTTATTTTAAATTGTAGAAA
TATAACTTGTTCCTCTTGTTGCTAATGTTACTATATCTTTTTTATTTCATTTCTAAAAAA
AATCTAATTTTGACTTCATATTCTTATCTTTGAAATAAGAAAGAAGAGATATTTTCGAAC
TTTAATCTTTTGTTTTCGAATTTAAATAATGTAAAAATGGAATGTAAGTACGCGAGGGG
>Lycium_californicum_KT761099
GATCCCAGTCTAGTCTATAGGAGGTTTTGAAAAGAAAGGAGCAATAATCATTTTCTTGTT
CTATCAAGAAGGTGCTATTGCTCCTTTCTTTTTTTCTTTTTATATTATTAATTTACCAGT
ATTTTACTTATATAGACTTTTTGGTTTACATTATAGAAAAAGAAGGAGAGGGTATTTGCC
TGCATTTATTCATGATTGAGTATTCTATTTTGATTTTGTATTTATTTTAAATTGTAGAAA
TATAACTTGTTCCTCTTGTTGCTAATGTTACTATATCTTTTTTATTTCATTTCTAAAAAA
AATCTAATTTTGACTTCATATTCTTATCTTTGAAATAAGAAAGAAGAGATATTTTCAAAC
TTTAATCTTTTGTTTTCGAATTTAAATAATGTAAAAATGGAATGTAAGTACGCGAGGGG
>Lycium_californicum_KT761098
GATCCCAGTCTAGTCTATAGGAGGTTTTGAAAAGAAAGGAGCAATAATCATTTTCTTGTT
CTATCAAGAAGGTGCTATTGCTCCTTTCTTTTTTTCTTTTTATATTATTAATTTACCAGT
ATTTTACTTATATAGACTTTTTGGTTTACATTATAGAAAAAGAAGGAGAGGGTATTTGCC
TGCATTTATTCATGATTGAGTATTCTATTTTGATTTTGTATTTATTTTAAATTGTAGAAA
TATAACTTGTTCCTCTTGTTGCTAATGTTACTATATCTTTTTTATTTCATTTCTAAAAAA
AATCTAATTTTGACTTCATATTCTTATCTTTGAAATAAGAAAGAAGAGATATTTTCGAAC
TTTAATCTTTTGTTTTCGAATTTAAATAATGTAAAAATGGAATGTAAGTACGCGAGGGG
>Dictamnus_dasycarpus_KPS0075A01I
CGCATCGTTGCCCCACCCCATCCCCTCGGGGCCATGGTGGTGTGGGCGGAAAATGGCCTC
CCGTGGGCTATTCGCTTGCGGTTGGCCGAAAAATGAGTCATCGGCGACCGAAGCCGCGAC
GATCGGTGGTGAAAACAAGCCTCTCGAGCTCCCGTCGCGTGCCCGTGTCGACGAAATAGT
GCTCAAGGACCCTGACGCTCCGCGTAAGCGGCGCTCGCATCG
>Thuja_plicata_EU183440
CACTCCAAAATCGCTCTCCCACGTGGAGGTGCGCAGATGGCCGTCCGTGCCCTTTAGCGA
TGCGGTCGGCTGAAATGAGCGTGAGGACCATCGACACGCAGCGACGAGCGGTGGCCTGTG
CAGGTCGGCGTTGGTTTGCGCGGCTCGAGTGAGGTCCAACGGGGAACTTTAATTCGGCCA
CAACGGTTTGCCTTAGTGCGGGCAAGTTGGGTTACTGTCG
>Raphanus_sativus_KPS0184A02I
CAAATCGTCGTCCCCCCATCCTCTCGAGGATATAGGACGGAAGCTGGTCTCCCGTGTGTT
ACCGCACGCGGTTGGCCAAAATCCGAGCTAAGGATGCCAGGAGCGTCTTGACATGCGGTG
GTGAATTCAATCTCCTCGTCATATCGTCGGTCGTTCCGGTCCAAAAGCTCTCGATGACCC
AAAGTCCTCAACG
>Amomum_krervanh_KMS0189A02I
TGGCAACATCGCCTTTGCTCCTTGCGAAGCGCGGAAATTGGCCTCGTGTGCCCTCGGGCA
TAGTCGGTCGAAGAGCGGGCAGTCGGCAGTCGTCGGGCGCGATGGGTGCTGGTCACCCTG
TGCGTGAATGGAACGTCGCCCCCGATGTGTTGGGATGTGTCCTCGAGAGACCCTGTGCGA
TTGCGGCACCGTGTGAAAGTGCCGTTCCCGTCGGATTG
>Lonicera_similis_JX885564
GACCCGGTCTTAGTGTATACGAGTTTTAAAAAATAAAAAGGAGCAATAATCCCCCTCTTG
TTTTATCAAGAGGGCACCATTGCTTCTTTTTTTATTTAACTTAACAGTTACCTATTTTCT
TTCAAGAAAAATAGTCAATCTTCTTATTTTTAGGGGCGGGTCCTGATTGTGTTTTGGGCT
TTCATTTTTTATTCTGTTATGAAAAATCTTTATATCCCTTTATATCCTCTAAAATAAAAG
TAAAATAAAAGAAAAACTGTTGGAATTTTTTTGCTGACTTATCTATAATTGTACTTGAGA
AAAAAGAAAGAAAAATAATGAATGGCTTAACTAGGAACTAATAGGTAGGG
>Lonicera_similis_JX885565
GACCCGGTCTTAGTGTATACGAGTTTTAAAAAATAAAAAGGAGCAATAATCCCCCTCTTG
TTTTATCAAGAGGGCACCATTGCTTCTTTTTTTATTTAACTTAACAGTTACCTATTTTCT
TTCAAGAAAAATAGTCAATCTTCTTATTTTTAGGGGCGGGTCCTGATTGTGTTTTGGGCT
TTCATTTTTTATTCTGTTATGAAAAATCTTTATATCCCTTTATATCCTCTAAAATAAAAG
TAAAATAAAAGAAAAACTGTTGGAATTTTTTTGCTGACTTATCTATAATTGTACTTGAGA
AAAAAGAAAGAAAAATAATGAATGGCTTAACTAGGAACTAATAGGTAGGG
>Lonicera_similis_JX885566
GACCCGGTCTTAGTGTATACGAGTTTTAAAAAATAAAAAGGAGCAATAATCCCCCTCTTG
TTTTATCAAGAGGGCACCATTGCTTCTTTTTTTATTTAACTTAACAGTTACCTATTTTCT
TTCAAGAAAAATAGTCAATCTTCTTATTTTTAGGGGCGGGTCCTGATTGTGTTTTGGGCT
TTCATTTTTTATTCTGTTATGAAAAATCTTTATATCCCTTTATATCCTCTAAAATAAAAG
TAAAATAAAAGAAAAACTGTTGGAATTTTTTTGCTGACTTATCTATAATTGTACTTGAGA
AAAAAGAAAGAAAAATAATGAATGGCTTAACTAGGAACTAATAGGTAGGG
>Aconitum_longecassidatum_KY417301
CACACAGCGTCGCACCCCTCCAACAAGGTTTGTTGGGGAGCGGATATTGGCCCCCCGGGC
CCTTGCGGGCACGGTCGGCACAAATGTTGGTCCCCGACAACGATCGTCGCGGTCAGTGGT
GGTTGTATTTCTCATCCTCCAAAGACATCAAGACGCGTCGTCCTCGTTGCTCGTTGGGAC
GCATTCACCCTATGGAGCCGTTTTGCGCGGC
>Lonicera_similis_JX885562
GACCCGGTCTTAGTGTATACGAGTTTTAAAAAATAAAAAGGAGCAATAATCCCCCTCTTG
TTTTATCAAGAGGGCACCATTGCTTCTTTTTTTATTTAACTTAACAGTTACCTATTTTCT
TTCAAGAAAAATAGTCAATCTTCTTATTTTTAGGGGCGGGTCCTGATTGTGTTTTGGGCT
TTCATTTTTTATTCTGTTATGAAAAATCTTTATATCCCTTTATATCCTCTAAAATAAAAG
TAAAATAAAAGAAAAACTGTTGGAATTTTTTTGCTGACTTATCTATAATTGTACTTGAGA
AAAAAGAAAGAAAAATAATGAATGGCTTAACTAGGAACTAATAGGTAGGG
>Lonicera_similis_JX885563
GACCCGGTCTTAGTGTATACGAGTTTTAAAAAATAAAAAGGAGCAATAATCCCCCTCTTG
TTTTATCAAGAGGGCACCATTGCTTCTTTTTTTATTTAACTTAACAGTTACCTATTTTCT
TTCAAGAAAAATAGTCAATCTTCTTATTTTTAGGGGCGGGTCCTGATTGTGTTTTGGGCT
TTCATTTTTTATTCTGTTATGAAAAATCTTTATATCCCTTTATATCCTCTAAAATAAAAG
TAAAATAAAAGAAAAACTGTTGGAATTTTTTTGCTGACTTATCTATAATTGTACTTGAGA
AAAAAGAAAGAAAAATAATGAATGGCTTAACTAGGAACTAATAGGTAGGG
>Plantago_depressa_KPS0167A02I
CGCATCGCGTCGCCCCCTATACCAATTTGGTGCGGGGGGCGGATAATGGCATCCCGTTAG
CTTGGTTTGCCCAAAAAGGATCCCTCATCGACGGATGTCACAACCAGTGGTGGTTGAAAG
ATCATTGGTGTTGTTGTGCATCACTCTGTCGCATGCTTGGGCATCGTTATAAAACAATGG
TGCTAACGCGCCTTCGACCG
>Ephedra_sinica_AY849347
GTTATGCATGAACGTAATGCTCACAATTTTCCTCTTGATTTGGCATCAATGGAATTCAAT
TCTATAGATGGTTAATTAGATAGAATTCTAGGTATTCCTTTCATCGTACCAAACCTCTAA
AGGAGGTTTGGTACCTTATCTGTCTTTGTTCATATCCACATTATAAGATATCGAGTTTTT
TACTGTTGTATTTGAGGATATATAAGGAATTTGAATTAGATATGTGCATCCAGCAGGAAT
TGAACCCGCGAGTTCGCCAATTATGAGTTGGGCGCTTTAACCATTCAGCCATGGATGCTG
GAGAAAAGCTCATCCGGAATAATCAATTCATTCGATAATATGAGTGAGTATCGACTTAGG
GTAGCCAAGTACTCATATCCCAATCATGCCAAACATAGAAAATGCAACGGAAAAACTTGT
GGGAGTGAGTACCGATCTTGCAACACTTGGATTTCCTGGAATAAGTCGCCCACATTCCGT
AGGATGAACAGAAAACAACTCTTTTCTTGAAAGTAATGTTGATTAGATAGATTTTATGG
>Tussilago_farfara_KPS0092A03I
CATATCGCGTCGCCCCTACCATGCCTTCTTGATAGGGATGCTTGGATTGGGGCGGAGATT
GGTCTCCCGTTCCTATGGTGCGGTTGGCTAAAACTGGAGTCCTCTTCAACGGACGCATGA
TTAGTGGTGGTTGAGAAGACCCTCTTATCAAGTTGTGTGTTCCAAGGAGTAGGGAATATC
TCTTTAATGACCCTTGTCGTTTTTAGACGATGATTTGACCG
>Salvia_sahendica_KU563862
CGCATCGCGTCGCCCCCCCACCATGTGCGGGGGCGGATACTGGCCTCCCGTGCGCCCCGG
CGCGCGGCTGGCCCAAATGCGATCCCTCGGCGACTCATGTCACGACAAGTGGTGGTTGAA
ATCTCAATCTCTTGCGCCGTCGTGCCACTGCGTCGTCCGTAAGGGCATCCATCAACGACC
CAACGGCCGGTGCGCCTCGCGGCGCCCCGACCTTCGACCG
>Morinda_angustifolia_KR533856
CACATTCGTGTTATTGTATAGGAGTTATTGAAAAATAAAGTAGCAATAAGGACCTCTTAT
TGCTACTTTATTTTAATTTTATTTCGTTTAGTATTTCAATTTTAATTTAATTAAAATTGA
AAATGAATTTCTAATGATTTCATTTATCATTGTTATTTTTTTACATTATATACTACTAGG
CGTACCTAAAATAGAGAATTCTAGATTTTAAGAATTTTTAAAGAAAGTAAAATGTTCAAA
ATAGAATTATAGAATTTTATGAATGAAACATTCCAAATTAGAGTAGGG
>Morinda_angustifolia_KR533857
CACATTCGTGTTATTGTATAGGAGTTATTGAAAAATAAAGTAGCAATAAGGACCTCTTAT
TGCTACTTTATTTTAATTTTATTTCGTTTAGTATTTCAATTTTAATTTAATTAAAATTGA
AAATGAATTTCTAATGATTTCATTTATCATTGTTATTTTTTTACATTATATACTACTAGG
CGTACCTAAAATAGAGAATTCTAGATTTTAAGAATTTTTAAAGAAAGTAAAATGTTCAAA
ATAGAATTATAGAATTTTATGAATGAAACATTCCAAATTAGAGTAGGG
>Scrophularia_scorodonia_KC692582
CGCATCGCGTCGCCCCCCTCCCAATCCCTTGGGACAATGGAGAGGGGCGGATATTGGCCT
CCCGTGCTCTTCGGCGCGCGGCCGGCCCAAATGTGATCCCGCGTCGACGTGAGTCGCGAC
CAGTGGTGGTTGATTCCTCAACTCGCGTGCTGTCGTGCCGTATCACGTCGTTCGTTCGGG
CATCGTCATAGACCCAAAAGGCGCTCTAGAGTGCC
>Morinda_angustifolia_KR533858
CACATTCGTGTTATTGTATAGGAGTTATTGAAAAATAAAGTAGCAATAAGGACCTCTTAT
TGCTACTTTATTTTAATTTTATTTCGTTTAGTATTTCAATTTTAATTTAATTAAAATTGA
AAATGAATTTCTAATGATTTCATTTATCATTGTTATTTTTTTACATTATATACTACTAGG
CGTACCTAAAATAGAGAATTCTAGATTTTAAGAATTTTTAAAGAAAGTAAAATGTTCAAA
ATAGAATTATAGAATTTTATGAATGAAACATTCCAAATTAGAGTAGGG
>Scrophularia_viciosoi_KC692592
CGCATCGCGTCGCCCCCCTCCCAATCCCTCGGGACAACGGAGAGGGGCGGATATTGGCCT
CCCGTGCTCTTATGCGTGCGGTTGGCCCAAATGTGATCCCGCGTCGACGCGAGTCGCGAC
CAGTGGTGGTTGATTCCTCAACTCGCGTGCTGTCGTGCCGTACCGCGTTGTTCGTTCGGG
CATCGTCATAGACCCAAAAGGCGCTCTAGAGTGCC
>Rubus_rufus_KU881160
CACGTCGTTGCCCCCCCAAACCCCCTCGGGAGTTGGGCGGGACGGATGATGGCCTCCCGT
GTGCTCTGTCATGCGGTTGGCATAAAAAACAAGTCCTCGGCGACTAACGCCACGACAATC
GGTGGTTGTCAAACCTCTGTTGCCTATCGTGTGTGTGTGTCGAACGAGGGCTCAACGAAC
CATGCTGCATTGATTCGTCGATGCTTTCAACG
>Rubus_rufus_KU881161
CACGTCGTTGCCCCCCCAAACCCCCTCGGGAGTTGGGCGGGACGGATGATGGCCTCCCGT
GTGCTCTGTCATGCGGTTGGCATAAAAAACAAGTCCTCGGCGACTAACGCCACGACAATC
GGTGGTTGTCAAACCTCTGTTGCCTATCGTGTGTGTGTGTCGAACGAGGGCTCAACGAAC
CATGCTGCATTGATTCGTCGATGCTTTCAACG
>Rubus_rufus_KU881162
CACGTCGTTGCCCCCCCAAACCCCCTCGGGAGTTGGGCGGGACGGATGATGGCCTCCCGT
GTGCTCTGTCATGCGGTTGGCATAAAAAACAAGTCCTCGGCGACTAACGCCACGACAATC
GGTGGTTGTCAAACCTCTGTTGCCTATCGTGTGTGTGTGTCGAACGAGGGCTCAACGAAC
CATGCTGCATTGATTCGTCGATGCTTTCAACG
>Gleditsia_sinensis_AF510020
CACAACGTCGCCCCCTCCCCGCCGCCCCCGAGGCGGCGGGTCGGGCGGGGCGGATGATGG
CCTCCCGTGGGCGAATCGCCCCGCGGATGGCCGAAAGACGAGCCTGCGGCGTGGAACGCC
GCGACGGACGGTGGAAGAGCGAAACCTCGAGACCGGTCGCGCGCGAGTCCTCCCTTGGGG
CAGGCTGCGAGACCCTTTAGCGTCCCGCGGGCGCTTACGACG
>Cimicifuga_foetida_KMS0046A01I
CACACAGCGTCGTTCCTAACCAATTTTATTAGTTGGGGAACGGAAATTGGCCCCCCGAGT
CCTTTTGGGCACGGTTGGCTCAAATATTGGTCCTCGGCGGCAAGCGTCGCGGTCTGCGGT
GGTTGTAAACTCATCCCCCTAAGACGAAATAAGACGCGTAGCCTTGTCGTATAACGGACC
AACATAACCCTTGGAAGCCGTTCAACGGTTTTCACCCTG
>Codonopsis_pilosula_var._modesta_KMS0058A02P
GATCTTGGTCTGAGTGTATATGAGTTTTTGAAGGAAAAGGAGCAATAACCCCTTTCTTGT
TCTATCAAGAGGGCGTTATTGGTCCCCCCTTTTTCTTTTTTGGGGGGCTTTGTTTGAGTA
TCGTACTTTCCTTTCCTATTTTTTCTATATTTCTATATTTATACCCTCTTCTCAATCTTT
TGTGCAGTTATTATATTCAATATGCAATAACAGTTGGAATATCATTTTTTCTTTCTATGG
AAAACATAGTAGAGGGG
>Lycium_chinense_GQ435281
GATCCCAGTCTAGTCTATAGGAGGTTTTGAAAAGAAAGGAGCAATAATCATTTTCTTGTT
CTATCAAGAAGGTGCTATTGCTCCTTTCTTTTTTTCTTTTTATATTATTAATTTACCAGT
ATTTTACTTATATAGACTTTTTGGTTTACATTATAGAAAAAGAAGGAGAGGGTATTTGCC
TGCATTTATTCATGATTGAGTATTCTATTTTGATTTTGTATTTATTTTAAACTGTATAAA
TATAACTTGTTCCTCTTGTTGCTAATGTTACTATATCTTTTTTATTTCATTTCTAAAAAA
AATCTAATTTTGACTTCATATTCTTATCTTTGAAATAAGAAAGAAGAGATATTTTCGAAC
TTTAATCTTTTGTTTTCGAATTTAAATAATGTCAAAATGGAATGTAAGTACGCGAGGGG
>Cimicifuga_foetida_KMS0046A01P
AGTTCCATCCACAAATGGCTAAGATTTAGGTCTTAGTGTATGCCACTCTTAGTGTGTATG
AGTCGTTGAGGTTGCAGAGGAGTAATACCCAATTTCTTGTTCTGTCAAGAGGCTGGGTAT
TGCTCCTGCATTTTCTTTTAATAGTGTTTTACTTGCATAAGAATTTCCCCCCTCCCCCCT
TTTTTTTTTAGTAAAAAAAAATTACTCTAACAAATTGGTTAATTTTTGATTATCATACTT
TCGTTTTGTATATATTAGAATAATAATAATATATACATAATCCATATATCTTCCTATAAA
TTAAAAAATTTTATTTGATTTTGATAAAGCAGA
>Codonopsis_pilosula_var._modesta_KMS0058A02I
CGCATCGCGTCGCCTCCCTTAACTTAATTGTTTACAAAACAAGTCAAGGAAAGGGGGAGC
GGATACTGGCCTCCCGTGCCTTGCGGCGCGGCTGGCTCAAAACGGAGTCCCCCGCGAAGG
ACGCACGACAAGTGGTGGTTGATAACAAGGCCCTCGCGTCCCGTCGTGCGCACGTCCTGC
GATGGGTTGGCTCTCGTGACCCTGACGCGTCTAGGCTTAAGCCTAAGGCGCTCCGACCG
>Angelica_decursiva_KX674745
CGCATCGTATTGCCTGCAGACCACTCACACCTGAGAAGTTGTGACGGTTTGGGGCGCAAA
TTGGCCTCCCGTACCTTGTCGTGCGGTTGGCGGAAAAACGAGTCTCCGGCGACGGATGTC
GCGACATCGGTGGTTGTGAAAGACCCTCTTGTCTTGTCGCGCGAGTCCTCGTCATCTTAG
CGAGCTCCAGGACCCATAGGCAGCACACACTCTGTGCGCTTCGACTG
>Schisandra_sphenanthera_JF978538
CGCTTTGCGTCGCTCCCCTCCCTCCCATTCTCCCTTTTTGGTGTATGGTGTTTGCGAGGA
GCGGATATTGGCTGCCCGTGCCATGTTTGTGCGGTCGGCCGAAAGATGGGCCCCTGGTGT
GTTGTGACACGACGAGTGGTGGTTAAATGCCCTTCTCACCGCGTGGGACGTCGAGTCGCA
TTCCTTGTGGCTCTTGGGACTCTTGGAGCCGCTTCGCGGCAACCAGCA
>Schisandra_sphenanthera_JF978535
CGCTTTGCGTCGCTCCCCTCCCTCCCATTCTCCCTTTTTGGTGTATGGTGTTTGYGAGGA
GCGGATATTGGCTGCCCGTGCCAWGTTTGTGCGGTCGGCCGAAAGATGGGCCCCTGGTGT
GTTGTGACACGACGAGTGGTGGTCAAATGCCCTTCTCACCGCGTGGGACGTCAAGTCGCA
TTCCTTGTGGCTCTTGGGACTCTTGGAGCCGCTTCGCGGCAACCAGCA
>Schisandra_sphenanthera_JF978534
CGCTTTGCGTCGCTCCCCTCCCTCCCATTCTCCCTTTTTGGTGTATGGTGTTTGTGAGGA
GCGGATATTGGCTGCCCGTGCCATGTTTGTGCGGTCGGCCGAAAGATGGGCCCCTGGTGT
GTTGTGACACGACGAGTGGTGGTCAAATGCCCTTCTCACCGCGTGGGACGTCGAGTCGCA
TTCCTTGTGGCTCTTGGGACTCTTGGAGCCGCTTCGCGGCAACCAGCA
>Schisandra_sphenanthera_JF978537
CGCTTTGCGTCGCTCCCCTCCCTCCCATTCTCCTTTTTTGGTGTATGGTGTTTGCGAGGA
GCGGATATTGGCTGCCCGTGCCATGTTTGTGCGGTCGGCCGAAAGATGGGCCCCTGGTGT
GTTGTGACACGACGAGTGGTGGTCAAATGCCCTTCTCACTGCGTGGGACGTCGAGTTGCA
TTCCTTGTGGCTCTTGGGACTCTTGGAGCCGCTTCGCGGCAACCAGCA
>Schisandra_sphenanthera_JF978536
CGCTTTGCGTCGCTCCCCTCCCTCCCATTCTCCCTTTTTGGTGTATGGTGTTTGCGAGGA
GCGGATATTGGCTGCCCGTGCCATGTTTGTGCGGTCGGCCGAAAGATGGGCCCCTGGTGT
GTTGTGACACGACGAGTGGTGGTCAAATGCCCTTCTCACCGCGTGGGACGTCGAGTCGCA
TTCCTTGTGGCTCTTGGGACTCTTGGAGCCGCTTCGCGGCAACCAGCA
>Swertia_tenuis_JN047298
GACCCCGGCCTTAAACATATAATAAGGTTTTGAAAAATAAAGGAGCAATAACGTCCCCTT
GATAAAACAAGAAGTCGATTATTGCTCCTTTATTTTCTATTTTATTTCTCTAAGGATTAT
TATTAGAATAAAGAAATAATCTATATTAACAATGTTAGTTACAATATTGGTAACTAGTAA
ACTCTGGCACAACTAAGAAAAAGAAGGATATGCTTGAAACGACAGTTGAATTTTAACTAA
TTCAAAGAAAAAAATAGAAAAAAGTTCAAAAATGAAATAGTTAAATAGTCTAATAAATTC
TAAGAGTAAAGAAATACAGATAGCCAAGGG
>Swertia_tenuis_JN047297
GACCCCGGCCTTAAACATATAATAAGGTTTTGAAAAATAAAGGAGCAATAACGTCCCCTT
GATAAAACAAGAAGTCGATTATTGCTCCTTTATTTTCTATTTTATTTCTCTAAGGATTAT
TATTAGAATAAAGAAATAATCTATATTAACAATGTTAGTTACCAATATTGGTAACTAGTA
AACTCTGGCACAACTAAGAAAAAGAAGGATATGCTTGAAACGACAGTTGAATTTTAACTA
ATTCAAAGAAAAAAAGAGAAAAAAGTTCAAAAATGAAATAGTTAAATAGTCTAATAAATT
CTAAGAGTAAAGAAATACAGATAGCCAAGGG
>Gentiana_officinalis_KU512335
CGCATCGCGTCGCCCCCCAACACCGTGTATGAAACATTGCCGGTTGTCGGAGGGGCGGAT
ATTGGCTTCCCGTGCTTCGGTGCGGCTGGCCTAAATGCAAGTCCCTTGCGACGGACACGA
CGACAAGTGGTGGTTGATTGCCTCAACTAAGGTGTTGTCGCGCGTTTCCCCGTCGGATGA
GGAGACTTCCTTGACCCTAATGCAAGCGTCGTCACGACGCCTGCCACGACCG
>Gentiana_officinalis_KU512334
CGCATCGCGTCGCCCCCCAACACCGTGTATGAAACATTGCCGGTTGTCGGAGGGGCGGAT
ATTGGCTTCCCGTGCTTCGGTGCGGCTGGCCTAAATGCAAGTCCCTTGCGACGGACACGA
CGACAAGTGGTGGTTGATTGCCTCAACTAAGGTGCTGTCGCGCGTTKCCCCGTCGGATGA
GGAGACTTCCTTGACCCTAATGCAAGCGTCGTCACGACGCCTGCCACGACCG
>Arisaema_flavum_JF975900
CGCCCCGCGTCGCTCCCCAAACCACCCCCCACGGGGTGACGAGGGATGCGGAGATTGGCC
CACCGTGCACGTGCGCGGCAGGCTGAAGAACTCGGCCCTCCTGCCGGGCGATTAACGGCG
AGTGGTGGACGATGCTCATCGTCGCCGTGGTGCACGCCCGCGCGCAAGGACGGGCCGACC
GTGAGGAACCCAGTCATCGGAGAGAACGGCCGCGCATCTTATACAAAACTATAAGATATA
AGGTATGCTGACTCTTCGATCG
>Gentiana_officinalis_KU512336
CGCATCGCGTCGCCCCCCAACACCGTGTATGAAACATTGCCGGTTGTCGGAGGGGCGGAT
ATTGGCTTCCCGTGCTTCGGTGCGGCTGGCCTAAATGCAAGTCCCTTGCGACGGACACGA
CGACAAGTGGTGGTTGATTGCCTCAACTAAGGTGTTGTCGCGCGTTTCCCCGTCGGATGA
GGAGACTTCCTTGACCCTAATGCAAGCGTCGTCACGACGCCTGCCACGACCG
>Gentiana_officinalis_KU512338
CGCATCGCGTCGCCCCCCAACACCGTGTATGAAACATTGCCGGTTGTCGGAGGGGCGGAT
ATTGGCTTCCCGTGCTTCGGTGCGGCTGGCCTAAATGCAAGTCCCTTGCGACGGACACGA
CGACAAGTGGTGGTTGATTGCCTCAACTAAGGTGTTGTCGCGCGTTTCCCCGTCGGATGA
GGAGACTTCCTTGACCCTAATGCAAGCGTCGTCACGACGCCTGCCACGACCG
>Zingiber_nimmonii_KF304554
TGGCACCGTCGCCTCTGCTCCATGCAAACAGCTGTTCGTTGGTGTCGAGCGCGGAAATTG
GCCCCGTGTGCCCTCGGGGGCACAGTCGGCTGAAGAGCGGGTAGTCGCCAGTCGTCGGGC
ACGATGGGTGTTGGTCGCCGTGAGCGGGAACAGAACGTCGTGCCCGTCGTTTCGGGACGA
GCCCTCAATCAAGAGACCCTGTGTGATTGTGTCCATCAATCAACTTG
>Zingiber_nimmonii_KF304552
TGGCACCGTCGCCTCTGCTCCATGCAAACAGCTGTTCGTTGGTGTCGAGCGCGGAAATTG
GCCCCGTGTGCCCTCGGGGGCACAGTCGGCTGAAGAGCGGGTAGTCGCCAGTCGTCGGGC
ACGATGGGTGTTGGTCGCCGTGAGCGGGAACAGAACGTCGTGCCCGTCGTTTCGGGACGA
GCCCTCAATCAAGAGACCCTGTGTGATTGTGTCCATCAATCAACTTG
>Zingiber_nimmonii_KF304553
TGGCACCGTCGCCTCTGCTCCATGCAAACAGCTGTTCGTTGGTGTCGAGCGCGGAAATTG
GCCCCGTGTGCCCTCGGGGGCACAGTCGGCTGAAGAGCGGGTAGTCGCCAGTCGTCGGGC
ACGATGGGTGTTGGTCGCCGTGAGCGGGAACAGAACGTCGTGCCCGTCGTTTCGGGACGA
GCCCTCAATCAAGAGACCCTGTGTGATTGTGTCCATCAATCAACTTG
>Magnolia_officinalis_KPS0141A01P
ACAGATATTGAACATAAAATGCCAATCCTGTAAATTGTAAATGTACAAAAAAATTCCTTT
ATGAAAAAAAAAAAAAGAAAATGATTTTGAGGAACATACAGAAATTACAATACAGATCGG
CACAGAACAAAAATATGATGTTCGATCATGAACCAACCAACAATAATGTTTTCTTAAGTT
GAAATAAAGAAATGAAAATGGCAAAAATGTTTATGTGAATAAAACACTACTGAATCGAAC
GGATCAATACCCAACTTCTTGATAGAACAAGAAGTTGGGTATTGATCGGATCCTTTCCTT
CAACGACTCATATACACTAAGAC
>Dioscorea_japonica_KX675153
GACTTTTGTCTTAATGTATATGAATCGTTGAAGGAGCAATATCAATATCTTGTTCGAGCA
AGAAGTTTGGTATTGCTCCCCTTTTCAATTTTTCCCGATAAATGATCAACTACAAAAGGA
TTTTTTTTTAGTGAACGTGTCACAGCGGATTACTCCTTTATTTTTTACATTTTTAAGATT
GGCATTGTATGTTCAATATCTCGATCTAATAAGGTAAGAATAAATTTAAATACAATAATG
ATGAATGGAAAAAGAGAAAATCCTTTAGCTAGG
>Prunus_maximowiczii_AF179526
CACGTCGTTGCACCCCCACTACTCCCTCGGGATTGCGGGGTGCGGATTATGGCCTCCCGT
ACGCTCCGTCGCGCGGTTGGCATAAATACCAAGTCCTCGGCGACGCACGCCACGACAATC
GGTGGTTGCGAAACCTCGGTTGCCCGTCGTGTGCGGTCGTCGCGCATCGGGGGCTCGAAA
AAATGCTTGGCTCCGGCTTGGCTTTCAACG
>Prunus_maximowiczii_AF179525
CACGTCGTTGCACCCCCACTACTCCCTCGGGATTGCGGGGTGCGGATTATGGCCTCCCGT
ACGCTCCGTCGCGCGGTTGGCATAAATACCAAGTCCTCGGCGACGCACGCCACGACAATC
GGTGGTTGCGAAACCTCGGTTGCCCGTCGTGTGCGGTCGTCGCRCATCGGGGGCTCGAAA
AAATGCTTGGCTCCGGCTTGGCTTTCAACG
>Salvia_kronenburgii_KU563776
CGCATCGCGTCGCCCCCCATCCGTGCGCACAGCGCCCGTTGTGGGGGCGGATATTGGCCT
CCCGTGCTCCCCGGCGTGCGGCTGGCCCAAATGCGATCCCTCGGCGACTCATGTCACGAC
AAGTGGTGGTTGAACAACTCAATCTCGCGCGCCGTCGTGCCACTGCATCGTCCGCTTGGG
CATCCATCAACGACCCAACGGTGCCGGTGCCTCACAGCACCCACCTTCGACCG
>Dioscorea_delavayi_HQ637955
GACTTTTGTCTTAATGTATATGAATCGTTGAAGGAGCAATATCGAATATCTTGTTCGAGC
AAGAAGTTTGGTATTGCTCCCCCCTTCAATTTTTCCCGATAAATGATCAACTACAAAAGG
ATTTTTTTTTAGTGAACGTGTCACAGCGGATTACTCCTTTATTTTTTACATTTTTAAGAT
TGGCATTCTATGTTCAATATCTCGATCTAATAAGGTAAGAATAAATTTAAATACAATAAT
GATGAATGGAAAAAGAGAAAATCCTTTAGCTAGG
>Prunus_padus_JQ776872
CACGTCGTTGCCACCCCACTACTCCCTCGGGATTGCGGGGGGCGGATGATGGCCTCCCGT
ACGCTCCGTCGCGCGGTTGGCATAAATACCAAGTCCTCGGCGACGCACGCCACGACAATC
GGTGGTTGCGAAACCTCGGTTGCCCGTCGTGTGCGGTCGTCGCGCATCGAGGGCTCGAAA
AGATGCTCGGCTCCGGCTTGGCTTTCAACG
>Prunus_padus_JQ776871
CACGTCGTTGCCACCCCACTACTCCCTCGGGATCGCGGGGGGCGGATGATGGCCTCCCGT
ACGCTCCGTCGCGCGGTTGGCATAAATACCAAGTCCTCGGCGACGCACGCCACGACAATC
GGTGGTTGCGAAACCTCGGTTGCCCGTCGTGTGCGGTCGTCGCGCATCGAGGGCTCGAAA
ACATGCTCGGCTCCGGCTTGGCTTTCAACG
>Prunus_padus_JQ776870
CACGTCGTTGCCACCCCACTACTCCCTCGGGATCGCGGGGGGCGGATGATGGCCTCCCGT
ACGCTCCGTCGCGCGGTTGGCATAAATACCAAGTCCTCGGCGACGCACGCCACGACAATC
GGTGGTTGCGAAACCTCGGTTGCCCGTCGTGTGCGGTCGTCGCGCATCGAGGGCTCGAAA
ACATGCTCGGCTCCGGCTTGGCTTTCAACG
>Schisandra_chinensis_KMS0197A01I
CGCTTTGCGACGCTCCCCTCCCTCCCATTCTCCTTTTTGGGTGTATGGTGTTTGCGAGGA
GCGGATATTGGCTGCCCGTGCCATGTTTGTGCGGTCGGCCGAAAGATGGGCCCCTGGTGT
GTTGTGACACGACGAGTGGTGGTCAAATGCCCTTCTCACCGCGTGGGACGTCGAGTCGCA
TTCCTTGTGGCTCTTGGGACTCTTGGAGCCGCTTCGCGGCAACCTGCATCG
>Panax_notoginseng_GQ435401
GACCCGGTCTTAGTGTATACGAGTTTTTTTGAAATAAAAAGGAGCAATAACCTCTTTCTT
GTTCTATCAAGAGGGCGGTATTGCTCCTTTTTTTATTTAGTAGTATTTGACTTACCTAGT
TTTTTTAAATAAATTAAATAAATTTAAAGAAACGTCGTTTTATTTTTATCGGTTGGTTCA
TGAGTGAGTATCATGCTTTCGTTCTGTATTAATCATTAATCTAGAATTTAGCTACTTCTT
CCCAATCTTTATCTTTTGGGAAGTGTTTTTTTAAAAGAAAAAATGTTGGACTTTTTACTT
AGTTAATACTTAATATTTTTATCTCGAAAATAAGAAAGATAAGAAAGAAATAATGATGAA
TGGTAAAAATTTAATCTTTTGAAACGTAAGGAAAAGAATAGTAGGGG
>Panax_notoginseng_GQ435400
GACCCGGTCTTAGTGTATACGAGTTTTTTTGAAATAAAAAGGAGCAATAACCTCTTTCTT
GTTCTATCAAGAGGGCGGTATTGCTCCTTTTTTTATTTAGTAGTATTTGACTTACCTAGT
TTTTTTAAATAAATTAAATAAATTTAAAGAAACGTCGTTTTATTTTTATCGGTTGGTTCA
TGAGTGAGTATCATGCTTTCGTTCTGTATTAATCATTAATCTAGAATTTAGCTACTTCTT
CCCAATCTTTATCTTTTGGGAAGTGTTTTTTTAAAAGAAAAAATGTTGGACTTTTTACTT
AGTTAATACTTAATATTTTTATCTCGAAAATAAGAAAGATAAGAAAGAAATAATGATGAA
TGGTAAAAATTTAATCTTTTGAAACGTAAGGAAAAGAATAGTAGGGG
>Salvia_californica_HQ418852
CGCATCGCGTCGCCCCCCTTCCCCGCGCACAGCGCTTGGCTGGGGGGCGGATATTGGCCT
CCCGTGCGCCCCGGCGTGCGGCTGGCCCAAATGCGATCCCTCGGCGACTCGCGTCACGGC
AAGTGGTGGTTGAACGCTCAATCTCTTGCGCCGTCGTGCCGCTGCGTCGTCCGCACGGGA
ATCATACGACCCTACGGTGACGGTGCCTCACGGCTCCCCACCTTCGACC
>Rheum_palmatum_KMS0186A02I
CGCACCGCGTCGCCCCCGCCCCCTCCGGGGGGCAGGGGCGGAGACTGGCCCCCCGTGCGC
CCCGGCGCGCGGCCGGCCTAAACGCAGGCCCCGCGGCCGCGAGAAGCCGCGACGATTGGT
GGTGTACCAGCGGCCCCGTGCCGCGAAGCATCGCGTCGCGTCTCGCGCGGCCACCGTGAG
CGCCAAAAGGGCCCCGACCACCGTTG
>Lycium_californicum_KT760998
GATCCCAGTCTAGTCTATAGGAGGTTTTGAAAAGAAAGGAGCAATAATCATTTTCTTGTT
CTATCAAGAAGGTGCTATTGCTCCTTTCTTTTTTTCTTTTTATATTATTAATTTACCAGT
ATTTTACTTATATAGACTTTTTGGTTTACATTATAGAAAAAGAAGGAGAGGGTATTTGCC
TGCATTTATTCATGATTGAGTATTCTATTTTGATTTTGTATTTATTTTAAATTGTAGAAA
TATAACTTGTTCCTCTTGTTGCTAATGTTACTATATCTTTTTTATTTCATTTCTAAAAAA
AATCTAATTTTGACTTCATATTCTTATCTTTGAAATAAGAAAGAAGAGATATTTTCGAAC
TTTAATCTTTTGTTTTCGAATTTAAATAATGTAAAAATGGAATGTAAGTACGCGAGGGG
>Rubus_idaeopsis_KU881096
CACGTCGTTGCCCCCCCAACCCCCTCGGGAGTTGGGCGGGACGGATGATGGCCTCCCGTG
TGCTCCGTCATGCGGTTGGCATAAAAAACAAGTCCTCGGCGACTAACGCCACGACAATCG
GTGGTTGTCAAACCTCTGTTGCCTATCGTGTGCGCGTGTCGAACGAGGGCTCAATGAACC
ATGTTGCATTGATTCGTCGATGCTTTCAACG
>Rubus_idaeopsis_KU881097
CACGTCGTTGCCCCCCCAACCCCCTCGGGAGTTGGGCGGGACGGATGATGGCCTCCCGTG
TGCTCCGTCATGCGGTTGGCATAAAAAACAAGTCCTCGGCGACTAACGCCACGACAATCG
GTGGTTGTCAAACCTCTGTTGCCTATCGTGTGCGCGTGTCGAACGAGGGCTCAATGAACC
ATGTTGCATTGATTCGTCGATGCTTTCAACG
>Crataegus_persimilis_KC861855
CACGCCGTTGCCCCCCCGGCACCTCCCTTGGAAGCGTCGGTGAGCGGACAATGGCTTTCA
GTACATCACCACACGTGGTTGGCACAAATGTTTAGTCCTCGGCGATGAACGCCACGACAA
TCGTTGGTTGTCAAACCTCGGTTGCTTGTTGTGCACTTTCACCGAGCTNTGGGCGGCTCA
CGATGCTCACTGCTTTACTTCGGCAGAGCCTTCAACG
>Crataegus_persimilis_KC861854
CACGCCGTTGCCCCCCCGGCACCTCCCTTGGAAGCGTCGGTGAGCGGACAATGGCTTTCA
GTACATCACCACACGTGGTTGGCACAAATGTTTAGTCCTCGGCGATGAACGCCACGACAA
TCGTTGGTTGTCAAACCTCGGTTGCTTGTTGTGCACTTTCACCGAGCTNTGGGCGGCTCA
CGATGCTCACTGCTTTACTTCGGCAGAGCCTTCAACG
>Crataegus_persimilis_KC861856
CCCCCCGGCACCTCCCTTGGAAGCGTCGGTGAGCGGACAATGGCTTTCAGTACATCACCA
CACGTGGTTGGCACAAATGTTTAGTCCTCGGCGATGAACGCCACGACAATCGTTGGTTGT
CAAACCTCGGTTGCTTGTTGTGCACTTTCACCGAGCTCTGGGCGGCTCACGATGCTCACT
GCTTTACTTCGGCAGAGCCTTCAACG
>Ephedra_equisetina_GQ435180
TTAGATAGAATTCTAGGTATTCCTTTCATCGTACCAAACCTCTAAAGGAGGTTTGGTACC
TTATCTGTCTTTGTTCATATCCACATTATAAGATATCGAGTTTTTTACTGTTGTATTTGA
GGATATATAAGGAATTTGAATTAGATATGTGCATCCAGCAGGAATTGAACCCGCGAGTTC
GCCAATTATGAGTTGGGCGCTTTAACCATTCAGCCATGGATGCTGGAGAAAAGCTCATCC
GGAATAATCAATTCATTCGATAATATGAGTGAGTATCGACTTAGGGTAGCCAAGTACTCA
TATCCCAATCATGCCAAACATAGAAAATGCAACGGAAAAACTTGTGGGAGTGAGTACCGA
TCTTGCAACACTTGGATTTCCTGTTGGATTTCCTGGAATAAGTCGCCCACATTCCGTAGG
ATGAACAGAAAACAACTCTTTTCTTGAAAGTAATGTTGATTAGATAGATTTTA
>Prunus_salicina_JQ776887
CACGTCGTTGCCCCCCCATCAACTCCTTCGGGATTGCGGGGGGCGGATGATGGCCTCCCG
TGCGCCTCGCCGCGCGGTTGGCATAAATGCCAAGTCCTCGGCGACGCACGCCACGACAAT
CGGTGGTTGCGAAACCTCGGTTGCCCGTCGTGTGCGGTCGTCGCGCATCGAGGGCTCGAA
AAAATTGCTGGGCTCCGGCTCGGCTTTCAACG
>Ephedra_sinica_KPS0082A02P
TTAGATAGAATTCTAGGTATTCCTTTCATCGTACCAAACCTCTAAAGGAGGTTTGGTACC
TTATCTGTCTTTGTTCATATCCACATTATAAGATATCGAGTTTTTTACTGTTGTATTTGA
GGATATATAAGGAATTTGAATTAGATATGTGCATCCAGCAGGAATTGAACCCGCGAGTTC
GCCAATTATGAGTTGGGCGCTTTAACCATTCAGCCATGGATGCTGGAGAAAAGCTCATCC
GGAATAATCAATTCATTCGATAATATGAGTGAGTATCGACTTAGGGTAGCCAAGTACTCA
TATCCCAATCATGCCAAACATAGAAAATGCAACGGAAAAACTTGTGGGAGTGAGTACCGA
TCTTGCAACACTTGGATTTCCTGGAATAAGTCGCCCACATTCCGTAGGATGAACAGAAAA
CAACTCTTTTCTTGAAAGTAATGTTGATTAGATAGATTTTA
>Lycium_californicum_KT760997
GATCCCAGTCTAGTCTATAGGAGGTTTTGAAAAGAAAGGAGCAATAATCATTTTCTTGTT
CTATCAAGAAGGTGCTATTGCTCCTTTCTTTTTTTCTTTTTATATTATTAATTTACCAGT
ATTTTACTTATATAGACTTTTTGGTTTACATTATAGAAAAAGAAGGAGAGGGTATTTGCC
TGCATTTATTCATGATTGAGTATTCTATTTTGATTTTGTATTTATTTTAAATTGTAGAAA
TATAACTTGTTCCTCTTGTTGCTAATGTTACTATATCTTTTTTATTTCATTTCTAAAAAA
AATCTAATTTTGACTTCATATTCTTATCTTTGAAATAAGAAAGAAGAGATATTTTCAAAC
TTTAATCTTTTGTTTTCGAATTTAAATAATGTAAAAATGGAATGTAAGTACGCGAGGGG
>Ephedra_sinica_KPS0082A02I
CAAACCACAATTCGCCCCCCGGCTCATGTCGTCGGGGGGACGGCCTTGACCGTCCGGTCC
GCCTCGGCGGTGCGGTCGGTTGAAATACAAAAGGGGACCTTCGCATGCTCTCCGACGGTG
GGAGGTTGCGCATCGCGGCCCGCTTCCCGGGAGGGGTCGCATCCGGCACCGACCGTGCGG
GAGATGCTGCGCGAGGTTTCCCGATCGGAAAAGGACTTCATCGAAGGCGGGAGTTATTCC
CGTCACAGACG
>Leonurus_japonicus_KMS0123A03I
CGCATCGCGTCGCCCCCCTCCCCCGCGGGGTGGGGCGGAGATTGGCCCCCCGTGCGACCC
GAGCGCGCGCGGCCGGCCCAAATGCGAATCCGCCGTCGGCGCGCGTCGCGACCAGTGGTG
GTTGATGATTCAACTCGCGTGCTGTCGCGCCCCGCGTCGCCGTCGGCAAGGAAACGATTG
CGAAACCCAACGGCGCGAGCATCGTGCCCACGACCG
>Sparganium_emersum_KF265371
CGCAAACGACGCTCCGCCCCCTCCGCCCCTTGGGCGGGCGGCGGACGCGGATGATGGCCC
TCCGCGCCCACGGACGCGGTGGGCTGAAGCATGGGCCGTCGGCAGGGACCGAGACACGGC
GAGTGGTGGACGTATCTTCACGCGAGCCGGACGTCGTGCCTTAGGCGCCCTTCGAGGAAG
GCCCTCCGGACCCTTTTAACCGAGGCGCTTGCCGTCATCGGACCG
>Alpinia_oxyphylla_JN043866
GACTTTTGTCTTAGTGTATCTGAATTGTTAAAAAAATGTAGCAATACCCTGAAATAACAA
TACCCCATATCTCGCTTAAGCGAGATATGGGGTATTGTTATTTTGTTTGATGTAATAGAA
TAGTATTTTAATTTTTTTGCGTGTAGCATACATATTTATTTATATTGTATAACATATTTA
GATTGTATATATGTATATTAAATACAAATACATAAGTATATAAAGTATAAGAAATGAACT
TAACGACGAGATTTATTATCGTTTCTCGCATGTATCGTAAAAGACAGAGTAGGTGCAAAT
TCTCCCAATTTGTGACCCACCATACGATCCGTTATATAAATAGGTAAATGTTCCTTTCCA
TTATGAATAGCGATTGTATGGCCAATCATTGTGGGTATAATGGTAGATGCCCGAGACCAA
GTTACTATTATTTCTTTCTCTTCCCTCGTGTTGAGTTTTTCCATTTTTGCCGATAAATGA
TTAGCTACAAAAGGGTTTTTTTTTAGTGAACGTGTCATGTCACAGTGTATTACTCCTTTT
TTTTTTACATTTTTTATTTTAAAGATTGGCATTCTATGTCCAATATCTTGAATATCTCGA
TCTAAGTTAAGTATAGAGGTCAGAATAAATACAATAATGATGAATGGAAAAAAGAGAAAA
TCCTTTAGCTAGAAAAGGG
>Alpinia_oxyphylla_JN043865
GACTTTTGTCTTAGTGTATCTGAATTGTTAAAAAAATGTAGCAATACCCTGAAATAACAA
TACCCCATATCTCGCTTAAGCGAGATATGGGGTATTGTTATTTTGTTTGATGTAATAGAA
TAGTATTTTAATTTTTTTGCGTGTAGCATACATATTTATTTATATTGTATAACATATTTA
GATTGTATATATGTATATTAAATACAAATACATAAGTATATAAAGTATAAGAAATGAACT
TAACGACGAGATTTATTATCGTTTCTCGCATGTATCGTAAAAGACAGAGTAGGTGCAAAT
TCTCCCAATTTGTGACCCACCATACGATCCGTTATATAAATAGGTAAATGTTCCTTTCCA
TTATGAATAGCGATTGTATGGCCAATCATTGTGGGTATAATGGTAGATGCCCGAGACCAA
GTTACTATTATTTCTTTCTCTTCCCTCGTGTTGAGTTTTTCCATTTTTGCCGATAAATGA
TTAGCTACAAAAGGGTTTTTTTTTAGTGAACGTGTCATGTCACAGTGTATTACTCCTTTT
TTTTTTACATTTTTTATTTTAAAGATTGGCATTCTATGTCCAATATCTTGAATATCTCGA
TCTAAGTTAAGTATAGAGGTCAGAATAAATACAATAATGATGAATGGAAAAAAGAGAAAA
TCCTTTAGCTAGAAAAGGG
>Marsdenia_condurango_KMS0060B01I
CGCATCGCGTCGCCCCCCCTCGCCCCCGTCCCCGAAAGGGGTGGCGGGCGGAGCGGAGGG
GCGGAAGTTGGCTTCCCGTGCTCCGTCGCGGCCAGCCTAAAACAAGGTTCCCCCGCCGCG
GACGTCGCGACGAGTGGTGGTCGTCGAGATTGAACGCGAGTCGCCGGCAAGCCGCGTCGG
GGAGATCGTTCGGACCCTGTGGGCGAGAGTCCTTCCTTCCTCAAGCAAGGGAGGGGAGAA
TCTCGCCACGACCG
>Alpinia_oxyphylla_JN043863
GACTTTTGTCTTAGTGTATCTGAATTGTTAAAAAAATGTAGCAATACCCTGAAATAACAA
TACCCCATATCTCGCTTAAGCGAGATATGGGGTATTGTTATTTTGTTTGATGTAATAGAA
TAGTATTTTAATTTTTTTGCGTGTAGCATACATATTTATTTATATTGTATAACATATTTA
GATTGTATATATGTATATTAAATACAAATACATAAGTATATAAAGTATAAGAAATGAACT
TAACGACGAGATTTATTATCGTTTCTCGCATGTATCGTAAAAGACAGAGTAGGTGCAAAT
TCTCCCAATTTGTGACCCACCATACGATCCGTTATATAAATAGGTAAATGTTCCTTTCCA
TTATGAATAGCGATTGTATGGCCAATCATTGTGGGTATAATGGTAGATGCCCGAGACCAA
GTTACTATTATTTCTTTCTCTTCCCTCGTGTTGAGTTTTTCCATTTTTGCCGATAAATGA
TTAGCTACAAAAGGGTTTTTTTTTAGTGAACGTGTCATGTCACAGTGTATTACTCCTTTT
TTTTTTACATTTTTTATTTTAAAGATTGGCATTCTATGTCCAATATCTTGAATATCTCGA
TCTAAGTTAAGTATAGAGGTCAGAATAAATACAATAATGATGAATGGAAAAAAGAGAAAA
TCCTTTAGCTAGAAAAGGG
>Polygonatum_verticillatum_JN046419
GATTTCCGTCTTAATGTATATGTATTAAGAATCGTTGAAGGAGCTATACCCAATATCTTG
TTTTCATAAGATATTGGGTATAGCTCCCTTTTTTTCCAAATTAATTAACGACGAGATTTA
TTATCGTTTCTCGCATGTCTCGCGAAAGTCAGAGTAGGCGCGAATTCTCCCAATTTGTGA
CCTACCATACGATCTGTTATATAAATAGGTAAATGTTCTTTTCCATTATGAACAGCGATT
GTATGGCCAATCATTTTGGGTATAATGGTAGATGCCCGAGACCAAGTTACTATTATTTCT
TTCTCCTCCCTCATGTTGAGTTTTTCAATTTTTCTCGATAAATGATTAGCTACAAAAGGA
TTTTTTTTTAGTGAACGTGTCACAGCCGATTACTCCTTTTTTTTACATTTTAAAGATTGG
CATTCTATGTCCAATAGAATATCTCGATCTAAGTATGAAGGTAAGAATAAATACAATAAT
GATGAATGGAAAAAAGAGAAAATCCTTTAGCTGGATAAGGG
>Panax_notoginseng_JX996155
GACCCGGTCTTAGTGTATACGAGTTTTTTTGAAATAAAAAGGAGCAATAACCTCTTTCTT
GTTCTATCAAGAGGGCGGTATTGCTCCTTTTTTTATTTAGTAGTATTTGACTTACCTAGT
TTTTTTAAATAAATTAAATAAATTTAAAGAAACGTCGTTTTATTTTTATCGGTTGGTTCA
TGAGTGAGTATCATGCTTTCGTTCTGTATTAATCATTAATCTAGAATTTAGCTACTTCTT
CCCAATCTTTATCTTTTGGGAAGTGTTTTTTTAAAAGAAAAAATGTTGGACTTTTTACTT
AGTTAATACTTAATATTTTTATCTCGAAAATAAGAAAGATAAGAAAGAAATAATGATGAA
TGGTAAAAATTTAATCTTTTGAAACGTAAGGAAAAGAATAGTAGGGG
>Plantago_hawaiensis_EU602319
CACATCGCGTCGCCCCCTATACCAATTTGGTGCGGGGGCGGATAATGGCATCCCGTTAGC
TCGGTTTGCACAAAAAGGATCCCTCATCGACGGATGTCACAACCAGTGGTGGTTGAAAGA
TCATTCGTGTCGTTGTGCATCACTATGTCGCATGCTTGGGCATCGTTACAAAACAATGGT
GCTAACGTGCCTT
>Asparagus_aethiopicus_JX574294
GACTTTAGTCTTAATGTAGTAAGAATCGTTGAAGGAGCCATACCCAATATCTTGTTTTCG
TAAGATATTGGGTATAGCTCCCTCCCCCGCCAATGAATGATAAGTATCTATTTTATTCCA
TTAACGACGAGATTTATTATCGTTTCTCGCATGTCTCGCGAAAGTCAGAGTAGGCGCGAA
TTCTCCCAATTTGTGACCTACCATACGATCCGTTATATAAATAGGTAAATGTTCCTTTCC
ATTATGAATAGCGATTGTATGGCCAATCATTTTGGGTATAATGGTAGATGCCCGAGACCA
AGTTACTATTATTTCTTTCTCCTCCCTCATGTTGAGTTTTTCAATTTTTCTCGATAAATG
ATTAGCTACAAAAGGATTTTTTTTTAGTGAACGTGTCACAGCTGATTACTCCTTTTTTTA
CATTTTAAAGATTGGCATTCTATGTCCAATAGAATATCTCGATCTAAGTATGAAGGTAAG
AATAAATACAATAATGATGAATGGAAAAAAGAGAAAATTCTTTAGCTAGATAAGGG
>Prunus_persica_KPS0156A02P
GGTCTTAGTATATAGGAGTTCTTGAAAGTAAAGGAGCAATAATAAATTTCTTGTTATATC
AAGAGGTTTGTTATTGCTCCTTTACTATTTAGTATTTTTTTTATTTACTACTTAACTTTA
CTATATTGTTTTGTTCTATATTTTTTTTTAGTTAATTTACTACAAAATTTAATTAAAATA
TTAAAAGTTTCAGTTTATTTTATGTTGTATTTTATCTTACAAGTAATGATAAATGGTGTA
AATATTTGTAATAG
>Salvia_albicaulis_x_Salvia_granitica_KJ584215
CGCATCGCGTCGCCCCCCATCCATGCGCACAGCGCCGGTTGCGGGGGCGGATACTGGCCT
CCCGAACGCCTCGGCGTACGGCTGGTCCAAATACGATCCCTCGGCGACTCATGTCACGAC
AAGTGGTGGTTGAACTCTCAATCTCTTGCGCCGTCGTGCCACTGCGTCGTCCGCATGGGC
ATCCATCAACGACCCAACGGTGCTGGTGCCTCACGGCGCCACACCTTCGACCG
>Dioscorea_tokoro_HQ637885
GACTTTTGTCTTAATGTATATGAATCGTTGAAGGAGCAATATCCAATATCTTGTTCGAGC
AAGAAGTTTGGTATTGCTCCCCCCTTTTTTTTGTTTGATTTAACTGTGTGTATTGTATAC
CGCAATACAGAAGACAGTGGATTACTCCTTTATTTTTTACTTACATTTTAAAGATTGGCA
TTCTATGTTCAATATCTCGATCTAATAAGGTAAGAATAAATATAAATACAATAATGATGA
ATGGAAAAAAGAGAAAATCCTTTAGCTAGATAAGGG
>Dioscorea_tokoro_HQ637884
GACTTTTGTCTTAATGTATATGAATCGTTGAAGGAGCAATATCCAATATCTTGTTTGAGC
AAGAAGTTTGGTATTGCTCCCCCCTTTTTTTTGTTTGTTTGATTTAACTGTGTGTATTGT
ATACCGCAAGACAGAAGACAGTGGATTACTCCTTTATTTTTTACTTACATTTTAAAGATT
GGCATTCTATGTTCAATATCTCGATCTAATAAGGTAAGAATAAATATAAATACAATAATG
ATGAATGGAAAAAAGAGAAAATCCTTTAGCTAGATAAGGG
>Dioscorea_tokoro_HQ637887
GACTTTTGTCTTAATGTATATGAATCGTTGAAGGAGCAATATCCAATATCTTGTTCGATC
AAGAAGTTTGGTATTGCTCCCCCCTTTTTTTTGTTTGATTTAACTGTGTGTATTGTATAC
CGCAATACAGAAGACAGTGGATTACTCCTTTATTTTTTACTTACATTTTAAAGATTGGCA
TTCTATGTTCAATATCTCGATCTAATAAGGTAAGAATAAATATAAATACAATAATGATGA
ATGGAAAAAAGAGAAAATCCTTTAGCTAGATAAGGG
>Dioscorea_tokoro_HQ637886
GACTTTTGTCTTAATGTATATGAATCGTTGAAGGAGCAATATCCAATATCTTGTTTGAGC
AAGAAGTTTGGTATTGCTCCCCCCTTTTTTTGTTTGTTTGATTTAACTGTGTGTATTGTA
TACCGCAAGACAGAAGACAGTGGATTACTCCTTTATTTTTTACTTACATTTTAAAGATTG
GCATTCTATGTTCAATATCTCGATCTAATAAGGTAAGAATAAATATAAATACAATAATGA
TGAATGGAAAAAAGAGAAAATCCTTTAGCTAGATAAGGG
>Prunus_persica_KPS0156A02I
CACGCCGTTGCCCCCCCCATCTACTCCTTCGGGATTGCGGGGGGGCGGATGATGGCCTCC
CGTGTGCCTCGCCGCGCGGTTGGCATAAATACCAAGTCCTCGGCGACGCACGCCACGACA
ATCGGTGGTTGCGAAACCTCGGTTGCCCGTCGTGTGCGTTCGTCGCGCATCGAGGGCTCG
AAAAAATGCTCGGCTCCGGCTCGGCTTTCAACG
>Arisaema_heterophyllum_KPS0025A01I
CGCCCCACGTCGCTCCCTGACCCCCCCCACAAAGTGCGGGGTGAGGGATGCGGAGATTGG
CCCATCGTGCACGTGCGCGGTAGGCTGAAGAACTCGGCCCTCCTGCTGGGCGATTAACGG
TGAGTGGTGGACGACGCTCATCGTCGCCGTGGCGCACCCCCGTGCGCAAGGATGGGCTGA
TCGTGAGAAACCCAGTCATCGGAGAGAACGACCATACTTTAAGATGAGGTAGCTCTTTGA
TTG
>Paeonia_lactiflora_KMS0157A01I
CGTATCCCGTCGCACCCCCAACCCGTCCAAACTCGGGCATGATGGCTGGTGGGAGCGGAT
ATTGGCCTCCCGTGTACTCGCGTTACGGTTGGTTTAAAATCGAGCCCCGAGCGACGAACG
TCACGACAAGTGGTGGTCTGTAATAGCTATTTCGTGTTGTGCGTTGTCTCGTCGCCCGTG
GGAGCTCACAAAGACCCCAAAGCATCGTCACGATGATGCATCCATCG
>Gentiana_alpina_KF544576
CGCATCGCGTCGCCCCCTAACACCGTGCATGAAATCGTGCCGGTCGTCGGAGGGGCGGAT
ATTGGCTTCCCGTGCTCCGGTGCGGCTAGCCTAAATGCAAGTCCCTTACGACGGACACGA
CGACAAGTGGTGGTTGGTTTACTCAACTAAGGTGCTGTCGCGCGCTGCCCCGTCGGATGA
GGAGACTTACTTGACCCTGATGCATACGTCGTCACGACGTCTGCCACGACCG
>Gentiana_alpina_KF544577
CGCATCGCGTCGCCCCCTAACACCGTGCATGAAATCGTGCCGGTCGTCGGAGGGGCGGAT
ATTGGCTTCCCGTGCTCCGGTGCGGCTAGCCTAAATGCAAGTCCTTTACGACGGACACGA
CGACAAGTGGTGGTTGGTTTACTCAACTAAGGTGCTGTCGCGCGCTGCCCCGTCGGATGA
GGAGACTTACTTGACCCTGATGCATACGTCGTCACGACGTCTGCCACGACCG
>Gentiana_alpina_KF544574
CGCATCGCGTCGCCCCCTAACACCGTGCATGAAATCGTGCCGGTCGTCGGAGGGGCGGAT
ATTGGCTTCCCGTGCTCCGGTGCGGCTAGCCTAAATGCAAGTCCYTTACGACGGACACGA
CGACAAGTGGTGGTTGGTTTACTCAACTAAGGTGCTGTCGCGCGCTGCCCCGTCGGATGA
GGAGACTTACTTGACCCTGATGCATACGTCGTCACGACGTCTGCCACGACCG
>Gentiana_alpina_KF544575
CGCATCGCGTCGCCCCCTAACACCGTGCATGAAATCGTGCCGGTCGTCGGAGGGGCGGAT
ATTGGCTTCCCGTGCTCCGGTGCGGCTAGCCTAAATGCAAGTCCYTTACGACGGACACGA
CGACAAGTGGTGGTTGGTTTACTCAACTAAGGTGCTGTCGCGCGCTGCCCCGTCGGATGA
GGAGACTTACTTGACCCTGATGCATACGTCGTCACGACGTCTGCCACGACCG
>Gentiana_alpina_KF544572
CGCATCGCGTCGCCCCCTAACACCGTGCATGAAATCGTGCCGGTCGTCGGAGGGGCGGAT
ATTGGCTTCCCGTGCTCCGGTGCGGCTAGCCTAAATGCAAGTCCTTTACGACGGACACGA
CGACAAGTGGTGGTTGGTTTACTCAACTAAGGTGCTGTCGCGCGCTGCCCCGTCGGATGA
GGAGACTTACTTGACCCTGATGCATACGTCGTCACGACGTCTGCCACGACCG
>Gentiana_alpina_KF544573
CGCATCGCGTCGCCCCCTAACACCGTGCATGAAATCGTGCCGGTCGTCGGAGGGGCGGAT
ATTGGCTTCCCGTGCTCCGGTGCGGCTAGCCTAAATGCAAGTCCTTTACGACGGACACGA
CGACAAGTGGTGGTTGGTTTACTCAACTAAGGTGCTGTCGCGCGCTGCCCCGTCGGATGA
GGAGACTTACTTGACCCTGATGCATACGTCGTCACGACGTCTGCCACGACCG
>Gentiana_alpina_KF544570
CGCATCGCGTCGCCCCCTAACACCGTGCATGAAATCGTGCCGGTCGTCGGAGGGGCGGAT
ATTGGCTTCCCGTGCTCCGGTGCGGCTAGCCTAAATGCAAGTCCYTTACGACGGACACGA
CGACAAGTGGTGGTTGGTTTACTCAACTAAGGTGCTGTCGCGCGCTGCCCCGTCGGATGA
GGAGACTTACTTGACCCTGATGCATACGTCGTCACGACGTCTGCCACGACCG
>Gentiana_alpina_KF544571
CGCATCGCGTCGCCCCCTAACACCGTGCATGAAATCGTGCCGGTCGTCGGAGGGGCGGAT
ATTGGCTTCCCGTGCTCCGGTGCGGCTAGCCTAAATGCAAGTCCYTTACGACGGACACGA
CGACAAGTGGTGGTTGGTTTACTCAACTAAGGTGCTGTCGCGCGCTGCCCCGTCGGATGA
GGAGACTTACTTGACCCTGATGCATACGTCGTCACGACGTCTGCCACGACCG
>Gentiana_alpina_KF544578
CGCATCGCGTCGCCCCCTAACACCGTGCATGAAATCGTGCCGGTCGTCGGAGGGGCGGAT
ATTGGCTTCCCGTGCTCCGGTGCGGCTAGCCTAAATGCAAGTCCCTTACGACGGACACGA
CGACAAGTGGTGGTTGGTTTACTCAACTAAGGTGCTGTCGCGCGCTGCCCCGTCGGATGA
GGAGACTTACTTGACCCTGATGCATACGTCGTCACGACGTCTGCCACGACCG
>Gentiana_alpina_KF544579
CGCATCGCGTCGCCCCCTAACACCGTGCATGAAATCGTGCCGGTCGTCGGAGGGGCGGAT
ATTGGCTTCCCGTGCTCCGGTGCGGCTAGCCTAAATGCAAGTCCYTTACGACGGACACGA
CGACAAGTGGTGGTTGGTTTACTCAACTAAGGTGCTGTCGCGCGCTGCCCCGTCGGATGA
GGAGACTTACTTGACCCTGATGCATACGTCGTCACGACGTCTGCCACGACCG
>Prunus_davidiana_KPS0155A02P
GACTTTGGTCTTAGTATATAGGAGTTCTTGAAAGTAAAGGAGCAATAATAAATTTCTTGT
TATATCAAGAGGTTTGTTATTGCTCCTTTACTATTTAGTATTTTTTTTTATTTACGACTT
AACTTTACTATATTGTTCTATATTTTTTTTTTAGTTAATTTACTACAAAATTTAATTAAA
ATATTAAAAGTTTCAGTTTATTTTATGTTGTATTTTATCTTACAAGTAATGATAAATGGT
GTAAATATTTGTAATAG
>Prunus_davidiana_KPS0155A02I
CACGTCGTTGCCCCCCCATCTACTCCTTCGGGATTGCGGGGGGGCGGATGATGGCCTCCC
GTGCGCCTAGCCGCGCGGTTGGCATAAATACCAAGTCCTCGGCGACGCACGCCACGACAA
TCGGTGGTTGCGAAACCTCGGTTGCCCGTCGTGTGCGTTCGTCGCGCATCGAGGGCTCGA
AAAAATGCTCGGCTTCGGCTCGGCTTTCAACG
>Dioscorea_futschauensis_JQ260300
GACTTTTGTCTTAATGTATATGAATCGTTGAAGGAGCAATATCCAATATCTTGTTTGAGC
AAGAAGTTTGGTATTGCTCCCCCCTTTTTTTTGTTTGTTTGATTTAACTGTGTGTATTGT
ATACCGCAAGACAGAAGACAGTGGATTACTCCTTTATTTTTTACTTACATTTTAAAGATT
GGCATTCTATGTTCAATATCTCGATCTAATAAGGTAAGAATAAATATAAATACAATAATG
ATGAATGGAAAAAAGAGAAAATCCT
>Salvia_oaxacana_KU563883
CGCATCGCGTCGCCCCCTTCCCCGCGCTYAGCGCCCGGTTGGGGAGCGGATATTGGCCTC
CCGTGCGCCTTGGTGTGCGGCTGGCCCAAATGCGATCCCTCGGCGACTCGCGTCACGACA
AGTGGTGGTTGAACACTCAATCTCTTGCGTCGTCGTGCCGCTGTGTCGTCCGCACGGGCA
TCACACAACGACCCTACGGTGACGGTGCCTCACGGCTCCACACCTTCGACCG
>Ziziphus_jujuba_var._spinosa_KMS0227A02I
CACAACGTTGCCCCCCATCCCAACCTCGACCTCGAGGCGAAGAGGGGGCGGATGCTGGCC
TCCCGTGTGCCACGGTCCGCGGCTGGCCGAAATGCGGGTCCCCGGCGACGAGTGCCGCAG
CAATCGGTGGTTGTCCAACCCTCGGCTCCCTGCTGCGTGCGCGGATCGCTGTCGCGGCCC
TACAGAGACCCCAATGCGCTGCCAATGCGGCGTCTCCAACG
>Rubus_pinfaensis_KU881147
CACGTCGTTGCCCCCCCCAACCCCCTCGGGAGTTGGGCGGGGCGGATGATGGCCTCCCGT
GTGCTCCGTCATGCGGTTGGCATAAAAAACAAGTCCTCGGCCACTAATGCCACGACAATC
GGTGGTTGTCAAACCTCTGTTGCCTATCGTGTGCGTGTGTCGAACGAGGGCTCAACGAAC
CATACTGCATCGATTCGTCGATGCTTTCAACG
>Rubus_pinfaensis_KU881148
CACGTCGTTGCCCCCCCAACCCCCTCGGGAGTTGGGCGGGGCGGATGATGGCCTCCCGTG
TGCTCCGTCATGCGGTTGGCATAAAAAACAAGTCCTCGGCGACTAATGCCACGACAATCG
GTGGTTGTCAAACCTCTGTTGCCTATCGTGTGCGTGTGTCGAACGAGGGCTCAACGAACC
ATACTGCATCGATTCGTCGATGCTTTCAACG
>Gentiana_triflora_KMS0107A02I
CGCATCGCGTCGCCCCCCCAACACCGTGCATGAAACATTGCCGGTTGTCGGAGGGGCGGA
TATTGGCTTCCCGTGCTTCGGTGCGGCTGGCCTAAATGCAAGTCCCTTGCGACGGACACG
ACGACAAGTGGTGGTTGATTGCCTCAACTAAGGTGCTGTCGCGCGTTGCCCCGTCGGATG
AGGTGACTTCCATGACCCTAATGCACGCGTCGTCAAGACGCTTGCCACGACCG
>Poria_cocos_KMS0178A03I
CGGAACCCTCAACTCCGTCCGCCTTTGTTGGGGCGGGCTCGGAGCTTGGAATTGGAGGCC
CTTTGCCGCGCCTTTCCCTTCTACGATCCGTAGACCGGGGGTGGCCGCGCGGCTCCTCCC
AAACGCATTAGCCCGGACCGGATTGAAAAGGGAACCATCGGACCGGCGTCGATAGGGGCG
TTCGCGCCCACGTCAACGCCGTTGAACGGGAACCCTAGAAATCGTTAAGGTCGGCTTCTA
AAAGGCGCGTCTCGTCGGGGGCGGGTCGGATGGACAAACAGATTAGAGCGGATCGAAAAA
GTACCTCGATGTGAGGAGTTTGTAGGTTCCACCCCGATAGCCGTTATAGACGGAATGCCA
CAGTGGGCGGGGACCGCTCCGAAAGGAAGAGGGAAAATAAAAGATCTCGACTCCGGTTTG
GCGTCCCTCCTCCCTCCGCCGTCTCGAGGCGTCAGAAACCCTT
>Lycium_californicum_KT761037
GATCCCAGTCTAGTCTATAGGAGGTTTTGAAAAGAAAGGAGCAATAATCATTTTCTTGTT
CTATCAAGAAGGTGCTATTGCTCCTTTCTTTTTTTCTTTTTATATTATTAATTTACCAGT
ATTTTACTTATATAGACTTTTTGGTTTACATTATAGAAAAAGAAGGAGAGGGTATTTGCC
TGCATTTATTCATGATTGAGTATTCTATTTTGATTTTGTATTTATTTTAAATTGTAGAAA
TATAACTTGTTCCTCTTGTTGCTAATGTTACTATATCTTTTTTATTTCATTTCTAAAAAA
AATCTAATTTTGACTTCATATTCTTATCTTTGAAATAAGAAAGAAGAGATATTTTCGAAC
TTTAATCTTTTGTTTTCGAATTTAAATAATGTAAAAATGGAATGTAAGTACGCGAGGGG
>Asparagus_capensis_var._capensis_JX574395
GACATTAGTCTTAATGTAGTAAGAATCGTTGAAGGAGCCATACCCAATATCTTGTTTTCG
TAAGATATTGGGTATAGCTCCCTCCCCCGCCAATGAATGATAAGTATCTATTTTATTCCA
TTAACGACGAGATTTATTATCGTTTCTCGCATGTCTCGCGAAAGTCAGAGTAGGCGCGAA
TTCTCCCAATTTGTGACCTACCATACGATCCGTTATATAAATAGGTAAATGTTCCTTTCC
ATTATGAATAGCGATTGTATGGCCAATCATTTTGGGTATAATGGTAGATGCCCGAGACCA
AGTTACTATTATTTCTTTCTCCTCCCTCATGTTGAGTTTTTCAATTTTTCTCGATAAATG
ATTAGCTACAAAAGGATTTTTTTTTAGTGAACGTGTCACAGCTGATTACTCCTTTTTTTA
CATTTTAAAGATTGGCATTCTATGTCCAATAGAATATCTCGATCTAAGTATGAAGGTAAG
AATAAATACAATAATGATGAATGGAAAAAAGAGAAAATTCTTTAGCTAGATAAGGG
>Asparagus_capensis_var._capensis_JX574396
GACATTAGTCTTAATGTAGTAAGAATCGTTGAAGGAGCCATACCCAATATCTTGTTTTCG
TAAGATATTGGGTATAGCTCCCTCCCCCGCCAATGAATGATAAGTATCTATTTTATTCCA
TTAACGACGAGATTTATTATCGTTTCTCGCATGTCTCGCGAAAGTCAGAGTAGGCGCGAA
TTCTCCCAATTTGTGACCTACCATACGATCCGTTATATAAATAGGTAAATGTTCCTTTCC
ATTATGAATAGCGATTGTATGGCCAATCATTTTGGGTATAATGGTAGATGCCCGAGACCA
AGTTACTATTATTTCTTTCTCCTCCCTCATGTTGAGTTTTTCAATTTTTCTCGATAAATG
ATTAGCTACAAAAGGATTTTTTTTTAGTGAACGTGTCACAGCTGATTACTCCTTTTTTTA
CATTTTAAAGATTGGCATTCTATGTCCAATAGAATATCTCGATCTAAGTATGAAGGTAAG
AATAAATACAATAATGATGAATGGAAAAAAGAGAAAATTCTTTAGCTAGATAAGGG
>Asparagus_capensis_var._capensis_JX574391
GACATTAGTCTTAATGTAGTAAGAATCGTTGAAGGAGCCATACCCAATATCTTGTTTTCG
TAAGATATTGGGTATAGCTCCCTCCCCCGCCAATGAATGATAAGTATCTATTTTATTCCA
TTAACGACGAGATTTATTATCGTTTCTCGCATGTCTCGCGAAAGTCAGAGTAGGCGCGAA
TTCTCCCAATTTGTGACCTACCATACGATCCGTTATATAAATAGGTAAATGTTCCTTTCC
ATTATGAATAGCGATTGTATGGCCAATCATTTTGGGTATAATGGTAGATGCCCGAGACCA
AGTTACTATTATTTCTTTCTCCTCCCTCATGTTGAGTTTTTCAATTTTTCTCGATAAATG
ATTAGCTACAAAAGGATTTTTTTTTAGTGAACGTGTCACAGCTGATTACTCCTTTTTTTA
CATTTTAAAGATTGGCATTCTATGTCCAATAGAATATCTCGATCTAAGTATGAAGGTAAG
AATAAATACAATAATGATGAATGGAAAAAAGAGAAAATTCTTTAGCTAGATAAGGG
>Asparagus_capensis_var._capensis_JX574390
GACATTAGTCTTAATGTAGTAAGAATCGTTGAAGGAGCCATACCCAATATCTTGTTTTCG
TAAGATATTGGGTATAGCTCCCTCCCCCGCCAATGAATGATAAGTATCTATTTTATTCCA
TTAACGACGAGATTTATTATCGTTTCTCGCATGTCTCGCGAAAGTCAGAGTAGGCGCGAA
TTCTCCCAATTTGTGACCTACCATACGATCCGTTATATAAATAGGTAAATGTTCCTTTCC
ATTATGAATAGCGATTGTATGGCCAATCATTTTGGGTATAATGGTAGATGCCCGAGACCA
AGTTACTATTATTTCTTTCTCCTCCCTCATGTTGAGTTTTTCAATTTTTCTCGATAAATG
ATTAGCTACAAAAGGATTTTTTTTTAGTGAACGTGTCACAGCTGATTACTCCTTTTTTTA
CATTTTAAAGATTGGCATTCTATGTCCAATAGAATATCTCGATCTAAGTATGAAGGTAAG
AATAAATACAATAATGATGAATGGAAAAAAGAGAAAATTCTTTAGCTAGATAAGGG
>Rosa_odorata_var._gigantea_KM353089
CACGTCGTTGTCGGGAGTTGGATGGGGCGGATGATGGCCTCCCGTGTGCTCAGTCACGCG
GTTGGCATTAAATACCAAGTCCTCGGCGACCAACGCCACGACAATCGGTGGTTGTCAAAC
CTCGGTTTCCTGTCGTGCGCGCGTGCTGATCGAGTGCTTTCTTAAACAATGCGTGTCGAT
CCGTCGATGCTTACAAC
>Rosa_gallica_AB043947
GACTTTGGTCTTAGTATATATGAGTTCGTGAAAGTTTTGAAAGTAAAGGAGCAATACTAA
AATTCTTGTTATATCAAGAGGTTTGGTGTTGCTCCTTTACCATATTACTTTAATTAATAA
TTAAAATTATTACTATATATTACTATAATTAAATTAGTATTTTAGTACTATTTTTTTTTA
CTAAAAGATTAAAATAAAAGGGTTTCCATTTATGTTGTATTCTCCTTTACAAGTAATGAT
AAATGGTGGAAATATTTGTAATTTCTATTTTTAGTTAAATAGTACAAGGG
>Crataegus_russanovii_KC251665
GACTTTGGTCTTAATATATATGAGTTCTTGAAAGTAAAGGAGTAATAAAAAATTTCTTGT
TATATCAAGAGGTTTGTTATTGCTCCTTTACTATTTAGTTTTAGTATTTTTTTAGTTATT
ACTTAACTATTTGTTTTATTTGTTTTATTCTTTTTTTTTTTTTAGTAAAAAAAAAAAAAA
AAGAATAAAGTTTTCAATTTAGGTTGTATTTTATCTTACAAGTAATGCTAAATGGCGGAA
AAATTATTAAT
>Akebia_quinata_KPS0005A03I
AGCATCGCGTCACCCCCCGACTCCGTCGTCTCGGAGCCGCGCGGGTGGAGATTGGCCCCC
CGTGCGTCGCGCGGTCGGCCCAAAAACGAGCCCTTGACGGCCAGTGTCACGATCAGTGGT
GGTTGACGTGCCTCTTTCCGGAGATGGATGTCGTGCCCGCTGCGTCGTCGAACGGGCCAC
GCGGACCTTGTCGGTGCTCACGGAGCACTCGTCCTG
>Prunus_mume_KMS0146A01I
CACGTCGTTGCCCCCCCATCTACTCCTTCGGGATTGCGGGGGGCGGATGATGGCCTCCCG
TGCGCCTCGTCGCGCGGTTGGCATAAATGCCAAGTCCTCGGCGACGCACGCCACGACAAT
CGGTGGTTGCGAAACCTCGGTTGCCCGTCGTGCGCGGTCGTCGCGCATCGAGGGCTCGAA
AATATTGCCCGGCTCCGGCTCGGCTTTCAACG
>Gentiana_algida_KU512312
CGCATCGCGTCGCCCCCCAACACCGTGCATGATATCATGCCGGTCGTCGGAGGGGCGGAT
ATTGGCTTCCCGTKCTTCGGTGCGGMTGGCCTAAACGCAAGTCCCTTGCGACGGACACGA
CGACAAGTGGTGGTTGATTTTTCAACTAAGGTGCTGTCGCGCGTTGCCCCGTCGGATGAG
GAGACTTCCTTGACCCTAACGCAAGCGTCGTCACGACGTCTGCCACG
>Gentiana_algida_KU512311
CGCATCGCGTCGCCCCCCCAACACCGTGCATGATATCATGCCGGTCGTCGGAGGGGCGGA
TATTGGCTTCCCGTGCTTCGGTGCGGCTGGCCTAAACGCAAGTCCCTTGCGACGGACACG
ACGACAAGTGGTGGTTGATTTTTCAACTAAGGTGCTGTCGCGCGTTGCCCCGTCGGATGA
GGAGACTTCCTTGACCCTAACGCAAGCGTCGTCACGACGTCTGCCACGACCG
>Gentiana_algida_KU512310
CGCATCGCGTCGCCCCCCAACACCGTGCATGATATCATGCCGGTCGTCGGAGGGGAGGAT
ATTGGCTTCCCGTGCTTCGGTGCGGCTGGCCTAAACGAAAGTCCCTTGCGACGGACACGA
CGACAAGTGGTGGTTGATTTTTCAACTAAGGTGCTGTCGCGCGTTGCCCCGTCGGATGAG
GAGACTTCCTTGACCCTAACGCATGCGTCGTCACGACGTCTGCCACGACCG
>Gleditsia_sinensis_KPS0112A01I
CACAACGTCGCCCCCTCCCCGCCGCCCCCGAGGCGGCGGGTCGGGCGGGGCGGATGATGG
CCTCCCGTGGGCGAATCGCCCCGCGGATGGCCGAAAGACGAGCCTGCGGCGTGGAACGCC
GCGACGGACGGTGGAAGAGCGAAACCTCGAGACCGGTCGCGCGCGAGTCCTCCCTTGGGG
CAGGCTGCGAGACCCTTTAGCGTCCCGCGGGCGCTTACGACG
>Dioscorea_tokoro_JQ260265
GACTTTTGTCTTAATGTATATGAATCGTTGAAGGAGCAATATCCAATATCTTGTTCGATC
AAGAAGTTTGGTATTGCTCCCCCCTTTTTTTTGTTTGATTTAACTGTGTGTATTGTATAC
CGCAATACAGAAGACAGTGGATTACTCCTTTATTTTTTACTTACATTTTAAAGATTGGCA
TTCTATGTTCAATATCTCGATCTAATAAGGTAAGAATAAATATAAATACAATAATGATGA
ATGGAAAAAAGAGAAAATCCT
>Dioscorea_tokoro_JQ260264
GACTTTTGTCTTAATGTATATGAATCGTTGAAGGAGCAATATCCAATATCTTGTTTGAGC
AAGAAGTTTGGTATTGCTCCCCCCTTTTTTTGTTTGTTTGATTTAACTGTGTGTATTGTA
TACCGCAAGACAGAAGACAGTGGATTACTCCTTTATTTTTTACTTACATTTTAAAGATTG
GCATTCTATGTTCAATATCTCGATCTAATAAGGTAAGAATAAATATAAATACAATAATGA
TGAATGGAAAAAAGAGAAAATCCT
>Dioscorea_tokoro_JQ260263
GACTTTTGTCTTAATGTATATGAATCGTTGAAGGAGCAATATCCAATATCTTGTTCGAGC
AAGAAGTTTGGTATTGCTCCCCCCTTTTTTTTGTTTGATTTAACTGTGTGTATTGTATAC
CGCAATACAGAAGACAGTGGATTACTCCTTTATTTTTTACTTACATTTTAAAGATTGGCA
TTCTATGTTCAATATCTCGATCTAATAAGGTAAGAATAAATATAAATACAATAATGATGA
ATGGAAAAAAGAGAAAATCCT
>Dioscorea_tokoro_JQ260262
GACTTTTGTCTTAATGTATATGAATCGTTGAAGGAGCAATATCCAATATCTTGTTTGAGC
AAGAAGTTTGGTATTGCTCCCCCCTTTTTTTTGTTTGTTTGATTTAACTGTGTGTATTGT
ATACCGCAAGACAGAAGACAGTGGATTACTCCTTTATTTTTTACTTACATTTTAAAGATT
GGCATTCTATGTTCAATATCTCGATCTAATAAGGTAAGAATAAATATAAATACAATAATG
ATGAATGGAAAAAAGAGAAAATCCT
>Salvia_taraxacifolia_KJ584228
CGCATCGCGTCGCCCCCCATCCGKGSSCCCCGGCGCCGGATGTGGGGGCGGATATTGGCC
TCCCGTGCGCCTCGGCGTGCGGCTGGCCCAAATGCGATCCCTCGGCGACTCATGTCACGA
CAAGTGGTGGTTGATATGTCAATCTCTTGCGCCGTCGTGCCACTGCGTCGTCCGTGTAGG
CATCCATCAACGACCCAACGGTGCCGGTGCCTMGTGGCGCCGCACCTTCGACCG
>Schisandra_henryi_JN047084
GACTAAGACTTCGGTCTTAATGTATACGAGACCTTGAAGAAACAATACAATATCAAACCT
CTTGAGAAAACAAGAAATTGGTTATTGTATTGTTTCTTCAATTGACAATTGAGTAGTGTT
TTATTCGCATCGACATTTATTCCAGTGAAATTTCTTTTTTTTTGTTTCAACTTAATAAAA
ACATTACTGCTGGTTGGTTCATGACCAAATAACATACTTTTGTTATGTACCTATACGTAA
TTTATGTACGTTCCGCAAACTCATTTGAGTTTTGTTTTAATGTGTTTTAATGGCATCTTA
TGCCAGAGATATGTAAAATCTAGCTCTCTGTATGAAATGACTAAATACAAAATAAAAAAA
TTTTGAATAGTCGAAATGGAATCTTTTTGATAGAGAGGAGGG
>Schisandra_henryi_JN047085
GACTAAGACTTCGGTCTTAATGTATACGAGACCTTGAAGAAACAATACAATATCAAACCT
CTTGAGAAAACAAGAAATTGGTTATTGTATTGTTTCTTCAATTGACAATTGAGTAGTGTT
TTATTCGCATCGACATTTATTCCAGTGAAATTTCTTTTTTTTTGTTTCAACTTAATAAAA
ACATTACTGCTGGTTGGTTCATGACCAAATAACATACTTTTGTTATGTACCTATACGTAA
TTTATGTACGTTCCGCAAACTCATTTGAGTTTTGTTTTAATGTGTTTTAATGGCATCTTA
TGCCAGAGATATGTAAAATCTAGCTCTCTGTATGAAATGACTAAATACAAAATAAAAAAA
TTTTGAATAGTCGAAATGGAATCTTTTTGATAGAGAGGAGGG
>Schisandra_henryi_JN047083
GACTAAGACTTCGGTCTTAATGTATACGAGACCTTGAAGAAACAATACAATATCAAACCT
CTTGAGAAAACAAGAAATTGGTTATTGTATTGTTTCTTCAATTGACAATTGAGTAGTGTT
TTATTCGCATCGACATTTATTCCAGTGAAATTTCTTTTTTTTTGTTTCAACTTAATAAAA
ACATTACTGCTGGTTGGTTCATGACCAAATAACATACTTTTGTTATGTACCTATACGTAA
TTTATGTACGTTCCGCAAACTCATTTGAGTTTTGTTTTAATGTGTTTTAATGGCATCTTA
TGCCAGAGATATGTAAAATCTAGCTCTCTGTATGAAATGACTAAATACAAAATAAAAAAA
TTTTGAATAGTCGAAATGGAATCTTTTTGATAGAGAGGAGGG
>Lithospermum_erythrorhizon_KPS0131A03I
CGCATCGCGTCACCCATCCCCAACTCTCGTGGATGTGGTGGATTGTGACCTCCTGTGCCT
TGCGGTGCAGTTGGTCGAAATTCGAGTTCGGAGTTAAGGACTTCACGACAAGTGGTGGTT
GGACGACCAACTCGCGTCATGTCGTGTGCCAAACCTTCGTGGCTCTCAAGACCCTAAGGC
ACGTGCTACCCGACTCTTGGGTCGGAAAACTCGTGCTACGACCGCGA
>Alpinia_hainanensis_GQ434438
TGGCATCGTCGCCTTTGCTCCTTGCTCTGTCGGTGCCAAGCGCGGAAATTGGCCTCGTGT
GCCCTCGGGCACAGTCGGCTGAAGAGTGGGTAATCCGCAGTCGTCGGGCGCGATGGGTGT
TGGTCGCCCTGTGCGTGAACTGAACGTCGTCCCCGTCGTGTTGAGATGAGTCCTCAAGAG
ACCCTGTGTGATAGCGGCGTCGCATAAAAGCGTCGTGTCCATCAAATTG
>Astragalus_kohrudicus_KT894776
CATATCGTTGCCCGATGCCTATTGCAGTGCAATAGGAATTTCTAGGGCGAATGATGGCTT
CCCGTGAGCGTTGTTGCCTCGCGGTTGGTTGAAAATCGATTCCTTGGTAGGGTGTGCCAT
GATAGATGGTGGTCGAGTTAGGACGATACCGATCATGTGCATGCTCCCCAAGATATGGCC
TCTATGACCCACACGTGTCTTTGGACGCTCATGA
>Astragalus_kohrudicus_KT894777
CATATCGTTGCCCGATGCCTATTGCAGTGCAATAGGAATTTCTAGGGCGAATGATGGCTT
CCCGTGAGCGTTGTTGCCTCGCGGTTGGTTGAAAATCGATTCCTTGGTAGGGTGTGCCAT
GATAGATGGTGGTCGAGTTAGGACGATACCGATCATGTGCATGCTCCCCAAGATATGGCC
TCTATGACCCACACGTGTCTTTGGACGCTCATGA
>Polyporus_umbellatus_KPS0176A02I
TGTAACTCTCAACCTGCAGACTTACTTGTAAATCTTGCAGGCTTGGACTTTGGAGGCTTG
TCGGCGCAAGTTGGCTCCTCTCAAATGCATTAGCTTGGTTCCTTGTGGATCGGCCTTTGG
TGTGATAATTGTCTATGCCATGACCGTGAAGCGTGATGGGTTGAGCTTCTAGTTGTCTTG
TTAGAGACTAAACTTGTTTACTTGACATC
>Astragalus_kohrudicus_KT894778
CATATCGTTGCCCGATGCCTATTGCAGTGCAATAGGAATTTCTAGGGCGAATGATGGCTT
CCCGTGAGCGTTGTTGCCTCGCGGTTGGTTGAAAATCGATTCCTTGGTAGGGTGTGCCAT
GATAGATGGTGGTCGAGTTAGGACGATACCGATCATGTGCATGCTCCCCAAGATATGGCC
TCTATGACCCACACGTGTCTTTGGACGCTCATGA
>Astragalus_kohrudicus_KT894779
CATATCGTTGCCCGATGCCTATTGCAGTGCAATAGGAATTTCTAGGGCGAATGATGGCTT
CCCGTGAGCGTTGTTGCCTCGCGGTTGGTTGAAAATCGATTCCTTGGTAGGGTGTGCCAT
GATAGATGGTGGTCGAGTTAGGACGATACCGATCATGTGCATGCTCCCCAAGATATGGCC
TCTATGACCCACACGTGTCTTTGGACGCTCATGA
>Rubus_rhamnifolius_KM037528
CACGTCGTTGCCCCCCCCAAACCCCTCGGGAGTTGGGCGGGACGGATGATGGCCTCCCGT
GTGCTCTGTCATGCGGTTGGCATAAAAACAAGTCCTCGGCGACTAACGCCACGACAATCG
GTGGTTGTCAAACCTCTGTTGCCTATCGTGTGCGCGTGTCGAGCGAGGGCTCAACAAACC
ATGTTGCATCGATTCGTCGATGCTTTCAACG
>Rubus_rhamnifolius_KM037529
CACGTCGTTGCCCCCCCCCAAACCCCTCGGGAGTTGGGCGGGACGGATGATGGCCTCCCG
TGTGCTCTGTCATGCGGTTGGCATAAAAACAAGTCCTCGGCGACTAACGCCACGACAATC
GGTGGTTGTCAAACCTCTGTTGCCTATCGTGTGCGCGTGTCGAGCGAGGGCTCAACAAAC
CATGTTGCATCGATTCGTCGATGCTTTCAACG
>Rubus_rhamnifolius_KM037526
CACGTCGTTGCCCCCCCCCAAACCCCTCGGGAGTTGGGCGGGACGGATGATGGCCTCCCG
TGTGCTCTGTCATGCGGTTGGCATAAAAACAAGTCCTCGGCGACTAACGCCACGACAATC
GGTGGTTGTCAAACCTCTGTTGCCTATCGTGTGCGCGTGTCGAGCGAGGGCTCAACAAAC
CATGTTGCATCGATTCGTCGATGCTTTCAACG
>Rubus_rhamnifolius_KM037527
CACGTCGTTGCCCCCCCCCAAACCCCTCGGGAGTTGGGCGGGACGGATGATGGCCTCCCG
TGTGCTCTGTCATGCGGTTGGCATAAAAACAAGTCCTCGGCGACTAACGCCACGACAATC
GGTGGTTGTCAAACCTCTGTTGCCTATCGTGTGCGCGTGTCGAGCGAGGGCTCAACAAAC
CATGTTGCATCGATTCGTCGATGCTTTCAACG
>Rubus_rhamnifolius_KM037525
CACGTCGTTGCCCCCCCCCAAACCCCTCGGGAGTTGGGCGGGACGGATGATGGCCTCCCG
TGTGCTCTGTCATGCGGTTGGCATAAAAACAAGTCCTCGGCGACTAACGCCACGACAATC
GGTGGTTGTCAAACCTCTGTTGCCTATCGTGTGCGCGTGTCGAGCGAGGGCTCAACAAAC
CATGTTGCATCGATTCGTCGATGCTTTCAACG
>Prunus_serrulata_var._pubescens_KJ649427
CACGTCGTTGCACCCCCACTACTCCCTMGGGATTGCGGGGTGCGGATGATGGCCTCCCGT
GCGCTCCGTCGCGCGGTTGGCATAAATACCAAGTCCTCGGCGACGCACGCCAYGACAATC
GGTGGTTGCGAAACCTCGGTTGCCCGTCGTGTGCGGTCGTCGCGCATCGGGGGCTCGAAA
AAATGCTTGGCTCCGGCTTGGC
>Prunus_serrulata_var._pubescens_KJ649426
CACGTCGTTGCACCCCCACTACTCCCTMGGGATTGCGGGGTGCGGATGATGGCCTCCCGT
GCGCTCCGTCGCGCGGTTGGCATAAATACCAAGTCCTCGGCGACGCACGCCAYGACAATC
GGTGGTTGCGAAACCTCGGTTGCCCGTCGTGTGCGGTCGTCGCGCATCGGGGGCTCGAAA
AAATGCTTGGCTCCGGCTTGGC
>Astragalus_membranaceus_KJ999323
CATATCGTTGCCCGATGCCTATTGCAGTGTGATAGGAATTTTTAGGGCGAATGATGGCTT
CCCGTGAGCGTTGTTGCCTCGCGGCTGGTTGAAAATTGAGTCCTTGGTGGGGTGTGCCAT
GATAGATGGTGGTCGAGTTAGCACGAGACCCATCATGTGTACGCTCCCCATAATATGGCT
TCGATGACCCACATGCGTCTTTTGACTCTCATGACG
>Astragalus_membranaceus_KJ999322
CATATCGTTGCCCGATGCCTATTGCAGTGTGATAGGAATTTTTAGGGCGAATGATGGCTT
CCCGTGAGCGTTGTTGCCTCGCGGTTGGTTGAAAATTGAGTCCTTGGTGGGGTGTGCCAT
GATAGATGGTGGTCGAGTTAGCACGAGACCCATCATGTGTACGCTCCCCATAATATGGCT
TCGATGACCCACATGCGTCTTTTGACTCTCATGACG
>Astragalus_membranaceus_KJ999325
CATATCGTTGCCCGATGCCTATTGCAGTGTGATAGGAATTTTTAGGGCGAATGATGGCTT
CCCGTGAGCGTTGTTGCCTCGCGGTTGGTTGAAAATTGAGTCCTTGGTGGGGTGTGCCAT
GATAGATGGTGGTCGAGTTAGCACGAGACCCATCATGTGTACGCTCCCCATAATATGGCT
TCGATGACCCACATGCGTCTTTTGACTCTCATGACG
>Astragalus_membranaceus_KJ999324
CATATCGTTGCCCGATGCCTATTGCAGTGTGATAGGAATTTTTAGGGCGAATGATGGCTT
CCCGTGAGCGTTGTTGCCTCGCGGTTGGTTGAAAATTGAGTCCTTGGTGGGGTGTGCCAT
GATAGATGGTGGTCGAGTTAGCACGAGACCCATCATGTGTACGCTCCCCATAATATGGCT
TCGATGACCCACATGCGTCTTTTGACTCTCATGACG
>Astragalus_membranaceus_KJ999327
CATATCGTTGCCCGATGCCTATTGCAGTGTGATAGGAATTTTTAGGGCGAATGATGGCTT
CCCGTGAGCGTTGTTGCCTCGCGGTTGGTTGAAAATTGAGTCCTTGGTGGGGTGTGCCAT
GATAGATGGTGGTCGAGTTAGCACGAGACCCATCATGTGTACGCTCCCCATAATATGGCT
TCGATGACCCACATGCGTCTTTTGACTCTCATGACG
>Astragalus_membranaceus_KJ999326
CATATCGTTGCCCGATGCCTATTGCAGTGTGATAGGAATTTTTAGGGCGAATGATGGCTT
CCCGTGAGCGTTGTTGCCTCGCGGCTGGTTGAAAATTGAGTCCTTGGTGGGGTGTGCCAT
GATAGATGGTGGTCGAGTTAGCACGAGACCCATCATGTGTACGCTCCCCATAATATGGCT
TCGATGACCCACATGCGTCTTTTGACTCTCATGACG
>Astragalus_membranaceus_KJ999329
CATATCGTTGCCCGATGCCTATTGCAGTGTGATAGGAATTTTTAGGGCGAATGATGGCTT
CCCGTGAGCGTTGTTGCCTCGCGGTTGGTTGAAAATTGAGTCCTTGGTGGGGTGTGCCAT
GATAGATGGTGGTCGAGTTAGCACGAGACCCATCATGTGTACGCTCCCCATAATATGGCT
TCGATGACCCACATGCGTCTTTTGACTCTCATGACG
>Astragalus_membranaceus_KJ999328
CATATCGTTGCCCGATGCCTATTGCAGTGTGATAGGAATTTTTAGGGCGAATGATGGCTT
CCCGTGAGCGTTGTTGCCTCGCGGTTGGTTGAAAATTGAGTCCTTGGTGGGGTGTGCCAT
GATAGATGGTGGTCGAGTTAGCACGAGACCCATCATGTGTACGCTCCCCATAATATGGCT
TCGATGACCCACATGCGTCTTTTGACTCTCATGACG
>Prunus_serrulata_var._pubescens_KJ649428
CACGTCGTTGCACCCCCACTACTCCCTMGGGATTGCGGGGTGCGGATGATGGCCTCCCGT
GCGCTCCGTCGCGCGGTTGGCATAAATACCAAGTCCTCGGCGACGCACGCCAYGACAATC
GGTGGTTGCGAAACCTCGGTTGCCCGTCGTGTGCGGTCGTCGCGCATCGGGGGCTCGAAA
AAATGCTTGGCTCCGGCTTGGC
>Dioscorea_esculenta_var._spinosa_JQ260307
GACTTTTGTCTTAATGTATATGAATCGTTGAAGGAGCAATATCGAATATCTTGTTCGAGC
AAGAAGTTTGGTATTGCTCCCCCTTTCAATTTTTCCCGATAAATGATCAACTACAAAAGG
ATTTTTTTTTAGTGAACGTGTCACAGCGGATTACTCCTTTATTTTTTACATTTTTAAGAT
TGGCATTCTATGTTCAATATCTCGATCTAATAAGGTAAGAATAAATTTAAATACAATAAT
GATGAATGGAAAAAGAGAAAATCCT
>Lonicera_dasystyla_HM228544
GACCCGGTCTTGGTGTATACGAGTTTAAAAAATAAAAAAAGGAGCAATAATCCCCCTCTT
GTTTTATCAAGAGGGCACCATTGCTTCTTTTTTTATTTAACTTAACAGTTACCTATTTTC
TTTCAAGAAAAATAGTAAATCTTCTTATTTTTAGGGGCGGGTCCTGATTGTGTTTTGGGC
TTTCATTTTTTATTCTGTATGAAAAATCTTTATATCCTCTAAAATAAAAGTAAAATAAAA
GAAAAACTGTTGGAATTTTTTTGCTGACTTATCTATAATTGTACTTGAGAAAAAAGAAAG
AAAAATAATGAATGGCTTAACTAGGAACTAATAGGTAGGG
>Lonicera_dasystyla_HM228545
GACCCGGTCTTGGTGTATACGAGTTTAAAAAATAAAAAAAGGAGCAATAATCCCCCTCTT
GTTTTATCAAGAGGGCACCATTGCTTCTTTTTTTATTTAACTTAACAGTTACCTATTTTC
TTTCAAGAAAAATAGTAAATCTTCTTATTTTTAGGGGCGGGTCCTGATTGTGTTTTGGGC
TTTCATTTTTTATTCTGTATGAAAAATCTTTATATCCTCTAAAATAAAAGTAAAATAAAA
GAAAAACTGTTGGAATTTTTTTGCTGACTTATCTATAATTGTACTTGAGAAAAAAGAAAG
AAAAATAATGAATGGCTTAACTAGGAACTAATAGGTAGGG
>Astragalus_remotispicatus_KT997428
CATATCGTTGCCCGATGCCTATTGCAGTGCAATAGGAATTTCTAGGGCGAATGATGGCTT
CCCGTGAGCGTTGTTGCCTCGCGGTTGGTTGAAAATCGAGTCCTTGGTAGGGTGTGCCAT
GATAGATGGTGGTCGAGTTAGGACGATACCGATCATGTGCTTGCCCCCCAAGATATGGCC
TCTATGACCCACACGTGTCTTTGGACGCTCATGA
>Gentiana_atuntsiensis_KU512317
CGCATCGCGTCGCCCCCCCAACACCGTGCATGATATCATGCCGGTCGTCGGAGGGGCGGA
TATTGGCTTCCCGTGCTTCGGTGCGGCTGGCCTAAACGCAAGTCCCTTGCGACGGACACG
ACGACAAGTGGTGGTTGATTTTTCAACTAAGGTGCTGTCGCGCGTTGCCCCGTCGGATGA
GGAGACTTCCTTGACCCTAACGCAAGCGTCGTCACGACGTCTGCCACGACCG
>Gentiana_atuntsiensis_KU512318
CGCATCGCGTCGCCCCCCAACACCGTGCATGATATCATGCCGGTCGTCGGAGGGGCGGAT
ATTGGCTTCCCGTGCTTCGGTGCGGCTGGCCTAAACGCAAGTCCCTTGCGACGGACACGA
CGACAAGTGGTGGTTGATTTTTCAACTAAGGTGCTGTCGCGCGTTGCCCCGTCGGATGAG
GAGACTTCCTTGACCCTAACGCAAGCGTCGTCACGACGTCTGCCACGACCG
>Astragalus_remotispicatus_KT997427
CATATCGTTGCCCGATGCCTATTGCAGTGCAATAGGAATTTCTAGGGCGAATGATGGCTT
CCCGTGAGCGTTGTTGCCTCGCGGTTGGTTGAAAATCGAGTCCTTGGTAGGGTGTGCCAT
GATAGATGGTGGTCGAGTTAGGACGATACCGATCATGTGCTTGCCCCCCAAGATATGGCC
TCTATGACCCACACGTGTCTTTGGACGCTCATGA
>Angelica_valida_JX022939
CGCATCGTATTGCCCACAAACCACTCACACCTGAGAAGGTGTGCCGGTTTGGGGCGGAAA
TTGGCCTCCCGTACCTTGTCGTGCGGTTGGCGGAAAAACGAGTCTCCGGCGATGGACGTC
GCGACATCGGTGGTTGTAAAAGACCCTCTTGTCTTGTCGCGCGAATCCTCGTCATCTTAG
GGAGCTCCAGGACCCTTAGGCAGCACATACTCTGTGCGCTTCGACTG
>Arctium_lappa_GQ434510
CGCATCGCGTCGCCCCCGACCACGCCTCCCCAGTGGGGATGCGTGTCGTTTGGGGCGGAG
ACTGGTCTCCCGTGCCCATGGTGCGGTTGGCCTAAAAAGGAGTCCCCTTTGACGGACGCA
CGGCTAGTGGTGGTTGTCAAGGCCTTCGTATCGAGCCGTGCGGACGCAAGGGAAGCGCTC
TCCAATGACCCCAACGTGTCGTCTTGCAACGACGCTTCGACCG
>Saposhnikovia_divaricata_KMS0195A06I
CGCATCGTCTTTGCCCACAGACCACTCACACCTGAGAAGTTGTGTAGGTTTGGGGGCGGA
AACTAGCCTCCCGTACCTTGTCGTGCGGTTGGCGGAAAAACGAGTCTCCGGCGACGGATG
TCGCGACATCGGTGGTTGTAAAAGACCCTCTTCTCTTGTCGCGCGAATCCTCGTCATCTT
AGAGAGATCCAGGACCCTTAGGCAGCACACACTCTGTGCGCTTCGACTG
>Notopterygium_forbesii_KPS0153A04I
CGCATCGTGTTGCCCCTGACCACTCTCTCCTCGAGGAGATGAGCCGGGCTGGGGGCGGAT
ATTGGCCTCCCGTGCCTTGCGGCGCTGCTGGCCCAAAAGCGAGTCTCTGGCGACGGACGT
CGTGACATTTGTGGTTGTAAAAAGACCCTATTCTTTTGTCGCACGAATACCCGTCACCTA
AGCGAGCTCGATGACCCTTCTGCGCCACAAATCGTGTGCGCTCGACTG
>Alpinia_oxyphylla_KPS0038A03I
GCATCGTCGCCTTTGCTCCTTGCTCTGTTGGTGCCAAGCGCGGAAATTGGCCCCGTGTGC
CCTCGGGCACAGTCGGCTGAAGAGTGGGTAATCTCGGCAGTCGTCGGGCGCGATGGGTGT
TGGTCGCCCTGTGCGTGAACTGAGCGTCGTCCCCGTCGTGCTGGGATGAGTCCCAAAGAG
ACCCTGTGTGATTGCGGCGTCGCATGAAAGTGCCGTGTCCATCAGATTG
>Prunus_phaeosticta_KJ687117
GACTTTGGTCTTAGTATATACGAGGTCTTGAAAGTAAAGGGGCAATAATAAATTTCTTGT
TATATCAAGAGGTTTGGTATTGCTCCTTTACTATTTAGTTTTTTTTTAGTTAATTTACTA
CAAAAATTGATTAAAATATTAAAAGTTTCAGTTTATGTTGTATTTTATCTTACAAGTAAT
GGTAAATGGTGTAAATATTTGTAATAGTACAAGG
>Prunus_phaeosticta_KJ687116
GACTTTGGTCTTAGTATATACGAGGTCTTGAAAGTAAAGGGGCAATAATAAATTTCTTGT
TATATCAAGAGGTTTGGTATTGCTCCTTTACTATTTAGTTTTTTTTTAGTTAATTTACTA
CAAAAATTGATTAAAATATTAAAAGTTTCAGTTTATGTTGTATTTTATCTTACAAGTAAT
GGTAAATGGTGTAAATATTTGTAATAGTACAAGG
>Prunus_phaeosticta_KJ687115
GACTTTGGTCTTAGTATATACGAGGTCTTGAAAGTAAAGGGGCAATAATAAATTTCTTGT
TATATCAAGAGGTTTGGTATTGCTCCTTTACTATTTAGTTTTTTTTTAGTTAATTTACTA
CAAAAATTGATTAAAATATTAAAAGTTTCAGTTTATGTTGTATTTTATCTTACAAGTAAT
GGTAAATGGTGTAAATATTTGTAATAGTACAAGG
>Prunus_phaeosticta_KJ687114
GACTTTGGTCTTAGTATATACGAGGTCTTGAAAGTAAAGGGGCAATAATAAATTTCTTGT
TATATCAAGAGGTTTGGTATTGCTCCTTTACTATTTAGTTTTTTTTTAGTTAATTTACTA
CAAAAATTGATTAAAATATTAAAAGTTTCAGTTTATGTTGTATTTTATCTTACAAGTAAT
GGTAAATGGTGTAAATATTTGTAATAGTACAAGG
>Prunus_phaeosticta_KJ687113
GACTTTGGTCTTAGTATATACGAGGTCTTGAAAGTAAAGGGGCAATAATAAATTTCTTGT
TATATCAAGAGGTTTGGTATTGCTCCTTTACTATTTAGTTTTTTTTTAGTTAATTTACTA
CAAAAATTGATTAAAATATTAAAAGTTTCAGTTTATGTTGTATTTTATCTTACAAGTAAT
GGTAAATGGTGTAAATATTTGTAATAGTACAAGG
>Prunus_phaeosticta_KJ687112
GACTTTGGTCTTAGTATATACGAGGTCTTGAAAGTAAAGGGGCAATAATAAATTTCTTGT
TATATCAAGAGGTTTGGTATTGCTCCTTTACTATTTAGTTTTTTTTTAGTTAATTTACTA
CAAAAATTGATTAAAATATTAAAAGTTTCAGTTTATGTTGTATTTTATCTTACAAGTAAT
GGTAAATGGTGTAAATATTTGTAATAGTACAAGG
>Prunus_phaeosticta_KJ687111
GACTTTGGTCTTAGTATATACGAGGTCTTGAAAGTAAAGGGGCAATAATAAATTTCTTGT
TATATCAAGAGGTTTGGTATTGCTCCTTTACTATTTAGTTTTTTTTTAGTTAATTTACTA
CAAAAATTGATTAAAATATTAAAAGTTTCAGTTTATGTTGTATTTTATCTTACAAGTAAT
GGTAAATGGTGTAAATATTTGTAATAGTACAAGG
>Prunus_phaeosticta_KJ687110
GACTTTGGTCTTAGTATATACGAGGTCTTGAAAGTAAAGGGGCAATAATAAATTTCTTGT
TATATCAAGAGGTTTGGTATTGCTCCTTTACTATTTAGTTTTTTTTTAGTTAATTTACTA
CAAAAATTGATTAAAATATTAAAAGTTTCAGTTTATGTTGTATTTTATCTTACAAGTAAT
GGTAAATGGTGTAAATATTTGTAATAGTACAAGG
>Illicium_ternstroemioides_KP689727
CGCTTTGCGTCGCTCCCCCCCACCTCCTTGCCCATACGGGCTCTGTGGTGTTAAGGGGAA
GCGGAGATTGGCTGCCCGTGCCATGGTTGCGTGGCCAGCCGAAAAGTGGGCCTCTGGCGT
GTTGCGACACGACGAGTGGTGGTCAAATACCCTTCTCATCGCATGGGACGTCGAGTCGCT
TTGCTAGTGGCACATGAACTCTTGGAGCCGTTTCGCGGCAACCTGCA
>Aconitum_barbatum_var._puberulum_JN043753
GATTTAGGTCTTGGTGCATGCCTGGCTTAGTGTATATGAGTCATTGAAGTTGCAGGAGTA
ATACCCTATTTCTTGTTCTGTTAAGAGGCTGGGTATTGCTCCTGCATTTTGTTTGTATTA
AGTAAAAAATTTACTTTAACAGATTGGTGTTGGTTTGGTGAATTCTAGATTATAATACTA
TTATGATTATATCATATGATTATGTTCCTCAAATTTTTTTTTTTATTTGATAAAGCAGAG
GG
>Aconitum_barbatum_var._puberulum_JN043754
GATTTAGGTCTTGGTGCATGCCTGGCTTAGTGTATATGAGTCATTGAAGTTGCAGGAGTA
ATACCCTATTTCTTGTTCTGTTAAGAGGCTGGGTATTGCTCCTGCATTTTGTTTGTATTA
AGTAAAAAATTTACTTTAACAGATTGGTGTTGGTTTGGTGAATTCTAGATTATAATACTA
TTATGATTATATCATATGATTATGTTCCTCAAATTTTTTTTTTTATTTGATAAAGCAGAG
GG
>Aconitum_barbatum_var._puberulum_JN043755
GATTTAGGTCTTGGTGCATGCCTGGCTTAGTGTATATGAGTCATTGAAGTTGCAGGAGTA
ATACCCTATTTCTTGTTCTGTTAAGAGGCTGGGTATTGCTCCTGCATTTTGTTTGTATTA
AGTAAAAAATTTACTTTAACAGATTGGTGTTGGTTTGGTGAATTCTAGATTATAATACTA
TTATGATTATATCATATGATTATGTTCCTCAAATTTTTTTTTTTATTTGATAAAGCAAAG
GG
>Dioscorea_nitens_JQ260314
GACTTTTGTCTTAATGTATATGAATCGTTGAAGGAGCAATATCGAATATCTTGTTCGAGC
AAGAACTTTGGTATTGCTCCCCTTTTCAATTTTTCCCGATAAATGATCAACTACAAAAGG
ATTTTTTTTTAGTGAACGTGTCACAGCGGATTACTCCTTTATTTTTTACATTTTGAAGAT
TGGCATTCTATGTTCAATATCTCGATCTAATAAGGTAAGAATAAATTTAAATACAATAAT
GATGAATGGAAAAAGAGAAAATCCT
>Dioscorea_nitens_JQ260315
GACTTTTGTCTTAATGTATATGAATCGTTGAAGGAGCAATATCGAATATCTTGTTCGAGC
AAGAACTTTGGTATTTTGGTATTGCTCCCCTTTTCAATTTTTCCCGATAAATGATCAACT
ACAAAAGGATTTTTTTTTAGTGAACGTGTCACAGCGGATTACTCCTTTATTTTTTACATT
TTGAAGATTGGCATTCTATGTTCAATATCTCGATCTAATAAGGTAAGAATAAATTTAAAT
ACAATAATGATGAATGGAAAAAGAGAAAATCCT
>Illicium_ternstroemioides_KP689728
CGCTCTGCGTCGCTCCCCCACCTCCTTGCCCATACGGGCTCTGTGGTGTTAAGGGGAAGC
GGAGATTGGCTGCCCGTGCCATGGTTGCGTGGCCAGCCGAAAAGTGGGCCTCTGGCGTGT
TGCGACACGACGAGTGGTGGTCAAATACCCTTCTCATCGCATGGGACGTCGAGTCGCTTT
GCTAGTGGCCACATGAACTCTTGGAGCCGTTTCGCGGCAACCTGCA
>Lithospermum_peruvianum_FJ763216
CGCATCTCGTCACCCATCCCCAATTCTCGTGGATGTGGTGGATTGTGACCTCCTGTGCCT
TGAGGTGCAGTTGGTCGAAATTCGAGTTCGGAGTCAAGGACTTCACGACAAGTGGTGGTT
GGACGACCAACTCGCGTCATGTCGTGTGCCAAACCTTCGTGGCTCTCAAGACCCTAAGGC
ACGTGCTACCACACTCGTGCTACGGCAG
>Lithospermum_peruvianum_FJ763217
CGCATCTCGTCACCCATCCCCAATTCTCGTGGATGTGGTGGATTGTGACCTCCTGTGCCT
TGAGGTGCAGTTGGTCGAAATTCGAGTTCGGAGTCAAGGACTTCACGACAAGTGGTGGTT
GGACGACCAACTCGCGTCATGTCGTGTGCCAAACCTTCGTGGCTCTCAAGACCCTAAGGC
ACGTGCTACCACACTCGTGCTACGGCAG
>Senna_obtusifolia_KX675057
CGCATCGTAGCCCCAAGCCACGTCCACCCCCCGATTGATCAGGGGCGACGAGGTGCTTGG
GGGGAATTTGGCCTCCCGTGATCCGTGCATTGCGGATGGCCGAAAAAGGAGCCTGTGCGG
GGCAATCGCCACGTTCCACGGTGGATGAGCAGATGCCTCGAGACCGACCTTGTGTTGGTT
GTCCCTACGGATGGGCTGTCAGACCCTTTGGGAGCGACGAAGCTTTCCCGAAG
>Plantago_asiatica_KX675051
CGCATCGCGTCGCCCCCTACACCAATTTGGTGAGGGGGCGGATAATGGCATCCCGTTAGC
TCGGTTTGCCCAAAAAGGATCCCTCATCGATGGATGTCACAACCAGTGGTGGTTGAAAGA
TCATTGGTGCCGTTGTGCTTCACTCCGTCGCATGCTTGGGCATCGTTACAAAACAATGGT
GCTAACGCGCCTTCGACCG
>Lonicera_xylosteum_KU673275
GACCCGGTCTTAGTGTATACGAGTTTTAAAAAATAAAAAAGAAGCAATAATCCCCCTCTT
GTTTTATCAAGAGGGCACCATTGCTTCTTTTTTATTTAACAGTTACCTATTTTCTTTCAA
GAAAAATAGTCAATCTTCTTATTTTTAGGGGTGGGTCATGATTGTGTTTTGGGCTTTCAT
TTTTTATTCTGTATGAAAAATCTTTATATCCTCTAAAATAAAAATAAAAGAAAAACTGTT
GGAATTTTTTTGCTGACTTCTCTATAATTGTACTTGAGAAAAAAGAAAGAAAAATCATGA
ATGGCTGAACTAGGAACTAATAGGTAGGGG
>Aconitum_carmichaelii_KPS0179A05I
CACACAGCGTCGCACCCCGTCAACCACGTTGTCGGGGAGCGGAGATTGGCCCCCCGGGCC
CCTGCGGGCACGGTCGGCACAAATGTTTGTCCCCGGCGGCGAGCGTCGCGGTCAGTGGTG
GTTGTATTTCTCATCCTCCAAAGACATCAAGACGCGTCGTCCTCGTTGCACGTTGGGACA
CATCGACCCCAAGGAGCCGCTTCGCGCGGCATTCACCCTG
>Angelica_pseudoselinum_JX022932
CGCATCGTATTGCCCACAAACCACTCACACCTGAGAAGGTGTGCCGGTTTGGGGCGGAAA
TTGGCCTCCCGTACCTTGTCGTGCGGTTGGCGGAAAAACGAGTCTCCGGCGATGGACGTC
GCGACATCGGTGGTTGTAAAAGACCCTCTTGTCTTGTCGCGCGAATCCTCGTCATCTTAG
CGAGCTCCAGGACCCTTAGGCAGCACATACTCTGTGCGCTTCGACTG
>Angelica_pseudoselinum_JX022933
CGCATCGTATTGCCCACAAACCACTCACACCTGAGAAGGTGTGCCGGTTTGGGGCGGAAA
TTGGCCTCCCGTACCTTGTCGTGCGGTTGGCGGAAAAACGAGTCTCCGGCGATGGACGTC
GCGACATCGGTGGTTGTAAAAGACCCTCTTGTCTTGTCGCGCGAATCCTCGTCATCTTAG
CGAGCTCCAGGACCCTTAGGCAGCACATACTCTGTGCGCTTCGACTG
>Angelica_pseudoselinum_JX022931
CGCATCGTATTGCCCACAAACCACTCACACCTGAGAAGGTGTGCCGGTTTGGGGCGGAAA
TTGGCCTCCCGTACCTTGTCGTGCGGTTGGCGGAAAAACGAGTCTCCGGCGATGGACGTC
GCGACATCGGTGGTTGTAAAAGACCCTCTTGTCTTGTCGCGCGAATCCTCGTCATCTTAG
CGAGCTCCAGGACCCTTAGGCAGCACATACTCTGTGCGCTTCGACTG
>Astragalus_membranaceus_var._mongholicus_KMS0030A02P
ATAATTTCCCTCTAGACCTAGCTGCGGTTGAGGCTCCATCTATAAATGGATAATATTTTG
GTTGTAAAGAAGGATACGAGTTTTTGAAAGTATAAGGGGTAGTAATATCAACACTGTTGA
TATTACTCCCCTTTTACTTTTATTTGAGTAGTCTTTTTGATCTTTTTGTAACTTCGAGTA
AATTCCGTTTAATTTAATAATTAAAATAAAATAATTAAGAAAAAAAAAAGAAATGAATGT
TTTTTTTATCGTATTTTTTTTAGATTAGATTTTAGAATATTCGTAAGAACTTAGAAGAAA
ATAAATGATAATGAAAAAAAGTCTAAAAAAATTTATACATAGTATTAATAAGGGCGGATG
TAGCCAAGTGGATCAAGGCAGT
>Prunus_mira_JF978110
CACGTCGTTGCCCCCCCCATCTACTCCTTCGGGATTGCGGGGGGGCGGATGATGGCCTCC
CGTGCGCCTAGCCGCGCGGTTGGCATAAATACCAAGTCCTCGGCGACACACGCCACGACA
ATCGGTGGTTGCGAAACCTCGGTTGCCCGTCGTGTGCGTTCGTCGCGCATCGAGGGCTCG
AAAAAATGCTCGGCTTTGGCTCGGCTTTCAACG
>Prunus_mira_JF978111
CACGTCGTTGCCCCCCCCATCTACTCCTTCGGGATTGCGGGGGGGCGGATGATGGCCTCC
CGTGCGCCTAGCCGCGCGGTTGGCATAAATACCAAGTCCTCGGCGACACACGCCACGACA
ATCGGTGGTTGCGAAACCTCGGTTGCCCGTCGTGTGCGTTCGTCGCGCATCGAGGGCTCG
AAAAAATGCTCGGCTTTGGCTCGGCTTTCAACG
>Prunus_mira_JF978112
CACGTCGTTGCCCCCCCCTCTACTCCTTCGGGATTGGGGGGGGGCGGATGATGGCCTCCC
GTGCGCCTAGCCGCGCGGTTGGCATAAATACCAAGTCCTCGGCGACACACGCCACGACAA
TCGGTGGTTGCGAAACCTCGGTTGCCCGTCGTGTGCGTTCGTCGCGCATCGAGGGCTCGA
AAAAATGCTCGGCTTTGGCTCGGCTTTCAACG
>Prunus_mira_JF978113
CACGTCGTTGCCCCCCCCNTNTNCTCCTTCGGGATTGCGGGGGGGGCGGATGATGGCCTC
CCGTGCGCCTAGCCGCGCGGTTGGCATAAATACCAAGTCCTCGGCGACACACGCCACGAC
AATCGGTGGTTGCGAAACCTCGGTTGCCCGTCGTGTGCGTTCGTCGCGCATCGAGGGCTC
GAAAAAATGCTCGGCTTTGGCTCGGCTTTCAACG
>Prunus_mira_JF978114
CACGTCGTTGCCCCCCCCATCTACTCCTTCGGGATTGCGGGGGGGGCGGATGATGGCCTC
CCGTGCGCCTAGCCGCGCGGTTGGCATAAATACCAAGTCCTCGGCGACACACGCCACGAC
AATCGGTGGTTGCGAAACCTCGGTTGCCCGTCGTGTGCGTTCGTCGCGCATCGAGGGCTC
GAAAAAATGCTCGGCTTTGGCTCGGCTTTCAACG
>Astragalus_scaberrimus_HM142303
CATATCGTTGCCCAATGCCTATTGCAGTGCAATAGGAATTTCTAGGGCGAATGATGGCTT
CCCGTGAGCGTTGTTGCCTCGCGGTTGGTTGAAAATCGAGTCCTTGGTAGGGTGTGCCAT
GGTAGATGGTGGTCGAGTTAGAACGATACCGATCATGTGCATGCTCCCCAAAATATGGCC
TCTATGACCCACACGCGTCTTTTGACGCTCATGA
>Curcuma_amada_KC441317
TGTATCTGAATTGTTAAAGAAATGTAGCAATACCCTGAAATAACAATACCCCATATCTCG
CTTAAGCGAGATATGGGGTATTGTTATTTTGTTTGATGTAATGTAATAGTATTTTCATTT
TTTGCGTATAGCATACATATTTATTTATATTGTATAACATATTTAGATATTTAGATTGTA
TATATGTATATTAAATACAAATACATAAGTATATAAGTATATAAAGTATAAGAAATGAAC
TTAACGACGAGATTTATTATCGTTTCTTGCATGTCTCGTAAAAGACAGAGTAGGTGCAAA
TTCTCCCAATTTGTGACCCACCATACGATCCGTTATATAAATAGGTAAATGTTCCTTTCC
ATTATGAATAGCGATTGTATGGCCAATCATTGTGGGTATAATGGTAGATGCCCGAGACCA
AGTTACTATTATTTCTTTCTCTTCCCTCGTGTTGAGTTTTTCAATTTTTGCCGATAAATG
ATTAGCTACAAAAGGGTTTTTTTTTAGTGAACGTGTCATGTCACAGTGTATTACTCCTTT
TTTTTTACATTTTTTATTTTAAAGATTGGCATTCTATGTCCAATATCTCGATCTAAGTTA
A
>Juncus_effusus_KMS0120A01I
GTTGCCCACTAGCGCTCCTTGCCCATCTTTTACGTGGCGGGATGCGGAGCATGGCCATCC
TTGCCCTCGGGCTCGGCGGGCCGAAGCATGTGGCTTGCCGATTGGGGCCGGCAGTGGCGA
GTGGTGGATTGCTCACGCGAGCCGTACGTCGCCCGTCGTGCCCCCGAGCGGGAAGCCTCG
TGTCACCCCGGACGCACGGATGCCGAACGGCATCCTCGGACCA
>Asparagus_trichophyllus_GQ434914
GACTTTAGTCTTAATGTAGTAAGAATCGTTGAAGGAGCCATGCCCAATATCTTGTTTTCG
TAAGATATTGGGTATAGCTCCCTCCCCCGCCAATGAATGATAAGTATCTATTTTTTTTTT
ATTCCAAATTAACGACGAGATTTATTATCGTTTCTCGCATGTCTCGCGAAAGTCAGAGTA
GGCGCGAATTCTCCCAATTTGTGACCTACCATACGATCCGTTATATAAATAGGTAAATGT
TCCTTTCCATTATGAATAGCGATTGTATGGCCAATCATTTTGGGTATAATGGTAGATGCC
CGAGACCAAGTTATTATTATTTCTTTCTCCTCCCTCATGTTGAGTTTTTCAATTTTTCTC
GATAAATGATTAGCTACAAAAGGATTTTTTTTTAGTGAACGTGTCACAGCTGATTACTCC
TTTTTTTACATTTTAAAGATTGGCATTCTATGTCCAATAGAATATCTCGATCTAAGTATG
AAGGTAAGAATAAATACAATAATGATGAATGGAAAAAAGAGAAAATTCTTTAGCTAGATA
AGGG
>Asparagus_trichophyllus_GQ434913
GACTTTAGTCTTAATGTAGTAAGAATCGTTGAAGGAGCCATGCCCAATATCTTGTTTTCG
TAAGATATTGGGTATAGCTCCCTCCCCCGCCAATGAATGATAAGTATCTATTTTTTTTTT
ATTCCAAATTAACGACGAGATTTATTATCGTTTCTCGCATGTCTCGCGAAAGTCAGAGTA
GGCGCGAATTCTCCCAATTTGTGACCTACCATACGATCCGTTATATAAATAGGTAAATGT
TCCTTTCCATTATGAATAGCGATTGTATGGCCAATCATTTTGGGTATAATGGTAGATGCC
CGAGACCAAGTTATTATTATTTCTTTCTCCTCCCTCATGTTGAGTTTTTCAATTTTTCTC
GATAAATGATTAGCTACAAAAGGATTTTTTTTTAGTGAACGTGTCACAGCTGATTACTCC
TTTTTTTACATTTTAAAGATTGGCATTCTATGTCCAATAGAATATCTCGATCTAAGTATG
AAGGTAAGAATAAATACAATAATGATGAATGGAAAAAAGAGAAAATTCTTTAGCTAGATA
AGGG
>Prunus_armeniaca_var._ansu_KX675006
CACGTCGTTGCCCCCCCATCTACTCCTTCGGGATTGCGGGGGGCGGATGATGGCCTCCCG
TGCGCCTCGTCGCGCGGTTGGCATAAATGCCAAGTCCTCGGCGACGCACGCCACGACAAT
CGGTGGTTGCGAAACCTCGGTTGCCCGTCGTGTGCGGTCGTCGCGCATCGAGGGCTCGAA
AAAATTGCCGGGCTCCGGCTCGGCTTTCAACG
>Prunus_armeniaca_var._ansu_KX675007
CACGTCGTTGCCCCCCCATCTACTCCTTCGGGATTGCGGGGGGCGGATGATGGCCTCCCG
TGCGCCTCGTCGCGCGGTTGGCATAAATGCCAAGTCCTCGGCGACGCACGCCACGACAAT
CGGTGGTTGCGAAACCTCGGTTGCCCGTCGTGTGCGGTCGTCGCGCATCGAGGGCTCGAA
AAAATTGCCGGGCTCCGGCTCGGCTTTCAACG
>Prunus_armeniaca_var._ansu_KX675008
CACGTCGTTGCCCCCCCATCTACTCCTTCGGGATTGCGGGGGGCGGATGATGGCCTCCCG
TGCGCCTCGTCGCGCGGTTGGCATAAATGCCAAGTCCTCGGCGACGCACGCCACGACAAT
CGGTGGTTGCGAAACCTCGGTTGCCCGTCGTGTGCGGTCGTCGCGCATCGAGGGCTCGAA
AAAATTGCCGGGCTCCGGCTCGGCTTTCAACG
>Asparagus_falcatus_KR735481
GACTTTAGTCTTAATGTAGTAAGAATCGTTGAAGGAGCCATACCCAATATCTTGTTTTCG
TAAGATATTGGGTATAGCTCCCTCCCCCGCCAATGAATGATAAGTATCTATTTTTTTTTT
TATTCCAAATTAACGACGAGATTTATTATCATTTCTCGCATGTCTCGCGAAAGTCAGAGT
AGGCGCGAATTCTCCCAATTTGTGACCTACCATACGATCCGTTATATAAATAGGTAAATG
TTCCTTTCCATTATGAATAGCGATTGTATGGCCAATCATTTTGGGTATAATGGTAGATGC
CCGAGACCAAGTTACTATTATTTCTTTCTCCTCCCTCATGTTGAGTTTTTCAATTTTTCT
CGATAAATGATTAGCTACAAAAGGATTTTTTTTTAGTGAACGTGTCACAGCTGATTACTC
CTTTTTTTACATTTTAAAGATTGGCATTCTATGTCCAATAGAATATCTCGATCTAAGTAT
GAAGGTAAGAATAAATACAATAATGATGAATGGAAAAAAGAGAAAATTCTTTAGCTAGAT
AAGGG
>Salvia_plebeia_KC473255
CGCATCGCGTCGCCCCCCTCCCCACGTAAAGCGTGGGTTGTGGGGGCGGAAATTGGCCTC
CCGTGTGCCTCAGTGCGCGGCTGGCCCAAATGTGATCCCTCGGCGACTCATGTCGCGACA
AGTGGTGGTTGAACAACTCACTTTCGTGTCGTGCTTCTGTGTCGCTAGTATGGGCATCCA
TCAATGACCCAATGGTGTTGGCGCCACACGGTGCCCCACCTTCGACCG
>Salvia_aucheri_var._canescens_KJ584193
CGCATCGCGTCGCCCCCCCGCCCCCCGTGCGCACAGCGCCCGGTGTGGGGGGAGGGGCGG
ATATTGGCCTCCCGTGCTCCTCGGCGTGCGGCTGGCCCAAATGCGATCCCTCGGCGACTC
ATGTCACGACAAGTGGTGGTTGAACAACTCAATCTCGCGCGCCGTCGTGCCACTGCGTCG
TCCGCTTGGGCATCCATCAACGACCCAACGGTGCCGGTGCCTCACAGCACGCACCTCGAC
CG
>Ephedra_sinica_KX675044
CAAACCACAATTCGCCCCCCGGCTCATGTCGTCGGGGGGACGGCCTTGACCGTCCGGTCC
GCCTCGGCGGTGCGGTCGGTTGAAATACAAAAGGGGACCTTCGCATGCTCTCCGACGGTG
GGAGGTTGCGCATCGCGGCCCGCTTCCCGGGAGGGGTCGCATCCGGCACCGACCGTGCGG
GAGATGCTGCGCGAGGTTTCCCGATCGGAAAAGGACTTCATCGAAGGCGGGAGTTATTCC
CGTCACAGACG
>Ephedra_sinica_KX675045
CAAACCACAATTCGCCCCCCGGCTCATGTCGTCGGGGGGACGGCCTTGACCGTCCGGTCC
GCCTCGGCGGTGCGGTCGGTTGAAATACAAAAGGGGACCTTCGCATGCTCTCCGACGGTG
GGAGGTTGCGCATCGCGGCCCGCTTCCCGGGAGGGGTCGCATCCGGCACCGACCGTGCGG
GAGATGCTGCGCGAGGTTTCCCGATCGGAAAAGGACTTCATCGAAGGCGGGAGTTATTCC
CGTCACAGACG
>Alpinia_platychilus_JN043867
GACTTTTGTCTTAGTGTATCTGAATTGTTAAAAAAATGTAGCAATACCCTGAAATAACAA
TACCCCATATCTCGCTTAAGTCTCGCTTAAGCGAGATATGGGGTATTGTTATTTTGTTTG
ATGTAATAGAATAGTATTTTCATTTTTTTGCGTGTAGCATACATATTTATTTATATTGTA
TAACATATTTAGATTGTATATATGTATATTAAATACAAATACATAAGTATATAAAGTATA
AGAAATGAACTTAACGACGAGATTTATTATCGTTTCTCGCATGTATCGTAAAAGACAGAG
TAGGTGCAAATTCTCCCAATTTGTGACCCACCATACGATCCGTTATATAAATAGGTAAAT
GTTCCTTTCCATTATGAATAGCGATTGTATGGCCAATCATTGTGGGTATAATGGTAGATG
CCCGAGACCAAGTTACTATTATTTCTTTCTCTTCCCTCGTGTTGAGTTTTTCCATTTTTG
CCGATAAATGATTAGCTACAAAAGGGTTTTTTTTTAGTGAACGTGTCATGTCACAGTGTA
TTACTCCTTTTTTTTTTTTACATTTTTTATTTTAAAGATTGGCATTCTATGTCCAATATC
TTGAATATCTCGATCTAAGTTAAGTATAGAGGTCAGAATAAATACAATAATGATGAATGG
AAAAAAGAGAAAATCCTTTAGCTAGAAAAGGG
>Ephedra_sinica_KX675043
CAAACCACAATTCGCCCCCCGGCTCATGTCGTCGGGGGGACGGCCTTGACCGTCCGGTCC
GCCTCGGCGGTGCGGTCGGTTGAAATACAAAAGGGGACCTTCGCATGCTCTCCGACGGTG
GGAGGTTGCGCATCGCGGCCCGCTTCCCGGGAGGGGTCGCATCCGGCACCGACCGTGCGG
GAGATGCTGCGCGAGGTTTCCCGATCGGAAAAGGACTTCATCGAAGGCGGGAGTTATTCC
CGTCACAGACG
>Alpinia_platychilus_JN043869
GACTTTTGTCTTAGTGTATCTGAATTGTTAAAAAAATGTAGCAATACCCTGAAATAACAA
TACCCCATATCTCGCTTAAGTCTCGCTTAAGCGAGATATGGGGTATTGTTATTTTGTTTG
ATGTAATAGAATAGTATTTTCATTTTTTTGCGTGTAGCATACATATTTATTTATATTGTA
TAACATATTTAGATTGTATATATGTATATTAAATACAAATACATAAGTATATAAAGTATA
AGAAATGAACTTAACGACGAGATTTATTATCGTTTCTCGCATGTATCGTAAAAGACAGAG
TAGGTGCAAATTCTCCCAATTTGTGACCCACCATACGATCCGTTATATAAATAGGTAAAT
GTTCCTTTCCATTATGAATAGCGATTGTATGGCCAATCATTGTGGGTATAATGGTAGATG
CCCGAGACCAAGTTACTATTATTTCTTTCTCTTCCCTCGTGTTGAGTTTTTCCATTTTTG
CCGATAAATGATTAGCTACAAAAGGGTTTTTTTTTAGTGAACGTGTCATGTCACAGTGTA
TTACTCCTTTTTTTTTTTTACATTTTTTATTTTAAAGATTGGCATTCTATGTCCAATATC
TTGAATATCTCGATCTAAGTTAAGTATAGAGGTCAGAATAAATACAATAATGATGAATGG
AAAAAAGAGAAAATCCTTTAGCTAGAAAAGGG
>Alpinia_platychilus_JN043868
GACTTTTGTCTTAGTGTATCTGAATTGTTAAAAAAATGTAGCAATACCCTGAAATAACAA
TACCCCATATCTCGCTTAAGCGAGATATGGGGTATTGTTATTTTGTTTGATGTAATAGAA
TAGTATTTTCATTTTTTTGCGTGTAGCATACATATTTATGTATATTGTATAACATATTTA
GATTGTATATATGTTTTAGATTGTATATATGTATATTAAATACAAATACATAAGTATATA
AAGTATAAGAAATGAACTTAACGACGAGATTTATTATCGTTTCTCGCATGTATCGTAAAA
GACAGAGTAGGTGCAAATTCTCCCAATTTGTGACCCACCATACGATCCGTTATATAAATA
GGTAAATGTTCCTTTCCATTATGAATAGCGATTGTATGGCCAATCATTGTGGGTATAATG
GTAGATGCCCGAGACCAAGTTACTATTATTTCTTTCTCTTCCCTCGTGTTGAGTTTTTCC
ATTTTTGCCGATAAATGATTAGCTACAAAAGGGTTTTTTTTTAGTGAACGTGTCATGTCA
CAGTGTATTACTCCTTTTTTTTTTTTACATTTTTTATTTTAAAGATTGGCATTCTATGTC
CAATATCTTGAATATCTCGATCTAAGTTAAGTATAGAGGTCAGAATAAATACAATAATGA
TGAATGGAAAAAAGAGAAAATCCTTTAGCTAGAAAAGGG
>Salvia_dolomitica_DQ667322
CGCATCGCGTCGCCCCCCATCCATGCGCACAGCGCCGGTTGCGGGGGCGGATACTGGCCT
CCCGTACGCCCCGGCGTGCGGCTGGCCCAAATACGATCCCTCGGCGACTCATGTCACGAC
AAGTGGTGGTTGAACTCTCAATCTCTTGCGCCGTCGTGCCACTGCGTCGTCCGCATGGGC
ATCCATCAACGACCCAACGGTGCTGGTGCCTCACGGCGCCACACCTTCGACCG
>Epimedium_pubescens_GQ434793
CGCACAGCGTCGCTCCCACCATGATGCCTTTGTTCTGTTATCAGGCAACTGCAACGTGGC
TTGGGAAGCGGATATTGGCCCCCCGTACCTTTGTAGGCGCGGCCGGCCTAAAATTCGGCC
CTCGGCGACGAGCGTCACGATCAGTGGTGGTTGAATAACCCCTTTGTCATAGACCGGTAT
CGTGTTGTTTCGTCGTCTATTTGGGCCATATGGACCCTTGCGTGTCGTATAAACGACATT
CACTCTG
>Lonicera_japonica_KPS0135A01I
CGCATCGCGTCGCCCCCCCGCCCCGCCTCCCACAGGGTCGCGAGCGGCGGGGGGCGCGGA
[truncated: 1,464,699 more chars]
