# Supplementary material for: BOKP: A DNA Barcode Reference Library for Monitoring Herbal Drugs in the Korean Pharmacopeia
Source: Front Pharmacol. 2017 Dec 19;8:931. doi: 10.3389/fphar.2017.00931 (PMC5742532; doi:10.3389/fphar.2017.00931)
Supplement: Data Sheet 1 — The program codes for identification engine KP_IDE. [file DataSheet1.ZIP › KP_IDE_20170529/Example/query.fasta]

>Query
CGCATCATCTTTGCCCACAACCACTCACTCCTCGTGGAGCTGTACTGGTA
TGGGGGCGGAAATTGGCCTCCCGTGCCTTGTTGTGCGGTTGGCGCAAAAG
TGAGTCTCCGGCGACGGACGTCGTGACATTGGTGGTTGTAAAATACCCTC
ATGTCTTGTCGCGCGAATCCGCGTCATCTTAGTGAGCTCAAGGACCCTTA
GGCGGCACACACTTTGTGCACTTCGAATG
