# Supplementary material for: BOKP: A DNA Barcode Reference Library for Monitoring Herbal Drugs in the Korean Pharmacopeia
Source: Front Pharmacol. 2017 Dec 19;8:931. doi: 10.3389/fphar.2017.00931 (PMC5742532; doi:10.3389/fphar.2017.00931)
Supplement: Data Sheet 1 — The program codes for identification engine KP_IDE. [file DataSheet1.ZIP › KP_IDE_20170529/Example/tmp_out/s1.identificationResult.txt]

--------------------------------------------------------------------------------
Your query sequence is:

>RFDG
CGCATCATCTTTGCCCACAACCACTCACTCCTCGTGGAGCTGTACTGGTATGGGGGCGGAAATTGGCCTCCCGTGCCTTG
TTGTGCGGTTGGCGCAAAAGTGAGTCTCCGGCGACGGACGTCGTGACATTGGTGGTTGTAAAATACCCTCATGTCTTGTC
GCGCGAATCCGCGTCATCTTAGTGAGCTCAAGGACCCTTAGGCGGCACACACTTTGTGCACTTCGAATG

--------------------------------------------------------------------------------
The submitted sequence has been matched to:
	Angelica sinensis

--------------------------------------------------------------------------------
TOP 20 Matches:

Sujct id	Accession	Species	Identity	Max score	E value
Angelica_sinensis_KF725039	KF725039	Angelica sinensis	100.0	454.0	e-129
Angelica_sinensis_GQ434694	GQ434694	Angelica sinensis	100.0	454.0	e-129
Angelica_sinensis_JX022936	JX022936	Angelica sinensis	100.0	454.0	e-129
Angelica_sinensis_KC295071	KC295071	Angelica sinensis	100.0	454.0	e-129
Angelica_sinensis_FJ204235	FJ204235	Angelica sinensis	100.0	448.0	e-127
Angelica_sinensis_KC295064	KC295064	Angelica sinensis	99.1	442.0	e-125
Ligusticum_jeholense_KC295058	KC295058	Ligusticum jeholense	91.2	281.0	4e-77
Ligusticum_jeholense_KC295057	KC295057	Ligusticum jeholense	91.2	281.0	4e-77
Ligusticum_jeholense_KC295054	KC295054	Ligusticum jeholense	91.2	281.0	4e-77
Ligusticum_jeholense_KC295052	KC295052	Ligusticum jeholense	91.2	281.0	4e-77
Ligusticum_jeholense_KF725070	KF725070	Ligusticum jeholense	91.2	281.0	4e-77
Ligusticum_sinense_KMS0054A01I	KMS0054A01I	Ligusticum sinense	91.2	281.0	4e-77
Ligusticum_jeholense_GQ434699	GQ434699	Ligusticum jeholense	91.2	281.0	4e-77
Ligusticum_jeholense_KC295085	KC295085	Ligusticum jeholense	91.2	281.0	4e-77
Ligusticum_sinense_KPS0054A03I	KPS0054A03I	Ligusticum sinense	91.2	281.0	4e-77
Ligusticum_jeholense_KF725068	KF725068	Ligusticum jeholense	91.2	281.0	4e-77
Ligusticum_jeholense_KF725069	KF725069	Ligusticum jeholense	91.2	281.0	4e-77
Ligusticum_sinense_KPS0054A01I	KPS0054A01I	Ligusticum sinense	91.2	281.0	4e-77
Ligusticum_sinense_KPS0054A02I	KPS0054A02I	Ligusticum sinense	90.7	274.0	1e-74
Angelica_apaensis_JX022898	JX022898	Angelica apaensis	91.0	224.0	9e-60

--------------------------------------------------------------------------------
A neighbor-joining tree is provided:

             _______________________________ Angelica_apaensis_JX022898
            |
   _________|            , Angelica_sinensis_KC295064
  |         |            |
  |         |            |  , Query
  |         |____________| ,|
  |                      | |, Angelica_sinensis_KF725039
  |                      | ||
  |                      | |, Angelica_sinensis_GQ434694
 ,|                      |_||
 ||                        |, Angelica_sinensis_JX022936
 ||                        ||
 ||                        || Angelica_sinensis_KC295071
 ||                        |
 ||                        | Angelica_sinensis_FJ204235
 ||
 ||, Ligusticum_sinense_KMS0054A01I
 |||
_| , Ligusticum_jeholense_GQ434699
 | |
 | , Ligusticum_sinense_KPS0054A03I
 | |
 | | Ligusticum_sinense_KPS0054A01I
 |
 | Ligusticum_jeholense_KF725070
 |
 , Ligusticum_jeholense_KC295058
 |
 , Ligusticum_jeholense_KC295057
 |
 , Ligusticum_jeholense_KC295054
 |
 , Ligusticum_jeholense_KC295052
 |
 , Ligusticum_jeholense_KC295085
 |
 , Ligusticum_jeholense_KF725068
 |
 , Ligusticum_jeholense_KF725069
 |
 | Ligusticum_sinense_KPS0054A02I

--------------------------------------------------------------------------------
Top 20 significant alignments:

>Angelica_sinensis_KF725039 
          Length = 229

 Score =  454 bits (229), Expect = e-129
 Identities = 229/229 (100%)
 Strand = Plus / Plus

                                                                       
Query: 1   cgcatcatctttgcccacaaccactcactcctcgtggagctgtactggtatgggggcgga 60
           ||||||||||||||||||||||||||||||||||||||||||||||||||||||||||||
Sbjct: 1   cgcatcatctttgcccacaaccactcactcctcgtggagctgtactggtatgggggcgga 60

                                                                       
Query: 61  aattggcctcccgtgccttgttgtgcggttggcgcaaaagtgagtctccggcgacggacg 120
           ||||||||||||||||||||||||||||||||||||||||||||||||||||||||||||
Sbjct: 61  aattggcctcccgtgccttgttgtgcggttggcgcaaaagtgagtctccggcgacggacg 120

                                                                       
Query: 121 tcgtgacattggtggttgtaaaataccctcatgtcttgtcgcgcgaatccgcgtcatctt 180
           ||||||||||||||||||||||||||||||||||||||||||||||||||||||||||||
Sbjct: 121 tcgtgacattggtggttgtaaaataccctcatgtcttgtcgcgcgaatccgcgtcatctt 180

                                                            
Query: 181 agtgagctcaaggacccttaggcggcacacactttgtgcacttcgaatg 229
           |||||||||||||||||||||||||||||||||||||||||||||||||
Sbjct: 181 agtgagctcaaggacccttaggcggcacacactttgtgcacttcgaatg 229


>Angelica_sinensis_GQ434694 
          Length = 229

 Score =  454 bits (229), Expect = e-129
 Identities = 229/229 (100%)
 Strand = Plus / Plus

                                                                       
Query: 1   cgcatcatctttgcccacaaccactcactcctcgtggagctgtactggtatgggggcgga 60
           ||||||||||||||||||||||||||||||||||||||||||||||||||||||||||||
Sbjct: 1   cgcatcatctttgcccacaaccactcactcctcgtggagctgtactggtatgggggcgga 60

                                                                       
Query: 61  aattggcctcccgtgccttgttgtgcggttggcgcaaaagtgagtctccggcgacggacg 120
           ||||||||||||||||||||||||||||||||||||||||||||||||||||||||||||
Sbjct: 61  aattggcctcccgtgccttgttgtgcggttggcgcaaaagtgagtctccggcgacggacg 120

                                                                       
Query: 121 tcgtgacattggtggttgtaaaataccctcatgtcttgtcgcgcgaatccgcgtcatctt 180
           ||||||||||||||||||||||||||||||||||||||||||||||||||||||||||||
Sbjct: 121 tcgtgacattggtggttgtaaaataccctcatgtcttgtcgcgcgaatccgcgtcatctt 180

                                                            
Query: 181 agtgagctcaaggacccttaggcggcacacactttgtgcacttcgaatg 229
           |||||||||||||||||||||||||||||||||||||||||||||||||
Sbjct: 181 agtgagctcaaggacccttaggcggcacacactttgtgcacttcgaatg 229


>Angelica_sinensis_JX022936 
          Length = 229

 Score =  454 bits (229), Expect = e-129
 Identities = 229/229 (100%)
 Strand = Plus / Plus

                                                                       
Query: 1   cgcatcatctttgcccacaaccactcactcctcgtggagctgtactggtatgggggcgga 60
           ||||||||||||||||||||||||||||||||||||||||||||||||||||||||||||
Sbjct: 1   cgcatcatctttgcccacaaccactcactcctcgtggagctgtactggtatgggggcgga 60

                                                                       
Query: 61  aattggcctcccgtgccttgttgtgcggttggcgcaaaagtgagtctccggcgacggacg 120
           ||||||||||||||||||||||||||||||||||||||||||||||||||||||||||||
Sbjct: 61  aattggcctcccgtgccttgttgtgcggttggcgcaaaagtgagtctccggcgacggacg 120

                                                                       
Query: 121 tcgtgacattggtggttgtaaaataccctcatgtcttgtcgcgcgaatccgcgtcatctt 180
           ||||||||||||||||||||||||||||||||||||||||||||||||||||||||||||
Sbjct: 121 tcgtgacattggtggttgtaaaataccctcatgtcttgtcgcgcgaatccgcgtcatctt 180

                                                            
Query: 181 agtgagctcaaggacccttaggcggcacacactttgtgcacttcgaatg 229
           |||||||||||||||||||||||||||||||||||||||||||||||||
Sbjct: 181 agtgagctcaaggacccttaggcggcacacactttgtgcacttcgaatg 229


>Angelica_sinensis_KC295071 
          Length = 229

 Score =  454 bits (229), Expect = e-129
 Identities = 229/229 (100%)
 Strand = Plus / Plus

                                                                       
Query: 1   cgcatcatctttgcccacaaccactcactcctcgtggagctgtactggtatgggggcgga 60
           ||||||||||||||||||||||||||||||||||||||||||||||||||||||||||||
Sbjct: 1   cgcatcatctttgcccacaaccactcactcctcgtggagctgtactggtatgggggcgga 60

                                                                       
Query: 61  aattggcctcccgtgccttgttgtgcggttggcgcaaaagtgagtctccggcgacggacg 120
           ||||||||||||||||||||||||||||||||||||||||||||||||||||||||||||
Sbjct: 61  aattggcctcccgtgccttgttgtgcggttggcgcaaaagtgagtctccggcgacggacg 120

                                                                       
Query: 121 tcgtgacattggtggttgtaaaataccctcatgtcttgtcgcgcgaatccgcgtcatctt 180
           ||||||||||||||||||||||||||||||||||||||||||||||||||||||||||||
Sbjct: 121 tcgtgacattggtggttgtaaaataccctcatgtcttgtcgcgcgaatccgcgtcatctt 180

                                                            
Query: 181 agtgagctcaaggacccttaggcggcacacactttgtgcacttcgaatg 229
           |||||||||||||||||||||||||||||||||||||||||||||||||
Sbjct: 181 agtgagctcaaggacccttaggcggcacacactttgtgcacttcgaatg 229


>Angelica_sinensis_FJ204235 
          Length = 226

 Score =  448 bits (226), Expect = e-127
 Identities = 226/226 (100%)
 Strand = Plus / Plus

                                                                       
Query: 1   cgcatcatctttgcccacaaccactcactcctcgtggagctgtactggtatgggggcgga 60
           ||||||||||||||||||||||||||||||||||||||||||||||||||||||||||||
Sbjct: 1   cgcatcatctttgcccacaaccactcactcctcgtggagctgtactggtatgggggcgga 60

                                                                       
Query: 61  aattggcctcccgtgccttgttgtgcggttggcgcaaaagtgagtctccggcgacggacg 120
           ||||||||||||||||||||||||||||||||||||||||||||||||||||||||||||
Sbjct: 61  aattggcctcccgtgccttgttgtgcggttggcgcaaaagtgagtctccggcgacggacg 120

                                                                       
Query: 121 tcgtgacattggtggttgtaaaataccctcatgtcttgtcgcgcgaatccgcgtcatctt 180
           ||||||||||||||||||||||||||||||||||||||||||||||||||||||||||||
Sbjct: 121 tcgtgacattggtggttgtaaaataccctcatgtcttgtcgcgcgaatccgcgtcatctt 180

                                                         
Query: 181 agtgagctcaaggacccttaggcggcacacactttgtgcacttcga 226
           ||||||||||||||||||||||||||||||||||||||||||||||
Sbjct: 181 agtgagctcaaggacccttaggcggcacacactttgtgcacttcga 226


>Angelica_sinensis_KC295064 
          Length = 229

 Score =  442 bits (223), Expect = e-125
 Identities = 227/229 (99%)
 Strand = Plus / Plus

                                                                       
Query: 1   cgcatcatctttgcccacaaccactcactcctcgtggagctgtactggtatgggggcgga 60
           ||||||||||||||||||||||||||||||||||||||||||| ||||| ||||||||||
Sbjct: 1   cgcatcatctttgcccacaaccactcactcctcgtggagctgtgctggtwtgggggcgga 60

                                                                       
Query: 61  aattggcctcccgtgccttgttgtgcggttggcgcaaaagtgagtctccggcgacggacg 120
           ||||||||||||||||||||||||||||||||||||||||||||||||||||||||||||
Sbjct: 61  aattggcctcccgtgccttgttgtgcggttggcgcaaaagtgagtctccggcgacggacg 120

                                                                       
Query: 121 tcgtgacattggtggttgtaaaataccctcatgtcttgtcgcgcgaatccgcgtcatctt 180
           ||||||||||||||||||||||||||||||||||||||||||||||||||||||||||||
Sbjct: 121 tcgtgacattggtggttgtaaaataccctcatgtcttgtcgcgcgaatccgcgtcatctt 180

                                                            
Query: 181 agtgagctcaaggacccttaggcggcacacactttgtgcacttcgaatg 229
           |||||||||||||||||||||||||||||||||||||||||||||||||
Sbjct: 181 agtgagctcaaggacccttaggcggcacacactttgtgcacttcgaatg 229


>Ligusticum_jeholense_KC295058 
          Length = 228

 Score =  281 bits (142), Expect = 4e-77
 Identities = 206/226 (91%), Gaps = 1/226 (0%)
 Strand = Plus / Plus

                                                                       
Query: 1   cgcatcatctttgcccacaaccactcactcctcgtggagctgtactggtatgggggcgga 60
           ||||||||||||||| |||||||| |||||||    ||||||| | ||| | ||||||||
Sbjct: 1   cgcatcatctttgccaacaaccacacactccttcaagagctgtgccggt-ttggggcgga 59

                                                                       
Query: 61  aattggcctcccgtgccttgttgtgcggttggcgcaaaagtgagtctccggcgacggacg 120
           |||||||||||||||||||||||||||||||||||||||| |||||||||||||||||||
Sbjct: 60  aattggcctcccgtgccttgttgtgcggttggcgcaaaagcgagtctccggcgacggacg 119

                                                                       
Query: 121 tcgtgacattggtggttgtaaaataccctcatgtcttgtcgcgcgaatccgcgtcatctt 180
           ||||||||| ||||||||||||| |||||||||||||||| |||||||| ||||||||||
Sbjct: 120 tcgtgacatcggtggttgtaaaagaccctcatgtcttgtcacgcgaatctgcgtcatctt 179

                                                         
Query: 181 agtgagctcaaggacccttaggcggcacacactttgtgcacttcga 226
           ||||||||| ||||||| ||||| ||||||||| ||||| ||||||
Sbjct: 180 agtgagctctaggacccctaggcagcacacactctgtgcgcttcga 225


>Ligusticum_jeholense_KC295057 
          Length = 228

 Score =  281 bits (142), Expect = 4e-77
 Identities = 206/226 (91%), Gaps = 1/226 (0%)
 Strand = Plus / Plus

                                                                       
Query: 1   cgcatcatctttgcccacaaccactcactcctcgtggagctgtactggtatgggggcgga 60
           ||||||||||||||| |||||||| |||||||    ||||||| | ||| | ||||||||
Sbjct: 1   cgcatcatctttgccaacaaccacacactccttcaagagctgtgccggt-ttggggcgga 59

                                                                       
Query: 61  aattggcctcccgtgccttgttgtgcggttggcgcaaaagtgagtctccggcgacggacg 120
           |||||||||||||||||||||||||||||||||||||||| |||||||||||||||||||
Sbjct: 60  aattggcctcccgtgccttgttgtgcggttggcgcaaaagcgagtctccggcgacggacg 119

                                                                       
Query: 121 tcgtgacattggtggttgtaaaataccctcatgtcttgtcgcgcgaatccgcgtcatctt 180
           ||||||||| ||||||||||||| |||||||||||||||| |||||||| ||||||||||
Sbjct: 120 tcgtgacatcggtggttgtaaaagaccctcatgtcttgtcacgcgaatctgcgtcatctt 179

                                                         
Query: 181 agtgagctcaaggacccttaggcggcacacactttgtgcacttcga 226
           ||||||||| ||||||| ||||| ||||||||| ||||| ||||||
Sbjct: 180 agtgagctctaggacccctaggcagcacacactctgtgcgcttcga 225


>Ligusticum_jeholense_KC295054 
          Length = 228

 Score =  281 bits (142), Expect = 4e-77
 Identities = 206/226 (91%), Gaps = 1/226 (0%)
 Strand = Plus / Plus

                                                                       
Query: 1   cgcatcatctttgcccacaaccactcactcctcgtggagctgtactggtatgggggcgga 60
           ||||||||||||||| |||||||| |||||||    ||||||| | ||| | ||||||||
Sbjct: 1   cgcatcatctttgccaacaaccacacactccttcaagagctgtgccggt-ttggggcgga 59

                                                                       
Query: 61  aattggcctcccgtgccttgttgtgcggttggcgcaaaagtgagtctccggcgacggacg 120
           |||||||||||||||||||||||||||||||||||||||| |||||||||||||||||||
Sbjct: 60  aattggcctcccgtgccttgttgtgcggttggcgcaaaagcgagtctccggcgacggacg 119

                                                                       
Query: 121 tcgtgacattggtggttgtaaaataccctcatgtcttgtcgcgcgaatccgcgtcatctt 180
           ||||||||| ||||||||||||| |||||||||||||||| |||||||| ||||||||||
Sbjct: 120 tcgtgacatcggtggttgtaaaagaccctcatgtcttgtcacgcgaatctgcgtcatctt 179

                                                         
Query: 181 agtgagctcaaggacccttaggcggcacacactttgtgcacttcga 226
           ||||||||| ||||||| ||||| ||||||||| ||||| ||||||
Sbjct: 180 agtgagctctaggacccctaggcagcacacactctgtgcgcttcga 225


>Ligusticum_jeholense_KC295052 
          Length = 228

 Score =  281 bits (142), Expect = 4e-77
 Identities = 206/226 (91%), Gaps = 1/226 (0%)
 Strand = Plus / Plus

                                                                       
Query: 1   cgcatcatctttgcccacaaccactcactcctcgtggagctgtactggtatgggggcgga 60
           ||||||||||||||| |||||||| |||||||    ||||||| | ||| | ||||||||
Sbjct: 1   cgcatcatctttgccaacaaccacacactccttcaagagctgtgccggt-ttggggcgga 59

                                                                       
Query: 61  aattggcctcccgtgccttgttgtgcggttggcgcaaaagtgagtctccggcgacggacg 120
           |||||||||||||||||||||||||||||||||||||||| |||||||||||||||||||
Sbjct: 60  aattggcctcccgtgccttgttgtgcggttggcgcaaaagcgagtctccggcgacggacg 119

                                                                       
Query: 121 tcgtgacattggtggttgtaaaataccctcatgtcttgtcgcgcgaatccgcgtcatctt 180
           ||||||||| ||||||||||||| |||||||||||||||| |||||||| ||||||||||
Sbjct: 120 tcgtgacatcggtggttgtaaaagaccctcatgtcttgtcacgcgaatctgcgtcatctt 179

                                                         
Query: 181 agtgagctcaaggacccttaggcggcacacactttgtgcacttcga 226
           ||||||||| ||||||| ||||| ||||||||| ||||| ||||||
Sbjct: 180 agtgagctctaggacccctaggcagcacacactctgtgcgcttcga 225


>Ligusticum_jeholense_KF725070 
          Length = 228

 Score =  281 bits (142), Expect = 4e-77
 Identities = 206/226 (91%), Gaps = 1/226 (0%)
 Strand = Plus / Plus

                                                                       
Query: 1   cgcatcatctttgcccacaaccactcactcctcgtggagctgtactggtatgggggcgga 60
           ||||||||||||||| |||||||| |||||||    ||||||| | ||| | ||||||||
Sbjct: 1   cgcatcatctttgccaacaaccacacactccttcaagagctgtgccggt-ttggggcgga 59

                                                                       
Query: 61  aattggcctcccgtgccttgttgtgcggttggcgcaaaagtgagtctccggcgacggacg 120
           |||||||||||||||||||||||||||||||||||||||| |||||||||||||||||||
Sbjct: 60  aattggcctcccgtgccttgttgtgcggttggcgcaaaagcgagtctccggcgacggacg 119

                                                                       
Query: 121 tcgtgacattggtggttgtaaaataccctcatgtcttgtcgcgcgaatccgcgtcatctt 180
           ||||||||| ||||||||||||| |||||||||||||||| |||||||| ||||||||||
Sbjct: 120 tcgtgacatcggtggttgtaaaagaccctcatgtcttgtcacgcgaatctgcgtcatctt 179

                                                         
Query: 181 agtgagctcaaggacccttaggcggcacacactttgtgcacttcga 226
           ||||||||| ||||||| ||||| ||||||||| ||||| ||||||
Sbjct: 180 agtgagctctaggacccctaggcagcacacactctgtgcgcttcga 225


>Ligusticum_sinense_KMS0054A01I 
          Length = 228

 Score =  281 bits (142), Expect = 4e-77
 Identities = 206/226 (91%), Gaps = 1/226 (0%)
 Strand = Plus / Plus

                                                                       
Query: 1   cgcatcatctttgcccacaaccactcactcctcgtggagctgtactggtatgggggcgga 60
           ||||||||||||||| |||||||| |||||||    ||||||| | ||| | ||||||||
Sbjct: 1   cgcatcatctttgccaacaaccacacactccttcaagagctgtgccggt-ttggggcgga 59

                                                                       
Query: 61  aattggcctcccgtgccttgttgtgcggttggcgcaaaagtgagtctccggcgacggacg 120
           |||||||||||||||||||||||||||||||| |||||||||||||||||||||||||||
Sbjct: 60  aattggcctcccgtgccttgttgtgcggttggtgcaaaagtgagtctccggcgacggacg 119

                                                                       
Query: 121 tcgtgacattggtggttgtaaaataccctcatgtcttgtcgcgcgaatccgcgtcatctt 180
           ||||||||| ||||||||||||| |||||||||||||||| |||||||| ||||||||||
Sbjct: 120 tcgtgacatcggtggttgtaaaagaccctcatgtcttgtcacgcgaatctgcgtcatctt 179

                                                         
Query: 181 agtgagctcaaggacccttaggcggcacacactttgtgcacttcga 226
           ||||||||| ||||||| ||||| ||||||||| ||||| ||||||
Sbjct: 180 agtgagctctaggacccctaggcagcacacactctgtgcgcttcga 225


>Ligusticum_jeholense_GQ434699 
          Length = 228

 Score =  281 bits (142), Expect = 4e-77
 Identities = 206/226 (91%), Gaps = 1/226 (0%)
 Strand = Plus / Plus

                                                                       
Query: 1   cgcatcatctttgcccacaaccactcactcctcgtggagctgtactggtatgggggcgga 60
           ||||||||||||||| |||||||| |||||||    ||||||| | ||| | ||||||||
Sbjct: 1   cgcatcatctttgccaacaaccacacactccttcaagagctgtgccggt-ttggggcgga 59

                                                                       
Query: 61  aattggcctcccgtgccttgttgtgcggttggcgcaaaagtgagtctccggcgacggacg 120
           |||||||||||||||||||||||||||||||| |||||||||||||||||||||||||||
Sbjct: 60  aattggcctcccgtgccttgttgtgcggttggtgcaaaagtgagtctccggcgacggacg 119

                                                                       
Query: 121 tcgtgacattggtggttgtaaaataccctcatgtcttgtcgcgcgaatccgcgtcatctt 180
           ||||||||| ||||||||||||| |||||||||||||||| |||||||| ||||||||||
Sbjct: 120 tcgtgacatcggtggttgtaaaagaccctcatgtcttgtcacgcgaatctgcgtcatctt 179

                                                         
Query: 181 agtgagctcaaggacccttaggcggcacacactttgtgcacttcga 226
           ||||||||| ||||||| ||||| ||||||||| ||||| ||||||
Sbjct: 180 agtgagctctaggacccctaggcagcacacactctgtgcgcttcga 225


>Ligusticum_jeholense_KC295085 
          Length = 228

 Score =  281 bits (142), Expect = 4e-77
 Identities = 206/226 (91%), Gaps = 1/226 (0%)
 Strand = Plus / Plus

                                                                       
Query: 1   cgcatcatctttgcccacaaccactcactcctcgtggagctgtactggtatgggggcgga 60
           ||||||||||||||| |||||||| |||||||    ||||||| | ||| | ||||||||
Sbjct: 1   cgcatcatctttgccaacaaccacacactccttcaagagctgtgccggt-ttggggcgga 59

                                                                       
Query: 61  aattggcctcccgtgccttgttgtgcggttggcgcaaaagtgagtctccggcgacggacg 120
           |||||||||||||||||||||||||||||||||||||||| |||||||||||||||||||
Sbjct: 60  aattggcctcccgtgccttgttgtgcggttggcgcaaaagcgagtctccggcgacggacg 119

                                                                       
Query: 121 tcgtgacattggtggttgtaaaataccctcatgtcttgtcgcgcgaatccgcgtcatctt 180
           ||||||||| ||||||||||||| |||||||||||||||| |||||||| ||||||||||
Sbjct: 120 tcgtgacatcggtggttgtaaaagaccctcatgtcttgtcacgcgaatctgcgtcatctt 179

                                                         
Query: 181 agtgagctcaaggacccttaggcggcacacactttgtgcacttcga 226
           ||||||||| ||||||| ||||| ||||||||| ||||| ||||||
Sbjct: 180 agtgagctctaggacccctaggcagcacacactctgtgcgcttcga 225


>Ligusticum_sinense_KPS0054A03I 
          Length = 228

 Score =  281 bits (142), Expect = 4e-77
 Identities = 206/226 (91%), Gaps = 1/226 (0%)
 Strand = Plus / Plus

                                                                       
Query: 1   cgcatcatctttgcccacaaccactcactcctcgtggagctgtactggtatgggggcgga 60
           ||||||||||||||| |||||||| |||||||    ||||||| | ||| | ||||||||
Sbjct: 1   cgcatcatctttgccaacaaccacacactccttcaagagctgtgccggt-ttggggcgga 59

                                                                       
Query: 61  aattggcctcccgtgccttgttgtgcggttggcgcaaaagtgagtctccggcgacggacg 120
           |||||||||||||||||||||||||||||||| |||||||||||||||||||||||||||
Sbjct: 60  aattggcctcccgtgccttgttgtgcggttggtgcaaaagtgagtctccggcgacggacg 119

                                                                       
Query: 121 tcgtgacattggtggttgtaaaataccctcatgtcttgtcgcgcgaatccgcgtcatctt 180
           ||||||||| ||||||||||||| |||||||||||||||| |||||||| ||||||||||
Sbjct: 120 tcgtgacatcggtggttgtaaaagaccctcatgtcttgtcacgcgaatctgcgtcatctt 179

                                                         
Query: 181 agtgagctcaaggacccttaggcggcacacactttgtgcacttcga 226
           ||||||||| ||||||| ||||| ||||||||| ||||| ||||||
Sbjct: 180 agtgagctctaggacccctaggcagcacacactctgtgcgcttcga 225


>Ligusticum_jeholense_KF725068 
          Length = 228

 Score =  281 bits (142), Expect = 4e-77
 Identities = 206/226 (91%), Gaps = 1/226 (0%)
 Strand = Plus / Plus

                                                                       
Query: 1   cgcatcatctttgcccacaaccactcactcctcgtggagctgtactggtatgggggcgga 60
           ||||||||||||||| |||||||| |||||||    ||||||| | ||| | ||||||||
Sbjct: 1   cgcatcatctttgccaacaaccacacactccttcaagagctgtgccggt-ttggggcgga 59

                                                                       
Query: 61  aattggcctcccgtgccttgttgtgcggttggcgcaaaagtgagtctccggcgacggacg 120
           |||||||||||||||||||||||||||||||||||||||| |||||||||||||||||||
Sbjct: 60  aattggcctcccgtgccttgttgtgcggttggcgcaaaagcgagtctccggcgacggacg 119

                                                                       
Query: 121 tcgtgacattggtggttgtaaaataccctcatgtcttgtcgcgcgaatccgcgtcatctt 180
           ||||||||| ||||||||||||| |||||||||||||||| |||||||| ||||||||||
Sbjct: 120 tcgtgacatcggtggttgtaaaagaccctcatgtcttgtcacgcgaatctgcgtcatctt 179

                                                         
Query: 181 agtgagctcaaggacccttaggcggcacacactttgtgcacttcga 226
           ||||||||| ||||||| ||||| ||||||||| ||||| ||||||
Sbjct: 180 agtgagctctaggacccctaggcagcacacactctgtgcgcttcga 225


>Ligusticum_jeholense_KF725069 
          Length = 228

 Score =  281 bits (142), Expect = 4e-77
 Identities = 206/226 (91%), Gaps = 1/226 (0%)
 Strand = Plus / Plus

                                                                       
Query: 1   cgcatcatctttgcccacaaccactcactcctcgtggagctgtactggtatgggggcgga 60
           ||||||||||||||| |||||||| |||||||    ||||||| | ||| | ||||||||
Sbjct: 1   cgcatcatctttgccaacaaccacacactccttcaagagctgtgccggt-ttggggcgga 59

                                                                       
Query: 61  aattggcctcccgtgccttgttgtgcggttggcgcaaaagtgagtctccggcgacggacg 120
           |||||||||||||||||||||||||||||||||||||||| |||||||||||||||||||
Sbjct: 60  aattggcctcccgtgccttgttgtgcggttggcgcaaaagcgagtctccggcgacggacg 119

                                                                       
Query: 121 tcgtgacattggtggttgtaaaataccctcatgtcttgtcgcgcgaatccgcgtcatctt 180
           ||||||||| ||||||||||||| |||||||||||||||| |||||||| ||||||||||
Sbjct: 120 tcgtgacatcggtggttgtaaaagaccctcatgtcttgtcacgcgaatctgcgtcatctt 179

                                                         
Query: 181 agtgagctcaaggacccttaggcggcacacactttgtgcacttcga 226
           ||||||||| ||||||| ||||| ||||||||| ||||| ||||||
Sbjct: 180 agtgagctctaggacccctaggcagcacacactctgtgcgcttcga 225


>Ligusticum_sinense_KPS0054A01I 
          Length = 228

 Score =  281 bits (142), Expect = 4e-77
 Identities = 206/226 (91%), Gaps = 1/226 (0%)
 Strand = Plus / Plus

                                                                       
Query: 1   cgcatcatctttgcccacaaccactcactcctcgtggagctgtactggtatgggggcgga 60
           ||||||||||||||| |||||||| |||||||    ||||||| | ||| | ||||||||
Sbjct: 1   cgcatcatctttgccaacaaccacacactccttcaagagctgtgccggt-ttggggcgga 59

                                                                       
Query: 61  aattggcctcccgtgccttgttgtgcggttggcgcaaaagtgagtctccggcgacggacg 120
           |||||||||||||||||||||||||||||||| |||||||||||||||||||||||||||
Sbjct: 60  aattggcctcccgtgccttgttgtgcggttggtgcaaaagtgagtctccggcgacggacg 119

                                                                       
Query: 121 tcgtgacattggtggttgtaaaataccctcatgtcttgtcgcgcgaatccgcgtcatctt 180
           ||||||||| ||||||||||||| |||||||||||||||| |||||||| ||||||||||
Sbjct: 120 tcgtgacatcggtggttgtaaaagaccctcatgtcttgtcacgcgaatctgcgtcatctt 179

                                                         
Query: 181 agtgagctcaaggacccttaggcggcacacactttgtgcacttcga 226
           ||||||||| ||||||| ||||| ||||||||| ||||| ||||||
Sbjct: 180 agtgagctctaggacccctaggcagcacacactctgtgcgcttcga 225


>Ligusticum_sinense_KPS0054A02I 
          Length = 228

 Score =  274 bits (138), Expect = 1e-74
 Identities = 205/226 (90%), Gaps = 1/226 (0%)
 Strand = Plus / Plus

                                                                       
Query: 1   cgcatcatctttgcccacaaccactcactcctcgtggagctgtactggtatgggggcgga 60
           ||||||||||||||| |||||||| |||||||    ||||||| | ||| | ||||||||
Sbjct: 1   cgcatcatctttgccaacaaccacacactccttcaagagctgtgccggt-ttggggcgga 59

                                                                       
Query: 61  aattggcctcccgtgccttgttgtgcggttggcgcaaaagtgagtctccggcgacggacg 120
           |||||||||||||||||||||||||||||||||||||||| ||||||||||||||||| |
Sbjct: 60  aattggcctcccgtgccttgttgtgcggttggcgcaaaagcgagtctccggcgacggagg 119

                                                                       
Query: 121 tcgtgacattggtggttgtaaaataccctcatgtcttgtcgcgcgaatccgcgtcatctt 180
           ||||||||| ||||||||||||| |||||||||||||||| |||||||| ||||||||||
Sbjct: 120 tcgtgacatcggtggttgtaaaagaccctcatgtcttgtcacgcgaatctgcgtcatctt 179

                                                         
Query: 181 agtgagctcaaggacccttaggcggcacacactttgtgcacttcga 226
           ||||||||| ||||||| ||||| ||||||||| ||||| ||||||
Sbjct: 180 agtgagctctaggacccctaggcagcacacactctgtgcgcttcga 225


>Angelica_apaensis_JX022898 
          Length = 227

 Score =  224 bits (113), Expect = 9e-60
 Identities = 161/177 (90%)
 Strand = Plus / Plus

                                                                       
Query: 53  ggggcggaaattggcctcccgtgccttgttgtgcggttggcgcaaaagtgagtctccggc 112
           ||||||||||||||||||| || ||||||||||||||||||| |||| ||||||||||||
Sbjct: 51  ggggcggaaattggcctcctgtaccttgttgtgcggttggcggaaaaatgagtctccggc 110

                                                                       
Query: 113 gacggacgtcgtgacattggtggttgtaaaataccctcatgtcttgtcgcgcgaatccgc 172
           || |||||||| ||||| ||||||||||||| |||||| ||||||||||||||||||| |
Sbjct: 111 gatggacgtcgcgacatcggtggttgtaaaagaccctcttgtcttgtcgcgcgaatcctc 170

                                                                    
Query: 173 gtcatcttagtgagctcaaggacccttaggcggcacacactttgtgcacttcgaatg 229
           |||||||||| |||||| ||||||||||||| ||||| ||| ||||| |||||||||
Sbjct: 171 gtcatcttagcgagctccaggacccttaggcagcacatactctgtgcgcttcgaatg 227
