# Supplementary material for: BOKP: A DNA Barcode Reference Library for Monitoring Herbal Drugs in the Korean Pharmacopeia
Source: Front Pharmacol. 2017 Dec 19;8:931. doi: 10.3389/fphar.2017.00931 (PMC5742532; doi:10.3389/fphar.2017.00931)
Supplement: Data Sheet 1 — The program codes for identification engine KP_IDE. [file DataSheet1.ZIP › KP_IDE_20170529/Example/tmp_out/s1_topMatches.fas]

>Query
CGCATCATCTTTGCCCACAACCACTCACTCCTCGTGGAGCTGTACTGGTATGGGGGCGGAAATTGGCCTCCCGTGCCTTGTTGTGCGGTTGGCGCAAAAGTGAGTCTCCGGCGACGGACGTCGTGACATTGGTGGTTGTAAAATACCCTCATGTCTTGTCGCGCGAATCCGCGTCATCTTAGTGAGCTCAAGGACCCTTAGGCGGCACACACTTTGTGCACTTCGAATG
>Angelica_sinensis_KF725039
CGCATCATCTTTGCCCACAACCACTCACTCCTCGTGGAGCTGTACTGGTATGGGGGCGGAAATTGGCCTCCCGTGCCTTGTTGTGCGGTTGGCGCAAAAGTGAGTCTCCGGCGACGGACGTCGTGACATTGGTGGTTGTAAAATACCCTCATGTCTTGTCGCGCGAATCCGCGTCATCTTAGTGAGCTCAAGGACCCTTAGGCGGCACACACTTTGTGCACTTCGAATG
>Angelica_sinensis_GQ434694
CGCATCATCTTTGCCCACAACCACTCACTCCTCGTGGAGCTGTACTGGTATGGGGGCGGAAATTGGCCTCCCGTGCCTTGTTGTGCGGTTGGCGCAAAAGTGAGTCTCCGGCGACGGACGTCGTGACATTGGTGGTTGTAAAATACCCTCATGTCTTGTCGCGCGAATCCGCGTCATCTTAGTGAGCTCAAGGACCCTTAGGCGGCACACACTTTGTGCACTTCGAATG
>Angelica_sinensis_JX022936
CGCATCATCTTTGCCCACAACCACTCACTCCTCGTGGAGCTGTACTGGTATGGGGGCGGAAATTGGCCTCCCGTGCCTTGTTGTGCGGTTGGCGCAAAAGTGAGTCTCCGGCGACGGACGTCGTGACATTGGTGGTTGTAAAATACCCTCATGTCTTGTCGCGCGAATCCGCGTCATCTTAGTGAGCTCAAGGACCCTTAGGCGGCACACACTTTGTGCACTTCGAATG
>Angelica_sinensis_KC295071
CGCATCATCTTTGCCCACAACCACTCACTCCTCGTGGAGCTGTACTGGTATGGGGGCGGAAATTGGCCTCCCGTGCCTTGTTGTGCGGTTGGCGCAAAAGTGAGTCTCCGGCGACGGACGTCGTGACATTGGTGGTTGTAAAATACCCTCATGTCTTGTCGCGCGAATCCGCGTCATCTTAGTGAGCTCAAGGACCCTTAGGCGGCACACACTTTGTGCACTTCGAATG
>Angelica_sinensis_FJ204235
CGCATCATCTTTGCCCACAACCACTCACTCCTCGTGGAGCTGTACTGGTATGGGGGCGGAAATTGGCCTCCCGTGCCTTGTTGTGCGGTTGGCGCAAAAGTGAGTCTCCGGCGACGGACGTCGTGACATTGGTGGTTGTAAAATACCCTCATGTCTTGTCGCGCGAATCCGCGTCATCTTAGTGAGCTCAAGGACCCTTAGGCGGCACACACTTTGTGCACTTCGA
>Angelica_sinensis_KC295064
CGCATCATCTTTGCCCACAACCACTCACTCCTCGTGGAGCTGTGCTGGTWTGGGGGCGGAAATTGGCCTCCCGTGCCTTGTTGTGCGGTTGGCGCAAAAGTGAGTCTCCGGCGACGGACGTCGTGACATTGGTGGTTGTAAAATACCCTCATGTCTTGTCGCGCGAATCCGCGTCATCTTAGTGAGCTCAAGGACCCTTAGGCGGCACACACTTTGTGCACTTCGAATG
>Ligusticum_jeholense_KC295058
CGCATCATCTTTGCCAACAACCACACACTCCTTCAAGAGCTGTGCCGGTTTGGGGCGGAAATTGGCCTCCCGTGCCTTGTTGTGCGGTTGGCGCAAAAGCGAGTCTCCGGCGACGGACGTCGTGACATCGGTGGTTGTAAAAGACCCTCATGTCTTGTCACGCGAATCTGCGTCATCTTAGTGAGCTCTAGGACCCCTAGGCAGCACACACTCTGTGCGCTTCGATTG
>Ligusticum_jeholense_KC295057
CGCATCATCTTTGCCAACAACCACACACTCCTTCAAGAGCTGTGCCGGTTTGGGGCGGAAATTGGCCTCCCGTGCCTTGTTGTGCGGTTGGCGCAAAAGCGAGTCTCCGGCGACGGACGTCGTGACATCGGTGGTTGTAAAAGACCCTCATGTCTTGTCACGCGAATCTGCGTCATCTTAGTGAGCTCTAGGACCCCTAGGCAGCACACACTCTGTGCGCTTCGATTG
>Ligusticum_jeholense_KC295054
CGCATCATCTTTGCCAACAACCACACACTCCTTCAAGAGCTGTGCCGGTTTGGGGCGGAAATTGGCCTCCCGTGCCTTGTTGTGCGGTTGGCGCAAAAGCGAGTCTCCGGCGACGGACGTCGTGACATCGGTGGTTGTAAAAGACCCTCATGTCTTGTCACGCGAATCTGCGTCATCTTAGTGAGCTCTAGGACCCCTAGGCAGCACACACTCTGTGCGCTTCGATTG
>Ligusticum_jeholense_KC295052
CGCATCATCTTTGCCAACAACCACACACTCCTTCAAGAGCTGTGCCGGTTTGGGGCGGAAATTGGCCTCCCGTGCCTTGTTGTGCGGTTGGCGCAAAAGCGAGTCTCCGGCGACGGACGTCGTGACATCGGTGGTTGTAAAAGACCCTCATGTCTTGTCACGCGAATCTGCGTCATCTTAGTGAGCTCTAGGACCCCTAGGCAGCACACACTCTGTGCGCTTCGATTG
>Ligusticum_jeholense_KF725070
CGCATCATCTTTGCCAACAACCACACACTCCTTCAAGAGCTGTGCCGGTTTGGGGCGGAAATTGGCCTCCCGTGCCTTGTTGTGCGGTTGGCGCAAAAGCGAGTCTCCGGCGACGGACGTCGTGACATCGGTGGTTGTAAAAGACCCTCATGTCTTGTCACGCGAATCTGCGTCATCTTAGTGAGCTCTAGGACCCCTAGGCAGCACACACTCTGTGCGCTTCGATTG
>Ligusticum_sinense_KMS0054A01I
CGCATCATCTTTGCCAACAACCACACACTCCTTCAAGAGCTGTGCCGGTTTGGGGCGGAAATTGGCCTCCCGTGCCTTGTTGTGCGGTTGGTGCAAAAGTGAGTCTCCGGCGACGGACGTCGTGACATCGGTGGTTGTAAAAGACCCTCATGTCTTGTCACGCGAATCTGCGTCATCTTAGTGAGCTCTAGGACCCCTAGGCAGCACACACTCTGTGCGCTTCGATTG
>Ligusticum_jeholense_GQ434699
CGCATCATCTTTGCCAACAACCACACACTCCTTCAAGAGCTGTGCCGGTTTGGGGCGGAAATTGGCCTCCCGTGCCTTGTTGTGCGGTTGGTGCAAAAGTGAGTCTCCGGCGACGGACGTCGTGACATCGGTGGTTGTAAAAGACCCTCATGTCTTGTCACGCGAATCTGCGTCATCTTAGTGAGCTCTAGGACCCCTAGGCAGCACACACTCTGTGCGCTTCGATTG
>Ligusticum_jeholense_KC295085
CGCATCATCTTTGCCAACAACCACACACTCCTTCAAGAGCTGTGCCGGTTTGGGGCGGAAATTGGCCTCCCGTGCCTTGTTGTGCGGTTGGCGCAAAAGCGAGTCTCCGGCGACGGACGTCGTGACATCGGTGGTTGTAAAAGACCCTCATGTCTTGTCACGCGAATCTGCGTCATCTTAGTGAGCTCTAGGACCCCTAGGCAGCACACACTCTGTGCGCTTCGATTG
>Ligusticum_sinense_KPS0054A03I
CGCATCATCTTTGCCAACAACCACACACTCCTTCAAGAGCTGTGCCGGTTTGGGGCGGAAATTGGCCTCCCGTGCCTTGTTGTGCGGTTGGTGCAAAAGTGAGTCTCCGGCGACGGACGTCGTGACATCGGTGGTTGTAAAAGACCCTCATGTCTTGTCACGCGAATCTGCGTCATCTTAGTGAGCTCTAGGACCCCTAGGCAGCACACACTCTGTGCGCTTCGATTG
>Ligusticum_jeholense_KF725068
CGCATCATCTTTGCCAACAACCACACACTCCTTCAAGAGCTGTGCCGGTTTGGGGCGGAAATTGGCCTCCCGTGCCTTGTTGTGCGGTTGGCGCAAAAGCGAGTCTCCGGCGACGGACGTCGTGACATCGGTGGTTGTAAAAGACCCTCATGTCTTGTCACGCGAATCTGCGTCATCTTAGTGAGCTCTAGGACCCCTAGGCAGCACACACTCTGTGCGCTTCGATTG
>Ligusticum_jeholense_KF725069
CGCATCATCTTTGCCAACAACCACACACTCCTTCAAGAGCTGTGCCGGTTTGGGGCGGAAATTGGCCTCCCGTGCCTTGTTGTGCGGTTGGCGCAAAAGCGAGTCTCCGGCGACGGACGTCGTGACATCGGTGGTTGTAAAAGACCCTCATGTCTTGTCACGCGAATCTGCGTCATCTTAGTGAGCTCTAGGACCCCTAGGCAGCACACACTCTGTGCGCTTCGATTG
>Ligusticum_sinense_KPS0054A01I
CGCATCATCTTTGCCAACAACCACACACTCCTTCAAGAGCTGTGCCGGTTTGGGGCGGAAATTGGCCTCCCGTGCCTTGTTGTGCGGTTGGTGCAAAAGTGAGTCTCCGGCGACGGACGTCGTGACATCGGTGGTTGTAAAAGACCCTCATGTCTTGTCACGCGAATCTGCGTCATCTTAGTGAGCTCTAGGACCCCTAGGCAGCACACACTCTGTGCGCTTCGATTG
>Ligusticum_sinense_KPS0054A02I
CGCATCATCTTTGCCAACAACCACACACTCCTTCAAGAGCTGTGCCGGTTTGGGGCGGAAATTGGCCTCCCGTGCCTTGTTGTGCGGTTGGCGCAAAAGCGAGTCTCCGGCGACGGAGGTCGTGACATCGGTGGTTGTAAAAGACCCTCATGTCTTGTCACGCGAATCTGCGTCATCTTAGTGAGCTCTAGGACCCCTAGGCAGCACACACTCTGTGCGCTTCGATTG
>Angelica_apaensis_JX022898
CGCATCGTATTGCCCACAAACCAGTCATACCTGAGAAGTTGTGTCGGTTTGGGGCGGAAATTGGCCTCCTGTACCTTGTTGTGCGGTTGGCGGAAAAATGAGTCTCCGGCGATGGACGTCGCGACATCGGTGGTTGTAAAAGACCCTCTTGTCTTGTCGCGCGAATCCTCGTCATCTTAGCGAGCTCCAGGACCCTTAGGCAGCACATACTCTGTGCGCTTCGAATG
