# Supplementary material for: BOKP: A DNA Barcode Reference Library for Monitoring Herbal Drugs in the Korean Pharmacopeia
Source: Front Pharmacol. 2017 Dec 19;8:931. doi: 10.3389/fphar.2017.00931 (PMC5742532; doi:10.3389/fphar.2017.00931)
Supplement: Data Sheet 1 — The program codes for identification engine KP_IDE. [file DataSheet1.ZIP › KP_IDE_20170529/Example/tmp_out/s1_topMatches.nwk]

(((Angelica_apaensis_JX022898:0.11103513,(Angelica_sinensis_KC295064:0.00000000,((Query:0.00000000,(Angelica_sinensis_KF725039:0.00000000,(Angelica_sinensis_GQ434694:0.00000000,(Angelica_sinensis_JX022936:0.00000000,Angelica_sinensis_KC295071:0.00000000):0.00000000):0.00000000):0.00000000):0.00148520,Angelica_sinensis_FJ204235:0.00000000):0.00622092):0.04491727):0.03658748,(Ligusticum_sinense_KMS0054A01I:0.00000000,(Ligusticum_jeholense_GQ434699:0.00000000,(Ligusticum_sinense_KPS0054A03I:0.00000000,Ligusticum_sinense_KPS0054A01I:0.00000000):0.00000000):0.00000000):0.00438724):0.00442962,Ligusticum_jeholense_KF725070:0.00000000,(Ligusticum_jeholense_KC295058:0.00000000,(Ligusticum_jeholense_KC295057:0.00000000,(Ligusticum_jeholense_KC295054:0.00000000,(Ligusticum_jeholense_KC295052:0.00000000,(Ligusticum_jeholense_KC295085:0.00000000,(Ligusticum_jeholense_KF725068:0.00000000,(Ligusticum_jeholense_KF725069:0.00000000,Ligusticum_sinense_KPS0054A02I:0.00442410):0.00001351):0.00000788):0.00000295):0.00000197):0.00000148):0.00000148):0.00000148);
