# Supplementary material for: BOKP: A DNA Barcode Reference Library for Monitoring Herbal Drugs in the Korean Pharmacopeia
Source: Front Pharmacol. 2017 Dec 19;8:931. doi: 10.3389/fphar.2017.00931 (PMC5742532; doi:10.3389/fphar.2017.00931)
Supplement: Data Sheet 1 — The program codes for identification engine KP_IDE. [file DataSheet1.ZIP › KP_IDE_20170529/KP_IDE.py]

# -*- coding:utf-8 -*-
import sys
reload(sys)
sys.setdefaultencoding('utf8')
import os
import time
from Bio import SeqIO
import shutil
import codecs
import getopt
homePath = os.path.abspath(sys.path[0])
binPath = homePath+"/bin"
dbPath = homePath+"/databases"
libPath = homePath+"/lib"
sys.path.append(libPath)
from lib_speciesIdentification import *

######################################
opts, args = getopt.getopt(sys.argv[1:], "hd:q:o:", ["help", "database=", "query=", "outdir="])
def usage():
	print "Usage: python KP_IDE.py -q /pathTo/query.fasta -d SLD -o /pathTo/outdir"
	print "-h, --help	Print Usage"
	print "-d, --database	Database [String]\n\t\tDefault=SLD or speciesLevelBarcode (Species Level Barcode Records Database)\n\t\tSLD or speciesLevelBarcode \tSpecies Level Barcode Records Datbase\n\t\tPBD or PublicBarcode Public Barcode Records Database\n\t\tABD or allBarcode\tAll Record Barcodes on BOKP Database\n\t\tSDD or selfDefinedBarcode\tUser Self Defined Barcode Records Database"
	print "-q, --query	Query File [File In]"
	print "-o, --outdir	Idenitfy Report Output Folder [Folder Out]\n\t\tThe /pathTo/outdir/s1.identificationResult.txt is identification result file.\n\t\tThe /pathTo/outdir/s1_topMatches.nwk is the NJ tree in nwk format."
	#print "-s, --similarity	The sequence similarity for A Species Level Identification"
if not  opts:
	usage()

	sys.exit()


(outdir, database, query) = ("", "", "")

for o, a in opts:  
    if o in ("-h", "--help"):  
        usage()  
        sys.exit() 
 
    if o in ("-o", "--outdir"):  
        outdir = a

    if o in ("-d", "--database"):
	database = a

    if o in ("-q", "--query"):
	query = a


if not outdir:
	print "Please provide outdir name"
	usage()
	sys.exit()
else:
	projectHomeDir = os.path.abspath(outdir)
#sys.exit()
if not database:
	print "You have not provide database name, we will use default database"
	blastLatindb = "speciesLevelBarcode"
elif database not in ["speciesLevelBarcode", "publicBarcode", "allBarcode", "SLD", "ABD", "SDD", "PBD", "selfDefinedBarcode"]:
	print "You have provide a wrong database name, Plase select the following database name: speciesLevelBarcode, GenBankPublishBarcode, GenBankAllBarcode"
	usage()
	sys.exit()
else:
	blastLatindb = database
dbHandle = blastLatindb

if blastLatindb == "SLD":
	blastLatindb = "speciesLevelBarcode"

if blastLatindb == "ABD":
	blastLatindb = "allBarcode"

if blastLatindb == "PBD":
	blastLatindb = "publicBarcode"

if blastLatindb == "SDD":
	blastLatindb = "selfDefinedBarcode"

if not os.path.exists(projectHomeDir):
        os.mkdir(projectHomeDir)
else:
        removeFileInDir(projectHomeDir)

if not query:
	print "Please provide query file name in fasta format"
	usage()
	sys.exit()
else:
	queryFile = query
	shutil.copy(queryFile, outdir)

print >>sys.stderr, "\n-------------------------------------------------"
print >>sys.stderr, "query: %s\ndatabase: %s\noutdir: %s" % (queryFile, blastLatindb, projectHomeDir)

######################################

projectid = "s1"

prefix = projectHomeDir+"/"+projectid
projectFormatFile = prefix+".formated"
projectFasFile = prefix+".fas"
#projectHtmFile = prefix+".htm"
projectHtmFile = prefix+".identificationResult.txt"
projectIdResultFile = prefix+".identifyResult.txt"
projectTreeFile = prefix+"_topMatches.nwk"

#projectErrorFile = prefix+".htm"
projectErrorFile = prefix+".errorInformation.txt"
blastOutFileM0 = prefix+".B.M0"
blastOutFileM7 = prefix+".B.M7"
blastOutFileM8 = prefix+".B.M8"

blastLatindb = dbPath+"/"+blastLatindb+"/"+blastLatindb+".fas"
#print blastLatindb

if blastLatindb == dbPath+"/selfDefinedBarcode/selfDefinedBarcode.fas":
	if not os.path.exists(dbPath+"/selfDefinedBarcode/selfDefinedBarcode.fas.nin"):
		formatdbCmd = libPath+"/blast-2.2.27/bin/formatdb -i %s -p F -o T" % blastLatindb
		#print formatdbCmd
		P1 = subprocess.Popen(formatdbCmd, shell=(sys.platform !=32))
		P1.wait()
		#exit()

latin2zhongwendb = dbPath+"/latin2zhongwen.txt"
htmlModelFile = dbPath+"/species_modle.html"
synonymFile = dbPath+"/chp_ncbi_eflora.txt"

Evalue = "1e-20"
coverage_cutoff = "50"

#dbHandle = blastLatindb

#if blastLatindb == "SLD":
#        blastLatindb = "speciesLevelBarcode"
if dbHandle in ["SLD", "speciesLevelBarcode"]:
	identity_cutoff = "97.8"
else:
	identity_cutoff = "90"

##########################################
queryID = ""
querySeq = ""

for line in open(queryFile):
	line = line.strip()
	if line:
		if line[0] != ">":
			querySeq += line
		else:
			queryID = line

querySeq = querySeq.replace(" ","")
querySeq = querySeq.replace("-","")

if not querySeq or len(querySeq) <= 100:
	outErrorFile = codecs.open(projectErrorFile,"w")
	outErrorFile.write(codecs.BOM_UTF8)
	#outErrorFile.write("您没有输入查询序列或者您输入的序列长度小于100 bp\n")
	outErrorFile.write("You did not provide query sequence, or the length of query sequence was less than 100 bp\n") 
	#outErrorFile.write("There was an error with your request: sequence must be at least 100 bp.\n")
	outErrorFile.close()
	print "\n-------------------------------------------------"
	print "You did not provide query sequence, or the length of query sequence was less than 100 bp"
	sys.exit()

if not checkConfusionNucleotide(querySeq, 5):
	outErrorFile = codecs.open(projectErrorFile,"w")
        outErrorFile.write(codecs.BOM_UTF8)
        #outErrorFile.write("您输入的查询序列含有过多的ATCG碱基\n")
	#outErrorFile.write("There was an error with your request: sequence contains too many invalid characters\n")
	outErrorFile.write("The query sequence have too many invalid characters\n")
        outErrorFile.close()
	print "\n-------------------------------------------------"
	#print "There was an error with your request: sequence contains too many invalid characters"
	print "The query sequence have too many invalid characters"
        sys.exit()

outFormatFile = open(projectFormatFile,"w")

if queryID:
	outFormatFile.write(queryID+"\n")
outFormatFile.write(querySeq+"\n")
outFormatFile.close()

outFasFile = open(projectFasFile,"w")
outFasFile.write(">tmpid\n")
outFasFile.write(querySeq+"\n")
outFasFile.close()

identifyCommandline = "python "+binPath+"/speciesIdentification.py %s %s %s %s %s %s %s %s %s %s %s %s %s %s %s %s %s" % (projectFasFile, projectFormatFile, blastLatindb, latin2zhongwendb, Evalue, blastOutFileM0, blastOutFileM7, blastOutFileM8, projectHtmFile,  projectErrorFile, coverage_cutoff, identity_cutoff, htmlModelFile, synonymFile, projectIdResultFile, projectTreeFile, dbHandle)

print >>sys.stderr, "\n-------------------------------------------------"
print >>sys.stderr, "The KP identification engine has been started"

subprocess.call(identifyCommandline, shell = (sys.platform != "win32"))
print >>sys.stderr, "all done"
print >>sys.stderr, "Please check the identification result in file: %s" % (projectHtmFile)
