# Supplementary material for: BOKP: A DNA Barcode Reference Library for Monitoring Herbal Drugs in the Korean Pharmacopeia
Source: Front Pharmacol. 2017 Dec 19;8:931. doi: 10.3389/fphar.2017.00931 (PMC5742532; doi:10.3389/fphar.2017.00931)
Supplement: Data Sheet 1 — The program codes for identification engine KP_IDE. [file DataSheet1.ZIP › KP_IDE_20170529/lib/lib_speciesIdentification.py]

# -*- coding: utf-8 -*-
import os
import sys
from Bio import SeqIO
import subprocess
import time
from Bio.Blast import NCBIXML
from operator import itemgetter
from Bio import Phylo
#BinPath = os.path.dirname(os.path.abspath(sys.path[0]))
#LibPath = BinPath+"/../lib/"
#LibBlastPath = BinPath+"/../lib/blast-2.2.26/bin"
#########################################################################
def removeFileInDir(targetDir):
	for workfile in os.listdir(targetDir):
		targetFile = os.path.join(targetDir, workfile)
		if os.path.isfile(targetFile):
			os.remove(targetFile)

##################################################################
def checkConfusionNucleotide(seq, cutoff):
        d = 0
        for it in seq:
                if  it not in "ATCGatcg":
                        d += 1
        perc_confusion_nucleotide = round(float(d)*100/len(seq),2)
        if perc_confusion_nucleotide >=cutoff:
                return 0
        else:
                return 1

##############################################################################
#def doblast(libPath, queryFile,  blastLatindb, Evalue, blastOutM0File, blastOutM7File, blastOutM8File):
def doblast(libPath, queryFile,  blastLatindb, Evalue, blastOutM0File, blastOutM7File):
        LibBlastPath = libPath+"/blast-2.2.27/bin"
        #print LibBlastPath
        #input()
        #blastCommandlineM8 = LibBlastPath+"/"+"blastn.exe -query %s -db %s -evalue %s -out %s  -soft_masking false -outfmt 6" % (queryFile, blastLatindb, Evalue, blastOutM8File)
        #P3 = subprocess.Popen(blastCommandlineM8, shell=(sys.platform == "win32"))
        #print >>sys.stderr, P3
        #m0
        #time.sleep(5)

        blastCommandlineM0 = LibBlastPath+"/"+"blastall -p blastn -i %s -d %s -e %s -o %s -b 100 -v 100 -F F -m 0" % (queryFile, blastLatindb, Evalue, blastOutM0File)
        #subprocess.call(blastCommandlineM0, shell=(sys.platform !=32))
        #time.sleep(1)
	P1 = subprocess.Popen(blastCommandlineM0, shell=(sys.platform !=32))
	P1.wait()

        #m7
        blastCommandlineM7 = LibBlastPath+"/"+"blastall -p blastn -i %s -d %s -e %s -o %s -b 100 -v 100 -F F -m 7" % (queryFile, blastLatindb, Evalue, blastOutM7File)
        #subprocess.call(blastCommandlineM7, shell=(sys.platform !=32))
        #time.sleep(1)
	P2 = subprocess.Popen(blastCommandlineM7, shell=(sys.platform !=32))
	P2.wait()
 
#########################################################################
def parseBlastM0GetBestHit(blastOutFile):
	L = []
	flag = 0
	for line in open(blastOutFile):
		if "Sequences producing significant alignments" in line:
			flag = 1
		if line[0] == ">":
			flag = 0
		line = line.strip()
		if flag == 1 and line != "":
			L.append(line)
	#print L
	L = L[1:]
	
	max_score = 0
	L_allHit = []
	for line in L:
                line = line.strip()
                (sbjct, bit_score, e_value) = line.split()
                L_allHit.append(sbjct)
                bit_score = float(bit_score)
                if bit_score >= max_score:
                        max_score = bit_score
                        
        L_bestHit = []
        for line in L:
                line = line.strip()
                (sbjct, bit_score, e_value) = line.split()
                bit_score = float(bit_score)
                if bit_score == max_score:
                        if sbjct not in L_bestHit:
                                L_bestHit.append(sbjct)
                                
        return L_bestHit, L_allHit 

#############################################################################
def parseBlastM0GetBlastHit(blastOutFile):
	L = []
	flag = 0
	for line in open(blastOutFile):
		if "Sequences producing significant alignments" in line:
			flag = 1
		if line[0] == ">":
			flag = 0
		line = line.strip()
		if flag == 1 and line != "":
			L.append(line)
	#print L
	L = L[1:]
	
        D_sbjct2score2evalue = {}
        for line in L:
                line = line.strip()
                (sbjct, bit_score, e_value) = line.split()
                D_sbjct2score2evalue[sbjct] = {}
                D_sbjct2score2evalue[sbjct]["score"] = float(bit_score)
                D_sbjct2score2evalue[sbjct]["evalue"] = e_value
                
        return D_sbjct2score2evalue

###############################################################################
"""
def parseBlastOutM7File(BlastOutM7File):
        D_sbjct2identity2coverage = {}
        handle = open(BlastOutM7File)
        blast_record = NCBIXML.read(handle)     
        for alignment in blast_record.alignments:
                sbjct = alignment.hit_def
                sbjctLength = alignment.length
                
                total_alignment_length = 0
                total_num_identity = 0
                for hsp in alignment.hsps:
                        alignment_length = hsp.align_length
                        num_identity = hsp.identities
                        total_alignment_length += alignment_length
                        total_num_identity += num_identity
                        
                #total_identity = round(float(total_num_identity)*100/total_alignment_length, 1)
                #coverage = round(float(total_alignment_length)*100/sbjctLength,1)
                D_sbjct2identity2coverage[sbjct] = {}
                D_sbjct2identity2coverage[sbjct]["identity"] = total_identity
                D_sbjct2identity2coverage[sbjct]["coverage"] = coverage

        return D_sbjct2identity2coverage
"""
def parseBlastOutM7File(BlastOutM7File):
	#print >>sys.stderr, "==========+++++++++++++++++++++++++++"
	#print >>sys.stderr, BlastOutM7File
	#exit()
        D_sbjct2identity2coverage = {}
        handle = open(BlastOutM7File)
        blast_record = NCBIXML.read(handle)     
        for alignment in blast_record.alignments:
		#print alignment
                sbjct = alignment.hit_def
		sbjct = alignment.accession
                sbjctLength = alignment.length

                max_bitScore = 0
                max_identity = 0
                max_coverage = 0
                #total_alignment_length = 0
                #total_num_identity = 0
                for hsp in alignment.hsps:
                        alignment_length = hsp.align_length
                        num_identity = hsp.identities
                        #total_alignment_length += alignment_length
                        #total_num_identity += num_identity
                        #sbjct_start = hsp.sbjct_start
                        #sbjct_end = hsp.sbjct_end
                        sbjct_hitLength = abs(hsp.sbjct_end-hsp.sbjct_start)+1
                        identity = round(num_identity*100/float(alignment_length),1)
                        coverage = round(sbjct_hitLength*100/float(sbjctLength),1)
                        bitScore = hsp.bits
                        if bitScore > max_bitScore:
				max_bitScore = bitScore
				max_identity = identity
				max_coverage = coverage
                        
                #total_identity = round(float(total_num_identity)*100/total_alignment_length, 1)
                #coverage = round(float(total_alignment_length)*100/sbjctLength,1)
                D_sbjct2identity2coverage[sbjct] = {}
                D_sbjct2identity2coverage[sbjct]["identity"] = max_identity
                D_sbjct2identity2coverage[sbjct]["coverage"] = max_coverage

        return D_sbjct2identity2coverage
###############################################################################
def parseBlastOutM0FileGetAlignment(blastResultM0):
    L = []
    D = {}
    #parse out alignment part
    handle = 0
    for line in open(blastResultM0):
        if line[0]== ">":
                handle = 1
        if line.find("  Database:") != -1:
                handle = 0
        if handle:
                L.append(line)

    #parse out each alignment and put to a dictionary
    hsp_id = ""
    hsp_seq = ""
    for line in L:
        if line[0] == ">":
                if hsp_id and hsp_seq:
                    D[hsp_id] = hsp_seq
                    #hsp_id = line.rstrip()[1:].split()[0].split("_")[-1].split(".")[0]
                    #hsp_id = line.rstrip()[1:].split("_")[2]
                    hsp_id = ""
                    hsp_seq = ""
                    hsp_id = line.strip()[1:].split()[0]
                    hsp_seq = line
                    #hsp_seq = " ".join(line.rstrip()[1:].split()[0].split("_")[0:-1])+" "+"<a href=\"http://www.ncbi.nlm.nih.gov/entrez/viewer.fcgi?db=nuccore&id="+hsp_id+"\" target=\"_blank\">"+hsp_id+"</a>\n"
                    #hsp_seq = " ".join(line.rstrip()[1:].split()[0].split("_")[0:-1])+" "+"<a href=\"http://www.ncbi.nlm.nih.gov/entrez/viewer.fcgi?db=nuccore&id="+hsp_id+"\" target=\"_blank\">"+hsp_id+"</a>\n"
                    #hsp_seq = ">"+" ".join(D_taxid2latin[line.split("_")[1]].split("_"))+" "+"<a href=\"http://www.ncbi.nlm.nih.gov/entrez/viewer.fcgi?db=nuccore&id="+hsp_id+"\">"+hsp_id+"</a>\n"
                    
                else:
                        #hsp_id = line.rstrip()[1:].split()[0].split("_")[-1].split(".")[0]
                        hsp_id = line.strip()[1:].split()[0]
                        hsp_seq = line
                        #hsp_seq = " ".join(line.rstrip()[1:].split()[0].split("_")[0:-1])+" "+"<a href=\"http://www.ncbi.nlm.nih.gov/entrez/viewer.fcgi?db=nuccore&id="+hsp_id+"\" target=\"_blank\">"+hsp_id+"</a>\n"
                        #hsp_id = line.rstrip()[1:].split("_")[2]
                        #hsp_seq = " ".join(line.split("_")[0:2])+" "+"<a href=\"http://www.ncbi.nlm.nih.gov/entrez/viewer.fcgi?db=nuccore&id="+hsp_id+"\">"+hsp_id+"</a>\n"
                        #hsp_seq = ">"+" ".join(D_taxid2latin[line.split("_")[1]].split("_"))+" "+"<a href=\"http://www.ncbi.nlm.nih.gov/entrez/viewer.fcgi?db=nuccore&id="+hsp_id+"\">"+hsp_id+"</a>\n"
        else:
                hsp_seq += line
    D[hsp_id] = hsp_seq
    return D

#####################################################################
def filterIdentityResult(L_bestHit, D_sbjct2identity2coverage, coverage_cutoff, identity_cutoff):
        #step1: find hit with maximum idenitty
        L_bestHitWithMaxIdent = []
        max_identity = 0
        for hit in L_bestHit:
                identity = D_sbjct2identity2coverage[hit]["identity"]
                if identity > max_identity:
                        max_identity = identity

        for hit in L_bestHit:
                identity = D_sbjct2identity2coverage[hit]["identity"]
                if identity == max_identity:
                        L_bestHitWithMaxIdent.append(hit)

        #step2: find hit whose coverage and identity are large than cut off  
        L_bestHitLatin = []
        #for hit in L_bestHit:
        for hit in L_bestHitWithMaxIdent:
                coverage = D_sbjct2identity2coverage[hit]["coverage"]
                identity = D_sbjct2identity2coverage[hit]["identity"]
		#print [coverage, identity]
		#exit()
                if float(coverage) >= float(coverage_cutoff) and float(identity) >= float(identity_cutoff):
                       species = "_".join(hit.split("_")[0:-1])
                       if species not in L_bestHitLatin:
                                L_bestHitLatin.append(species)
                                
        return L_bestHitLatin
 
######################################################################
"""
def getSynonymName(workfile):
    #print "+++++++++++++++++++Here太复杂，不用"
    #sys.eixt()
    L = []
    for line in open(workfile):
	#line = line.strip()
        if line[0] != "#":
                L1 = line.split("\t")
                L2 = [it.replace("\n","") for it in L1]
                L.append(L2)

    #m = 0
    #while m <= 10:
    #    print L[m]
    #    m += 1
    D = {}
    for it in L:
        chpName = it[0]
        ncbiName = it[1]
        efloraName = it[2]
        unknownName = it[3]

        if not D.has_key(chpName):
                D[chpName] = {}
                #synonymName = ""
                if ncbiName and ncbiName != chpName:
                        D[chpName]["ncbiName"] = ncbiName
                if efloraName and efloraName != chpName and efloraName != ncbiName:
                        D[chpName]["efloraName"] = efloraName
                if unknownName and unknownName != chpName and unknownName != ncbiName and unknownName != efloraName:
                        D[chpName]["unknownName"] = unknownName

    D_synonym = {}
    for chpName in D.keys():
        synonymName = ""
        if D[chpName].has_key("ncbiName") and D[chpName]["ncbiName"]:
                synonymName += "NCBI:"+D[chpName]["ncbiName"].replace("_"," ")+";"
        if D[chpName].has_key("efloraName") and D[chpName]["efloraName"]:
                        synonymName += "Eflora:"+D[chpName]["efloraName"].replace("_"," ")+";"
        if D[chpName].has_key("unknownName") and D[chpName]["unknownName"]:
                        synonymName += D[chpName]["unknownName"].replace("_"," ")+";"
        if synonymName:
                D_synonym[chpName] = synonymName
    return D_synonym
"""
def getSynonymName(workfile):
	#print "================Here"
	#sys.exit()
	D_synonym = {}
	for line in open(workfile):
		line = line.strip()
		if line[0] != "#":
			(authorityName, SynonymName) = line.split("\t")
			D_synonym[authorityName] = SynonymName
	return D_synonym

#####################################################################################
def upSpeciesInPharmacopoeia(L_bestHitLatin, D_synonym):        
        L1 = []
        L2 = []
        if len(L_bestHitLatin) == 1:
                L1 = L_bestHitLatin
                #return (L1, L2)
        else:
                for it in L_bestHitLatin:
                        if D_synonym.has_key(it) and "[P]" in D_synonym[it]:
                                L1.append(it)
                        else:
                                L2.append(it)
      
                #return (L1, L2)
	if L1:
		return (L1, L2)
	else:
		L1 = L2
		L2 = []
		return (L1, L2)
        
#####################################################################################
def getTableItem(L_allHit, D_sbjct2score2evalue, D_sbjct2identity2coverage):
        L_table_item = []
        for sbjct in L_allHit:
              latin = " ".join(sbjct.split("_")[0:-1])
              acc = sbjct.split("_")[-1]
              bitscore = str(D_sbjct2score2evalue[sbjct]["score"])
              evalue = D_sbjct2score2evalue[sbjct]["evalue"]
              identity = str(D_sbjct2identity2coverage[sbjct]["identity"])
              D = {"sbjct":sbjct, "acc":acc, "latin":latin, "identity":float(identity), "bitscore":float(bitscore), "evalue":evalue}

              #L_table_item.append((sbjct, acc, latin, identity, bitscore, evalue))
              L_table_item.append(D)

        L_table_item = sorted(L_table_item, key = itemgetter("bitscore", "identity"), reverse = True)
        L_table_item = [(it["sbjct"], it["acc"], it["latin"], str(it["identity"]), str(it["bitscore"]), it["evalue"]) for it in L_table_item]
        return L_table_item


############################################################################

#displayNewickTree(libPath, treeFastaFile, treeFile):
def displayNewickTree(libPath, fastaFile, treeOutfile):	
	# mega alignment
	#if os.path.exists(treeOutfile):
	#	os.remove(treeOutfile)
	#	#print >>sys.stderr, "Eld+++++++++++++++++++++++++++++++++"
	#	#sys.exit()
	#print >>sys.stderr, "Eld+++++++++++++++++++++++++++++++++"
	#sys.exit()
        muscleInputFile = fastaFile
        muscleAfaOutputFile = muscleInputFile+".afa"
        muscleMegOutputFile = muscleInputFile+".afa.meg"

        muscleCmd = libPath+"/"+"muscle3.8 -quiet -in %s -out %s" % (muscleInputFile, muscleAfaOutputFile)
        P1 = subprocess.Popen(muscleCmd, shell=(sys.platform !=32))
        P1.wait()
        out = open(muscleMegOutputFile, "w")
        out.write("#mega\n!Title ;\n!Format DataType=DNA indel=-;\n\n")
        for line in open(muscleAfaOutputFile):
                line = line.replace(">", "#")
                out.write(line)
        out.close()
	megaccCmd = libPath+"/"+"megacc -a %s -d %s -o %s" % (libPath+"/infer_NJ_nucleotide2.mao", muscleMegOutputFile, treeOutfile)
	P2 = subprocess.Popen(megaccCmd, shell=(sys.platform !=32))
        P2.wait()
	tree = Phylo.read(treeOutfile, "newick")
	Phylo.draw_ascii(tree)
	
