# Supplementary material for: BOKP: A DNA Barcode Reference Library for Monitoring Herbal Drugs in the Korean Pharmacopeia
Source: Front Pharmacol. 2017 Dec 19;8:931. doi: 10.3389/fphar.2017.00931 (PMC5742532; doi:10.3389/fphar.2017.00931)
Supplement: Data Sheet 1 — The program codes for identification engine KP_IDE. [file DataSheet1.ZIP › KP_IDE_20170529/README]

KP_IDE README file
---------------------------------------------------------------
Dependencies

- python2.7 or higher [the KP_IDE cannot work well on Python3.X]

- biopython 1.66 or higher 

- megaacc [megaacc has already been depoisted at the ./lib directory.]

- blast-2.2.27 [blast-2.2.27 has already been depoisted at the ./lib. directory.]

- muscle3.8 [muscle3.8 has been already depoisted at the ./lib directory.]

---------------------------------------------------------------
Running Tests

First, **make sure that Python and biopython are installed correctly**. 

In order to make the Python can be accessed via any command line prompt (and not just the Python-specific one), you’ll need to add the newly-installed Python 2.7 directory to your “Path” system environment variable. This makes it easier to access Python and run scripts in whatever shell you’re using to using (Command Prompt, PowerShell, and my personal favorite: Git Bash. 


Second, **test whether Python and biopython are installed correctly**.

	$ python
	Python 2.7.13 |Continuum Analytics, Inc.| (default, Dec 20 2016, 23:09:15)
	[GCC 4.4.7 20120313 (Red Hat 4.4.7-1)] on linux2
	Type "help", "copyright", "credits" or "license" for more information.
	Anaconda is brought to you by Continuum Analytics.
	Please check out: http://continuum.io/thanks and https://anaconda.org
	>>> from Bio import SeqIO
	>>>[No error message]

Third, **decompression and running tests**
	1. tar zxvf supplementary_file1.tar.gz
	2. cd ./KP_IDE_20170529
	3. python KP_IDE.py -q Example/query.fasta -d SLD -o tmp_out
	4. The ./tmp_out/s1.identificationResult.txt is identification result file. And the ./tmp_out/s1_topMatches.nwk is the NJ tree in nwk format. 

---------------------------------------------------------------
Usage

Usage: python KP_IDE.py -q /pathTo/query.fasta -d SLD -o /pathTo/outdir
-h, --help      Print Usage
-d, --database  Database [String]
                Default=SLD or speciesLevelBarcode (Species Level Barcode Records Database)
                SLD or speciesLevelBarcode      Species Level Barcode Records Datbase
                PBD or PublicBarcode Public Barcode Records Database
                ABD or allBarcode       All Record Barcodes on BOKP Database
                SDD or selfDefinedBarcode       User Self Defined Barcode Records Database
-q, --query     Query File [File In]
-o, --outdir    Idenitfy Report Output Folder [Folder Out]
                The /pathTo/outdir/s1.identificationResult.txt is identification result file.
                The /pathTo/outdir/s1_topMatches.nwk is the NJ tree in nwk format.
