# Supplementary material for: BOKP: A DNA Barcode Reference Library for Monitoring Herbal Drugs in the Korean Pharmacopeia
Source: Front Pharmacol. 2017 Dec 19;8:931. doi: 10.3389/fphar.2017.00931 (PMC5742532; doi:10.3389/fphar.2017.00931)
Supplement: Data Sheet 1 — The program codes for identification engine KP_IDE. [file DataSheet1.ZIP › KP_IDE_20170529/tmp_out/s1.B.M0]

BLASTN 2.2.9 [May-01-2004]


Reference: Altschul, Stephen F., Thomas L. Madden, Alejandro A. Schaffer, 
Jinghui Zhang, Zheng Zhang, Webb Miller, and David J. Lipman (1997), 
"Gapped BLAST and PSI-BLAST: a new generation of protein database search
programs",  Nucleic Acids Res. 25:3389-3402.

Query= tmpid
         (229 letters)

Database: speciesLevelBarcode.fas 
           5986 sequences; 1,652,673 total letters

Searching............done

                                                                 Score    E
Sequences producing significant alignments:                      (bits) Value

Angelica_sinensis_KF725039                                            454   e-129
Angelica_sinensis_GQ434694                                            454   e-129
Angelica_sinensis_JX022936                                            454   e-129
Angelica_sinensis_KC295071                                            454   e-129
Angelica_sinensis_FJ204235                                            448   e-127
Angelica_sinensis_KC295064                                            442   e-125
Ligusticum_jeholense_KC295058                                         281   4e-77
Ligusticum_jeholense_KC295057                                         281   4e-77
Ligusticum_jeholense_KC295054                                         281   4e-77
Ligusticum_jeholense_KC295052                                         281   4e-77
Ligusticum_jeholense_KF725070                                         281   4e-77
Ligusticum_sinense_KMS0054A01I                                        281   4e-77
Ligusticum_jeholense_GQ434699                                         281   4e-77
Ligusticum_jeholense_KC295085                                         281   4e-77
Ligusticum_sinense_KPS0054A03I                                        281   4e-77
Ligusticum_jeholense_KF725068                                         281   4e-77
Ligusticum_jeholense_KF725069                                         281   4e-77
Ligusticum_sinense_KPS0054A01I                                        281   4e-77
Ligusticum_sinense_KPS0054A02I                                        274   1e-74
Angelica_apaensis_JX022898                                            224   9e-60
Angelica_apaensis_JX022896                                            224   9e-60
Angelica_apaensis_JX022897                                            224   9e-60
Angelica_apaensis_JX022894                                            224   9e-60
Angelica_apaensis_JX022895                                            224   9e-60
Angelica_apaensis_EU418381                                            218   5e-58
Angelica_apaensis_HQ686388                                            218   5e-58
Angelica_apaensis_EU418373                                            218   5e-58
Angelica_apaensis_HQ686375                                            218   5e-58
Angelica_megaphylla_JX022935                                          216   2e-57
Angelica_megaphylla_JX022934                                          216   2e-57
Angelica_nitida_JX022927                                              216   2e-57
Angelica_kangdingensis_JX022915                                       210   1e-55
Angelica_kangdingensis_JX022914                                       210   1e-55
Angelica_kangdingensis_JX022917                                       210   1e-55
Angelica_kangdingensis_JX022916                                       210   1e-55
Angelica_maowenensis_JX022924                                         210   1e-55
Angelica_maowenensis_JX022922                                         210   1e-55
Angelica_maowenensis_JX022923                                         210   1e-55
Angelica_megaphylla_EU418377                                          210   1e-55
Angelica_gigas_KMS0015C01I                                            210   1e-55
Angelica_gigas_KPS0015A01I                                            210   1e-55
Angelica_gigas_KPS0015A02I                                            210   1e-55
Angelica_laxifoliata_JX022920                                         210   1e-55
Angelica_valida_EU418380                                              210   1e-55
Angelica_nitida_EU418378                                              210   1e-55
Angelica_pseudoselinum_JX022931                                       210   1e-55
Angelica_pseudoselinum_JX022933                                       210   1e-55
Angelica_pseudoselinum_JX022932                                       210   1e-55
Angelica_valida_JX022939                                              210   1e-55
Angelica_gigas_KPS0015A03I                                            210   1e-55
Foeniculum_vulgare_KPS0093A02I                                        208   5e-55
Foeniculum_vulgare_KMS0093A03I                                        208   5e-55
Foeniculum_vulgare_KMS0093A01I                                        208   5e-55
Foeniculum_vulgare_KPS0093A03I                                        208   5e-55
Foeniculum_vulgare_KPS0093A01I                                        208   5e-55
Foeniculum_vulgare_KMS0093A02I                                        208   5e-55
Angelica_dahurica_JX022905                                            202   3e-53
Angelica_dahurica_JX022904                                            202   3e-53
Angelica_dahurica_KX674998                                            202   3e-53
Angelica_dahurica_KPS0013A02I                                         202   3e-53
Angelica_dahurica_EF590755                                            202   3e-53
Angelica_dahurica_KMS0013A01I                                         202   3e-53
Angelica_dahurica_GQ434688                                            202   3e-53
Angelica_dahurica_KX674928                                            202   3e-53
Angelica_pseudoselinum_EU418379                                       202   3e-53
Angelica_dahurica_JX022940                                            202   3e-53
Angelica_dahurica_U78476                                              202   3e-53
Angelica_laxifoliata_JX022918                                         202   3e-53
Angelica_laxifoliata_JX022919                                         202   3e-53
Angelica_biserrata_JX022900                                           196   2e-51
Angelica_dahurica_JX022903                                            194   8e-51
Angelica_dahurica_JX022902                                            194   8e-51
Angelica_dahurica_var._formosana_KPS0014A02I                          194   8e-51
Angelica_dahurica_KX674999                                            194   8e-51
Angelica_dahurica_JX022909                                            194   8e-51
Angelica_dahurica_JX022908                                            194   8e-51
Angelica_dahurica_JX022907                                            194   8e-51
Angelica_dahurica_KMS0013A02I                                         194   8e-51
Angelica_dahurica_var._formosana_KMS0014A01I                          194   8e-51
Angelica_dahurica_var._formosana_KMS0014A03I                          194   8e-51
Angelica_dahurica_var._formosana_KPS0014A01I                          194   8e-51
Angelica_dahurica_var._formosana_KPS0014A03I                          194   8e-51
Angelica_dahurica_EU418374                                            194   8e-51
Angelica_dahurica_KPS0013A01I                                         194   8e-51
Angelica_dahurica_KMS0013A03I                                         194   8e-51
Angelica_dahurica_var._formosana_KMS0014A02I                          194   8e-51
Angelica_dahurica_GQ434689                                            194   8e-51
Saposhnikovia_divaricata_KMS0195A02I                                  190   1e-49
Saposhnikovia_divaricata_KMS0195A01I                                  190   1e-49
Saposhnikovia_divaricata_KMS0195A03I                                  190   1e-49
Saposhnikovia_divaricata_KMS0195A05I                                  190   1e-49
Saposhnikovia_divaricata_KMS0195A06I                                  190   1e-49
Angelica_biserrata_JX022899                                           188   5e-49
Angelica_decursiva_U78471                                             186   2e-48
Glehnia_littoralis_KMS0114A03I                                        186   2e-48
Saposhnikovia_divaricata_KMS0195A04I                                  186   2e-48
Angelica_decursiva_KX674921                                           186   2e-48
Angelica_decursiva_KX674922                                           186   2e-48
Glehnia_littoralis_KMS0114A01I                                        186   2e-48
Angelica_decursiva_EU418375                                           186   2e-48

>Angelica_sinensis_KF725039 
          Length = 229

 Score =  454 bits (229), Expect = e-129
 Identities = 229/229 (100%)
 Strand = Plus / Plus

                                                                       
Query: 1   cgcatcatctttgcccacaaccactcactcctcgtggagctgtactggtatgggggcgga 60
           ||||||||||||||||||||||||||||||||||||||||||||||||||||||||||||
Sbjct: 1   cgcatcatctttgcccacaaccactcactcctcgtggagctgtactggtatgggggcgga 60

                                                                       
Query: 61  aattggcctcccgtgccttgttgtgcggttggcgcaaaagtgagtctccggcgacggacg 120
           ||||||||||||||||||||||||||||||||||||||||||||||||||||||||||||
Sbjct: 61  aattggcctcccgtgccttgttgtgcggttggcgcaaaagtgagtctccggcgacggacg 120

                                                                       
Query: 121 tcgtgacattggtggttgtaaaataccctcatgtcttgtcgcgcgaatccgcgtcatctt 180
           ||||||||||||||||||||||||||||||||||||||||||||||||||||||||||||
Sbjct: 121 tcgtgacattggtggttgtaaaataccctcatgtcttgtcgcgcgaatccgcgtcatctt 180

                                                            
Query: 181 agtgagctcaaggacccttaggcggcacacactttgtgcacttcgaatg 229
           |||||||||||||||||||||||||||||||||||||||||||||||||
Sbjct: 181 agtgagctcaaggacccttaggcggcacacactttgtgcacttcgaatg 229


>Angelica_sinensis_GQ434694 
          Length = 229

 Score =  454 bits (229), Expect = e-129
 Identities = 229/229 (100%)
 Strand = Plus / Plus

                                                                       
Query: 1   cgcatcatctttgcccacaaccactcactcctcgtggagctgtactggtatgggggcgga 60
           ||||||||||||||||||||||||||||||||||||||||||||||||||||||||||||
Sbjct: 1   cgcatcatctttgcccacaaccactcactcctcgtggagctgtactggtatgggggcgga 60

                                                                       
Query: 61  aattggcctcccgtgccttgttgtgcggttggcgcaaaagtgagtctccggcgacggacg 120
           ||||||||||||||||||||||||||||||||||||||||||||||||||||||||||||
Sbjct: 61  aattggcctcccgtgccttgttgtgcggttggcgcaaaagtgagtctccggcgacggacg 120

                                                                       
Query: 121 tcgtgacattggtggttgtaaaataccctcatgtcttgtcgcgcgaatccgcgtcatctt 180
           ||||||||||||||||||||||||||||||||||||||||||||||||||||||||||||
Sbjct: 121 tcgtgacattggtggttgtaaaataccctcatgtcttgtcgcgcgaatccgcgtcatctt 180

                                                            
Query: 181 agtgagctcaaggacccttaggcggcacacactttgtgcacttcgaatg 229
           |||||||||||||||||||||||||||||||||||||||||||||||||
Sbjct: 181 agtgagctcaaggacccttaggcggcacacactttgtgcacttcgaatg 229


>Angelica_sinensis_JX022936 
          Length = 229

 Score =  454 bits (229), Expect = e-129
 Identities = 229/229 (100%)
 Strand = Plus / Plus

                                                                       
Query: 1   cgcatcatctttgcccacaaccactcactcctcgtggagctgtactggtatgggggcgga 60
           ||||||||||||||||||||||||||||||||||||||||||||||||||||||||||||
Sbjct: 1   cgcatcatctttgcccacaaccactcactcctcgtggagctgtactggtatgggggcgga 60

                                                                       
Query: 61  aattggcctcccgtgccttgttgtgcggttggcgcaaaagtgagtctccggcgacggacg 120
           ||||||||||||||||||||||||||||||||||||||||||||||||||||||||||||
Sbjct: 61  aattggcctcccgtgccttgttgtgcggttggcgcaaaagtgagtctccggcgacggacg 120

                                                                       
Query: 121 tcgtgacattggtggttgtaaaataccctcatgtcttgtcgcgcgaatccgcgtcatctt 180
           ||||||||||||||||||||||||||||||||||||||||||||||||||||||||||||
Sbjct: 121 tcgtgacattggtggttgtaaaataccctcatgtcttgtcgcgcgaatccgcgtcatctt 180

                                                            
Query: 181 agtgagctcaaggacccttaggcggcacacactttgtgcacttcgaatg 229
           |||||||||||||||||||||||||||||||||||||||||||||||||
Sbjct: 181 agtgagctcaaggacccttaggcggcacacactttgtgcacttcgaatg 229


>Angelica_sinensis_KC295071 
          Length = 229

 Score =  454 bits (229), Expect = e-129
 Identities = 229/229 (100%)
 Strand = Plus / Plus

                                                                       
Query: 1   cgcatcatctttgcccacaaccactcactcctcgtggagctgtactggtatgggggcgga 60
           ||||||||||||||||||||||||||||||||||||||||||||||||||||||||||||
Sbjct: 1   cgcatcatctttgcccacaaccactcactcctcgtggagctgtactggtatgggggcgga 60

                                                                       
Query: 61  aattggcctcccgtgccttgttgtgcggttggcgcaaaagtgagtctccggcgacggacg 120
           ||||||||||||||||||||||||||||||||||||||||||||||||||||||||||||
Sbjct: 61  aattggcctcccgtgccttgttgtgcggttggcgcaaaagtgagtctccggcgacggacg 120

                                                                       
Query: 121 tcgtgacattggtggttgtaaaataccctcatgtcttgtcgcgcgaatccgcgtcatctt 180
           ||||||||||||||||||||||||||||||||||||||||||||||||||||||||||||
Sbjct: 121 tcgtgacattggtggttgtaaaataccctcatgtcttgtcgcgcgaatccgcgtcatctt 180

                                                            
Query: 181 agtgagctcaaggacccttaggcggcacacactttgtgcacttcgaatg 229
           |||||||||||||||||||||||||||||||||||||||||||||||||
Sbjct: 181 agtgagctcaaggacccttaggcggcacacactttgtgcacttcgaatg 229


>Angelica_sinensis_FJ204235 
          Length = 226

 Score =  448 bits (226), Expect = e-127
 Identities = 226/226 (100%)
 Strand = Plus / Plus

                                                                       
Query: 1   cgcatcatctttgcccacaaccactcactcctcgtggagctgtactggtatgggggcgga 60
           ||||||||||||||||||||||||||||||||||||||||||||||||||||||||||||
Sbjct: 1   cgcatcatctttgcccacaaccactcactcctcgtggagctgtactggtatgggggcgga 60

                                                                       
Query: 61  aattggcctcccgtgccttgttgtgcggttggcgcaaaagtgagtctccggcgacggacg 120
           ||||||||||||||||||||||||||||||||||||||||||||||||||||||||||||
Sbjct: 61  aattggcctcccgtgccttgttgtgcggttggcgcaaaagtgagtctccggcgacggacg 120

                                                                       
Query: 121 tcgtgacattggtggttgtaaaataccctcatgtcttgtcgcgcgaatccgcgtcatctt 180
           ||||||||||||||||||||||||||||||||||||||||||||||||||||||||||||
Sbjct: 121 tcgtgacattggtggttgtaaaataccctcatgtcttgtcgcgcgaatccgcgtcatctt 180

                                                         
Query: 181 agtgagctcaaggacccttaggcggcacacactttgtgcacttcga 226
           ||||||||||||||||||||||||||||||||||||||||||||||
Sbjct: 181 agtgagctcaaggacccttaggcggcacacactttgtgcacttcga 226


>Angelica_sinensis_KC295064 
          Length = 229

 Score =  442 bits (223), Expect = e-125
 Identities = 227/229 (99%)
 Strand = Plus / Plus

                                                                       
Query: 1   cgcatcatctttgcccacaaccactcactcctcgtggagctgtactggtatgggggcgga 60
           ||||||||||||||||||||||||||||||||||||||||||| ||||| ||||||||||
Sbjct: 1   cgcatcatctttgcccacaaccactcactcctcgtggagctgtgctggtwtgggggcgga 60

                                                                       
Query: 61  aattggcctcccgtgccttgttgtgcggttggcgcaaaagtgagtctccggcgacggacg 120
           ||||||||||||||||||||||||||||||||||||||||||||||||||||||||||||
Sbjct: 61  aattggcctcccgtgccttgttgtgcggttggcgcaaaagtgagtctccggcgacggacg 120

                                                                       
Query: 121 tcgtgacattggtggttgtaaaataccctcatgtcttgtcgcgcgaatccgcgtcatctt 180
           ||||||||||||||||||||||||||||||||||||||||||||||||||||||||||||
Sbjct: 121 tcgtgacattggtggttgtaaaataccctcatgtcttgtcgcgcgaatccgcgtcatctt 180

                                                            
Query: 181 agtgagctcaaggacccttaggcggcacacactttgtgcacttcgaatg 229
           |||||||||||||||||||||||||||||||||||||||||||||||||
Sbjct: 181 agtgagctcaaggacccttaggcggcacacactttgtgcacttcgaatg 229


>Ligusticum_jeholense_KC295058 
          Length = 228

 Score =  281 bits (142), Expect = 4e-77
 Identities = 206/226 (91%), Gaps = 1/226 (0%)
 Strand = Plus / Plus

                                                                       
Query: 1   cgcatcatctttgcccacaaccactcactcctcgtggagctgtactggtatgggggcgga 60
           ||||||||||||||| |||||||| |||||||    ||||||| | ||| | ||||||||
Sbjct: 1   cgcatcatctttgccaacaaccacacactccttcaagagctgtgccggt-ttggggcgga 59

                                                                       
Query: 61  aattggcctcccgtgccttgttgtgcggttggcgcaaaagtgagtctccggcgacggacg 120
           |||||||||||||||||||||||||||||||||||||||| |||||||||||||||||||
Sbjct: 60  aattggcctcccgtgccttgttgtgcggttggcgcaaaagcgagtctccggcgacggacg 119

                                                                       
Query: 121 tcgtgacattggtggttgtaaaataccctcatgtcttgtcgcgcgaatccgcgtcatctt 180
           ||||||||| ||||||||||||| |||||||||||||||| |||||||| ||||||||||
Sbjct: 120 tcgtgacatcggtggttgtaaaagaccctcatgtcttgtcacgcgaatctgcgtcatctt 179

                                                         
Query: 181 agtgagctcaaggacccttaggcggcacacactttgtgcacttcga 226
           ||||||||| ||||||| ||||| ||||||||| ||||| ||||||
Sbjct: 180 agtgagctctaggacccctaggcagcacacactctgtgcgcttcga 225


>Ligusticum_jeholense_KC295057 
          Length = 228

 Score =  281 bits (142), Expect = 4e-77
 Identities = 206/226 (91%), Gaps = 1/226 (0%)
 Strand = Plus / Plus

                                                                       
Query: 1   cgcatcatctttgcccacaaccactcactcctcgtggagctgtactggtatgggggcgga 60
           ||||||||||||||| |||||||| |||||||    ||||||| | ||| | ||||||||
Sbjct: 1   cgcatcatctttgccaacaaccacacactccttcaagagctgtgccggt-ttggggcgga 59

                                                                       
Query: 61  aattggcctcccgtgccttgttgtgcggttggcgcaaaagtgagtctccggcgacggacg 120
           |||||||||||||||||||||||||||||||||||||||| |||||||||||||||||||
Sbjct: 60  aattggcctcccgtgccttgttgtgcggttggcgcaaaagcgagtctccggcgacggacg 119

                                                                       
Query: 121 tcgtgacattggtggttgtaaaataccctcatgtcttgtcgcgcgaatccgcgtcatctt 180
           ||||||||| ||||||||||||| |||||||||||||||| |||||||| ||||||||||
Sbjct: 120 tcgtgacatcggtggttgtaaaagaccctcatgtcttgtcacgcgaatctgcgtcatctt 179

                                                         
Query: 181 agtgagctcaaggacccttaggcggcacacactttgtgcacttcga 226
           ||||||||| ||||||| ||||| ||||||||| ||||| ||||||
Sbjct: 180 agtgagctctaggacccctaggcagcacacactctgtgcgcttcga 225


>Ligusticum_jeholense_KC295054 
          Length = 228

 Score =  281 bits (142), Expect = 4e-77
 Identities = 206/226 (91%), Gaps = 1/226 (0%)
 Strand = Plus / Plus

                                                                       
Query: 1   cgcatcatctttgcccacaaccactcactcctcgtggagctgtactggtatgggggcgga 60
           ||||||||||||||| |||||||| |||||||    ||||||| | ||| | ||||||||
Sbjct: 1   cgcatcatctttgccaacaaccacacactccttcaagagctgtgccggt-ttggggcgga 59

                                                                       
Query: 61  aattggcctcccgtgccttgttgtgcggttggcgcaaaagtgagtctccggcgacggacg 120
           |||||||||||||||||||||||||||||||||||||||| |||||||||||||||||||
Sbjct: 60  aattggcctcccgtgccttgttgtgcggttggcgcaaaagcgagtctccggcgacggacg 119

                                                                       
Query: 121 tcgtgacattggtggttgtaaaataccctcatgtcttgtcgcgcgaatccgcgtcatctt 180
           ||||||||| ||||||||||||| |||||||||||||||| |||||||| ||||||||||
Sbjct: 120 tcgtgacatcggtggttgtaaaagaccctcatgtcttgtcacgcgaatctgcgtcatctt 179

                                                         
Query: 181 agtgagctcaaggacccttaggcggcacacactttgtgcacttcga 226
           ||||||||| ||||||| ||||| ||||||||| ||||| ||||||
Sbjct: 180 agtgagctctaggacccctaggcagcacacactctgtgcgcttcga 225


>Ligusticum_jeholense_KC295052 
          Length = 228

 Score =  281 bits (142), Expect = 4e-77
 Identities = 206/226 (91%), Gaps = 1/226 (0%)
 Strand = Plus / Plus

                                                                       
Query: 1   cgcatcatctttgcccacaaccactcactcctcgtggagctgtactggtatgggggcgga 60
           ||||||||||||||| |||||||| |||||||    ||||||| | ||| | ||||||||
Sbjct: 1   cgcatcatctttgccaacaaccacacactccttcaagagctgtgccggt-ttggggcgga 59

                                                                       
Query: 61  aattggcctcccgtgccttgttgtgcggttggcgcaaaagtgagtctccggcgacggacg 120
           |||||||||||||||||||||||||||||||||||||||| |||||||||||||||||||
Sbjct: 60  aattggcctcccgtgccttgttgtgcggttggcgcaaaagcgagtctccggcgacggacg 119

                                                                       
Query: 121 tcgtgacattggtggttgtaaaataccctcatgtcttgtcgcgcgaatccgcgtcatctt 180
           ||||||||| ||||||||||||| |||||||||||||||| |||||||| ||||||||||
Sbjct: 120 tcgtgacatcggtggttgtaaaagaccctcatgtcttgtcacgcgaatctgcgtcatctt 179

                                                         
Query: 181 agtgagctcaaggacccttaggcggcacacactttgtgcacttcga 226
           ||||||||| ||||||| ||||| ||||||||| ||||| ||||||
Sbjct: 180 agtgagctctaggacccctaggcagcacacactctgtgcgcttcga 225


>Ligusticum_jeholense_KF725070 
          Length = 228

 Score =  281 bits (142), Expect = 4e-77
 Identities = 206/226 (91%), Gaps = 1/226 (0%)
 Strand = Plus / Plus

                                                                       
Query: 1   cgcatcatctttgcccacaaccactcactcctcgtggagctgtactggtatgggggcgga 60
           ||||||||||||||| |||||||| |||||||    ||||||| | ||| | ||||||||
Sbjct: 1   cgcatcatctttgccaacaaccacacactccttcaagagctgtgccggt-ttggggcgga 59

                                                                       
Query: 61  aattggcctcccgtgccttgttgtgcggttggcgcaaaagtgagtctccggcgacggacg 120
           |||||||||||||||||||||||||||||||||||||||| |||||||||||||||||||
Sbjct: 60  aattggcctcccgtgccttgttgtgcggttggcgcaaaagcgagtctccggcgacggacg 119

                                                                       
Query: 121 tcgtgacattggtggttgtaaaataccctcatgtcttgtcgcgcgaatccgcgtcatctt 180
           ||||||||| ||||||||||||| |||||||||||||||| |||||||| ||||||||||
Sbjct: 120 tcgtgacatcggtggttgtaaaagaccctcatgtcttgtcacgcgaatctgcgtcatctt 179

                                                         
Query: 181 agtgagctcaaggacccttaggcggcacacactttgtgcacttcga 226
           ||||||||| ||||||| ||||| ||||||||| ||||| ||||||
Sbjct: 180 agtgagctctaggacccctaggcagcacacactctgtgcgcttcga 225


>Ligusticum_sinense_KMS0054A01I 
          Length = 228

 Score =  281 bits (142), Expect = 4e-77
 Identities = 206/226 (91%), Gaps = 1/226 (0%)
 Strand = Plus / Plus

                                                                       
Query: 1   cgcatcatctttgcccacaaccactcactcctcgtggagctgtactggtatgggggcgga 60
           ||||||||||||||| |||||||| |||||||    ||||||| | ||| | ||||||||
Sbjct: 1   cgcatcatctttgccaacaaccacacactccttcaagagctgtgccggt-ttggggcgga 59

                                                                       
Query: 61  aattggcctcccgtgccttgttgtgcggttggcgcaaaagtgagtctccggcgacggacg 120
           |||||||||||||||||||||||||||||||| |||||||||||||||||||||||||||
Sbjct: 60  aattggcctcccgtgccttgttgtgcggttggtgcaaaagtgagtctccggcgacggacg 119

                                                                       
Query: 121 tcgtgacattggtggttgtaaaataccctcatgtcttgtcgcgcgaatccgcgtcatctt 180
           ||||||||| ||||||||||||| |||||||||||||||| |||||||| ||||||||||
Sbjct: 120 tcgtgacatcggtggttgtaaaagaccctcatgtcttgtcacgcgaatctgcgtcatctt 179

                                                         
Query: 181 agtgagctcaaggacccttaggcggcacacactttgtgcacttcga 226
           ||||||||| ||||||| ||||| ||||||||| ||||| ||||||
Sbjct: 180 agtgagctctaggacccctaggcagcacacactctgtgcgcttcga 225


>Ligusticum_jeholense_GQ434699 
          Length = 228

 Score =  281 bits (142), Expect = 4e-77
 Identities = 206/226 (91%), Gaps = 1/226 (0%)
 Strand = Plus / Plus

                                                                       
Query: 1   cgcatcatctttgcccacaaccactcactcctcgtggagctgtactggtatgggggcgga 60
           ||||||||||||||| |||||||| |||||||    ||||||| | ||| | ||||||||
Sbjct: 1   cgcatcatctttgccaacaaccacacactccttcaagagctgtgccggt-ttggggcgga 59

                                                                       
Query: 61  aattggcctcccgtgccttgttgtgcggttggcgcaaaagtgagtctccggcgacggacg 120
           |||||||||||||||||||||||||||||||| |||||||||||||||||||||||||||
Sbjct: 60  aattggcctcccgtgccttgttgtgcggttggtgcaaaagtgagtctccggcgacggacg 119

                                                                       
Query: 121 tcgtgacattggtggttgtaaaataccctcatgtcttgtcgcgcgaatccgcgtcatctt 180
           ||||||||| ||||||||||||| |||||||||||||||| |||||||| ||||||||||
Sbjct: 120 tcgtgacatcggtggttgtaaaagaccctcatgtcttgtcacgcgaatctgcgtcatctt 179

                                                         
Query: 181 agtgagctcaaggacccttaggcggcacacactttgtgcacttcga 226
           ||||||||| ||||||| ||||| ||||||||| ||||| ||||||
Sbjct: 180 agtgagctctaggacccctaggcagcacacactctgtgcgcttcga 225


>Ligusticum_jeholense_KC295085 
          Length = 228

 Score =  281 bits (142), Expect = 4e-77
 Identities = 206/226 (91%), Gaps = 1/226 (0%)
 Strand = Plus / Plus

                                                                       
Query: 1   cgcatcatctttgcccacaaccactcactcctcgtggagctgtactggtatgggggcgga 60
           ||||||||||||||| |||||||| |||||||    ||||||| | ||| | ||||||||
Sbjct: 1   cgcatcatctttgccaacaaccacacactccttcaagagctgtgccggt-ttggggcgga 59

                                                                       
Query: 61  aattggcctcccgtgccttgttgtgcggttggcgcaaaagtgagtctccggcgacggacg 120
           |||||||||||||||||||||||||||||||||||||||| |||||||||||||||||||
Sbjct: 60  aattggcctcccgtgccttgttgtgcggttggcgcaaaagcgagtctccggcgacggacg 119

                                                                       
Query: 121 tcgtgacattggtggttgtaaaataccctcatgtcttgtcgcgcgaatccgcgtcatctt 180
           ||||||||| ||||||||||||| |||||||||||||||| |||||||| ||||||||||
Sbjct: 120 tcgtgacatcggtggttgtaaaagaccctcatgtcttgtcacgcgaatctgcgtcatctt 179

                                                         
Query: 181 agtgagctcaaggacccttaggcggcacacactttgtgcacttcga 226
           ||||||||| ||||||| ||||| ||||||||| ||||| ||||||
Sbjct: 180 agtgagctctaggacccctaggcagcacacactctgtgcgcttcga 225


>Ligusticum_sinense_KPS0054A03I 
          Length = 228

 Score =  281 bits (142), Expect = 4e-77
 Identities = 206/226 (91%), Gaps = 1/226 (0%)
 Strand = Plus / Plus

                                                                       
Query: 1   cgcatcatctttgcccacaaccactcactcctcgtggagctgtactggtatgggggcgga 60
           ||||||||||||||| |||||||| |||||||    ||||||| | ||| | ||||||||
Sbjct: 1   cgcatcatctttgccaacaaccacacactccttcaagagctgtgccggt-ttggggcgga 59

                                                                       
Query: 61  aattggcctcccgtgccttgttgtgcggttggcgcaaaagtgagtctccggcgacggacg 120
           |||||||||||||||||||||||||||||||| |||||||||||||||||||||||||||
Sbjct: 60  aattggcctcccgtgccttgttgtgcggttggtgcaaaagtgagtctccggcgacggacg 119

                                                                       
Query: 121 tcgtgacattggtggttgtaaaataccctcatgtcttgtcgcgcgaatccgcgtcatctt 180
           ||||||||| ||||||||||||| |||||||||||||||| |||||||| ||||||||||
Sbjct: 120 tcgtgacatcggtggttgtaaaagaccctcatgtcttgtcacgcgaatctgcgtcatctt 179

                                                         
Query: 181 agtgagctcaaggacccttaggcggcacacactttgtgcacttcga 226
           ||||||||| ||||||| ||||| ||||||||| ||||| ||||||
Sbjct: 180 agtgagctctaggacccctaggcagcacacactctgtgcgcttcga 225


>Ligusticum_jeholense_KF725068 
          Length = 228

 Score =  281 bits (142), Expect = 4e-77
 Identities = 206/226 (91%), Gaps = 1/226 (0%)
 Strand = Plus / Plus

                                                                       
Query: 1   cgcatcatctttgcccacaaccactcactcctcgtggagctgtactggtatgggggcgga 60
           ||||||||||||||| |||||||| |||||||    ||||||| | ||| | ||||||||
Sbjct: 1   cgcatcatctttgccaacaaccacacactccttcaagagctgtgccggt-ttggggcgga 59

                                                                       
Query: 61  aattggcctcccgtgccttgttgtgcggttggcgcaaaagtgagtctccggcgacggacg 120
           |||||||||||||||||||||||||||||||||||||||| |||||||||||||||||||
Sbjct: 60  aattggcctcccgtgccttgttgtgcggttggcgcaaaagcgagtctccggcgacggacg 119

                                                                       
Query: 121 tcgtgacattggtggttgtaaaataccctcatgtcttgtcgcgcgaatccgcgtcatctt 180
           ||||||||| ||||||||||||| |||||||||||||||| |||||||| ||||||||||
Sbjct: 120 tcgtgacatcggtggttgtaaaagaccctcatgtcttgtcacgcgaatctgcgtcatctt 179

                                                         
Query: 181 agtgagctcaaggacccttaggcggcacacactttgtgcacttcga 226
           ||||||||| ||||||| ||||| ||||||||| ||||| ||||||
Sbjct: 180 agtgagctctaggacccctaggcagcacacactctgtgcgcttcga 225


>Ligusticum_jeholense_KF725069 
          Length = 228

 Score =  281 bits (142), Expect = 4e-77
 Identities = 206/226 (91%), Gaps = 1/226 (0%)
 Strand = Plus / Plus

                                                                       
Query: 1   cgcatcatctttgcccacaaccactcactcctcgtggagctgtactggtatgggggcgga 60
           ||||||||||||||| |||||||| |||||||    ||||||| | ||| | ||||||||
Sbjct: 1   cgcatcatctttgccaacaaccacacactccttcaagagctgtgccggt-ttggggcgga 59

                                                                       
Query: 61  aattggcctcccgtgccttgttgtgcggttggcgcaaaagtgagtctccggcgacggacg 120
           |||||||||||||||||||||||||||||||||||||||| |||||||||||||||||||
Sbjct: 60  aattggcctcccgtgccttgttgtgcggttggcgcaaaagcgagtctccggcgacggacg 119

                                                                       
Query: 121 tcgtgacattggtggttgtaaaataccctcatgtcttgtcgcgcgaatccgcgtcatctt 180
           ||||||||| ||||||||||||| |||||||||||||||| |||||||| ||||||||||
Sbjct: 120 tcgtgacatcggtggttgtaaaagaccctcatgtcttgtcacgcgaatctgcgtcatctt 179

                                                         
Query: 181 agtgagctcaaggacccttaggcggcacacactttgtgcacttcga 226
           ||||||||| ||||||| ||||| ||||||||| ||||| ||||||
Sbjct: 180 agtgagctctaggacccctaggcagcacacactctgtgcgcttcga 225


>Ligusticum_sinense_KPS0054A01I 
          Length = 228

 Score =  281 bits (142), Expect = 4e-77
 Identities = 206/226 (91%), Gaps = 1/226 (0%)
 Strand = Plus / Plus

                                                                       
Query: 1   cgcatcatctttgcccacaaccactcactcctcgtggagctgtactggtatgggggcgga 60
           ||||||||||||||| |||||||| |||||||    ||||||| | ||| | ||||||||
Sbjct: 1   cgcatcatctttgccaacaaccacacactccttcaagagctgtgccggt-ttggggcgga 59

                                                                       
Query: 61  aattggcctcccgtgccttgttgtgcggttggcgcaaaagtgagtctccggcgacggacg 120
           |||||||||||||||||||||||||||||||| |||||||||||||||||||||||||||
Sbjct: 60  aattggcctcccgtgccttgttgtgcggttggtgcaaaagtgagtctccggcgacggacg 119

                                                                       
Query: 121 tcgtgacattggtggttgtaaaataccctcatgtcttgtcgcgcgaatccgcgtcatctt 180
           ||||||||| ||||||||||||| |||||||||||||||| |||||||| ||||||||||
Sbjct: 120 tcgtgacatcggtggttgtaaaagaccctcatgtcttgtcacgcgaatctgcgtcatctt 179

                                                         
Query: 181 agtgagctcaaggacccttaggcggcacacactttgtgcacttcga 226
           ||||||||| ||||||| ||||| ||||||||| ||||| ||||||
Sbjct: 180 agtgagctctaggacccctaggcagcacacactctgtgcgcttcga 225


>Ligusticum_sinense_KPS0054A02I 
          Length = 228

 Score =  274 bits (138), Expect = 1e-74
 Identities = 205/226 (90%), Gaps = 1/226 (0%)
 Strand = Plus / Plus

                                                                       
Query: 1   cgcatcatctttgcccacaaccactcactcctcgtggagctgtactggtatgggggcgga 60
           ||||||||||||||| |||||||| |||||||    ||||||| | ||| | ||||||||
Sbjct: 1   cgcatcatctttgccaacaaccacacactccttcaagagctgtgccggt-ttggggcgga 59

                                                                       
Query: 61  aattggcctcccgtgccttgttgtgcggttggcgcaaaagtgagtctccggcgacggacg 120
           |||||||||||||||||||||||||||||||||||||||| ||||||||||||||||| |
Sbjct: 60  aattggcctcccgtgccttgttgtgcggttggcgcaaaagcgagtctccggcgacggagg 119

                                                                       
Query: 121 tcgtgacattggtggttgtaaaataccctcatgtcttgtcgcgcgaatccgcgtcatctt 180
           ||||||||| ||||||||||||| |||||||||||||||| |||||||| ||||||||||
Sbjct: 120 tcgtgacatcggtggttgtaaaagaccctcatgtcttgtcacgcgaatctgcgtcatctt 179

                                                         
Query: 181 agtgagctcaaggacccttaggcggcacacactttgtgcacttcga 226
           ||||||||| ||||||| ||||| ||||||||| ||||| ||||||
Sbjct: 180 agtgagctctaggacccctaggcagcacacactctgtgcgcttcga 225


>Angelica_apaensis_JX022898 
          Length = 227

 Score =  224 bits (113), Expect = 9e-60
 Identities = 161/177 (90%)
 Strand = Plus / Plus

                                                                       
Query: 53  ggggcggaaattggcctcccgtgccttgttgtgcggttggcgcaaaagtgagtctccggc 112
           ||||||||||||||||||| || ||||||||||||||||||| |||| ||||||||||||
Sbjct: 51  ggggcggaaattggcctcctgtaccttgttgtgcggttggcggaaaaatgagtctccggc 110

                                                                       
Query: 113 gacggacgtcgtgacattggtggttgtaaaataccctcatgtcttgtcgcgcgaatccgc 172
           || |||||||| ||||| ||||||||||||| |||||| ||||||||||||||||||| |
Sbjct: 111 gatggacgtcgcgacatcggtggttgtaaaagaccctcttgtcttgtcgcgcgaatcctc 170

                                                                    
Query: 173 gtcatcttagtgagctcaaggacccttaggcggcacacactttgtgcacttcgaatg 229
           |||||||||| |||||| ||||||||||||| ||||| ||| ||||| |||||||||
Sbjct: 171 gtcatcttagcgagctccaggacccttaggcagcacatactctgtgcgcttcgaatg 227


>Angelica_apaensis_JX022896 
          Length = 227

 Score =  224 bits (113), Expect = 9e-60
 Identities = 161/177 (90%)
 Strand = Plus / Plus

                                                                       
Query: 53  ggggcggaaattggcctcccgtgccttgttgtgcggttggcgcaaaagtgagtctccggc 112
           ||||||||||||||||||| || ||||||||||||||||||| |||| ||||||||||||
Sbjct: 51  ggggcggaaattggcctcctgtaccttgttgtgcggttggcggaaaaatgagtctccggc 110

                                                                       
Query: 113 gacggacgtcgtgacattggtggttgtaaaataccctcatgtcttgtcgcgcgaatccgc 172
           || |||||||| ||||| ||||||||||||| |||||| ||||||||||||||||||| |
Sbjct: 111 gatggacgtcgcgacatcggtggttgtaaaagaccctcttgtcttgtcgcgcgaatcctc 170

                                                                    
Query: 173 gtcatcttagtgagctcaaggacccttaggcggcacacactttgtgcacttcgaatg 229
           |||||||||| |||||| ||||||||||||| ||||| ||| ||||| |||||||||
Sbjct: 171 gtcatcttagcgagctccaggacccttaggcagcacatactctgtgcgcttcgaatg 227


>Angelica_apaensis_JX022897 
          Length = 227

 Score =  224 bits (113), Expect = 9e-60
 Identities = 161/177 (90%)
 Strand = Plus / Plus

                                                                       
Query: 53  ggggcggaaattggcctcccgtgccttgttgtgcggttggcgcaaaagtgagtctccggc 112
           ||||||||||||||||||| || ||||||||||||||||||| |||| ||||||||||||
Sbjct: 51  ggggcggaaattggcctcctgtaccttgttgtgcggttggcggaaaaatgagtctccggc 110

                                                                       
Query: 113 gacggacgtcgtgacattggtggttgtaaaataccctcatgtcttgtcgcgcgaatccgc 172
           || |||||||| ||||| ||||||||||||| |||||| ||||||||||||||||||| |
Sbjct: 111 gatggacgtcgcgacatcggtggttgtaaaagaccctcttgtcttgtcgcgcgaatcctc 170

                                                                    
Query: 173 gtcatcttagtgagctcaaggacccttaggcggcacacactttgtgcacttcgaatg 229
           |||||||||| |||||| ||||||||||||| ||||| ||| ||||| |||||||||
Sbjct: 171 gtcatcttagcgagctccaggacccttaggcagcacatactctgtgcgcttcgaatg 227


>Angelica_apaensis_JX022894 
          Length = 227

 Score =  224 bits (113), Expect = 9e-60
 Identities = 161/177 (90%)
 Strand = Plus / Plus

                                                                       
Query: 53  ggggcggaaattggcctcccgtgccttgttgtgcggttggcgcaaaagtgagtctccggc 112
           ||||||||||||||||||| || ||||||||||||||||||| |||| ||||||||||||
Sbjct: 51  ggggcggaaattggcctcctgtaccttgttgtgcggttggcggaaaaatgagtctccggc 110

                                                                       
Query: 113 gacggacgtcgtgacattggtggttgtaaaataccctcatgtcttgtcgcgcgaatccgc 172
           || |||||||| ||||| ||||||||||||| |||||| ||||||||||||||||||| |
Sbjct: 111 gatggacgtcgcgacatcggtggttgtaaaagaccctcttgtcttgtcgcgcgaatcctc 170

                                                                    
Query: 173 gtcatcttagtgagctcaaggacccttaggcggcacacactttgtgcacttcgaatg 229
           |||||||||| |||||| ||||||||||||| ||||| ||| ||||| |||||||||
Sbjct: 171 gtcatcttagcgagctccaggacccttaggcagcacatactctgtgcgcttcgaatg 227


>Angelica_apaensis_JX022895 
          Length = 227

 Score =  224 bits (113), Expect = 9e-60
 Identities = 161/177 (90%)
 Strand = Plus / Plus

                                                                       
Query: 53  ggggcggaaattggcctcccgtgccttgttgtgcggttggcgcaaaagtgagtctccggc 112
           ||||||||||||||||||| || ||||||||||||||||||| |||| ||||||||||||
Sbjct: 51  ggggcggaaattggcctcctgtaccttgttgtgcggttggcggaaaaatgagtctccggc 110

                                                                       
Query: 113 gacggacgtcgtgacattggtggttgtaaaataccctcatgtcttgtcgcgcgaatccgc 172
           || |||||||| ||||| ||||||||||||| |||||| ||||||||||||||||||| |
Sbjct: 111 gatggacgtcgcgacatcggtggttgtaaaagaccctcttgtcttgtcgcgcgaatcctc 170

                                                                    
Query: 173 gtcatcttagtgagctcaaggacccttaggcggcacacactttgtgcacttcgaatg 229
           |||||||||| |||||| ||||||||||||| ||||| ||| ||||| |||||||||
Sbjct: 171 gtcatcttagcgagctccaggacccttaggcagcacatactctgtgcgcttcgaatg 227


>Angelica_apaensis_EU418381 
          Length = 224

 Score =  218 bits (110), Expect = 5e-58
 Identities = 158/174 (90%)
 Strand = Plus / Plus

                                                                       
Query: 53  ggggcggaaattggcctcccgtgccttgttgtgcggttggcgcaaaagtgagtctccggc 112
           ||||||||||||||||||| || ||||||||||||||||||| |||| ||||||||||||
Sbjct: 51  ggggcggaaattggcctcctgtaccttgttgtgcggttggcggaaaaatgagtctccggc 110

                                                                       
Query: 113 gacggacgtcgtgacattggtggttgtaaaataccctcatgtcttgtcgcgcgaatccgc 172
           || |||||||| ||||| ||||||||||||| |||||| ||||||||||||||||||| |
Sbjct: 111 gatggacgtcgcgacatcggtggttgtaaaagaccctcttgtcttgtcgcgcgaatcctc 170

                                                                 
Query: 173 gtcatcttagtgagctcaaggacccttaggcggcacacactttgtgcacttcga 226
           |||||||||| |||||| ||||||||||||| ||||| ||| ||||| ||||||
Sbjct: 171 gtcatcttagcgagctccaggacccttaggcagcacatactctgtgcgcttcga 224


>Angelica_apaensis_HQ686388 
          Length = 224

 Score =  218 bits (110), Expect = 5e-58
 Identities = 158/174 (90%)
 Strand = Plus / Plus

                                                                       
Query: 53  ggggcggaaattggcctcccgtgccttgttgtgcggttggcgcaaaagtgagtctccggc 112
           ||||||||||||||||||| || ||||||||||||||||||| |||| ||||||||||||
Sbjct: 51  ggggcggaaattggcctcctgtaccttgttgtgcggttggcggaaaaatgagtctccggc 110

                                                                       
Query: 113 gacggacgtcgtgacattggtggttgtaaaataccctcatgtcttgtcgcgcgaatccgc 172
           || |||||||| ||||| ||||||||||||| |||||| ||||||||||||||||||| |
Sbjct: 111 gatggacgtcgcgacatcggtggttgtaaaagaccctcttgtcttgtcgcgcgaatcctc 170

                                                                 
Query: 173 gtcatcttagtgagctcaaggacccttaggcggcacacactttgtgcacttcga 226
           |||||||||| |||||| ||||||||||||| ||||| ||| ||||| ||||||
Sbjct: 171 gtcatcttagcgagctccaggacccttaggcagcacatactctgtgcgcttcga 224


>Angelica_apaensis_EU418373 
          Length = 224

 Score =  218 bits (110), Expect = 5e-58
 Identities = 158/174 (90%)
 Strand = Plus / Plus

                                                                       
Query: 53  ggggcggaaattggcctcccgtgccttgttgtgcggttggcgcaaaagtgagtctccggc 112
           ||||||||||||||||||| || ||||||||||||||||||| |||| ||||||||||||
Sbjct: 51  ggggcggaaattggcctcctgtaccttgttgtgcggttggcggaaaaatgagtctccggc 110

                                                                       
Query: 113 gacggacgtcgtgacattggtggttgtaaaataccctcatgtcttgtcgcgcgaatccgc 172
           || |||||||| ||||| ||||||||||||| |||||| ||||||||||||||||||| |
Sbjct: 111 gatggacgtcgcgacatcggtggttgtaaaagaccctcttgtcttgtcgcgcgaatcctc 170

                                                                 
Query: 173 gtcatcttagtgagctcaaggacccttaggcggcacacactttgtgcacttcga 226
           |||||||||| |||||| ||||||||||||| ||||| ||| ||||| ||||||
Sbjct: 171 gtcatcttagcgagctccaggacccttaggcagcacatactctgtgcgcttcga 224


>Angelica_apaensis_HQ686375 
          Length = 224

 Score =  218 bits (110), Expect = 5e-58
 Identities = 158/174 (90%)
 Strand = Plus / Plus

                                                                       
Query: 53  ggggcggaaattggcctcccgtgccttgttgtgcggttggcgcaaaagtgagtctccggc 112
           ||||||||||||||||||| || ||||||||||||||||||| |||| ||||||||||||
Sbjct: 51  ggggcggaaattggcctcctgtaccttgttgtgcggttggcggaaaaatgagtctccggc 110

                                                                       
Query: 113 gacggacgtcgtgacattggtggttgtaaaataccctcatgtcttgtcgcgcgaatccgc 172
           || |||||||| ||||| ||||||||||||| |||||| ||||||||||||||||||| |
Sbjct: 111 gatggacgtcgcgacatcggtggttgtaaaagaccctcttgtcttgtcgcgcgaatcctc 170

                                                                 
Query: 173 gtcatcttagtgagctcaaggacccttaggcggcacacactttgtgcacttcga 226
           |||||||||| |||||| ||||||||||||| ||||| ||| ||||| ||||||
Sbjct: 171 gtcatcttagcgagctccaggacccttaggcagcacatactctgtgcgcttcga 224


>Angelica_megaphylla_JX022935 
          Length = 227

 Score =  216 bits (109), Expect = 2e-57
 Identities = 160/177 (90%)
 Strand = Plus / Plus

                                                                       
Query: 53  ggggcggaaattggcctcccgtgccttgttgtgcggttggcgcaaaagtgagtctccggc 112
           |||||||||||||||||||||| |||||| |||||||||||| |||| ||||||||||||
Sbjct: 51  ggggcggaaattggcctcccgtaccttgtcgtgcggttggcggaaaaatgagtctccggc 110

                                                                       
Query: 113 gacggacgtcgtgacattggtggttgtaaaataccctcatgtcttgtcgcgcgaatccgc 172
           || |||||||| ||||| ||||||||||||| |||||| ||||||||||||||||||| |
Sbjct: 111 gatggacgtcgcgacatcggtggttgtaaaagaccctcttgtcttgtcgcgcgaatcctc 170

                                                                    
Query: 173 gtcatcttagtgagctcaaggacccttaggcggcacacactttgtgcacttcgaatg 229
           |||||||||| |||||| ||||||||||||| ||||  ||| ||||| |||||||||
Sbjct: 171 gtcatcttagcgagctccaggacccttaggcagcacgtactctgtgcgcttcgaatg 227


>Angelica_megaphylla_JX022934 
          Length = 227

 Score =  216 bits (109), Expect = 2e-57
 Identities = 160/177 (90%)
 Strand = Plus / Plus

                                                                       
Query: 53  ggggcggaaattggcctcccgtgccttgttgtgcggttggcgcaaaagtgagtctccggc 112
           |||||||||||||||||||||| |||||| |||||||||||| |||| ||||||||||||
Sbjct: 51  ggggcggaaattggcctcccgtaccttgtcgtgcggttggcggaaaaatgagtctccggc 110

                                                                       
Query: 113 gacggacgtcgtgacattggtggttgtaaaataccctcatgtcttgtcgcgcgaatccgc 172
           || |||||||| ||||| ||||||||||||| |||||| ||||||||||||||||||| |
Sbjct: 111 gatggacgtcgcgacatcggtggttgtaaaagaccctcttgtcttgtcgcgcgaatcctc 170

                                                                    
Query: 173 gtcatcttagtgagctcaaggacccttaggcggcacacactttgtgcacttcgaatg 229
           |||||||||| |||||| ||||||||||||| ||||  ||| ||||| |||||||||
Sbjct: 171 gtcatcttagcgagctccaggacccttaggcagcacgtactctgtgcgcttcgaatg 227


>Angelica_nitida_JX022927 
          Length = 227

 Score =  216 bits (109), Expect = 2e-57
 Identities = 160/177 (90%)
 Strand = Plus / Plus

                                                                       
Query: 53  ggggcggaaattggcctcccgtgccttgttgtgcggttggcgcaaaagtgagtctccggc 112
           ||||||||||||||||||| || ||||||||||||||||||| |||| ||||||||||||
Sbjct: 51  ggggcggaaattggcctcctgtaccttgttgtgcggttggcggaaaaatgagtctccggc 110

                                                                       
Query: 113 gacggacgtcgtgacattggtggttgtaaaataccctcatgtcttgtcgcgcgaatccgc 172
           || |||||||| ||||| ||||||||||||| |||||| |||||||||||||||||||  
Sbjct: 111 gatggacgtcgcgacatcggtggttgtaaaagaccctcttgtcttgtcgcgcgaatcctt 170

                                                                    
Query: 173 gtcatcttagtgagctcaaggacccttaggcggcacacactttgtgcacttcgaatg 229
           |||||||||| |||||| ||||||||||||| ||||| ||| ||||| |||||||||
Sbjct: 171 gtcatcttagcgagctccaggacccttaggcagcacatactctgtgcgcttcgaatg 227


>Angelica_kangdingensis_JX022915 
          Length = 227

 Score =  210 bits (106), Expect = 1e-55
 Identities = 157/174 (90%)
 Strand = Plus / Plus

                                                                       
Query: 53  ggggcggaaattggcctcccgtgccttgttgtgcggttggcgcaaaagtgagtctccggc 112
           |||||||||||||||||||||| |||||| |||||||||||| ||||  |||||||||||
Sbjct: 51  ggggcggaaattggcctcccgtaccttgtcgtgcggttggcggaaaaacgagtctccggc 110

                                                                       
Query: 113 gacggacgtcgtgacattggtggttgtaaaataccctcatgtcttgtcgcgcgaatccgc 172
           || |||||||| ||||| ||||||||||||| |||||| ||||||||||||||||||| |
Sbjct: 111 gatggacgtcgcgacatcggtggttgtaaaagaccctcttgtcttgtcgcgcgaatcctc 170

                                                                 
Query: 173 gtcatcttagtgagctcaaggacccttaggcggcacacactttgtgcacttcga 226
           |||||||||| |||||| ||||||||||||| ||||| ||| ||||| ||||||
Sbjct: 171 gtcatcttagcgagctccaggacccttaggcagcacatactctgtgcgcttcga 224


>Angelica_kangdingensis_JX022914 
          Length = 227

 Score =  210 bits (106), Expect = 1e-55
 Identities = 157/174 (90%)
 Strand = Plus / Plus

                                                                       
Query: 53  ggggcggaaattggcctcccgtgccttgttgtgcggttggcgcaaaagtgagtctccggc 112
           |||||||||||||||||||||| |||||| |||||||||||| ||||  |||||||||||
Sbjct: 51  ggggcggaaattggcctcccgtaccttgtcgtgcggttggcggaaaaacgagtctccggc 110

                                                                       
Query: 113 gacggacgtcgtgacattggtggttgtaaaataccctcatgtcttgtcgcgcgaatccgc 172
           || |||||||| ||||| ||||||||||||| |||||| ||||||||||||||||||| |
Sbjct: 111 gatggacgtcgcgacatcggtggttgtaaaagaccctcttgtcttgtcgcgcgaatcctc 170

                                                                 
Query: 173 gtcatcttagtgagctcaaggacccttaggcggcacacactttgtgcacttcga 226
           |||||||||| |||||| ||||||||||||| ||||| ||| ||||| ||||||
Sbjct: 171 gtcatcttagcgagctccaggacccttaggcagcacatactctgtgcgcttcga 224


>Angelica_kangdingensis_JX022917 
          Length = 227

 Score =  210 bits (106), Expect = 1e-55
 Identities = 157/174 (90%)
 Strand = Plus / Plus

                                                                       
Query: 53  ggggcggaaattggcctcccgtgccttgttgtgcggttggcgcaaaagtgagtctccggc 112
           |||||||||||||||||||||| |||||| |||||||||||| ||||  |||||||||||
Sbjct: 51  ggggcggaaattggcctcccgtaccttgtcgtgcggttggcggaaaaacgagtctccggc 110

                                                                       
Query: 113 gacggacgtcgtgacattggtggttgtaaaataccctcatgtcttgtcgcgcgaatccgc 172
           || |||||||| ||||| ||||||||||||| |||||| ||||||||||||||||||| |
Sbjct: 111 gatggacgtcgcgacatcggtggttgtaaaagaccctcttgtcttgtcgcgcgaatcctc 170

                                                                 
Query: 173 gtcatcttagtgagctcaaggacccttaggcggcacacactttgtgcacttcga 226
           |||||||||| |||||| ||||||||||||| ||||| ||| ||||| ||||||
Sbjct: 171 gtcatcttagcgagctccaggacccttaggcagcacatactctgtgcgcttcga 224


>Angelica_kangdingensis_JX022916 
          Length = 227

 Score =  210 bits (106), Expect = 1e-55
 Identities = 157/174 (90%)
 Strand = Plus / Plus

                                                                       
Query: 53  ggggcggaaattggcctcccgtgccttgttgtgcggttggcgcaaaagtgagtctccggc 112
           |||||||||||||||||||||| |||||| |||||||||||| ||||  |||||||||||
Sbjct: 51  ggggcggaaattggcctcccgtaccttgtcgtgcggttggcggaaaaacgagtctccggc 110

                                                                       
Query: 113 gacggacgtcgtgacattggtggttgtaaaataccctcatgtcttgtcgcgcgaatccgc 172
           || |||||||| ||||| ||||||||||||| |||||| ||||||||||||||||||| |
Sbjct: 111 gatggacgtcgcgacatcggtggttgtaaaagaccctcttgtcttgtcgcgcgaatcctc 170

                                                                 
Query: 173 gtcatcttagtgagctcaaggacccttaggcggcacacactttgtgcacttcga 226
           |||||||||| |||||| ||||||||||||| ||||| ||| ||||| ||||||
Sbjct: 171 gtcatcttagcgagctccaggacccttaggcagcacatactctgtgcgcttcga 224


>Angelica_maowenensis_JX022924 
          Length = 227

 Score =  210 bits (106), Expect = 1e-55
 Identities = 157/174 (90%)
 Strand = Plus / Plus

                                                                       
Query: 53  ggggcggaaattggcctcccgtgccttgttgtgcggttggcgcaaaagtgagtctccggc 112
           |||||||||||||||||||||| |||||| |||||||||||| ||||  |||||||||||
Sbjct: 51  ggggcggaaattggcctcccgtaccttgtcgtgcggttggcggaaaaacgagtctccggc 110

                                                                       
Query: 113 gacggacgtcgtgacattggtggttgtaaaataccctcatgtcttgtcgcgcgaatccgc 172
           || |||||||| ||||| ||||||||||||| |||||| ||||||||||||||||||| |
Sbjct: 111 gatggacgtcgcgacatcggtggttgtaaaagaccctcttgtcttgtcgcgcgaatcctc 170

                                                                 
Query: 173 gtcatcttagtgagctcaaggacccttaggcggcacacactttgtgcacttcga 226
           |||||||||| |||||| ||||||||||||| ||||| ||| ||||| ||||||
Sbjct: 171 gtcatcttagcgagctccaggacccttaggcagcacatactctgtgcgcttcga 224


>Angelica_maowenensis_JX022922 
          Length = 227

 Score =  210 bits (106), Expect = 1e-55
 Identities = 157/174 (90%)
 Strand = Plus / Plus

                                                                       
Query: 53  ggggcggaaattggcctcccgtgccttgttgtgcggttggcgcaaaagtgagtctccggc 112
           |||||||||||||||||||||| |||||| |||||||||||| ||||  |||||||||||
Sbjct: 51  ggggcggaaattggcctcccgtaccttgtcgtgcggttggcggaaaaacgagtctccggc 110

                                                                       
Query: 113 gacggacgtcgtgacattggtggttgtaaaataccctcatgtcttgtcgcgcgaatccgc 172
           || |||||||| ||||| ||||||||||||| |||||| ||||||||||||||||||| |
Sbjct: 111 gatggacgtcgcgacatcggtggttgtaaaagaccctcttgtcttgtcgcgcgaatcctc 170

                                                                 
Query: 173 gtcatcttagtgagctcaaggacccttaggcggcacacactttgtgcacttcga 226
           |||||||||| |||||| ||||||||||||| ||||| ||| ||||| ||||||
Sbjct: 171 gtcatcttagcgagctccaggacccttaggcagcacatactctgtgcgcttcga 224


>Angelica_maowenensis_JX022923 
          Length = 227

 Score =  210 bits (106), Expect = 1e-55
 Identities = 157/174 (90%)
 Strand = Plus / Plus

                                                                       
Query: 53  ggggcggaaattggcctcccgtgccttgttgtgcggttggcgcaaaagtgagtctccggc 112
           |||||||||||||||||||||| |||||| |||||||||||| ||||  |||||||||||
Sbjct: 51  ggggcggaaattggcctcccgtaccttgtcgtgcggttggcggaaaaacgagtctccggc 110

                                                                       
Query: 113 gacggacgtcgtgacattggtggttgtaaaataccctcatgtcttgtcgcgcgaatccgc 172
           || |||||||| ||||| ||||||||||||| |||||| ||||||||||||||||||| |
Sbjct: 111 gatggacgtcgcgacatcggtggttgtaaaagaccctcttgtcttgtcgcgcgaatcctc 170

                                                                 
Query: 173 gtcatcttagtgagctcaaggacccttaggcggcacacactttgtgcacttcga 226
           |||||||||| |||||| ||||||||||||| ||||| ||| ||||| ||||||
Sbjct: 171 gtcatcttagcgagctccaggacccttaggcagcacatactctgtgcgcttcga 224


>Angelica_megaphylla_EU418377 
          Length = 224

 Score =  210 bits (106), Expect = 1e-55
 Identities = 157/174 (90%)
 Strand = Plus / Plus

                                                                       
Query: 53  ggggcggaaattggcctcccgtgccttgttgtgcggttggcgcaaaagtgagtctccggc 112
           |||||||||||||||||||||| |||||| |||||||||||| |||| ||||||||||||
Sbjct: 51  ggggcggaaattggcctcccgtaccttgtcgtgcggttggcggaaaaatgagtctccggc 110

                                                                       
Query: 113 gacggacgtcgtgacattggtggttgtaaaataccctcatgtcttgtcgcgcgaatccgc 172
           || |||||||| ||||| ||||||||||||| |||||| ||||||||||||||||||| |
Sbjct: 111 gatggacgtcgcgacatcggtggttgtaaaagaccctcttgtcttgtcgcgcgaatcctc 170

                                                                 
Query: 173 gtcatcttagtgagctcaaggacccttaggcggcacacactttgtgcacttcga 226
           |||||||||| |||||| ||||||||||||| ||||  ||| ||||| ||||||
Sbjct: 171 gtcatcttagcgagctccaggacccttaggcagcacgtactctgtgcgcttcga 224


>Angelica_gigas_KMS0015C01I 
          Length = 227

 Score =  210 bits (106), Expect = 1e-55
 Identities = 157/174 (90%)
 Strand = Plus / Plus

                                                                       
Query: 53  ggggcggaaattggcctcccgtgccttgttgtgcggttggcgcaaaagtgagtctccggc 112
           |||||| ||||||||||||||| |||||| |||||||||||| ||||  |||||||||||
Sbjct: 51  ggggcgcaaattggcctcccgtaccttgtcgtgcggttggcggaaaaacgagtctccggc 110

                                                                       
Query: 113 gacggacgtcgtgacattggtggttgtaaaataccctcatgtcttgtcgcgcgaatccgc 172
           ||||||||||| ||||| ||||||||| ||| |||||| ||||||||||||||||||| |
Sbjct: 111 gacggacgtcgcgacatcggtggttgtgaaagaccctcttgtcttgtcgcgcgaatcctc 170

                                                                 
Query: 173 gtcatcttagtgagctcaaggacccttaggcggcacacactttgtgcacttcga 226
           |||||||||| |||||| ||||||||||||| ||||||||| ||||| ||||||
Sbjct: 171 gtcatcttagcgagctccaggacccttaggcagcacacactctgtgcgcttcga 224


>Angelica_gigas_KPS0015A01I 
          Length = 227

 Score =  210 bits (106), Expect = 1e-55
 Identities = 157/174 (90%)
 Strand = Plus / Plus

                                                                       
Query: 53  ggggcggaaattggcctcccgtgccttgttgtgcggttggcgcaaaagtgagtctccggc 112
           |||||| ||||||||||||||| |||||| |||||||||||| ||||  |||||||||||
Sbjct: 51  ggggcgcaaattggcctcccgtaccttgtcgtgcggttggcggaaaaacgagtctccggc 110

                                                                       
Query: 113 gacggacgtcgtgacattggtggttgtaaaataccctcatgtcttgtcgcgcgaatccgc 172
           ||||||||||| ||||| ||||||||| ||| |||||| ||||||||||||||||||| |
Sbjct: 111 gacggacgtcgcgacatcggtggttgtgaaagaccctcttgtcttgtcgcgcgaatcctc 170

                                                                 
Query: 173 gtcatcttagtgagctcaaggacccttaggcggcacacactttgtgcacttcga 226
           |||||||||| |||||| ||||||||||||| ||||||||| ||||| ||||||
Sbjct: 171 gtcatcttagcgagctctaggacccttaggcagcacacactctgtgcgcttcga 224


>Angelica_gigas_KPS0015A02I 
          Length = 227

 Score =  210 bits (106), Expect = 1e-55
 Identities = 157/174 (90%)
 Strand = Plus / Plus

                                                                       
Query: 53  ggggcggaaattggcctcccgtgccttgttgtgcggttggcgcaaaagtgagtctccggc 112
           |||||| ||||||||||||||| |||||| |||||||||||| ||||  |||||||||||
Sbjct: 51  ggggcgcaaattggcctcccgtaccttgtcgtgcggttggcggaaaaacgagtctccggc 110

                                                                       
Query: 113 gacggacgtcgtgacattggtggttgtaaaataccctcatgtcttgtcgcgcgaatccgc 172
           ||||||||||| ||||| ||||||||| ||| |||||| ||||||||||||||||||| |
Sbjct: 111 gacggacgtcgcgacatcggtggttgtgaaagaccctcttgtcttgtcgcgcgaatcctc 170

                                                                 
Query: 173 gtcatcttagtgagctcaaggacccttaggcggcacacactttgtgcacttcga 226
           |||||||||| |||||| ||||||||||||| ||||||||| ||||| ||||||
Sbjct: 171 gtcatcttagcgagctccaggacccttaggcagcacacactctgtgcgcttcga 224


>Angelica_laxifoliata_JX022920 
          Length = 227

 Score =  210 bits (106), Expect = 1e-55
 Identities = 157/174 (90%)
 Strand = Plus / Plus

                                                                       
Query: 53  ggggcggaaattggcctcccgtgccttgttgtgcggttggcgcaaaagtgagtctccggc 112
           |||||||||||||||||||||| |||||| |||||||||||| ||||  |||||||||||
Sbjct: 51  ggggcggaaattggcctcccgtaccttgtcgtgcggttggcggaaaaacgagtctccggc 110

                                                                       
Query: 113 gacggacgtcgtgacattggtggttgtaaaataccctcatgtcttgtcgcgcgaatccgc 172
           || |||||||| ||||| ||||||||||||| |||||| ||||||||||||||||||| |
Sbjct: 111 gatggacgtcgcgacatcggtggttgtaaaagaccctcttgtcttgtcgcgcgaatcctc 170

                                                                 
Query: 173 gtcatcttagtgagctcaaggacccttaggcggcacacactttgtgcacttcga 226
           |||||||||| |||||| ||||||||||||| ||||| ||| ||||| ||||||
Sbjct: 171 gtcatcttagcgagctccaggacccttaggcagcacatactctgtgcgcttcga 224


>Angelica_valida_EU418380 
          Length = 224

 Score =  210 bits (106), Expect = 1e-55
 Identities = 157/174 (90%)
 Strand = Plus / Plus

                                                                       
Query: 53  ggggcggaaattggcctcccgtgccttgttgtgcggttggcgcaaaagtgagtctccggc 112
           |||||||||||||||||||||| |||||| |||||||||||| ||||  |||||||||||
Sbjct: 51  ggggcggaaattggcctcccgtaccttgtcgtgcggttggcggaaaaacgagtctccggc 110

                                                                       
Query: 113 gacggacgtcgtgacattggtggttgtaaaataccctcatgtcttgtcgcgcgaatccgc 172
           || |||||||| ||||| ||||||||||||| |||||| ||||||||||||||||||| |
Sbjct: 111 gatggacgtcgcgacatcggtggttgtaaaagaccctcttgtcttgtcgcgcgaatcctc 170

                                                                 
Query: 173 gtcatcttagtgagctcaaggacccttaggcggcacacactttgtgcacttcga 226
           |||||||||| |||||| ||||||||||||| ||||| ||| ||||| ||||||
Sbjct: 171 gtcatcttagcgagctccaggacccttaggcagcacatactctgtgcgcttcga 224


>Angelica_nitida_EU418378 
          Length = 224

 Score =  210 bits (106), Expect = 1e-55
 Identities = 157/174 (90%)
 Strand = Plus / Plus

                                                                       
Query: 53  ggggcggaaattggcctcccgtgccttgttgtgcggttggcgcaaaagtgagtctccggc 112
           ||||||||||||||||||| || ||||||||||||||||||| |||| ||||||||||||
Sbjct: 51  ggggcggaaattggcctcctgtaccttgttgtgcggttggcggaaaaatgagtctccggc 110

                                                                       
Query: 113 gacggacgtcgtgacattggtggttgtaaaataccctcatgtcttgtcgcgcgaatccgc 172
           || |||||||| ||||| ||||||||||||| |||||| |||||||||||||||||||  
Sbjct: 111 gatggacgtcgcgacatcggtggttgtaaaagaccctcttgtcttgtcgcgcgaatcctt 170

                                                                 
Query: 173 gtcatcttagtgagctcaaggacccttaggcggcacacactttgtgcacttcga 226
           |||||||||| |||||| ||||||||||||| ||||| ||| ||||| ||||||
Sbjct: 171 gtcatcttagcgagctccaggacccttaggcagcacatactctgtgcgcttcga 224


>Angelica_pseudoselinum_JX022931 
          Length = 227

 Score =  210 bits (106), Expect = 1e-55
 Identities = 157/174 (90%)
 Strand = Plus / Plus

                                                                       
Query: 53  ggggcggaaattggcctcccgtgccttgttgtgcggttggcgcaaaagtgagtctccggc 112
           |||||||||||||||||||||| |||||| |||||||||||| ||||  |||||||||||
Sbjct: 51  ggggcggaaattggcctcccgtaccttgtcgtgcggttggcggaaaaacgagtctccggc 110

                                                                       
Query: 113 gacggacgtcgtgacattggtggttgtaaaataccctcatgtcttgtcgcgcgaatccgc 172
           || |||||||| ||||| ||||||||||||| |||||| ||||||||||||||||||| |
Sbjct: 111 gatggacgtcgcgacatcggtggttgtaaaagaccctcttgtcttgtcgcgcgaatcctc 170

                                                                 
Query: 173 gtcatcttagtgagctcaaggacccttaggcggcacacactttgtgcacttcga 226
           |||||||||| |||||| ||||||||||||| ||||| ||| ||||| ||||||
Sbjct: 171 gtcatcttagcgagctccaggacccttaggcagcacatactctgtgcgcttcga 224


>Angelica_pseudoselinum_JX022933 
          Length = 227

 Score =  210 bits (106), Expect = 1e-55
 Identities = 157/174 (90%)
 Strand = Plus / Plus

                                                                       
Query: 53  ggggcggaaattggcctcccgtgccttgttgtgcggttggcgcaaaagtgagtctccggc 112
           |||||||||||||||||||||| |||||| |||||||||||| ||||  |||||||||||
Sbjct: 51  ggggcggaaattggcctcccgtaccttgtcgtgcggttggcggaaaaacgagtctccggc 110

                                                                       
Query: 113 gacggacgtcgtgacattggtggttgtaaaataccctcatgtcttgtcgcgcgaatccgc 172
           || |||||||| ||||| ||||||||||||| |||||| ||||||||||||||||||| |
Sbjct: 111 gatggacgtcgcgacatcggtggttgtaaaagaccctcttgtcttgtcgcgcgaatcctc 170

                                                                 
Query: 173 gtcatcttagtgagctcaaggacccttaggcggcacacactttgtgcacttcga 226
           |||||||||| |||||| ||||||||||||| ||||| ||| ||||| ||||||
Sbjct: 171 gtcatcttagcgagctccaggacccttaggcagcacatactctgtgcgcttcga 224


>Angelica_pseudoselinum_JX022932 
          Length = 227

 Score =  210 bits (106), Expect = 1e-55
 Identities = 157/174 (90%)
 Strand = Plus / Plus

                                                                       
Query: 53  ggggcggaaattggcctcccgtgccttgttgtgcggttggcgcaaaagtgagtctccggc 112
           |||||||||||||||||||||| |||||| |||||||||||| ||||  |||||||||||
Sbjct: 51  ggggcggaaattggcctcccgtaccttgtcgtgcggttggcggaaaaacgagtctccggc 110

                                                                       
Query: 113 gacggacgtcgtgacattggtggttgtaaaataccctcatgtcttgtcgcgcgaatccgc 172
           || |||||||| ||||| ||||||||||||| |||||| ||||||||||||||||||| |
Sbjct: 111 gatggacgtcgcgacatcggtggttgtaaaagaccctcttgtcttgtcgcgcgaatcctc 170

                                                                 
Query: 173 gtcatcttagtgagctcaaggacccttaggcggcacacactttgtgcacttcga 226
           |||||||||| |||||| ||||||||||||| ||||| ||| ||||| ||||||
Sbjct: 171 gtcatcttagcgagctccaggacccttaggcagcacatactctgtgcgcttcga 224


>Angelica_valida_JX022939 
          Length = 227

 Score =  210 bits (106), Expect = 1e-55
 Identities = 157/174 (90%)
 Strand = Plus / Plus

                                                                       
Query: 53  ggggcggaaattggcctcccgtgccttgttgtgcggttggcgcaaaagtgagtctccggc 112
           |||||||||||||||||||||| |||||| |||||||||||| ||||  |||||||||||
Sbjct: 51  ggggcggaaattggcctcccgtaccttgtcgtgcggttggcggaaaaacgagtctccggc 110

                                                                       
Query: 113 gacggacgtcgtgacattggtggttgtaaaataccctcatgtcttgtcgcgcgaatccgc 172
           || |||||||| ||||| ||||||||||||| |||||| ||||||||||||||||||| |
Sbjct: 111 gatggacgtcgcgacatcggtggttgtaaaagaccctcttgtcttgtcgcgcgaatcctc 170

                                                                 
Query: 173 gtcatcttagtgagctcaaggacccttaggcggcacacactttgtgcacttcga 226
           |||||||||| |||||| ||||||||||||| ||||| ||| ||||| ||||||
Sbjct: 171 gtcatcttagggagctccaggacccttaggcagcacatactctgtgcgcttcga 224


>Angelica_gigas_KPS0015A03I 
          Length = 227

 Score =  210 bits (106), Expect = 1e-55
 Identities = 157/174 (90%)
 Strand = Plus / Plus

                                                                       
Query: 53  ggggcggaaattggcctcccgtgccttgttgtgcggttggcgcaaaagtgagtctccggc 112
           |||||| ||||||||||||||| |||||| |||||||||||| ||||  |||||||||||
Sbjct: 51  ggggcgcaaattggcctcccgtaccttgtcgtgcggttggcggaaaaacgagtctccggc 110

                                                                       
Query: 113 gacggacgtcgtgacattggtggttgtaaaataccctcatgtcttgtcgcgcgaatccgc 172
           ||||||||||| ||||| ||||||||| ||| |||||| ||||||||||||||||||| |
Sbjct: 111 gacggacgtcgcgacatcggtggttgtgaaagaccctcttgtcttgtcgcgcgaatcctc 170

                                                                 
Query: 173 gtcatcttagtgagctcaaggacccttaggcggcacacactttgtgcacttcga 226
           |||||||||| |||||| ||||||||||||| ||||||||| ||||| ||||||
Sbjct: 171 gtcatcttagcgagctctaggacccttaggcagcacacactctgtgcgcttcga 224


>Foeniculum_vulgare_KPS0093A02I 
          Length = 227

 Score =  208 bits (105), Expect = 5e-55
 Identities = 165/185 (89%)
 Strand = Plus / Plus

                                                                       
Query: 20  accactcactcctcgtggagctgtactggtatgggggcggaaattggcctcccgtgcctt 79
           ||||||||||||| |  ||| ||| ||||| |  ||||||||||||||||||||||||||
Sbjct: 18  accactcactccttgatgagatgtgctggtttttgggcggaaattggcctcccgtgcctt 77

                                                                       
Query: 80  gttgtgcggttggcgcaaaagtgagtctccggcgacggacgtcgtgacattggtggttgt 139
           ||||||||| ||| ||||||| ||||||| ||||  |||||||||||||| |||||||||
Sbjct: 78  gttgtgcggctggtgcaaaagcgagtctctggcggtggacgtcgtgacatcggtggttgt 137

                                                                       
Query: 140 aaaataccctcatgtcttgtcgcgcgaatccgcgtcatcttagtgagctcaaggaccctt 199
           ||||||||||| || |||||||| |||||||||||||||||||||||||| |||||||||
Sbjct: 138 aaaataccctcttgacttgtcgcacgaatccgcgtcatcttagtgagctctaggaccctt 197

                
Query: 200 aggcg 204
            ||||
Sbjct: 198 gggcg 202


>Foeniculum_vulgare_KMS0093A03I 
          Length = 227

 Score =  208 bits (105), Expect = 5e-55
 Identities = 165/185 (89%)
 Strand = Plus / Plus

                                                                       
Query: 20  accactcactcctcgtggagctgtactggtatgggggcggaaattggcctcccgtgcctt 79
           ||||||||||||| |  ||| ||| ||||| |  ||||||||||||||||||||||||||
Sbjct: 18  accactcactccttgatgagatgtgctggtttttgggcggaaattggcctcccgtgcctt 77

                                                                       
Query: 80  gttgtgcggttggcgcaaaagtgagtctccggcgacggacgtcgtgacattggtggttgt 139
           ||||||||| ||| ||||||| ||||||| ||||  |||||||||||||| |||||||||
Sbjct: 78  gttgtgcggctggtgcaaaagcgagtctctggcggtggacgtcgtgacatcggtggttgt 137

                                                                       
Query: 140 aaaataccctcatgtcttgtcgcgcgaatccgcgtcatcttagtgagctcaaggaccctt 199
           ||||||||||| || |||||||| |||||||||||||||||||||||||| |||||||||
Sbjct: 138 aaaataccctcttgacttgtcgcacgaatccgcgtcatcttagtgagctctaggaccctt 197

                
Query: 200 aggcg 204
            ||||
Sbjct: 198 gggcg 202


>Foeniculum_vulgare_KMS0093A01I 
          Length = 227

 Score =  208 bits (105), Expect = 5e-55
 Identities = 165/185 (89%)
 Strand = Plus / Plus

                                                                       
Query: 20  accactcactcctcgtggagctgtactggtatgggggcggaaattggcctcccgtgcctt 79
           ||||||||||||| |  ||| ||| ||||| |  ||||||||||||||||||||||||||
Sbjct: 18  accactcactccttgatgagatgtgctggtttttgggcggaaattggcctcccgtgcctt 77

                                                                       
Query: 80  gttgtgcggttggcgcaaaagtgagtctccggcgacggacgtcgtgacattggtggttgt 139
           ||||||||| ||| ||||||| ||||||| ||||  |||||||||||||| |||||||||
Sbjct: 78  gttgtgcggctggtgcaaaagcgagtctctggcggtggacgtcgtgacatcggtggttgt 137

                                                                       
Query: 140 aaaataccctcatgtcttgtcgcgcgaatccgcgtcatcttagtgagctcaaggaccctt 199
           ||||||||||| || |||||||| |||||||||||||||||||||||||| |||||||||
Sbjct: 138 aaaataccctcttgacttgtcgcacgaatccgcgtcatcttagtgagctctaggaccctt 197

                
Query: 200 aggcg 204
            ||||
Sbjct: 198 gggcg 202


>Foeniculum_vulgare_KPS0093A03I 
          Length = 227

 Score =  208 bits (105), Expect = 5e-55
 Identities = 165/185 (89%)
 Strand = Plus / Plus

                                                                       
Query: 20  accactcactcctcgtggagctgtactggtatgggggcggaaattggcctcccgtgcctt 79
           ||||||||||||| |  ||| ||| ||||| |  ||||||||||||||||||||||||||
Sbjct: 18  accactcactccttgatgagatgtgctggtttttgggcggaaattggcctcccgtgcctt 77

                                                                       
Query: 80  gttgtgcggttggcgcaaaagtgagtctccggcgacggacgtcgtgacattggtggttgt 139
           ||||||||| ||| ||||||| ||||||| ||||  |||||||||||||| |||||||||
Sbjct: 78  gttgtgcggctggtgcaaaagcgagtctctggcggtggacgtcgtgacatcggtggttgt 137

                                                                       
Query: 140 aaaataccctcatgtcttgtcgcgcgaatccgcgtcatcttagtgagctcaaggaccctt 199
           ||||||||||| || |||||||| |||||||||||||||||||||||||| |||||||||
Sbjct: 138 aaaataccctcttgacttgtcgcacgaatccgcgtcatcttagtgagctctaggaccctt 197

                
Query: 200 aggcg 204
            ||||
Sbjct: 198 gggcg 202


>Foeniculum_vulgare_KPS0093A01I 
          Length = 227

 Score =  208 bits (105), Expect = 5e-55
 Identities = 165/185 (89%)
 Strand = Plus / Plus

                                                                       
Query: 20  accactcactcctcgtggagctgtactggtatgggggcggaaattggcctcccgtgcctt 79
           ||||||||||||| |  ||| ||| ||||| |  ||||||||||||||||||||||||||
Sbjct: 18  accactcactccttgatgagatgtgctggtttttgggcggaaattggcctcccgtgcctt 77

                                                                       
Query: 80  gttgtgcggttggcgcaaaagtgagtctccggcgacggacgtcgtgacattggtggttgt 139
           ||||||||| ||| ||||||| ||||||| ||||  |||||||||||||| |||||||||
Sbjct: 78  gttgtgcggctggtgcaaaagcgagtctctggcggtggacgtcgtgacatcggtggttgt 137

                                                                       
Query: 140 aaaataccctcatgtcttgtcgcgcgaatccgcgtcatcttagtgagctcaaggaccctt 199
           ||||||||||| || |||||||| |||||||||||||||||||||||||| |||||||||
Sbjct: 138 aaaataccctcttgacttgtcgcacgaatccgcgtcatcttagtgagctctaggaccctt 197

                
Query: 200 aggcg 204
            ||||
Sbjct: 198 gggcg 202


>Foeniculum_vulgare_KMS0093A02I 
          Length = 227

 Score =  208 bits (105), Expect = 5e-55
 Identities = 165/185 (89%)
 Strand = Plus / Plus

                                                                       
Query: 20  accactcactcctcgtggagctgtactggtatgggggcggaaattggcctcccgtgcctt 79
           ||||||||||||| |  ||| ||| ||||| |  ||||||||||||||||||||||||||
Sbjct: 18  accactcactccttgatgagatgtgctggtttttgggcggaaattggcctcccgtgcctt 77

                                                                       
Query: 80  gttgtgcggttggcgcaaaagtgagtctccggcgacggacgtcgtgacattggtggttgt 139
           ||||||||| ||| ||||||| ||||||| ||||  |||||||||||||| |||||||||
Sbjct: 78  gttgtgcggctggtgcaaaagcgagtctctggcggtggacgtcgtgacatcggtggttgt 137

                                                                       
Query: 140 aaaataccctcatgtcttgtcgcgcgaatccgcgtcatcttagtgagctcaaggaccctt 199
           ||||||||||| || |||||||| |||||||||||||||||||||||||| |||||||||
Sbjct: 138 aaaataccctcttgacttgtcgcacgaatccgcgtcatcttagtgagctctaggaccctt 197

                
Query: 200 aggcg 204
            ||||
Sbjct: 198 gggcg 202


>Angelica_dahurica_JX022905 
          Length = 227

 Score =  202 bits (102), Expect = 3e-53
 Identities = 156/174 (89%)
 Strand = Plus / Plus

                                                                       
Query: 53  ggggcggaaattggcctcccgtgccttgttgtgcggttggcgcaaaagtgagtctccggc 112
           |||||||||||||||||||||| |||||| |||||||||||| |||| ||||||||||||
Sbjct: 51  ggggcggaaattggcctcccgtaccttgtcgtgcggttggcggaaaaatgagtctccggc 110

                                                                       
Query: 113 gacggacgtcgtgacattggtggttgtaaaataccctcatgtcttgtcgcgcgaatccgc 172
           || |||||||| ||||| ||||||||||||| |||||| |||||||||||| |||||| |
Sbjct: 111 gatggacgtcgcgacatcggtggttgtaaaagaccctcttgtcttgtcgcgtgaatcctc 170

                                                                 
Query: 173 gtcatcttagtgagctcaaggacccttaggcggcacacactttgtgcacttcga 226
           |||||||||| |||||| ||||||||||||| ||||  ||| ||||| ||||||
Sbjct: 171 gtcatcttagagagctccaggacccttaggcagcacgtactctgtgcgcttcga 224


>Angelica_dahurica_JX022904 
          Length = 227

 Score =  202 bits (102), Expect = 3e-53
 Identities = 156/174 (89%)
 Strand = Plus / Plus

                                                                       
Query: 53  ggggcggaaattggcctcccgtgccttgttgtgcggttggcgcaaaagtgagtctccggc 112
           |||||||||||||||||||||| |||||| |||||||||||| |||| ||||||||||||
Sbjct: 51  ggggcggaaattggcctcccgtaccttgtcgtgcggttggcggaaaaatgagtctccggc 110

                                                                       
Query: 113 gacggacgtcgtgacattggtggttgtaaaataccctcatgtcttgtcgcgcgaatccgc 172
           || |||||||| ||||| ||||||||||||| |||||| |||||||||||| |||||| |
Sbjct: 111 gatggacgtcgcgacatcggtggttgtaaaagaccctcttgtcttgtcgcgtgaatcctc 170

                                                                 
Query: 173 gtcatcttagtgagctcaaggacccttaggcggcacacactttgtgcacttcga 226
           |||||||||| |||||| ||||||||||||| ||||  ||| ||||| ||||||
Sbjct: 171 gtcatcttagagagctccaggacccttaggcagcacgtactctgtgcgcttcga 224


>Angelica_dahurica_KX674998 
          Length = 227

 Score =  202 bits (102), Expect = 3e-53
 Identities = 156/174 (89%)
 Strand = Plus / Plus

                                                                       
Query: 53  ggggcggaaattggcctcccgtgccttgttgtgcggttggcgcaaaagtgagtctccggc 112
           |||||||||||||||||||||| |||||| |||||||||||| |||| ||||||||||||
Sbjct: 51  ggggcggaaattggcctcccgtaccttgtcgtgcggttggcggaaaaatgagtctccggc 110

                                                                       
Query: 113 gacggacgtcgtgacattggtggttgtaaaataccctcatgtcttgtcgcgcgaatccgc 172
           || |||||||| ||||| ||||||||||||| |||||| |||||||||||| |||||| |
Sbjct: 111 gatggacgtcgcgacatcggtggttgtaaaagaccctcttgtcttgtcgcgtgaatcctc 170

                                                                 
Query: 173 gtcatcttagtgagctcaaggacccttaggcggcacacactttgtgcacttcga 226
           |||||||||| |||||| ||||||||||||| ||||  ||| ||||| ||||||
Sbjct: 171 gtcatcttagagagctccaggacccttaggcagcacgtactctgtgcgcttcga 224


>Angelica_dahurica_KPS0013A02I 
          Length = 227

 Score =  202 bits (102), Expect = 3e-53
 Identities = 156/174 (89%)
 Strand = Plus / Plus

                                                                       
Query: 53  ggggcggaaattggcctcccgtgccttgttgtgcggttggcgcaaaagtgagtctccggc 112
           |||||||||||||||||||||| |||||| |||||||||||| |||| ||||||||||||
Sbjct: 51  ggggcggaaattggcctcccgtaccttgtcgtgcggttggcggaaaaatgagtctccggc 110

                                                                       
Query: 113 gacggacgtcgtgacattggtggttgtaaaataccctcatgtcttgtcgcgcgaatccgc 172
           || |||||||| ||||| ||||||||||||| |||||| |||||||||||| |||||| |
Sbjct: 111 gatggacgtcgcgacatcggtggttgtaaaagaccctcttgtcttgtcgcgtgaatcctc 170

                                                                 
Query: 173 gtcatcttagtgagctcaaggacccttaggcggcacacactttgtgcacttcga 226
           |||||||||| |||||| ||||||||||||| ||||  ||| ||||| ||||||
Sbjct: 171 gtcatcttagagagctccaggacccttaggcagcacgtactctgtgcgcttcga 224


>Angelica_dahurica_EF590755 
          Length = 227

 Score =  202 bits (102), Expect = 3e-53
 Identities = 156/174 (89%)
 Strand = Plus / Plus

                                                                       
Query: 53  ggggcggaaattggcctcccgtgccttgttgtgcggttggcgcaaaagtgagtctccggc 112
           |||||||||||||||||||||| |||||| |||||||||||| |||| ||||||||||||
Sbjct: 51  ggggcggaaattggcctcccgtaccttgtcgtgcggttggcggaaaaatgagtctccggc 110

                                                                       
Query: 113 gacggacgtcgtgacattggtggttgtaaaataccctcatgtcttgtcgcgcgaatccgc 172
           || |||||||| ||||| ||||||||||||| |||||| |||||||||||| |||||| |
Sbjct: 111 gatggacgtcgcgacatcggtggttgtaaaagaccctcttgtcttgtcgcgtgaatcctc 170

                                                                 
Query: 173 gtcatcttagtgagctcaaggacccttaggcggcacacactttgtgcacttcga 226
           |||||||||| |||||| ||||||||||||| ||||  ||| ||||| ||||||
Sbjct: 171 gtcatcttagagagctccaggacccttaggcagcacgtactctgtgcgcttcga 224


>Angelica_dahurica_KMS0013A01I 
          Length = 227

 Score =  202 bits (102), Expect = 3e-53
 Identities = 156/174 (89%)
 Strand = Plus / Plus

                                                                       
Query: 53  ggggcggaaattggcctcccgtgccttgttgtgcggttggcgcaaaagtgagtctccggc 112
           |||||||||||||||||||||| |||||| |||||||||||| |||| ||||||||||||
Sbjct: 51  ggggcggaaattggcctcccgtaccttgtcgtgcggttggcggaaaaatgagtctccggc 110

                                                                       
Query: 113 gacggacgtcgtgacattggtggttgtaaaataccctcatgtcttgtcgcgcgaatccgc 172
           || |||||||| ||||| ||||||||||||| |||||| |||||||||||| |||||| |
Sbjct: 111 gatggacgtcgcgacatcggtggttgtaaaagaccctcttgtcttgtcgcgtgaatcctc 170

                                                                 
Query: 173 gtcatcttagtgagctcaaggacccttaggcggcacacactttgtgcacttcga 226
           |||||||||| |||||| ||||||||||||| ||||  ||| ||||| ||||||
Sbjct: 171 gtcatcttagagagctccaggacccttaggcagcacgtactctgtgcgcttcga 224


>Angelica_dahurica_GQ434688 
          Length = 227

 Score =  202 bits (102), Expect = 3e-53
 Identities = 156/174 (89%)
 Strand = Plus / Plus

                                                                       
Query: 53  ggggcggaaattggcctcccgtgccttgttgtgcggttggcgcaaaagtgagtctccggc 112
           |||||||||||||||||||||| |||||| |||||||||||| |||| ||||||||||||
Sbjct: 51  ggggcggaaattggcctcccgtaccttgtcgtgcggttggcggaaaaatgagtctccggc 110

                                                                       
Query: 113 gacggacgtcgtgacattggtggttgtaaaataccctcatgtcttgtcgcgcgaatccgc 172
           || |||||||| ||||| ||||||||||||| |||||| |||||||||||| |||||| |
Sbjct: 111 gatggacgtcgcgacatcggtggttgtaaaagaccctcttgtcttgtcgcgtgaatcctc 170

                                                                 
Query: 173 gtcatcttagtgagctcaaggacccttaggcggcacacactttgtgcacttcga 226
           |||||||||| |||||| ||||||||||||| ||||  ||| ||||| ||||||
Sbjct: 171 gtcatcttagagagctccaggacccttaggcagcacgtactctgtgcgcttcga 224


>Angelica_dahurica_KX674928 
          Length = 227

 Score =  202 bits (102), Expect = 3e-53
 Identities = 156/174 (89%)
 Strand = Plus / Plus

                                                                       
Query: 53  ggggcggaaattggcctcccgtgccttgttgtgcggttggcgcaaaagtgagtctccggc 112
           |||||||||||||||||||||| |||||| |||||||||||| |||| ||||||||||||
Sbjct: 51  ggggcggaaattggcctcccgtaccttgtcgtgcggttggcggaaaaatgagtctccggc 110

                                                                       
Query: 113 gacggacgtcgtgacattggtggttgtaaaataccctcatgtcttgtcgcgcgaatccgc 172
           || |||||||| ||||| ||||||||||||| |||||| |||||||||||| |||||| |
Sbjct: 111 gatggacgtcgcgacatcggtggttgtaaaagaccctcttgtcttgtcgcgtgaatcctc 170

                                                                 
Query: 173 gtcatcttagtgagctcaaggacccttaggcggcacacactttgtgcacttcga 226
           |||||||||| |||||| ||||||||||||| ||||  ||| ||||| ||||||
Sbjct: 171 gtcatcttagagagctccaggacccttaggcagcacgtactctgtgcgcttcga 224


>Angelica_pseudoselinum_EU418379 
          Length = 224

 Score =  202 bits (102), Expect = 3e-53
 Identities = 156/174 (89%)
 Strand = Plus / Plus

                                                                       
Query: 53  ggggcggaaattggcctcccgtgccttgttgtgcggttggcgcaaaagtgagtctccggc 112
           |||||||||||||||||||||| |||||| |||||||||||| ||||  |||||||||||
Sbjct: 51  ggggcggaaattggcctcccgtaccttgtcgtgcggttggcggaaaaacgagtctccggc 110

                                                                       
Query: 113 gacggacgtcgtgacattggtggttgtaaaataccctcatgtcttgtcgcgcgaatccgc 172
           || |||||||| ||||| ||||||||||||| |||||| |||||||||| |||||||| |
Sbjct: 111 gatggacgtcgcgacatcggtggttgtaaaagaccctcttgtcttgtcgtgcgaatcctc 170

                                                                 
Query: 173 gtcatcttagtgagctcaaggacccttaggcggcacacactttgtgcacttcga 226
           |||||||||| |||||| ||||||||||||| ||||| ||| ||||| ||||||
Sbjct: 171 gtcatcttagcgagctccaggacccttaggcagcacatactctgtgcgcttcga 224


>Angelica_dahurica_JX022940 
          Length = 227

 Score =  202 bits (102), Expect = 3e-53
 Identities = 156/174 (89%)
 Strand = Plus / Plus

                                                                       
Query: 53  ggggcggaaattggcctcccgtgccttgttgtgcggttggcgcaaaagtgagtctccggc 112
           |||||||||||||||||||||| |||||| |||||||||||| |||| ||||||||||||
Sbjct: 51  ggggcggaaattggcctcccgtaccttgtcgtgcggttggcggaaaaatgagtctccggc 110

                                                                       
Query: 113 gacggacgtcgtgacattggtggttgtaaaataccctcatgtcttgtcgcgcgaatccgc 172
           || |||||||| ||||| ||||||||||||| |||||| |||||||||||| |||||| |
Sbjct: 111 gatggacgtcgcgacatcggtggttgtaaaagaccctcttgtcttgtcgcgtgaatcctc 170

                                                                 
Query: 173 gtcatcttagtgagctcaaggacccttaggcggcacacactttgtgcacttcga 226
           |||||||||| |||||| ||||||||||||| ||||  ||| ||||| ||||||
Sbjct: 171 gtcatcttagagagctccaggacccttaggcagcacgtactctgtgcgcttcga 224


>Angelica_dahurica_U78476 
          Length = 221

 Score =  202 bits (102), Expect = 3e-53
 Identities = 156/174 (89%)
 Strand = Plus / Plus

                                                                       
Query: 53  ggggcggaaattggcctcccgtgccttgttgtgcggttggcgcaaaagtgagtctccggc 112
           |||||||||||||||||||||| |||||| |||||||||||| |||| ||||||||||||
Sbjct: 48  ggggcggaaattggcctcccgtaccttgtcgtgcggttggcggaaaaatgagtctccggc 107

                                                                       
Query: 113 gacggacgtcgtgacattggtggttgtaaaataccctcatgtcttgtcgcgcgaatccgc 172
           || |||||||| ||||| ||||||||||||| |||||| |||||||||||| |||||| |
Sbjct: 108 gatggacgtcgcgacatcggtggttgtaaaagaccctcttgtcttgtcgcgtgaatcctc 167

                                                                 
Query: 173 gtcatcttagtgagctcaaggacccttaggcggcacacactttgtgcacttcga 226
           |||||||||| |||||| ||||||||||||| ||||  ||| ||||| ||||||
Sbjct: 168 gtcatcttagagagctccaggacccttaggcagcacgtactctgtgcgcttcga 221


>Angelica_laxifoliata_JX022918 
          Length = 227

 Score =  202 bits (102), Expect = 3e-53
 Identities = 156/174 (89%)
 Strand = Plus / Plus

                                                                       
Query: 53  ggggcggaaattggcctcccgtgccttgttgtgcggttggcgcaaaagtgagtctccggc 112
           |||||||||||||||||||||| |||||| |||||||||||| ||||  |||||||||||
Sbjct: 51  ggggcggaaattggcctcccgtaccttgtcgtgcggttggcggaaaaacgagtctccggc 110

                                                                       
Query: 113 gacggacgtcgtgacattggtggttgtaaaataccctcatgtcttgtcgcgcgaatccgc 172
           || |||||||| ||||| ||||||||||||| |||||  ||||||||||||||||||| |
Sbjct: 111 gatggacgtcgcgacatcggtggttgtaaaagacccttttgtcttgtcgcgcgaatcctc 170

                                                                 
Query: 173 gtcatcttagtgagctcaaggacccttaggcggcacacactttgtgcacttcga 226
           |||||||||| |||||| ||||||||||||| ||||| ||| ||||| ||||||
Sbjct: 171 gtcatcttagcgagctccaggacccttaggcagcacatactctgtgcgcttcga 224


>Angelica_laxifoliata_JX022919 
          Length = 227

 Score =  202 bits (102), Expect = 3e-53
 Identities = 156/174 (89%)
 Strand = Plus / Plus

                                                                       
Query: 53  ggggcggaaattggcctcccgtgccttgttgtgcggttggcgcaaaagtgagtctccggc 112
           |||||||||||||||||||||| |||||| |||||||||||| ||||  |||||||||||
Sbjct: 51  ggggcggaaattggcctcccgtaccttgtcgtgcggttggcggaaaaacgagtctccggc 110

                                                                       
Query: 113 gacggacgtcgtgacattggtggttgtaaaataccctcatgtcttgtcgcgcgaatccgc 172
           || |||||||| ||||| ||||||||||||| |||||  ||||||||||||||||||| |
Sbjct: 111 gatggacgtcgcgacatcggtggttgtaaaagacccttttgtcttgtcgcgcgaatcctc 170

                                                                 
Query: 173 gtcatcttagtgagctcaaggacccttaggcggcacacactttgtgcacttcga 226
           |||||||||| |||||| ||||||||||||| ||||| ||| ||||| ||||||
Sbjct: 171 gtcatcttagcgagctccaggacccttaggcagcacatactctgtgcgcttcga 224


>Angelica_biserrata_JX022900 
          Length = 228

 Score =  196 bits (99), Expect = 2e-51
 Identities = 157/175 (89%), Gaps = 1/175 (0%)
 Strand = Plus / Plus

                                                                       
Query: 53  ggggcggaaattggcctcccgtgccttgttgtgcggttggcgcaaaagtgagtctccggc 112
           |||||||||||||||||||||| |||||| |||||||||||| ||||  |||||||||||
Sbjct: 51  ggggcggaaattggcctcccgtaccttgtcgtgcggttggcggaaaaacgagtctccggc 110

                                                                       
Query: 113 gacggacgtcgtgacattggtggttgt-aaaataccctcatgtcttgtcgcgcgaatccg 171
           || |||||||| ||||| ||||||||| |||| |||||| ||||||||||||||||||| 
Sbjct: 111 gatggacgtcgcgacatcggtggttgtaaaaagaccctcttgtcttgtcgcgcgaatcct 170

                                                                  
Query: 172 cgtcatcttagtgagctcaaggacccttaggcggcacacactttgtgcacttcga 226
           ||||||||||| |||||| ||||||||||||  ||||| ||||||||| ||||||
Sbjct: 171 cgtcatcttagcgagctccaggacccttaggtagcacatactttgtgcgcttcga 225


>Angelica_dahurica_JX022903 
          Length = 227

 Score =  194 bits (98), Expect = 8e-51
 Identities = 155/174 (89%)
 Strand = Plus / Plus

                                                                       
Query: 53  ggggcggaaattggcctcccgtgccttgttgtgcggttggcgcaaaagtgagtctccggc 112
           |||||||||||||||||||||| |||||| |||||||||||| |||| ||||||||||||
Sbjct: 51  ggggcggaaattggcctcccgtaccttgtcgtgcggttggcggaaaaatgagtctccggc 110

                                                                       
Query: 113 gacggacgtcgtgacattggtggttgtaaaataccctcatgtcttgtcgcgcgaatccgc 172
           || |||||||| ||||| ||||||||||||| |||||| |||||||||||| ||||||  
Sbjct: 111 gatggacgtcgcgacatcggtggttgtaaaagaccctcttgtcttgtcgcgtgaatcctt 170

                                                                 
Query: 173 gtcatcttagtgagctcaaggacccttaggcggcacacactttgtgcacttcga 226
           |||||||||| |||||| ||||||||||||| ||||  ||| ||||| ||||||
Sbjct: 171 gtcatcttagagagctccaggacccttaggcagcacgtactctgtgcgcttcga 224


>Angelica_dahurica_JX022902 
          Length = 227

 Score =  194 bits (98), Expect = 8e-51
 Identities = 155/174 (89%)
 Strand = Plus / Plus

                                                                       
Query: 53  ggggcggaaattggcctcccgtgccttgttgtgcggttggcgcaaaagtgagtctccggc 112
           |||||||||||||||||||||| |||||| |||||||||||| |||| ||||||||||||
Sbjct: 51  ggggcggaaattggcctcccgtaccttgtcgtgcggttggcggaaaaatgagtctccggc 110

                                                                       
Query: 113 gacggacgtcgtgacattggtggttgtaaaataccctcatgtcttgtcgcgcgaatccgc 172
           || |||||||| ||||| ||||||||||||| |||||| |||||||||||| ||||||  
Sbjct: 111 gatggacgtcgcgacatcggtggttgtaaaagaccctcttgtcttgtcgcgtgaatcctt 170

                                                                 
Query: 173 gtcatcttagtgagctcaaggacccttaggcggcacacactttgtgcacttcga 226
           |||||||||| |||||| ||||||||||||| ||||  ||| ||||| ||||||
Sbjct: 171 gtcatcttagagagctccaggacccttaggcagcacgtactctgtgcgcttcga 224


>Angelica_dahurica_var._formosana_KPS0014A02I 
          Length = 227

 Score =  194 bits (98), Expect = 8e-51
 Identities = 155/174 (89%)
 Strand = Plus / Plus

                                                                       
Query: 53  ggggcggaaattggcctcccgtgccttgttgtgcggttggcgcaaaagtgagtctccggc 112
           |||||||||||||||||||||| |||||| |||||||||||| |||| ||||||||||||
Sbjct: 51  ggggcggaaattggcctcccgtaccttgtcgtgcggttggcggaaaaatgagtctccggc 110

                                                                       
Query: 113 gacggacgtcgtgacattggtggttgtaaaataccctcatgtcttgtcgcgcgaatccgc 172
           || |||||||| ||||| ||||||||||||| |||||| |||||||||||| ||||||  
Sbjct: 111 gatggacgtcgcgacatcggtggttgtaaaagaccctcttgtcttgtcgcgtgaatcctt 170

                                                                 
Query: 173 gtcatcttagtgagctcaaggacccttaggcggcacacactttgtgcacttcga 226
           |||||||||| |||||| ||||||||||||| ||||  ||| ||||| ||||||
Sbjct: 171 gtcatcttagagagctccaggacccttaggcagcacgtactctgtgcgcttcga 224


>Angelica_dahurica_KX674999 
          Length = 227

 Score =  194 bits (98), Expect = 8e-51
 Identities = 155/174 (89%)
 Strand = Plus / Plus

                                                                       
Query: 53  ggggcggaaattggcctcccgtgccttgttgtgcggttggcgcaaaagtgagtctccggc 112
           |||||||||||||||||||||| |||||| |||||||||||| |||| ||||||||||||
Sbjct: 51  ggggcggaaattggcctcccgtaccttgtcgtgcggttggcggaaaaatgagtctccggc 110

                                                                       
Query: 113 gacggacgtcgtgacattggtggttgtaaaataccctcatgtcttgtcgcgcgaatccgc 172
           || |||||||| ||||| ||||||||||||| |||||| |||||||||||| ||||||  
Sbjct: 111 gatggacgtcgcgacatcggtggttgtaaaagaccctcttgtcttgtcgcgtgaatcctt 170

                                                                 
Query: 173 gtcatcttagtgagctcaaggacccttaggcggcacacactttgtgcacttcga 226
           |||||||||| |||||| ||||||||||||| ||||  ||| ||||| ||||||
Sbjct: 171 gtcatcttagagagctccaggacccttaggcagcacgtactctgtgcgcttcga 224


>Angelica_dahurica_JX022909 
          Length = 227

 Score =  194 bits (98), Expect = 8e-51
 Identities = 155/174 (89%)
 Strand = Plus / Plus

                                                                       
Query: 53  ggggcggaaattggcctcccgtgccttgttgtgcggttggcgcaaaagtgagtctccggc 112
           |||||||||||||||||||||| |||||| |||||||||||| |||| ||||||||||||
Sbjct: 51  ggggcggaaattggcctcccgtaccttgtcgtgcggttggcggaaaaatgagtctccggc 110

                                                                       
Query: 113 gacggacgtcgtgacattggtggttgtaaaataccctcatgtcttgtcgcgcgaatccgc 172
           || |||||||| ||||| ||||||||||||| |||||| |||||||||||| ||||||  
Sbjct: 111 gatggacgtcgcgacatcggtggttgtaaaagaccctcttgtcttgtcgcgtgaatcctt 170

                                                                 
Query: 173 gtcatcttagtgagctcaaggacccttaggcggcacacactttgtgcacttcga 226
           |||||||||| |||||| ||||||||||||| ||||  ||| ||||| ||||||
Sbjct: 171 gtcatcttagagagctccaggacccttaggcagcacgtactctgtgcgcttcga 224


>Angelica_dahurica_JX022908 
          Length = 227

 Score =  194 bits (98), Expect = 8e-51
 Identities = 155/174 (89%)
 Strand = Plus / Plus

                                                                       
Query: 53  ggggcggaaattggcctcccgtgccttgttgtgcggttggcgcaaaagtgagtctccggc 112
           |||||||||||||||||||||| |||||| |||||||||||| |||| ||||||||||||
Sbjct: 51  ggggcggaaattggcctcccgtaccttgtcgtgcggttggcggaaaaatgagtctccggc 110

                                                                       
Query: 113 gacggacgtcgtgacattggtggttgtaaaataccctcatgtcttgtcgcgcgaatccgc 172
           || |||||||| ||||| ||||||||||||| |||||| |||||||||||| ||||||  
Sbjct: 111 gatggacgtcgcgacatcggtggttgtaaaagaccctcttgtcttgtcgcgtgaatcctt 170

                                                                 
Query: 173 gtcatcttagtgagctcaaggacccttaggcggcacacactttgtgcacttcga 226
           |||||||||| |||||| ||||||||||||| ||||  ||| ||||| ||||||
Sbjct: 171 gtcatcttagagagctccaggacccttaggcagcacgtactctgtgcgcttcga 224


>Angelica_dahurica_JX022907 
          Length = 227

 Score =  194 bits (98), Expect = 8e-51
 Identities = 155/174 (89%)
 Strand = Plus / Plus

                                                                       
Query: 53  ggggcggaaattggcctcccgtgccttgttgtgcggttggcgcaaaagtgagtctccggc 112
           |||||||||||||||||||||| |||||| |||||||||||| |||| ||||||||||||
Sbjct: 51  ggggcggaaattggcctcccgtaccttgtcgtgcggttggcggaaaaatgagtctccggc 110

                                                                       
Query: 113 gacggacgtcgtgacattggtggttgtaaaataccctcatgtcttgtcgcgcgaatccgc 172
           || |||||||| ||||| ||||||||||||| |||||| |||||||||||| ||||||  
Sbjct: 111 gatggacgtcgcgacatcggtggttgtaaaagaccctcttgtcttgtcgcgtgaatcctt 170

                                                                 
Query: 173 gtcatcttagtgagctcaaggacccttaggcggcacacactttgtgcacttcga 226
           |||||||||| |||||| ||||||||||||| ||||  ||| ||||| ||||||
Sbjct: 171 gtcatcttagagagctccaggacccttaggcagcacgtactctgtgcgcttcga 224


>Angelica_dahurica_KMS0013A02I 
          Length = 227

 Score =  194 bits (98), Expect = 8e-51
 Identities = 155/174 (89%)
 Strand = Plus / Plus

                                                                       
Query: 53  ggggcggaaattggcctcccgtgccttgttgtgcggttggcgcaaaagtgagtctccggc 112
           |||||||||||||||||||||| |||||| |||||||||||| |||| ||||||||||||
Sbjct: 51  ggggcggaaattggcctcccgtaccttgtcgtgcggttggcggaaaaatgagtctccggc 110

                                                                       
Query: 113 gacggacgtcgtgacattggtggttgtaaaataccctcatgtcttgtcgcgcgaatccgc 172
           || |||||||| ||||| ||||||||||||| |||||| |||||||||||| ||||||  
Sbjct: 111 gatggacgtcgcgacatcggtggttgtaaaagaccctcttgtcttgtcgcgtgaatcctt 170

                                                                 
Query: 173 gtcatcttagtgagctcaaggacccttaggcggcacacactttgtgcacttcga 226
           |||||||||| |||||| ||||||||||||| ||||  ||| ||||| ||||||
Sbjct: 171 gtcatcttagagagctccaggacccttaggcagcacgtactctgtgcgcttcga 224


>Angelica_dahurica_var._formosana_KMS0014A01I 
          Length = 227

 Score =  194 bits (98), Expect = 8e-51
 Identities = 155/174 (89%)
 Strand = Plus / Plus

                                                                       
Query: 53  ggggcggaaattggcctcccgtgccttgttgtgcggttggcgcaaaagtgagtctccggc 112
           |||||||||||||||||||||| |||||| |||||||||||| |||| ||||||||||||
Sbjct: 51  ggggcggaaattggcctcccgtaccttgtcgtgcggttggcggaaaaatgagtctccggc 110

                                                                       
Query: 113 gacggacgtcgtgacattggtggttgtaaaataccctcatgtcttgtcgcgcgaatccgc 172
           || |||||||| ||||| ||||||||||||| |||||| |||||||||||| ||||||  
Sbjct: 111 gatggacgtcgcgacatcggtggttgtaaaagaccctcttgtcttgtcgcgtgaatcctt 170

                                                                 
Query: 173 gtcatcttagtgagctcaaggacccttaggcggcacacactttgtgcacttcga 226
           |||||||||| |||||| ||||||||||||| ||||  ||| ||||| ||||||
Sbjct: 171 gtcatcttagagagctccaggacccttaggcagcacgtactctgtgcgcttcga 224


>Angelica_dahurica_var._formosana_KMS0014A03I 
          Length = 227

 Score =  194 bits (98), Expect = 8e-51
 Identities = 155/174 (89%)
 Strand = Plus / Plus

                                                                       
Query: 53  ggggcggaaattggcctcccgtgccttgttgtgcggttggcgcaaaagtgagtctccggc 112
           |||||||||||||||||||||| |||||| |||||||||||| |||| ||||||||||||
Sbjct: 51  ggggcggaaattggcctcccgtaccttgtcgtgcggttggcggaaaaatgagtctccggc 110

                                                                       
Query: 113 gacggacgtcgtgacattggtggttgtaaaataccctcatgtcttgtcgcgcgaatccgc 172
           || |||||||| ||||| ||||||||||||| |||||| |||||||||||| ||||||  
Sbjct: 111 gatggacgtcgcgacatcggtggttgtaaaagaccctcttgtcttgtcgcgtgaatcctt 170

                                                                 
Query: 173 gtcatcttagtgagctcaaggacccttaggcggcacacactttgtgcacttcga 226
           |||||||||| |||||| ||||||||||||| ||||  ||| ||||| ||||||
Sbjct: 171 gtcatcttagagagctccaggacccttaggcagcacgtactctgtgcgcttcga 224


>Angelica_dahurica_var._formosana_KPS0014A01I 
          Length = 227

 Score =  194 bits (98), Expect = 8e-51
 Identities = 155/174 (89%)
 Strand = Plus / Plus

                                                                       
Query: 53  ggggcggaaattggcctcccgtgccttgttgtgcggttggcgcaaaagtgagtctccggc 112
           |||||||||||||||||||||| |||||| |||||||||||| |||| ||||||||||||
Sbjct: 51  ggggcggaaattggcctcccgtaccttgtcgtgcggttggcggaaaaatgagtctccggc 110

                                                                       
Query: 113 gacggacgtcgtgacattggtggttgtaaaataccctcatgtcttgtcgcgcgaatccgc 172
           || |||||||| ||||| ||||||||||||| |||||| |||||||||||| ||||||  
Sbjct: 111 gatggacgtcgcgacatcggtggttgtaaaagaccctcttgtcttgtcgcgtgaatcctt 170

                                                                 
Query: 173 gtcatcttagtgagctcaaggacccttaggcggcacacactttgtgcacttcga 226
           |||||||||| |||||| ||||||||||||| ||||  ||| ||||| ||||||
Sbjct: 171 gtcatcttagagagctccaggacccttaggcagcacgtactctgtgcgcttcga 224


>Angelica_dahurica_var._formosana_KPS0014A03I 
          Length = 227

 Score =  194 bits (98), Expect = 8e-51
 Identities = 155/174 (89%)
 Strand = Plus / Plus

                                                                       
Query: 53  ggggcggaaattggcctcccgtgccttgttgtgcggttggcgcaaaagtgagtctccggc 112
           |||||||||||||||||||||| |||||| |||||||||||| |||| ||||||||||||
Sbjct: 51  ggggcggaaattggcctcccgtaccttgtcgtgcggttggcggaaaaatgagtctccggc 110

                                                                       
Query: 113 gacggacgtcgtgacattggtggttgtaaaataccctcatgtcttgtcgcgcgaatccgc 172
           || |||||||| ||||| ||||||||||||| |||||| |||||||||||| ||||||  
Sbjct: 111 gatggacgtcgcgacatcggtggttgtaaaagaccctcttgtcttgtcgcgtgaatcctt 170

                                                                 
Query: 173 gtcatcttagtgagctcaaggacccttaggcggcacacactttgtgcacttcga 226
           |||||||||| |||||| ||||||||||||| ||||  ||| ||||| ||||||
Sbjct: 171 gtcatcttagagagctccaggacccttaggcagcacgtactctgtgcgcttcga 224


>Angelica_dahurica_EU418374 
          Length = 224

 Score =  194 bits (98), Expect = 8e-51
 Identities = 155/174 (89%)
 Strand = Plus / Plus

                                                                       
Query: 53  ggggcggaaattggcctcccgtgccttgttgtgcggttggcgcaaaagtgagtctccggc 112
           |||||||||||||||||||||| |||||| |||||||||||| |||| ||||||||||||
Sbjct: 51  ggggcggaaattggcctcccgtaccttgtcgtgcggttggcggaaaaatgagtctccggc 110

                                                                       
Query: 113 gacggacgtcgtgacattggtggttgtaaaataccctcatgtcttgtcgcgcgaatccgc 172
           || |||||||| ||||| ||||||||||||| |||||| |||||||||||| ||||||  
Sbjct: 111 gatggacgtcgcgacatcggtggttgtaaaagaccctcttgtcttgtcgcgtgaatcctt 170

                                                                 
Query: 173 gtcatcttagtgagctcaaggacccttaggcggcacacactttgtgcacttcga 226
           |||||||||| |||||| ||||||||||||| ||||  ||| ||||| ||||||
Sbjct: 171 gtcatcttagagagctccaggacccttaggcagcacgtactctgtgcgcttcga 224


>Angelica_dahurica_KPS0013A01I 
          Length = 227

 Score =  194 bits (98), Expect = 8e-51
 Identities = 155/174 (89%)
 Strand = Plus / Plus

                                                                       
Query: 53  ggggcggaaattggcctcccgtgccttgttgtgcggttggcgcaaaagtgagtctccggc 112
           |||||||||||||||||||||| |||||| |||||||||||| |||| ||||||||||||
Sbjct: 51  ggggcggaaattggcctcccgtaccttgtcgtgcggttggcggaaaaatgagtctccggc 110

                                                                       
Query: 113 gacggacgtcgtgacattggtggttgtaaaataccctcatgtcttgtcgcgcgaatccgc 172
           || |||||||| ||||| ||||||||||||| |||||| |||||||||||| ||||||  
Sbjct: 111 gatggacgtcgcgacatcggtggttgtaaaagaccctcttgtcttgtcgcgtgaatcctt 170

                                                                 
Query: 173 gtcatcttagtgagctcaaggacccttaggcggcacacactttgtgcacttcga 226
           |||||||||| |||||| ||||||||||||| ||||  ||| ||||| ||||||
Sbjct: 171 gtcatcttagagagctccaggacccttaggcagcacgtactctgtgcgcttcga 224


>Angelica_dahurica_KMS0013A03I 
          Length = 227

 Score =  194 bits (98), Expect = 8e-51
 Identities = 155/174 (89%)
 Strand = Plus / Plus

                                                                       
Query: 53  ggggcggaaattggcctcccgtgccttgttgtgcggttggcgcaaaagtgagtctccggc 112
           |||||||||||||||||||||| |||||| |||||||||||| |||| ||||||||||||
Sbjct: 51  ggggcggaaattggcctcccgtaccttgtcgtgcggttggcggaaaaatgagtctccggc 110

                                                                       
Query: 113 gacggacgtcgtgacattggtggttgtaaaataccctcatgtcttgtcgcgcgaatccgc 172
           || |||||||| ||||| ||||||||||||| |||||| |||||||||||| ||||||  
Sbjct: 111 gatggacgtcgcgacatcggtggttgtaaaagaccctcttgtcttgtcgcgtgaatcctt 170

                                                                 
Query: 173 gtcatcttagtgagctcaaggacccttaggcggcacacactttgtgcacttcga 226
           |||||||||| |||||| ||||||||||||| ||||  ||| ||||| ||||||
Sbjct: 171 gtcatcttagagagctccaggacccttaggcagcacgtactctgtgcgcttcga 224


>Angelica_dahurica_var._formosana_KMS0014A02I 
          Length = 227

 Score =  194 bits (98), Expect = 8e-51
 Identities = 155/174 (89%)
 Strand = Plus / Plus

                                                                       
Query: 53  ggggcggaaattggcctcccgtgccttgttgtgcggttggcgcaaaagtgagtctccggc 112
           |||||||||||||||||||||| |||||| |||||||||||| |||| ||||||||||||
Sbjct: 51  ggggcggaaattggcctcccgtaccttgtcgtgcggttggcggaaaaatgagtctccggc 110

                                                                       
Query: 113 gacggacgtcgtgacattggtggttgtaaaataccctcatgtcttgtcgcgcgaatccgc 172
           || |||||||| ||||| ||||||||||||| |||||| |||||||||||| ||||||  
Sbjct: 111 gatggacgtcgcgacatcggtggttgtaaaagaccctcttgtcttgtcgcgtgaatcctt 170

                                                                 
Query: 173 gtcatcttagtgagctcaaggacccttaggcggcacacactttgtgcacttcga 226
           |||||||||| |||||| ||||||||||||| ||||  ||| ||||| ||||||
Sbjct: 171 gtcatcttagagagctccaggacccttaggcagcacgtactctgtgcgcttcga 224


>Angelica_dahurica_GQ434689 
          Length = 227

 Score =  194 bits (98), Expect = 8e-51
 Identities = 155/174 (89%)
 Strand = Plus / Plus

                                                                       
Query: 53  ggggcggaaattggcctcccgtgccttgttgtgcggttggcgcaaaagtgagtctccggc 112
           |||||||||||||||||||||| |||||| |||||||||||| |||| ||||||||||||
Sbjct: 51  ggggcggaaattggcctcccgtaccttgtcgtgcggttggcggaaaaatgagtctccggc 110

                                                                       
Query: 113 gacggacgtcgtgacattggtggttgtaaaataccctcatgtcttgtcgcgcgaatccgc 172
           || |||||||| ||||| ||||||||||||| |||||| |||||||||||| ||||||  
Sbjct: 111 gatggacgtcgcgacatcggtggttgtaaaagaccctcttgtcttgtcgcgtgaatcctt 170

                                                                 
Query: 173 gtcatcttagtgagctcaaggacccttaggcggcacacactttgtgcacttcga 226
           |||||||||| |||||| ||||||||||||| ||||  ||| ||||| ||||||
Sbjct: 171 gtcatcttagagagctccaggacccttaggcagcacgtactctgtgcgcttcga 224


>Saposhnikovia_divaricata_KMS0195A02I 
          Length = 229

 Score =  190 bits (96), Expect = 1e-49
 Identities = 156/176 (88%)
 Strand = Plus / Plus

                                                                       
Query: 51  tgggggcggaaattggcctcccgtgccttgttgtgcggttggcgcaaaagtgagtctccg 110
           |||||||||||| | ||||||||| |||||| |||||||||||| ||||  |||||||||
Sbjct: 51  tgggggcggaaactagcctcccgtaccttgtcgtgcggttggcggaaaaacgagtctccg 110

                                                                       
Query: 111 gcgacggacgtcgtgacattggtggttgtaaaataccctcatgtcttgtcgcgcgaatcc 170
           |||||||| |||| ||||| ||||||||||||| |||||| | |||||||||||||||||
Sbjct: 111 gcgacggatgtcgcgacatcggtggttgtaaaagaccctcttctcttgtcgcgcgaatcc 170

                                                                   
Query: 171 gcgtcatcttagtgagctcaaggacccttaggcggcacacactttgtgcacttcga 226
            ||||||||||| ||| || ||||||||||||| ||||||||| ||||| ||||||
Sbjct: 171 tcgtcatcttagagagatccaggacccttaggcagcacacactctgtgcgcttcga 226


>Saposhnikovia_divaricata_KMS0195A01I 
          Length = 229

 Score =  190 bits (96), Expect = 1e-49
 Identities = 156/176 (88%)
 Strand = Plus / Plus

                                                                       
Query: 51  tgggggcggaaattggcctcccgtgccttgttgtgcggttggcgcaaaagtgagtctccg 110
           |||||||||||| | ||||||||| |||||| |||||||||||| ||||  |||||||||
Sbjct: 51  tgggggcggaaactagcctcccgtaccttgtcgtgcggttggcggaaaaacgagtctccg 110

                                                                       
Query: 111 gcgacggacgtcgtgacattggtggttgtaaaataccctcatgtcttgtcgcgcgaatcc 170
           |||||||| |||| ||||| ||||||||||||| |||||| | |||||||||||||||||
Sbjct: 111 gcgacggatgtcgcgacatcggtggttgtaaaagaccctcttctcttgtcgcgcgaatcc 170

                                                                   
Query: 171 gcgtcatcttagtgagctcaaggacccttaggcggcacacactttgtgcacttcga 226
            ||||||||||| ||| || ||||||||||||| ||||||||| ||||| ||||||
Sbjct: 171 tcgtcatcttagagagatccaggacccttaggcagcacacactctgtgcgcttcga 226


>Saposhnikovia_divaricata_KMS0195A03I 
          Length = 229

 Score =  190 bits (96), Expect = 1e-49
 Identities = 156/176 (88%)
 Strand = Plus / Plus

                                                                       
Query: 51  tgggggcggaaattggcctcccgtgccttgttgtgcggttggcgcaaaagtgagtctccg 110
           |||||||||||| | ||||||||| |||||| |||||||||||| ||||  |||||||||
Sbjct: 51  tgggggcggaaactagcctcccgtaccttgtcgtgcggttggcggaaaaacgagtctccg 110

                                                                       
Query: 111 gcgacggacgtcgtgacattggtggttgtaaaataccctcatgtcttgtcgcgcgaatcc 170
           |||||||| |||| ||||| ||||||||||||| |||||| | |||||||||||||||||
Sbjct: 111 gcgacggatgtcgcgacatcggtggttgtaaaagaccctcttctcttgtcgcgcgaatcc 170

                                                                   
Query: 171 gcgtcatcttagtgagctcaaggacccttaggcggcacacactttgtgcacttcga 226
            ||||||||||| ||| || ||||||||||||| ||||||||| ||||| ||||||
Sbjct: 171 tcgtcatcttagagagatccaggacccttaggcagcacacactctgtgcgcttcga 226


>Saposhnikovia_divaricata_KMS0195A05I 
          Length = 229

 Score =  190 bits (96), Expect = 1e-49
 Identities = 156/176 (88%)
 Strand = Plus / Plus

                                                                       
Query: 51  tgggggcggaaattggcctcccgtgccttgttgtgcggttggcgcaaaagtgagtctccg 110
           |||||||||||| | ||||||||| |||||| |||||||||||| ||||  |||||||||
Sbjct: 51  tgggggcggaaactagcctcccgtaccttgtcgtgcggttggcggaaaaacgagtctccg 110

                                                                       
Query: 111 gcgacggacgtcgtgacattggtggttgtaaaataccctcatgtcttgtcgcgcgaatcc 170
           |||||||| |||| ||||| ||||||||||||| |||||| | |||||||||||||||||
Sbjct: 111 gcgacggatgtcgcgacatcggtggttgtaaaagaccctcttctcttgtcgcgcgaatcc 170

                                                                   
Query: 171 gcgtcatcttagtgagctcaaggacccttaggcggcacacactttgtgcacttcga 226
            ||||||||||| ||| || ||||||||||||| ||||||||| ||||| ||||||
Sbjct: 171 tcgtcatcttagagagatccaggacccttaggcagcacacactctgtgcgcttcga 226


>Saposhnikovia_divaricata_KMS0195A06I 
          Length = 229

 Score =  190 bits (96), Expect = 1e-49
 Identities = 156/176 (88%)
 Strand = Plus / Plus

                                                                       
Query: 51  tgggggcggaaattggcctcccgtgccttgttgtgcggttggcgcaaaagtgagtctccg 110
           |||||||||||| | ||||||||| |||||| |||||||||||| ||||  |||||||||
Sbjct: 51  tgggggcggaaactagcctcccgtaccttgtcgtgcggttggcggaaaaacgagtctccg 110

                                                                       
Query: 111 gcgacggacgtcgtgacattggtggttgtaaaataccctcatgtcttgtcgcgcgaatcc 170
           |||||||| |||| ||||| ||||||||||||| |||||| | |||||||||||||||||
Sbjct: 111 gcgacggatgtcgcgacatcggtggttgtaaaagaccctcttctcttgtcgcgcgaatcc 170

                                                                   
Query: 171 gcgtcatcttagtgagctcaaggacccttaggcggcacacactttgtgcacttcga 226
            ||||||||||| ||| || ||||||||||||| ||||||||| ||||| ||||||
Sbjct: 171 tcgtcatcttagagagatccaggacccttaggcagcacacactctgtgcgcttcga 226


>Angelica_biserrata_JX022899 
          Length = 228

 Score =  188 bits (95), Expect = 5e-49
 Identities = 156/175 (89%), Gaps = 1/175 (0%)
 Strand = Plus / Plus

                                                                       
Query: 53  ggggcggaaattggcctcccgtgccttgttgtgcggttggcgcaaaagtgagtctccggc 112
           |||||||||||||||||||||| |||||| |||||||||||| ||||  |||||||||||
Sbjct: 51  ggggcggaaattggcctcccgtaccttgtcgtgcggttggcggaaaaacgagtctccggc 110

                                                                       
Query: 113 gacggacgtcgtgacattggtggttgt-aaaataccctcatgtcttgtcgcgcgaatccg 171
           || |||||||| ||||| ||||||||| |||| |||||| ||||||||||||||||||| 
Sbjct: 111 gatggacgtcgcgacatcggtggttgtaaaaagaccctcttgtcttgtcgcgcgaatcct 170

                                                                  
Query: 172 cgtcatcttagtgagctcaaggacccttaggcggcacacactttgtgcacttcga 226
           ||||||||||| |||||| ||||||||||||  ||||| ||| ||||| ||||||
Sbjct: 171 cgtcatcttagcgagctccaggacccttaggtagcacatactctgtgcgcttcga 225


>Angelica_decursiva_U78471 
          Length = 221

 Score =  186 bits (94), Expect = 2e-48
 Identities = 154/174 (88%)
 Strand = Plus / Plus

                                                                       
Query: 53  ggggcggaaattggcctcccgtgccttgttgtgcggttggcgcaaaagtgagtctccggc 112
           |||||| ||||||||||||||| |||||| |||||||||||| ||||  |||||||||||
Sbjct: 48  ggggcgcaaattggcctcccgtaccttgtcgtgcggttggcggaaaaacgagtctccggc 107

                                                                       
Query: 113 gacggacgtcgtgacattggtggttgtaaaataccctcatgtcttgtcgcgcgaatccgc 172
           |||||| |||| ||||| ||||||||| ||| |||||| ||||||||||||||| ||| |
Sbjct: 108 gacggatgtcgcgacatcggtggttgtgaaagaccctcttgtcttgtcgcgcgagtcctc 167

                                                                 
Query: 173 gtcatcttagtgagctcaaggacccttaggcggcacacactttgtgcacttcga 226
           |||||||||| |||||| ||||||| ||||| ||||||||| ||||| ||||||
Sbjct: 168 gtcatcttagcgagctccaggacccataggcagcacacactctgtgcgcttcga 221


>Glehnia_littoralis_KMS0114A03I 
          Length = 227

 Score =  186 bits (94), Expect = 2e-48
 Identities = 154/174 (88%)
 Strand = Plus / Plus

                                                                       
Query: 53  ggggcggaaattggcctcccgtgccttgttgtgcggttggcgcaaaagtgagtctccggc 112
           |||||||||| ||||||||||| ||||||  ||||||||||| ||||  |||||||||||
Sbjct: 51  ggggcggaaactggcctcccgtaccttgtcttgcggttggcggaaaaacgagtctccggc 110

                                                                       
Query: 113 gacggacgtcgtgacattggtggttgtaaaataccctcatgtcttgtcgcgcgaatccgc 172
           |||||| |||| | ||| ||||||||||||| |||||| ||||||||||||||||||| |
Sbjct: 111 gacggatgtcgcggcatcggtggttgtaaaagaccctcttgtcttgtcgcgcgaatcctc 170

                                                                 
Query: 173 gtcatcttagtgagctcaaggacccttaggcggcacacactttgtgcacttcga 226
           |||||| ||| |||||| ||||||||||||| ||||||||| ||||| ||||||
Sbjct: 171 gtcatcctagcgagctccaggacccttaggcagcacacactctgtgcgcttcga 224


>Saposhnikovia_divaricata_KMS0195A04I 
          Length = 229

 Score =  186 bits (94), Expect = 2e-48
 Identities = 155/176 (88%)
 Strand = Plus / Plus

                                                                       
Query: 51  tgggggcggaaattggcctcccgtgccttgttgtgcggttggcgcaaaagtgagtctccg 110
           |||||||||||| | ||||||||| |||||| |||||||||||| ||||  |||||||||
Sbjct: 51  tgggggcggaaactagcctcccgtaccttgtcgtgcggttggcggaaaaacgagtctccg 110

                                                                       
Query: 111 gcgacggacgtcgtgacattggtggttgtaaaataccctcatgtcttgtcgcgcgaatcc 170
           |||||||| |||| ||||| ||||||||||||| |||||| | |||||||||||||||| 
Sbjct: 111 gcgacggatgtcgcgacatcggtggttgtaaaagaccctcttctcttgtcgcgcgaatcm 170

                                                                   
Query: 171 gcgtcatcttagtgagctcaaggacccttaggcggcacacactttgtgcacttcga 226
            ||||||||||| ||| || ||||||||||||| ||||||||| ||||| ||||||
Sbjct: 171 tcgtcatcttagagagatccaggacccttaggcagcacacactctgtgcgcttcga 226


>Angelica_decursiva_KX674921 
          Length = 227

 Score =  186 bits (94), Expect = 2e-48
 Identities = 154/174 (88%)
 Strand = Plus / Plus

                                                                       
Query: 53  ggggcggaaattggcctcccgtgccttgttgtgcggttggcgcaaaagtgagtctccggc 112
           |||||| ||||||||||||||| |||||| |||||||||||| ||||  |||||||||||
Sbjct: 51  ggggcgcaaattggcctcccgtaccttgtcgtgcggttggcggaaaaacgagtctccggc 110

                                                                       
Query: 113 gacggacgtcgtgacattggtggttgtaaaataccctcatgtcttgtcgcgcgaatccgc 172
           |||||| |||| ||||| ||||||||| ||| |||||| ||||||||||||||| ||| |
Sbjct: 111 gacggatgtcgcgacatcggtggttgtgaaagaccctcttgtcttgtcgcgcgagtcctc 170

                                                                 
Query: 173 gtcatcttagtgagctcaaggacccttaggcggcacacactttgtgcacttcga 226
           |||||||||| |||||| ||||||| ||||| ||||||||| ||||| ||||||
Sbjct: 171 gtcatcttagcgagctccaggacccataggcagcacacactctgtgcgcttcga 224


>Angelica_decursiva_KX674922 
          Length = 227

 Score =  186 bits (94), Expect = 2e-48
 Identities = 154/174 (88%)
 Strand = Plus / Plus

                                                                       
Query: 53  ggggcggaaattggcctcccgtgccttgttgtgcggttggcgcaaaagtgagtctccggc 112
           |||||| ||||||||||||||| |||||| |||||||||||| ||||  |||||||||||
Sbjct: 51  ggggcgcaaattggcctcccgtaccttgtcgtgcggttggcggaaaaacgagtctccggc 110

                                                                       
Query: 113 gacggacgtcgtgacattggtggttgtaaaataccctcatgtcttgtcgcgcgaatccgc 172
           |||||| |||| ||||| ||||||||| ||| |||||| ||||||||||||||| ||| |
Sbjct: 111 gacggatgtcgcgacatcggtggttgtgaaagaccctcttgtcttgtcgcgcgagtcctc 170

                                                                 
Query: 173 gtcatcttagtgagctcaaggacccttaggcggcacacactttgtgcacttcga 226
           |||||||||| |||||| ||||||| ||||| ||||||||| ||||| ||||||
Sbjct: 171 gtcatcttagcgagctccaggacccataggcagcacacactctgtgcgcttcga 224


>Glehnia_littoralis_KMS0114A01I 
          Length = 227

 Score =  186 bits (94), Expect = 2e-48
 Identities = 154/174 (88%)
 Strand = Plus / Plus

                                                                       
Query: 53  ggggcggaaattggcctcccgtgccttgttgtgcggttggcgcaaaagtgagtctccggc 112
           |||||||||| ||||||||||| ||||||  ||||||||||| ||||  |||||||||||
Sbjct: 51  ggggcggaaactggcctcccgtaccttgtcttgcggttggcggaaaaacgagtctccggc 110

                                                                       
Query: 113 gacggacgtcgtgacattggtggttgtaaaataccctcatgtcttgtcgcgcgaatccgc 172
           |||||| |||| | ||| ||||||||||||| |||||| ||||||||||||||||||| |
Sbjct: 111 gacggatgtcgcggcatcggtggttgtaaaagaccctcttgtcttgtcgcgcgaatcctc 170

                                                                 
Query: 173 gtcatcttagtgagctcaaggacccttaggcggcacacactttgtgcacttcga 226
           |||||| ||| |||||| ||||||||||||| ||||||||| ||||| ||||||
Sbjct: 171 gtcatcctagcgagctccaggacccttaggcagcacacactctgtgcgcttcga 224


>Angelica_decursiva_EU418375 
          Length = 224

 Score =  186 bits (94), Expect = 2e-48
 Identities = 154/174 (88%)
 Strand = Plus / Plus

                                                                       
Query: 53  ggggcggaaattggcctcccgtgccttgttgtgcggttggcgcaaaagtgagtctccggc 112
           |||||| ||||||||||||||| |||||| |||||||||||| ||||  |||||||||||
Sbjct: 51  ggggcgcaaattggcctcccgtaccttgtcgtgcggttggcggaaaaacgagtctccggc 110

                                                                       
Query: 113 gacggacgtcgtgacattggtggttgtaaaataccctcatgtcttgtcgcgcgaatccgc 172
           |||||| |||| ||||| ||||||||| ||| |||||| ||||||||||||||| ||| |
Sbjct: 111 gacggatgtcgcgacatcggtggttgtgaaagaccctcttgtcttgtcgcgcgagtcctc 170

                                                                 
Query: 173 gtcatcttagtgagctcaaggacccttaggcggcacacactttgtgcacttcga 226
           |||||||||| |||||| ||||||| ||||| ||||||||| ||||| ||||||
Sbjct: 171 gtcatcttagcgagctccaggacccataggcagcacacactctgtgcgcttcga 224


  Database: speciesLevelBarcode.fas
    Posted date:  May 28, 2017  8:54 AM
  Number of letters in database: 1,652,673
  Number of sequences in database:  5986
  
Lambda     K      H
    1.37    0.711     1.31 

Gapped
Lambda     K      H
    1.37    0.711     1.31 


Matrix: blastn matrix:1 -3
Gap Penalties: Existence: 5, Extension: 2
Number of Hits to DB: 2883
Number of Sequences: 5986
Number of extensions: 2883
Number of successful extensions: 2879
Number of sequences better than 1.0e-20: 129
Number of HSP's better than  0.0 without gapping: 127
Number of HSP's successfully gapped in prelim test: 2
Number of HSP's that attempted gapping in prelim test: 2041
Number of HSP's gapped (non-prelim): 148
length of query: 229
length of database: 1,652,673
effective HSP length: 14
effective length of query: 215
effective length of database: 1,568,869
effective search space: 337306835
effective search space used: 337306835
T: 0
A: 0
X1: 6 (11.9 bits)
X2: 15 (29.7 bits)
S1: 12 (24.3 bits)
S2: 48 (95.6 bits)
