# Supplementary material for: BOKP: A DNA Barcode Reference Library for Monitoring Herbal Drugs in the Korean Pharmacopeia
Source: Front Pharmacol. 2017 Dec 19;8:931. doi: 10.3389/fphar.2017.00931 (PMC5742532; doi:10.3389/fphar.2017.00931)
Supplement: Data Sheet 1 — The program codes for identification engine KP_IDE. [file DataSheet1.ZIP › KP_IDE_20170529/tmp_out/s1.B.M7]

<?xml version="1.0"?>
<!DOCTYPE BlastOutput PUBLIC "-//NCBI//NCBI BlastOutput/EN" "NCBI_BlastOutput.dtd">
<BlastOutput>
  <BlastOutput_program>blastn</BlastOutput_program>
  <BlastOutput_version>blastn 2.2.9 [May-01-2004]</BlastOutput_version>
  <BlastOutput_reference>~Reference: Altschul, Stephen F., Thomas L. Madden, Alejandro A. Schaffer, ~Jinghui Zhang, Zheng Zhang, Webb Miller, and David J. Lipman (1997), ~&quot;Gapped BLAST and PSI-BLAST: a new generation of protein database search~programs&quot;,  Nucleic Acids Res. 25:3389-3402.</BlastOutput_reference>
  <BlastOutput_db>/datc/lcshi/myProject/KP_20170524/KP_IDE_20170529/databases/speciesLevelBarcode/speciesLevelBarcode.fas</BlastOutput_db>
  <BlastOutput_query-ID>lcl|QUERY</BlastOutput_query-ID>
  <BlastOutput_query-def>tmpid</BlastOutput_query-def>
  <BlastOutput_query-len>229</BlastOutput_query-len>
  <BlastOutput_param>
    <Parameters>
      <Parameters_expect>1e-20</Parameters_expect>
      <Parameters_sc-match>1</Parameters_sc-match>
      <Parameters_sc-mismatch>-3</Parameters_sc-mismatch>
      <Parameters_gap-open>5</Parameters_gap-open>
      <Parameters_gap-extend>2</Parameters_gap-extend>
      <Parameters_filter>F</Parameters_filter>
    </Parameters>
  </BlastOutput_param>
  <BlastOutput_iterations>
    <Iteration>
      <Iteration_iter-num>1</Iteration_iter-num>
      <Iteration_hits>
        <Hit>
          <Hit_num>1</Hit_num>
          <Hit_id>lcl|Angelica_sinensis_KF725039</Hit_id>
          <Hit_def>No definition line found</Hit_def>
          <Hit_accession>Angelica_sinensis_KF725039</Hit_accession>
          <Hit_len>229</Hit_len>
          <Hit_hsps>
            <Hsp>
              <Hsp_num>1</Hsp_num>
              <Hsp_bit-score>454.452</Hsp_bit-score>
              <Hsp_score>229</Hsp_score>
              <Hsp_evalue>5.30094e-129</Hsp_evalue>
              <Hsp_query-from>1</Hsp_query-from>
              <Hsp_query-to>229</Hsp_query-to>
              <Hsp_hit-from>1</Hsp_hit-from>
              <Hsp_hit-to>229</Hsp_hit-to>
              <Hsp_query-frame>1</Hsp_query-frame>
              <Hsp_hit-frame>1</Hsp_hit-frame>
              <Hsp_identity>229</Hsp_identity>
              <Hsp_positive>229</Hsp_positive>
              <Hsp_align-len>229</Hsp_align-len>
              <Hsp_qseq>CGCATCATCTTTGCCCACAACCACTCACTCCTCGTGGAGCTGTACTGGTATGGGGGCGGAAATTGGCCTCCCGTGCCTTGTTGTGCGGTTGGCGCAAAAGTGAGTCTCCGGCGACGGACGTCGTGACATTGGTGGTTGTAAAATACCCTCATGTCTTGTCGCGCGAATCCGCGTCATCTTAGTGAGCTCAAGGACCCTTAGGCGGCACACACTTTGTGCACTTCGAATG</Hsp_qseq>
              <Hsp_hseq>CGCATCATCTTTGCCCACAACCACTCACTCCTCGTGGAGCTGTACTGGTATGGGGGCGGAAATTGGCCTCCCGTGCCTTGTTGTGCGGTTGGCGCAAAAGTGAGTCTCCGGCGACGGACGTCGTGACATTGGTGGTTGTAAAATACCCTCATGTCTTGTCGCGCGAATCCGCGTCATCTTAGTGAGCTCAAGGACCCTTAGGCGGCACACACTTTGTGCACTTCGAATG</Hsp_hseq>
              <Hsp_midline>|||||||||||||||||||||||||||||||||||||||||||||||||||||||||||||||||||||||||||||||||||||||||||||||||||||||||||||||||||||||||||||||||||||||||||||||||||||||||||||||||||||||||||||||||||||||||||||||||||||||||||||||||||||||||||||||||||||</Hsp_midline>
            </Hsp>
          </Hit_hsps>
        </Hit>
        <Hit>
          <Hit_num>2</Hit_num>
          <Hit_id>lcl|Angelica_sinensis_GQ434694</Hit_id>
          <Hit_def>No definition line found</Hit_def>
          <Hit_accession>Angelica_sinensis_GQ434694</Hit_accession>
          <Hit_len>229</Hit_len>
          <Hit_hsps>
            <Hsp>
              <Hsp_num>1</Hsp_num>
              <Hsp_bit-score>454.452</Hsp_bit-score>
              <Hsp_score>229</Hsp_score>
              <Hsp_evalue>5.30094e-129</Hsp_evalue>
              <Hsp_query-from>1</Hsp_query-from>
              <Hsp_query-to>229</Hsp_query-to>
              <Hsp_hit-from>1</Hsp_hit-from>
              <Hsp_hit-to>229</Hsp_hit-to>
              <Hsp_query-frame>1</Hsp_query-frame>
              <Hsp_hit-frame>1</Hsp_hit-frame>
              <Hsp_identity>229</Hsp_identity>
              <Hsp_positive>229</Hsp_positive>
              <Hsp_align-len>229</Hsp_align-len>
              <Hsp_qseq>CGCATCATCTTTGCCCACAACCACTCACTCCTCGTGGAGCTGTACTGGTATGGGGGCGGAAATTGGCCTCCCGTGCCTTGTTGTGCGGTTGGCGCAAAAGTGAGTCTCCGGCGACGGACGTCGTGACATTGGTGGTTGTAAAATACCCTCATGTCTTGTCGCGCGAATCCGCGTCATCTTAGTGAGCTCAAGGACCCTTAGGCGGCACACACTTTGTGCACTTCGAATG</Hsp_qseq>
              <Hsp_hseq>CGCATCATCTTTGCCCACAACCACTCACTCCTCGTGGAGCTGTACTGGTATGGGGGCGGAAATTGGCCTCCCGTGCCTTGTTGTGCGGTTGGCGCAAAAGTGAGTCTCCGGCGACGGACGTCGTGACATTGGTGGTTGTAAAATACCCTCATGTCTTGTCGCGCGAATCCGCGTCATCTTAGTGAGCTCAAGGACCCTTAGGCGGCACACACTTTGTGCACTTCGAATG</Hsp_hseq>
              <Hsp_midline>|||||||||||||||||||||||||||||||||||||||||||||||||||||||||||||||||||||||||||||||||||||||||||||||||||||||||||||||||||||||||||||||||||||||||||||||||||||||||||||||||||||||||||||||||||||||||||||||||||||||||||||||||||||||||||||||||||||</Hsp_midline>
            </Hsp>
          </Hit_hsps>
        </Hit>
        <Hit>
          <Hit_num>3</Hit_num>
          <Hit_id>lcl|Angelica_sinensis_JX022936</Hit_id>
          <Hit_def>No definition line found</Hit_def>
          <Hit_accession>Angelica_sinensis_JX022936</Hit_accession>
          <Hit_len>229</Hit_len>
          <Hit_hsps>
            <Hsp>
              <Hsp_num>1</Hsp_num>
              <Hsp_bit-score>454.452</Hsp_bit-score>
              <Hsp_score>229</Hsp_score>
              <Hsp_evalue>5.30094e-129</Hsp_evalue>
              <Hsp_query-from>1</Hsp_query-from>
              <Hsp_query-to>229</Hsp_query-to>
              <Hsp_hit-from>1</Hsp_hit-from>
              <Hsp_hit-to>229</Hsp_hit-to>
              <Hsp_query-frame>1</Hsp_query-frame>
              <Hsp_hit-frame>1</Hsp_hit-frame>
              <Hsp_identity>229</Hsp_identity>
              <Hsp_positive>229</Hsp_positive>
              <Hsp_align-len>229</Hsp_align-len>
              <Hsp_qseq>CGCATCATCTTTGCCCACAACCACTCACTCCTCGTGGAGCTGTACTGGTATGGGGGCGGAAATTGGCCTCCCGTGCCTTGTTGTGCGGTTGGCGCAAAAGTGAGTCTCCGGCGACGGACGTCGTGACATTGGTGGTTGTAAAATACCCTCATGTCTTGTCGCGCGAATCCGCGTCATCTTAGTGAGCTCAAGGACCCTTAGGCGGCACACACTTTGTGCACTTCGAATG</Hsp_qseq>
              <Hsp_hseq>CGCATCATCTTTGCCCACAACCACTCACTCCTCGTGGAGCTGTACTGGTATGGGGGCGGAAATTGGCCTCCCGTGCCTTGTTGTGCGGTTGGCGCAAAAGTGAGTCTCCGGCGACGGACGTCGTGACATTGGTGGTTGTAAAATACCCTCATGTCTTGTCGCGCGAATCCGCGTCATCTTAGTGAGCTCAAGGACCCTTAGGCGGCACACACTTTGTGCACTTCGAATG</Hsp_hseq>
              <Hsp_midline>|||||||||||||||||||||||||||||||||||||||||||||||||||||||||||||||||||||||||||||||||||||||||||||||||||||||||||||||||||||||||||||||||||||||||||||||||||||||||||||||||||||||||||||||||||||||||||||||||||||||||||||||||||||||||||||||||||||</Hsp_midline>
            </Hsp>
          </Hit_hsps>
        </Hit>
        <Hit>
          <Hit_num>4</Hit_num>
          <Hit_id>lcl|Angelica_sinensis_KC295071</Hit_id>
          <Hit_def>No definition line found</Hit_def>
          <Hit_accession>Angelica_sinensis_KC295071</Hit_accession>
          <Hit_len>229</Hit_len>
          <Hit_hsps>
            <Hsp>
              <Hsp_num>1</Hsp_num>
              <Hsp_bit-score>454.452</Hsp_bit-score>
              <Hsp_score>229</Hsp_score>
              <Hsp_evalue>5.30094e-129</Hsp_evalue>
              <Hsp_query-from>1</Hsp_query-from>
              <Hsp_query-to>229</Hsp_query-to>
              <Hsp_hit-from>1</Hsp_hit-from>
              <Hsp_hit-to>229</Hsp_hit-to>
              <Hsp_query-frame>1</Hsp_query-frame>
              <Hsp_hit-frame>1</Hsp_hit-frame>
              <Hsp_identity>229</Hsp_identity>
              <Hsp_positive>229</Hsp_positive>
              <Hsp_align-len>229</Hsp_align-len>
              <Hsp_qseq>CGCATCATCTTTGCCCACAACCACTCACTCCTCGTGGAGCTGTACTGGTATGGGGGCGGAAATTGGCCTCCCGTGCCTTGTTGTGCGGTTGGCGCAAAAGTGAGTCTCCGGCGACGGACGTCGTGACATTGGTGGTTGTAAAATACCCTCATGTCTTGTCGCGCGAATCCGCGTCATCTTAGTGAGCTCAAGGACCCTTAGGCGGCACACACTTTGTGCACTTCGAATG</Hsp_qseq>
              <Hsp_hseq>CGCATCATCTTTGCCCACAACCACTCACTCCTCGTGGAGCTGTACTGGTATGGGGGCGGAAATTGGCCTCCCGTGCCTTGTTGTGCGGTTGGCGCAAAAGTGAGTCTCCGGCGACGGACGTCGTGACATTGGTGGTTGTAAAATACCCTCATGTCTTGTCGCGCGAATCCGCGTCATCTTAGTGAGCTCAAGGACCCTTAGGCGGCACACACTTTGTGCACTTCGAATG</Hsp_hseq>
              <Hsp_midline>|||||||||||||||||||||||||||||||||||||||||||||||||||||||||||||||||||||||||||||||||||||||||||||||||||||||||||||||||||||||||||||||||||||||||||||||||||||||||||||||||||||||||||||||||||||||||||||||||||||||||||||||||||||||||||||||||||||</Hsp_midline>
            </Hsp>
          </Hit_hsps>
        </Hit>
        <Hit>
          <Hit_num>5</Hit_num>
          <Hit_id>lcl|Angelica_sinensis_FJ204235</Hit_id>
          <Hit_def>No definition line found</Hit_def>
          <Hit_accession>Angelica_sinensis_FJ204235</Hit_accession>
          <Hit_len>226</Hit_len>
          <Hit_hsps>
            <Hsp>
              <Hsp_num>1</Hsp_num>
              <Hsp_bit-score>448.505</Hsp_bit-score>
              <Hsp_score>226</Hsp_score>
              <Hsp_evalue>3.27037e-127</Hsp_evalue>
              <Hsp_query-from>1</Hsp_query-from>
              <Hsp_query-to>226</Hsp_query-to>
              <Hsp_hit-from>1</Hsp_hit-from>
              <Hsp_hit-to>226</Hsp_hit-to>
              <Hsp_query-frame>1</Hsp_query-frame>
              <Hsp_hit-frame>1</Hsp_hit-frame>
              <Hsp_identity>226</Hsp_identity>
              <Hsp_positive>226</Hsp_positive>
              <Hsp_align-len>226</Hsp_align-len>
              <Hsp_qseq>CGCATCATCTTTGCCCACAACCACTCACTCCTCGTGGAGCTGTACTGGTATGGGGGCGGAAATTGGCCTCCCGTGCCTTGTTGTGCGGTTGGCGCAAAAGTGAGTCTCCGGCGACGGACGTCGTGACATTGGTGGTTGTAAAATACCCTCATGTCTTGTCGCGCGAATCCGCGTCATCTTAGTGAGCTCAAGGACCCTTAGGCGGCACACACTTTGTGCACTTCGA</Hsp_qseq>
              <Hsp_hseq>CGCATCATCTTTGCCCACAACCACTCACTCCTCGTGGAGCTGTACTGGTATGGGGGCGGAAATTGGCCTCCCGTGCCTTGTTGTGCGGTTGGCGCAAAAGTGAGTCTCCGGCGACGGACGTCGTGACATTGGTGGTTGTAAAATACCCTCATGTCTTGTCGCGCGAATCCGCGTCATCTTAGTGAGCTCAAGGACCCTTAGGCGGCACACACTTTGTGCACTTCGA</Hsp_hseq>
              <Hsp_midline>||||||||||||||||||||||||||||||||||||||||||||||||||||||||||||||||||||||||||||||||||||||||||||||||||||||||||||||||||||||||||||||||||||||||||||||||||||||||||||||||||||||||||||||||||||||||||||||||||||||||||||||||||||||||||||||||||</Hsp_midline>
            </Hsp>
          </Hit_hsps>
        </Hit>
        <Hit>
          <Hit_num>6</Hit_num>
          <Hit_id>lcl|Angelica_sinensis_KC295064</Hit_id>
          <Hit_def>No definition line found</Hit_def>
          <Hit_accession>Angelica_sinensis_KC295064</Hit_accession>
          <Hit_len>229</Hit_len>
          <Hit_hsps>
            <Hsp>
              <Hsp_num>1</Hsp_num>
              <Hsp_bit-score>442.558</Hsp_bit-score>
              <Hsp_score>223</Hsp_score>
              <Hsp_evalue>2.01763e-125</Hsp_evalue>
              <Hsp_query-from>1</Hsp_query-from>
              <Hsp_query-to>229</Hsp_query-to>
              <Hsp_hit-from>1</Hsp_hit-from>
              <Hsp_hit-to>229</Hsp_hit-to>
              <Hsp_query-frame>1</Hsp_query-frame>
              <Hsp_hit-frame>1</Hsp_hit-frame>
              <Hsp_identity>227</Hsp_identity>
              <Hsp_positive>227</Hsp_positive>
              <Hsp_align-len>229</Hsp_align-len>
              <Hsp_qseq>CGCATCATCTTTGCCCACAACCACTCACTCCTCGTGGAGCTGTACTGGTATGGGGGCGGAAATTGGCCTCCCGTGCCTTGTTGTGCGGTTGGCGCAAAAGTGAGTCTCCGGCGACGGACGTCGTGACATTGGTGGTTGTAAAATACCCTCATGTCTTGTCGCGCGAATCCGCGTCATCTTAGTGAGCTCAAGGACCCTTAGGCGGCACACACTTTGTGCACTTCGAATG</Hsp_qseq>
              <Hsp_hseq>CGCATCATCTTTGCCCACAACCACTCACTCCTCGTGGAGCTGTGCTGGTWTGGGGGCGGAAATTGGCCTCCCGTGCCTTGTTGTGCGGTTGGCGCAAAAGTGAGTCTCCGGCGACGGACGTCGTGACATTGGTGGTTGTAAAATACCCTCATGTCTTGTCGCGCGAATCCGCGTCATCTTAGTGAGCTCAAGGACCCTTAGGCGGCACACACTTTGTGCACTTCGAATG</Hsp_hseq>
              <Hsp_midline>||||||||||||||||||||||||||||||||||||||||||| ||||| |||||||||||||||||||||||||||||||||||||||||||||||||||||||||||||||||||||||||||||||||||||||||||||||||||||||||||||||||||||||||||||||||||||||||||||||||||||||||||||||||||||||||||||||||||</Hsp_midline>
            </Hsp>
          </Hit_hsps>
        </Hit>
        <Hit>
          <Hit_num>7</Hit_num>
          <Hit_id>lcl|Ligusticum_jeholense_KC295058</Hit_id>
          <Hit_def>No definition line found</Hit_def>
          <Hit_accession>Ligusticum_jeholense_KC295058</Hit_accession>
          <Hit_len>228</Hit_len>
          <Hit_hsps>
            <Hsp>
              <Hsp_num>1</Hsp_num>
              <Hsp_bit-score>281.987</Hsp_bit-score>
              <Hsp_score>142</Hsp_score>
              <Hsp_evalue>4.37957e-77</Hsp_evalue>
              <Hsp_query-from>1</Hsp_query-from>
              <Hsp_query-to>226</Hsp_query-to>
              <Hsp_hit-from>1</Hsp_hit-from>
              <Hsp_hit-to>225</Hsp_hit-to>
              <Hsp_query-frame>1</Hsp_query-frame>
              <Hsp_hit-frame>1</Hsp_hit-frame>
              <Hsp_identity>206</Hsp_identity>
              <Hsp_positive>206</Hsp_positive>
              <Hsp_gaps>1</Hsp_gaps>
              <Hsp_align-len>226</Hsp_align-len>
              <Hsp_qseq>CGCATCATCTTTGCCCACAACCACTCACTCCTCGTGGAGCTGTACTGGTATGGGGGCGGAAATTGGCCTCCCGTGCCTTGTTGTGCGGTTGGCGCAAAAGTGAGTCTCCGGCGACGGACGTCGTGACATTGGTGGTTGTAAAATACCCTCATGTCTTGTCGCGCGAATCCGCGTCATCTTAGTGAGCTCAAGGACCCTTAGGCGGCACACACTTTGTGCACTTCGA</Hsp_qseq>
              <Hsp_hseq>CGCATCATCTTTGCCAACAACCACACACTCCTTCAAGAGCTGTGCCGGT-TTGGGGCGGAAATTGGCCTCCCGTGCCTTGTTGTGCGGTTGGCGCAAAAGCGAGTCTCCGGCGACGGACGTCGTGACATCGGTGGTTGTAAAAGACCCTCATGTCTTGTCACGCGAATCTGCGTCATCTTAGTGAGCTCTAGGACCCCTAGGCAGCACACACTCTGTGCGCTTCGA</Hsp_hseq>
              <Hsp_midline>||||||||||||||| |||||||| |||||||    ||||||| | ||| | |||||||||||||||||||||||||||||||||||||||||||||||| |||||||||||||||||||||||||||| ||||||||||||| |||||||||||||||| |||||||| ||||||||||||||||||| ||||||| ||||| ||||||||| ||||| ||||||</Hsp_midline>
            </Hsp>
          </Hit_hsps>
        </Hit>
        <Hit>
          <Hit_num>8</Hit_num>
          <Hit_id>lcl|Ligusticum_jeholense_KC295057</Hit_id>
          <Hit_def>No definition line found</Hit_def>
          <Hit_accession>Ligusticum_jeholense_KC295057</Hit_accession>
          <Hit_len>228</Hit_len>
          <Hit_hsps>
            <Hsp>
              <Hsp_num>1</Hsp_num>
              <Hsp_bit-score>281.987</Hsp_bit-score>
              <Hsp_score>142</Hsp_score>
              <Hsp_evalue>4.37957e-77</Hsp_evalue>
              <Hsp_query-from>1</Hsp_query-from>
              <Hsp_query-to>226</Hsp_query-to>
              <Hsp_hit-from>1</Hsp_hit-from>
              <Hsp_hit-to>225</Hsp_hit-to>
              <Hsp_query-frame>1</Hsp_query-frame>
              <Hsp_hit-frame>1</Hsp_hit-frame>
              <Hsp_identity>206</Hsp_identity>
              <Hsp_positive>206</Hsp_positive>
              <Hsp_gaps>1</Hsp_gaps>
              <Hsp_align-len>226</Hsp_align-len>
              <Hsp_qseq>CGCATCATCTTTGCCCACAACCACTCACTCCTCGTGGAGCTGTACTGGTATGGGGGCGGAAATTGGCCTCCCGTGCCTTGTTGTGCGGTTGGCGCAAAAGTGAGTCTCCGGCGACGGACGTCGTGACATTGGTGGTTGTAAAATACCCTCATGTCTTGTCGCGCGAATCCGCGTCATCTTAGTGAGCTCAAGGACCCTTAGGCGGCACACACTTTGTGCACTTCGA</Hsp_qseq>
              <Hsp_hseq>CGCATCATCTTTGCCAACAACCACACACTCCTTCAAGAGCTGTGCCGGT-TTGGGGCGGAAATTGGCCTCCCGTGCCTTGTTGTGCGGTTGGCGCAAAAGCGAGTCTCCGGCGACGGACGTCGTGACATCGGTGGTTGTAAAAGACCCTCATGTCTTGTCACGCGAATCTGCGTCATCTTAGTGAGCTCTAGGACCCCTAGGCAGCACACACTCTGTGCGCTTCGA</Hsp_hseq>
              <Hsp_midline>||||||||||||||| |||||||| |||||||    ||||||| | ||| | |||||||||||||||||||||||||||||||||||||||||||||||| |||||||||||||||||||||||||||| ||||||||||||| |||||||||||||||| |||||||| ||||||||||||||||||| ||||||| ||||| ||||||||| ||||| ||||||</Hsp_midline>
            </Hsp>
          </Hit_hsps>
        </Hit>
        <Hit>
          <Hit_num>9</Hit_num>
          <Hit_id>lcl|Ligusticum_jeholense_KC295054</Hit_id>
          <Hit_def>No definition line found</Hit_def>
          <Hit_accession>Ligusticum_jeholense_KC295054</Hit_accession>
          <Hit_len>228</Hit_len>
          <Hit_hsps>
            <Hsp>
              <Hsp_num>1</Hsp_num>
              <Hsp_bit-score>281.987</Hsp_bit-score>
              <Hsp_score>142</Hsp_score>
              <Hsp_evalue>4.37957e-77</Hsp_evalue>
              <Hsp_query-from>1</Hsp_query-from>
              <Hsp_query-to>226</Hsp_query-to>
              <Hsp_hit-from>1</Hsp_hit-from>
              <Hsp_hit-to>225</Hsp_hit-to>
              <Hsp_query-frame>1</Hsp_query-frame>
              <Hsp_hit-frame>1</Hsp_hit-frame>
              <Hsp_identity>206</Hsp_identity>
              <Hsp_positive>206</Hsp_positive>
              <Hsp_gaps>1</Hsp_gaps>
              <Hsp_align-len>226</Hsp_align-len>
              <Hsp_qseq>CGCATCATCTTTGCCCACAACCACTCACTCCTCGTGGAGCTGTACTGGTATGGGGGCGGAAATTGGCCTCCCGTGCCTTGTTGTGCGGTTGGCGCAAAAGTGAGTCTCCGGCGACGGACGTCGTGACATTGGTGGTTGTAAAATACCCTCATGTCTTGTCGCGCGAATCCGCGTCATCTTAGTGAGCTCAAGGACCCTTAGGCGGCACACACTTTGTGCACTTCGA</Hsp_qseq>
              <Hsp_hseq>CGCATCATCTTTGCCAACAACCACACACTCCTTCAAGAGCTGTGCCGGT-TTGGGGCGGAAATTGGCCTCCCGTGCCTTGTTGTGCGGTTGGCGCAAAAGCGAGTCTCCGGCGACGGACGTCGTGACATCGGTGGTTGTAAAAGACCCTCATGTCTTGTCACGCGAATCTGCGTCATCTTAGTGAGCTCTAGGACCCCTAGGCAGCACACACTCTGTGCGCTTCGA</Hsp_hseq>
              <Hsp_midline>||||||||||||||| |||||||| |||||||    ||||||| | ||| | |||||||||||||||||||||||||||||||||||||||||||||||| |||||||||||||||||||||||||||| ||||||||||||| |||||||||||||||| |||||||| ||||||||||||||||||| ||||||| ||||| ||||||||| ||||| ||||||</Hsp_midline>
            </Hsp>
          </Hit_hsps>
        </Hit>
        <Hit>
          <Hit_num>10</Hit_num>
          <Hit_id>lcl|Ligusticum_jeholense_KC295052</Hit_id>
          <Hit_def>No definition line found</Hit_def>
          <Hit_accession>Ligusticum_jeholense_KC295052</Hit_accession>
          <Hit_len>228</Hit_len>
          <Hit_hsps>
            <Hsp>
              <Hsp_num>1</Hsp_num>
              <Hsp_bit-score>281.987</Hsp_bit-score>
              <Hsp_score>142</Hsp_score>
              <Hsp_evalue>4.37957e-77</Hsp_evalue>
              <Hsp_query-from>1</Hsp_query-from>
              <Hsp_query-to>226</Hsp_query-to>
              <Hsp_hit-from>1</Hsp_hit-from>
              <Hsp_hit-to>225</Hsp_hit-to>
              <Hsp_query-frame>1</Hsp_query-frame>
              <Hsp_hit-frame>1</Hsp_hit-frame>
              <Hsp_identity>206</Hsp_identity>
              <Hsp_positive>206</Hsp_positive>
              <Hsp_gaps>1</Hsp_gaps>
              <Hsp_align-len>226</Hsp_align-len>
              <Hsp_qseq>CGCATCATCTTTGCCCACAACCACTCACTCCTCGTGGAGCTGTACTGGTATGGGGGCGGAAATTGGCCTCCCGTGCCTTGTTGTGCGGTTGGCGCAAAAGTGAGTCTCCGGCGACGGACGTCGTGACATTGGTGGTTGTAAAATACCCTCATGTCTTGTCGCGCGAATCCGCGTCATCTTAGTGAGCTCAAGGACCCTTAGGCGGCACACACTTTGTGCACTTCGA</Hsp_qseq>
              <Hsp_hseq>CGCATCATCTTTGCCAACAACCACACACTCCTTCAAGAGCTGTGCCGGT-TTGGGGCGGAAATTGGCCTCCCGTGCCTTGTTGTGCGGTTGGCGCAAAAGCGAGTCTCCGGCGACGGACGTCGTGACATCGGTGGTTGTAAAAGACCCTCATGTCTTGTCACGCGAATCTGCGTCATCTTAGTGAGCTCTAGGACCCCTAGGCAGCACACACTCTGTGCGCTTCGA</Hsp_hseq>
              <Hsp_midline>||||||||||||||| |||||||| |||||||    ||||||| | ||| | |||||||||||||||||||||||||||||||||||||||||||||||| |||||||||||||||||||||||||||| ||||||||||||| |||||||||||||||| |||||||| ||||||||||||||||||| ||||||| ||||| ||||||||| ||||| ||||||</Hsp_midline>
            </Hsp>
          </Hit_hsps>
        </Hit>
        <Hit>
          <Hit_num>11</Hit_num>
          <Hit_id>lcl|Ligusticum_jeholense_KF725070</Hit_id>
          <Hit_def>No definition line found</Hit_def>
          <Hit_accession>Ligusticum_jeholense_KF725070</Hit_accession>
          <Hit_len>228</Hit_len>
          <Hit_hsps>
            <Hsp>
              <Hsp_num>1</Hsp_num>
              <Hsp_bit-score>281.987</Hsp_bit-score>
              <Hsp_score>142</Hsp_score>
              <Hsp_evalue>4.37957e-77</Hsp_evalue>
              <Hsp_query-from>1</Hsp_query-from>
              <Hsp_query-to>226</Hsp_query-to>
              <Hsp_hit-from>1</Hsp_hit-from>
              <Hsp_hit-to>225</Hsp_hit-to>
              <Hsp_query-frame>1</Hsp_query-frame>
              <Hsp_hit-frame>1</Hsp_hit-frame>
              <Hsp_identity>206</Hsp_identity>
              <Hsp_positive>206</Hsp_positive>
              <Hsp_gaps>1</Hsp_gaps>
              <Hsp_align-len>226</Hsp_align-len>
              <Hsp_qseq>CGCATCATCTTTGCCCACAACCACTCACTCCTCGTGGAGCTGTACTGGTATGGGGGCGGAAATTGGCCTCCCGTGCCTTGTTGTGCGGTTGGCGCAAAAGTGAGTCTCCGGCGACGGACGTCGTGACATTGGTGGTTGTAAAATACCCTCATGTCTTGTCGCGCGAATCCGCGTCATCTTAGTGAGCTCAAGGACCCTTAGGCGGCACACACTTTGTGCACTTCGA</Hsp_qseq>
              <Hsp_hseq>CGCATCATCTTTGCCAACAACCACACACTCCTTCAAGAGCTGTGCCGGT-TTGGGGCGGAAATTGGCCTCCCGTGCCTTGTTGTGCGGTTGGCGCAAAAGCGAGTCTCCGGCGACGGACGTCGTGACATCGGTGGTTGTAAAAGACCCTCATGTCTTGTCACGCGAATCTGCGTCATCTTAGTGAGCTCTAGGACCCCTAGGCAGCACACACTCTGTGCGCTTCGA</Hsp_hseq>
              <Hsp_midline>||||||||||||||| |||||||| |||||||    ||||||| | ||| | |||||||||||||||||||||||||||||||||||||||||||||||| |||||||||||||||||||||||||||| ||||||||||||| |||||||||||||||| |||||||| ||||||||||||||||||| ||||||| ||||| ||||||||| ||||| ||||||</Hsp_midline>
            </Hsp>
          </Hit_hsps>
        </Hit>
        <Hit>
          <Hit_num>12</Hit_num>
          <Hit_id>lcl|Ligusticum_sinense_KMS0054A01I</Hit_id>
          <Hit_def>No definition line found</Hit_def>
          <Hit_accession>Ligusticum_sinense_KMS0054A01I</Hit_accession>
          <Hit_len>228</Hit_len>
          <Hit_hsps>
            <Hsp>
              <Hsp_num>1</Hsp_num>
              <Hsp_bit-score>281.987</Hsp_bit-score>
              <Hsp_score>142</Hsp_score>
              <Hsp_evalue>4.37957e-77</Hsp_evalue>
              <Hsp_query-from>1</Hsp_query-from>
              <Hsp_query-to>226</Hsp_query-to>
              <Hsp_hit-from>1</Hsp_hit-from>
              <Hsp_hit-to>225</Hsp_hit-to>
              <Hsp_query-frame>1</Hsp_query-frame>
              <Hsp_hit-frame>1</Hsp_hit-frame>
              <Hsp_identity>206</Hsp_identity>
              <Hsp_positive>206</Hsp_positive>
              <Hsp_gaps>1</Hsp_gaps>
              <Hsp_align-len>226</Hsp_align-len>
              <Hsp_qseq>CGCATCATCTTTGCCCACAACCACTCACTCCTCGTGGAGCTGTACTGGTATGGGGGCGGAAATTGGCCTCCCGTGCCTTGTTGTGCGGTTGGCGCAAAAGTGAGTCTCCGGCGACGGACGTCGTGACATTGGTGGTTGTAAAATACCCTCATGTCTTGTCGCGCGAATCCGCGTCATCTTAGTGAGCTCAAGGACCCTTAGGCGGCACACACTTTGTGCACTTCGA</Hsp_qseq>
              <Hsp_hseq>CGCATCATCTTTGCCAACAACCACACACTCCTTCAAGAGCTGTGCCGGT-TTGGGGCGGAAATTGGCCTCCCGTGCCTTGTTGTGCGGTTGGTGCAAAAGTGAGTCTCCGGCGACGGACGTCGTGACATCGGTGGTTGTAAAAGACCCTCATGTCTTGTCACGCGAATCTGCGTCATCTTAGTGAGCTCTAGGACCCCTAGGCAGCACACACTCTGTGCGCTTCGA</Hsp_hseq>
              <Hsp_midline>||||||||||||||| |||||||| |||||||    ||||||| | ||| | |||||||||||||||||||||||||||||||||||||||| |||||||||||||||||||||||||||||||||||| ||||||||||||| |||||||||||||||| |||||||| ||||||||||||||||||| ||||||| ||||| ||||||||| ||||| ||||||</Hsp_midline>
            </Hsp>
          </Hit_hsps>
        </Hit>
        <Hit>
          <Hit_num>13</Hit_num>
          <Hit_id>lcl|Ligusticum_jeholense_GQ434699</Hit_id>
          <Hit_def>No definition line found</Hit_def>
          <Hit_accession>Ligusticum_jeholense_GQ434699</Hit_accession>
          <Hit_len>228</Hit_len>
          <Hit_hsps>
            <Hsp>
              <Hsp_num>1</Hsp_num>
              <Hsp_bit-score>281.987</Hsp_bit-score>
              <Hsp_score>142</Hsp_score>
              <Hsp_evalue>4.37957e-77</Hsp_evalue>
              <Hsp_query-from>1</Hsp_query-from>
              <Hsp_query-to>226</Hsp_query-to>
              <Hsp_hit-from>1</Hsp_hit-from>
              <Hsp_hit-to>225</Hsp_hit-to>
              <Hsp_query-frame>1</Hsp_query-frame>
              <Hsp_hit-frame>1</Hsp_hit-frame>
              <Hsp_identity>206</Hsp_identity>
              <Hsp_positive>206</Hsp_positive>
              <Hsp_gaps>1</Hsp_gaps>
              <Hsp_align-len>226</Hsp_align-len>
              <Hsp_qseq>CGCATCATCTTTGCCCACAACCACTCACTCCTCGTGGAGCTGTACTGGTATGGGGGCGGAAATTGGCCTCCCGTGCCTTGTTGTGCGGTTGGCGCAAAAGTGAGTCTCCGGCGACGGACGTCGTGACATTGGTGGTTGTAAAATACCCTCATGTCTTGTCGCGCGAATCCGCGTCATCTTAGTGAGCTCAAGGACCCTTAGGCGGCACACACTTTGTGCACTTCGA</Hsp_qseq>
              <Hsp_hseq>CGCATCATCTTTGCCAACAACCACACACTCCTTCAAGAGCTGTGCCGGT-TTGGGGCGGAAATTGGCCTCCCGTGCCTTGTTGTGCGGTTGGTGCAAAAGTGAGTCTCCGGCGACGGACGTCGTGACATCGGTGGTTGTAAAAGACCCTCATGTCTTGTCACGCGAATCTGCGTCATCTTAGTGAGCTCTAGGACCCCTAGGCAGCACACACTCTGTGCGCTTCGA</Hsp_hseq>
              <Hsp_midline>||||||||||||||| |||||||| |||||||    ||||||| | ||| | |||||||||||||||||||||||||||||||||||||||| |||||||||||||||||||||||||||||||||||| ||||||||||||| |||||||||||||||| |||||||| ||||||||||||||||||| ||||||| ||||| ||||||||| ||||| ||||||</Hsp_midline>
            </Hsp>
          </Hit_hsps>
        </Hit>
        <Hit>
          <Hit_num>14</Hit_num>
          <Hit_id>lcl|Ligusticum_jeholense_KC295085</Hit_id>
          <Hit_def>No definition line found</Hit_def>
          <Hit_accession>Ligusticum_jeholense_KC295085</Hit_accession>
          <Hit_len>228</Hit_len>
          <Hit_hsps>
            <Hsp>
              <Hsp_num>1</Hsp_num>
              <Hsp_bit-score>281.987</Hsp_bit-score>
              <Hsp_score>142</Hsp_score>
              <Hsp_evalue>4.37957e-77</Hsp_evalue>
              <Hsp_query-from>1</Hsp_query-from>
              <Hsp_query-to>226</Hsp_query-to>
              <Hsp_hit-from>1</Hsp_hit-from>
              <Hsp_hit-to>225</Hsp_hit-to>
              <Hsp_query-frame>1</Hsp_query-frame>
              <Hsp_hit-frame>1</Hsp_hit-frame>
              <Hsp_identity>206</Hsp_identity>
              <Hsp_positive>206</Hsp_positive>
              <Hsp_gaps>1</Hsp_gaps>
              <Hsp_align-len>226</Hsp_align-len>
              <Hsp_qseq>CGCATCATCTTTGCCCACAACCACTCACTCCTCGTGGAGCTGTACTGGTATGGGGGCGGAAATTGGCCTCCCGTGCCTTGTTGTGCGGTTGGCGCAAAAGTGAGTCTCCGGCGACGGACGTCGTGACATTGGTGGTTGTAAAATACCCTCATGTCTTGTCGCGCGAATCCGCGTCATCTTAGTGAGCTCAAGGACCCTTAGGCGGCACACACTTTGTGCACTTCGA</Hsp_qseq>
              <Hsp_hseq>CGCATCATCTTTGCCAACAACCACACACTCCTTCAAGAGCTGTGCCGGT-TTGGGGCGGAAATTGGCCTCCCGTGCCTTGTTGTGCGGTTGGCGCAAAAGCGAGTCTCCGGCGACGGACGTCGTGACATCGGTGGTTGTAAAAGACCCTCATGTCTTGTCACGCGAATCTGCGTCATCTTAGTGAGCTCTAGGACCCCTAGGCAGCACACACTCTGTGCGCTTCGA</Hsp_hseq>
              <Hsp_midline>||||||||||||||| |||||||| |||||||    ||||||| | ||| | |||||||||||||||||||||||||||||||||||||||||||||||| |||||||||||||||||||||||||||| ||||||||||||| |||||||||||||||| |||||||| ||||||||||||||||||| ||||||| ||||| ||||||||| ||||| ||||||</Hsp_midline>
            </Hsp>
          </Hit_hsps>
        </Hit>
        <Hit>
          <Hit_num>15</Hit_num>
          <Hit_id>lcl|Ligusticum_sinense_KPS0054A03I</Hit_id>
          <Hit_def>No definition line found</Hit_def>
          <Hit_accession>Ligusticum_sinense_KPS0054A03I</Hit_accession>
          <Hit_len>228</Hit_len>
          <Hit_hsps>
            <Hsp>
              <Hsp_num>1</Hsp_num>
              <Hsp_bit-score>281.987</Hsp_bit-score>
              <Hsp_score>142</Hsp_score>
              <Hsp_evalue>4.37957e-77</Hsp_evalue>
              <Hsp_query-from>1</Hsp_query-from>
              <Hsp_query-to>226</Hsp_query-to>
              <Hsp_hit-from>1</Hsp_hit-from>
              <Hsp_hit-to>225</Hsp_hit-to>
              <Hsp_query-frame>1</Hsp_query-frame>
              <Hsp_hit-frame>1</Hsp_hit-frame>
              <Hsp_identity>206</Hsp_identity>
              <Hsp_positive>206</Hsp_positive>
              <Hsp_gaps>1</Hsp_gaps>
              <Hsp_align-len>226</Hsp_align-len>
              <Hsp_qseq>CGCATCATCTTTGCCCACAACCACTCACTCCTCGTGGAGCTGTACTGGTATGGGGGCGGAAATTGGCCTCCCGTGCCTTGTTGTGCGGTTGGCGCAAAAGTGAGTCTCCGGCGACGGACGTCGTGACATTGGTGGTTGTAAAATACCCTCATGTCTTGTCGCGCGAATCCGCGTCATCTTAGTGAGCTCAAGGACCCTTAGGCGGCACACACTTTGTGCACTTCGA</Hsp_qseq>
              <Hsp_hseq>CGCATCATCTTTGCCAACAACCACACACTCCTTCAAGAGCTGTGCCGGT-TTGGGGCGGAAATTGGCCTCCCGTGCCTTGTTGTGCGGTTGGTGCAAAAGTGAGTCTCCGGCGACGGACGTCGTGACATCGGTGGTTGTAAAAGACCCTCATGTCTTGTCACGCGAATCTGCGTCATCTTAGTGAGCTCTAGGACCCCTAGGCAGCACACACTCTGTGCGCTTCGA</Hsp_hseq>
              <Hsp_midline>||||||||||||||| |||||||| |||||||    ||||||| | ||| | |||||||||||||||||||||||||||||||||||||||| |||||||||||||||||||||||||||||||||||| ||||||||||||| |||||||||||||||| |||||||| ||||||||||||||||||| ||||||| ||||| ||||||||| ||||| ||||||</Hsp_midline>
            </Hsp>
          </Hit_hsps>
        </Hit>
        <Hit>
          <Hit_num>16</Hit_num>
          <Hit_id>lcl|Ligusticum_jeholense_KF725068</Hit_id>
          <Hit_def>No definition line found</Hit_def>
          <Hit_accession>Ligusticum_jeholense_KF725068</Hit_accession>
          <Hit_len>228</Hit_len>
          <Hit_hsps>
            <Hsp>
              <Hsp_num>1</Hsp_num>
              <Hsp_bit-score>281.987</Hsp_bit-score>
              <Hsp_score>142</Hsp_score>
              <Hsp_evalue>4.37957e-77</Hsp_evalue>
              <Hsp_query-from>1</Hsp_query-from>
              <Hsp_query-to>226</Hsp_query-to>
              <Hsp_hit-from>1</Hsp_hit-from>
              <Hsp_hit-to>225</Hsp_hit-to>
              <Hsp_query-frame>1</Hsp_query-frame>
              <Hsp_hit-frame>1</Hsp_hit-frame>
              <Hsp_identity>206</Hsp_identity>
              <Hsp_positive>206</Hsp_positive>
              <Hsp_gaps>1</Hsp_gaps>
              <Hsp_align-len>226</Hsp_align-len>
              <Hsp_qseq>CGCATCATCTTTGCCCACAACCACTCACTCCTCGTGGAGCTGTACTGGTATGGGGGCGGAAATTGGCCTCCCGTGCCTTGTTGTGCGGTTGGCGCAAAAGTGAGTCTCCGGCGACGGACGTCGTGACATTGGTGGTTGTAAAATACCCTCATGTCTTGTCGCGCGAATCCGCGTCATCTTAGTGAGCTCAAGGACCCTTAGGCGGCACACACTTTGTGCACTTCGA</Hsp_qseq>
              <Hsp_hseq>CGCATCATCTTTGCCAACAACCACACACTCCTTCAAGAGCTGTGCCGGT-TTGGGGCGGAAATTGGCCTCCCGTGCCTTGTTGTGCGGTTGGCGCAAAAGCGAGTCTCCGGCGACGGACGTCGTGACATCGGTGGTTGTAAAAGACCCTCATGTCTTGTCACGCGAATCTGCGTCATCTTAGTGAGCTCTAGGACCCCTAGGCAGCACACACTCTGTGCGCTTCGA</Hsp_hseq>
              <Hsp_midline>||||||||||||||| |||||||| |||||||    ||||||| | ||| | |||||||||||||||||||||||||||||||||||||||||||||||| |||||||||||||||||||||||||||| ||||||||||||| |||||||||||||||| |||||||| ||||||||||||||||||| ||||||| ||||| ||||||||| ||||| ||||||</Hsp_midline>
            </Hsp>
          </Hit_hsps>
        </Hit>
        <Hit>
          <Hit_num>17</Hit_num>
          <Hit_id>lcl|Ligusticum_jeholense_KF725069</Hit_id>
          <Hit_def>No definition line found</Hit_def>
          <Hit_accession>Ligusticum_jeholense_KF725069</Hit_accession>
          <Hit_len>228</Hit_len>
          <Hit_hsps>
            <Hsp>
              <Hsp_num>1</Hsp_num>
              <Hsp_bit-score>281.987</Hsp_bit-score>
              <Hsp_score>142</Hsp_score>
              <Hsp_evalue>4.37957e-77</Hsp_evalue>
              <Hsp_query-from>1</Hsp_query-from>
              <Hsp_query-to>226</Hsp_query-to>
              <Hsp_hit-from>1</Hsp_hit-from>
              <Hsp_hit-to>225</Hsp_hit-to>
              <Hsp_query-frame>1</Hsp_query-frame>
              <Hsp_hit-frame>1</Hsp_hit-frame>
              <Hsp_identity>206</Hsp_identity>
              <Hsp_positive>206</Hsp_positive>
              <Hsp_gaps>1</Hsp_gaps>
              <Hsp_align-len>226</Hsp_align-len>
              <Hsp_qseq>CGCATCATCTTTGCCCACAACCACTCACTCCTCGTGGAGCTGTACTGGTATGGGGGCGGAAATTGGCCTCCCGTGCCTTGTTGTGCGGTTGGCGCAAAAGTGAGTCTCCGGCGACGGACGTCGTGACATTGGTGGTTGTAAAATACCCTCATGTCTTGTCGCGCGAATCCGCGTCATCTTAGTGAGCTCAAGGACCCTTAGGCGGCACACACTTTGTGCACTTCGA</Hsp_qseq>
              <Hsp_hseq>CGCATCATCTTTGCCAACAACCACACACTCCTTCAAGAGCTGTGCCGGT-TTGGGGCGGAAATTGGCCTCCCGTGCCTTGTTGTGCGGTTGGCGCAAAAGCGAGTCTCCGGCGACGGACGTCGTGACATCGGTGGTTGTAAAAGACCCTCATGTCTTGTCACGCGAATCTGCGTCATCTTAGTGAGCTCTAGGACCCCTAGGCAGCACACACTCTGTGCGCTTCGA</Hsp_hseq>
              <Hsp_midline>||||||||||||||| |||||||| |||||||    ||||||| | ||| | |||||||||||||||||||||||||||||||||||||||||||||||| |||||||||||||||||||||||||||| ||||||||||||| |||||||||||||||| |||||||| ||||||||||||||||||| ||||||| ||||| ||||||||| ||||| ||||||</Hsp_midline>
            </Hsp>
          </Hit_hsps>
        </Hit>
        <Hit>
          <Hit_num>18</Hit_num>
          <Hit_id>lcl|Ligusticum_sinense_KPS0054A01I</Hit_id>
          <Hit_def>No definition line found</Hit_def>
          <Hit_accession>Ligusticum_sinense_KPS0054A01I</Hit_accession>
          <Hit_len>228</Hit_len>
          <Hit_hsps>
            <Hsp>
              <Hsp_num>1</Hsp_num>
              <Hsp_bit-score>281.987</Hsp_bit-score>
              <Hsp_score>142</Hsp_score>
              <Hsp_evalue>4.37957e-77</Hsp_evalue>
              <Hsp_query-from>1</Hsp_query-from>
              <Hsp_query-to>226</Hsp_query-to>
              <Hsp_hit-from>1</Hsp_hit-from>
              <Hsp_hit-to>225</Hsp_hit-to>
              <Hsp_query-frame>1</Hsp_query-frame>
              <Hsp_hit-frame>1</Hsp_hit-frame>
              <Hsp_identity>206</Hsp_identity>
              <Hsp_positive>206</Hsp_positive>
              <Hsp_gaps>1</Hsp_gaps>
              <Hsp_align-len>226</Hsp_align-len>
              <Hsp_qseq>CGCATCATCTTTGCCCACAACCACTCACTCCTCGTGGAGCTGTACTGGTATGGGGGCGGAAATTGGCCTCCCGTGCCTTGTTGTGCGGTTGGCGCAAAAGTGAGTCTCCGGCGACGGACGTCGTGACATTGGTGGTTGTAAAATACCCTCATGTCTTGTCGCGCGAATCCGCGTCATCTTAGTGAGCTCAAGGACCCTTAGGCGGCACACACTTTGTGCACTTCGA</Hsp_qseq>
              <Hsp_hseq>CGCATCATCTTTGCCAACAACCACACACTCCTTCAAGAGCTGTGCCGGT-TTGGGGCGGAAATTGGCCTCCCGTGCCTTGTTGTGCGGTTGGTGCAAAAGTGAGTCTCCGGCGACGGACGTCGTGACATCGGTGGTTGTAAAAGACCCTCATGTCTTGTCACGCGAATCTGCGTCATCTTAGTGAGCTCTAGGACCCCTAGGCAGCACACACTCTGTGCGCTTCGA</Hsp_hseq>
              <Hsp_midline>||||||||||||||| |||||||| |||||||    ||||||| | ||| | |||||||||||||||||||||||||||||||||||||||| |||||||||||||||||||||||||||||||||||| ||||||||||||| |||||||||||||||| |||||||| ||||||||||||||||||| ||||||| ||||| ||||||||| ||||| ||||||</Hsp_midline>
            </Hsp>
          </Hit_hsps>
        </Hit>
        <Hit>
          <Hit_num>19</Hit_num>
          <Hit_id>lcl|Ligusticum_sinense_KPS0054A02I</Hit_id>
          <Hit_def>No definition line found</Hit_def>
          <Hit_accession>Ligusticum_sinense_KPS0054A02I</Hit_accession>
          <Hit_len>228</Hit_len>
          <Hit_hsps>
            <Hsp>
              <Hsp_num>1</Hsp_num>
              <Hsp_bit-score>274.058</Hsp_bit-score>
              <Hsp_score>138</Hsp_score>
              <Hsp_evalue>1.06764e-74</Hsp_evalue>
              <Hsp_query-from>1</Hsp_query-from>
              <Hsp_query-to>226</Hsp_query-to>
              <Hsp_hit-from>1</Hsp_hit-from>
              <Hsp_hit-to>225</Hsp_hit-to>
              <Hsp_query-frame>1</Hsp_query-frame>
              <Hsp_hit-frame>1</Hsp_hit-frame>
              <Hsp_identity>205</Hsp_identity>
              <Hsp_positive>205</Hsp_positive>
              <Hsp_gaps>1</Hsp_gaps>
              <Hsp_align-len>226</Hsp_align-len>
              <Hsp_qseq>CGCATCATCTTTGCCCACAACCACTCACTCCTCGTGGAGCTGTACTGGTATGGGGGCGGAAATTGGCCTCCCGTGCCTTGTTGTGCGGTTGGCGCAAAAGTGAGTCTCCGGCGACGGACGTCGTGACATTGGTGGTTGTAAAATACCCTCATGTCTTGTCGCGCGAATCCGCGTCATCTTAGTGAGCTCAAGGACCCTTAGGCGGCACACACTTTGTGCACTTCGA</Hsp_qseq>
              <Hsp_hseq>CGCATCATCTTTGCCAACAACCACACACTCCTTCAAGAGCTGTGCCGGT-TTGGGGCGGAAATTGGCCTCCCGTGCCTTGTTGTGCGGTTGGCGCAAAAGCGAGTCTCCGGCGACGGAGGTCGTGACATCGGTGGTTGTAAAAGACCCTCATGTCTTGTCACGCGAATCTGCGTCATCTTAGTGAGCTCTAGGACCCCTAGGCAGCACACACTCTGTGCGCTTCGA</Hsp_hseq>
              <Hsp_midline>||||||||||||||| |||||||| |||||||    ||||||| | ||| | |||||||||||||||||||||||||||||||||||||||||||||||| ||||||||||||||||| |||||||||| ||||||||||||| |||||||||||||||| |||||||| ||||||||||||||||||| ||||||| ||||| ||||||||| ||||| ||||||</Hsp_midline>
            </Hsp>
          </Hit_hsps>
        </Hit>
        <Hit>
          <Hit_num>20</Hit_num>
          <Hit_id>lcl|Angelica_apaensis_JX022898</Hit_id>
          <Hit_def>No definition line found</Hit_def>
          <Hit_accession>Angelica_apaensis_JX022898</Hit_accession>
          <Hit_len>227</Hit_len>
          <Hit_hsps>
            <Hsp>
              <Hsp_num>1</Hsp_num>
              <Hsp_bit-score>224.499</Hsp_bit-score>
              <Hsp_score>113</Hsp_score>
              <Hsp_evalue>8.85369e-60</Hsp_evalue>
              <Hsp_query-from>53</Hsp_query-from>
              <Hsp_query-to>229</Hsp_query-to>
              <Hsp_hit-from>51</Hsp_hit-from>
              <Hsp_hit-to>227</Hsp_hit-to>
              <Hsp_query-frame>1</Hsp_query-frame>
              <Hsp_hit-frame>1</Hsp_hit-frame>
              <Hsp_identity>161</Hsp_identity>
              <Hsp_positive>161</Hsp_positive>
              <Hsp_align-len>177</Hsp_align-len>
              <Hsp_qseq>GGGGCGGAAATTGGCCTCCCGTGCCTTGTTGTGCGGTTGGCGCAAAAGTGAGTCTCCGGCGACGGACGTCGTGACATTGGTGGTTGTAAAATACCCTCATGTCTTGTCGCGCGAATCCGCGTCATCTTAGTGAGCTCAAGGACCCTTAGGCGGCACACACTTTGTGCACTTCGAATG</Hsp_qseq>
              <Hsp_hseq>GGGGCGGAAATTGGCCTCCTGTACCTTGTTGTGCGGTTGGCGGAAAAATGAGTCTCCGGCGATGGACGTCGCGACATCGGTGGTTGTAAAAGACCCTCTTGTCTTGTCGCGCGAATCCTCGTCATCTTAGCGAGCTCCAGGACCCTTAGGCAGCACATACTCTGTGCGCTTCGAATG</Hsp_hseq>
              <Hsp_midline>||||||||||||||||||| || ||||||||||||||||||| |||| |||||||||||||| |||||||| ||||| ||||||||||||| |||||| ||||||||||||||||||| ||||||||||| |||||| ||||||||||||| ||||| ||| ||||| |||||||||</Hsp_midline>
            </Hsp>
          </Hit_hsps>
        </Hit>
        <Hit>
          <Hit_num>21</Hit_num>
          <Hit_id>lcl|Angelica_apaensis_JX022896</Hit_id>
          <Hit_def>No definition line found</Hit_def>
          <Hit_accession>Angelica_apaensis_JX022896</Hit_accession>
          <Hit_len>227</Hit_len>
          <Hit_hsps>
            <Hsp>
              <Hsp_num>1</Hsp_num>
              <Hsp_bit-score>224.499</Hsp_bit-score>
              <Hsp_score>113</Hsp_score>
              <Hsp_evalue>8.85369e-60</Hsp_evalue>
              <Hsp_query-from>53</Hsp_query-from>
              <Hsp_query-to>229</Hsp_query-to>
              <Hsp_hit-from>51</Hsp_hit-from>
              <Hsp_hit-to>227</Hsp_hit-to>
              <Hsp_query-frame>1</Hsp_query-frame>
              <Hsp_hit-frame>1</Hsp_hit-frame>
              <Hsp_identity>161</Hsp_identity>
              <Hsp_positive>161</Hsp_positive>
              <Hsp_align-len>177</Hsp_align-len>
              <Hsp_qseq>GGGGCGGAAATTGGCCTCCCGTGCCTTGTTGTGCGGTTGGCGCAAAAGTGAGTCTCCGGCGACGGACGTCGTGACATTGGTGGTTGTAAAATACCCTCATGTCTTGTCGCGCGAATCCGCGTCATCTTAGTGAGCTCAAGGACCCTTAGGCGGCACACACTTTGTGCACTTCGAATG</Hsp_qseq>
              <Hsp_hseq>GGGGCGGAAATTGGCCTCCTGTACCTTGTTGTGCGGTTGGCGGAAAAATGAGTCTCCGGCGATGGACGTCGCGACATCGGTGGTTGTAAAAGACCCTCTTGTCTTGTCGCGCGAATCCTCGTCATCTTAGCGAGCTCCAGGACCCTTAGGCAGCACATACTCTGTGCGCTTCGAATG</Hsp_hseq>
              <Hsp_midline>||||||||||||||||||| || ||||||||||||||||||| |||| |||||||||||||| |||||||| ||||| ||||||||||||| |||||| ||||||||||||||||||| ||||||||||| |||||| ||||||||||||| ||||| ||| ||||| |||||||||</Hsp_midline>
            </Hsp>
          </Hit_hsps>
        </Hit>
        <Hit>
          <Hit_num>22</Hit_num>
          <Hit_id>lcl|Angelica_apaensis_JX022897</Hit_id>
          <Hit_def>No definition line found</Hit_def>
          <Hit_accession>Angelica_apaensis_JX022897</Hit_accession>
          <Hit_len>227</Hit_len>
          <Hit_hsps>
            <Hsp>
              <Hsp_num>1</Hsp_num>
              <Hsp_bit-score>224.499</Hsp_bit-score>
              <Hsp_score>113</Hsp_score>
              <Hsp_evalue>8.85369e-60</Hsp_evalue>
              <Hsp_query-from>53</Hsp_query-from>
              <Hsp_query-to>229</Hsp_query-to>
              <Hsp_hit-from>51</Hsp_hit-from>
              <Hsp_hit-to>227</Hsp_hit-to>
              <Hsp_query-frame>1</Hsp_query-frame>
              <Hsp_hit-frame>1</Hsp_hit-frame>
              <Hsp_identity>161</Hsp_identity>
              <Hsp_positive>161</Hsp_positive>
              <Hsp_align-len>177</Hsp_align-len>
              <Hsp_qseq>GGGGCGGAAATTGGCCTCCCGTGCCTTGTTGTGCGGTTGGCGCAAAAGTGAGTCTCCGGCGACGGACGTCGTGACATTGGTGGTTGTAAAATACCCTCATGTCTTGTCGCGCGAATCCGCGTCATCTTAGTGAGCTCAAGGACCCTTAGGCGGCACACACTTTGTGCACTTCGAATG</Hsp_qseq>
              <Hsp_hseq>GGGGCGGAAATTGGCCTCCTGTACCTTGTTGTGCGGTTGGCGGAAAAATGAGTCTCCGGCGATGGACGTCGCGACATCGGTGGTTGTAAAAGACCCTCTTGTCTTGTCGCGCGAATCCTCGTCATCTTAGCGAGCTCCAGGACCCTTAGGCAGCACATACTCTGTGCGCTTCGAATG</Hsp_hseq>
              <Hsp_midline>||||||||||||||||||| || ||||||||||||||||||| |||| |||||||||||||| |||||||| ||||| ||||||||||||| |||||| ||||||||||||||||||| ||||||||||| |||||| ||||||||||||| ||||| ||| ||||| |||||||||</Hsp_midline>
            </Hsp>
          </Hit_hsps>
        </Hit>
        <Hit>
          <Hit_num>23</Hit_num>
          <Hit_id>lcl|Angelica_apaensis_JX022894</Hit_id>
          <Hit_def>No definition line found</Hit_def>
          <Hit_accession>Angelica_apaensis_JX022894</Hit_accession>
          <Hit_len>227</Hit_len>
          <Hit_hsps>
            <Hsp>
              <Hsp_num>1</Hsp_num>
              <Hsp_bit-score>224.499</Hsp_bit-score>
              <Hsp_score>113</Hsp_score>
              <Hsp_evalue>8.85369e-60</Hsp_evalue>
              <Hsp_query-from>53</Hsp_query-from>
              <Hsp_query-to>229</Hsp_query-to>
              <Hsp_hit-from>51</Hsp_hit-from>
              <Hsp_hit-to>227</Hsp_hit-to>
              <Hsp_query-frame>1</Hsp_query-frame>
              <Hsp_hit-frame>1</Hsp_hit-frame>
              <Hsp_identity>161</Hsp_identity>
              <Hsp_positive>161</Hsp_positive>
              <Hsp_align-len>177</Hsp_align-len>
              <Hsp_qseq>GGGGCGGAAATTGGCCTCCCGTGCCTTGTTGTGCGGTTGGCGCAAAAGTGAGTCTCCGGCGACGGACGTCGTGACATTGGTGGTTGTAAAATACCCTCATGTCTTGTCGCGCGAATCCGCGTCATCTTAGTGAGCTCAAGGACCCTTAGGCGGCACACACTTTGTGCACTTCGAATG</Hsp_qseq>
              <Hsp_hseq>GGGGCGGAAATTGGCCTCCTGTACCTTGTTGTGCGGTTGGCGGAAAAATGAGTCTCCGGCGATGGACGTCGCGACATCGGTGGTTGTAAAAGACCCTCTTGTCTTGTCGCGCGAATCCTCGTCATCTTAGCGAGCTCCAGGACCCTTAGGCAGCACATACTCTGTGCGCTTCGAATG</Hsp_hseq>
              <Hsp_midline>||||||||||||||||||| || ||||||||||||||||||| |||| |||||||||||||| |||||||| ||||| ||||||||||||| |||||| ||||||||||||||||||| ||||||||||| |||||| ||||||||||||| ||||| ||| ||||| |||||||||</Hsp_midline>
            </Hsp>
          </Hit_hsps>
        </Hit>
        <Hit>
          <Hit_num>24</Hit_num>
          <Hit_id>lcl|Angelica_apaensis_JX022895</Hit_id>
          <Hit_def>No definition line found</Hit_def>
          <Hit_accession>Angelica_apaensis_JX022895</Hit_accession>
          <Hit_len>227</Hit_len>
          <Hit_hsps>
            <Hsp>
              <Hsp_num>1</Hsp_num>
              <Hsp_bit-score>224.499</Hsp_bit-score>
              <Hsp_score>113</Hsp_score>
              <Hsp_evalue>8.85369e-60</Hsp_evalue>
              <Hsp_query-from>53</Hsp_query-from>
              <Hsp_query-to>229</Hsp_query-to>
              <Hsp_hit-from>51</Hsp_hit-from>
              <Hsp_hit-to>227</Hsp_hit-to>
              <Hsp_query-frame>1</Hsp_query-frame>
              <Hsp_hit-frame>1</Hsp_hit-frame>
              <Hsp_identity>161</Hsp_identity>
              <Hsp_positive>161</Hsp_positive>
              <Hsp_align-len>177</Hsp_align-len>
              <Hsp_qseq>GGGGCGGAAATTGGCCTCCCGTGCCTTGTTGTGCGGTTGGCGCAAAAGTGAGTCTCCGGCGACGGACGTCGTGACATTGGTGGTTGTAAAATACCCTCATGTCTTGTCGCGCGAATCCGCGTCATCTTAGTGAGCTCAAGGACCCTTAGGCGGCACACACTTTGTGCACTTCGAATG</Hsp_qseq>
              <Hsp_hseq>GGGGCGGAAATTGGCCTCCTGTACCTTGTTGTGCGGTTGGCGGAAAAATGAGTCTCCGGCGATGGACGTCGCGACATCGGTGGTTGTAAAAGACCCTCTTGTCTTGTCGCGCGAATCCTCGTCATCTTAGCGAGCTCCAGGACCCTTAGGCAGCACATACTCTGTGCGCTTCGAATG</Hsp_hseq>
              <Hsp_midline>||||||||||||||||||| || ||||||||||||||||||| |||| |||||||||||||| |||||||| ||||| ||||||||||||| |||||| ||||||||||||||||||| ||||||||||| |||||| ||||||||||||| ||||| ||| ||||| |||||||||</Hsp_midline>
            </Hsp>
          </Hit_hsps>
        </Hit>
        <Hit>
          <Hit_num>25</Hit_num>
          <Hit_id>lcl|Angelica_apaensis_EU418381</Hit_id>
          <Hit_def>No definition line found</Hit_def>
          <Hit_accession>Angelica_apaensis_EU418381</Hit_accession>
          <Hit_len>224</Hit_len>
          <Hit_hsps>
            <Hsp>
              <Hsp_num>1</Hsp_num>
              <Hsp_bit-score>218.552</Hsp_bit-score>
              <Hsp_score>110</Hsp_score>
              <Hsp_evalue>5.46221e-58</Hsp_evalue>
              <Hsp_query-from>53</Hsp_query-from>
              <Hsp_query-to>226</Hsp_query-to>
              <Hsp_hit-from>51</Hsp_hit-from>
              <Hsp_hit-to>224</Hsp_hit-to>
              <Hsp_query-frame>1</Hsp_query-frame>
              <Hsp_hit-frame>1</Hsp_hit-frame>
              <Hsp_identity>158</Hsp_identity>
              <Hsp_positive>158</Hsp_positive>
              <Hsp_align-len>174</Hsp_align-len>
              <Hsp_qseq>GGGGCGGAAATTGGCCTCCCGTGCCTTGTTGTGCGGTTGGCGCAAAAGTGAGTCTCCGGCGACGGACGTCGTGACATTGGTGGTTGTAAAATACCCTCATGTCTTGTCGCGCGAATCCGCGTCATCTTAGTGAGCTCAAGGACCCTTAGGCGGCACACACTTTGTGCACTTCGA</Hsp_qseq>
              <Hsp_hseq>GGGGCGGAAATTGGCCTCCTGTACCTTGTTGTGCGGTTGGCGGAAAAATGAGTCTCCGGCGATGGACGTCGCGACATCGGTGGTTGTAAAAGACCCTCTTGTCTTGTCGCGCGAATCCTCGTCATCTTAGCGAGCTCCAGGACCCTTAGGCAGCACATACTCTGTGCGCTTCGA</Hsp_hseq>
              <Hsp_midline>||||||||||||||||||| || ||||||||||||||||||| |||| |||||||||||||| |||||||| ||||| ||||||||||||| |||||| ||||||||||||||||||| ||||||||||| |||||| ||||||||||||| ||||| ||| ||||| ||||||</Hsp_midline>
            </Hsp>
          </Hit_hsps>
        </Hit>
        <Hit>
          <Hit_num>26</Hit_num>
          <Hit_id>lcl|Angelica_apaensis_HQ686388</Hit_id>
          <Hit_def>No definition line found</Hit_def>
          <Hit_accession>Angelica_apaensis_HQ686388</Hit_accession>
          <Hit_len>224</Hit_len>
          <Hit_hsps>
            <Hsp>
              <Hsp_num>1</Hsp_num>
              <Hsp_bit-score>218.552</Hsp_bit-score>
              <Hsp_score>110</Hsp_score>
              <Hsp_evalue>5.46221e-58</Hsp_evalue>
              <Hsp_query-from>53</Hsp_query-from>
              <Hsp_query-to>226</Hsp_query-to>
              <Hsp_hit-from>51</Hsp_hit-from>
              <Hsp_hit-to>224</Hsp_hit-to>
              <Hsp_query-frame>1</Hsp_query-frame>
              <Hsp_hit-frame>1</Hsp_hit-frame>
              <Hsp_identity>158</Hsp_identity>
              <Hsp_positive>158</Hsp_positive>
              <Hsp_align-len>174</Hsp_align-len>
              <Hsp_qseq>GGGGCGGAAATTGGCCTCCCGTGCCTTGTTGTGCGGTTGGCGCAAAAGTGAGTCTCCGGCGACGGACGTCGTGACATTGGTGGTTGTAAAATACCCTCATGTCTTGTCGCGCGAATCCGCGTCATCTTAGTGAGCTCAAGGACCCTTAGGCGGCACACACTTTGTGCACTTCGA</Hsp_qseq>
              <Hsp_hseq>GGGGCGGAAATTGGCCTCCTGTACCTTGTTGTGCGGTTGGCGGAAAAATGAGTCTCCGGCGATGGACGTCGCGACATCGGTGGTTGTAAAAGACCCTCTTGTCTTGTCGCGCGAATCCTCGTCATCTTAGCGAGCTCCAGGACCCTTAGGCAGCACATACTCTGTGCGCTTCGA</Hsp_hseq>
              <Hsp_midline>||||||||||||||||||| || ||||||||||||||||||| |||| |||||||||||||| |||||||| ||||| ||||||||||||| |||||| ||||||||||||||||||| ||||||||||| |||||| ||||||||||||| ||||| ||| ||||| ||||||</Hsp_midline>
            </Hsp>
          </Hit_hsps>
        </Hit>
        <Hit>
          <Hit_num>27</Hit_num>
          <Hit_id>lcl|Angelica_apaensis_EU418373</Hit_id>
          <Hit_def>No definition line found</Hit_def>
          <Hit_accession>Angelica_apaensis_EU418373</Hit_accession>
          <Hit_len>224</Hit_len>
          <Hit_hsps>
            <Hsp>
              <Hsp_num>1</Hsp_num>
              <Hsp_bit-score>218.552</Hsp_bit-score>
              <Hsp_score>110</Hsp_score>
              <Hsp_evalue>5.46221e-58</Hsp_evalue>
              <Hsp_query-from>53</Hsp_query-from>
              <Hsp_query-to>226</Hsp_query-to>
              <Hsp_hit-from>51</Hsp_hit-from>
              <Hsp_hit-to>224</Hsp_hit-to>
              <Hsp_query-frame>1</Hsp_query-frame>
              <Hsp_hit-frame>1</Hsp_hit-frame>
              <Hsp_identity>158</Hsp_identity>
              <Hsp_positive>158</Hsp_positive>
              <Hsp_align-len>174</Hsp_align-len>
              <Hsp_qseq>GGGGCGGAAATTGGCCTCCCGTGCCTTGTTGTGCGGTTGGCGCAAAAGTGAGTCTCCGGCGACGGACGTCGTGACATTGGTGGTTGTAAAATACCCTCATGTCTTGTCGCGCGAATCCGCGTCATCTTAGTGAGCTCAAGGACCCTTAGGCGGCACACACTTTGTGCACTTCGA</Hsp_qseq>
              <Hsp_hseq>GGGGCGGAAATTGGCCTCCTGTACCTTGTTGTGCGGTTGGCGGAAAAATGAGTCTCCGGCGATGGACGTCGCGACATCGGTGGTTGTAAAAGACCCTCTTGTCTTGTCGCGCGAATCCTCGTCATCTTAGCGAGCTCCAGGACCCTTAGGCAGCACATACTCTGTGCGCTTCGA</Hsp_hseq>
              <Hsp_midline>||||||||||||||||||| || ||||||||||||||||||| |||| |||||||||||||| |||||||| ||||| ||||||||||||| |||||| ||||||||||||||||||| ||||||||||| |||||| ||||||||||||| ||||| ||| ||||| ||||||</Hsp_midline>
            </Hsp>
          </Hit_hsps>
        </Hit>
        <Hit>
          <Hit_num>28</Hit_num>
          <Hit_id>lcl|Angelica_apaensis_HQ686375</Hit_id>
          <Hit_def>No definition line found</Hit_def>
          <Hit_accession>Angelica_apaensis_HQ686375</Hit_accession>
          <Hit_len>224</Hit_len>
          <Hit_hsps>
            <Hsp>
              <Hsp_num>1</Hsp_num>
              <Hsp_bit-score>218.552</Hsp_bit-score>
              <Hsp_score>110</Hsp_score>
              <Hsp_evalue>5.46221e-58</Hsp_evalue>
              <Hsp_query-from>53</Hsp_query-from>
              <Hsp_query-to>226</Hsp_query-to>
              <Hsp_hit-from>51</Hsp_hit-from>
              <Hsp_hit-to>224</Hsp_hit-to>
              <Hsp_query-frame>1</Hsp_query-frame>
              <Hsp_hit-frame>1</Hsp_hit-frame>
              <Hsp_identity>158</Hsp_identity>
              <Hsp_positive>158</Hsp_positive>
              <Hsp_align-len>174</Hsp_align-len>
              <Hsp_qseq>GGGGCGGAAATTGGCCTCCCGTGCCTTGTTGTGCGGTTGGCGCAAAAGTGAGTCTCCGGCGACGGACGTCGTGACATTGGTGGTTGTAAAATACCCTCATGTCTTGTCGCGCGAATCCGCGTCATCTTAGTGAGCTCAAGGACCCTTAGGCGGCACACACTTTGTGCACTTCGA</Hsp_qseq>
              <Hsp_hseq>GGGGCGGAAATTGGCCTCCTGTACCTTGTTGTGCGGTTGGCGGAAAAATGAGTCTCCGGCGATGGACGTCGCGACATCGGTGGTTGTAAAAGACCCTCTTGTCTTGTCGCGCGAATCCTCGTCATCTTAGCGAGCTCCAGGACCCTTAGGCAGCACATACTCTGTGCGCTTCGA</Hsp_hseq>
              <Hsp_midline>||||||||||||||||||| || ||||||||||||||||||| |||| |||||||||||||| |||||||| ||||| ||||||||||||| |||||| ||||||||||||||||||| ||||||||||| |||||| ||||||||||||| ||||| ||| ||||| ||||||</Hsp_midline>
            </Hsp>
          </Hit_hsps>
        </Hit>
        <Hit>
          <Hit_num>29</Hit_num>
          <Hit_id>lcl|Angelica_megaphylla_JX022935</Hit_id>
          <Hit_def>No definition line found</Hit_def>
          <Hit_accession>Angelica_megaphylla_JX022935</Hit_accession>
          <Hit_len>227</Hit_len>
          <Hit_hsps>
            <Hsp>
              <Hsp_num>1</Hsp_num>
              <Hsp_bit-score>216.569</Hsp_bit-score>
              <Hsp_score>109</Hsp_score>
              <Hsp_evalue>2.15832e-57</Hsp_evalue>
              <Hsp_query-from>53</Hsp_query-from>
              <Hsp_query-to>229</Hsp_query-to>
              <Hsp_hit-from>51</Hsp_hit-from>
              <Hsp_hit-to>227</Hsp_hit-to>
              <Hsp_query-frame>1</Hsp_query-frame>
              <Hsp_hit-frame>1</Hsp_hit-frame>
              <Hsp_identity>160</Hsp_identity>
              <Hsp_positive>160</Hsp_positive>
              <Hsp_align-len>177</Hsp_align-len>
              <Hsp_qseq>GGGGCGGAAATTGGCCTCCCGTGCCTTGTTGTGCGGTTGGCGCAAAAGTGAGTCTCCGGCGACGGACGTCGTGACATTGGTGGTTGTAAAATACCCTCATGTCTTGTCGCGCGAATCCGCGTCATCTTAGTGAGCTCAAGGACCCTTAGGCGGCACACACTTTGTGCACTTCGAATG</Hsp_qseq>
              <Hsp_hseq>GGGGCGGAAATTGGCCTCCCGTACCTTGTCGTGCGGTTGGCGGAAAAATGAGTCTCCGGCGATGGACGTCGCGACATCGGTGGTTGTAAAAGACCCTCTTGTCTTGTCGCGCGAATCCTCGTCATCTTAGCGAGCTCCAGGACCCTTAGGCAGCACGTACTCTGTGCGCTTCGAATG</Hsp_hseq>
              <Hsp_midline>|||||||||||||||||||||| |||||| |||||||||||| |||| |||||||||||||| |||||||| ||||| ||||||||||||| |||||| ||||||||||||||||||| ||||||||||| |||||| ||||||||||||| ||||  ||| ||||| |||||||||</Hsp_midline>
            </Hsp>
          </Hit_hsps>
        </Hit>
        <Hit>
          <Hit_num>30</Hit_num>
          <Hit_id>lcl|Angelica_megaphylla_JX022934</Hit_id>
          <Hit_def>No definition line found</Hit_def>
          <Hit_accession>Angelica_megaphylla_JX022934</Hit_accession>
          <Hit_len>227</Hit_len>
          <Hit_hsps>
            <Hsp>
              <Hsp_num>1</Hsp_num>
              <Hsp_bit-score>216.569</Hsp_bit-score>
              <Hsp_score>109</Hsp_score>
              <Hsp_evalue>2.15832e-57</Hsp_evalue>
              <Hsp_query-from>53</Hsp_query-from>
              <Hsp_query-to>229</Hsp_query-to>
              <Hsp_hit-from>51</Hsp_hit-from>
              <Hsp_hit-to>227</Hsp_hit-to>
              <Hsp_query-frame>1</Hsp_query-frame>
              <Hsp_hit-frame>1</Hsp_hit-frame>
              <Hsp_identity>160</Hsp_identity>
              <Hsp_positive>160</Hsp_positive>
              <Hsp_align-len>177</Hsp_align-len>
              <Hsp_qseq>GGGGCGGAAATTGGCCTCCCGTGCCTTGTTGTGCGGTTGGCGCAAAAGTGAGTCTCCGGCGACGGACGTCGTGACATTGGTGGTTGTAAAATACCCTCATGTCTTGTCGCGCGAATCCGCGTCATCTTAGTGAGCTCAAGGACCCTTAGGCGGCACACACTTTGTGCACTTCGAATG</Hsp_qseq>
              <Hsp_hseq>GGGGCGGAAATTGGCCTCCCGTACCTTGTCGTGCGGTTGGCGGAAAAATGAGTCTCCGGCGATGGACGTCGCGACATCGGTGGTTGTAAAAGACCCTCTTGTCTTGTCGCGCGAATCCTCGTCATCTTAGCGAGCTCCAGGACCCTTAGGCAGCACGTACTCTGTGCGCTTCGAATG</Hsp_hseq>
              <Hsp_midline>|||||||||||||||||||||| |||||| |||||||||||| |||| |||||||||||||| |||||||| ||||| ||||||||||||| |||||| ||||||||||||||||||| ||||||||||| |||||| ||||||||||||| ||||  ||| ||||| |||||||||</Hsp_midline>
            </Hsp>
          </Hit_hsps>
        </Hit>
        <Hit>
          <Hit_num>31</Hit_num>
          <Hit_id>lcl|Angelica_nitida_JX022927</Hit_id>
          <Hit_def>No definition line found</Hit_def>
          <Hit_accession>Angelica_nitida_JX022927</Hit_accession>
          <Hit_len>227</Hit_len>
          <Hit_hsps>
            <Hsp>
              <Hsp_num>1</Hsp_num>
              <Hsp_bit-score>216.569</Hsp_bit-score>
              <Hsp_score>109</Hsp_score>
              <Hsp_evalue>2.15832e-57</Hsp_evalue>
              <Hsp_query-from>53</Hsp_query-from>
              <Hsp_query-to>229</Hsp_query-to>
              <Hsp_hit-from>51</Hsp_hit-from>
              <Hsp_hit-to>227</Hsp_hit-to>
              <Hsp_query-frame>1</Hsp_query-frame>
              <Hsp_hit-frame>1</Hsp_hit-frame>
              <Hsp_identity>160</Hsp_identity>
              <Hsp_positive>160</Hsp_positive>
              <Hsp_align-len>177</Hsp_align-len>
              <Hsp_qseq>GGGGCGGAAATTGGCCTCCCGTGCCTTGTTGTGCGGTTGGCGCAAAAGTGAGTCTCCGGCGACGGACGTCGTGACATTGGTGGTTGTAAAATACCCTCATGTCTTGTCGCGCGAATCCGCGTCATCTTAGTGAGCTCAAGGACCCTTAGGCGGCACACACTTTGTGCACTTCGAATG</Hsp_qseq>
              <Hsp_hseq>GGGGCGGAAATTGGCCTCCTGTACCTTGTTGTGCGGTTGGCGGAAAAATGAGTCTCCGGCGATGGACGTCGCGACATCGGTGGTTGTAAAAGACCCTCTTGTCTTGTCGCGCGAATCCTTGTCATCTTAGCGAGCTCCAGGACCCTTAGGCAGCACATACTCTGTGCGCTTCGAATG</Hsp_hseq>
              <Hsp_midline>||||||||||||||||||| || ||||||||||||||||||| |||| |||||||||||||| |||||||| ||||| ||||||||||||| |||||| |||||||||||||||||||  |||||||||| |||||| ||||||||||||| ||||| ||| ||||| |||||||||</Hsp_midline>
            </Hsp>
          </Hit_hsps>
        </Hit>
        <Hit>
          <Hit_num>32</Hit_num>
          <Hit_id>lcl|Angelica_kangdingensis_JX022915</Hit_id>
          <Hit_def>No definition line found</Hit_def>
          <Hit_accession>Angelica_kangdingensis_JX022915</Hit_accession>
          <Hit_len>227</Hit_len>
          <Hit_hsps>
            <Hsp>
              <Hsp_num>1</Hsp_num>
              <Hsp_bit-score>210.622</Hsp_bit-score>
              <Hsp_score>106</Hsp_score>
              <Hsp_evalue>1.33156e-55</Hsp_evalue>
              <Hsp_query-from>53</Hsp_query-from>
              <Hsp_query-to>226</Hsp_query-to>
              <Hsp_hit-from>51</Hsp_hit-from>
              <Hsp_hit-to>224</Hsp_hit-to>
              <Hsp_query-frame>1</Hsp_query-frame>
              <Hsp_hit-frame>1</Hsp_hit-frame>
              <Hsp_identity>157</Hsp_identity>
              <Hsp_positive>157</Hsp_positive>
              <Hsp_align-len>174</Hsp_align-len>
              <Hsp_qseq>GGGGCGGAAATTGGCCTCCCGTGCCTTGTTGTGCGGTTGGCGCAAAAGTGAGTCTCCGGCGACGGACGTCGTGACATTGGTGGTTGTAAAATACCCTCATGTCTTGTCGCGCGAATCCGCGTCATCTTAGTGAGCTCAAGGACCCTTAGGCGGCACACACTTTGTGCACTTCGA</Hsp_qseq>
              <Hsp_hseq>GGGGCGGAAATTGGCCTCCCGTACCTTGTCGTGCGGTTGGCGGAAAAACGAGTCTCCGGCGATGGACGTCGCGACATCGGTGGTTGTAAAAGACCCTCTTGTCTTGTCGCGCGAATCCTCGTCATCTTAGCGAGCTCCAGGACCCTTAGGCAGCACATACTCTGTGCGCTTCGA</Hsp_hseq>
              <Hsp_midline>|||||||||||||||||||||| |||||| |||||||||||| ||||  ||||||||||||| |||||||| ||||| ||||||||||||| |||||| ||||||||||||||||||| ||||||||||| |||||| ||||||||||||| ||||| ||| ||||| ||||||</Hsp_midline>
            </Hsp>
          </Hit_hsps>
        </Hit>
        <Hit>
          <Hit_num>33</Hit_num>
          <Hit_id>lcl|Angelica_kangdingensis_JX022914</Hit_id>
          <Hit_def>No definition line found</Hit_def>
          <Hit_accession>Angelica_kangdingensis_JX022914</Hit_accession>
          <Hit_len>227</Hit_len>
          <Hit_hsps>
            <Hsp>
              <Hsp_num>1</Hsp_num>
              <Hsp_bit-score>210.622</Hsp_bit-score>
              <Hsp_score>106</Hsp_score>
              <Hsp_evalue>1.33156e-55</Hsp_evalue>
              <Hsp_query-from>53</Hsp_query-from>
              <Hsp_query-to>226</Hsp_query-to>
              <Hsp_hit-from>51</Hsp_hit-from>
              <Hsp_hit-to>224</Hsp_hit-to>
              <Hsp_query-frame>1</Hsp_query-frame>
              <Hsp_hit-frame>1</Hsp_hit-frame>
              <Hsp_identity>157</Hsp_identity>
              <Hsp_positive>157</Hsp_positive>
              <Hsp_align-len>174</Hsp_align-len>
              <Hsp_qseq>GGGGCGGAAATTGGCCTCCCGTGCCTTGTTGTGCGGTTGGCGCAAAAGTGAGTCTCCGGCGACGGACGTCGTGACATTGGTGGTTGTAAAATACCCTCATGTCTTGTCGCGCGAATCCGCGTCATCTTAGTGAGCTCAAGGACCCTTAGGCGGCACACACTTTGTGCACTTCGA</Hsp_qseq>
              <Hsp_hseq>GGGGCGGAAATTGGCCTCCCGTACCTTGTCGTGCGGTTGGCGGAAAAACGAGTCTCCGGCGATGGACGTCGCGACATCGGTGGTTGTAAAAGACCCTCTTGTCTTGTCGCGCGAATCCTCGTCATCTTAGCGAGCTCCAGGACCCTTAGGCAGCACATACTCTGTGCGCTTCGA</Hsp_hseq>
              <Hsp_midline>|||||||||||||||||||||| |||||| |||||||||||| ||||  ||||||||||||| |||||||| ||||| ||||||||||||| |||||| ||||||||||||||||||| ||||||||||| |||||| ||||||||||||| ||||| ||| ||||| ||||||</Hsp_midline>
            </Hsp>
          </Hit_hsps>
        </Hit>
        <Hit>
          <Hit_num>34</Hit_num>
          <Hit_id>lcl|Angelica_kangdingensis_JX022917</Hit_id>
          <Hit_def>No definition line found</Hit_def>
          <Hit_accession>Angelica_kangdingensis_JX022917</Hit_accession>
          <Hit_len>227</Hit_len>
          <Hit_hsps>
            <Hsp>
              <Hsp_num>1</Hsp_num>
              <Hsp_bit-score>210.622</Hsp_bit-score>
              <Hsp_score>106</Hsp_score>
              <Hsp_evalue>1.33156e-55</Hsp_evalue>
              <Hsp_query-from>53</Hsp_query-from>
              <Hsp_query-to>226</Hsp_query-to>
              <Hsp_hit-from>51</Hsp_hit-from>
              <Hsp_hit-to>224</Hsp_hit-to>
              <Hsp_query-frame>1</Hsp_query-frame>
              <Hsp_hit-frame>1</Hsp_hit-frame>
              <Hsp_identity>157</Hsp_identity>
              <Hsp_positive>157</Hsp_positive>
              <Hsp_align-len>174</Hsp_align-len>
              <Hsp_qseq>GGGGCGGAAATTGGCCTCCCGTGCCTTGTTGTGCGGTTGGCGCAAAAGTGAGTCTCCGGCGACGGACGTCGTGACATTGGTGGTTGTAAAATACCCTCATGTCTTGTCGCGCGAATCCGCGTCATCTTAGTGAGCTCAAGGACCCTTAGGCGGCACACACTTTGTGCACTTCGA</Hsp_qseq>
              <Hsp_hseq>GGGGCGGAAATTGGCCTCCCGTACCTTGTCGTGCGGTTGGCGGAAAAACGAGTCTCCGGCGATGGACGTCGCGACATCGGTGGTTGTAAAAGACCCTCTTGTCTTGTCGCGCGAATCCTCGTCATCTTAGCGAGCTCCAGGACCCTTAGGCAGCACATACTCTGTGCGCTTCGA</Hsp_hseq>
              <Hsp_midline>|||||||||||||||||||||| |||||| |||||||||||| ||||  ||||||||||||| |||||||| ||||| ||||||||||||| |||||| ||||||||||||||||||| ||||||||||| |||||| ||||||||||||| ||||| ||| ||||| ||||||</Hsp_midline>
            </Hsp>
          </Hit_hsps>
        </Hit>
        <Hit>
          <Hit_num>35</Hit_num>
          <Hit_id>lcl|Angelica_kangdingensis_JX022916</Hit_id>
          <Hit_def>No definition line found</Hit_def>
          <Hit_accession>Angelica_kangdingensis_JX022916</Hit_accession>
          <Hit_len>227</Hit_len>
          <Hit_hsps>
            <Hsp>
              <Hsp_num>1</Hsp_num>
              <Hsp_bit-score>210.622</Hsp_bit-score>
              <Hsp_score>106</Hsp_score>
              <Hsp_evalue>1.33156e-55</Hsp_evalue>
              <Hsp_query-from>53</Hsp_query-from>
              <Hsp_query-to>226</Hsp_query-to>
              <Hsp_hit-from>51</Hsp_hit-from>
              <Hsp_hit-to>224</Hsp_hit-to>
              <Hsp_query-frame>1</Hsp_query-frame>
              <Hsp_hit-frame>1</Hsp_hit-frame>
              <Hsp_identity>157</Hsp_identity>
              <Hsp_positive>157</Hsp_positive>
              <Hsp_align-len>174</Hsp_align-len>
              <Hsp_qseq>GGGGCGGAAATTGGCCTCCCGTGCCTTGTTGTGCGGTTGGCGCAAAAGTGAGTCTCCGGCGACGGACGTCGTGACATTGGTGGTTGTAAAATACCCTCATGTCTTGTCGCGCGAATCCGCGTCATCTTAGTGAGCTCAAGGACCCTTAGGCGGCACACACTTTGTGCACTTCGA</Hsp_qseq>
              <Hsp_hseq>GGGGCGGAAATTGGCCTCCCGTACCTTGTCGTGCGGTTGGCGGAAAAACGAGTCTCCGGCGATGGACGTCGCGACATCGGTGGTTGTAAAAGACCCTCTTGTCTTGTCGCGCGAATCCTCGTCATCTTAGCGAGCTCCAGGACCCTTAGGCAGCACATACTCTGTGCGCTTCGA</Hsp_hseq>
              <Hsp_midline>|||||||||||||||||||||| |||||| |||||||||||| ||||  ||||||||||||| |||||||| ||||| ||||||||||||| |||||| ||||||||||||||||||| ||||||||||| |||||| ||||||||||||| ||||| ||| ||||| ||||||</Hsp_midline>
            </Hsp>
          </Hit_hsps>
        </Hit>
        <Hit>
          <Hit_num>36</Hit_num>
          <Hit_id>lcl|Angelica_maowenensis_JX022924</Hit_id>
          <Hit_def>No definition line found</Hit_def>
          <Hit_accession>Angelica_maowenensis_JX022924</Hit_accession>
          <Hit_len>227</Hit_len>
          <Hit_hsps>
            <Hsp>
              <Hsp_num>1</Hsp_num>
              <Hsp_bit-score>210.622</Hsp_bit-score>
              <Hsp_score>106</Hsp_score>
              <Hsp_evalue>1.33156e-55</Hsp_evalue>
              <Hsp_query-from>53</Hsp_query-from>
              <Hsp_query-to>226</Hsp_query-to>
              <Hsp_hit-from>51</Hsp_hit-from>
              <Hsp_hit-to>224</Hsp_hit-to>
              <Hsp_query-frame>1</Hsp_query-frame>
              <Hsp_hit-frame>1</Hsp_hit-frame>
              <Hsp_identity>157</Hsp_identity>
              <Hsp_positive>157</Hsp_positive>
              <Hsp_align-len>174</Hsp_align-len>
              <Hsp_qseq>GGGGCGGAAATTGGCCTCCCGTGCCTTGTTGTGCGGTTGGCGCAAAAGTGAGTCTCCGGCGACGGACGTCGTGACATTGGTGGTTGTAAAATACCCTCATGTCTTGTCGCGCGAATCCGCGTCATCTTAGTGAGCTCAAGGACCCTTAGGCGGCACACACTTTGTGCACTTCGA</Hsp_qseq>
              <Hsp_hseq>GGGGCGGAAATTGGCCTCCCGTACCTTGTCGTGCGGTTGGCGGAAAAACGAGTCTCCGGCGATGGACGTCGCGACATCGGTGGTTGTAAAAGACCCTCTTGTCTTGTCGCGCGAATCCTCGTCATCTTAGCGAGCTCCAGGACCCTTAGGCAGCACATACTCTGTGCGCTTCGA</Hsp_hseq>
              <Hsp_midline>|||||||||||||||||||||| |||||| |||||||||||| ||||  ||||||||||||| |||||||| ||||| ||||||||||||| |||||| ||||||||||||||||||| ||||||||||| |||||| ||||||||||||| ||||| ||| ||||| ||||||</Hsp_midline>
            </Hsp>
          </Hit_hsps>
        </Hit>
        <Hit>
          <Hit_num>37</Hit_num>
          <Hit_id>lcl|Angelica_maowenensis_JX022922</Hit_id>
          <Hit_def>No definition line found</Hit_def>
          <Hit_accession>Angelica_maowenensis_JX022922</Hit_accession>
          <Hit_len>227</Hit_len>
          <Hit_hsps>
            <Hsp>
              <Hsp_num>1</Hsp_num>
              <Hsp_bit-score>210.622</Hsp_bit-score>
              <Hsp_score>106</Hsp_score>
              <Hsp_evalue>1.33156e-55</Hsp_evalue>
              <Hsp_query-from>53</Hsp_query-from>
              <Hsp_query-to>226</Hsp_query-to>
              <Hsp_hit-from>51</Hsp_hit-from>
              <Hsp_hit-to>224</Hsp_hit-to>
              <Hsp_query-frame>1</Hsp_query-frame>
              <Hsp_hit-frame>1</Hsp_hit-frame>
              <Hsp_identity>157</Hsp_identity>
              <Hsp_positive>157</Hsp_positive>
              <Hsp_align-len>174</Hsp_align-len>
              <Hsp_qseq>GGGGCGGAAATTGGCCTCCCGTGCCTTGTTGTGCGGTTGGCGCAAAAGTGAGTCTCCGGCGACGGACGTCGTGACATTGGTGGTTGTAAAATACCCTCATGTCTTGTCGCGCGAATCCGCGTCATCTTAGTGAGCTCAAGGACCCTTAGGCGGCACACACTTTGTGCACTTCGA</Hsp_qseq>
              <Hsp_hseq>GGGGCGGAAATTGGCCTCCCGTACCTTGTCGTGCGGTTGGCGGAAAAACGAGTCTCCGGCGATGGACGTCGCGACATCGGTGGTTGTAAAAGACCCTCTTGTCTTGTCGCGCGAATCCTCGTCATCTTAGCGAGCTCCAGGACCCTTAGGCAGCACATACTCTGTGCGCTTCGA</Hsp_hseq>
              <Hsp_midline>|||||||||||||||||||||| |||||| |||||||||||| ||||  ||||||||||||| |||||||| ||||| ||||||||||||| |||||| ||||||||||||||||||| ||||||||||| |||||| ||||||||||||| ||||| ||| ||||| ||||||</Hsp_midline>
            </Hsp>
          </Hit_hsps>
        </Hit>
        <Hit>
          <Hit_num>38</Hit_num>
          <Hit_id>lcl|Angelica_maowenensis_JX022923</Hit_id>
          <Hit_def>No definition line found</Hit_def>
          <Hit_accession>Angelica_maowenensis_JX022923</Hit_accession>
          <Hit_len>227</Hit_len>
          <Hit_hsps>
            <Hsp>
              <Hsp_num>1</Hsp_num>
              <Hsp_bit-score>210.622</Hsp_bit-score>
              <Hsp_score>106</Hsp_score>
              <Hsp_evalue>1.33156e-55</Hsp_evalue>
              <Hsp_query-from>53</Hsp_query-from>
              <Hsp_query-to>226</Hsp_query-to>
              <Hsp_hit-from>51</Hsp_hit-from>
              <Hsp_hit-to>224</Hsp_hit-to>
              <Hsp_query-frame>1</Hsp_query-frame>
              <Hsp_hit-frame>1</Hsp_hit-frame>
              <Hsp_identity>157</Hsp_identity>
              <Hsp_positive>157</Hsp_positive>
              <Hsp_align-len>174</Hsp_align-len>
              <Hsp_qseq>GGGGCGGAAATTGGCCTCCCGTGCCTTGTTGTGCGGTTGGCGCAAAAGTGAGTCTCCGGCGACGGACGTCGTGACATTGGTGGTTGTAAAATACCCTCATGTCTTGTCGCGCGAATCCGCGTCATCTTAGTGAGCTCAAGGACCCTTAGGCGGCACACACTTTGTGCACTTCGA</Hsp_qseq>
              <Hsp_hseq>GGGGCGGAAATTGGCCTCCCGTACCTTGTCGTGCGGTTGGCGGAAAAACGAGTCTCCGGCGATGGACGTCGCGACATCGGTGGTTGTAAAAGACCCTCTTGTCTTGTCGCGCGAATCCTCGTCATCTTAGCGAGCTCCAGGACCCTTAGGCAGCACATACTCTGTGCGCTTCGA</Hsp_hseq>
              <Hsp_midline>|||||||||||||||||||||| |||||| |||||||||||| ||||  ||||||||||||| |||||||| ||||| ||||||||||||| |||||| ||||||||||||||||||| ||||||||||| |||||| ||||||||||||| ||||| ||| ||||| ||||||</Hsp_midline>
            </Hsp>
          </Hit_hsps>
        </Hit>
        <Hit>
          <Hit_num>39</Hit_num>
          <Hit_id>lcl|Angelica_megaphylla_EU418377</Hit_id>
          <Hit_def>No definition line found</Hit_def>
          <Hit_accession>Angelica_megaphylla_EU418377</Hit_accession>
          <Hit_len>224</Hit_len>
          <Hit_hsps>
            <Hsp>
              <Hsp_num>1</Hsp_num>
              <Hsp_bit-score>210.622</Hsp_bit-score>
              <Hsp_score>106</Hsp_score>
              <Hsp_evalue>1.33156e-55</Hsp_evalue>
              <Hsp_query-from>53</Hsp_query-from>
              <Hsp_query-to>226</Hsp_query-to>
              <Hsp_hit-from>51</Hsp_hit-from>
              <Hsp_hit-to>224</Hsp_hit-to>
              <Hsp_query-frame>1</Hsp_query-frame>
              <Hsp_hit-frame>1</Hsp_hit-frame>
              <Hsp_identity>157</Hsp_identity>
              <Hsp_positive>157</Hsp_positive>
              <Hsp_align-len>174</Hsp_align-len>
              <Hsp_qseq>GGGGCGGAAATTGGCCTCCCGTGCCTTGTTGTGCGGTTGGCGCAAAAGTGAGTCTCCGGCGACGGACGTCGTGACATTGGTGGTTGTAAAATACCCTCATGTCTTGTCGCGCGAATCCGCGTCATCTTAGTGAGCTCAAGGACCCTTAGGCGGCACACACTTTGTGCACTTCGA</Hsp_qseq>
              <Hsp_hseq>GGGGCGGAAATTGGCCTCCCGTACCTTGTCGTGCGGTTGGCGGAAAAATGAGTCTCCGGCGATGGACGTCGCGACATCGGTGGTTGTAAAAGACCCTCTTGTCTTGTCGCGCGAATCCTCGTCATCTTAGCGAGCTCCAGGACCCTTAGGCAGCACGTACTCTGTGCGCTTCGA</Hsp_hseq>
              <Hsp_midline>|||||||||||||||||||||| |||||| |||||||||||| |||| |||||||||||||| |||||||| ||||| ||||||||||||| |||||| ||||||||||||||||||| ||||||||||| |||||| ||||||||||||| ||||  ||| ||||| ||||||</Hsp_midline>
            </Hsp>
          </Hit_hsps>
        </Hit>
        <Hit>
          <Hit_num>40</Hit_num>
          <Hit_id>lcl|Angelica_gigas_KMS0015C01I</Hit_id>
          <Hit_def>No definition line found</Hit_def>
          <Hit_accession>Angelica_gigas_KMS0015C01I</Hit_accession>
          <Hit_len>227</Hit_len>
          <Hit_hsps>
            <Hsp>
              <Hsp_num>1</Hsp_num>
              <Hsp_bit-score>210.622</Hsp_bit-score>
              <Hsp_score>106</Hsp_score>
              <Hsp_evalue>1.33156e-55</Hsp_evalue>
              <Hsp_query-from>53</Hsp_query-from>
              <Hsp_query-to>226</Hsp_query-to>
              <Hsp_hit-from>51</Hsp_hit-from>
              <Hsp_hit-to>224</Hsp_hit-to>
              <Hsp_query-frame>1</Hsp_query-frame>
              <Hsp_hit-frame>1</Hsp_hit-frame>
              <Hsp_identity>157</Hsp_identity>
              <Hsp_positive>157</Hsp_positive>
              <Hsp_align-len>174</Hsp_align-len>
              <Hsp_qseq>GGGGCGGAAATTGGCCTCCCGTGCCTTGTTGTGCGGTTGGCGCAAAAGTGAGTCTCCGGCGACGGACGTCGTGACATTGGTGGTTGTAAAATACCCTCATGTCTTGTCGCGCGAATCCGCGTCATCTTAGTGAGCTCAAGGACCCTTAGGCGGCACACACTTTGTGCACTTCGA</Hsp_qseq>
              <Hsp_hseq>GGGGCGCAAATTGGCCTCCCGTACCTTGTCGTGCGGTTGGCGGAAAAACGAGTCTCCGGCGACGGACGTCGCGACATCGGTGGTTGTGAAAGACCCTCTTGTCTTGTCGCGCGAATCCTCGTCATCTTAGCGAGCTCCAGGACCCTTAGGCAGCACACACTCTGTGCGCTTCGA</Hsp_hseq>
              <Hsp_midline>|||||| ||||||||||||||| |||||| |||||||||||| ||||  |||||||||||||||||||||| ||||| ||||||||| ||| |||||| ||||||||||||||||||| ||||||||||| |||||| ||||||||||||| ||||||||| ||||| ||||||</Hsp_midline>
            </Hsp>
          </Hit_hsps>
        </Hit>
        <Hit>
          <Hit_num>41</Hit_num>
          <Hit_id>lcl|Angelica_gigas_KPS0015A01I</Hit_id>
          <Hit_def>No definition line found</Hit_def>
          <Hit_accession>Angelica_gigas_KPS0015A01I</Hit_accession>
          <Hit_len>227</Hit_len>
          <Hit_hsps>
            <Hsp>
              <Hsp_num>1</Hsp_num>
              <Hsp_bit-score>210.622</Hsp_bit-score>
              <Hsp_score>106</Hsp_score>
              <Hsp_evalue>1.33156e-55</Hsp_evalue>
              <Hsp_query-from>53</Hsp_query-from>
              <Hsp_query-to>226</Hsp_query-to>
              <Hsp_hit-from>51</Hsp_hit-from>
              <Hsp_hit-to>224</Hsp_hit-to>
              <Hsp_query-frame>1</Hsp_query-frame>
              <Hsp_hit-frame>1</Hsp_hit-frame>
              <Hsp_identity>157</Hsp_identity>
              <Hsp_positive>157</Hsp_positive>
              <Hsp_align-len>174</Hsp_align-len>
              <Hsp_qseq>GGGGCGGAAATTGGCCTCCCGTGCCTTGTTGTGCGGTTGGCGCAAAAGTGAGTCTCCGGCGACGGACGTCGTGACATTGGTGGTTGTAAAATACCCTCATGTCTTGTCGCGCGAATCCGCGTCATCTTAGTGAGCTCAAGGACCCTTAGGCGGCACACACTTTGTGCACTTCGA</Hsp_qseq>
              <Hsp_hseq>GGGGCGCAAATTGGCCTCCCGTACCTTGTCGTGCGGTTGGCGGAAAAACGAGTCTCCGGCGACGGACGTCGCGACATCGGTGGTTGTGAAAGACCCTCTTGTCTTGTCGCGCGAATCCTCGTCATCTTAGCGAGCTCTAGGACCCTTAGGCAGCACACACTCTGTGCGCTTCGA</Hsp_hseq>
              <Hsp_midline>|||||| ||||||||||||||| |||||| |||||||||||| ||||  |||||||||||||||||||||| ||||| ||||||||| ||| |||||| ||||||||||||||||||| ||||||||||| |||||| ||||||||||||| ||||||||| ||||| ||||||</Hsp_midline>
            </Hsp>
          </Hit_hsps>
        </Hit>
        <Hit>
          <Hit_num>42</Hit_num>
          <Hit_id>lcl|Angelica_gigas_KPS0015A02I</Hit_id>
          <Hit_def>No definition line found</Hit_def>
          <Hit_accession>Angelica_gigas_KPS0015A02I</Hit_accession>
          <Hit_len>227</Hit_len>
          <Hit_hsps>
            <Hsp>
              <Hsp_num>1</Hsp_num>
              <Hsp_bit-score>210.622</Hsp_bit-score>
              <Hsp_score>106</Hsp_score>
              <Hsp_evalue>1.33156e-55</Hsp_evalue>
              <Hsp_query-from>53</Hsp_query-from>
              <Hsp_query-to>226</Hsp_query-to>
              <Hsp_hit-from>51</Hsp_hit-from>
              <Hsp_hit-to>224</Hsp_hit-to>
              <Hsp_query-frame>1</Hsp_query-frame>
              <Hsp_hit-frame>1</Hsp_hit-frame>
              <Hsp_identity>157</Hsp_identity>
              <Hsp_positive>157</Hsp_positive>
              <Hsp_align-len>174</Hsp_align-len>
              <Hsp_qseq>GGGGCGGAAATTGGCCTCCCGTGCCTTGTTGTGCGGTTGGCGCAAAAGTGAGTCTCCGGCGACGGACGTCGTGACATTGGTGGTTGTAAAATACCCTCATGTCTTGTCGCGCGAATCCGCGTCATCTTAGTGAGCTCAAGGACCCTTAGGCGGCACACACTTTGTGCACTTCGA</Hsp_qseq>
              <Hsp_hseq>GGGGCGCAAATTGGCCTCCCGTACCTTGTCGTGCGGTTGGCGGAAAAACGAGTCTCCGGCGACGGACGTCGCGACATCGGTGGTTGTGAAAGACCCTCTTGTCTTGTCGCGCGAATCCTCGTCATCTTAGCGAGCTCCAGGACCCTTAGGCAGCACACACTCTGTGCGCTTCGA</Hsp_hseq>
              <Hsp_midline>|||||| ||||||||||||||| |||||| |||||||||||| ||||  |||||||||||||||||||||| ||||| ||||||||| ||| |||||| ||||||||||||||||||| ||||||||||| |||||| ||||||||||||| ||||||||| ||||| ||||||</Hsp_midline>
            </Hsp>
          </Hit_hsps>
        </Hit>
        <Hit>
          <Hit_num>43</Hit_num>
          <Hit_id>lcl|Angelica_laxifoliata_JX022920</Hit_id>
          <Hit_def>No definition line found</Hit_def>
          <Hit_accession>Angelica_laxifoliata_JX022920</Hit_accession>
          <Hit_len>227</Hit_len>
          <Hit_hsps>
            <Hsp>
              <Hsp_num>1</Hsp_num>
              <Hsp_bit-score>210.622</Hsp_bit-score>
              <Hsp_score>106</Hsp_score>
              <Hsp_evalue>1.33156e-55</Hsp_evalue>
              <Hsp_query-from>53</Hsp_query-from>
              <Hsp_query-to>226</Hsp_query-to>
              <Hsp_hit-from>51</Hsp_hit-from>
              <Hsp_hit-to>224</Hsp_hit-to>
              <Hsp_query-frame>1</Hsp_query-frame>
              <Hsp_hit-frame>1</Hsp_hit-frame>
              <Hsp_identity>157</Hsp_identity>
              <Hsp_positive>157</Hsp_positive>
              <Hsp_align-len>174</Hsp_align-len>
              <Hsp_qseq>GGGGCGGAAATTGGCCTCCCGTGCCTTGTTGTGCGGTTGGCGCAAAAGTGAGTCTCCGGCGACGGACGTCGTGACATTGGTGGTTGTAAAATACCCTCATGTCTTGTCGCGCGAATCCGCGTCATCTTAGTGAGCTCAAGGACCCTTAGGCGGCACACACTTTGTGCACTTCGA</Hsp_qseq>
              <Hsp_hseq>GGGGCGGAAATTGGCCTCCCGTACCTTGTCGTGCGGTTGGCGGAAAAACGAGTCTCCGGCGATGGACGTCGCGACATCGGTGGTTGTAAAAGACCCTCTTGTCTTGTCGCGCGAATCCTCGTCATCTTAGCGAGCTCCAGGACCCTTAGGCAGCACATACTCTGTGCGCTTCGA</Hsp_hseq>
              <Hsp_midline>|||||||||||||||||||||| |||||| |||||||||||| ||||  ||||||||||||| |||||||| ||||| ||||||||||||| |||||| ||||||||||||||||||| ||||||||||| |||||| ||||||||||||| ||||| ||| ||||| ||||||</Hsp_midline>
            </Hsp>
          </Hit_hsps>
        </Hit>
        <Hit>
          <Hit_num>44</Hit_num>
          <Hit_id>lcl|Angelica_valida_EU418380</Hit_id>
          <Hit_def>No definition line found</Hit_def>
          <Hit_accession>Angelica_valida_EU418380</Hit_accession>
          <Hit_len>224</Hit_len>
          <Hit_hsps>
            <Hsp>
              <Hsp_num>1</Hsp_num>
              <Hsp_bit-score>210.622</Hsp_bit-score>
              <Hsp_score>106</Hsp_score>
              <Hsp_evalue>1.33156e-55</Hsp_evalue>
              <Hsp_query-from>53</Hsp_query-from>
              <Hsp_query-to>226</Hsp_query-to>
              <Hsp_hit-from>51</Hsp_hit-from>
              <Hsp_hit-to>224</Hsp_hit-to>
              <Hsp_query-frame>1</Hsp_query-frame>
              <Hsp_hit-frame>1</Hsp_hit-frame>
              <Hsp_identity>157</Hsp_identity>
              <Hsp_positive>157</Hsp_positive>
              <Hsp_align-len>174</Hsp_align-len>
              <Hsp_qseq>GGGGCGGAAATTGGCCTCCCGTGCCTTGTTGTGCGGTTGGCGCAAAAGTGAGTCTCCGGCGACGGACGTCGTGACATTGGTGGTTGTAAAATACCCTCATGTCTTGTCGCGCGAATCCGCGTCATCTTAGTGAGCTCAAGGACCCTTAGGCGGCACACACTTTGTGCACTTCGA</Hsp_qseq>
              <Hsp_hseq>GGGGCGGAAATTGGCCTCCCGTACCTTGTCGTGCGGTTGGCGGAAAAACGAGTCTCCGGCGATGGACGTCGCGACATCGGTGGTTGTAAAAGACCCTCTTGTCTTGTCGCGCGAATCCTCGTCATCTTAGCGAGCTCCAGGACCCTTAGGCAGCACATACTCTGTGCGCTTCGA</Hsp_hseq>
              <Hsp_midline>|||||||||||||||||||||| |||||| |||||||||||| ||||  ||||||||||||| |||||||| ||||| ||||||||||||| |||||| ||||||||||||||||||| ||||||||||| |||||| ||||||||||||| ||||| ||| ||||| ||||||</Hsp_midline>
            </Hsp>
          </Hit_hsps>
        </Hit>
        <Hit>
          <Hit_num>45</Hit_num>
          <Hit_id>lcl|Angelica_nitida_EU418378</Hit_id>
          <Hit_def>No definition line found</Hit_def>
          <Hit_accession>Angelica_nitida_EU418378</Hit_accession>
          <Hit_len>224</Hit_len>
          <Hit_hsps>
            <Hsp>
              <Hsp_num>1</Hsp_num>
              <Hsp_bit-score>210.622</Hsp_bit-score>
              <Hsp_score>106</Hsp_score>
              <Hsp_evalue>1.33156e-55</Hsp_evalue>
              <Hsp_query-from>53</Hsp_query-from>
              <Hsp_query-to>226</Hsp_query-to>
              <Hsp_hit-from>51</Hsp_hit-from>
              <Hsp_hit-to>224</Hsp_hit-to>
              <Hsp_query-frame>1</Hsp_query-frame>
              <Hsp_hit-frame>1</Hsp_hit-frame>
              <Hsp_identity>157</Hsp_identity>
              <Hsp_positive>157</Hsp_positive>
              <Hsp_align-len>174</Hsp_align-len>
              <Hsp_qseq>GGGGCGGAAATTGGCCTCCCGTGCCTTGTTGTGCGGTTGGCGCAAAAGTGAGTCTCCGGCGACGGACGTCGTGACATTGGTGGTTGTAAAATACCCTCATGTCTTGTCGCGCGAATCCGCGTCATCTTAGTGAGCTCAAGGACCCTTAGGCGGCACACACTTTGTGCACTTCGA</Hsp_qseq>
              <Hsp_hseq>GGGGCGGAAATTGGCCTCCTGTACCTTGTTGTGCGGTTGGCGGAAAAATGAGTCTCCGGCGATGGACGTCGCGACATCGGTGGTTGTAAAAGACCCTCTTGTCTTGTCGCGCGAATCCTTGTCATCTTAGCGAGCTCCAGGACCCTTAGGCAGCACATACTCTGTGCGCTTCGA</Hsp_hseq>
              <Hsp_midline>||||||||||||||||||| || ||||||||||||||||||| |||| |||||||||||||| |||||||| ||||| ||||||||||||| |||||| |||||||||||||||||||  |||||||||| |||||| ||||||||||||| ||||| ||| ||||| ||||||</Hsp_midline>
            </Hsp>
          </Hit_hsps>
        </Hit>
        <Hit>
          <Hit_num>46</Hit_num>
          <Hit_id>lcl|Angelica_pseudoselinum_JX022931</Hit_id>
          <Hit_def>No definition line found</Hit_def>
          <Hit_accession>Angelica_pseudoselinum_JX022931</Hit_accession>
          <Hit_len>227</Hit_len>
          <Hit_hsps>
            <Hsp>
              <Hsp_num>1</Hsp_num>
              <Hsp_bit-score>210.622</Hsp_bit-score>
              <Hsp_score>106</Hsp_score>
              <Hsp_evalue>1.33156e-55</Hsp_evalue>
              <Hsp_query-from>53</Hsp_query-from>
              <Hsp_query-to>226</Hsp_query-to>
              <Hsp_hit-from>51</Hsp_hit-from>
              <Hsp_hit-to>224</Hsp_hit-to>
              <Hsp_query-frame>1</Hsp_query-frame>
              <Hsp_hit-frame>1</Hsp_hit-frame>
              <Hsp_identity>157</Hsp_identity>
              <Hsp_positive>157</Hsp_positive>
              <Hsp_align-len>174</Hsp_align-len>
              <Hsp_qseq>GGGGCGGAAATTGGCCTCCCGTGCCTTGTTGTGCGGTTGGCGCAAAAGTGAGTCTCCGGCGACGGACGTCGTGACATTGGTGGTTGTAAAATACCCTCATGTCTTGTCGCGCGAATCCGCGTCATCTTAGTGAGCTCAAGGACCCTTAGGCGGCACACACTTTGTGCACTTCGA</Hsp_qseq>
              <Hsp_hseq>GGGGCGGAAATTGGCCTCCCGTACCTTGTCGTGCGGTTGGCGGAAAAACGAGTCTCCGGCGATGGACGTCGCGACATCGGTGGTTGTAAAAGACCCTCTTGTCTTGTCGCGCGAATCCTCGTCATCTTAGCGAGCTCCAGGACCCTTAGGCAGCACATACTCTGTGCGCTTCGA</Hsp_hseq>
              <Hsp_midline>|||||||||||||||||||||| |||||| |||||||||||| ||||  ||||||||||||| |||||||| ||||| ||||||||||||| |||||| ||||||||||||||||||| ||||||||||| |||||| ||||||||||||| ||||| ||| ||||| ||||||</Hsp_midline>
            </Hsp>
          </Hit_hsps>
        </Hit>
        <Hit>
          <Hit_num>47</Hit_num>
          <Hit_id>lcl|Angelica_pseudoselinum_JX022933</Hit_id>
          <Hit_def>No definition line found</Hit_def>
          <Hit_accession>Angelica_pseudoselinum_JX022933</Hit_accession>
          <Hit_len>227</Hit_len>
          <Hit_hsps>
            <Hsp>
              <Hsp_num>1</Hsp_num>
              <Hsp_bit-score>210.622</Hsp_bit-score>
              <Hsp_score>106</Hsp_score>
              <Hsp_evalue>1.33156e-55</Hsp_evalue>
              <Hsp_query-from>53</Hsp_query-from>
              <Hsp_query-to>226</Hsp_query-to>
              <Hsp_hit-from>51</Hsp_hit-from>
              <Hsp_hit-to>224</Hsp_hit-to>
              <Hsp_query-frame>1</Hsp_query-frame>
              <Hsp_hit-frame>1</Hsp_hit-frame>
              <Hsp_identity>157</Hsp_identity>
              <Hsp_positive>157</Hsp_positive>
              <Hsp_align-len>174</Hsp_align-len>
              <Hsp_qseq>GGGGCGGAAATTGGCCTCCCGTGCCTTGTTGTGCGGTTGGCGCAAAAGTGAGTCTCCGGCGACGGACGTCGTGACATTGGTGGTTGTAAAATACCCTCATGTCTTGTCGCGCGAATCCGCGTCATCTTAGTGAGCTCAAGGACCCTTAGGCGGCACACACTTTGTGCACTTCGA</Hsp_qseq>
              <Hsp_hseq>GGGGCGGAAATTGGCCTCCCGTACCTTGTCGTGCGGTTGGCGGAAAAACGAGTCTCCGGCGATGGACGTCGCGACATCGGTGGTTGTAAAAGACCCTCTTGTCTTGTCGCGCGAATCCTCGTCATCTTAGCGAGCTCCAGGACCCTTAGGCAGCACATACTCTGTGCGCTTCGA</Hsp_hseq>
              <Hsp_midline>|||||||||||||||||||||| |||||| |||||||||||| ||||  ||||||||||||| |||||||| ||||| ||||||||||||| |||||| ||||||||||||||||||| ||||||||||| |||||| ||||||||||||| ||||| ||| ||||| ||||||</Hsp_midline>
            </Hsp>
          </Hit_hsps>
        </Hit>
        <Hit>
          <Hit_num>48</Hit_num>
          <Hit_id>lcl|Angelica_pseudoselinum_JX022932</Hit_id>
          <Hit_def>No definition line found</Hit_def>
          <Hit_accession>Angelica_pseudoselinum_JX022932</Hit_accession>
          <Hit_len>227</Hit_len>
          <Hit_hsps>
            <Hsp>
              <Hsp_num>1</Hsp_num>
              <Hsp_bit-score>210.622</Hsp_bit-score>
              <Hsp_score>106</Hsp_score>
              <Hsp_evalue>1.33156e-55</Hsp_evalue>
              <Hsp_query-from>53</Hsp_query-from>
              <Hsp_query-to>226</Hsp_query-to>
              <Hsp_hit-from>51</Hsp_hit-from>
              <Hsp_hit-to>224</Hsp_hit-to>
              <Hsp_query-frame>1</Hsp_query-frame>
              <Hsp_hit-frame>1</Hsp_hit-frame>
              <Hsp_identity>157</Hsp_identity>
              <Hsp_positive>157</Hsp_positive>
              <Hsp_align-len>174</Hsp_align-len>
              <Hsp_qseq>GGGGCGGAAATTGGCCTCCCGTGCCTTGTTGTGCGGTTGGCGCAAAAGTGAGTCTCCGGCGACGGACGTCGTGACATTGGTGGTTGTAAAATACCCTCATGTCTTGTCGCGCGAATCCGCGTCATCTTAGTGAGCTCAAGGACCCTTAGGCGGCACACACTTTGTGCACTTCGA</Hsp_qseq>
              <Hsp_hseq>GGGGCGGAAATTGGCCTCCCGTACCTTGTCGTGCGGTTGGCGGAAAAACGAGTCTCCGGCGATGGACGTCGCGACATCGGTGGTTGTAAAAGACCCTCTTGTCTTGTCGCGCGAATCCTCGTCATCTTAGCGAGCTCCAGGACCCTTAGGCAGCACATACTCTGTGCGCTTCGA</Hsp_hseq>
              <Hsp_midline>|||||||||||||||||||||| |||||| |||||||||||| ||||  ||||||||||||| |||||||| ||||| ||||||||||||| |||||| ||||||||||||||||||| ||||||||||| |||||| ||||||||||||| ||||| ||| ||||| ||||||</Hsp_midline>
            </Hsp>
          </Hit_hsps>
        </Hit>
        <Hit>
          <Hit_num>49</Hit_num>
          <Hit_id>lcl|Angelica_valida_JX022939</Hit_id>
          <Hit_def>No definition line found</Hit_def>
          <Hit_accession>Angelica_valida_JX022939</Hit_accession>
          <Hit_len>227</Hit_len>
          <Hit_hsps>
            <Hsp>
              <Hsp_num>1</Hsp_num>
              <Hsp_bit-score>210.622</Hsp_bit-score>
              <Hsp_score>106</Hsp_score>
              <Hsp_evalue>1.33156e-55</Hsp_evalue>
              <Hsp_query-from>53</Hsp_query-from>
              <Hsp_query-to>226</Hsp_query-to>
              <Hsp_hit-from>51</Hsp_hit-from>
              <Hsp_hit-to>224</Hsp_hit-to>
              <Hsp_query-frame>1</Hsp_query-frame>
              <Hsp_hit-frame>1</Hsp_hit-frame>
              <Hsp_identity>157</Hsp_identity>
              <Hsp_positive>157</Hsp_positive>
              <Hsp_align-len>174</Hsp_align-len>
              <Hsp_qseq>GGGGCGGAAATTGGCCTCCCGTGCCTTGTTGTGCGGTTGGCGCAAAAGTGAGTCTCCGGCGACGGACGTCGTGACATTGGTGGTTGTAAAATACCCTCATGTCTTGTCGCGCGAATCCGCGTCATCTTAGTGAGCTCAAGGACCCTTAGGCGGCACACACTTTGTGCACTTCGA</Hsp_qseq>
              <Hsp_hseq>GGGGCGGAAATTGGCCTCCCGTACCTTGTCGTGCGGTTGGCGGAAAAACGAGTCTCCGGCGATGGACGTCGCGACATCGGTGGTTGTAAAAGACCCTCTTGTCTTGTCGCGCGAATCCTCGTCATCTTAGGGAGCTCCAGGACCCTTAGGCAGCACATACTCTGTGCGCTTCGA</Hsp_hseq>
              <Hsp_midline>|||||||||||||||||||||| |||||| |||||||||||| ||||  ||||||||||||| |||||||| ||||| ||||||||||||| |||||| ||||||||||||||||||| ||||||||||| |||||| ||||||||||||| ||||| ||| ||||| ||||||</Hsp_midline>
            </Hsp>
          </Hit_hsps>
        </Hit>
        <Hit>
          <Hit_num>50</Hit_num>
          <Hit_id>lcl|Angelica_gigas_KPS0015A03I</Hit_id>
          <Hit_def>No definition line found</Hit_def>
          <Hit_accession>Angelica_gigas_KPS0015A03I</Hit_accession>
          <Hit_len>227</Hit_len>
          <Hit_hsps>
            <Hsp>
              <Hsp_num>1</Hsp_num>
              <Hsp_bit-score>210.622</Hsp_bit-score>
              <Hsp_score>106</Hsp_score>
              <Hsp_evalue>1.33156e-55</Hsp_evalue>
              <Hsp_query-from>53</Hsp_query-from>
              <Hsp_query-to>226</Hsp_query-to>
              <Hsp_hit-from>51</Hsp_hit-from>
              <Hsp_hit-to>224</Hsp_hit-to>
              <Hsp_query-frame>1</Hsp_query-frame>
              <Hsp_hit-frame>1</Hsp_hit-frame>
              <Hsp_identity>157</Hsp_identity>
              <Hsp_positive>157</Hsp_positive>
              <Hsp_align-len>174</Hsp_align-len>
              <Hsp_qseq>GGGGCGGAAATTGGCCTCCCGTGCCTTGTTGTGCGGTTGGCGCAAAAGTGAGTCTCCGGCGACGGACGTCGTGACATTGGTGGTTGTAAAATACCCTCATGTCTTGTCGCGCGAATCCGCGTCATCTTAGTGAGCTCAAGGACCCTTAGGCGGCACACACTTTGTGCACTTCGA</Hsp_qseq>
              <Hsp_hseq>GGGGCGCAAATTGGCCTCCCGTACCTTGTCGTGCGGTTGGCGGAAAAACGAGTCTCCGGCGACGGACGTCGCGACATCGGTGGTTGTGAAAGACCCTCTTGTCTTGTCGCGCGAATCCTCGTCATCTTAGCGAGCTCTAGGACCCTTAGGCAGCACACACTCTGTGCGCTTCGA</Hsp_hseq>
              <Hsp_midline>|||||| ||||||||||||||| |||||| |||||||||||| ||||  |||||||||||||||||||||| ||||| ||||||||| ||| |||||| ||||||||||||||||||| ||||||||||| |||||| ||||||||||||| ||||||||| ||||| ||||||</Hsp_midline>
            </Hsp>
          </Hit_hsps>
        </Hit>
        <Hit>
          <Hit_num>51</Hit_num>
          <Hit_id>lcl|Foeniculum_vulgare_KPS0093A02I</Hit_id>
          <Hit_def>No definition line found</Hit_def>
          <Hit_accession>Foeniculum_vulgare_KPS0093A02I</Hit_accession>
          <Hit_len>227</Hit_len>
          <Hit_hsps>
            <Hsp>
              <Hsp_num>1</Hsp_num>
              <Hsp_bit-score>208.64</Hsp_bit-score>
              <Hsp_score>105</Hsp_score>
              <Hsp_evalue>5.26149e-55</Hsp_evalue>
              <Hsp_query-from>20</Hsp_query-from>
              <Hsp_query-to>204</Hsp_query-to>
              <Hsp_hit-from>18</Hsp_hit-from>
              <Hsp_hit-to>202</Hsp_hit-to>
              <Hsp_query-frame>1</Hsp_query-frame>
              <Hsp_hit-frame>1</Hsp_hit-frame>
              <Hsp_identity>165</Hsp_identity>
              <Hsp_positive>165</Hsp_positive>
              <Hsp_align-len>185</Hsp_align-len>
              <Hsp_qseq>ACCACTCACTCCTCGTGGAGCTGTACTGGTATGGGGGCGGAAATTGGCCTCCCGTGCCTTGTTGTGCGGTTGGCGCAAAAGTGAGTCTCCGGCGACGGACGTCGTGACATTGGTGGTTGTAAAATACCCTCATGTCTTGTCGCGCGAATCCGCGTCATCTTAGTGAGCTCAAGGACCCTTAGGCG</Hsp_qseq>
              <Hsp_hseq>ACCACTCACTCCTTGATGAGATGTGCTGGTTTTTGGGCGGAAATTGGCCTCCCGTGCCTTGTTGTGCGGCTGGTGCAAAAGCGAGTCTCTGGCGGTGGACGTCGTGACATCGGTGGTTGTAAAATACCCTCTTGACTTGTCGCACGAATCCGCGTCATCTTAGTGAGCTCTAGGACCCTTGGGCG</Hsp_hseq>
              <Hsp_midline>||||||||||||| |  ||| ||| ||||| |  ||||||||||||||||||||||||||||||||||| ||| ||||||| ||||||| ||||  |||||||||||||| |||||||||||||||||||| || |||||||| |||||||||||||||||||||||||| ||||||||| ||||</Hsp_midline>
            </Hsp>
          </Hit_hsps>
        </Hit>
        <Hit>
          <Hit_num>52</Hit_num>
          <Hit_id>lcl|Foeniculum_vulgare_KMS0093A03I</Hit_id>
          <Hit_def>No definition line found</Hit_def>
          <Hit_accession>Foeniculum_vulgare_KMS0093A03I</Hit_accession>
          <Hit_len>227</Hit_len>
          <Hit_hsps>
            <Hsp>
              <Hsp_num>1</Hsp_num>
              <Hsp_bit-score>208.64</Hsp_bit-score>
              <Hsp_score>105</Hsp_score>
              <Hsp_evalue>5.26149e-55</Hsp_evalue>
              <Hsp_query-from>20</Hsp_query-from>
              <Hsp_query-to>204</Hsp_query-to>
              <Hsp_hit-from>18</Hsp_hit-from>
              <Hsp_hit-to>202</Hsp_hit-to>
              <Hsp_query-frame>1</Hsp_query-frame>
              <Hsp_hit-frame>1</Hsp_hit-frame>
              <Hsp_identity>165</Hsp_identity>
              <Hsp_positive>165</Hsp_positive>
              <Hsp_align-len>185</Hsp_align-len>
              <Hsp_qseq>ACCACTCACTCCTCGTGGAGCTGTACTGGTATGGGGGCGGAAATTGGCCTCCCGTGCCTTGTTGTGCGGTTGGCGCAAAAGTGAGTCTCCGGCGACGGACGTCGTGACATTGGTGGTTGTAAAATACCCTCATGTCTTGTCGCGCGAATCCGCGTCATCTTAGTGAGCTCAAGGACCCTTAGGCG</Hsp_qseq>
              <Hsp_hseq>ACCACTCACTCCTTGATGAGATGTGCTGGTTTTTGGGCGGAAATTGGCCTCCCGTGCCTTGTTGTGCGGCTGGTGCAAAAGCGAGTCTCTGGCGGTGGACGTCGTGACATCGGTGGTTGTAAAATACCCTCTTGACTTGTCGCACGAATCCGCGTCATCTTAGTGAGCTCTAGGACCCTTGGGCG</Hsp_hseq>
              <Hsp_midline>||||||||||||| |  ||| ||| ||||| |  ||||||||||||||||||||||||||||||||||| ||| ||||||| ||||||| ||||  |||||||||||||| |||||||||||||||||||| || |||||||| |||||||||||||||||||||||||| ||||||||| ||||</Hsp_midline>
            </Hsp>
          </Hit_hsps>
        </Hit>
        <Hit>
          <Hit_num>53</Hit_num>
          <Hit_id>lcl|Foeniculum_vulgare_KMS0093A01I</Hit_id>
          <Hit_def>No definition line found</Hit_def>
          <Hit_accession>Foeniculum_vulgare_KMS0093A01I</Hit_accession>
          <Hit_len>227</Hit_len>
          <Hit_hsps>
            <Hsp>
              <Hsp_num>1</Hsp_num>
              <Hsp_bit-score>208.64</Hsp_bit-score>
              <Hsp_score>105</Hsp_score>
              <Hsp_evalue>5.26149e-55</Hsp_evalue>
              <Hsp_query-from>20</Hsp_query-from>
              <Hsp_query-to>204</Hsp_query-to>
              <Hsp_hit-from>18</Hsp_hit-from>
              <Hsp_hit-to>202</Hsp_hit-to>
              <Hsp_query-frame>1</Hsp_query-frame>
              <Hsp_hit-frame>1</Hsp_hit-frame>
              <Hsp_identity>165</Hsp_identity>
              <Hsp_positive>165</Hsp_positive>
              <Hsp_align-len>185</Hsp_align-len>
              <Hsp_qseq>ACCACTCACTCCTCGTGGAGCTGTACTGGTATGGGGGCGGAAATTGGCCTCCCGTGCCTTGTTGTGCGGTTGGCGCAAAAGTGAGTCTCCGGCGACGGACGTCGTGACATTGGTGGTTGTAAAATACCCTCATGTCTTGTCGCGCGAATCCGCGTCATCTTAGTGAGCTCAAGGACCCTTAGGCG</Hsp_qseq>
              <Hsp_hseq>ACCACTCACTCCTTGATGAGATGTGCTGGTTTTTGGGCGGAAATTGGCCTCCCGTGCCTTGTTGTGCGGCTGGTGCAAAAGCGAGTCTCTGGCGGTGGACGTCGTGACATCGGTGGTTGTAAAATACCCTCTTGACTTGTCGCACGAATCCGCGTCATCTTAGTGAGCTCTAGGACCCTTGGGCG</Hsp_hseq>
              <Hsp_midline>||||||||||||| |  ||| ||| ||||| |  ||||||||||||||||||||||||||||||||||| ||| ||||||| ||||||| ||||  |||||||||||||| |||||||||||||||||||| || |||||||| |||||||||||||||||||||||||| ||||||||| ||||</Hsp_midline>
            </Hsp>
          </Hit_hsps>
        </Hit>
        <Hit>
          <Hit_num>54</Hit_num>
          <Hit_id>lcl|Foeniculum_vulgare_KPS0093A03I</Hit_id>
          <Hit_def>No definition line found</Hit_def>
          <Hit_accession>Foeniculum_vulgare_KPS0093A03I</Hit_accession>
          <Hit_len>227</Hit_len>
          <Hit_hsps>
            <Hsp>
              <Hsp_num>1</Hsp_num>
              <Hsp_bit-score>208.64</Hsp_bit-score>
              <Hsp_score>105</Hsp_score>
              <Hsp_evalue>5.26149e-55</Hsp_evalue>
              <Hsp_query-from>20</Hsp_query-from>
              <Hsp_query-to>204</Hsp_query-to>
              <Hsp_hit-from>18</Hsp_hit-from>
              <Hsp_hit-to>202</Hsp_hit-to>
              <Hsp_query-frame>1</Hsp_query-frame>
              <Hsp_hit-frame>1</Hsp_hit-frame>
              <Hsp_identity>165</Hsp_identity>
              <Hsp_positive>165</Hsp_positive>
              <Hsp_align-len>185</Hsp_align-len>
              <Hsp_qseq>ACCACTCACTCCTCGTGGAGCTGTACTGGTATGGGGGCGGAAATTGGCCTCCCGTGCCTTGTTGTGCGGTTGGCGCAAAAGTGAGTCTCCGGCGACGGACGTCGTGACATTGGTGGTTGTAAAATACCCTCATGTCTTGTCGCGCGAATCCGCGTCATCTTAGTGAGCTCAAGGACCCTTAGGCG</Hsp_qseq>
              <Hsp_hseq>ACCACTCACTCCTTGATGAGATGTGCTGGTTTTTGGGCGGAAATTGGCCTCCCGTGCCTTGTTGTGCGGCTGGTGCAAAAGCGAGTCTCTGGCGGTGGACGTCGTGACATCGGTGGTTGTAAAATACCCTCTTGACTTGTCGCACGAATCCGCGTCATCTTAGTGAGCTCTAGGACCCTTGGGCG</Hsp_hseq>
              <Hsp_midline>||||||||||||| |  ||| ||| ||||| |  ||||||||||||||||||||||||||||||||||| ||| ||||||| ||||||| ||||  |||||||||||||| |||||||||||||||||||| || |||||||| |||||||||||||||||||||||||| ||||||||| ||||</Hsp_midline>
            </Hsp>
          </Hit_hsps>
        </Hit>
        <Hit>
          <Hit_num>55</Hit_num>
          <Hit_id>lcl|Foeniculum_vulgare_KPS0093A01I</Hit_id>
          <Hit_def>No definition line found</Hit_def>
          <Hit_accession>Foeniculum_vulgare_KPS0093A01I</Hit_accession>
          <Hit_len>227</Hit_len>
          <Hit_hsps>
            <Hsp>
              <Hsp_num>1</Hsp_num>
              <Hsp_bit-score>208.64</Hsp_bit-score>
              <Hsp_score>105</Hsp_score>
              <Hsp_evalue>5.26149e-55</Hsp_evalue>
              <Hsp_query-from>20</Hsp_query-from>
              <Hsp_query-to>204</Hsp_query-to>
              <Hsp_hit-from>18</Hsp_hit-from>
              <Hsp_hit-to>202</Hsp_hit-to>
              <Hsp_query-frame>1</Hsp_query-frame>
              <Hsp_hit-frame>1</Hsp_hit-frame>
              <Hsp_identity>165</Hsp_identity>
              <Hsp_positive>165</Hsp_positive>
              <Hsp_align-len>185</Hsp_align-len>
              <Hsp_qseq>ACCACTCACTCCTCGTGGAGCTGTACTGGTATGGGGGCGGAAATTGGCCTCCCGTGCCTTGTTGTGCGGTTGGCGCAAAAGTGAGTCTCCGGCGACGGACGTCGTGACATTGGTGGTTGTAAAATACCCTCATGTCTTGTCGCGCGAATCCGCGTCATCTTAGTGAGCTCAAGGACCCTTAGGCG</Hsp_qseq>
              <Hsp_hseq>ACCACTCACTCCTTGATGAGATGTGCTGGTTTTTGGGCGGAAATTGGCCTCCCGTGCCTTGTTGTGCGGCTGGTGCAAAAGCGAGTCTCTGGCGGTGGACGTCGTGACATCGGTGGTTGTAAAATACCCTCTTGACTTGTCGCACGAATCCGCGTCATCTTAGTGAGCTCTAGGACCCTTGGGCG</Hsp_hseq>
              <Hsp_midline>||||||||||||| |  ||| ||| ||||| |  ||||||||||||||||||||||||||||||||||| ||| ||||||| ||||||| ||||  |||||||||||||| |||||||||||||||||||| || |||||||| |||||||||||||||||||||||||| ||||||||| ||||</Hsp_midline>
            </Hsp>
          </Hit_hsps>
        </Hit>
        <Hit>
          <Hit_num>56</Hit_num>
          <Hit_id>lcl|Foeniculum_vulgare_KMS0093A02I</Hit_id>
          <Hit_def>No definition line found</Hit_def>
          <Hit_accession>Foeniculum_vulgare_KMS0093A02I</Hit_accession>
          <Hit_len>227</Hit_len>
          <Hit_hsps>
            <Hsp>
              <Hsp_num>1</Hsp_num>
              <Hsp_bit-score>208.64</Hsp_bit-score>
              <Hsp_score>105</Hsp_score>
              <Hsp_evalue>5.26149e-55</Hsp_evalue>
              <Hsp_query-from>20</Hsp_query-from>
              <Hsp_query-to>204</Hsp_query-to>
              <Hsp_hit-from>18</Hsp_hit-from>
              <Hsp_hit-to>202</Hsp_hit-to>
              <Hsp_query-frame>1</Hsp_query-frame>
              <Hsp_hit-frame>1</Hsp_hit-frame>
              <Hsp_identity>165</Hsp_identity>
              <Hsp_positive>165</Hsp_positive>
              <Hsp_align-len>185</Hsp_align-len>
              <Hsp_qseq>ACCACTCACTCCTCGTGGAGCTGTACTGGTATGGGGGCGGAAATTGGCCTCCCGTGCCTTGTTGTGCGGTTGGCGCAAAAGTGAGTCTCCGGCGACGGACGTCGTGACATTGGTGGTTGTAAAATACCCTCATGTCTTGTCGCGCGAATCCGCGTCATCTTAGTGAGCTCAAGGACCCTTAGGCG</Hsp_qseq>
              <Hsp_hseq>ACCACTCACTCCTTGATGAGATGTGCTGGTTTTTGGGCGGAAATTGGCCTCCCGTGCCTTGTTGTGCGGCTGGTGCAAAAGCGAGTCTCTGGCGGTGGACGTCGTGACATCGGTGGTTGTAAAATACCCTCTTGACTTGTCGCACGAATCCGCGTCATCTTAGTGAGCTCTAGGACCCTTGGGCG</Hsp_hseq>
              <Hsp_midline>||||||||||||| |  ||| ||| ||||| |  ||||||||||||||||||||||||||||||||||| ||| ||||||| ||||||| ||||  |||||||||||||| |||||||||||||||||||| || |||||||| |||||||||||||||||||||||||| ||||||||| ||||</Hsp_midline>
            </Hsp>
          </Hit_hsps>
        </Hit>
        <Hit>
          <Hit_num>57</Hit_num>
          <Hit_id>lcl|Angelica_dahurica_JX022905</Hit_id>
          <Hit_def>No definition line found</Hit_def>
          <Hit_accession>Angelica_dahurica_JX022905</Hit_accession>
          <Hit_len>227</Hit_len>
          <Hit_hsps>
            <Hsp>
              <Hsp_num>1</Hsp_num>
              <Hsp_bit-score>202.693</Hsp_bit-score>
              <Hsp_score>102</Hsp_score>
              <Hsp_evalue>3.24603e-53</Hsp_evalue>
              <Hsp_query-from>53</Hsp_query-from>
              <Hsp_query-to>226</Hsp_query-to>
              <Hsp_hit-from>51</Hsp_hit-from>
              <Hsp_hit-to>224</Hsp_hit-to>
              <Hsp_query-frame>1</Hsp_query-frame>
              <Hsp_hit-frame>1</Hsp_hit-frame>
              <Hsp_identity>156</Hsp_identity>
              <Hsp_positive>156</Hsp_positive>
              <Hsp_align-len>174</Hsp_align-len>
              <Hsp_qseq>GGGGCGGAAATTGGCCTCCCGTGCCTTGTTGTGCGGTTGGCGCAAAAGTGAGTCTCCGGCGACGGACGTCGTGACATTGGTGGTTGTAAAATACCCTCATGTCTTGTCGCGCGAATCCGCGTCATCTTAGTGAGCTCAAGGACCCTTAGGCGGCACACACTTTGTGCACTTCGA</Hsp_qseq>
              <Hsp_hseq>GGGGCGGAAATTGGCCTCCCGTACCTTGTCGTGCGGTTGGCGGAAAAATGAGTCTCCGGCGATGGACGTCGCGACATCGGTGGTTGTAAAAGACCCTCTTGTCTTGTCGCGTGAATCCTCGTCATCTTAGAGAGCTCCAGGACCCTTAGGCAGCACGTACTCTGTGCGCTTCGA</Hsp_hseq>
              <Hsp_midline>|||||||||||||||||||||| |||||| |||||||||||| |||| |||||||||||||| |||||||| ||||| ||||||||||||| |||||| |||||||||||| |||||| ||||||||||| |||||| ||||||||||||| ||||  ||| ||||| ||||||</Hsp_midline>
            </Hsp>
          </Hit_hsps>
        </Hit>
        <Hit>
          <Hit_num>58</Hit_num>
          <Hit_id>lcl|Angelica_dahurica_JX022904</Hit_id>
          <Hit_def>No definition line found</Hit_def>
          <Hit_accession>Angelica_dahurica_JX022904</Hit_accession>
          <Hit_len>227</Hit_len>
          <Hit_hsps>
            <Hsp>
              <Hsp_num>1</Hsp_num>
              <Hsp_bit-score>202.693</Hsp_bit-score>
              <Hsp_score>102</Hsp_score>
              <Hsp_evalue>3.24603e-53</Hsp_evalue>
              <Hsp_query-from>53</Hsp_query-from>
              <Hsp_query-to>226</Hsp_query-to>
              <Hsp_hit-from>51</Hsp_hit-from>
              <Hsp_hit-to>224</Hsp_hit-to>
              <Hsp_query-frame>1</Hsp_query-frame>
              <Hsp_hit-frame>1</Hsp_hit-frame>
              <Hsp_identity>156</Hsp_identity>
              <Hsp_positive>156</Hsp_positive>
              <Hsp_align-len>174</Hsp_align-len>
              <Hsp_qseq>GGGGCGGAAATTGGCCTCCCGTGCCTTGTTGTGCGGTTGGCGCAAAAGTGAGTCTCCGGCGACGGACGTCGTGACATTGGTGGTTGTAAAATACCCTCATGTCTTGTCGCGCGAATCCGCGTCATCTTAGTGAGCTCAAGGACCCTTAGGCGGCACACACTTTGTGCACTTCGA</Hsp_qseq>
              <Hsp_hseq>GGGGCGGAAATTGGCCTCCCGTACCTTGTCGTGCGGTTGGCGGAAAAATGAGTCTCCGGCGATGGACGTCGCGACATCGGTGGTTGTAAAAGACCCTCTTGTCTTGTCGCGTGAATCCTCGTCATCTTAGAGAGCTCCAGGACCCTTAGGCAGCACGTACTCTGTGCGCTTCGA</Hsp_hseq>
              <Hsp_midline>|||||||||||||||||||||| |||||| |||||||||||| |||| |||||||||||||| |||||||| ||||| ||||||||||||| |||||| |||||||||||| |||||| ||||||||||| |||||| ||||||||||||| ||||  ||| ||||| ||||||</Hsp_midline>
            </Hsp>
          </Hit_hsps>
        </Hit>
        <Hit>
          <Hit_num>59</Hit_num>
          <Hit_id>lcl|Angelica_dahurica_KX674998</Hit_id>
          <Hit_def>No definition line found</Hit_def>
          <Hit_accession>Angelica_dahurica_KX674998</Hit_accession>
          <Hit_len>227</Hit_len>
          <Hit_hsps>
            <Hsp>
              <Hsp_num>1</Hsp_num>
              <Hsp_bit-score>202.693</Hsp_bit-score>
              <Hsp_score>102</Hsp_score>
              <Hsp_evalue>3.24603e-53</Hsp_evalue>
              <Hsp_query-from>53</Hsp_query-from>
              <Hsp_query-to>226</Hsp_query-to>
              <Hsp_hit-from>51</Hsp_hit-from>
              <Hsp_hit-to>224</Hsp_hit-to>
              <Hsp_query-frame>1</Hsp_query-frame>
              <Hsp_hit-frame>1</Hsp_hit-frame>
              <Hsp_identity>156</Hsp_identity>
              <Hsp_positive>156</Hsp_positive>
              <Hsp_align-len>174</Hsp_align-len>
              <Hsp_qseq>GGGGCGGAAATTGGCCTCCCGTGCCTTGTTGTGCGGTTGGCGCAAAAGTGAGTCTCCGGCGACGGACGTCGTGACATTGGTGGTTGTAAAATACCCTCATGTCTTGTCGCGCGAATCCGCGTCATCTTAGTGAGCTCAAGGACCCTTAGGCGGCACACACTTTGTGCACTTCGA</Hsp_qseq>
              <Hsp_hseq>GGGGCGGAAATTGGCCTCCCGTACCTTGTCGTGCGGTTGGCGGAAAAATGAGTCTCCGGCGATGGACGTCGCGACATCGGTGGTTGTAAAAGACCCTCTTGTCTTGTCGCGTGAATCCTCGTCATCTTAGAGAGCTCCAGGACCCTTAGGCAGCACGTACTCTGTGCGCTTCGA</Hsp_hseq>
              <Hsp_midline>|||||||||||||||||||||| |||||| |||||||||||| |||| |||||||||||||| |||||||| ||||| ||||||||||||| |||||| |||||||||||| |||||| ||||||||||| |||||| ||||||||||||| ||||  ||| ||||| ||||||</Hsp_midline>
            </Hsp>
          </Hit_hsps>
        </Hit>
        <Hit>
          <Hit_num>60</Hit_num>
          <Hit_id>lcl|Angelica_dahurica_KPS0013A02I</Hit_id>
          <Hit_def>No definition line found</Hit_def>
          <Hit_accession>Angelica_dahurica_KPS0013A02I</Hit_accession>
          <Hit_len>227</Hit_len>
          <Hit_hsps>
            <Hsp>
              <Hsp_num>1</Hsp_num>
              <Hsp_bit-score>202.693</Hsp_bit-score>
              <Hsp_score>102</Hsp_score>
              <Hsp_evalue>3.24603e-53</Hsp_evalue>
              <Hsp_query-from>53</Hsp_query-from>
              <Hsp_query-to>226</Hsp_query-to>
              <Hsp_hit-from>51</Hsp_hit-from>
              <Hsp_hit-to>224</Hsp_hit-to>
              <Hsp_query-frame>1</Hsp_query-frame>
              <Hsp_hit-frame>1</Hsp_hit-frame>
              <Hsp_identity>156</Hsp_identity>
              <Hsp_positive>156</Hsp_positive>
              <Hsp_align-len>174</Hsp_align-len>
              <Hsp_qseq>GGGGCGGAAATTGGCCTCCCGTGCCTTGTTGTGCGGTTGGCGCAAAAGTGAGTCTCCGGCGACGGACGTCGTGACATTGGTGGTTGTAAAATACCCTCATGTCTTGTCGCGCGAATCCGCGTCATCTTAGTGAGCTCAAGGACCCTTAGGCGGCACACACTTTGTGCACTTCGA</Hsp_qseq>
              <Hsp_hseq>GGGGCGGAAATTGGCCTCCCGTACCTTGTCGTGCGGTTGGCGGAAAAATGAGTCTCCGGCGATGGACGTCGCGACATCGGTGGTTGTAAAAGACCCTCTTGTCTTGTCGCGTGAATCCTCGTCATCTTAGAGAGCTCCAGGACCCTTAGGCAGCACGTACTCTGTGCGCTTCGA</Hsp_hseq>
              <Hsp_midline>|||||||||||||||||||||| |||||| |||||||||||| |||| |||||||||||||| |||||||| ||||| ||||||||||||| |||||| |||||||||||| |||||| ||||||||||| |||||| ||||||||||||| ||||  ||| ||||| ||||||</Hsp_midline>
            </Hsp>
          </Hit_hsps>
        </Hit>
        <Hit>
          <Hit_num>61</Hit_num>
          <Hit_id>lcl|Angelica_dahurica_EF590755</Hit_id>
          <Hit_def>No definition line found</Hit_def>
          <Hit_accession>Angelica_dahurica_EF590755</Hit_accession>
          <Hit_len>227</Hit_len>
          <Hit_hsps>
            <Hsp>
              <Hsp_num>1</Hsp_num>
              <Hsp_bit-score>202.693</Hsp_bit-score>
              <Hsp_score>102</Hsp_score>
              <Hsp_evalue>3.24603e-53</Hsp_evalue>
              <Hsp_query-from>53</Hsp_query-from>
              <Hsp_query-to>226</Hsp_query-to>
              <Hsp_hit-from>51</Hsp_hit-from>
              <Hsp_hit-to>224</Hsp_hit-to>
              <Hsp_query-frame>1</Hsp_query-frame>
              <Hsp_hit-frame>1</Hsp_hit-frame>
              <Hsp_identity>156</Hsp_identity>
              <Hsp_positive>156</Hsp_positive>
              <Hsp_align-len>174</Hsp_align-len>
              <Hsp_qseq>GGGGCGGAAATTGGCCTCCCGTGCCTTGTTGTGCGGTTGGCGCAAAAGTGAGTCTCCGGCGACGGACGTCGTGACATTGGTGGTTGTAAAATACCCTCATGTCTTGTCGCGCGAATCCGCGTCATCTTAGTGAGCTCAAGGACCCTTAGGCGGCACACACTTTGTGCACTTCGA</Hsp_qseq>
              <Hsp_hseq>GGGGCGGAAATTGGCCTCCCGTACCTTGTCGTGCGGTTGGCGGAAAAATGAGTCTCCGGCGATGGACGTCGCGACATCGGTGGTTGTAAAAGACCCTCTTGTCTTGTCGCGTGAATCCTCGTCATCTTAGAGAGCTCCAGGACCCTTAGGCAGCACGTACTCTGTGCGCTTCGA</Hsp_hseq>
              <Hsp_midline>|||||||||||||||||||||| |||||| |||||||||||| |||| |||||||||||||| |||||||| ||||| ||||||||||||| |||||| |||||||||||| |||||| ||||||||||| |||||| ||||||||||||| ||||  ||| ||||| ||||||</Hsp_midline>
            </Hsp>
          </Hit_hsps>
        </Hit>
        <Hit>
          <Hit_num>62</Hit_num>
          <Hit_id>lcl|Angelica_dahurica_KMS0013A01I</Hit_id>
          <Hit_def>No definition line found</Hit_def>
          <Hit_accession>Angelica_dahurica_KMS0013A01I</Hit_accession>
          <Hit_len>227</Hit_len>
          <Hit_hsps>
            <Hsp>
              <Hsp_num>1</Hsp_num>
              <Hsp_bit-score>202.693</Hsp_bit-score>
              <Hsp_score>102</Hsp_score>
              <Hsp_evalue>3.24603e-53</Hsp_evalue>
              <Hsp_query-from>53</Hsp_query-from>
              <Hsp_query-to>226</Hsp_query-to>
              <Hsp_hit-from>51</Hsp_hit-from>
              <Hsp_hit-to>224</Hsp_hit-to>
              <Hsp_query-frame>1</Hsp_query-frame>
              <Hsp_hit-frame>1</Hsp_hit-frame>
              <Hsp_identity>156</Hsp_identity>
              <Hsp_positive>156</Hsp_positive>
              <Hsp_align-len>174</Hsp_align-len>
              <Hsp_qseq>GGGGCGGAAATTGGCCTCCCGTGCCTTGTTGTGCGGTTGGCGCAAAAGTGAGTCTCCGGCGACGGACGTCGTGACATTGGTGGTTGTAAAATACCCTCATGTCTTGTCGCGCGAATCCGCGTCATCTTAGTGAGCTCAAGGACCCTTAGGCGGCACACACTTTGTGCACTTCGA</Hsp_qseq>
              <Hsp_hseq>GGGGCGGAAATTGGCCTCCCGTACCTTGTCGTGCGGTTGGCGGAAAAATGAGTCTCCGGCGATGGACGTCGCGACATCGGTGGTTGTAAAAGACCCTCTTGTCTTGTCGCGTGAATCCTCGTCATCTTAGAGAGCTCCAGGACCCTTAGGCAGCACGTACTCTGTGCGCTTCGA</Hsp_hseq>
              <Hsp_midline>|||||||||||||||||||||| |||||| |||||||||||| |||| |||||||||||||| |||||||| ||||| ||||||||||||| |||||| |||||||||||| |||||| ||||||||||| |||||| ||||||||||||| ||||  ||| ||||| ||||||</Hsp_midline>
            </Hsp>
          </Hit_hsps>
        </Hit>
        <Hit>
          <Hit_num>63</Hit_num>
          <Hit_id>lcl|Angelica_dahurica_GQ434688</Hit_id>
          <Hit_def>No definition line found</Hit_def>
          <Hit_accession>Angelica_dahurica_GQ434688</Hit_accession>
          <Hit_len>227</Hit_len>
          <Hit_hsps>
            <Hsp>
              <Hsp_num>1</Hsp_num>
              <Hsp_bit-score>202.693</Hsp_bit-score>
              <Hsp_score>102</Hsp_score>
              <Hsp_evalue>3.24603e-53</Hsp_evalue>
              <Hsp_query-from>53</Hsp_query-from>
              <Hsp_query-to>226</Hsp_query-to>
              <Hsp_hit-from>51</Hsp_hit-from>
              <Hsp_hit-to>224</Hsp_hit-to>
              <Hsp_query-frame>1</Hsp_query-frame>
              <Hsp_hit-frame>1</Hsp_hit-frame>
              <Hsp_identity>156</Hsp_identity>
              <Hsp_positive>156</Hsp_positive>
              <Hsp_align-len>174</Hsp_align-len>
              <Hsp_qseq>GGGGCGGAAATTGGCCTCCCGTGCCTTGTTGTGCGGTTGGCGCAAAAGTGAGTCTCCGGCGACGGACGTCGTGACATTGGTGGTTGTAAAATACCCTCATGTCTTGTCGCGCGAATCCGCGTCATCTTAGTGAGCTCAAGGACCCTTAGGCGGCACACACTTTGTGCACTTCGA</Hsp_qseq>
              <Hsp_hseq>GGGGCGGAAATTGGCCTCCCGTACCTTGTCGTGCGGTTGGCGGAAAAATGAGTCTCCGGCGATGGACGTCGCGACATCGGTGGTTGTAAAAGACCCTCTTGTCTTGTCGCGTGAATCCTCGTCATCTTAGAGAGCTCCAGGACCCTTAGGCAGCACGTACTCTGTGCGCTTCGA</Hsp_hseq>
              <Hsp_midline>|||||||||||||||||||||| |||||| |||||||||||| |||| |||||||||||||| |||||||| ||||| ||||||||||||| |||||| |||||||||||| |||||| ||||||||||| |||||| ||||||||||||| ||||  ||| ||||| ||||||</Hsp_midline>
            </Hsp>
          </Hit_hsps>
        </Hit>
        <Hit>
          <Hit_num>64</Hit_num>
          <Hit_id>lcl|Angelica_dahurica_KX674928</Hit_id>
          <Hit_def>No definition line found</Hit_def>
          <Hit_accession>Angelica_dahurica_KX674928</Hit_accession>
          <Hit_len>227</Hit_len>
          <Hit_hsps>
            <Hsp>
              <Hsp_num>1</Hsp_num>
              <Hsp_bit-score>202.693</Hsp_bit-score>
              <Hsp_score>102</Hsp_score>
              <Hsp_evalue>3.24603e-53</Hsp_evalue>
              <Hsp_query-from>53</Hsp_query-from>
              <Hsp_query-to>226</Hsp_query-to>
              <Hsp_hit-from>51</Hsp_hit-from>
              <Hsp_hit-to>224</Hsp_hit-to>
              <Hsp_query-frame>1</Hsp_query-frame>
              <Hsp_hit-frame>1</Hsp_hit-frame>
              <Hsp_identity>156</Hsp_identity>
              <Hsp_positive>156</Hsp_positive>
              <Hsp_align-len>174</Hsp_align-len>
              <Hsp_qseq>GGGGCGGAAATTGGCCTCCCGTGCCTTGTTGTGCGGTTGGCGCAAAAGTGAGTCTCCGGCGACGGACGTCGTGACATTGGTGGTTGTAAAATACCCTCATGTCTTGTCGCGCGAATCCGCGTCATCTTAGTGAGCTCAAGGACCCTTAGGCGGCACACACTTTGTGCACTTCGA</Hsp_qseq>
              <Hsp_hseq>GGGGCGGAAATTGGCCTCCCGTACCTTGTCGTGCGGTTGGCGGAAAAATGAGTCTCCGGCGATGGACGTCGCGACATCGGTGGTTGTAAAAGACCCTCTTGTCTTGTCGCGTGAATCCTCGTCATCTTAGAGAGCTCCAGGACCCTTAGGCAGCACGTACTCTGTGCGCTTCGA</Hsp_hseq>
              <Hsp_midline>|||||||||||||||||||||| |||||| |||||||||||| |||| |||||||||||||| |||||||| ||||| ||||||||||||| |||||| |||||||||||| |||||| ||||||||||| |||||| ||||||||||||| ||||  ||| ||||| ||||||</Hsp_midline>
            </Hsp>
          </Hit_hsps>
        </Hit>
        <Hit>
          <Hit_num>65</Hit_num>
          <Hit_id>lcl|Angelica_pseudoselinum_EU418379</Hit_id>
          <Hit_def>No definition line found</Hit_def>
          <Hit_accession>Angelica_pseudoselinum_EU418379</Hit_accession>
          <Hit_len>224</Hit_len>
          <Hit_hsps>
            <Hsp>
              <Hsp_num>1</Hsp_num>
              <Hsp_bit-score>202.693</Hsp_bit-score>
              <Hsp_score>102</Hsp_score>
              <Hsp_evalue>3.24603e-53</Hsp_evalue>
              <Hsp_query-from>53</Hsp_query-from>
              <Hsp_query-to>226</Hsp_query-to>
              <Hsp_hit-from>51</Hsp_hit-from>
              <Hsp_hit-to>224</Hsp_hit-to>
              <Hsp_query-frame>1</Hsp_query-frame>
              <Hsp_hit-frame>1</Hsp_hit-frame>
              <Hsp_identity>156</Hsp_identity>
              <Hsp_positive>156</Hsp_positive>
              <Hsp_align-len>174</Hsp_align-len>
              <Hsp_qseq>GGGGCGGAAATTGGCCTCCCGTGCCTTGTTGTGCGGTTGGCGCAAAAGTGAGTCTCCGGCGACGGACGTCGTGACATTGGTGGTTGTAAAATACCCTCATGTCTTGTCGCGCGAATCCGCGTCATCTTAGTGAGCTCAAGGACCCTTAGGCGGCACACACTTTGTGCACTTCGA</Hsp_qseq>
              <Hsp_hseq>GGGGCGGAAATTGGCCTCCCGTACCTTGTCGTGCGGTTGGCGGAAAAACGAGTCTCCGGCGATGGACGTCGCGACATCGGTGGTTGTAAAAGACCCTCTTGTCTTGTCGTGCGAATCCTCGTCATCTTAGCGAGCTCCAGGACCCTTAGGCAGCACATACTCTGTGCGCTTCGA</Hsp_hseq>
              <Hsp_midline>|||||||||||||||||||||| |||||| |||||||||||| ||||  ||||||||||||| |||||||| ||||| ||||||||||||| |||||| |||||||||| |||||||| ||||||||||| |||||| ||||||||||||| ||||| ||| ||||| ||||||</Hsp_midline>
            </Hsp>
          </Hit_hsps>
        </Hit>
        <Hit>
          <Hit_num>66</Hit_num>
          <Hit_id>lcl|Angelica_dahurica_JX022940</Hit_id>
          <Hit_def>No definition line found</Hit_def>
          <Hit_accession>Angelica_dahurica_JX022940</Hit_accession>
          <Hit_len>227</Hit_len>
          <Hit_hsps>
            <Hsp>
              <Hsp_num>1</Hsp_num>
              <Hsp_bit-score>202.693</Hsp_bit-score>
              <Hsp_score>102</Hsp_score>
              <Hsp_evalue>3.24603e-53</Hsp_evalue>
              <Hsp_query-from>53</Hsp_query-from>
              <Hsp_query-to>226</Hsp_query-to>
              <Hsp_hit-from>51</Hsp_hit-from>
              <Hsp_hit-to>224</Hsp_hit-to>
              <Hsp_query-frame>1</Hsp_query-frame>
              <Hsp_hit-frame>1</Hsp_hit-frame>
              <Hsp_identity>156</Hsp_identity>
              <Hsp_positive>156</Hsp_positive>
              <Hsp_align-len>174</Hsp_align-len>
              <Hsp_qseq>GGGGCGGAAATTGGCCTCCCGTGCCTTGTTGTGCGGTTGGCGCAAAAGTGAGTCTCCGGCGACGGACGTCGTGACATTGGTGGTTGTAAAATACCCTCATGTCTTGTCGCGCGAATCCGCGTCATCTTAGTGAGCTCAAGGACCCTTAGGCGGCACACACTTTGTGCACTTCGA</Hsp_qseq>
              <Hsp_hseq>GGGGCGGAAATTGGCCTCCCGTACCTTGTCGTGCGGTTGGCGGAAAAATGAGTCTCCGGCGATGGACGTCGCGACATCGGTGGTTGTAAAAGACCCTCTTGTCTTGTCGCGTGAATCCTCGTCATCTTAGAGAGCTCCAGGACCCTTAGGCAGCACGTACTCTGTGCGCTTCGA</Hsp_hseq>
              <Hsp_midline>|||||||||||||||||||||| |||||| |||||||||||| |||| |||||||||||||| |||||||| ||||| ||||||||||||| |||||| |||||||||||| |||||| ||||||||||| |||||| ||||||||||||| ||||  ||| ||||| ||||||</Hsp_midline>
            </Hsp>
          </Hit_hsps>
        </Hit>
        <Hit>
          <Hit_num>67</Hit_num>
          <Hit_id>lcl|Angelica_dahurica_U78476</Hit_id>
          <Hit_def>No definition line found</Hit_def>
          <Hit_accession>Angelica_dahurica_U78476</Hit_accession>
          <Hit_len>221</Hit_len>
          <Hit_hsps>
            <Hsp>
              <Hsp_num>1</Hsp_num>
              <Hsp_bit-score>202.693</Hsp_bit-score>
              <Hsp_score>102</Hsp_score>
              <Hsp_evalue>3.24603e-53</Hsp_evalue>
              <Hsp_query-from>53</Hsp_query-from>
              <Hsp_query-to>226</Hsp_query-to>
              <Hsp_hit-from>48</Hsp_hit-from>
              <Hsp_hit-to>221</Hsp_hit-to>
              <Hsp_query-frame>1</Hsp_query-frame>
              <Hsp_hit-frame>1</Hsp_hit-frame>
              <Hsp_identity>156</Hsp_identity>
              <Hsp_positive>156</Hsp_positive>
              <Hsp_align-len>174</Hsp_align-len>
              <Hsp_qseq>GGGGCGGAAATTGGCCTCCCGTGCCTTGTTGTGCGGTTGGCGCAAAAGTGAGTCTCCGGCGACGGACGTCGTGACATTGGTGGTTGTAAAATACCCTCATGTCTTGTCGCGCGAATCCGCGTCATCTTAGTGAGCTCAAGGACCCTTAGGCGGCACACACTTTGTGCACTTCGA</Hsp_qseq>
              <Hsp_hseq>GGGGCGGAAATTGGCCTCCCGTACCTTGTCGTGCGGTTGGCGGAAAAATGAGTCTCCGGCGATGGACGTCGCGACATCGGTGGTTGTAAAAGACCCTCTTGTCTTGTCGCGTGAATCCTCGTCATCTTAGAGAGCTCCAGGACCCTTAGGCAGCACGTACTCTGTGCGCTTCGA</Hsp_hseq>
              <Hsp_midline>|||||||||||||||||||||| |||||| |||||||||||| |||| |||||||||||||| |||||||| ||||| ||||||||||||| |||||| |||||||||||| |||||| ||||||||||| |||||| ||||||||||||| ||||  ||| ||||| ||||||</Hsp_midline>
            </Hsp>
          </Hit_hsps>
        </Hit>
        <Hit>
          <Hit_num>68</Hit_num>
          <Hit_id>lcl|Angelica_laxifoliata_JX022918</Hit_id>
          <Hit_def>No definition line found</Hit_def>
          <Hit_accession>Angelica_laxifoliata_JX022918</Hit_accession>
          <Hit_len>227</Hit_len>
          <Hit_hsps>
            <Hsp>
              <Hsp_num>1</Hsp_num>
              <Hsp_bit-score>202.693</Hsp_bit-score>
              <Hsp_score>102</Hsp_score>
              <Hsp_evalue>3.24603e-53</Hsp_evalue>
              <Hsp_query-from>53</Hsp_query-from>
              <Hsp_query-to>226</Hsp_query-to>
              <Hsp_hit-from>51</Hsp_hit-from>
              <Hsp_hit-to>224</Hsp_hit-to>
              <Hsp_query-frame>1</Hsp_query-frame>
              <Hsp_hit-frame>1</Hsp_hit-frame>
              <Hsp_identity>156</Hsp_identity>
              <Hsp_positive>156</Hsp_positive>
              <Hsp_align-len>174</Hsp_align-len>
              <Hsp_qseq>GGGGCGGAAATTGGCCTCCCGTGCCTTGTTGTGCGGTTGGCGCAAAAGTGAGTCTCCGGCGACGGACGTCGTGACATTGGTGGTTGTAAAATACCCTCATGTCTTGTCGCGCGAATCCGCGTCATCTTAGTGAGCTCAAGGACCCTTAGGCGGCACACACTTTGTGCACTTCGA</Hsp_qseq>
              <Hsp_hseq>GGGGCGGAAATTGGCCTCCCGTACCTTGTCGTGCGGTTGGCGGAAAAACGAGTCTCCGGCGATGGACGTCGCGACATCGGTGGTTGTAAAAGACCCTTTTGTCTTGTCGCGCGAATCCTCGTCATCTTAGCGAGCTCCAGGACCCTTAGGCAGCACATACTCTGTGCGCTTCGA</Hsp_hseq>
              <Hsp_midline>|||||||||||||||||||||| |||||| |||||||||||| ||||  ||||||||||||| |||||||| ||||| ||||||||||||| |||||  ||||||||||||||||||| ||||||||||| |||||| ||||||||||||| ||||| ||| ||||| ||||||</Hsp_midline>
            </Hsp>
          </Hit_hsps>
        </Hit>
        <Hit>
          <Hit_num>69</Hit_num>
          <Hit_id>lcl|Angelica_laxifoliata_JX022919</Hit_id>
          <Hit_def>No definition line found</Hit_def>
          <Hit_accession>Angelica_laxifoliata_JX022919</Hit_accession>
          <Hit_len>227</Hit_len>
          <Hit_hsps>
            <Hsp>
              <Hsp_num>1</Hsp_num>
              <Hsp_bit-score>202.693</Hsp_bit-score>
              <Hsp_score>102</Hsp_score>
              <Hsp_evalue>3.24603e-53</Hsp_evalue>
              <Hsp_query-from>53</Hsp_query-from>
              <Hsp_query-to>226</Hsp_query-to>
              <Hsp_hit-from>51</Hsp_hit-from>
              <Hsp_hit-to>224</Hsp_hit-to>
              <Hsp_query-frame>1</Hsp_query-frame>
              <Hsp_hit-frame>1</Hsp_hit-frame>
              <Hsp_identity>156</Hsp_identity>
              <Hsp_positive>156</Hsp_positive>
              <Hsp_align-len>174</Hsp_align-len>
              <Hsp_qseq>GGGGCGGAAATTGGCCTCCCGTGCCTTGTTGTGCGGTTGGCGCAAAAGTGAGTCTCCGGCGACGGACGTCGTGACATTGGTGGTTGTAAAATACCCTCATGTCTTGTCGCGCGAATCCGCGTCATCTTAGTGAGCTCAAGGACCCTTAGGCGGCACACACTTTGTGCACTTCGA</Hsp_qseq>
              <Hsp_hseq>GGGGCGGAAATTGGCCTCCCGTACCTTGTCGTGCGGTTGGCGGAAAAACGAGTCTCCGGCGATGGACGTCGCGACATCGGTGGTTGTAAAAGACCCTTTTGTCTTGTCGCGCGAATCCTCGTCATCTTAGCGAGCTCCAGGACCCTTAGGCAGCACATACTCTGTGCGCTTCGA</Hsp_hseq>
              <Hsp_midline>|||||||||||||||||||||| |||||| |||||||||||| ||||  ||||||||||||| |||||||| ||||| ||||||||||||| |||||  ||||||||||||||||||| ||||||||||| |||||| ||||||||||||| ||||| ||| ||||| ||||||</Hsp_midline>
            </Hsp>
          </Hit_hsps>
        </Hit>
        <Hit>
          <Hit_num>70</Hit_num>
          <Hit_id>lcl|Angelica_biserrata_JX022900</Hit_id>
          <Hit_def>No definition line found</Hit_def>
          <Hit_accession>Angelica_biserrata_JX022900</Hit_accession>
          <Hit_len>228</Hit_len>
          <Hit_hsps>
            <Hsp>
              <Hsp_num>1</Hsp_num>
              <Hsp_bit-score>196.746</Hsp_bit-score>
              <Hsp_score>99</Hsp_score>
              <Hsp_evalue>2.00261e-51</Hsp_evalue>
              <Hsp_query-from>53</Hsp_query-from>
              <Hsp_query-to>226</Hsp_query-to>
              <Hsp_hit-from>51</Hsp_hit-from>
              <Hsp_hit-to>225</Hsp_hit-to>
              <Hsp_query-frame>1</Hsp_query-frame>
              <Hsp_hit-frame>1</Hsp_hit-frame>
              <Hsp_identity>157</Hsp_identity>
              <Hsp_positive>157</Hsp_positive>
              <Hsp_gaps>1</Hsp_gaps>
              <Hsp_align-len>175</Hsp_align-len>
              <Hsp_qseq>GGGGCGGAAATTGGCCTCCCGTGCCTTGTTGTGCGGTTGGCGCAAAAGTGAGTCTCCGGCGACGGACGTCGTGACATTGGTGGTTGT-AAAATACCCTCATGTCTTGTCGCGCGAATCCGCGTCATCTTAGTGAGCTCAAGGACCCTTAGGCGGCACACACTTTGTGCACTTCGA</Hsp_qseq>
              <Hsp_hseq>GGGGCGGAAATTGGCCTCCCGTACCTTGTCGTGCGGTTGGCGGAAAAACGAGTCTCCGGCGATGGACGTCGCGACATCGGTGGTTGTAAAAAGACCCTCTTGTCTTGTCGCGCGAATCCTCGTCATCTTAGCGAGCTCCAGGACCCTTAGGTAGCACATACTTTGTGCGCTTCGA</Hsp_hseq>
              <Hsp_midline>|||||||||||||||||||||| |||||| |||||||||||| ||||  ||||||||||||| |||||||| ||||| ||||||||| |||| |||||| ||||||||||||||||||| ||||||||||| |||||| ||||||||||||  ||||| ||||||||| ||||||</Hsp_midline>
            </Hsp>
          </Hit_hsps>
        </Hit>
        <Hit>
          <Hit_num>71</Hit_num>
          <Hit_id>lcl|Angelica_dahurica_JX022903</Hit_id>
          <Hit_def>No definition line found</Hit_def>
          <Hit_accession>Angelica_dahurica_JX022903</Hit_accession>
          <Hit_len>227</Hit_len>
          <Hit_hsps>
            <Hsp>
              <Hsp_num>1</Hsp_num>
              <Hsp_bit-score>194.764</Hsp_bit-score>
              <Hsp_score>98</Hsp_score>
              <Hsp_evalue>7.91307e-51</Hsp_evalue>
              <Hsp_query-from>53</Hsp_query-from>
              <Hsp_query-to>226</Hsp_query-to>
              <Hsp_hit-from>51</Hsp_hit-from>
              <Hsp_hit-to>224</Hsp_hit-to>
              <Hsp_query-frame>1</Hsp_query-frame>
              <Hsp_hit-frame>1</Hsp_hit-frame>
              <Hsp_identity>155</Hsp_identity>
              <Hsp_positive>155</Hsp_positive>
              <Hsp_align-len>174</Hsp_align-len>
              <Hsp_qseq>GGGGCGGAAATTGGCCTCCCGTGCCTTGTTGTGCGGTTGGCGCAAAAGTGAGTCTCCGGCGACGGACGTCGTGACATTGGTGGTTGTAAAATACCCTCATGTCTTGTCGCGCGAATCCGCGTCATCTTAGTGAGCTCAAGGACCCTTAGGCGGCACACACTTTGTGCACTTCGA</Hsp_qseq>
              <Hsp_hseq>GGGGCGGAAATTGGCCTCCCGTACCTTGTCGTGCGGTTGGCGGAAAAATGAGTCTCCGGCGATGGACGTCGCGACATCGGTGGTTGTAAAAGACCCTCTTGTCTTGTCGCGTGAATCCTTGTCATCTTAGAGAGCTCCAGGACCCTTAGGCAGCACGTACTCTGTGCGCTTCGA</Hsp_hseq>
              <Hsp_midline>|||||||||||||||||||||| |||||| |||||||||||| |||| |||||||||||||| |||||||| ||||| ||||||||||||| |||||| |||||||||||| ||||||  |||||||||| |||||| ||||||||||||| ||||  ||| ||||| ||||||</Hsp_midline>
            </Hsp>
          </Hit_hsps>
        </Hit>
        <Hit>
          <Hit_num>72</Hit_num>
          <Hit_id>lcl|Angelica_dahurica_JX022902</Hit_id>
          <Hit_def>No definition line found</Hit_def>
          <Hit_accession>Angelica_dahurica_JX022902</Hit_accession>
          <Hit_len>227</Hit_len>
          <Hit_hsps>
            <Hsp>
              <Hsp_num>1</Hsp_num>
              <Hsp_bit-score>194.764</Hsp_bit-score>
              <Hsp_score>98</Hsp_score>
              <Hsp_evalue>7.91307e-51</Hsp_evalue>
              <Hsp_query-from>53</Hsp_query-from>
              <Hsp_query-to>226</Hsp_query-to>
              <Hsp_hit-from>51</Hsp_hit-from>
              <Hsp_hit-to>224</Hsp_hit-to>
              <Hsp_query-frame>1</Hsp_query-frame>
              <Hsp_hit-frame>1</Hsp_hit-frame>
              <Hsp_identity>155</Hsp_identity>
              <Hsp_positive>155</Hsp_positive>
              <Hsp_align-len>174</Hsp_align-len>
              <Hsp_qseq>GGGGCGGAAATTGGCCTCCCGTGCCTTGTTGTGCGGTTGGCGCAAAAGTGAGTCTCCGGCGACGGACGTCGTGACATTGGTGGTTGTAAAATACCCTCATGTCTTGTCGCGCGAATCCGCGTCATCTTAGTGAGCTCAAGGACCCTTAGGCGGCACACACTTTGTGCACTTCGA</Hsp_qseq>
              <Hsp_hseq>GGGGCGGAAATTGGCCTCCCGTACCTTGTCGTGCGGTTGGCGGAAAAATGAGTCTCCGGCGATGGACGTCGCGACATCGGTGGTTGTAAAAGACCCTCTTGTCTTGTCGCGTGAATCCTTGTCATCTTAGAGAGCTCCAGGACCCTTAGGCAGCACGTACTCTGTGCGCTTCGA</Hsp_hseq>
              <Hsp_midline>|||||||||||||||||||||| |||||| |||||||||||| |||| |||||||||||||| |||||||| ||||| ||||||||||||| |||||| |||||||||||| ||||||  |||||||||| |||||| ||||||||||||| ||||  ||| ||||| ||||||</Hsp_midline>
            </Hsp>
          </Hit_hsps>
        </Hit>
        <Hit>
          <Hit_num>73</Hit_num>
          <Hit_id>lcl|Angelica_dahurica_var._formosana_KPS0014A02I</Hit_id>
          <Hit_def>No definition line found</Hit_def>
          <Hit_accession>Angelica_dahurica_var._formosana_KPS0014A02I</Hit_accession>
          <Hit_len>227</Hit_len>
          <Hit_hsps>
            <Hsp>
              <Hsp_num>1</Hsp_num>
              <Hsp_bit-score>194.764</Hsp_bit-score>
              <Hsp_score>98</Hsp_score>
              <Hsp_evalue>7.91307e-51</Hsp_evalue>
              <Hsp_query-from>53</Hsp_query-from>
              <Hsp_query-to>226</Hsp_query-to>
              <Hsp_hit-from>51</Hsp_hit-from>
              <Hsp_hit-to>224</Hsp_hit-to>
              <Hsp_query-frame>1</Hsp_query-frame>
              <Hsp_hit-frame>1</Hsp_hit-frame>
              <Hsp_identity>155</Hsp_identity>
              <Hsp_positive>155</Hsp_positive>
              <Hsp_align-len>174</Hsp_align-len>
              <Hsp_qseq>GGGGCGGAAATTGGCCTCCCGTGCCTTGTTGTGCGGTTGGCGCAAAAGTGAGTCTCCGGCGACGGACGTCGTGACATTGGTGGTTGTAAAATACCCTCATGTCTTGTCGCGCGAATCCGCGTCATCTTAGTGAGCTCAAGGACCCTTAGGCGGCACACACTTTGTGCACTTCGA</Hsp_qseq>
              <Hsp_hseq>GGGGCGGAAATTGGCCTCCCGTACCTTGTCGTGCGGTTGGCGGAAAAATGAGTCTCCGGCGATGGACGTCGCGACATCGGTGGTTGTAAAAGACCCTCTTGTCTTGTCGCGTGAATCCTTGTCATCTTAGAGAGCTCCAGGACCCTTAGGCAGCACGTACTCTGTGCGCTTCGA</Hsp_hseq>
              <Hsp_midline>|||||||||||||||||||||| |||||| |||||||||||| |||| |||||||||||||| |||||||| ||||| ||||||||||||| |||||| |||||||||||| ||||||  |||||||||| |||||| ||||||||||||| ||||  ||| ||||| ||||||</Hsp_midline>
            </Hsp>
          </Hit_hsps>
        </Hit>
        <Hit>
          <Hit_num>74</Hit_num>
          <Hit_id>lcl|Angelica_dahurica_KX674999</Hit_id>
          <Hit_def>No definition line found</Hit_def>
          <Hit_accession>Angelica_dahurica_KX674999</Hit_accession>
          <Hit_len>227</Hit_len>
          <Hit_hsps>
            <Hsp>
              <Hsp_num>1</Hsp_num>
              <Hsp_bit-score>194.764</Hsp_bit-score>
              <Hsp_score>98</Hsp_score>
              <Hsp_evalue>7.91307e-51</Hsp_evalue>
              <Hsp_query-from>53</Hsp_query-from>
              <Hsp_query-to>226</Hsp_query-to>
              <Hsp_hit-from>51</Hsp_hit-from>
              <Hsp_hit-to>224</Hsp_hit-to>
              <Hsp_query-frame>1</Hsp_query-frame>
              <Hsp_hit-frame>1</Hsp_hit-frame>
              <Hsp_identity>155</Hsp_identity>
              <Hsp_positive>155</Hsp_positive>
              <Hsp_align-len>174</Hsp_align-len>
              <Hsp_qseq>GGGGCGGAAATTGGCCTCCCGTGCCTTGTTGTGCGGTTGGCGCAAAAGTGAGTCTCCGGCGACGGACGTCGTGACATTGGTGGTTGTAAAATACCCTCATGTCTTGTCGCGCGAATCCGCGTCATCTTAGTGAGCTCAAGGACCCTTAGGCGGCACACACTTTGTGCACTTCGA</Hsp_qseq>
              <Hsp_hseq>GGGGCGGAAATTGGCCTCCCGTACCTTGTCGTGCGGTTGGCGGAAAAATGAGTCTCCGGCGATGGACGTCGCGACATCGGTGGTTGTAAAAGACCCTCTTGTCTTGTCGCGTGAATCCTTGTCATCTTAGAGAGCTCCAGGACCCTTAGGCAGCACGTACTCTGTGCGCTTCGA</Hsp_hseq>
              <Hsp_midline>|||||||||||||||||||||| |||||| |||||||||||| |||| |||||||||||||| |||||||| ||||| ||||||||||||| |||||| |||||||||||| ||||||  |||||||||| |||||| ||||||||||||| ||||  ||| ||||| ||||||</Hsp_midline>
            </Hsp>
          </Hit_hsps>
        </Hit>
        <Hit>
          <Hit_num>75</Hit_num>
          <Hit_id>lcl|Angelica_dahurica_JX022909</Hit_id>
          <Hit_def>No definition line found</Hit_def>
          <Hit_accession>Angelica_dahurica_JX022909</Hit_accession>
          <Hit_len>227</Hit_len>
          <Hit_hsps>
            <Hsp>
              <Hsp_num>1</Hsp_num>
              <Hsp_bit-score>194.764</Hsp_bit-score>
              <Hsp_score>98</Hsp_score>
              <Hsp_evalue>7.91307e-51</Hsp_evalue>
              <Hsp_query-from>53</Hsp_query-from>
              <Hsp_query-to>226</Hsp_query-to>
              <Hsp_hit-from>51</Hsp_hit-from>
              <Hsp_hit-to>224</Hsp_hit-to>
              <Hsp_query-frame>1</Hsp_query-frame>
              <Hsp_hit-frame>1</Hsp_hit-frame>
              <Hsp_identity>155</Hsp_identity>
              <Hsp_positive>155</Hsp_positive>
              <Hsp_align-len>174</Hsp_align-len>
              <Hsp_qseq>GGGGCGGAAATTGGCCTCCCGTGCCTTGTTGTGCGGTTGGCGCAAAAGTGAGTCTCCGGCGACGGACGTCGTGACATTGGTGGTTGTAAAATACCCTCATGTCTTGTCGCGCGAATCCGCGTCATCTTAGTGAGCTCAAGGACCCTTAGGCGGCACACACTTTGTGCACTTCGA</Hsp_qseq>
              <Hsp_hseq>GGGGCGGAAATTGGCCTCCCGTACCTTGTCGTGCGGTTGGCGGAAAAATGAGTCTCCGGCGATGGACGTCGCGACATCGGTGGTTGTAAAAGACCCTCTTGTCTTGTCGCGTGAATCCTTGTCATCTTAGAGAGCTCCAGGACCCTTAGGCAGCACGTACTCTGTGCGCTTCGA</Hsp_hseq>
              <Hsp_midline>|||||||||||||||||||||| |||||| |||||||||||| |||| |||||||||||||| |||||||| ||||| ||||||||||||| |||||| |||||||||||| ||||||  |||||||||| |||||| ||||||||||||| ||||  ||| ||||| ||||||</Hsp_midline>
            </Hsp>
          </Hit_hsps>
        </Hit>
        <Hit>
          <Hit_num>76</Hit_num>
          <Hit_id>lcl|Angelica_dahurica_JX022908</Hit_id>
          <Hit_def>No definition line found</Hit_def>
          <Hit_accession>Angelica_dahurica_JX022908</Hit_accession>
          <Hit_len>227</Hit_len>
          <Hit_hsps>
            <Hsp>
              <Hsp_num>1</Hsp_num>
              <Hsp_bit-score>194.764</Hsp_bit-score>
              <Hsp_score>98</Hsp_score>
              <Hsp_evalue>7.91307e-51</Hsp_evalue>
              <Hsp_query-from>53</Hsp_query-from>
              <Hsp_query-to>226</Hsp_query-to>
              <Hsp_hit-from>51</Hsp_hit-from>
              <Hsp_hit-to>224</Hsp_hit-to>
              <Hsp_query-frame>1</Hsp_query-frame>
              <Hsp_hit-frame>1</Hsp_hit-frame>
              <Hsp_identity>155</Hsp_identity>
              <Hsp_positive>155</Hsp_positive>
              <Hsp_align-len>174</Hsp_align-len>
              <Hsp_qseq>GGGGCGGAAATTGGCCTCCCGTGCCTTGTTGTGCGGTTGGCGCAAAAGTGAGTCTCCGGCGACGGACGTCGTGACATTGGTGGTTGTAAAATACCCTCATGTCTTGTCGCGCGAATCCGCGTCATCTTAGTGAGCTCAAGGACCCTTAGGCGGCACACACTTTGTGCACTTCGA</Hsp_qseq>
              <Hsp_hseq>GGGGCGGAAATTGGCCTCCCGTACCTTGTCGTGCGGTTGGCGGAAAAATGAGTCTCCGGCGATGGACGTCGCGACATCGGTGGTTGTAAAAGACCCTCTTGTCTTGTCGCGTGAATCCTTGTCATCTTAGAGAGCTCCAGGACCCTTAGGCAGCACGTACTCTGTGCGCTTCGA</Hsp_hseq>
              <Hsp_midline>|||||||||||||||||||||| |||||| |||||||||||| |||| |||||||||||||| |||||||| ||||| ||||||||||||| |||||| |||||||||||| ||||||  |||||||||| |||||| ||||||||||||| ||||  ||| ||||| ||||||</Hsp_midline>
            </Hsp>
          </Hit_hsps>
        </Hit>
        <Hit>
          <Hit_num>77</Hit_num>
          <Hit_id>lcl|Angelica_dahurica_JX022907</Hit_id>
          <Hit_def>No definition line found</Hit_def>
          <Hit_accession>Angelica_dahurica_JX022907</Hit_accession>
          <Hit_len>227</Hit_len>
          <Hit_hsps>
            <Hsp>
              <Hsp_num>1</Hsp_num>
              <Hsp_bit-score>194.764</Hsp_bit-score>
              <Hsp_score>98</Hsp_score>
              <Hsp_evalue>7.91307e-51</Hsp_evalue>
              <Hsp_query-from>53</Hsp_query-from>
              <Hsp_query-to>226</Hsp_query-to>
              <Hsp_hit-from>51</Hsp_hit-from>
              <Hsp_hit-to>224</Hsp_hit-to>
              <Hsp_query-frame>1</Hsp_query-frame>
              <Hsp_hit-frame>1</Hsp_hit-frame>
              <Hsp_identity>155</Hsp_identity>
              <Hsp_positive>155</Hsp_positive>
              <Hsp_align-len>174</Hsp_align-len>
              <Hsp_qseq>GGGGCGGAAATTGGCCTCCCGTGCCTTGTTGTGCGGTTGGCGCAAAAGTGAGTCTCCGGCGACGGACGTCGTGACATTGGTGGTTGTAAAATACCCTCATGTCTTGTCGCGCGAATCCGCGTCATCTTAGTGAGCTCAAGGACCCTTAGGCGGCACACACTTTGTGCACTTCGA</Hsp_qseq>
              <Hsp_hseq>GGGGCGGAAATTGGCCTCCCGTACCTTGTCGTGCGGTTGGCGGAAAAATGAGTCTCCGGCGATGGACGTCGCGACATCGGTGGTTGTAAAAGACCCTCTTGTCTTGTCGCGTGAATCCTTGTCATCTTAGAGAGCTCCAGGACCCTTAGGCAGCACGTACTCTGTGCGCTTCGA</Hsp_hseq>
              <Hsp_midline>|||||||||||||||||||||| |||||| |||||||||||| |||| |||||||||||||| |||||||| ||||| ||||||||||||| |||||| |||||||||||| ||||||  |||||||||| |||||| ||||||||||||| ||||  ||| ||||| ||||||</Hsp_midline>
            </Hsp>
          </Hit_hsps>
        </Hit>
        <Hit>
          <Hit_num>78</Hit_num>
          <Hit_id>lcl|Angelica_dahurica_KMS0013A02I</Hit_id>
          <Hit_def>No definition line found</Hit_def>
          <Hit_accession>Angelica_dahurica_KMS0013A02I</Hit_accession>
          <Hit_len>227</Hit_len>
          <Hit_hsps>
            <Hsp>
              <Hsp_num>1</Hsp_num>
              <Hsp_bit-score>194.764</Hsp_bit-score>
              <Hsp_score>98</Hsp_score>
              <Hsp_evalue>7.91307e-51</Hsp_evalue>
              <Hsp_query-from>53</Hsp_query-from>
              <Hsp_query-to>226</Hsp_query-to>
              <Hsp_hit-from>51</Hsp_hit-from>
              <Hsp_hit-to>224</Hsp_hit-to>
              <Hsp_query-frame>1</Hsp_query-frame>
              <Hsp_hit-frame>1</Hsp_hit-frame>
              <Hsp_identity>155</Hsp_identity>
              <Hsp_positive>155</Hsp_positive>
              <Hsp_align-len>174</Hsp_align-len>
              <Hsp_qseq>GGGGCGGAAATTGGCCTCCCGTGCCTTGTTGTGCGGTTGGCGCAAAAGTGAGTCTCCGGCGACGGACGTCGTGACATTGGTGGTTGTAAAATACCCTCATGTCTTGTCGCGCGAATCCGCGTCATCTTAGTGAGCTCAAGGACCCTTAGGCGGCACACACTTTGTGCACTTCGA</Hsp_qseq>
              <Hsp_hseq>GGGGCGGAAATTGGCCTCCCGTACCTTGTCGTGCGGTTGGCGGAAAAATGAGTCTCCGGCGATGGACGTCGCGACATCGGTGGTTGTAAAAGACCCTCTTGTCTTGTCGCGTGAATCCTTGTCATCTTAGAGAGCTCCAGGACCCTTAGGCAGCACGTACTCTGTGCGCTTCGA</Hsp_hseq>
              <Hsp_midline>|||||||||||||||||||||| |||||| |||||||||||| |||| |||||||||||||| |||||||| ||||| ||||||||||||| |||||| |||||||||||| ||||||  |||||||||| |||||| ||||||||||||| ||||  ||| ||||| ||||||</Hsp_midline>
            </Hsp>
          </Hit_hsps>
        </Hit>
        <Hit>
          <Hit_num>79</Hit_num>
          <Hit_id>lcl|Angelica_dahurica_var._formosana_KMS0014A01I</Hit_id>
          <Hit_def>No definition line found</Hit_def>
          <Hit_accession>Angelica_dahurica_var._formosana_KMS0014A01I</Hit_accession>
          <Hit_len>227</Hit_len>
          <Hit_hsps>
            <Hsp>
              <Hsp_num>1</Hsp_num>
              <Hsp_bit-score>194.764</Hsp_bit-score>
              <Hsp_score>98</Hsp_score>
              <Hsp_evalue>7.91307e-51</Hsp_evalue>
              <Hsp_query-from>53</Hsp_query-from>
              <Hsp_query-to>226</Hsp_query-to>
              <Hsp_hit-from>51</Hsp_hit-from>
              <Hsp_hit-to>224</Hsp_hit-to>
              <Hsp_query-frame>1</Hsp_query-frame>
              <Hsp_hit-frame>1</Hsp_hit-frame>
              <Hsp_identity>155</Hsp_identity>
              <Hsp_positive>155</Hsp_positive>
              <Hsp_align-len>174</Hsp_align-len>
              <Hsp_qseq>GGGGCGGAAATTGGCCTCCCGTGCCTTGTTGTGCGGTTGGCGCAAAAGTGAGTCTCCGGCGACGGACGTCGTGACATTGGTGGTTGTAAAATACCCTCATGTCTTGTCGCGCGAATCCGCGTCATCTTAGTGAGCTCAAGGACCCTTAGGCGGCACACACTTTGTGCACTTCGA</Hsp_qseq>
              <Hsp_hseq>GGGGCGGAAATTGGCCTCCCGTACCTTGTCGTGCGGTTGGCGGAAAAATGAGTCTCCGGCGATGGACGTCGCGACATCGGTGGTTGTAAAAGACCCTCTTGTCTTGTCGCGTGAATCCTTGTCATCTTAGAGAGCTCCAGGACCCTTAGGCAGCACGTACTCTGTGCGCTTCGA</Hsp_hseq>
              <Hsp_midline>|||||||||||||||||||||| |||||| |||||||||||| |||| |||||||||||||| |||||||| ||||| ||||||||||||| |||||| |||||||||||| ||||||  |||||||||| |||||| ||||||||||||| ||||  ||| ||||| ||||||</Hsp_midline>
            </Hsp>
          </Hit_hsps>
        </Hit>
        <Hit>
          <Hit_num>80</Hit_num>
          <Hit_id>lcl|Angelica_dahurica_var._formosana_KMS0014A03I</Hit_id>
          <Hit_def>No definition line found</Hit_def>
          <Hit_accession>Angelica_dahurica_var._formosana_KMS0014A03I</Hit_accession>
          <Hit_len>227</Hit_len>
          <Hit_hsps>
            <Hsp>
              <Hsp_num>1</Hsp_num>
              <Hsp_bit-score>194.764</Hsp_bit-score>
              <Hsp_score>98</Hsp_score>
              <Hsp_evalue>7.91307e-51</Hsp_evalue>
              <Hsp_query-from>53</Hsp_query-from>
              <Hsp_query-to>226</Hsp_query-to>
              <Hsp_hit-from>51</Hsp_hit-from>
              <Hsp_hit-to>224</Hsp_hit-to>
              <Hsp_query-frame>1</Hsp_query-frame>
              <Hsp_hit-frame>1</Hsp_hit-frame>
              <Hsp_identity>155</Hsp_identity>
              <Hsp_positive>155</Hsp_positive>
              <Hsp_align-len>174</Hsp_align-len>
              <Hsp_qseq>GGGGCGGAAATTGGCCTCCCGTGCCTTGTTGTGCGGTTGGCGCAAAAGTGAGTCTCCGGCGACGGACGTCGTGACATTGGTGGTTGTAAAATACCCTCATGTCTTGTCGCGCGAATCCGCGTCATCTTAGTGAGCTCAAGGACCCTTAGGCGGCACACACTTTGTGCACTTCGA</Hsp_qseq>
              <Hsp_hseq>GGGGCGGAAATTGGCCTCCCGTACCTTGTCGTGCGGTTGGCGGAAAAATGAGTCTCCGGCGATGGACGTCGCGACATCGGTGGTTGTAAAAGACCCTCTTGTCTTGTCGCGTGAATCCTTGTCATCTTAGAGAGCTCCAGGACCCTTAGGCAGCACGTACTCTGTGCGCTTCGA</Hsp_hseq>
              <Hsp_midline>|||||||||||||||||||||| |||||| |||||||||||| |||| |||||||||||||| |||||||| ||||| ||||||||||||| |||||| |||||||||||| ||||||  |||||||||| |||||| ||||||||||||| ||||  ||| ||||| ||||||</Hsp_midline>
            </Hsp>
          </Hit_hsps>
        </Hit>
        <Hit>
          <Hit_num>81</Hit_num>
          <Hit_id>lcl|Angelica_dahurica_var._formosana_KPS0014A01I</Hit_id>
          <Hit_def>No definition line found</Hit_def>
          <Hit_accession>Angelica_dahurica_var._formosana_KPS0014A01I</Hit_accession>
          <Hit_len>227</Hit_len>
          <Hit_hsps>
            <Hsp>
              <Hsp_num>1</Hsp_num>
              <Hsp_bit-score>194.764</Hsp_bit-score>
              <Hsp_score>98</Hsp_score>
              <Hsp_evalue>7.91307e-51</Hsp_evalue>
              <Hsp_query-from>53</Hsp_query-from>
              <Hsp_query-to>226</Hsp_query-to>
              <Hsp_hit-from>51</Hsp_hit-from>
              <Hsp_hit-to>224</Hsp_hit-to>
              <Hsp_query-frame>1</Hsp_query-frame>
              <Hsp_hit-frame>1</Hsp_hit-frame>
              <Hsp_identity>155</Hsp_identity>
              <Hsp_positive>155</Hsp_positive>
              <Hsp_align-len>174</Hsp_align-len>
              <Hsp_qseq>GGGGCGGAAATTGGCCTCCCGTGCCTTGTTGTGCGGTTGGCGCAAAAGTGAGTCTCCGGCGACGGACGTCGTGACATTGGTGGTTGTAAAATACCCTCATGTCTTGTCGCGCGAATCCGCGTCATCTTAGTGAGCTCAAGGACCCTTAGGCGGCACACACTTTGTGCACTTCGA</Hsp_qseq>
              <Hsp_hseq>GGGGCGGAAATTGGCCTCCCGTACCTTGTCGTGCGGTTGGCGGAAAAATGAGTCTCCGGCGATGGACGTCGCGACATCGGTGGTTGTAAAAGACCCTCTTGTCTTGTCGCGTGAATCCTTGTCATCTTAGAGAGCTCCAGGACCCTTAGGCAGCACGTACTCTGTGCGCTTCGA</Hsp_hseq>
              <Hsp_midline>|||||||||||||||||||||| |||||| |||||||||||| |||| |||||||||||||| |||||||| ||||| ||||||||||||| |||||| |||||||||||| ||||||  |||||||||| |||||| ||||||||||||| ||||  ||| ||||| ||||||</Hsp_midline>
            </Hsp>
          </Hit_hsps>
        </Hit>
        <Hit>
          <Hit_num>82</Hit_num>
          <Hit_id>lcl|Angelica_dahurica_var._formosana_KPS0014A03I</Hit_id>
          <Hit_def>No definition line found</Hit_def>
          <Hit_accession>Angelica_dahurica_var._formosana_KPS0014A03I</Hit_accession>
          <Hit_len>227</Hit_len>
          <Hit_hsps>
            <Hsp>
              <Hsp_num>1</Hsp_num>
              <Hsp_bit-score>194.764</Hsp_bit-score>
              <Hsp_score>98</Hsp_score>
              <Hsp_evalue>7.91307e-51</Hsp_evalue>
              <Hsp_query-from>53</Hsp_query-from>
              <Hsp_query-to>226</Hsp_query-to>
              <Hsp_hit-from>51</Hsp_hit-from>
              <Hsp_hit-to>224</Hsp_hit-to>
              <Hsp_query-frame>1</Hsp_query-frame>
              <Hsp_hit-frame>1</Hsp_hit-frame>
              <Hsp_identity>155</Hsp_identity>
              <Hsp_positive>155</Hsp_positive>
              <Hsp_align-len>174</Hsp_align-len>
              <Hsp_qseq>GGGGCGGAAATTGGCCTCCCGTGCCTTGTTGTGCGGTTGGCGCAAAAGTGAGTCTCCGGCGACGGACGTCGTGACATTGGTGGTTGTAAAATACCCTCATGTCTTGTCGCGCGAATCCGCGTCATCTTAGTGAGCTCAAGGACCCTTAGGCGGCACACACTTTGTGCACTTCGA</Hsp_qseq>
              <Hsp_hseq>GGGGCGGAAATTGGCCTCCCGTACCTTGTCGTGCGGTTGGCGGAAAAATGAGTCTCCGGCGATGGACGTCGCGACATCGGTGGTTGTAAAAGACCCTCTTGTCTTGTCGCGTGAATCCTTGTCATCTTAGAGAGCTCCAGGACCCTTAGGCAGCACGTACTCTGTGCGCTTCGA</Hsp_hseq>
              <Hsp_midline>|||||||||||||||||||||| |||||| |||||||||||| |||| |||||||||||||| |||||||| ||||| ||||||||||||| |||||| |||||||||||| ||||||  |||||||||| |||||| ||||||||||||| ||||  ||| ||||| ||||||</Hsp_midline>
            </Hsp>
          </Hit_hsps>
        </Hit>
        <Hit>
          <Hit_num>83</Hit_num>
          <Hit_id>lcl|Angelica_dahurica_EU418374</Hit_id>
          <Hit_def>No definition line found</Hit_def>
          <Hit_accession>Angelica_dahurica_EU418374</Hit_accession>
          <Hit_len>224</Hit_len>
          <Hit_hsps>
            <Hsp>
              <Hsp_num>1</Hsp_num>
              <Hsp_bit-score>194.764</Hsp_bit-score>
              <Hsp_score>98</Hsp_score>
              <Hsp_evalue>7.91307e-51</Hsp_evalue>
              <Hsp_query-from>53</Hsp_query-from>
              <Hsp_query-to>226</Hsp_query-to>
              <Hsp_hit-from>51</Hsp_hit-from>
              <Hsp_hit-to>224</Hsp_hit-to>
              <Hsp_query-frame>1</Hsp_query-frame>
              <Hsp_hit-frame>1</Hsp_hit-frame>
              <Hsp_identity>155</Hsp_identity>
              <Hsp_positive>155</Hsp_positive>
              <Hsp_align-len>174</Hsp_align-len>
              <Hsp_qseq>GGGGCGGAAATTGGCCTCCCGTGCCTTGTTGTGCGGTTGGCGCAAAAGTGAGTCTCCGGCGACGGACGTCGTGACATTGGTGGTTGTAAAATACCCTCATGTCTTGTCGCGCGAATCCGCGTCATCTTAGTGAGCTCAAGGACCCTTAGGCGGCACACACTTTGTGCACTTCGA</Hsp_qseq>
              <Hsp_hseq>GGGGCGGAAATTGGCCTCCCGTACCTTGTCGTGCGGTTGGCGGAAAAATGAGTCTCCGGCGATGGACGTCGCGACATCGGTGGTTGTAAAAGACCCTCTTGTCTTGTCGCGTGAATCCTTGTCATCTTAGAGAGCTCCAGGACCCTTAGGCAGCACGTACTCTGTGCGCTTCGA</Hsp_hseq>
              <Hsp_midline>|||||||||||||||||||||| |||||| |||||||||||| |||| |||||||||||||| |||||||| ||||| ||||||||||||| |||||| |||||||||||| ||||||  |||||||||| |||||| ||||||||||||| ||||  ||| ||||| ||||||</Hsp_midline>
            </Hsp>
          </Hit_hsps>
        </Hit>
        <Hit>
          <Hit_num>84</Hit_num>
          <Hit_id>lcl|Angelica_dahurica_KPS0013A01I</Hit_id>
          <Hit_def>No definition line found</Hit_def>
          <Hit_accession>Angelica_dahurica_KPS0013A01I</Hit_accession>
          <Hit_len>227</Hit_len>
          <Hit_hsps>
            <Hsp>
              <Hsp_num>1</Hsp_num>
              <Hsp_bit-score>194.764</Hsp_bit-score>
              <Hsp_score>98</Hsp_score>
              <Hsp_evalue>7.91307e-51</Hsp_evalue>
              <Hsp_query-from>53</Hsp_query-from>
              <Hsp_query-to>226</Hsp_query-to>
              <Hsp_hit-from>51</Hsp_hit-from>
              <Hsp_hit-to>224</Hsp_hit-to>
              <Hsp_query-frame>1</Hsp_query-frame>
              <Hsp_hit-frame>1</Hsp_hit-frame>
              <Hsp_identity>155</Hsp_identity>
              <Hsp_positive>155</Hsp_positive>
              <Hsp_align-len>174</Hsp_align-len>
              <Hsp_qseq>GGGGCGGAAATTGGCCTCCCGTGCCTTGTTGTGCGGTTGGCGCAAAAGTGAGTCTCCGGCGACGGACGTCGTGACATTGGTGGTTGTAAAATACCCTCATGTCTTGTCGCGCGAATCCGCGTCATCTTAGTGAGCTCAAGGACCCTTAGGCGGCACACACTTTGTGCACTTCGA</Hsp_qseq>
              <Hsp_hseq>GGGGCGGAAATTGGCCTCCCGTACCTTGTCGTGCGGTTGGCGGAAAAATGAGTCTCCGGCGATGGACGTCGCGACATCGGTGGTTGTAAAAGACCCTCTTGTCTTGTCGCGTGAATCCTTGTCATCTTAGAGAGCTCCAGGACCCTTAGGCAGCACGTACTCTGTGCGCTTCGA</Hsp_hseq>
              <Hsp_midline>|||||||||||||||||||||| |||||| |||||||||||| |||| |||||||||||||| |||||||| ||||| ||||||||||||| |||||| |||||||||||| ||||||  |||||||||| |||||| ||||||||||||| ||||  ||| ||||| ||||||</Hsp_midline>
            </Hsp>
          </Hit_hsps>
        </Hit>
        <Hit>
          <Hit_num>85</Hit_num>
          <Hit_id>lcl|Angelica_dahurica_KMS0013A03I</Hit_id>
          <Hit_def>No definition line found</Hit_def>
          <Hit_accession>Angelica_dahurica_KMS0013A03I</Hit_accession>
          <Hit_len>227</Hit_len>
          <Hit_hsps>
            <Hsp>
              <Hsp_num>1</Hsp_num>
              <Hsp_bit-score>194.764</Hsp_bit-score>
              <Hsp_score>98</Hsp_score>
              <Hsp_evalue>7.91307e-51</Hsp_evalue>
              <Hsp_query-from>53</Hsp_query-from>
              <Hsp_query-to>226</Hsp_query-to>
              <Hsp_hit-from>51</Hsp_hit-from>
              <Hsp_hit-to>224</Hsp_hit-to>
              <Hsp_query-frame>1</Hsp_query-frame>
              <Hsp_hit-frame>1</Hsp_hit-frame>
              <Hsp_identity>155</Hsp_identity>
              <Hsp_positive>155</Hsp_positive>
              <Hsp_align-len>174</Hsp_align-len>
              <Hsp_qseq>GGGGCGGAAATTGGCCTCCCGTGCCTTGTTGTGCGGTTGGCGCAAAAGTGAGTCTCCGGCGACGGACGTCGTGACATTGGTGGTTGTAAAATACCCTCATGTCTTGTCGCGCGAATCCGCGTCATCTTAGTGAGCTCAAGGACCCTTAGGCGGCACACACTTTGTGCACTTCGA</Hsp_qseq>
              <Hsp_hseq>GGGGCGGAAATTGGCCTCCCGTACCTTGTCGTGCGGTTGGCGGAAAAATGAGTCTCCGGCGATGGACGTCGCGACATCGGTGGTTGTAAAAGACCCTCTTGTCTTGTCGCGTGAATCCTTGTCATCTTAGAGAGCTCCAGGACCCTTAGGCAGCACGTACTCTGTGCGCTTCGA</Hsp_hseq>
              <Hsp_midline>|||||||||||||||||||||| |||||| |||||||||||| |||| |||||||||||||| |||||||| ||||| ||||||||||||| |||||| |||||||||||| ||||||  |||||||||| |||||| ||||||||||||| ||||  ||| ||||| ||||||</Hsp_midline>
            </Hsp>
          </Hit_hsps>
        </Hit>
        <Hit>
          <Hit_num>86</Hit_num>
          <Hit_id>lcl|Angelica_dahurica_var._formosana_KMS0014A02I</Hit_id>
          <Hit_def>No definition line found</Hit_def>
          <Hit_accession>Angelica_dahurica_var._formosana_KMS0014A02I</Hit_accession>
          <Hit_len>227</Hit_len>
          <Hit_hsps>
            <Hsp>
              <Hsp_num>1</Hsp_num>
              <Hsp_bit-score>194.764</Hsp_bit-score>
              <Hsp_score>98</Hsp_score>
              <Hsp_evalue>7.91307e-51</Hsp_evalue>
              <Hsp_query-from>53</Hsp_query-from>
              <Hsp_query-to>226</Hsp_query-to>
              <Hsp_hit-from>51</Hsp_hit-from>
              <Hsp_hit-to>224</Hsp_hit-to>
              <Hsp_query-frame>1</Hsp_query-frame>
              <Hsp_hit-frame>1</Hsp_hit-frame>
              <Hsp_identity>155</Hsp_identity>
              <Hsp_positive>155</Hsp_positive>
              <Hsp_align-len>174</Hsp_align-len>
              <Hsp_qseq>GGGGCGGAAATTGGCCTCCCGTGCCTTGTTGTGCGGTTGGCGCAAAAGTGAGTCTCCGGCGACGGACGTCGTGACATTGGTGGTTGTAAAATACCCTCATGTCTTGTCGCGCGAATCCGCGTCATCTTAGTGAGCTCAAGGACCCTTAGGCGGCACACACTTTGTGCACTTCGA</Hsp_qseq>
              <Hsp_hseq>GGGGCGGAAATTGGCCTCCCGTACCTTGTCGTGCGGTTGGCGGAAAAATGAGTCTCCGGCGATGGACGTCGCGACATCGGTGGTTGTAAAAGACCCTCTTGTCTTGTCGCGTGAATCCTTGTCATCTTAGAGAGCTCCAGGACCCTTAGGCAGCACGTACTCTGTGCGCTTCGA</Hsp_hseq>
              <Hsp_midline>|||||||||||||||||||||| |||||| |||||||||||| |||| |||||||||||||| |||||||| ||||| ||||||||||||| |||||| |||||||||||| ||||||  |||||||||| |||||| ||||||||||||| ||||  ||| ||||| ||||||</Hsp_midline>
            </Hsp>
          </Hit_hsps>
        </Hit>
        <Hit>
          <Hit_num>87</Hit_num>
          <Hit_id>lcl|Angelica_dahurica_GQ434689</Hit_id>
          <Hit_def>No definition line found</Hit_def>
          <Hit_accession>Angelica_dahurica_GQ434689</Hit_accession>
          <Hit_len>227</Hit_len>
          <Hit_hsps>
            <Hsp>
              <Hsp_num>1</Hsp_num>
              <Hsp_bit-score>194.764</Hsp_bit-score>
              <Hsp_score>98</Hsp_score>
              <Hsp_evalue>7.91307e-51</Hsp_evalue>
              <Hsp_query-from>53</Hsp_query-from>
              <Hsp_query-to>226</Hsp_query-to>
              <Hsp_hit-from>51</Hsp_hit-from>
              <Hsp_hit-to>224</Hsp_hit-to>
              <Hsp_query-frame>1</Hsp_query-frame>
              <Hsp_hit-frame>1</Hsp_hit-frame>
              <Hsp_identity>155</Hsp_identity>
              <Hsp_positive>155</Hsp_positive>
              <Hsp_align-len>174</Hsp_align-len>
              <Hsp_qseq>GGGGCGGAAATTGGCCTCCCGTGCCTTGTTGTGCGGTTGGCGCAAAAGTGAGTCTCCGGCGACGGACGTCGTGACATTGGTGGTTGTAAAATACCCTCATGTCTTGTCGCGCGAATCCGCGTCATCTTAGTGAGCTCAAGGACCCTTAGGCGGCACACACTTTGTGCACTTCGA</Hsp_qseq>
              <Hsp_hseq>GGGGCGGAAATTGGCCTCCCGTACCTTGTCGTGCGGTTGGCGGAAAAATGAGTCTCCGGCGATGGACGTCGCGACATCGGTGGTTGTAAAAGACCCTCTTGTCTTGTCGCGTGAATCCTTGTCATCTTAGAGAGCTCCAGGACCCTTAGGCAGCACGTACTCTGTGCGCTTCGA</Hsp_hseq>
              <Hsp_midline>|||||||||||||||||||||| |||||| |||||||||||| |||| |||||||||||||| |||||||| ||||| ||||||||||||| |||||| |||||||||||| ||||||  |||||||||| |||||| ||||||||||||| ||||  ||| ||||| ||||||</Hsp_midline>
            </Hsp>
          </Hit_hsps>
        </Hit>
        <Hit>
          <Hit_num>88</Hit_num>
          <Hit_id>lcl|Saposhnikovia_divaricata_KMS0195A02I</Hit_id>
          <Hit_def>No definition line found</Hit_def>
          <Hit_accession>Saposhnikovia_divaricata_KMS0195A02I</Hit_accession>
          <Hit_len>229</Hit_len>
          <Hit_hsps>
            <Hsp>
              <Hsp_num>1</Hsp_num>
              <Hsp_bit-score>190.799</Hsp_bit-score>
              <Hsp_score>96</Hsp_score>
              <Hsp_evalue>1.2355e-49</Hsp_evalue>
              <Hsp_query-from>51</Hsp_query-from>
              <Hsp_query-to>226</Hsp_query-to>
              <Hsp_hit-from>51</Hsp_hit-from>
              <Hsp_hit-to>226</Hsp_hit-to>
              <Hsp_query-frame>1</Hsp_query-frame>
              <Hsp_hit-frame>1</Hsp_hit-frame>
              <Hsp_identity>156</Hsp_identity>
              <Hsp_positive>156</Hsp_positive>
              <Hsp_align-len>176</Hsp_align-len>
              <Hsp_qseq>TGGGGGCGGAAATTGGCCTCCCGTGCCTTGTTGTGCGGTTGGCGCAAAAGTGAGTCTCCGGCGACGGACGTCGTGACATTGGTGGTTGTAAAATACCCTCATGTCTTGTCGCGCGAATCCGCGTCATCTTAGTGAGCTCAAGGACCCTTAGGCGGCACACACTTTGTGCACTTCGA</Hsp_qseq>
              <Hsp_hseq>TGGGGGCGGAAACTAGCCTCCCGTACCTTGTCGTGCGGTTGGCGGAAAAACGAGTCTCCGGCGACGGATGTCGCGACATCGGTGGTTGTAAAAGACCCTCTTCTCTTGTCGCGCGAATCCTCGTCATCTTAGAGAGATCCAGGACCCTTAGGCAGCACACACTCTGTGCGCTTCGA</Hsp_hseq>
              <Hsp_midline>|||||||||||| | ||||||||| |||||| |||||||||||| ||||  ||||||||||||||||| |||| ||||| ||||||||||||| |||||| | ||||||||||||||||| ||||||||||| ||| || ||||||||||||| ||||||||| ||||| ||||||</Hsp_midline>
            </Hsp>
          </Hit_hsps>
        </Hit>
        <Hit>
          <Hit_num>89</Hit_num>
          <Hit_id>lcl|Saposhnikovia_divaricata_KMS0195A01I</Hit_id>
          <Hit_def>No definition line found</Hit_def>
          <Hit_accession>Saposhnikovia_divaricata_KMS0195A01I</Hit_accession>
          <Hit_len>229</Hit_len>
          <Hit_hsps>
            <Hsp>
              <Hsp_num>1</Hsp_num>
              <Hsp_bit-score>190.799</Hsp_bit-score>
              <Hsp_score>96</Hsp_score>
              <Hsp_evalue>1.2355e-49</Hsp_evalue>
              <Hsp_query-from>51</Hsp_query-from>
              <Hsp_query-to>226</Hsp_query-to>
              <Hsp_hit-from>51</Hsp_hit-from>
              <Hsp_hit-to>226</Hsp_hit-to>
              <Hsp_query-frame>1</Hsp_query-frame>
              <Hsp_hit-frame>1</Hsp_hit-frame>
              <Hsp_identity>156</Hsp_identity>
              <Hsp_positive>156</Hsp_positive>
              <Hsp_align-len>176</Hsp_align-len>
              <Hsp_qseq>TGGGGGCGGAAATTGGCCTCCCGTGCCTTGTTGTGCGGTTGGCGCAAAAGTGAGTCTCCGGCGACGGACGTCGTGACATTGGTGGTTGTAAAATACCCTCATGTCTTGTCGCGCGAATCCGCGTCATCTTAGTGAGCTCAAGGACCCTTAGGCGGCACACACTTTGTGCACTTCGA</Hsp_qseq>
              <Hsp_hseq>TGGGGGCGGAAACTAGCCTCCCGTACCTTGTCGTGCGGTTGGCGGAAAAACGAGTCTCCGGCGACGGATGTCGCGACATCGGTGGTTGTAAAAGACCCTCTTCTCTTGTCGCGCGAATCCTCGTCATCTTAGAGAGATCCAGGACCCTTAGGCAGCACACACTCTGTGCGCTTCGA</Hsp_hseq>
              <Hsp_midline>|||||||||||| | ||||||||| |||||| |||||||||||| ||||  ||||||||||||||||| |||| ||||| ||||||||||||| |||||| | ||||||||||||||||| ||||||||||| ||| || ||||||||||||| ||||||||| ||||| ||||||</Hsp_midline>
            </Hsp>
          </Hit_hsps>
        </Hit>
        <Hit>
          <Hit_num>90</Hit_num>
          <Hit_id>lcl|Saposhnikovia_divaricata_KMS0195A03I</Hit_id>
          <Hit_def>No definition line found</Hit_def>
          <Hit_accession>Saposhnikovia_divaricata_KMS0195A03I</Hit_accession>
          <Hit_len>229</Hit_len>
          <Hit_hsps>
            <Hsp>
              <Hsp_num>1</Hsp_num>
              <Hsp_bit-score>190.799</Hsp_bit-score>
              <Hsp_score>96</Hsp_score>
              <Hsp_evalue>1.2355e-49</Hsp_evalue>
              <Hsp_query-from>51</Hsp_query-from>
              <Hsp_query-to>226</Hsp_query-to>
              <Hsp_hit-from>51</Hsp_hit-from>
              <Hsp_hit-to>226</Hsp_hit-to>
              <Hsp_query-frame>1</Hsp_query-frame>
              <Hsp_hit-frame>1</Hsp_hit-frame>
              <Hsp_identity>156</Hsp_identity>
              <Hsp_positive>156</Hsp_positive>
              <Hsp_align-len>176</Hsp_align-len>
              <Hsp_qseq>TGGGGGCGGAAATTGGCCTCCCGTGCCTTGTTGTGCGGTTGGCGCAAAAGTGAGTCTCCGGCGACGGACGTCGTGACATTGGTGGTTGTAAAATACCCTCATGTCTTGTCGCGCGAATCCGCGTCATCTTAGTGAGCTCAAGGACCCTTAGGCGGCACACACTTTGTGCACTTCGA</Hsp_qseq>
              <Hsp_hseq>TGGGGGCGGAAACTAGCCTCCCGTACCTTGTCGTGCGGTTGGCGGAAAAACGAGTCTCCGGCGACGGATGTCGCGACATCGGTGGTTGTAAAAGACCCTCTTCTCTTGTCGCGCGAATCCTCGTCATCTTAGAGAGATCCAGGACCCTTAGGCAGCACACACTCTGTGCGCTTCGA</Hsp_hseq>
              <Hsp_midline>|||||||||||| | ||||||||| |||||| |||||||||||| ||||  ||||||||||||||||| |||| ||||| ||||||||||||| |||||| | ||||||||||||||||| ||||||||||| ||| || ||||||||||||| ||||||||| ||||| ||||||</Hsp_midline>
            </Hsp>
          </Hit_hsps>
        </Hit>
        <Hit>
          <Hit_num>91</Hit_num>
          <Hit_id>lcl|Saposhnikovia_divaricata_KMS0195A05I</Hit_id>
          <Hit_def>No definition line found</Hit_def>
          <Hit_accession>Saposhnikovia_divaricata_KMS0195A05I</Hit_accession>
          <Hit_len>229</Hit_len>
          <Hit_hsps>
            <Hsp>
              <Hsp_num>1</Hsp_num>
              <Hsp_bit-score>190.799</Hsp_bit-score>
              <Hsp_score>96</Hsp_score>
              <Hsp_evalue>1.2355e-49</Hsp_evalue>
              <Hsp_query-from>51</Hsp_query-from>
              <Hsp_query-to>226</Hsp_query-to>
              <Hsp_hit-from>51</Hsp_hit-from>
              <Hsp_hit-to>226</Hsp_hit-to>
              <Hsp_query-frame>1</Hsp_query-frame>
              <Hsp_hit-frame>1</Hsp_hit-frame>
              <Hsp_identity>156</Hsp_identity>
              <Hsp_positive>156</Hsp_positive>
              <Hsp_align-len>176</Hsp_align-len>
              <Hsp_qseq>TGGGGGCGGAAATTGGCCTCCCGTGCCTTGTTGTGCGGTTGGCGCAAAAGTGAGTCTCCGGCGACGGACGTCGTGACATTGGTGGTTGTAAAATACCCTCATGTCTTGTCGCGCGAATCCGCGTCATCTTAGTGAGCTCAAGGACCCTTAGGCGGCACACACTTTGTGCACTTCGA</Hsp_qseq>
              <Hsp_hseq>TGGGGGCGGAAACTAGCCTCCCGTACCTTGTCGTGCGGTTGGCGGAAAAACGAGTCTCCGGCGACGGATGTCGCGACATCGGTGGTTGTAAAAGACCCTCTTCTCTTGTCGCGCGAATCCTCGTCATCTTAGAGAGATCCAGGACCCTTAGGCAGCACACACTCTGTGCGCTTCGA</Hsp_hseq>
              <Hsp_midline>|||||||||||| | ||||||||| |||||| |||||||||||| ||||  ||||||||||||||||| |||| ||||| ||||||||||||| |||||| | ||||||||||||||||| ||||||||||| ||| || ||||||||||||| ||||||||| ||||| ||||||</Hsp_midline>
            </Hsp>
          </Hit_hsps>
        </Hit>
        <Hit>
          <Hit_num>92</Hit_num>
          <Hit_id>lcl|Saposhnikovia_divaricata_KMS0195A06I</Hit_id>
          <Hit_def>No definition line found</Hit_def>
          <Hit_accession>Saposhnikovia_divaricata_KMS0195A06I</Hit_accession>
          <Hit_len>229</Hit_len>
          <Hit_hsps>
            <Hsp>
              <Hsp_num>1</Hsp_num>
              <Hsp_bit-score>190.799</Hsp_bit-score>
              <Hsp_score>96</Hsp_score>
              <Hsp_evalue>1.2355e-49</Hsp_evalue>
              <Hsp_query-from>51</Hsp_query-from>
              <Hsp_query-to>226</Hsp_query-to>
              <Hsp_hit-from>51</Hsp_hit-from>
              <Hsp_hit-to>226</Hsp_hit-to>
              <Hsp_query-frame>1</Hsp_query-frame>
              <Hsp_hit-frame>1</Hsp_hit-frame>
              <Hsp_identity>156</Hsp_identity>
              <Hsp_positive>156</Hsp_positive>
              <Hsp_align-len>176</Hsp_align-len>
              <Hsp_qseq>TGGGGGCGGAAATTGGCCTCCCGTGCCTTGTTGTGCGGTTGGCGCAAAAGTGAGTCTCCGGCGACGGACGTCGTGACATTGGTGGTTGTAAAATACCCTCATGTCTTGTCGCGCGAATCCGCGTCATCTTAGTGAGCTCAAGGACCCTTAGGCGGCACACACTTTGTGCACTTCGA</Hsp_qseq>
              <Hsp_hseq>TGGGGGCGGAAACTAGCCTCCCGTACCTTGTCGTGCGGTTGGCGGAAAAACGAGTCTCCGGCGACGGATGTCGCGACATCGGTGGTTGTAAAAGACCCTCTTCTCTTGTCGCGCGAATCCTCGTCATCTTAGAGAGATCCAGGACCCTTAGGCAGCACACACTCTGTGCGCTTCGA</Hsp_hseq>
              <Hsp_midline>|||||||||||| | ||||||||| |||||| |||||||||||| ||||  ||||||||||||||||| |||| ||||| ||||||||||||| |||||| | ||||||||||||||||| ||||||||||| ||| || ||||||||||||| ||||||||| ||||| ||||||</Hsp_midline>
            </Hsp>
          </Hit_hsps>
        </Hit>
        <Hit>
          <Hit_num>93</Hit_num>
          <Hit_id>lcl|Angelica_biserrata_JX022899</Hit_id>
          <Hit_def>No definition line found</Hit_def>
          <Hit_accession>Angelica_biserrata_JX022899</Hit_accession>
          <Hit_len>228</Hit_len>
          <Hit_hsps>
            <Hsp>
              <Hsp_num>1</Hsp_num>
              <Hsp_bit-score>188.817</Hsp_bit-score>
              <Hsp_score>95</Hsp_score>
              <Hsp_evalue>4.8819e-49</Hsp_evalue>
              <Hsp_query-from>53</Hsp_query-from>
              <Hsp_query-to>226</Hsp_query-to>
              <Hsp_hit-from>51</Hsp_hit-from>
              <Hsp_hit-to>225</Hsp_hit-to>
              <Hsp_query-frame>1</Hsp_query-frame>
              <Hsp_hit-frame>1</Hsp_hit-frame>
              <Hsp_identity>156</Hsp_identity>
              <Hsp_positive>156</Hsp_positive>
              <Hsp_gaps>1</Hsp_gaps>
              <Hsp_align-len>175</Hsp_align-len>
              <Hsp_qseq>GGGGCGGAAATTGGCCTCCCGTGCCTTGTTGTGCGGTTGGCGCAAAAGTGAGTCTCCGGCGACGGACGTCGTGACATTGGTGGTTGT-AAAATACCCTCATGTCTTGTCGCGCGAATCCGCGTCATCTTAGTGAGCTCAAGGACCCTTAGGCGGCACACACTTTGTGCACTTCGA</Hsp_qseq>
              <Hsp_hseq>GGGGCGGAAATTGGCCTCCCGTACCTTGTCGTGCGGTTGGCGGAAAAACGAGTCTCCGGCGATGGACGTCGCGACATCGGTGGTTGTAAAAAGACCCTCTTGTCTTGTCGCGCGAATCCTCGTCATCTTAGCGAGCTCCAGGACCCTTAGGTAGCACATACTCTGTGCGCTTCGA</Hsp_hseq>
              <Hsp_midline>|||||||||||||||||||||| |||||| |||||||||||| ||||  ||||||||||||| |||||||| ||||| ||||||||| |||| |||||| ||||||||||||||||||| ||||||||||| |||||| ||||||||||||  ||||| ||| ||||| ||||||</Hsp_midline>
            </Hsp>
          </Hit_hsps>
        </Hit>
        <Hit>
          <Hit_num>94</Hit_num>
          <Hit_id>lcl|Angelica_decursiva_U78471</Hit_id>
          <Hit_def>No definition line found</Hit_def>
          <Hit_accession>Angelica_decursiva_U78471</Hit_accession>
          <Hit_len>221</Hit_len>
          <Hit_hsps>
            <Hsp>
              <Hsp_num>1</Hsp_num>
              <Hsp_bit-score>186.834</Hsp_bit-score>
              <Hsp_score>94</Hsp_score>
              <Hsp_evalue>1.92902e-48</Hsp_evalue>
              <Hsp_query-from>53</Hsp_query-from>
              <Hsp_query-to>226</Hsp_query-to>
              <Hsp_hit-from>48</Hsp_hit-from>
              <Hsp_hit-to>221</Hsp_hit-to>
              <Hsp_query-frame>1</Hsp_query-frame>
              <Hsp_hit-frame>1</Hsp_hit-frame>
              <Hsp_identity>154</Hsp_identity>
              <Hsp_positive>154</Hsp_positive>
              <Hsp_align-len>174</Hsp_align-len>
              <Hsp_qseq>GGGGCGGAAATTGGCCTCCCGTGCCTTGTTGTGCGGTTGGCGCAAAAGTGAGTCTCCGGCGACGGACGTCGTGACATTGGTGGTTGTAAAATACCCTCATGTCTTGTCGCGCGAATCCGCGTCATCTTAGTGAGCTCAAGGACCCTTAGGCGGCACACACTTTGTGCACTTCGA</Hsp_qseq>
              <Hsp_hseq>GGGGCGCAAATTGGCCTCCCGTACCTTGTCGTGCGGTTGGCGGAAAAACGAGTCTCCGGCGACGGATGTCGCGACATCGGTGGTTGTGAAAGACCCTCTTGTCTTGTCGCGCGAGTCCTCGTCATCTTAGCGAGCTCCAGGACCCATAGGCAGCACACACTCTGTGCGCTTCGA</Hsp_hseq>
              <Hsp_midline>|||||| ||||||||||||||| |||||| |||||||||||| ||||  ||||||||||||||||| |||| ||||| ||||||||| ||| |||||| ||||||||||||||| ||| ||||||||||| |||||| ||||||| ||||| ||||||||| ||||| ||||||</Hsp_midline>
            </Hsp>
          </Hit_hsps>
        </Hit>
        <Hit>
          <Hit_num>95</Hit_num>
          <Hit_id>lcl|Glehnia_littoralis_KMS0114A03I</Hit_id>
          <Hit_def>No definition line found</Hit_def>
          <Hit_accession>Glehnia_littoralis_KMS0114A03I</Hit_accession>
          <Hit_len>227</Hit_len>
          <Hit_hsps>
            <Hsp>
              <Hsp_num>1</Hsp_num>
              <Hsp_bit-score>186.834</Hsp_bit-score>
              <Hsp_score>94</Hsp_score>
              <Hsp_evalue>1.92902e-48</Hsp_evalue>
              <Hsp_query-from>53</Hsp_query-from>
              <Hsp_query-to>226</Hsp_query-to>
              <Hsp_hit-from>51</Hsp_hit-from>
              <Hsp_hit-to>224</Hsp_hit-to>
              <Hsp_query-frame>1</Hsp_query-frame>
              <Hsp_hit-frame>1</Hsp_hit-frame>
              <Hsp_identity>154</Hsp_identity>
              <Hsp_positive>154</Hsp_positive>
              <Hsp_align-len>174</Hsp_align-len>
              <Hsp_qseq>GGGGCGGAAATTGGCCTCCCGTGCCTTGTTGTGCGGTTGGCGCAAAAGTGAGTCTCCGGCGACGGACGTCGTGACATTGGTGGTTGTAAAATACCCTCATGTCTTGTCGCGCGAATCCGCGTCATCTTAGTGAGCTCAAGGACCCTTAGGCGGCACACACTTTGTGCACTTCGA</Hsp_qseq>
              <Hsp_hseq>GGGGCGGAAACTGGCCTCCCGTACCTTGTCTTGCGGTTGGCGGAAAAACGAGTCTCCGGCGACGGATGTCGCGGCATCGGTGGTTGTAAAAGACCCTCTTGTCTTGTCGCGCGAATCCTCGTCATCCTAGCGAGCTCCAGGACCCTTAGGCAGCACACACTCTGTGCGCTTCGA</Hsp_hseq>
              <Hsp_midline>|||||||||| ||||||||||| ||||||  ||||||||||| ||||  ||||||||||||||||| |||| | ||| ||||||||||||| |||||| ||||||||||||||||||| ||||||| ||| |||||| ||||||||||||| ||||||||| ||||| ||||||</Hsp_midline>
            </Hsp>
          </Hit_hsps>
        </Hit>
        <Hit>
          <Hit_num>96</Hit_num>
          <Hit_id>lcl|Saposhnikovia_divaricata_KMS0195A04I</Hit_id>
          <Hit_def>No definition line found</Hit_def>
          <Hit_accession>Saposhnikovia_divaricata_KMS0195A04I</Hit_accession>
          <Hit_len>229</Hit_len>
          <Hit_hsps>
            <Hsp>
              <Hsp_num>1</Hsp_num>
              <Hsp_bit-score>186.834</Hsp_bit-score>
              <Hsp_score>94</Hsp_score>
              <Hsp_evalue>1.92902e-48</Hsp_evalue>
              <Hsp_query-from>51</Hsp_query-from>
              <Hsp_query-to>226</Hsp_query-to>
              <Hsp_hit-from>51</Hsp_hit-from>
              <Hsp_hit-to>226</Hsp_hit-to>
              <Hsp_query-frame>1</Hsp_query-frame>
              <Hsp_hit-frame>1</Hsp_hit-frame>
              <Hsp_identity>155</Hsp_identity>
              <Hsp_positive>155</Hsp_positive>
              <Hsp_align-len>176</Hsp_align-len>
              <Hsp_qseq>TGGGGGCGGAAATTGGCCTCCCGTGCCTTGTTGTGCGGTTGGCGCAAAAGTGAGTCTCCGGCGACGGACGTCGTGACATTGGTGGTTGTAAAATACCCTCATGTCTTGTCGCGCGAATCCGCGTCATCTTAGTGAGCTCAAGGACCCTTAGGCGGCACACACTTTGTGCACTTCGA</Hsp_qseq>
              <Hsp_hseq>TGGGGGCGGAAACTAGCCTCCCGTACCTTGTCGTGCGGTTGGCGGAAAAACGAGTCTCCGGCGACGGATGTCGCGACATCGGTGGTTGTAAAAGACCCTCTTCTCTTGTCGCGCGAATCMTCGTCATCTTAGAGAGATCCAGGACCCTTAGGCAGCACACACTCTGTGCGCTTCGA</Hsp_hseq>
              <Hsp_midline>|||||||||||| | ||||||||| |||||| |||||||||||| ||||  ||||||||||||||||| |||| ||||| ||||||||||||| |||||| | ||||||||||||||||  ||||||||||| ||| || ||||||||||||| ||||||||| ||||| ||||||</Hsp_midline>
            </Hsp>
          </Hit_hsps>
        </Hit>
        <Hit>
          <Hit_num>97</Hit_num>
          <Hit_id>lcl|Angelica_decursiva_KX674921</Hit_id>
          <Hit_def>No definition line found</Hit_def>
          <Hit_accession>Angelica_decursiva_KX674921</Hit_accession>
          <Hit_len>227</Hit_len>
          <Hit_hsps>
            <Hsp>
              <Hsp_num>1</Hsp_num>
              <Hsp_bit-score>186.834</Hsp_bit-score>
              <Hsp_score>94</Hsp_score>
              <Hsp_evalue>1.92902e-48</Hsp_evalue>
              <Hsp_query-from>53</Hsp_query-from>
              <Hsp_query-to>226</Hsp_query-to>
              <Hsp_hit-from>51</Hsp_hit-from>
              <Hsp_hit-to>224</Hsp_hit-to>
              <Hsp_query-frame>1</Hsp_query-frame>
              <Hsp_hit-frame>1</Hsp_hit-frame>
              <Hsp_identity>154</Hsp_identity>
              <Hsp_positive>154</Hsp_positive>
              <Hsp_align-len>174</Hsp_align-len>
              <Hsp_qseq>GGGGCGGAAATTGGCCTCCCGTGCCTTGTTGTGCGGTTGGCGCAAAAGTGAGTCTCCGGCGACGGACGTCGTGACATTGGTGGTTGTAAAATACCCTCATGTCTTGTCGCGCGAATCCGCGTCATCTTAGTGAGCTCAAGGACCCTTAGGCGGCACACACTTTGTGCACTTCGA</Hsp_qseq>
              <Hsp_hseq>GGGGCGCAAATTGGCCTCCCGTACCTTGTCGTGCGGTTGGCGGAAAAACGAGTCTCCGGCGACGGATGTCGCGACATCGGTGGTTGTGAAAGACCCTCTTGTCTTGTCGCGCGAGTCCTCGTCATCTTAGCGAGCTCCAGGACCCATAGGCAGCACACACTCTGTGCGCTTCGA</Hsp_hseq>
              <Hsp_midline>|||||| ||||||||||||||| |||||| |||||||||||| ||||  ||||||||||||||||| |||| ||||| ||||||||| ||| |||||| ||||||||||||||| ||| ||||||||||| |||||| ||||||| ||||| ||||||||| ||||| ||||||</Hsp_midline>
            </Hsp>
          </Hit_hsps>
        </Hit>
        <Hit>
          <Hit_num>98</Hit_num>
          <Hit_id>lcl|Angelica_decursiva_KX674922</Hit_id>
          <Hit_def>No definition line found</Hit_def>
          <Hit_accession>Angelica_decursiva_KX674922</Hit_accession>
          <Hit_len>227</Hit_len>
          <Hit_hsps>
            <Hsp>
              <Hsp_num>1</Hsp_num>
              <Hsp_bit-score>186.834</Hsp_bit-score>
              <Hsp_score>94</Hsp_score>
              <Hsp_evalue>1.92902e-48</Hsp_evalue>
              <Hsp_query-from>53</Hsp_query-from>
              <Hsp_query-to>226</Hsp_query-to>
              <Hsp_hit-from>51</Hsp_hit-from>
              <Hsp_hit-to>224</Hsp_hit-to>
              <Hsp_query-frame>1</Hsp_query-frame>
              <Hsp_hit-frame>1</Hsp_hit-frame>
              <Hsp_identity>154</Hsp_identity>
              <Hsp_positive>154</Hsp_positive>
              <Hsp_align-len>174</Hsp_align-len>
              <Hsp_qseq>GGGGCGGAAATTGGCCTCCCGTGCCTTGTTGTGCGGTTGGCGCAAAAGTGAGTCTCCGGCGACGGACGTCGTGACATTGGTGGTTGTAAAATACCCTCATGTCTTGTCGCGCGAATCCGCGTCATCTTAGTGAGCTCAAGGACCCTTAGGCGGCACACACTTTGTGCACTTCGA</Hsp_qseq>
              <Hsp_hseq>GGGGCGCAAATTGGCCTCCCGTACCTTGTCGTGCGGTTGGCGGAAAAACGAGTCTCCGGCGACGGATGTCGCGACATCGGTGGTTGTGAAAGACCCTCTTGTCTTGTCGCGCGAGTCCTCGTCATCTTAGCGAGCTCCAGGACCCATAGGCAGCACACACTCTGTGCGCTTCGA</Hsp_hseq>
              <Hsp_midline>|||||| ||||||||||||||| |||||| |||||||||||| ||||  ||||||||||||||||| |||| ||||| ||||||||| ||| |||||| ||||||||||||||| ||| ||||||||||| |||||| ||||||| ||||| ||||||||| ||||| ||||||</Hsp_midline>
            </Hsp>
          </Hit_hsps>
        </Hit>
        <Hit>
          <Hit_num>99</Hit_num>
          <Hit_id>lcl|Glehnia_littoralis_KMS0114A01I</Hit_id>
          <Hit_def>No definition line found</Hit_def>
          <Hit_accession>Glehnia_littoralis_KMS0114A01I</Hit_accession>
          <Hit_len>227</Hit_len>
          <Hit_hsps>
            <Hsp>
              <Hsp_num>1</Hsp_num>
              <Hsp_bit-score>186.834</Hsp_bit-score>
              <Hsp_score>94</Hsp_score>
              <Hsp_evalue>1.92902e-48</Hsp_evalue>
              <Hsp_query-from>53</Hsp_query-from>
              <Hsp_query-to>226</Hsp_query-to>
              <Hsp_hit-from>51</Hsp_hit-from>
              <Hsp_hit-to>224</Hsp_hit-to>
              <Hsp_query-frame>1</Hsp_query-frame>
              <Hsp_hit-frame>1</Hsp_hit-frame>
              <Hsp_identity>154</Hsp_identity>
              <Hsp_positive>154</Hsp_positive>
              <Hsp_align-len>174</Hsp_align-len>
              <Hsp_qseq>GGGGCGGAAATTGGCCTCCCGTGCCTTGTTGTGCGGTTGGCGCAAAAGTGAGTCTCCGGCGACGGACGTCGTGACATTGGTGGTTGTAAAATACCCTCATGTCTTGTCGCGCGAATCCGCGTCATCTTAGTGAGCTCAAGGACCCTTAGGCGGCACACACTTTGTGCACTTCGA</Hsp_qseq>
              <Hsp_hseq>GGGGCGGAAACTGGCCTCCCGTACCTTGTCTTGCGGTTGGCGGAAAAACGAGTCTCCGGCGACGGATGTCGCGGCATCGGTGGTTGTAAAAGACCCTCTTGTCTTGTCGCGCGAATCCTCGTCATCCTAGCGAGCTCCAGGACCCTTAGGCAGCACACACTCTGTGCGCTTCGA</Hsp_hseq>
              <Hsp_midline>|||||||||| ||||||||||| ||||||  ||||||||||| ||||  ||||||||||||||||| |||| | ||| ||||||||||||| |||||| ||||||||||||||||||| ||||||| ||| |||||| ||||||||||||| ||||||||| ||||| ||||||</Hsp_midline>
            </Hsp>
          </Hit_hsps>
        </Hit>
        <Hit>
          <Hit_num>100</Hit_num>
          <Hit_id>lcl|Angelica_decursiva_EU418375</Hit_id>
          <Hit_def>No definition line found</Hit_def>
          <Hit_accession>Angelica_decursiva_EU418375</Hit_accession>
          <Hit_len>224</Hit_len>
          <Hit_hsps>
            <Hsp>
              <Hsp_num>1</Hsp_num>
              <Hsp_bit-score>186.834</Hsp_bit-score>
              <Hsp_score>94</Hsp_score>
              <Hsp_evalue>1.92902e-48</Hsp_evalue>
              <Hsp_query-from>53</Hsp_query-from>
              <Hsp_query-to>226</Hsp_query-to>
              <Hsp_hit-from>51</Hsp_hit-from>
              <Hsp_hit-to>224</Hsp_hit-to>
              <Hsp_query-frame>1</Hsp_query-frame>
              <Hsp_hit-frame>1</Hsp_hit-frame>
              <Hsp_identity>154</Hsp_identity>
              <Hsp_positive>154</Hsp_positive>
              <Hsp_align-len>174</Hsp_align-len>
              <Hsp_qseq>GGGGCGGAAATTGGCCTCCCGTGCCTTGTTGTGCGGTTGGCGCAAAAGTGAGTCTCCGGCGACGGACGTCGTGACATTGGTGGTTGTAAAATACCCTCATGTCTTGTCGCGCGAATCCGCGTCATCTTAGTGAGCTCAAGGACCCTTAGGCGGCACACACTTTGTGCACTTCGA</Hsp_qseq>
              <Hsp_hseq>GGGGCGCAAATTGGCCTCCCGTACCTTGTCGTGCGGTTGGCGGAAAAACGAGTCTCCGGCGACGGATGTCGCGACATCGGTGGTTGTGAAAGACCCTCTTGTCTTGTCGCGCGAGTCCTCGTCATCTTAGCGAGCTCCAGGACCCATAGGCAGCACACACTCTGTGCGCTTCGA</Hsp_hseq>
              <Hsp_midline>|||||| ||||||||||||||| |||||| |||||||||||| ||||  ||||||||||||||||| |||| ||||| ||||||||| ||| |||||| ||||||||||||||| ||| ||||||||||| |||||| ||||||| ||||| ||||||||| ||||| ||||||</Hsp_midline>
            </Hsp>
          </Hit_hsps>
        </Hit>
      </Iteration_hits>
      <Iteration_stat>
        <Statistics>
          <Statistics_db-num>5986</Statistics_db-num>
          <Statistics_db-len>1652673</Statistics_db-len>
          <Statistics_hsp-len>14</Statistics_hsp-len>
          <Statistics_eff-space>3.37307e+08</Statistics_eff-space>
          <Statistics_kappa>0.710603</Statistics_kappa>
          <Statistics_lambda>1.37406</Statistics_lambda>
          <Statistics_entropy>1.30725</Statistics_entropy>
        </Statistics>
      </Iteration_stat>
    </Iteration>
  </BlastOutput_iterations>
</BlastOutput>
