# Supplementary material for: BOKP: A DNA Barcode Reference Library for Monitoring Herbal Drugs in the Korean Pharmacopeia
Source: Front Pharmacol. 2017 Dec 19;8:931. doi: 10.3389/fphar.2017.00931 (PMC5742532; doi:10.3389/fphar.2017.00931)
Supplement: Data Sheet 1 — The program codes for identification engine KP_IDE. [file DataSheet1.ZIP › KP_IDE_20170529/tmp_out/s1_topMatches.fas.afa]

>Angelica_apaensis_JX022898
CGCATCGTATTGCCCACAAACCAGTCATACCT-GAGAAGTTGTGTCGGTTT-GGGGCGGA
AATTGGCCTCCTGTACCTTGTTGTGCGGTTGGCGGAAAAATGAGTCTCCGGCGATGGACG
TCGCGACATCGGTGGTTGTAAAAGACCCTCTTGTCTTGTCGCGCGAATCCTCGTCATCTT
AGCGAGCTCCAGGACCCTTAGGCAGCACATACTCTGTGCGCTTCGAATG
>Angelica_sinensis_KC295064
CGCATCATCTTTGCCCACAACCACTCACTCCTCGTGGAGCTGTGCTGGTWTGGGGGCGGA
AATTGGCCTCCCGTGCCTTGTTGTGCGGTTGGCGCAAAAGTGAGTCTCCGGCGACGGACG
TCGTGACATTGGTGGTTGTAAAATACCCTCATGTCTTGTCGCGCGAATCCGCGTCATCTT
AGTGAGCTCAAGGACCCTTAGGCGGCACACACTTTGTGCACTTCGAATG
>Query
CGCATCATCTTTGCCCACAACCACTCACTCCTCGTGGAGCTGTACTGGTATGGGGGCGGA
AATTGGCCTCCCGTGCCTTGTTGTGCGGTTGGCGCAAAAGTGAGTCTCCGGCGACGGACG
TCGTGACATTGGTGGTTGTAAAATACCCTCATGTCTTGTCGCGCGAATCCGCGTCATCTT
AGTGAGCTCAAGGACCCTTAGGCGGCACACACTTTGTGCACTTCGAATG
>Angelica_sinensis_KF725039
CGCATCATCTTTGCCCACAACCACTCACTCCTCGTGGAGCTGTACTGGTATGGGGGCGGA
AATTGGCCTCCCGTGCCTTGTTGTGCGGTTGGCGCAAAAGTGAGTCTCCGGCGACGGACG
TCGTGACATTGGTGGTTGTAAAATACCCTCATGTCTTGTCGCGCGAATCCGCGTCATCTT
AGTGAGCTCAAGGACCCTTAGGCGGCACACACTTTGTGCACTTCGAATG
>Angelica_sinensis_GQ434694
CGCATCATCTTTGCCCACAACCACTCACTCCTCGTGGAGCTGTACTGGTATGGGGGCGGA
AATTGGCCTCCCGTGCCTTGTTGTGCGGTTGGCGCAAAAGTGAGTCTCCGGCGACGGACG
TCGTGACATTGGTGGTTGTAAAATACCCTCATGTCTTGTCGCGCGAATCCGCGTCATCTT
AGTGAGCTCAAGGACCCTTAGGCGGCACACACTTTGTGCACTTCGAATG
>Angelica_sinensis_JX022936
CGCATCATCTTTGCCCACAACCACTCACTCCTCGTGGAGCTGTACTGGTATGGGGGCGGA
AATTGGCCTCCCGTGCCTTGTTGTGCGGTTGGCGCAAAAGTGAGTCTCCGGCGACGGACG
TCGTGACATTGGTGGTTGTAAAATACCCTCATGTCTTGTCGCGCGAATCCGCGTCATCTT
AGTGAGCTCAAGGACCCTTAGGCGGCACACACTTTGTGCACTTCGAATG
>Angelica_sinensis_KC295071
CGCATCATCTTTGCCCACAACCACTCACTCCTCGTGGAGCTGTACTGGTATGGGGGCGGA
AATTGGCCTCCCGTGCCTTGTTGTGCGGTTGGCGCAAAAGTGAGTCTCCGGCGACGGACG
TCGTGACATTGGTGGTTGTAAAATACCCTCATGTCTTGTCGCGCGAATCCGCGTCATCTT
AGTGAGCTCAAGGACCCTTAGGCGGCACACACTTTGTGCACTTCGAATG
>Angelica_sinensis_FJ204235
CGCATCATCTTTGCCCACAACCACTCACTCCTCGTGGAGCTGTACTGGTATGGGGGCGGA
AATTGGCCTCCCGTGCCTTGTTGTGCGGTTGGCGCAAAAGTGAGTCTCCGGCGACGGACG
TCGTGACATTGGTGGTTGTAAAATACCCTCATGTCTTGTCGCGCGAATCCGCGTCATCTT
AGTGAGCTCAAGGACCCTTAGGCGGCACACACTTTGTGCACTTCGA---
>Ligusticum_sinense_KMS0054A01I
CGCATCATCTTTGCCAACAACCACACACTCCTTCAAGAGCTGTGCCGGTTT-GGGGCGGA
AATTGGCCTCCCGTGCCTTGTTGTGCGGTTGGTGCAAAAGTGAGTCTCCGGCGACGGACG
TCGTGACATCGGTGGTTGTAAAAGACCCTCATGTCTTGTCACGCGAATCTGCGTCATCTT
AGTGAGCTCTAGGACCCCTAGGCAGCACACACTCTGTGCGCTTCGATTG
>Ligusticum_jeholense_GQ434699
CGCATCATCTTTGCCAACAACCACACACTCCTTCAAGAGCTGTGCCGGTTT-GGGGCGGA
AATTGGCCTCCCGTGCCTTGTTGTGCGGTTGGTGCAAAAGTGAGTCTCCGGCGACGGACG
TCGTGACATCGGTGGTTGTAAAAGACCCTCATGTCTTGTCACGCGAATCTGCGTCATCTT
AGTGAGCTCTAGGACCCCTAGGCAGCACACACTCTGTGCGCTTCGATTG
>Ligusticum_sinense_KPS0054A03I
CGCATCATCTTTGCCAACAACCACACACTCCTTCAAGAGCTGTGCCGGTTT-GGGGCGGA
AATTGGCCTCCCGTGCCTTGTTGTGCGGTTGGTGCAAAAGTGAGTCTCCGGCGACGGACG
TCGTGACATCGGTGGTTGTAAAAGACCCTCATGTCTTGTCACGCGAATCTGCGTCATCTT
AGTGAGCTCTAGGACCCCTAGGCAGCACACACTCTGTGCGCTTCGATTG
>Ligusticum_sinense_KPS0054A01I
CGCATCATCTTTGCCAACAACCACACACTCCTTCAAGAGCTGTGCCGGTTT-GGGGCGGA
AATTGGCCTCCCGTGCCTTGTTGTGCGGTTGGTGCAAAAGTGAGTCTCCGGCGACGGACG
TCGTGACATCGGTGGTTGTAAAAGACCCTCATGTCTTGTCACGCGAATCTGCGTCATCTT
AGTGAGCTCTAGGACCCCTAGGCAGCACACACTCTGTGCGCTTCGATTG
>Ligusticum_jeholense_KC295058
CGCATCATCTTTGCCAACAACCACACACTCCTTCAAGAGCTGTGCCGGTTT-GGGGCGGA
AATTGGCCTCCCGTGCCTTGTTGTGCGGTTGGCGCAAAAGCGAGTCTCCGGCGACGGACG
TCGTGACATCGGTGGTTGTAAAAGACCCTCATGTCTTGTCACGCGAATCTGCGTCATCTT
AGTGAGCTCTAGGACCCCTAGGCAGCACACACTCTGTGCGCTTCGATTG
>Ligusticum_jeholense_KC295057
CGCATCATCTTTGCCAACAACCACACACTCCTTCAAGAGCTGTGCCGGTTT-GGGGCGGA
AATTGGCCTCCCGTGCCTTGTTGTGCGGTTGGCGCAAAAGCGAGTCTCCGGCGACGGACG
TCGTGACATCGGTGGTTGTAAAAGACCCTCATGTCTTGTCACGCGAATCTGCGTCATCTT
AGTGAGCTCTAGGACCCCTAGGCAGCACACACTCTGTGCGCTTCGATTG
>Ligusticum_jeholense_KC295054
CGCATCATCTTTGCCAACAACCACACACTCCTTCAAGAGCTGTGCCGGTTT-GGGGCGGA
AATTGGCCTCCCGTGCCTTGTTGTGCGGTTGGCGCAAAAGCGAGTCTCCGGCGACGGACG
TCGTGACATCGGTGGTTGTAAAAGACCCTCATGTCTTGTCACGCGAATCTGCGTCATCTT
AGTGAGCTCTAGGACCCCTAGGCAGCACACACTCTGTGCGCTTCGATTG
>Ligusticum_jeholense_KC295052
CGCATCATCTTTGCCAACAACCACACACTCCTTCAAGAGCTGTGCCGGTTT-GGGGCGGA
AATTGGCCTCCCGTGCCTTGTTGTGCGGTTGGCGCAAAAGCGAGTCTCCGGCGACGGACG
TCGTGACATCGGTGGTTGTAAAAGACCCTCATGTCTTGTCACGCGAATCTGCGTCATCTT
AGTGAGCTCTAGGACCCCTAGGCAGCACACACTCTGTGCGCTTCGATTG
>Ligusticum_jeholense_KF725070
CGCATCATCTTTGCCAACAACCACACACTCCTTCAAGAGCTGTGCCGGTTT-GGGGCGGA
AATTGGCCTCCCGTGCCTTGTTGTGCGGTTGGCGCAAAAGCGAGTCTCCGGCGACGGACG
TCGTGACATCGGTGGTTGTAAAAGACCCTCATGTCTTGTCACGCGAATCTGCGTCATCTT
AGTGAGCTCTAGGACCCCTAGGCAGCACACACTCTGTGCGCTTCGATTG
>Ligusticum_jeholense_KC295085
CGCATCATCTTTGCCAACAACCACACACTCCTTCAAGAGCTGTGCCGGTTT-GGGGCGGA
AATTGGCCTCCCGTGCCTTGTTGTGCGGTTGGCGCAAAAGCGAGTCTCCGGCGACGGACG
TCGTGACATCGGTGGTTGTAAAAGACCCTCATGTCTTGTCACGCGAATCTGCGTCATCTT
AGTGAGCTCTAGGACCCCTAGGCAGCACACACTCTGTGCGCTTCGATTG
>Ligusticum_jeholense_KF725068
CGCATCATCTTTGCCAACAACCACACACTCCTTCAAGAGCTGTGCCGGTTT-GGGGCGGA
AATTGGCCTCCCGTGCCTTGTTGTGCGGTTGGCGCAAAAGCGAGTCTCCGGCGACGGACG
TCGTGACATCGGTGGTTGTAAAAGACCCTCATGTCTTGTCACGCGAATCTGCGTCATCTT
AGTGAGCTCTAGGACCCCTAGGCAGCACACACTCTGTGCGCTTCGATTG
>Ligusticum_jeholense_KF725069
CGCATCATCTTTGCCAACAACCACACACTCCTTCAAGAGCTGTGCCGGTTT-GGGGCGGA
AATTGGCCTCCCGTGCCTTGTTGTGCGGTTGGCGCAAAAGCGAGTCTCCGGCGACGGACG
TCGTGACATCGGTGGTTGTAAAAGACCCTCATGTCTTGTCACGCGAATCTGCGTCATCTT
AGTGAGCTCTAGGACCCCTAGGCAGCACACACTCTGTGCGCTTCGATTG
>Ligusticum_sinense_KPS0054A02I
CGCATCATCTTTGCCAACAACCACACACTCCTTCAAGAGCTGTGCCGGTTT-GGGGCGGA
AATTGGCCTCCCGTGCCTTGTTGTGCGGTTGGCGCAAAAGCGAGTCTCCGGCGACGGAGG
TCGTGACATCGGTGGTTGTAAAAGACCCTCATGTCTTGTCACGCGAATCTGCGTCATCTT
AGTGAGCTCTAGGACCCCTAGGCAGCACACACTCTGTGCGCTTCGATTG
