# Supplementary material for: BOKP: A DNA Barcode Reference Library for Monitoring Herbal Drugs in the Korean Pharmacopeia
Source: Front Pharmacol. 2017 Dec 19;8:931. doi: 10.3389/fphar.2017.00931 (PMC5742532; doi:10.3389/fphar.2017.00931)
Supplement: Data Sheet 1 — The program codes for identification engine KP_IDE. [file DataSheet1.ZIP › KP_IDE_20170529/tmp_out/s1_topMatches_summary.txt]

;   MEGA-CC (Molecular Evolutionary Genetics Analysis Compute Core)
;
;   Suggested Citation for MEGA-CC 7:
;
;   Kumar S, Stecher G, Tamura K (2016)
;   MEGA7: Molecular Evolutionary Genetics Analysis 7.0 for bigger datasets
;   Molecular Biology and Evolution 33:1870-1874
;
;   Kumar S, Stecher G, Peterson D, and Tamura K (2012)
;   MEGA-CC: Computing Core of Molecular Evolutionary Genetics
;   Analysis Program for Automated and Iterative Data Analysis.
;   Bioinformatics (2012) 28:2685-2686 (Epub 2012 Aug 24)

[General Info]

	Data Type                               = nucleotide (non-coding)
	No. of Taxa                             =       21
	No. of Sites                            =      229
	Data File                               = '/datc/lcshi/myProject/KP_20170524/KP_IDE_20170529/tmp_out/s1_topMatches.fas.afa.meg'
	Settings File                           = '/datc/lcshi/myProject/KP_20170524/KP_IDE_20170529/lib/infer_NJ_nucleotide2.mao'
	Command Line                            = /datc/lcshi/myProject/KP_20170524/KP_IDE_20170529/lib/megacc -a /datc/lcshi/myProject/KP_20170524/KP_IDE_20170529/lib/infer_NJ_nucleotide2.mao -d /datc/lcshi/myProject/KP_20170524/KP_IDE_20170529/tmp_out/s1_topMatches.fas.afa.meg -o /datc/lcshi/myProject/KP_20170524/KP_IDE_20170529/tmp_out/s1_topMatches.nwk

[Analysis Settings]

	Analysis                                = Phylogeny Reconstruction
	Scope                                   = All Selected Taxa
	Statistical Method                      = Neighbor-joining
	Phylogeny Test                          = Not Applicable
	Test of Phylogeny                       = None
	No. of Bootstrap Replications           = Not Applicable
	Substitutions Type                      = Nucleotide
	Model/Method                            = Kimura 2-parameter model
	Substitutions to Include                = d: Transitions + Transversions
	Rates among Sites                       = Uniform Rates
	Gamma Parameter                         = Not Applicable
	Pattern among Lineages                  = Same (Homogeneous)
	Gaps/Missing Data Treatment             = Pairwise deletion
	Site Coverage Cutoff (%)                = Not Applicable
	Has Time Limit                          = False
	Maximum Execution Time                  = -1
	datatype                                = snNucleotide
	containsCodingNuc                       = False
	MissingBaseSymbol                       = ?
	IdenticalBaseSymbol                     = .
	GapSymbol                               = -

[Analysis Statistics]

	Start Time                              = 29-5-17 21:36:19
	End Time                                = 29-5-17 21:36:19
	Execution Time                          =    0.219 (seconds)
	Peak Memory Used(Working Set)           = Not available
	Sum of branch lengths                   =    0.214
