# Supplementary material for: BOKP: A DNA Barcode Reference Library for Monitoring Herbal Drugs in the Korean Pharmacopeia
Source: Front Pharmacol. 2017 Dec 19;8:931. doi: 10.3389/fphar.2017.00931 (PMC5742532; doi:10.3389/fphar.2017.00931)
Supplement: Data Sheet 2 — Taxonomy records of the DNA barcode reference library. [file DataSheet2.ZIP]

Archive with 2 entries (2 files):
- taxonomySevenLineageEx.txt
- taxonomyLineageEx.txt
