# Supplementary material for: BOKP: A DNA Barcode Reference Library for Monitoring Herbal Drugs in the Korean Pharmacopeia
Source: Front Pharmacol. 2017 Dec 19;8:931. doi: 10.3389/fphar.2017.00931 (PMC5742532; doi:10.3389/fphar.2017.00931)
Supplement: Data Sheet 2 — Taxonomy records of the DNA barcode reference library. [file DataSheet2.ZIP › taxonomySevenLineageEx.txt]

#query	kingdom	phylum	class	order	family	genus	species
Query:1003830|species|Pinellia hunanensis	33090|kingdom|Viridiplantae	35493|phylum|Streptophyta	4447|class|Liliopsida	16360|order|Alismatales	4454|family|Araceae	199219|genus|Pinellia	1003830|species|Pinellia hunanensis
Query:100504|species|Ophiopogon intermedius	33090|kingdom|Viridiplantae	35493|phylum|Streptophyta	4447|class|Liliopsida	73496|order|Asparagales	40552|family|Asparagaceae	100502|genus|Ophiopogon	100504|species|Ophiopogon intermedius
Query:100506|species|Ophiopogon japonicus	33090|kingdom|Viridiplantae	35493|phylum|Streptophyta	4447|class|Liliopsida	73496|order|Asparagales	40552|family|Asparagaceae	100502|genus|Ophiopogon	100506|species|Ophiopogon japonicus
Query:100509|species|Ophiopogon marmoratus	33090|kingdom|Viridiplantae	35493|phylum|Streptophyta	4447|class|Liliopsida	73496|order|Asparagales	40552|family|Asparagaceae	100502|genus|Ophiopogon	100509|species|Ophiopogon marmoratus
Query:100510|species|Ophiopogon planiscapus	33090|kingdom|Viridiplantae	35493|phylum|Streptophyta	4447|class|Liliopsida	73496|order|Asparagales	40552|family|Asparagaceae	100502|genus|Ophiopogon	100510|species|Ophiopogon planiscapus
Query:100511|species|Ophiopogon revolutus	33090|kingdom|Viridiplantae	35493|phylum|Streptophyta	4447|class|Liliopsida	73496|order|Asparagales	40552|family|Asparagaceae	100502|genus|Ophiopogon	100511|species|Ophiopogon revolutus
Query:100514|species|Asparagus cochinchinensis	33090|kingdom|Viridiplantae	35493|phylum|Streptophyta	4447|class|Liliopsida	73496|order|Asparagales	40552|family|Asparagaceae	4685|genus|Asparagus	100514|species|Asparagus cochinchinensis
Query:100515|species|Asparagus filicinus	33090|kingdom|Viridiplantae	35493|phylum|Streptophyta	4447|class|Liliopsida	73496|order|Asparagales	40552|family|Asparagaceae	4685|genus|Asparagus	100515|species|Asparagus filicinus
Query:100521|species|Liriope spicata	33090|kingdom|Viridiplantae	35493|phylum|Streptophyta	4447|class|Liliopsida	73496|order|Asparagales	40552|family|Asparagaceae	39528|genus|Liriope	100521|species|Liriope spicata
Query:100525|species|Polygonatum cirrhifolium	33090|kingdom|Viridiplantae	35493|phylum|Streptophyta	4447|class|Liliopsida	73496|order|Asparagales	40552|family|Asparagaceae	16195|genus|Polygonatum	100525|species|Polygonatum cirrhifolium
Query:100526|species|Polygonatum involucratum	33090|kingdom|Viridiplantae	35493|phylum|Streptophyta	4447|class|Liliopsida	73496|order|Asparagales	40552|family|Asparagaceae	16195|genus|Polygonatum	100526|species|Polygonatum involucratum
Query:100527|species|Polygonatum oppositifolium	33090|kingdom|Viridiplantae	35493|phylum|Streptophyta	4447|class|Liliopsida	73496|order|Asparagales	40552|family|Asparagaceae	16195|genus|Polygonatum	100527|species|Polygonatum oppositifolium
Query:100615|subspecies|Ligusticum scoticum subsp. hultenii	33090|kingdom|Viridiplantae	35493|phylum|Streptophyta	NoTaxonID|NoRank|NoScientificName	4036|order|Apiales	4037|family|Apiaceae	49551|genus|Ligusticum	49554|species|Ligusticum scoticum
Query:1006345|species|Arctium palladinii	33090|kingdom|Viridiplantae	35493|phylum|Streptophyta	NoTaxonID|NoRank|NoScientificName	4209|order|Asterales	4210|family|Asteraceae	4216|genus|Arctium	1006345|species|Arctium palladinii
Query:1006346|species|Arctium pentacanthum	33090|kingdom|Viridiplantae	35493|phylum|Streptophyta	NoTaxonID|NoRank|NoScientificName	4209|order|Asterales	4210|family|Asteraceae	4216|genus|Arctium	1006346|species|Arctium pentacanthum
Query:1006347|species|Arctium pentacanthoides	33090|kingdom|Viridiplantae	35493|phylum|Streptophyta	NoTaxonID|NoRank|NoScientificName	4209|order|Asterales	4210|family|Asteraceae	4216|genus|Arctium	1006347|species|Arctium pentacanthoides
Query:1006348|species|Arctium schmalhausenii	33090|kingdom|Viridiplantae	35493|phylum|Streptophyta	NoTaxonID|NoRank|NoScientificName	4209|order|Asterales	4210|family|Asteraceae	4216|genus|Arctium	1006348|species|Arctium schmalhausenii
Query:1006351|species|Arctium evidens	33090|kingdom|Viridiplantae	35493|phylum|Streptophyta	NoTaxonID|NoRank|NoScientificName	4209|order|Asterales	4210|family|Asteraceae	4216|genus|Arctium	1006351|species|Arctium evidens
Query:1008370|species|Amomum subulatum	33090|kingdom|Viridiplantae	35493|phylum|Streptophyta	4447|class|Liliopsida	4618|order|Zingiberales	4642|family|Zingiberaceae	188482|genus|Amomum	1008370|species|Amomum subulatum
Query:1008900|species|Cinnamomum chekiangense	33090|kingdom|Viridiplantae	35493|phylum|Streptophyta	NoTaxonID|NoRank|NoScientificName	3432|order|Laurales	3433|family|Lauraceae	13428|genus|Cinnamomum	1008900|species|Cinnamomum chekiangense
Query:1008929|species|Prunus discoidea	33090|kingdom|Viridiplantae	35493|phylum|Streptophyta	NoTaxonID|NoRank|NoScientificName	3744|order|Rosales	3745|family|Rosaceae	3754|genus|Prunus	1008929|species|Prunus discoidea
Query:1008943|varietas|Magnolia fordiana var. fordiana	33090|kingdom|Viridiplantae	35493|phylum|Streptophyta	NoTaxonID|NoRank|NoScientificName	3400|order|Magnoliales	3401|family|Magnoliaceae	3402|genus|Magnolia	13606|species|Magnolia fordiana
Query:1009505|species|Syzygium championii	33090|kingdom|Viridiplantae	35493|phylum|Streptophyta	NoTaxonID|NoRank|NoScientificName	41944|order|Myrtales	3931|family|Myrtaceae	178174|genus|Syzygium	1009505|species|Syzygium championii
Query:1009506|species|Syzygium hancei	33090|kingdom|Viridiplantae	35493|phylum|Streptophyta	NoTaxonID|NoRank|NoScientificName	41944|order|Myrtales	3931|family|Myrtaceae	178174|genus|Syzygium	1009506|species|Syzygium hancei
Query:1009507|species|Syzygium levinei	33090|kingdom|Viridiplantae	35493|phylum|Streptophyta	NoTaxonID|NoRank|NoScientificName	41944|order|Myrtales	3931|family|Myrtaceae	178174|genus|Syzygium	1009507|species|Syzygium levinei
Query:1009508|species|Syzygium rehderianum	33090|kingdom|Viridiplantae	35493|phylum|Streptophyta	NoTaxonID|NoRank|NoScientificName	41944|order|Myrtales	3931|family|Myrtaceae	178174|genus|Syzygium	1009508|species|Syzygium rehderianum
Query:1009510|species|Zanthoxylum myriacanthum	33090|kingdom|Viridiplantae	35493|phylum|Streptophyta	NoTaxonID|NoRank|NoScientificName	41937|order|Sapindales	23513|family|Rutaceae	67937|genus|Zanthoxylum	1009510|species|Zanthoxylum myriacanthum
Query:1010620|species|Magnolia mediocris	33090|kingdom|Viridiplantae	35493|phylum|Streptophyta	NoTaxonID|NoRank|NoScientificName	3400|order|Magnoliales	3401|family|Magnoliaceae	13611|genus|Michelia	1010620|species|Magnolia mediocris
Query:101471|species|Magnolia dodecapetala	33090|kingdom|Viridiplantae	35493|phylum|Streptophyta	NoTaxonID|NoRank|NoScientificName	3400|order|Magnoliales	3401|family|Magnoliaceae	3402|genus|Magnolia	101471|species|Magnolia dodecapetala
Query:101992|species|Plantago media	33090|kingdom|Viridiplantae	35493|phylum|Streptophyta	NoTaxonID|NoRank|NoScientificName	4143|order|Lamiales	156152|family|Plantaginaceae	26867|genus|Plantago	101992|species|Plantago media
Query:101993|species|Plantago rugelii	33090|kingdom|Viridiplantae	35493|phylum|Streptophyta	NoTaxonID|NoRank|NoScientificName	4143|order|Lamiales	156152|family|Plantaginaceae	26867|genus|Plantago	101993|species|Plantago rugelii
Query:101994|species|Plantago rigida	33090|kingdom|Viridiplantae	35493|phylum|Streptophyta	NoTaxonID|NoRank|NoScientificName	4143|order|Lamiales	156152|family|Plantaginaceae	26867|genus|Plantago	101994|species|Plantago rigida
Query:101995|species|Plantago australis	33090|kingdom|Viridiplantae	35493|phylum|Streptophyta	NoTaxonID|NoRank|NoScientificName	4143|order|Lamiales	156152|family|Plantaginaceae	26867|genus|Plantago	101995|species|Plantago australis
Query:101996|species|Plantago coronopus	33090|kingdom|Viridiplantae	35493|phylum|Streptophyta	NoTaxonID|NoRank|NoScientificName	4143|order|Lamiales	156152|family|Plantaginaceae	26867|genus|Plantago	101996|species|Plantago coronopus
Query:101997|species|Plantago atrata	33090|kingdom|Viridiplantae	35493|phylum|Streptophyta	NoTaxonID|NoRank|NoScientificName	4143|order|Lamiales	156152|family|Plantaginaceae	26867|genus|Plantago	101997|species|Plantago atrata
Query:101998|species|Plantago afra	33090|kingdom|Viridiplantae	35493|phylum|Streptophyta	NoTaxonID|NoRank|NoScientificName	4143|order|Lamiales	156152|family|Plantaginaceae	26867|genus|Plantago	101998|species|Plantago afra
Query:101999|species|Plantago sericea	33090|kingdom|Viridiplantae	35493|phylum|Streptophyta	NoTaxonID|NoRank|NoScientificName	4143|order|Lamiales	156152|family|Plantaginaceae	26867|genus|Plantago	101999|species|Plantago sericea
Query:102107|species|Prunus mume	33090|kingdom|Viridiplantae	35493|phylum|Streptophyta	NoTaxonID|NoRank|NoScientificName	3744|order|Rosales	3745|family|Rosaceae	3754|genus|Prunus	102107|species|Prunus mume
Query:1026948|varietas|Fritillaria unibracteata var. wabuensis	33090|kingdom|Viridiplantae	35493|phylum|Streptophyta	4447|class|Liliopsida	4667|order|Liliales	4677|family|Liliaceae	59070|genus|Fritillaria	152095|species|Fritillaria unibracteata
Query:1031565|species|Morus insignis	33090|kingdom|Viridiplantae	35493|phylum|Streptophyta	NoTaxonID|NoRank|NoScientificName	3744|order|Rosales	3487|family|Moraceae	3497|genus|Morus	1031565|species|Morus insignis
Query:1031566|species|Morus mesozygia	33090|kingdom|Viridiplantae	35493|phylum|Streptophyta	NoTaxonID|NoRank|NoScientificName	3744|order|Rosales	3487|family|Moraceae	3497|genus|Morus	1031566|species|Morus mesozygia
Query:1036027|varietas|Rosa chinensis var. semperflorens	33090|kingdom|Viridiplantae	35493|phylum|Streptophyta	NoTaxonID|NoRank|NoScientificName	3744|order|Rosales	3745|family|Rosaceae	3764|genus|Rosa	74649|species|Rosa chinensis
Query:1036028|varietas|Rosa cymosa var. cymosa	33090|kingdom|Viridiplantae	35493|phylum|Streptophyta	NoTaxonID|NoRank|NoScientificName	3744|order|Rosales	3745|family|Rosaceae	3764|genus|Rosa	117261|species|Rosa cymosa
Query:1036029|species|Rosa macrophylla	33090|kingdom|Viridiplantae	35493|phylum|Streptophyta	NoTaxonID|NoRank|NoScientificName	3744|order|Rosales	3745|family|Rosaceae	3764|genus|Rosa	1036029|species|Rosa macrophylla
Query:1036030|species|Rosa weisiensis	33090|kingdom|Viridiplantae	35493|phylum|Streptophyta	NoTaxonID|NoRank|NoScientificName	3744|order|Rosales	3745|family|Rosaceae	3764|genus|Rosa	1036030|species|Rosa weisiensis
Query:1037325|species|Lithospermum incisum x Lithospermum mirabile	33090|kingdom|Viridiplantae	35493|phylum|Streptophyta	NoTaxonID|NoRank|NoScientificName	1538097|order|Boraginales	21571|family|Boraginaceae	21634|genus|Lithospermum	1037325|species|Lithospermum incisum x Lithospermum mirabile
Query:1037328|species|Arnebia benthamii	33090|kingdom|Viridiplantae	35493|phylum|Streptophyta	NoTaxonID|NoRank|NoScientificName	1538097|order|Boraginales	21571|family|Boraginaceae	373121|genus|Arnebia	1037328|species|Arnebia benthamii
Query:1037330|species|Lithospermum calcicola	33090|kingdom|Viridiplantae	35493|phylum|Streptophyta	NoTaxonID|NoRank|NoScientificName	1538097|order|Boraginales	21571|family|Boraginaceae	21634|genus|Lithospermum	1037330|species|Lithospermum calcicola
Query:1037331|species|Lithospermum calycosum	33090|kingdom|Viridiplantae	35493|phylum|Streptophyta	NoTaxonID|NoRank|NoScientificName	1538097|order|Boraginales	21571|family|Boraginaceae	21634|genus|Lithospermum	1037331|species|Lithospermum calycosum
Query:1037332|species|Lithospermum discolor	33090|kingdom|Viridiplantae	35493|phylum|Streptophyta	NoTaxonID|NoRank|NoScientificName	1538097|order|Boraginales	21571|family|Boraginaceae	21634|genus|Lithospermum	1037332|species|Lithospermum discolor
Query:1037333|species|Lithospermum matamorense	33090|kingdom|Viridiplantae	35493|phylum|Streptophyta	NoTaxonID|NoRank|NoScientificName	1538097|order|Boraginales	21571|family|Boraginaceae	21634|genus|Lithospermum	1037333|species|Lithospermum matamorense
Query:1037334|species|Lithospermum oblongifolium	33090|kingdom|Viridiplantae	35493|phylum|Streptophyta	NoTaxonID|NoRank|NoScientificName	1538097|order|Boraginales	21571|family|Boraginaceae	21634|genus|Lithospermum	1037334|species|Lithospermum oblongifolium
Query:1037335|species|Lithospermum tubuliflorum	33090|kingdom|Viridiplantae	35493|phylum|Streptophyta	NoTaxonID|NoRank|NoScientificName	1538097|order|Boraginales	21571|family|Boraginaceae	21634|genus|Lithospermum	1037335|species|Lithospermum tubuliflorum
Query:1037789|species|Strychnos axillaris	33090|kingdom|Viridiplantae	35493|phylum|Streptophyta	NoTaxonID|NoRank|NoScientificName	4055|order|Gentianales	26468|family|Loganiaceae	26496|genus|Strychnos	1037789|species|Strychnos axillaris
Query:1037790|species|Strychnos ignatii	33090|kingdom|Viridiplantae	35493|phylum|Streptophyta	NoTaxonID|NoRank|NoScientificName	4055|order|Gentianales	26468|family|Loganiaceae	26496|genus|Strychnos	1037790|species|Strychnos ignatii
Query:1037791|species|Strychnos nux-blanda	33090|kingdom|Viridiplantae	35493|phylum|Streptophyta	NoTaxonID|NoRank|NoScientificName	4055|order|Gentianales	26468|family|Loganiaceae	26496|genus|Strychnos	1037791|species|Strychnos nux-blanda
Query:103998|species|Codonopsis tubulosa	33090|kingdom|Viridiplantae	35493|phylum|Streptophyta	NoTaxonID|NoRank|NoScientificName	4209|order|Asterales	4381|family|Campanulaceae	16399|genus|Codonopsis	103998|species|Codonopsis tubulosa
Query:103999|species|Codonopsis lanceolata	33090|kingdom|Viridiplantae	35493|phylum|Streptophyta	NoTaxonID|NoRank|NoScientificName	4209|order|Asterales	4381|family|Campanulaceae	16399|genus|Codonopsis	103999|species|Codonopsis lanceolata
Query:1040854|species|Strychnos aculeata	33090|kingdom|Viridiplantae	35493|phylum|Streptophyta	NoTaxonID|NoRank|NoScientificName	4055|order|Gentianales	26468|family|Loganiaceae	26496|genus|Strychnos	1040854|species|Strychnos aculeata
Query:1040855|species|Strychnos afzelii	33090|kingdom|Viridiplantae	35493|phylum|Streptophyta	NoTaxonID|NoRank|NoScientificName	4055|order|Gentianales	26468|family|Loganiaceae	26496|genus|Strychnos	1040855|species|Strychnos afzelii
Query:1040856|species|Strychnos angolensis	33090|kingdom|Viridiplantae	35493|phylum|Streptophyta	NoTaxonID|NoRank|NoScientificName	4055|order|Gentianales	26468|family|Loganiaceae	26496|genus|Strychnos	1040856|species|Strychnos angolensis
Query:1040857|species|Strychnos angustiflora	33090|kingdom|Viridiplantae	35493|phylum|Streptophyta	NoTaxonID|NoRank|NoScientificName	4055|order|Gentianales	26468|family|Loganiaceae	26496|genus|Strychnos	1040857|species|Strychnos angustiflora
Query:1040858|species|Strychnos arborea	33090|kingdom|Viridiplantae	35493|phylum|Streptophyta	NoTaxonID|NoRank|NoScientificName	4055|order|Gentianales	26468|family|Loganiaceae	26496|genus|Strychnos	1040858|species|Strychnos arborea
Query:1040859|species|Strychnos asterantha	33090|kingdom|Viridiplantae	35493|phylum|Streptophyta	NoTaxonID|NoRank|NoScientificName	4055|order|Gentianales	26468|family|Loganiaceae	26496|genus|Strychnos	1040859|species|Strychnos asterantha
Query:1040860|species|Strychnos atlantica	33090|kingdom|Viridiplantae	35493|phylum|Streptophyta	NoTaxonID|NoRank|NoScientificName	4055|order|Gentianales	26468|family|Loganiaceae	26496|genus|Strychnos	1040860|species|Strychnos atlantica
Query:1040861|species|Strychnos barteri	33090|kingdom|Viridiplantae	35493|phylum|Streptophyta	NoTaxonID|NoRank|NoScientificName	4055|order|Gentianales	26468|family|Loganiaceae	26496|genus|Strychnos	1040861|species|Strychnos barteri
Query:1040862|species|Strychnos boonei	33090|kingdom|Viridiplantae	35493|phylum|Streptophyta	NoTaxonID|NoRank|NoScientificName	4055|order|Gentianales	26468|family|Loganiaceae	26496|genus|Strychnos	1040862|species|Strychnos boonei
Query:1040863|species|Strychnos borneensis	33090|kingdom|Viridiplantae	35493|phylum|Streptophyta	NoTaxonID|NoRank|NoScientificName	4055|order|Gentianales	26468|family|Loganiaceae	26496|genus|Strychnos	1040863|species|Strychnos borneensis
Query:1040864|species|Strychnos brachistantha	33090|kingdom|Viridiplantae	35493|phylum|Streptophyta	NoTaxonID|NoRank|NoScientificName	4055|order|Gentianales	26468|family|Loganiaceae	26496|genus|Strychnos	1040864|species|Strychnos brachistantha
Query:1040865|species|Strychnos brasiliensis	33090|kingdom|Viridiplantae	35493|phylum|Streptophyta	NoTaxonID|NoRank|NoScientificName	4055|order|Gentianales	26468|family|Loganiaceae	26496|genus|Strychnos	1040865|species|Strychnos brasiliensis
Query:1040866|species|Strychnos campicola	33090|kingdom|Viridiplantae	35493|phylum|Streptophyta	NoTaxonID|NoRank|NoScientificName	4055|order|Gentianales	26468|family|Loganiaceae	26496|genus|Strychnos	1040866|species|Strychnos campicola
Query:1040867|species|Strychnos camptoneura	33090|kingdom|Viridiplantae	35493|phylum|Streptophyta	NoTaxonID|NoRank|NoScientificName	4055|order|Gentianales	26468|family|Loganiaceae	26496|genus|Strychnos	1040867|species|Strychnos camptoneura
Query:1040868|species|Strychnos chlorantha	33090|kingdom|Viridiplantae	35493|phylum|Streptophyta	NoTaxonID|NoRank|NoScientificName	4055|order|Gentianales	26468|family|Loganiaceae	26496|genus|Strychnos	1040868|species|Strychnos chlorantha
Query:1040869|species|Strychnos chrysophylla	33090|kingdom|Viridiplantae	35493|phylum|Streptophyta	NoTaxonID|NoRank|NoScientificName	4055|order|Gentianales	26468|family|Loganiaceae	26496|genus|Strychnos	1040869|species|Strychnos chrysophylla
Query:1040870|species|Strychnos cocculoides	33090|kingdom|Viridiplantae	35493|phylum|Streptophyta	NoTaxonID|NoRank|NoScientificName	4055|order|Gentianales	26468|family|Loganiaceae	26496|genus|Strychnos	1040870|species|Strychnos cocculoides
Query:1040871|species|Strychnos cogens	33090|kingdom|Viridiplantae	35493|phylum|Streptophyta	NoTaxonID|NoRank|NoScientificName	4055|order|Gentianales	26468|family|Loganiaceae	26496|genus|Strychnos	1040871|species|Strychnos cogens
Query:1040872|species|Strychnos colombiensis	33090|kingdom|Viridiplantae	35493|phylum|Streptophyta	NoTaxonID|NoRank|NoScientificName	4055|order|Gentianales	26468|family|Loganiaceae	26496|genus|Strychnos	1040872|species|Strychnos colombiensis
Query:1040873|species|Strychnos congolana	33090|kingdom|Viridiplantae	35493|phylum|Streptophyta	NoTaxonID|NoRank|NoScientificName	4055|order|Gentianales	26468|family|Loganiaceae	26496|genus|Strychnos	1040873|species|Strychnos congolana
Query:1040874|species|Strychnos cuminodora	33090|kingdom|Viridiplantae	35493|phylum|Streptophyta	NoTaxonID|NoRank|NoScientificName	4055|order|Gentianales	26468|family|Loganiaceae	26496|genus|Strychnos	1040874|species|Strychnos cuminodora
Query:1040875|species|Strychnos cuniculina	33090|kingdom|Viridiplantae	35493|phylum|Streptophyta	NoTaxonID|NoRank|NoScientificName	4055|order|Gentianales	26468|family|Loganiaceae	26496|genus|Strychnos	1040875|species|Strychnos cuniculina
Query:1040876|species|Strychnos dale	33090|kingdom|Viridiplantae	35493|phylum|Streptophyta	NoTaxonID|NoRank|NoScientificName	4055|order|Gentianales	26468|family|Loganiaceae	26496|genus|Strychnos	1040876|species|Strychnos dale
Query:1040877|species|Strychnos darienensis	33090|kingdom|Viridiplantae	35493|phylum|Streptophyta	NoTaxonID|NoRank|NoScientificName	4055|order|Gentianales	26468|family|Loganiaceae	26496|genus|Strychnos	1040877|species|Strychnos darienensis
Query:1040878|species|Strychnos dinklagei	33090|kingdom|Viridiplantae	35493|phylum|Streptophyta	NoTaxonID|NoRank|NoScientificName	4055|order|Gentianales	26468|family|Loganiaceae	26496|genus|Strychnos	1040878|species|Strychnos dinklagei
Query:1040879|species|Strychnos diplotricha	33090|kingdom|Viridiplantae	35493|phylum|Streptophyta	NoTaxonID|NoRank|NoScientificName	4055|order|Gentianales	26468|family|Loganiaceae	26496|genus|Strychnos	1040879|species|Strychnos diplotricha
Query:1040880|species|Strychnos ecuadoriensis	33090|kingdom|Viridiplantae	35493|phylum|Streptophyta	NoTaxonID|NoRank|NoScientificName	4055|order|Gentianales	26468|family|Loganiaceae	26496|genus|Strychnos	1040880|species|Strychnos ecuadoriensis
Query:1040881|species|Strychnos elaeocarpa	33090|kingdom|Viridiplantae	35493|phylum|Streptophyta	NoTaxonID|NoRank|NoScientificName	4055|order|Gentianales	26468|family|Loganiaceae	26496|genus|Strychnos	1040881|species|Strychnos elaeocarpa
Query:1040882|species|Strychnos eugeniifolia	33090|kingdom|Viridiplantae	35493|phylum|Streptophyta	NoTaxonID|NoRank|NoScientificName	4055|order|Gentianales	26468|family|Loganiaceae	26496|genus|Strychnos	1040882|species|Strychnos eugeniifolia
Query:1040883|species|Strychnos fallax	33090|kingdom|Viridiplantae	35493|phylum|Streptophyta	NoTaxonID|NoRank|NoScientificName	4055|order|Gentianales	26468|family|Loganiaceae	26496|genus|Strychnos	1040883|species|Strychnos fallax
Query:1040884|species|Strychnos fendleri	33090|kingdom|Viridiplantae	35493|phylum|Streptophyta	NoTaxonID|NoRank|NoScientificName	4055|order|Gentianales	26468|family|Loganiaceae	26496|genus|Strychnos	1040884|species|Strychnos fendleri
Query:1040885|species|Strychnos floribunda	33090|kingdom|Viridiplantae	35493|phylum|Streptophyta	NoTaxonID|NoRank|NoScientificName	4055|order|Gentianales	26468|family|Loganiaceae	26496|genus|Strychnos	1040885|species|Strychnos floribunda
Query:1040886|species|Strychnos guianensis	33090|kingdom|Viridiplantae	35493|phylum|Streptophyta	NoTaxonID|NoRank|NoScientificName	4055|order|Gentianales	26468|family|Loganiaceae	26496|genus|Strychnos	1040886|species|Strychnos guianensis
Query:1040887|species|Strychnos henningsii	33090|kingdom|Viridiplantae	35493|phylum|Streptophyta	NoTaxonID|NoRank|NoScientificName	4055|order|Gentianales	26468|family|Loganiaceae	26496|genus|Strychnos	1040887|species|Strychnos henningsii
Query:1040888|species|Strychnos hirsuta	33090|kingdom|Viridiplantae	35493|phylum|Streptophyta	NoTaxonID|NoRank|NoScientificName	4055|order|Gentianales	26468|family|Loganiaceae	26496|genus|Strychnos	1040888|species|Strychnos hirsuta
Query:1040889|species|Strychnos icaja	33090|kingdom|Viridiplantae	35493|phylum|Streptophyta	NoTaxonID|NoRank|NoScientificName	4055|order|Gentianales	26468|family|Loganiaceae	26496|genus|Strychnos	1040889|species|Strychnos icaja
Query:1040890|species|Strychnos innocua	33090|kingdom|Viridiplantae	35493|phylum|Streptophyta	NoTaxonID|NoRank|NoScientificName	4055|order|Gentianales	26468|family|Loganiaceae	26496|genus|Strychnos	1040890|species|Strychnos innocua
Query:1040891|species|Strychnos jobertiana	33090|kingdom|Viridiplantae	35493|phylum|Streptophyta	NoTaxonID|NoRank|NoScientificName	4055|order|Gentianales	26468|family|Loganiaceae	26496|genus|Strychnos	1040891|species|Strychnos jobertiana
Query:1040892|species|Strychnos johnsonii	33090|kingdom|Viridiplantae	35493|phylum|Streptophyta	NoTaxonID|NoRank|NoScientificName	4055|order|Gentianales	26468|family|Loganiaceae	26496|genus|Strychnos	1040892|species|Strychnos johnsonii
Query:1040893|species|Strychnos lanata	33090|kingdom|Viridiplantae	35493|phylum|Streptophyta	NoTaxonID|NoRank|NoScientificName	4055|order|Gentianales	26468|family|Loganiaceae	26496|genus|Strychnos	1040893|species|Strychnos lanata
Query:1040894|species|Strychnos lucens	33090|kingdom|Viridiplantae	35493|phylum|Streptophyta	NoTaxonID|NoRank|NoScientificName	4055|order|Gentianales	26468|family|Loganiaceae	26496|genus|Strychnos	1040894|species|Strychnos lucens
Query:1040895|species|Strychnos malacoclados	33090|kingdom|Viridiplantae	35493|phylum|Streptophyta	NoTaxonID|NoRank|NoScientificName	4055|order|Gentianales	26468|family|Loganiaceae	26496|genus|Strychnos	1040895|species|Strychnos malacoclados
Query:1040896|species|Strychnos malchairii	33090|kingdom|Viridiplantae	35493|phylum|Streptophyta	NoTaxonID|NoRank|NoScientificName	4055|order|Gentianales	26468|family|Loganiaceae	26496|genus|Strychnos	1040896|species|Strychnos malchairii
Query:1040897|species|Strychnos matopensis	33090|kingdom|Viridiplantae	35493|phylum|Streptophyta	NoTaxonID|NoRank|NoScientificName	4055|order|Gentianales	26468|family|Loganiaceae	26496|genus|Strychnos	1040897|species|Strychnos matopensis
Query:1040898|species|Strychnos mattogrossensis	33090|kingdom|Viridiplantae	35493|phylum|Streptophyta	NoTaxonID|NoRank|NoScientificName	4055|order|Gentianales	26468|family|Loganiaceae	26496|genus|Strychnos	1040898|species|Strychnos mattogrossensis
Query:1040899|species|Strychnos medeola	33090|kingdom|Viridiplantae	35493|phylum|Streptophyta	NoTaxonID|NoRank|NoScientificName	4055|order|Gentianales	26468|family|Loganiaceae	26496|genus|Strychnos	1040899|species|Strychnos medeola
Query:1040900|species|Strychnos melinoniana	33090|kingdom|Viridiplantae	35493|phylum|Streptophyta	NoTaxonID|NoRank|NoScientificName	4055|order|Gentianales	26468|family|Loganiaceae	26496|genus|Strychnos	1040900|species|Strychnos melinoniana
Query:1040901|species|Strychnos memecyloides	33090|kingdom|Viridiplantae	35493|phylum|Streptophyta	NoTaxonID|NoRank|NoScientificName	4055|order|Gentianales	26468|family|Loganiaceae	26496|genus|Strychnos	1040901|species|Strychnos memecyloides
Query:1040902|species|Strychnos mitis	33090|kingdom|Viridiplantae	35493|phylum|Streptophyta	NoTaxonID|NoRank|NoScientificName	4055|order|Gentianales	26468|family|Loganiaceae	26496|genus|Strychnos	1040902|species|Strychnos mitis
Query:1040903|species|Strychnos mitscherlichii	33090|kingdom|Viridiplantae	35493|phylum|Streptophyta	NoTaxonID|NoRank|NoScientificName	4055|order|Gentianales	26468|family|Loganiaceae	26496|genus|Strychnos	1040903|species|Strychnos mitscherlichii
Query:1040904|species|Strychnos mostueoides	33090|kingdom|Viridiplantae	35493|phylum|Streptophyta	NoTaxonID|NoRank|NoScientificName	4055|order|Gentianales	26468|family|Loganiaceae	26496|genus|Strychnos	1040904|species|Strychnos mostueoides
Query:1040905|species|Strychnos myrtoides	33090|kingdom|Viridiplantae	35493|phylum|Streptophyta	NoTaxonID|NoRank|NoScientificName	4055|order|Gentianales	26468|family|Loganiaceae	26496|genus|Strychnos	1040905|species|Strychnos myrtoides
Query:1040906|species|Strychnos ngouniensis	33090|kingdom|Viridiplantae	35493|phylum|Streptophyta	NoTaxonID|NoRank|NoScientificName	4055|order|Gentianales	26468|family|Loganiaceae	26496|genus|Strychnos	1040906|species|Strychnos ngouniensis
Query:1040907|species|Strychnos nicaraguensis	33090|kingdom|Viridiplantae	35493|phylum|Streptophyta	NoTaxonID|NoRank|NoScientificName	4055|order|Gentianales	26468|family|Loganiaceae	26496|genus|Strychnos	1040907|species|Strychnos nicaraguensis
Query:1040908|species|Strychnos nigricans	33090|kingdom|Viridiplantae	35493|phylum|Streptophyta	NoTaxonID|NoRank|NoScientificName	4055|order|Gentianales	26468|family|Loganiaceae	26496|genus|Strychnos	1040908|species|Strychnos nigricans
Query:1040909|species|Strychnos oiapocensis	33090|kingdom|Viridiplantae	35493|phylum|Streptophyta	NoTaxonID|NoRank|NoScientificName	4055|order|Gentianales	26468|family|Loganiaceae	26496|genus|Strychnos	1040909|species|Strychnos oiapocensis
Query:1040910|species|Strychnos panamensis	33090|kingdom|Viridiplantae	35493|phylum|Streptophyta	NoTaxonID|NoRank|NoScientificName	4055|order|Gentianales	26468|family|Loganiaceae	26496|genus|Strychnos	1040910|species|Strychnos panamensis
Query:1040911|species|Strychnos panganensis	33090|kingdom|Viridiplantae	35493|phylum|Streptophyta	NoTaxonID|NoRank|NoScientificName	4055|order|Gentianales	26468|family|Loganiaceae	26496|genus|Strychnos	1040911|species|Strychnos panganensis
Query:1040912|species|Strychnos panurensis	33090|kingdom|Viridiplantae	35493|phylum|Streptophyta	NoTaxonID|NoRank|NoScientificName	4055|order|Gentianales	26468|family|Loganiaceae	26496|genus|Strychnos	1040912|species|Strychnos panurensis
Query:1040913|species|Strychnos parvifolia	33090|kingdom|Viridiplantae	35493|phylum|Streptophyta	NoTaxonID|NoRank|NoScientificName	4055|order|Gentianales	26468|family|Loganiaceae	26496|genus|Strychnos	1040913|species|Strychnos parvifolia
Query:1040914|species|Strychnos peckii	33090|kingdom|Viridiplantae	35493|phylum|Streptophyta	NoTaxonID|NoRank|NoScientificName	4055|order|Gentianales	26468|family|Loganiaceae	26496|genus|Strychnos	1040914|species|Strychnos peckii
Query:1040915|species|Strychnos pentantha	33090|kingdom|Viridiplantae	35493|phylum|Streptophyta	NoTaxonID|NoRank|NoScientificName	4055|order|Gentianales	26468|family|Loganiaceae	26496|genus|Strychnos	1040915|species|Strychnos pentantha
Query:1040916|species|Strychnos phaeotricha	33090|kingdom|Viridiplantae	35493|phylum|Streptophyta	NoTaxonID|NoRank|NoScientificName	4055|order|Gentianales	26468|family|Loganiaceae	26496|genus|Strychnos	1040916|species|Strychnos phaeotricha
Query:1040917|species|Strychnos poeppigii	33090|kingdom|Viridiplantae	35493|phylum|Streptophyta	NoTaxonID|NoRank|NoScientificName	4055|order|Gentianales	26468|family|Loganiaceae	26496|genus|Strychnos	1040917|species|Strychnos poeppigii
Query:1040918|species|Strychnos polytrichantha	33090|kingdom|Viridiplantae	35493|phylum|Streptophyta	NoTaxonID|NoRank|NoScientificName	4055|order|Gentianales	26468|family|Loganiaceae	26496|genus|Strychnos	1040918|species|Strychnos polytrichantha
Query:1040919|species|Strychnos pseudoquina	33090|kingdom|Viridiplantae	35493|phylum|Streptophyta	NoTaxonID|NoRank|NoScientificName	4055|order|Gentianales	26468|family|Loganiaceae	26496|genus|Strychnos	1040919|species|Strychnos pseudoquina
Query:1040920|species|Strychnos ramentifera	33090|kingdom|Viridiplantae	35493|phylum|Streptophyta	NoTaxonID|NoRank|NoScientificName	4055|order|Gentianales	26468|family|Loganiaceae	26496|genus|Strychnos	1040920|species|Strychnos ramentifera
Query:1040921|species|Strychnos rondeletioides	33090|kingdom|Viridiplantae	35493|phylum|Streptophyta	NoTaxonID|NoRank|NoScientificName	4055|order|Gentianales	26468|family|Loganiaceae	26496|genus|Strychnos	1040921|species|Strychnos rondeletioides
Query:1040922|species|Strychnos rubiginosa	33090|kingdom|Viridiplantae	35493|phylum|Streptophyta	NoTaxonID|NoRank|NoScientificName	4055|order|Gentianales	26468|family|Loganiaceae	26496|genus|Strychnos	1040922|species|Strychnos rubiginosa
Query:1040923|species|Strychnos samba	33090|kingdom|Viridiplantae	35493|phylum|Streptophyta	NoTaxonID|NoRank|NoScientificName	4055|order|Gentianales	26468|family|Loganiaceae	26496|genus|Strychnos	1040923|species|Strychnos samba
Query:1040924|species|Strychnos scheffleri	33090|kingdom|Viridiplantae	35493|phylum|Streptophyta	NoTaxonID|NoRank|NoScientificName	4055|order|Gentianales	26468|family|Loganiaceae	26496|genus|Strychnos	1040924|species|Strychnos scheffleri
Query:1040925|species|Strychnos schunkei	33090|kingdom|Viridiplantae	35493|phylum|Streptophyta	NoTaxonID|NoRank|NoScientificName	4055|order|Gentianales	26468|family|Loganiaceae	26496|genus|Strychnos	1040925|species|Strychnos schunkei
Query:1040926|species|Strychnos schultesiana	33090|kingdom|Viridiplantae	35493|phylum|Streptophyta	NoTaxonID|NoRank|NoScientificName	4055|order|Gentianales	26468|family|Loganiaceae	26496|genus|Strychnos	1040926|species|Strychnos schultesiana
Query:1040927|species|Strychnos solimoesana	33090|kingdom|Viridiplantae	35493|phylum|Streptophyta	NoTaxonID|NoRank|NoScientificName	4055|order|Gentianales	26468|family|Loganiaceae	26496|genus|Strychnos	1040927|species|Strychnos solimoesana
Query:1040928|species|Strychnos soubrensis	33090|kingdom|Viridiplantae	35493|phylum|Streptophyta	NoTaxonID|NoRank|NoScientificName	4055|order|Gentianales	26468|family|Loganiaceae	26496|genus|Strychnos	1040928|species|Strychnos soubrensis
Query:1040929|species|Strychnos sp. JW5140	33090|kingdom|Viridiplantae	35493|phylum|Streptophyta	NoTaxonID|NoRank|NoScientificName	4055|order|Gentianales	26468|family|Loganiaceae	26496|genus|Strychnos	1040929|species|Strychnos sp. JW5140
Query:1040930|species|Strychnos splendens	33090|kingdom|Viridiplantae	35493|phylum|Streptophyta	NoTaxonID|NoRank|NoScientificName	4055|order|Gentianales	26468|family|Loganiaceae	26496|genus|Strychnos	1040930|species|Strychnos splendens
Query:1040931|species|Strychnos staudtii	33090|kingdom|Viridiplantae	35493|phylum|Streptophyta	NoTaxonID|NoRank|NoScientificName	4055|order|Gentianales	26468|family|Loganiaceae	26496|genus|Strychnos	1040931|species|Strychnos staudtii
Query:1040932|species|Strychnos tabascana	33090|kingdom|Viridiplantae	35493|phylum|Streptophyta	NoTaxonID|NoRank|NoScientificName	4055|order|Gentianales	26468|family|Loganiaceae	26496|genus|Strychnos	1040932|species|Strychnos tabascana
Query:1040933|species|Strychnos talbotiae	33090|kingdom|Viridiplantae	35493|phylum|Streptophyta	NoTaxonID|NoRank|NoScientificName	4055|order|Gentianales	26468|family|Loganiaceae	26496|genus|Strychnos	1040933|species|Strychnos talbotiae
Query:1040934|species|Strychnos ternata	33090|kingdom|Viridiplantae	35493|phylum|Streptophyta	NoTaxonID|NoRank|NoScientificName	4055|order|Gentianales	26468|family|Loganiaceae	26496|genus|Strychnos	1040934|species|Strychnos ternata
Query:1040935|species|Strychnos toxifera	33090|kingdom|Viridiplantae	35493|phylum|Streptophyta	NoTaxonID|NoRank|NoScientificName	4055|order|Gentianales	26468|family|Loganiaceae	26496|genus|Strychnos	1040935|species|Strychnos toxifera
Query:1040936|species|Strychnos tricalysioides	33090|kingdom|Viridiplantae	35493|phylum|Streptophyta	NoTaxonID|NoRank|NoScientificName	4055|order|Gentianales	26468|family|Loganiaceae	26496|genus|Strychnos	1040936|species|Strychnos tricalysioides
Query:1040937|species|Strychnos trichocalyx	33090|kingdom|Viridiplantae	35493|phylum|Streptophyta	NoTaxonID|NoRank|NoScientificName	4055|order|Gentianales	26468|family|Loganiaceae	26496|genus|Strychnos	1040937|species|Strychnos trichocalyx
Query:1040938|species|Strychnos tseasnum	33090|kingdom|Viridiplantae	35493|phylum|Streptophyta	NoTaxonID|NoRank|NoScientificName	4055|order|Gentianales	26468|family|Loganiaceae	26496|genus|Strychnos	1040938|species|Strychnos tseasnum
Query:1040939|species|Strychnos umbellata	33090|kingdom|Viridiplantae	35493|phylum|Streptophyta	NoTaxonID|NoRank|NoScientificName	4055|order|Gentianales	26468|family|Loganiaceae	26496|genus|Strychnos	1040939|species|Strychnos umbellata
Query:1040940|species|Strychnos villosa	33090|kingdom|Viridiplantae	35493|phylum|Streptophyta	NoTaxonID|NoRank|NoScientificName	4055|order|Gentianales	26468|family|Loganiaceae	26496|genus|Strychnos	1040940|species|Strychnos villosa
Query:1040941|species|Strychnos vitiensis	33090|kingdom|Viridiplantae	35493|phylum|Streptophyta	NoTaxonID|NoRank|NoScientificName	4055|order|Gentianales	26468|family|Loganiaceae	26496|genus|Strychnos	1040941|species|Strychnos vitiensis
Query:1040942|species|Strychnos wallichiana	33090|kingdom|Viridiplantae	35493|phylum|Streptophyta	NoTaxonID|NoRank|NoScientificName	4055|order|Gentianales	26468|family|Loganiaceae	26496|genus|Strychnos	1040942|species|Strychnos wallichiana
Query:1040943|species|Strychnos xantha	33090|kingdom|Viridiplantae	35493|phylum|Streptophyta	NoTaxonID|NoRank|NoScientificName	4055|order|Gentianales	26468|family|Loganiaceae	26496|genus|Strychnos	1040943|species|Strychnos xantha
Query:1040944|species|Strychnos xinguensis	33090|kingdom|Viridiplantae	35493|phylum|Streptophyta	NoTaxonID|NoRank|NoScientificName	4055|order|Gentianales	26468|family|Loganiaceae	26496|genus|Strychnos	1040944|species|Strychnos xinguensis
Query:1042136|species|Syzygium antisepticum	33090|kingdom|Viridiplantae	35493|phylum|Streptophyta	NoTaxonID|NoRank|NoScientificName	41944|order|Myrtales	3931|family|Myrtaceae	178174|genus|Syzygium	1042136|species|Syzygium antisepticum
Query:1042137|species|Syzygium campanulatum	33090|kingdom|Viridiplantae	35493|phylum|Streptophyta	NoTaxonID|NoRank|NoScientificName	41944|order|Myrtales	3931|family|Myrtaceae	178174|genus|Syzygium	1042137|species|Syzygium campanulatum
Query:1042138|species|Syzygium diospyrifolium	33090|kingdom|Viridiplantae	35493|phylum|Streptophyta	NoTaxonID|NoRank|NoScientificName	41944|order|Myrtales	3931|family|Myrtaceae	178174|genus|Syzygium	1042138|species|Syzygium diospyrifolium
Query:1042139|species|Syzygium grande	33090|kingdom|Viridiplantae	35493|phylum|Streptophyta	NoTaxonID|NoRank|NoScientificName	41944|order|Myrtales	3931|family|Myrtaceae	178174|genus|Syzygium	1042139|species|Syzygium grande
Query:1042140|species|Syzygium hemisphericum	33090|kingdom|Viridiplantae	35493|phylum|Streptophyta	NoTaxonID|NoRank|NoScientificName	41944|order|Myrtales	3931|family|Myrtaceae	178174|genus|Syzygium	1042140|species|Syzygium hemisphericum
Query:1042141|species|Syzygium nigrans	33090|kingdom|Viridiplantae	35493|phylum|Streptophyta	NoTaxonID|NoRank|NoScientificName	41944|order|Myrtales	3931|family|Myrtaceae	178174|genus|Syzygium	1042141|species|Syzygium nigrans
Query:1042142|species|Syzygium ripicola	33090|kingdom|Viridiplantae	35493|phylum|Streptophyta	NoTaxonID|NoRank|NoScientificName	41944|order|Myrtales	3931|family|Myrtaceae	178174|genus|Syzygium	1042142|species|Syzygium ripicola
Query:1042143|species|Syzygium thorelii	33090|kingdom|Viridiplantae	35493|phylum|Streptophyta	NoTaxonID|NoRank|NoScientificName	41944|order|Myrtales	3931|family|Myrtaceae	178174|genus|Syzygium	1042143|species|Syzygium thorelii
Query:1042473|species|Astragalus avicennicus	33090|kingdom|Viridiplantae	35493|phylum|Streptophyta	NoTaxonID|NoRank|NoScientificName	72025|order|Fabales	3803|family|Fabaceae	20400|genus|Astragalus	1042473|species|Astragalus avicennicus
Query:1042474|species|Astragalus caprinus	33090|kingdom|Viridiplantae	35493|phylum|Streptophyta	NoTaxonID|NoRank|NoScientificName	72025|order|Fabales	3803|family|Fabaceae	20400|genus|Astragalus	1042474|species|Astragalus caprinus
Query:1042475|species|Astragalus chrysanthus	33090|kingdom|Viridiplantae	35493|phylum|Streptophyta	NoTaxonID|NoRank|NoScientificName	72025|order|Fabales	3803|family|Fabaceae	20400|genus|Astragalus	1042475|species|Astragalus chrysanthus
Query:1042476|subspecies|Astragalus dactylocarpus subsp. dactylocarpus	33090|kingdom|Viridiplantae	35493|phylum|Streptophyta	NoTaxonID|NoRank|NoScientificName	72025|order|Fabales	3803|family|Fabaceae	20400|genus|Astragalus	144090|species|Astragalus dactylocarpus
Query:1042477|species|Astragalus echinops	33090|kingdom|Viridiplantae	35493|phylum|Streptophyta	NoTaxonID|NoRank|NoScientificName	72025|order|Fabales	3803|family|Fabaceae	20400|genus|Astragalus	1042477|species|Astragalus echinops
Query:1042478|species|Astragalus gaubae	33090|kingdom|Viridiplantae	35493|phylum|Streptophyta	NoTaxonID|NoRank|NoScientificName	72025|order|Fabales	3803|family|Fabaceae	20400|genus|Astragalus	1042478|species|Astragalus gaubae
Query:1042479|species|Astragalus gypsocola	33090|kingdom|Viridiplantae	35493|phylum|Streptophyta	NoTaxonID|NoRank|NoScientificName	72025|order|Fabales	3803|family|Fabaceae	20400|genus|Astragalus	1042479|species|Astragalus gypsocola
Query:1042481|species|Astragalus ischredensis	33090|kingdom|Viridiplantae	35493|phylum|Streptophyta	NoTaxonID|NoRank|NoScientificName	72025|order|Fabales	3803|family|Fabaceae	20400|genus|Astragalus	1042481|species|Astragalus ischredensis
Query:1042483|species|Astragalus kashmarensis	33090|kingdom|Viridiplantae	35493|phylum|Streptophyta	NoTaxonID|NoRank|NoScientificName	72025|order|Fabales	3803|family|Fabaceae	20400|genus|Astragalus	1042483|species|Astragalus kashmarensis
Query:1042484|species|Astragalus kermanschahensis	33090|kingdom|Viridiplantae	35493|phylum|Streptophyta	NoTaxonID|NoRank|NoScientificName	72025|order|Fabales	3803|family|Fabaceae	20400|genus|Astragalus	1042484|species|Astragalus kermanschahensis
Query:1042485|species|Astragalus kirpicznikovii	33090|kingdom|Viridiplantae	35493|phylum|Streptophyta	NoTaxonID|NoRank|NoScientificName	72025|order|Fabales	3803|family|Fabaceae	20400|genus|Astragalus	1042485|species|Astragalus kirpicznikovii
Query:1042486|species|Astragalus leonardii	33090|kingdom|Viridiplantae	35493|phylum|Streptophyta	NoTaxonID|NoRank|NoScientificName	72025|order|Fabales	3803|family|Fabaceae	20400|genus|Astragalus	1042486|species|Astragalus leonardii
Query:1042488|subspecies|Astragalus macropelmatus subsp. macropelmatus	33090|kingdom|Viridiplantae	35493|phylum|Streptophyta	NoTaxonID|NoRank|NoScientificName	72025|order|Fabales	3803|family|Fabaceae	20400|genus|Astragalus	1042487|species|Astragalus macropelmatus
Query:1042489|species|Astragalus mozaffarianii	33090|kingdom|Viridiplantae	35493|phylum|Streptophyta	NoTaxonID|NoRank|NoScientificName	72025|order|Fabales	3803|family|Fabaceae	20400|genus|Astragalus	1042489|species|Astragalus mozaffarianii
Query:1042491|species|Astragalus ovinus	33090|kingdom|Viridiplantae	35493|phylum|Streptophyta	NoTaxonID|NoRank|NoScientificName	72025|order|Fabales	3803|family|Fabaceae	20400|genus|Astragalus	1042491|species|Astragalus ovinus
Query:1042492|species|Astragalus pinetorum	33090|kingdom|Viridiplantae	35493|phylum|Streptophyta	NoTaxonID|NoRank|NoScientificName	72025|order|Fabales	3803|family|Fabaceae	20400|genus|Astragalus	1042492|species|Astragalus pinetorum
Query:1042493|subspecies|Astragalus pinetorum subsp. pinetorum	33090|kingdom|Viridiplantae	35493|phylum|Streptophyta	NoTaxonID|NoRank|NoScientificName	72025|order|Fabales	3803|family|Fabaceae	20400|genus|Astragalus	1042492|species|Astragalus pinetorum
Query:1042494|species|Astragalus ponticus	33090|kingdom|Viridiplantae	35493|phylum|Streptophyta	NoTaxonID|NoRank|NoScientificName	72025|order|Fabales	3803|family|Fabaceae	20400|genus|Astragalus	1042494|species|Astragalus ponticus
Query:1042496|species|Astragalus pseudoibicinus	33090|kingdom|Viridiplantae	35493|phylum|Streptophyta	NoTaxonID|NoRank|NoScientificName	72025|order|Fabales	3803|family|Fabaceae	20400|genus|Astragalus	1042496|species|Astragalus pseudoibicinus
Query:1042497|species|Astragalus remotijugus	33090|kingdom|Viridiplantae	35493|phylum|Streptophyta	NoTaxonID|NoRank|NoScientificName	72025|order|Fabales	3803|family|Fabaceae	20400|genus|Astragalus	1042497|species|Astragalus remotijugus
Query:1042498|species|Astragalus reshadensis	33090|kingdom|Viridiplantae	35493|phylum|Streptophyta	NoTaxonID|NoRank|NoScientificName	72025|order|Fabales	3803|family|Fabaceae	20400|genus|Astragalus	1042498|species|Astragalus reshadensis
Query:1042499|species|Astragalus rufescens	33090|kingdom|Viridiplantae	35493|phylum|Streptophyta	NoTaxonID|NoRank|NoScientificName	72025|order|Fabales	3803|family|Fabaceae	20400|genus|Astragalus	1042499|species|Astragalus rufescens
Query:1042500|species|Astragalus touranicus	33090|kingdom|Viridiplantae	35493|phylum|Streptophyta	NoTaxonID|NoRank|NoScientificName	72025|order|Fabales	3803|family|Fabaceae	20400|genus|Astragalus	1042500|species|Astragalus touranicus
Query:1042501|species|Astragalus vanillae	33090|kingdom|Viridiplantae	35493|phylum|Streptophyta	NoTaxonID|NoRank|NoScientificName	72025|order|Fabales	3803|family|Fabaceae	20400|genus|Astragalus	1042501|species|Astragalus vanillae
Query:1042503|species|Scrophularia amplexicaulis	33090|kingdom|Viridiplantae	35493|phylum|Streptophyta	NoTaxonID|NoRank|NoScientificName	4143|order|Lamiales	4149|family|Scrophulariaceae	39249|genus|Scrophularia	1042503|species|Scrophularia amplexicaulis
Query:1042504|species|Scrophularia crassicaulis	33090|kingdom|Viridiplantae	35493|phylum|Streptophyta	NoTaxonID|NoRank|NoScientificName	4143|order|Lamiales	4149|family|Scrophulariaceae	39249|genus|Scrophularia	1042504|species|Scrophularia crassicaulis
Query:1042505|species|Scrophularia deserti	33090|kingdom|Viridiplantae	35493|phylum|Streptophyta	NoTaxonID|NoRank|NoScientificName	4143|order|Lamiales	4149|family|Scrophulariaceae	39249|genus|Scrophularia	1042505|species|Scrophularia deserti
Query:1042506|species|Scrophularia elbursensis	33090|kingdom|Viridiplantae	35493|phylum|Streptophyta	NoTaxonID|NoRank|NoScientificName	4143|order|Lamiales	4149|family|Scrophulariaceae	39249|genus|Scrophularia	1042506|species|Scrophularia elbursensis
Query:1042507|species|Scrophularia flava	33090|kingdom|Viridiplantae	35493|phylum|Streptophyta	NoTaxonID|NoRank|NoScientificName	4143|order|Lamiales	4149|family|Scrophulariaceae	39249|genus|Scrophularia	1042507|species|Scrophularia flava
Query:1042508|species|Scrophularia frigida	33090|kingdom|Viridiplantae	35493|phylum|Streptophyta	NoTaxonID|NoRank|NoScientificName	4143|order|Lamiales	4149|family|Scrophulariaceae	39249|genus|Scrophularia	1042508|species|Scrophularia frigida
Query:1042509|subspecies|Scrophularia frigida subsp. haussknechtii	33090|kingdom|Viridiplantae	35493|phylum|Streptophyta	NoTaxonID|NoRank|NoScientificName	4143|order|Lamiales	4149|family|Scrophulariaceae	39249|genus|Scrophularia	1042508|species|Scrophularia frigida
Query:1042510|species|Scrophularia kurdica	33090|kingdom|Viridiplantae	35493|phylum|Streptophyta	NoTaxonID|NoRank|NoScientificName	4143|order|Lamiales	4149|family|Scrophulariaceae	39249|genus|Scrophularia	1042510|species|Scrophularia kurdica
Query:1042511|subspecies|Scrophularia kurdica subsp. glabra	33090|kingdom|Viridiplantae	35493|phylum|Streptophyta	NoTaxonID|NoRank|NoScientificName	4143|order|Lamiales	4149|family|Scrophulariaceae	39249|genus|Scrophularia	1042510|species|Scrophularia kurdica
Query:1042512|species|Scrophularia leucoclada	33090|kingdom|Viridiplantae	35493|phylum|Streptophyta	NoTaxonID|NoRank|NoScientificName	4143|order|Lamiales	4149|family|Scrophulariaceae	39249|genus|Scrophularia	1042512|species|Scrophularia leucoclada
Query:1042513|species|Scrophularia macrophylla	33090|kingdom|Viridiplantae	35493|phylum|Streptophyta	NoTaxonID|NoRank|NoScientificName	4143|order|Lamiales	4149|family|Scrophulariaceae	39249|genus|Scrophularia	1042513|species|Scrophularia macrophylla
Query:1042514|species|Scrophularia megalantha	33090|kingdom|Viridiplantae	35493|phylum|Streptophyta	NoTaxonID|NoRank|NoScientificName	4143|order|Lamiales	4149|family|Scrophulariaceae	39249|genus|Scrophularia	1042514|species|Scrophularia megalantha
Query:1042515|species|Scrophularia nervosa	33090|kingdom|Viridiplantae	35493|phylum|Streptophyta	NoTaxonID|NoRank|NoScientificName	4143|order|Lamiales	4149|family|Scrophulariaceae	39249|genus|Scrophularia	1042515|species|Scrophularia nervosa
Query:1042516|subspecies|Scrophularia nervosa subsp. nervosa	33090|kingdom|Viridiplantae	35493|phylum|Streptophyta	NoTaxonID|NoRank|NoScientificName	4143|order|Lamiales	4149|family|Scrophulariaceae	39249|genus|Scrophularia	1042515|species|Scrophularia nervosa
Query:1042517|species|Scrophularia oxysepala	33090|kingdom|Viridiplantae	35493|phylum|Streptophyta	NoTaxonID|NoRank|NoScientificName	4143|order|Lamiales	4149|family|Scrophulariaceae	39249|genus|Scrophularia	1042517|species|Scrophularia oxysepala
Query:1042518|species|Scrophularia pruinosa	33090|kingdom|Viridiplantae	35493|phylum|Streptophyta	NoTaxonID|NoRank|NoScientificName	4143|order|Lamiales	4149|family|Scrophulariaceae	39249|genus|Scrophularia	1042518|species|Scrophularia pruinosa
Query:1042519|species|Scrophularia rosulata	33090|kingdom|Viridiplantae	35493|phylum|Streptophyta	NoTaxonID|NoRank|NoScientificName	4143|order|Lamiales	4149|family|Scrophulariaceae	39249|genus|Scrophularia	1042519|species|Scrophularia rosulata
Query:1042520|species|Scrophularia striata	33090|kingdom|Viridiplantae	35493|phylum|Streptophyta	NoTaxonID|NoRank|NoScientificName	4143|order|Lamiales	4149|family|Scrophulariaceae	39249|genus|Scrophularia	1042520|species|Scrophularia striata
Query:1042521|species|Scrophularia valida	33090|kingdom|Viridiplantae	35493|phylum|Streptophyta	NoTaxonID|NoRank|NoScientificName	4143|order|Lamiales	4149|family|Scrophulariaceae	39249|genus|Scrophularia	1042521|species|Scrophularia valida
Query:1042523|subspecies|Scrophularia variegata subsp. rupestris	33090|kingdom|Viridiplantae	35493|phylum|Streptophyta	NoTaxonID|NoRank|NoScientificName	4143|order|Lamiales	4149|family|Scrophulariaceae	39249|genus|Scrophularia	1042522|species|Scrophularia variegata
Query:1042524|subspecies|Scrophularia variegata subsp. variegata	33090|kingdom|Viridiplantae	35493|phylum|Streptophyta	NoTaxonID|NoRank|NoScientificName	4143|order|Lamiales	4149|family|Scrophulariaceae	39249|genus|Scrophularia	1042522|species|Scrophularia variegata
Query:1042525|subspecies|Scrophularia vernalis subsp. clausii	33090|kingdom|Viridiplantae	35493|phylum|Streptophyta	NoTaxonID|NoRank|NoScientificName	4143|order|Lamiales	4149|family|Scrophulariaceae	39249|genus|Scrophularia	402031|species|Scrophularia vernalis
Query:1043443|varietas|Lonicera trichosantha var. trichosantha	33090|kingdom|Viridiplantae	35493|phylum|Streptophyta	NoTaxonID|NoRank|NoScientificName	4199|order|Dipsacales	4200|family|Caprifoliaceae	49606|genus|Lonicera	566160|species|Lonicera trichosantha
Query:1043444|species|Lonicera webbiana	33090|kingdom|Viridiplantae	35493|phylum|Streptophyta	NoTaxonID|NoRank|NoScientificName	4199|order|Dipsacales	4200|family|Caprifoliaceae	49606|genus|Lonicera	1043444|species|Lonicera webbiana
Query:1043463|species|Morinda badia	33090|kingdom|Viridiplantae	35493|phylum|Streptophyta	NoTaxonID|NoRank|NoScientificName	4055|order|Gentianales	24966|family|Rubiaceae	43521|genus|Morinda	1043463|species|Morinda badia
Query:1043464|species|Gynochthodes brevipes	33090|kingdom|Viridiplantae	35493|phylum|Streptophyta	NoTaxonID|NoRank|NoScientificName	4055|order|Gentianales	24966|family|Rubiaceae	59634|genus|Gynochthodes	1043464|species|Gynochthodes brevipes
Query:1043465|species|Gynochthodes callicarpifolia	33090|kingdom|Viridiplantae	35493|phylum|Streptophyta	NoTaxonID|NoRank|NoScientificName	4055|order|Gentianales	24966|family|Rubiaceae	59634|genus|Gynochthodes	1043465|species|Gynochthodes callicarpifolia
Query:1043466|species|Gynochthodes hainanensis	33090|kingdom|Viridiplantae	35493|phylum|Streptophyta	NoTaxonID|NoRank|NoScientificName	4055|order|Gentianales	24966|family|Rubiaceae	59634|genus|Gynochthodes	1043466|species|Gynochthodes hainanensis
Query:1043467|species|Gynochthodes officinalis	33090|kingdom|Viridiplantae	35493|phylum|Streptophyta	NoTaxonID|NoRank|NoScientificName	4055|order|Gentianales	24966|family|Rubiaceae	59634|genus|Gynochthodes	266091|species|Gynochthodes officinalis
Query:1044910|species|Polygonatum griffithii	33090|kingdom|Viridiplantae	35493|phylum|Streptophyta	4447|class|Liliopsida	73496|order|Asparagales	40552|family|Asparagaceae	16195|genus|Polygonatum	1044910|species|Polygonatum griffithii
Query:1044924|varietas|Prunus davidiana var. potaninii	33090|kingdom|Viridiplantae	35493|phylum|Streptophyta	NoTaxonID|NoRank|NoScientificName	3744|order|Rosales	3745|family|Rosaceae	3754|genus|Prunus	151430|species|Prunus davidiana
Query:1045221|species|Aconitum angustius	33090|kingdom|Viridiplantae	35493|phylum|Streptophyta	NoTaxonID|NoRank|NoScientificName	41768|order|Ranunculales	3440|family|Ranunculaceae	49188|genus|Aconitum	1045221|species|Aconitum angustius
Query:1045222|species|Aconitum barbatum	33090|kingdom|Viridiplantae	35493|phylum|Streptophyta	NoTaxonID|NoRank|NoScientificName	41768|order|Ranunculales	3440|family|Ranunculaceae	49188|genus|Aconitum	1045222|species|Aconitum barbatum
Query:1045223|varietas|Aconitum barbatum var. puberulum	33090|kingdom|Viridiplantae	35493|phylum|Streptophyta	NoTaxonID|NoRank|NoScientificName	41768|order|Ranunculales	3440|family|Ranunculaceae	49188|genus|Aconitum	1045222|species|Aconitum barbatum
Query:1045224|species|Aconitum longecassidatum	33090|kingdom|Viridiplantae	35493|phylum|Streptophyta	NoTaxonID|NoRank|NoScientificName	41768|order|Ranunculales	3440|family|Ranunculaceae	49188|genus|Aconitum	1045224|species|Aconitum longecassidatum
Query:1045225|species|Aconitum monticola	33090|kingdom|Viridiplantae	35493|phylum|Streptophyta	NoTaxonID|NoRank|NoScientificName	41768|order|Ranunculales	3440|family|Ranunculaceae	49188|genus|Aconitum	1045225|species|Aconitum monticola
Query:1045226|species|Aconitum umbrosum	33090|kingdom|Viridiplantae	35493|phylum|Streptophyta	NoTaxonID|NoRank|NoScientificName	41768|order|Ranunculales	3440|family|Ranunculaceae	49188|genus|Aconitum	1045226|species|Aconitum umbrosum
Query:1045227|species|Alpinia emaculata	33090|kingdom|Viridiplantae	35493|phylum|Streptophyta	4447|class|Liliopsida	4618|order|Zingiberales	4642|family|Zingiberaceae	94326|genus|Alpinia	1045227|species|Alpinia emaculata
Query:1045228|species|Alpinia platychilus	33090|kingdom|Viridiplantae	35493|phylum|Streptophyta	4447|class|Liliopsida	4618|order|Zingiberales	4642|family|Zingiberaceae	94326|genus|Alpinia	1045228|species|Alpinia platychilus
Query:1045230|species|Amomum dealbatum	33090|kingdom|Viridiplantae	35493|phylum|Streptophyta	4447|class|Liliopsida	4618|order|Zingiberales	4642|family|Zingiberaceae	188482|genus|Amomum	1045230|species|Amomum dealbatum
Query:1045231|species|Amomum microcarpum	33090|kingdom|Viridiplantae	35493|phylum|Streptophyta	4447|class|Liliopsida	4618|order|Zingiberales	4642|family|Zingiberaceae	188482|genus|Amomum	1045231|species|Amomum microcarpum
Query:1045232|species|Amomum muricarpum	33090|kingdom|Viridiplantae	35493|phylum|Streptophyta	4447|class|Liliopsida	4618|order|Zingiberales	4642|family|Zingiberaceae	188482|genus|Amomum	1045232|species|Amomum muricarpum
Query:1045233|species|Amomum neoaurantiacum	33090|kingdom|Viridiplantae	35493|phylum|Streptophyta	4447|class|Liliopsida	4618|order|Zingiberales	4642|family|Zingiberaceae	188482|genus|Amomum	1045233|species|Amomum neoaurantiacum
Query:1045234|species|Amomum repoeense	33090|kingdom|Viridiplantae	35493|phylum|Streptophyta	4447|class|Liliopsida	4618|order|Zingiberales	4642|family|Zingiberaceae	188482|genus|Amomum	1045234|species|Amomum repoeense
Query:1045235|species|Amomum verrucosum	33090|kingdom|Viridiplantae	35493|phylum|Streptophyta	4447|class|Liliopsida	4618|order|Zingiberales	4642|family|Zingiberaceae	188482|genus|Amomum	1045235|species|Amomum verrucosum
Query:1045361|species|Geranium melanandrum	33090|kingdom|Viridiplantae	35493|phylum|Streptophyta	NoTaxonID|NoRank|NoScientificName	41943|order|Geraniales	4027|family|Geraniaceae	4028|genus|Geranium	1045361|species|Geranium melanandrum
Query:1046405|species|Scutellaria likiangensis	33090|kingdom|Viridiplantae	35493|phylum|Streptophyta	NoTaxonID|NoRank|NoScientificName	4143|order|Lamiales	4136|family|Lamiaceae	4139|genus|Scutellaria	1046405|species|Scutellaria likiangensis
Query:1048591|species|Gentiana sp. HCP-2010	33090|kingdom|Viridiplantae	35493|phylum|Streptophyta	NoTaxonID|NoRank|NoScientificName	4055|order|Gentianales	21472|family|Gentianaceae	21496|genus|Gentiana	1048591|species|Gentiana sp. HCP-2010
Query:1048823|species|Polygonum polygamum	33090|kingdom|Viridiplantae	35493|phylum|Streptophyta	NoTaxonID|NoRank|NoScientificName	3524|order|Caryophyllales	3615|family|Polygonaceae	46786|genus|Polygonum	1048823|species|Polygonum polygamum
Query:1049783|species|Codonopsis ussuriensis	33090|kingdom|Viridiplantae	35493|phylum|Streptophyta	NoTaxonID|NoRank|NoScientificName	4209|order|Asterales	4381|family|Campanulaceae	16399|genus|Codonopsis	1049783|species|Codonopsis ussuriensis
Query:1049917|varietas|Aralia elata var. rotundata	33090|kingdom|Viridiplantae	35493|phylum|Streptophyta	NoTaxonID|NoRank|NoScientificName	4036|order|Apiales	4050|family|Araliaceae	13340|genus|Aralia	82095|species|Aralia elata
Query:1051077|species|Curcuma codonantha	33090|kingdom|Viridiplantae	35493|phylum|Streptophyta	4447|class|Liliopsida	4618|order|Zingiberales	4642|family|Zingiberaceae	99568|genus|Curcuma	1051077|species|Curcuma codonantha
Query:1051078|species|Curcuma latifolia	33090|kingdom|Viridiplantae	35493|phylum|Streptophyta	4447|class|Liliopsida	4618|order|Zingiberales	4642|family|Zingiberaceae	99568|genus|Curcuma	1051078|species|Curcuma latifolia
Query:1051079|species|Curcuma rhabdota	33090|kingdom|Viridiplantae	35493|phylum|Streptophyta	4447|class|Liliopsida	4618|order|Zingiberales	4642|family|Zingiberaceae	99568|genus|Curcuma	1051079|species|Curcuma rhabdota
Query:1051080|species|Curcuma singularis	33090|kingdom|Viridiplantae	35493|phylum|Streptophyta	4447|class|Liliopsida	4618|order|Zingiberales	4642|family|Zingiberaceae	99568|genus|Curcuma	1051080|species|Curcuma singularis
Query:1051081|species|Curcuma sp. JT-2011	33090|kingdom|Viridiplantae	35493|phylum|Streptophyta	4447|class|Liliopsida	4618|order|Zingiberales	4642|family|Zingiberaceae	99568|genus|Curcuma	1051081|species|Curcuma sp. JT-2011
Query:105181|species|Elettaria cardamomum	33090|kingdom|Viridiplantae	35493|phylum|Streptophyta	4447|class|Liliopsida	4618|order|Zingiberales	4642|family|Zingiberaceae	105180|genus|Elettaria	105181|species|Elettaria cardamomum
Query:1052167|species|Aconitum shennongjiaense	33090|kingdom|Viridiplantae	35493|phylum|Streptophyta	NoTaxonID|NoRank|NoScientificName	41768|order|Ranunculales	3440|family|Ranunculaceae	49188|genus|Aconitum	1052167|species|Aconitum shennongjiaense
Query:1052168|species|Alpinia graminifolia	33090|kingdom|Viridiplantae	35493|phylum|Streptophyta	4447|class|Liliopsida	4618|order|Zingiberales	4642|family|Zingiberaceae	94326|genus|Alpinia	1052168|species|Alpinia graminifolia
Query:1052169|species|Amomum scarlatinum	33090|kingdom|Viridiplantae	35493|phylum|Streptophyta	4447|class|Liliopsida	4618|order|Zingiberales	4642|family|Zingiberaceae	188482|genus|Amomum	1052169|species|Amomum scarlatinum
Query:1052904|species|Scutellaria amoena	33090|kingdom|Viridiplantae	35493|phylum|Streptophyta	NoTaxonID|NoRank|NoScientificName	4143|order|Lamiales	4136|family|Lamiaceae	4139|genus|Scutellaria	1052904|species|Scutellaria amoena
Query:1053340|species|Cyperus esculentus	33090|kingdom|Viridiplantae	35493|phylum|Streptophyta	4447|class|Liliopsida	38820|order|Poales	4609|family|Cyperaceae	4610|genus|Cyperus	1053340|species|Cyperus esculentus
Query:1053341|species|Cyperus echinatus	33090|kingdom|Viridiplantae	35493|phylum|Streptophyta	4447|class|Liliopsida	38820|order|Poales	4609|family|Cyperaceae	4610|genus|Cyperus	1053341|species|Cyperus echinatus
Query:1053393|species|Scrophularia auriculata	33090|kingdom|Viridiplantae	35493|phylum|Streptophyta	NoTaxonID|NoRank|NoScientificName	4143|order|Lamiales	4149|family|Scrophulariaceae	39249|genus|Scrophularia	1053393|species|Scrophularia auriculata
Query:1053394|species|Scrophularia scorodonia	33090|kingdom|Viridiplantae	35493|phylum|Streptophyta	NoTaxonID|NoRank|NoScientificName	4143|order|Lamiales	4149|family|Scrophulariaceae	39249|genus|Scrophularia	1053394|species|Scrophularia scorodonia
Query:1053395|species|Scutellaria minor	33090|kingdom|Viridiplantae	35493|phylum|Streptophyta	NoTaxonID|NoRank|NoScientificName	4143|order|Lamiales	4136|family|Lamiaceae	4139|genus|Scutellaria	1053395|species|Scutellaria minor
Query:1053411|species|Geranium purpureum	33090|kingdom|Viridiplantae	35493|phylum|Streptophyta	NoTaxonID|NoRank|NoScientificName	41943|order|Geraniales	4027|family|Geraniaceae	4028|genus|Geranium	1053411|species|Geranium purpureum
Query:105371|species|Curcuma amada	33090|kingdom|Viridiplantae	35493|phylum|Streptophyta	4447|class|Liliopsida	4618|order|Zingiberales	4642|family|Zingiberaceae	99568|genus|Curcuma	105371|species|Curcuma amada
Query:105372|species|Curcuma parviflora	33090|kingdom|Viridiplantae	35493|phylum|Streptophyta	4447|class|Liliopsida	4618|order|Zingiberales	4642|family|Zingiberaceae	99568|genus|Curcuma	105372|species|Curcuma parviflora
Query:1054456|varietas|Coptis chinensis var. brevisepala	33090|kingdom|Viridiplantae	35493|phylum|Streptophyta	NoTaxonID|NoRank|NoScientificName	41768|order|Ranunculales	3440|family|Ranunculaceae	3441|genus|Coptis	261450|species|Coptis chinensis
Query:1054457|species|Trichosanthes baviensis	33090|kingdom|Viridiplantae	35493|phylum|Streptophyta	NoTaxonID|NoRank|NoScientificName	71239|order|Cucurbitales	3650|family|Cucurbitaceae	3676|genus|Trichosanthes	1054457|species|Trichosanthes baviensis
Query:1054458|species|Trichosanthes dunniana	33090|kingdom|Viridiplantae	35493|phylum|Streptophyta	NoTaxonID|NoRank|NoScientificName	71239|order|Cucurbitales	3650|family|Cucurbitaceae	3676|genus|Trichosanthes	1054458|species|Trichosanthes dunniana
Query:1055021|species|Corydalis tomentella	33090|kingdom|Viridiplantae	35493|phylum|Streptophyta	NoTaxonID|NoRank|NoScientificName	41768|order|Ranunculales	3465|family|Papaveraceae	3463|genus|Corydalis	1055021|species|Corydalis tomentella
Query:105581|species|Citrus sinensis x Citrus trifoliata	33090|kingdom|Viridiplantae	35493|phylum|Streptophyta	NoTaxonID|NoRank|NoScientificName	41937|order|Sapindales	23513|family|Rutaceae	2706|genus|Citrus	105581|species|Citrus sinensis x Citrus trifoliata
Query:1056460|species|Zanthoxylum acanthopodium	33090|kingdom|Viridiplantae	35493|phylum|Streptophyta	NoTaxonID|NoRank|NoScientificName	41937|order|Sapindales	23513|family|Rutaceae	67937|genus|Zanthoxylum	1056460|species|Zanthoxylum acanthopodium
Query:1056461|species|Zanthoxylum acuminatum	33090|kingdom|Viridiplantae	35493|phylum|Streptophyta	NoTaxonID|NoRank|NoScientificName	41937|order|Sapindales	23513|family|Rutaceae	67937|genus|Zanthoxylum	1056461|species|Zanthoxylum acuminatum
Query:1056462|species|Zanthoxylum austrosinense	33090|kingdom|Viridiplantae	35493|phylum|Streptophyta	NoTaxonID|NoRank|NoScientificName	41937|order|Sapindales	23513|family|Rutaceae	67937|genus|Zanthoxylum	1056462|species|Zanthoxylum austrosinense
Query:1056463|varietas|Zanthoxylum austrosinense var. stenophyllum	33090|kingdom|Viridiplantae	35493|phylum|Streptophyta	NoTaxonID|NoRank|NoScientificName	41937|order|Sapindales	23513|family|Rutaceae	67937|genus|Zanthoxylum	1056462|species|Zanthoxylum austrosinense
Query:1056464|species|Zanthoxylum brachyacanthum	33090|kingdom|Viridiplantae	35493|phylum|Streptophyta	NoTaxonID|NoRank|NoScientificName	41937|order|Sapindales	23513|family|Rutaceae	67937|genus|Zanthoxylum	1056464|species|Zanthoxylum brachyacanthum
Query:1056465|species|Zanthoxylum beecheyanum	33090|kingdom|Viridiplantae	35493|phylum|Streptophyta	NoTaxonID|NoRank|NoScientificName	41937|order|Sapindales	23513|family|Rutaceae	67937|genus|Zanthoxylum	1056465|species|Zanthoxylum beecheyanum
Query:1056466|species|Zanthoxylum coreanum	33090|kingdom|Viridiplantae	35493|phylum|Streptophyta	NoTaxonID|NoRank|NoScientificName	41937|order|Sapindales	23513|family|Rutaceae	67937|genus|Zanthoxylum	1056466|species|Zanthoxylum coreanum
Query:1056467|species|Zanthoxylum coriaceum	33090|kingdom|Viridiplantae	35493|phylum|Streptophyta	NoTaxonID|NoRank|NoScientificName	41937|order|Sapindales	23513|family|Rutaceae	67937|genus|Zanthoxylum	1056467|species|Zanthoxylum coriaceum
Query:1056468|species|Zanthoxylum dissitum	33090|kingdom|Viridiplantae	35493|phylum|Streptophyta	NoTaxonID|NoRank|NoScientificName	41937|order|Sapindales	23513|family|Rutaceae	67937|genus|Zanthoxylum	1056468|species|Zanthoxylum dissitum
Query:1056469|species|Zanthoxylum esquirolii	33090|kingdom|Viridiplantae	35493|phylum|Streptophyta	NoTaxonID|NoRank|NoScientificName	41937|order|Sapindales	23513|family|Rutaceae	67937|genus|Zanthoxylum	1056469|species|Zanthoxylum esquirolii
Query:1056470|species|Zanthoxylum fagara	33090|kingdom|Viridiplantae	35493|phylum|Streptophyta	NoTaxonID|NoRank|NoScientificName	41937|order|Sapindales	23513|family|Rutaceae	67937|genus|Zanthoxylum	1056470|species|Zanthoxylum fagara
Query:1056471|species|Zanthoxylum flavum	33090|kingdom|Viridiplantae	35493|phylum|Streptophyta	NoTaxonID|NoRank|NoScientificName	41937|order|Sapindales	23513|family|Rutaceae	67937|genus|Zanthoxylum	1056471|species|Zanthoxylum flavum
Query:1056472|species|Zanthoxylum mayu	33090|kingdom|Viridiplantae	35493|phylum|Streptophyta	NoTaxonID|NoRank|NoScientificName	41937|order|Sapindales	23513|family|Rutaceae	67937|genus|Zanthoxylum	1056472|species|Zanthoxylum mayu
Query:1056473|species|Zanthoxylum multijugum	33090|kingdom|Viridiplantae	35493|phylum|Streptophyta	NoTaxonID|NoRank|NoScientificName	41937|order|Sapindales	23513|family|Rutaceae	67937|genus|Zanthoxylum	1056473|species|Zanthoxylum multijugum
Query:1056474|species|Zanthoxylum ovalifolium	33090|kingdom|Viridiplantae	35493|phylum|Streptophyta	NoTaxonID|NoRank|NoScientificName	41937|order|Sapindales	23513|family|Rutaceae	67937|genus|Zanthoxylum	1056474|species|Zanthoxylum ovalifolium
Query:1056475|varietas|Zanthoxylum ovalifolium var. spinifolium	33090|kingdom|Viridiplantae	35493|phylum|Streptophyta	NoTaxonID|NoRank|NoScientificName	41937|order|Sapindales	23513|family|Rutaceae	67937|genus|Zanthoxylum	1056474|species|Zanthoxylum ovalifolium
Query:1056476|species|Zanthoxylum oxyphyllum	33090|kingdom|Viridiplantae	35493|phylum|Streptophyta	NoTaxonID|NoRank|NoScientificName	41937|order|Sapindales	23513|family|Rutaceae	67937|genus|Zanthoxylum	1056476|species|Zanthoxylum oxyphyllum
Query:1056477|species|Zanthoxylum riedelianum	33090|kingdom|Viridiplantae	35493|phylum|Streptophyta	NoTaxonID|NoRank|NoScientificName	41937|order|Sapindales	23513|family|Rutaceae	67937|genus|Zanthoxylum	1056477|species|Zanthoxylum riedelianum
Query:1056478|species|Zanthoxylum sp. JL-2011	33090|kingdom|Viridiplantae	35493|phylum|Streptophyta	NoTaxonID|NoRank|NoScientificName	41937|order|Sapindales	23513|family|Rutaceae	67937|genus|Zanthoxylum	1056478|species|Zanthoxylum sp. JL-2011
Query:1056479|species|Zanthoxylum yakumontanum	33090|kingdom|Viridiplantae	35493|phylum|Streptophyta	NoTaxonID|NoRank|NoScientificName	41937|order|Sapindales	23513|family|Rutaceae	67937|genus|Zanthoxylum	1056479|species|Zanthoxylum yakumontanum
Query:105665|species|Prunus glandulosa	33090|kingdom|Viridiplantae	35493|phylum|Streptophyta	NoTaxonID|NoRank|NoScientificName	3744|order|Rosales	3745|family|Rosaceae	3754|genus|Prunus	105665|species|Prunus glandulosa
Query:105666|species|Prunus leveilleana	33090|kingdom|Viridiplantae	35493|phylum|Streptophyta	NoTaxonID|NoRank|NoScientificName	3744|order|Rosales	3745|family|Rosaceae	3754|genus|Prunus	105666|species|Prunus leveilleana
Query:105667|species|Prunus tomentosa	33090|kingdom|Viridiplantae	35493|phylum|Streptophyta	NoTaxonID|NoRank|NoScientificName	3744|order|Rosales	3745|family|Rosaceae	3754|genus|Prunus	105667|species|Prunus tomentosa
Query:105668|species|Alpinia blepharocalyx	33090|kingdom|Viridiplantae	35493|phylum|Streptophyta	4447|class|Liliopsida	4618|order|Zingiberales	4642|family|Zingiberaceae	94326|genus|Alpinia	105668|species|Alpinia blepharocalyx
Query:105669|varietas|Alpinia blepharocalyx var. blepharocalyx	33090|kingdom|Viridiplantae	35493|phylum|Streptophyta	4447|class|Liliopsida	4618|order|Zingiberales	4642|family|Zingiberaceae	94326|genus|Alpinia	105668|species|Alpinia blepharocalyx
Query:105670|varietas|Alpinia blepharocalyx var. glabrior	33090|kingdom|Viridiplantae	35493|phylum|Streptophyta	4447|class|Liliopsida	4618|order|Zingiberales	4642|family|Zingiberaceae	94326|genus|Alpinia	105668|species|Alpinia blepharocalyx
Query:105671|species|Alpinia conchigera	33090|kingdom|Viridiplantae	35493|phylum|Streptophyta	4447|class|Liliopsida	4618|order|Zingiberales	4642|family|Zingiberaceae	94326|genus|Alpinia	105671|species|Alpinia conchigera
Query:105672|species|Alpinia coriacea	33090|kingdom|Viridiplantae	35493|phylum|Streptophyta	4447|class|Liliopsida	4618|order|Zingiberales	4642|family|Zingiberaceae	94326|genus|Alpinia	105672|species|Alpinia coriacea
Query:105673|species|Alpinia intermedia	33090|kingdom|Viridiplantae	35493|phylum|Streptophyta	4447|class|Liliopsida	4618|order|Zingiberales	4642|family|Zingiberaceae	94326|genus|Alpinia	105673|species|Alpinia intermedia
Query:105674|species|Alpinia japonica	33090|kingdom|Viridiplantae	35493|phylum|Streptophyta	4447|class|Liliopsida	4618|order|Zingiberales	4642|family|Zingiberaceae	94326|genus|Alpinia	105674|species|Alpinia japonica
Query:105675|species|Alpinia javanica	33090|kingdom|Viridiplantae	35493|phylum|Streptophyta	4447|class|Liliopsida	4618|order|Zingiberales	4642|family|Zingiberaceae	94326|genus|Alpinia	105675|species|Alpinia javanica
Query:105676|species|Alpinia maclurei	33090|kingdom|Viridiplantae	35493|phylum|Streptophyta	4447|class|Liliopsida	4618|order|Zingiberales	4642|family|Zingiberaceae	94326|genus|Alpinia	105676|species|Alpinia maclurei
Query:105677|species|Alpinia malaccensis	33090|kingdom|Viridiplantae	35493|phylum|Streptophyta	4447|class|Liliopsida	4618|order|Zingiberales	4642|family|Zingiberaceae	94326|genus|Alpinia	105677|species|Alpinia malaccensis
Query:105678|species|Alpinia nigra	33090|kingdom|Viridiplantae	35493|phylum|Streptophyta	4447|class|Liliopsida	4618|order|Zingiberales	4642|family|Zingiberaceae	94326|genus|Alpinia	105678|species|Alpinia nigra
Query:105679|species|Alpinia polyantha	33090|kingdom|Viridiplantae	35493|phylum|Streptophyta	4447|class|Liliopsida	4618|order|Zingiberales	4642|family|Zingiberaceae	94326|genus|Alpinia	105679|species|Alpinia polyantha
Query:105680|species|Alpinia rafflesiana	33090|kingdom|Viridiplantae	35493|phylum|Streptophyta	4447|class|Liliopsida	4618|order|Zingiberales	4642|family|Zingiberaceae	94326|genus|Alpinia	105680|species|Alpinia rafflesiana
Query:105681|species|Alpinia suishaensis	33090|kingdom|Viridiplantae	35493|phylum|Streptophyta	4447|class|Liliopsida	4618|order|Zingiberales	4642|family|Zingiberaceae	94326|genus|Alpinia	105681|species|Alpinia suishaensis
Query:105809|species|Geranium himalayense	33090|kingdom|Viridiplantae	35493|phylum|Streptophyta	NoTaxonID|NoRank|NoScientificName	41943|order|Geraniales	4027|family|Geraniaceae	4028|genus|Geranium	105809|species|Geranium himalayense
Query:105884|species|Lonicera japonica	33090|kingdom|Viridiplantae	35493|phylum|Streptophyta	NoTaxonID|NoRank|NoScientificName	4199|order|Dipsacales	4200|family|Caprifoliaceae	49606|genus|Lonicera	105884|species|Lonicera japonica
Query:105886|species|Eleutherococcus sessiliflorus	33090|kingdom|Viridiplantae	35493|phylum|Streptophyta	NoTaxonID|NoRank|NoScientificName	4036|order|Apiales	4050|family|Araliaceae	50304|genus|Eleutherococcus	105886|species|Eleutherococcus sessiliflorus
Query:105907|species|Valeriana fauriei	33090|kingdom|Viridiplantae	35493|phylum|Streptophyta	NoTaxonID|NoRank|NoScientificName	4199|order|Dipsacales	4200|family|Caprifoliaceae	19952|genus|Valeriana	105907|species|Valeriana fauriei
Query:106132|species|Panax vietnamensis	33090|kingdom|Viridiplantae	35493|phylum|Streptophyta	NoTaxonID|NoRank|NoScientificName	4036|order|Apiales	4050|family|Araliaceae	4053|genus|Panax	106132|species|Panax vietnamensis
Query:106848|species|Prunus choreiana	33090|kingdom|Viridiplantae	35493|phylum|Streptophyta	NoTaxonID|NoRank|NoScientificName	3744|order|Rosales	3745|family|Rosaceae	3754|genus|Prunus	106848|species|Prunus choreiana
Query:1068662|species|Curcuma leucorrhiza	33090|kingdom|Viridiplantae	35493|phylum|Streptophyta	4447|class|Liliopsida	4618|order|Zingiberales	4642|family|Zingiberaceae	99568|genus|Curcuma	1068662|species|Curcuma leucorrhiza
Query:107238|species|Croton sublyratus	33090|kingdom|Viridiplantae	35493|phylum|Streptophyta	NoTaxonID|NoRank|NoScientificName	3646|order|Malpighiales	3977|family|Euphorbiaceae	100370|genus|Croton	107238|species|Croton sublyratus
Query:1073915|species|Sparganium fallax	33090|kingdom|Viridiplantae	35493|phylum|Streptophyta	4447|class|Liliopsida	38820|order|Poales	4731|family|Typhaceae	4729|genus|Sparganium	1073915|species|Sparganium fallax
Query:1076728|species|Alpinia smithiae	33090|kingdom|Viridiplantae	35493|phylum|Streptophyta	4447|class|Liliopsida	4618|order|Zingiberales	4642|family|Zingiberaceae	94326|genus|Alpinia	1076728|species|Alpinia smithiae
Query:1076729|species|Amomum aculeatum	33090|kingdom|Viridiplantae	35493|phylum|Streptophyta	4447|class|Liliopsida	4618|order|Zingiberales	4642|family|Zingiberaceae	188482|genus|Amomum	1076729|species|Amomum aculeatum
Query:1077267|species|Zanthoxylum sp. JL-2011a	33090|kingdom|Viridiplantae	35493|phylum|Streptophyta	NoTaxonID|NoRank|NoScientificName	41937|order|Sapindales	23513|family|Rutaceae	67937|genus|Zanthoxylum	1077267|species|Zanthoxylum sp. JL-2011a
Query:1077483|species|Cyperus ajax	33090|kingdom|Viridiplantae	35493|phylum|Streptophyta	4447|class|Liliopsida	38820|order|Poales	4609|family|Cyperaceae	4610|genus|Cyperus	1077483|species|Cyperus ajax
Query:1077484|species|Cyperus balfourii	33090|kingdom|Viridiplantae	35493|phylum|Streptophyta	4447|class|Liliopsida	38820|order|Poales	4609|family|Cyperaceae	4610|genus|Cyperus	1077484|species|Cyperus balfourii
Query:1077485|species|Cyperus betafensis	33090|kingdom|Viridiplantae	35493|phylum|Streptophyta	4447|class|Liliopsida	38820|order|Poales	4609|family|Cyperaceae	4610|genus|Cyperus	1077485|species|Cyperus betafensis
Query:1077486|species|Cyperus buchholzii	33090|kingdom|Viridiplantae	35493|phylum|Streptophyta	4447|class|Liliopsida	38820|order|Poales	4609|family|Cyperaceae	4610|genus|Cyperus	1077486|species|Cyperus buchholzii
Query:1077488|species|Cyperus debilissimus	33090|kingdom|Viridiplantae	35493|phylum|Streptophyta	4447|class|Liliopsida	38820|order|Poales	4609|family|Cyperaceae	4610|genus|Cyperus	1077488|species|Cyperus debilissimus
Query:1077489|species|Cyperus denudatus	33090|kingdom|Viridiplantae	35493|phylum|Streptophyta	4447|class|Liliopsida	38820|order|Poales	4609|family|Cyperaceae	4610|genus|Cyperus	1077489|species|Cyperus denudatus
Query:1077490|species|Cyperus distinctus	33090|kingdom|Viridiplantae	35493|phylum|Streptophyta	4447|class|Liliopsida	38820|order|Poales	4609|family|Cyperaceae	4610|genus|Cyperus	1077490|species|Cyperus distinctus
Query:1077491|species|Cyperus elegans	33090|kingdom|Viridiplantae	35493|phylum|Streptophyta	4447|class|Liliopsida	38820|order|Poales	4609|family|Cyperaceae	4610|genus|Cyperus	1077491|species|Cyperus elegans
Query:1077492|species|Cyperus entrerianus	33090|kingdom|Viridiplantae	35493|phylum|Streptophyta	4447|class|Liliopsida	38820|order|Poales	4609|family|Cyperaceae	4610|genus|Cyperus	1077492|species|Cyperus entrerianus
Query:1077493|species|Cyperus foliaceus	33090|kingdom|Viridiplantae	35493|phylum|Streptophyta	4447|class|Liliopsida	38820|order|Poales	4609|family|Cyperaceae	4610|genus|Cyperus	1077493|species|Cyperus foliaceus
Query:1077494|species|Cyperus friburgensis	33090|kingdom|Viridiplantae	35493|phylum|Streptophyta	4447|class|Liliopsida	38820|order|Poales	4609|family|Cyperaceae	4610|genus|Cyperus	1077494|species|Cyperus friburgensis
Query:1077496|species|Cyperus haspan	33090|kingdom|Viridiplantae	35493|phylum|Streptophyta	4447|class|Liliopsida	38820|order|Poales	4609|family|Cyperaceae	4610|genus|Cyperus	1077496|species|Cyperus haspan
Query:1077498|species|Cyperus luzulae	33090|kingdom|Viridiplantae	35493|phylum|Streptophyta	4447|class|Liliopsida	38820|order|Poales	4609|family|Cyperaceae	4610|genus|Cyperus	1077498|species|Cyperus luzulae
Query:1077499|species|Cyperus marginatus	33090|kingdom|Viridiplantae	35493|phylum|Streptophyta	4447|class|Liliopsida	38820|order|Poales	4609|family|Cyperaceae	4610|genus|Cyperus	1077499|species|Cyperus marginatus
Query:1077501|species|Cyperus ochraceus	33090|kingdom|Viridiplantae	35493|phylum|Streptophyta	4447|class|Liliopsida	38820|order|Poales	4609|family|Cyperaceae	4610|genus|Cyperus	1077501|species|Cyperus ochraceus
Query:1077502|species|Cyperus pectinatus	33090|kingdom|Viridiplantae	35493|phylum|Streptophyta	4447|class|Liliopsida	38820|order|Poales	4609|family|Cyperaceae	4610|genus|Cyperus	1077502|species|Cyperus pectinatus
Query:1077505|varietas|Cyperus plantaginifolius var. minor	33090|kingdom|Viridiplantae	35493|phylum|Streptophyta	4447|class|Liliopsida	38820|order|Poales	4609|family|Cyperaceae	4610|genus|Cyperus	1077504|species|Cyperus plantaginifolius
Query:1077507|species|Cyperus pseudovegetus	33090|kingdom|Viridiplantae	35493|phylum|Streptophyta	4447|class|Liliopsida	38820|order|Poales	4609|family|Cyperaceae	4610|genus|Cyperus	1077507|species|Cyperus pseudovegetus
Query:1077508|species|Cyperus purpureoviridis	33090|kingdom|Viridiplantae	35493|phylum|Streptophyta	4447|class|Liliopsida	38820|order|Poales	4609|family|Cyperaceae	4610|genus|Cyperus	1077508|species|Cyperus purpureoviridis
Query:1077509|species|Cyperus reduncus	33090|kingdom|Viridiplantae	35493|phylum|Streptophyta	4447|class|Liliopsida	38820|order|Poales	4609|family|Cyperaceae	4610|genus|Cyperus	1077509|species|Cyperus reduncus
Query:1077510|species|Cyperus renschii	33090|kingdom|Viridiplantae	35493|phylum|Streptophyta	4447|class|Liliopsida	38820|order|Poales	4609|family|Cyperaceae	4610|genus|Cyperus	1077510|species|Cyperus renschii
Query:1077511|species|Cyperus schomburgkianus	33090|kingdom|Viridiplantae	35493|phylum|Streptophyta	4447|class|Liliopsida	38820|order|Poales	4609|family|Cyperaceae	4610|genus|Cyperus	1077511|species|Cyperus schomburgkianus
Query:1077512|species|Cyperus sp. Larridon et al. 2010-0215	33090|kingdom|Viridiplantae	35493|phylum|Streptophyta	4447|class|Liliopsida	38820|order|Poales	4609|family|Cyperaceae	4610|genus|Cyperus	1077512|species|Cyperus sp. Larridon et al. 2010-0215
Query:1077514|species|Cyperus surinamensis	33090|kingdom|Viridiplantae	35493|phylum|Streptophyta	4447|class|Liliopsida	38820|order|Poales	4609|family|Cyperaceae	4610|genus|Cyperus	1077514|species|Cyperus surinamensis
Query:1077515|species|Cyperus textilis	33090|kingdom|Viridiplantae	35493|phylum|Streptophyta	4447|class|Liliopsida	38820|order|Poales	4609|family|Cyperaceae	4610|genus|Cyperus	1077515|species|Cyperus textilis
Query:1077516|species|Cyperus waterloti	33090|kingdom|Viridiplantae	35493|phylum|Streptophyta	4447|class|Liliopsida	38820|order|Poales	4609|family|Cyperaceae	4610|genus|Cyperus	1077516|species|Cyperus waterloti
Query:107817|species|Capsicum chacoense	33090|kingdom|Viridiplantae	35493|phylum|Streptophyta	NoTaxonID|NoRank|NoScientificName	4069|order|Solanales	4070|family|Solanaceae	4071|genus|Capsicum	107817|species|Capsicum chacoense
Query:1078262|species|Rubus reflexus	33090|kingdom|Viridiplantae	35493|phylum|Streptophyta	NoTaxonID|NoRank|NoScientificName	3744|order|Rosales	3745|family|Rosaceae	23216|genus|Rubus	1078262|species|Rubus reflexus
Query:107837|species|Styrax formosanus	33090|kingdom|Viridiplantae	35493|phylum|Streptophyta	NoTaxonID|NoRank|NoScientificName	41945|order|Ericales	20008|family|Styracaceae	13699|genus|Styrax	107837|species|Styrax formosanus
Query:1080323|species|Angelica balangshanensis	33090|kingdom|Viridiplantae	35493|phylum|Streptophyta	NoTaxonID|NoRank|NoScientificName	4036|order|Apiales	4037|family|Apiaceae	40948|genus|Angelica	1080323|species|Angelica balangshanensis
Query:1080324|species|Angelica dabashanensis	33090|kingdom|Viridiplantae	35493|phylum|Streptophyta	NoTaxonID|NoRank|NoScientificName	4036|order|Apiales	4037|family|Apiaceae	40948|genus|Angelica	1080324|species|Angelica dabashanensis
Query:1080325|forma|Angelica decursiva f. albiflora	33090|kingdom|Viridiplantae	35493|phylum|Streptophyta	NoTaxonID|NoRank|NoScientificName	4036|order|Apiales	4037|family|Apiaceae	40948|genus|Angelica	52491|species|Angelica decursiva
Query:1080326|species|Angelica hirsutiflora	33090|kingdom|Viridiplantae	35493|phylum|Streptophyta	NoTaxonID|NoRank|NoScientificName	4036|order|Apiales	4037|family|Apiaceae	40948|genus|Angelica	1080326|species|Angelica hirsutiflora
Query:1080327|species|Angelica longipes	33090|kingdom|Viridiplantae	35493|phylum|Streptophyta	NoTaxonID|NoRank|NoScientificName	4036|order|Apiales	4037|family|Apiaceae	40948|genus|Angelica	1080327|species|Angelica longipes
Query:1080328|species|Angelica shikokiana	33090|kingdom|Viridiplantae	35493|phylum|Streptophyta	NoTaxonID|NoRank|NoScientificName	4036|order|Apiales	4037|family|Apiaceae	40948|genus|Angelica	1080328|species|Angelica shikokiana
Query:1080389|species|Astragalus albicaulis	33090|kingdom|Viridiplantae	35493|phylum|Streptophyta	NoTaxonID|NoRank|NoScientificName	72025|order|Fabales	3803|family|Fabaceae	20400|genus|Astragalus	1080389|species|Astragalus albicaulis
Query:1080390|species|Astragalus asper	33090|kingdom|Viridiplantae	35493|phylum|Streptophyta	NoTaxonID|NoRank|NoScientificName	72025|order|Fabales	3803|family|Fabaceae	20400|genus|Astragalus	1080390|species|Astragalus asper
Query:1080391|species|Astragalus pallescens	33090|kingdom|Viridiplantae	35493|phylum|Streptophyta	NoTaxonID|NoRank|NoScientificName	72025|order|Fabales	3803|family|Fabaceae	20400|genus|Astragalus	1080391|species|Astragalus pallescens
Query:1080392|species|Astragalus peterfii	33090|kingdom|Viridiplantae	35493|phylum|Streptophyta	NoTaxonID|NoRank|NoScientificName	72025|order|Fabales	3803|family|Fabaceae	20400|genus|Astragalus	1080392|species|Astragalus peterfii
Query:1080393|species|Astragalus tarchankuticus	33090|kingdom|Viridiplantae	35493|phylum|Streptophyta	NoTaxonID|NoRank|NoScientificName	72025|order|Fabales	3803|family|Fabaceae	20400|genus|Astragalus	1080393|species|Astragalus tarchankuticus
Query:1080394|species|Astragalus ucrainicus	33090|kingdom|Viridiplantae	35493|phylum|Streptophyta	NoTaxonID|NoRank|NoScientificName	72025|order|Fabales	3803|family|Fabaceae	20400|genus|Astragalus	1080394|species|Astragalus ucrainicus
Query:1080395|species|Astragalus varius	33090|kingdom|Viridiplantae	35493|phylum|Streptophyta	NoTaxonID|NoRank|NoScientificName	72025|order|Fabales	3803|family|Fabaceae	20400|genus|Astragalus	1080395|species|Astragalus varius
Query:1080396|subspecies|Astragalus vesicarius subsp. albidus	33090|kingdom|Viridiplantae	35493|phylum|Streptophyta	NoTaxonID|NoRank|NoScientificName	72025|order|Fabales	3803|family|Fabaceae	20400|genus|Astragalus	713681|species|Astragalus vesicarius
Query:1081652|species|Astragalus pseudoglaucus	33090|kingdom|Viridiplantae	35493|phylum|Streptophyta	NoTaxonID|NoRank|NoScientificName	72025|order|Fabales	3803|family|Fabaceae	20400|genus|Astragalus	1081652|species|Astragalus pseudoglaucus
Query:1082501|varietas|Lycopus lucidus var. hirtus	33090|kingdom|Viridiplantae	35493|phylum|Streptophyta	NoTaxonID|NoRank|NoScientificName	4143|order|Lamiales	4136|family|Lamiaceae	260602|genus|Lycopus	516551|species|Lycopus lucidus
Query:1084239|species|Citrus reticulata x Citrus sinensis	33090|kingdom|Viridiplantae	35493|phylum|Streptophyta	NoTaxonID|NoRank|NoScientificName	41937|order|Sapindales	23513|family|Rutaceae	2706|genus|Citrus	1084239|species|Citrus reticulata x Citrus sinensis
Query:108543|species|Fritillaria anhuiensis	33090|kingdom|Viridiplantae	35493|phylum|Streptophyta	4447|class|Liliopsida	4667|order|Liliales	4677|family|Liliaceae	59070|genus|Fritillaria	108543|species|Fritillaria anhuiensis
Query:108544|species|Fritillaria cirrhosa	33090|kingdom|Viridiplantae	35493|phylum|Streptophyta	4447|class|Liliopsida	4667|order|Liliales	4677|family|Liliaceae	59070|genus|Fritillaria	108544|species|Fritillaria cirrhosa
Query:108546|species|Fritillaria thunbergii	33090|kingdom|Viridiplantae	35493|phylum|Streptophyta	4447|class|Liliopsida	4667|order|Liliales	4677|family|Liliaceae	59070|genus|Fritillaria	108546|species|Fritillaria thunbergii
Query:1085524|species|Polygonum basiramium	33090|kingdom|Viridiplantae	35493|phylum|Streptophyta	NoTaxonID|NoRank|NoScientificName	3524|order|Caryophyllales	3615|family|Polygonaceae	46786|genus|Polygonum	1085524|species|Polygonum basiramium
Query:1085525|species|Polygonum delopyrum	33090|kingdom|Viridiplantae	35493|phylum|Streptophyta	NoTaxonID|NoRank|NoScientificName	3524|order|Caryophyllales	3615|family|Polygonaceae	46786|genus|Polygonum	1085525|species|Polygonum delopyrum
Query:1085527|species|Polygonum dentoceras	33090|kingdom|Viridiplantae	35493|phylum|Streptophyta	NoTaxonID|NoRank|NoScientificName	3524|order|Caryophyllales	3615|family|Polygonaceae	46786|genus|Polygonum	1085527|species|Polygonum dentoceras
Query:1085530|species|Polygonum smallianum	33090|kingdom|Viridiplantae	35493|phylum|Streptophyta	NoTaxonID|NoRank|NoScientificName	3524|order|Caryophyllales	3615|family|Polygonaceae	46786|genus|Polygonum	1085530|species|Polygonum smallianum
Query:1085733|species|Gentiana angulosa	33090|kingdom|Viridiplantae	35493|phylum|Streptophyta	NoTaxonID|NoRank|NoScientificName	4055|order|Gentianales	21472|family|Gentianaceae	21496|genus|Gentiana	1085733|species|Gentiana angulosa
Query:1085736|species|Gentiana orbicularis	33090|kingdom|Viridiplantae	35493|phylum|Streptophyta	NoTaxonID|NoRank|NoScientificName	4055|order|Gentianales	21472|family|Gentianaceae	21496|genus|Gentiana	1085736|species|Gentiana orbicularis
Query:1085742|species|Gentiana uniflora	33090|kingdom|Viridiplantae	35493|phylum|Streptophyta	NoTaxonID|NoRank|NoScientificName	4055|order|Gentianales	21472|family|Gentianaceae	21496|genus|Gentiana	1085742|species|Gentiana uniflora
Query:1090607|species|Senna fruticosa	33090|kingdom|Viridiplantae	35493|phylum|Streptophyta	NoTaxonID|NoRank|NoScientificName	72025|order|Fabales	3803|family|Fabaceae	53922|genus|Senna	1090607|species|Senna fruticosa
Query:1094603|species|Carthamus pinnatus	33090|kingdom|Viridiplantae	35493|phylum|Streptophyta	NoTaxonID|NoRank|NoScientificName	4209|order|Asterales	4210|family|Asteraceae	4221|genus|Carthamus	123806|species|Carthamus pinnatus
Query:1095212|varietas|Koenigia campanulata var. fulvida	33090|kingdom|Viridiplantae	35493|phylum|Streptophyta	NoTaxonID|NoRank|NoScientificName	3524|order|Caryophyllales	3615|family|Polygonaceae	137679|genus|Koenigia	374742|species|Koenigia campanulata
Query:1095213|species|Polygonum delicatulum	33090|kingdom|Viridiplantae	35493|phylum|Streptophyta	NoTaxonID|NoRank|NoScientificName	3524|order|Caryophyllales	3615|family|Polygonaceae	46786|genus|Polygonum	1095213|species|Polygonum delicatulum
Query:1095214|species|Persicaria glacialis	33090|kingdom|Viridiplantae	35493|phylum|Streptophyta	NoTaxonID|NoRank|NoScientificName	3524|order|Caryophyllales	3615|family|Polygonaceae	61508|genus|Persicaria	1095214|species|Persicaria glacialis
Query:1095259|species|Epimedium franchetii x Epimedium sutchuenense	33090|kingdom|Viridiplantae	35493|phylum|Streptophyta	NoTaxonID|NoRank|NoScientificName	41768|order|Ranunculales	41773|family|Berberidaceae	63350|genus|Epimedium	1095259|species|Epimedium franchetii x Epimedium sutchuenense
Query:1095266|species|Epimedium sp. YZ-2011	33090|kingdom|Viridiplantae	35493|phylum|Streptophyta	NoTaxonID|NoRank|NoScientificName	41768|order|Ranunculales	41773|family|Berberidaceae	63350|genus|Epimedium	1095266|species|Epimedium sp. YZ-2011
Query:109792|species|Citrus natsudaidai	33090|kingdom|Viridiplantae	35493|phylum|Streptophyta	NoTaxonID|NoRank|NoScientificName	41937|order|Sapindales	23513|family|Rutaceae	2706|genus|Citrus	109792|species|Citrus natsudaidai
Query:109996|species|Raphanus raphanistrum	33090|kingdom|Viridiplantae	35493|phylum|Streptophyta	NoTaxonID|NoRank|NoScientificName	3699|order|Brassicales	3700|family|Brassicaceae	3725|genus|Raphanus	109996|species|Raphanus raphanistrum
Query:110318|species|Ligusticum tenuissimum	33090|kingdom|Viridiplantae	35493|phylum|Streptophyta	NoTaxonID|NoRank|NoScientificName	4036|order|Apiales	4037|family|Apiaceae	49551|genus|Ligusticum	110318|species|Ligusticum tenuissimum
Query:110699|species|Curcuma petiolata	33090|kingdom|Viridiplantae	35493|phylum|Streptophyta	4447|class|Liliopsida	4618|order|Zingiberales	4642|family|Zingiberaceae	99568|genus|Curcuma	110699|species|Curcuma petiolata
Query:110735|species|Zingiber corallinum	33090|kingdom|Viridiplantae	35493|phylum|Streptophyta	4447|class|Liliopsida	4618|order|Zingiberales	4642|family|Zingiberaceae	4650|genus|Zingiber	110735|species|Zingiber corallinum
Query:111566|species|Magnolia iltisiana	33090|kingdom|Viridiplantae	35493|phylum|Streptophyta	NoTaxonID|NoRank|NoScientificName	3400|order|Magnoliales	3401|family|Magnoliaceae	3402|genus|Magnolia	111566|species|Magnolia iltisiana
Query:111567|species|Magnolia kachirachirai	33090|kingdom|Viridiplantae	35493|phylum|Streptophyta	NoTaxonID|NoRank|NoScientificName	3400|order|Magnoliales	3401|family|Magnoliaceae	3402|genus|Magnolia	111567|species|Magnolia kachirachirai
Query:111568|species|Magnolia splendens	33090|kingdom|Viridiplantae	35493|phylum|Streptophyta	NoTaxonID|NoRank|NoScientificName	3400|order|Magnoliales	3401|family|Magnoliaceae	3402|genus|Magnolia	111568|species|Magnolia splendens
Query:111569|species|Magnolia mexicana	33090|kingdom|Viridiplantae	35493|phylum|Streptophyta	NoTaxonID|NoRank|NoScientificName	3400|order|Magnoliales	3401|family|Magnoliaceae	3402|genus|Magnolia	111569|species|Magnolia mexicana
Query:111574|species|Magnolia portoricensis	33090|kingdom|Viridiplantae	35493|phylum|Streptophyta	NoTaxonID|NoRank|NoScientificName	3400|order|Magnoliales	3401|family|Magnoliaceae	3402|genus|Magnolia	111574|species|Magnolia portoricensis
Query:1117036|species|Bupleurum kunmingense	33090|kingdom|Viridiplantae	35493|phylum|Streptophyta	NoTaxonID|NoRank|NoScientificName	4036|order|Apiales	4037|family|Apiaceae	46366|genus|Bupleurum	1117036|species|Bupleurum kunmingense
Query:1117037|species|Bupleurum luxiense	33090|kingdom|Viridiplantae	35493|phylum|Streptophyta	NoTaxonID|NoRank|NoScientificName	4036|order|Apiales	4037|family|Apiaceae	46366|genus|Bupleurum	1117037|species|Bupleurum luxiense
Query:1120092|subspecies|Juncus arcticus subsp. arcticus	33090|kingdom|Viridiplantae	35493|phylum|Streptophyta	4447|class|Liliopsida	38820|order|Poales	14101|family|Juncaceae	13578|genus|Juncus	253145|species|Juncus arcticus
Query:1120561|species|Asparagus gonoclados	33090|kingdom|Viridiplantae	35493|phylum|Streptophyta	4447|class|Liliopsida	73496|order|Asparagales	40552|family|Asparagaceae	4685|genus|Asparagus	1120561|species|Asparagus gonoclados
Query:1123981|species|Paeonia daurica	33090|kingdom|Viridiplantae	35493|phylum|Streptophyta	NoTaxonID|NoRank|NoScientificName	41946|order|Saxifragales	24943|family|Paeoniaceae	13625|genus|Paeonia	1123981|species|Paeonia daurica
Query:1123982|species|Paeonia caucasica	33090|kingdom|Viridiplantae	35493|phylum|Streptophyta	NoTaxonID|NoRank|NoScientificName	41946|order|Saxifragales	24943|family|Paeoniaceae	13625|genus|Paeonia	1123982|species|Paeonia caucasica
Query:1123983|species|Paeonia macrophylla	33090|kingdom|Viridiplantae	35493|phylum|Streptophyta	NoTaxonID|NoRank|NoScientificName	41946|order|Saxifragales	24943|family|Paeoniaceae	13625|genus|Paeonia	1123983|species|Paeonia macrophylla
Query:1123984|subspecies|Paeonia officinalis subsp. microcarpa	33090|kingdom|Viridiplantae	35493|phylum|Streptophyta	NoTaxonID|NoRank|NoScientificName	41946|order|Saxifragales	24943|family|Paeoniaceae	13625|genus|Paeonia	69717|species|Paeonia officinalis
Query:1123986|species|Paeonia tomentosa	33090|kingdom|Viridiplantae	35493|phylum|Streptophyta	NoTaxonID|NoRank|NoScientificName	41946|order|Saxifragales	24943|family|Paeoniaceae	13625|genus|Paeonia	1123986|species|Paeonia tomentosa
Query:1123988|species|Paeonia chamaeleon	33090|kingdom|Viridiplantae	35493|phylum|Streptophyta	NoTaxonID|NoRank|NoScientificName	41946|order|Saxifragales	24943|family|Paeoniaceae	13625|genus|Paeonia	1123988|species|Paeonia chamaeleon
Query:1123989|species|Paeonia x litvinskajae	33090|kingdom|Viridiplantae	35493|phylum|Streptophyta	NoTaxonID|NoRank|NoScientificName	41946|order|Saxifragales	24943|family|Paeoniaceae	13625|genus|Paeonia	1123989|species|Paeonia x litvinskajae
Query:1123990|species|Paeonia x majko	33090|kingdom|Viridiplantae	35493|phylum|Streptophyta	NoTaxonID|NoRank|NoScientificName	41946|order|Saxifragales	24943|family|Paeoniaceae	13625|genus|Paeonia	1123990|species|Paeonia x majko
Query:1123991|species|Paeonia anomala x Paeonia tenuifolia	33090|kingdom|Viridiplantae	35493|phylum|Streptophyta	NoTaxonID|NoRank|NoScientificName	41946|order|Saxifragales	24943|family|Paeoniaceae	13625|genus|Paeonia	1123991|species|Paeonia anomala x Paeonia tenuifolia
Query:1124833|species|Polyporus cf. grammocephalus 1 KH-2011	4751|kingdom|Fungi	5204|phylum|Basidiomycota	155619|class|Agaricomycetes	5303|order|Polyporales	5317|family|Polyporaceae	5637|genus|Polyporus	1124833|species|Polyporus cf. grammocephalus 1 KH-2011
Query:1124834|species|Polyporus cf. grammocephalus 2 KH-2011	4751|kingdom|Fungi	5204|phylum|Basidiomycota	155619|class|Agaricomycetes	5303|order|Polyporales	5317|family|Polyporaceae	5637|genus|Polyporus	1124834|species|Polyporus cf. grammocephalus 2 KH-2011
Query:112522|species|Lonicera dasystyla	33090|kingdom|Viridiplantae	35493|phylum|Streptophyta	NoTaxonID|NoRank|NoScientificName	4199|order|Dipsacales	4200|family|Caprifoliaceae	49606|genus|Lonicera	112522|species|Lonicera dasystyla
Query:112523|species|Lonicera similis	33090|kingdom|Viridiplantae	35493|phylum|Streptophyta	NoTaxonID|NoRank|NoScientificName	4199|order|Dipsacales	4200|family|Caprifoliaceae	49606|genus|Lonicera	112523|species|Lonicera similis
Query:1125409|species|Cyperus digitatus	33090|kingdom|Viridiplantae	35493|phylum|Streptophyta	4447|class|Liliopsida	38820|order|Poales	4609|family|Cyperaceae	4610|genus|Cyperus	1125409|species|Cyperus digitatus
Query:1125410|species|Cyperus ligularis	33090|kingdom|Viridiplantae	35493|phylum|Streptophyta	4447|class|Liliopsida	38820|order|Poales	4609|family|Cyperaceae	4610|genus|Cyperus	1125410|species|Cyperus ligularis
Query:112588|species|Aconitum anthora	33090|kingdom|Viridiplantae	35493|phylum|Streptophyta	NoTaxonID|NoRank|NoScientificName	41768|order|Ranunculales	3440|family|Ranunculaceae	49188|genus|Aconitum	112588|species|Aconitum anthora
Query:112589|species|Aconitum lycoctonum	33090|kingdom|Viridiplantae	35493|phylum|Streptophyta	NoTaxonID|NoRank|NoScientificName	41768|order|Ranunculales	3440|family|Ranunculaceae	49188|genus|Aconitum	112589|species|Aconitum lycoctonum
Query:112590|species|Aconitum moldavicum	33090|kingdom|Viridiplantae	35493|phylum|Streptophyta	NoTaxonID|NoRank|NoScientificName	41768|order|Ranunculales	3440|family|Ranunculaceae	49188|genus|Aconitum	112590|species|Aconitum moldavicum
Query:112591|species|Aconitum napellus	33090|kingdom|Viridiplantae	35493|phylum|Streptophyta	NoTaxonID|NoRank|NoScientificName	41768|order|Ranunculales	3440|family|Ranunculaceae	49188|genus|Aconitum	112591|species|Aconitum napellus
Query:112592|species|Aconitum orientale	33090|kingdom|Viridiplantae	35493|phylum|Streptophyta	NoTaxonID|NoRank|NoScientificName	41768|order|Ranunculales	3440|family|Ranunculaceae	49188|genus|Aconitum	112592|species|Aconitum orientale
Query:112593|species|Aconitum septentrionale	33090|kingdom|Viridiplantae	35493|phylum|Streptophyta	NoTaxonID|NoRank|NoScientificName	41768|order|Ranunculales	3440|family|Ranunculaceae	49188|genus|Aconitum	112593|species|Aconitum septentrionale
Query:112594|species|Aconitum variegatum	33090|kingdom|Viridiplantae	35493|phylum|Streptophyta	NoTaxonID|NoRank|NoScientificName	41768|order|Ranunculales	3440|family|Ranunculaceae	49188|genus|Aconitum	112594|species|Aconitum variegatum
Query:1127555|species|Cinnamomum sp. SGS-2011	33090|kingdom|Viridiplantae	35493|phylum|Streptophyta	NoTaxonID|NoRank|NoScientificName	3432|order|Laurales	3433|family|Lauraceae	13428|genus|Cinnamomum	1127555|species|Cinnamomum sp. SGS-2011
Query:112860|species|Lycium ameghinoi	33090|kingdom|Viridiplantae	35493|phylum|Streptophyta	NoTaxonID|NoRank|NoScientificName	4069|order|Solanales	4070|family|Solanaceae	24646|genus|Lycium	112860|species|Lycium ameghinoi
Query:112861|species|Lycium americanum	33090|kingdom|Viridiplantae	35493|phylum|Streptophyta	NoTaxonID|NoRank|NoScientificName	4069|order|Solanales	4070|family|Solanaceae	24646|genus|Lycium	112861|species|Lycium americanum
Query:112862|species|Lycium australe	33090|kingdom|Viridiplantae	35493|phylum|Streptophyta	NoTaxonID|NoRank|NoScientificName	4069|order|Solanales	4070|family|Solanaceae	24646|genus|Lycium	112862|species|Lycium australe
Query:112863|species|Lycium barbarum	33090|kingdom|Viridiplantae	35493|phylum|Streptophyta	NoTaxonID|NoRank|NoScientificName	4069|order|Solanales	4070|family|Solanaceae	24646|genus|Lycium	112863|species|Lycium barbarum
Query:112864|species|Lycium berlandieri	33090|kingdom|Viridiplantae	35493|phylum|Streptophyta	NoTaxonID|NoRank|NoScientificName	4069|order|Solanales	4070|family|Solanaceae	24646|genus|Lycium	112864|species|Lycium berlandieri
Query:112867|species|Lycium californicum	33090|kingdom|Viridiplantae	35493|phylum|Streptophyta	NoTaxonID|NoRank|NoScientificName	4069|order|Solanales	4070|family|Solanaceae	24646|genus|Lycium	112867|species|Lycium californicum
Query:112868|species|Lycium carolinianum	33090|kingdom|Viridiplantae	35493|phylum|Streptophyta	NoTaxonID|NoRank|NoScientificName	4069|order|Solanales	4070|family|Solanaceae	24646|genus|Lycium	112868|species|Lycium carolinianum
Query:112870|varietas|Lycium carolinianum var. quadrifidum	33090|kingdom|Viridiplantae	35493|phylum|Streptophyta	NoTaxonID|NoRank|NoScientificName	4069|order|Solanales	4070|family|Solanaceae	24646|genus|Lycium	112868|species|Lycium carolinianum
Query:112871|species|Lycium cinereum	33090|kingdom|Viridiplantae	35493|phylum|Streptophyta	NoTaxonID|NoRank|NoScientificName	4069|order|Solanales	4070|family|Solanaceae	24646|genus|Lycium	112871|species|Lycium cinereum
Query:112872|species|Lycium elongatum	33090|kingdom|Viridiplantae	35493|phylum|Streptophyta	NoTaxonID|NoRank|NoScientificName	4069|order|Solanales	4070|family|Solanaceae	24646|genus|Lycium	112872|species|Lycium elongatum
Query:112873|species|Lycium europaeum	33090|kingdom|Viridiplantae	35493|phylum|Streptophyta	NoTaxonID|NoRank|NoScientificName	4069|order|Solanales	4070|family|Solanaceae	24646|genus|Lycium	112873|species|Lycium europaeum
Query:112874|species|Lycium ferocissimum	33090|kingdom|Viridiplantae	35493|phylum|Streptophyta	NoTaxonID|NoRank|NoScientificName	4069|order|Solanales	4070|family|Solanaceae	24646|genus|Lycium	112874|species|Lycium ferocissimum
Query:112875|species|Lycium morongii	33090|kingdom|Viridiplantae	35493|phylum|Streptophyta	NoTaxonID|NoRank|NoScientificName	4069|order|Solanales	4070|family|Solanaceae	24646|genus|Lycium	112875|species|Lycium morongii
Query:112876|species|Lycium pallidum	33090|kingdom|Viridiplantae	35493|phylum|Streptophyta	NoTaxonID|NoRank|NoScientificName	4069|order|Solanales	4070|family|Solanaceae	24646|genus|Lycium	112876|species|Lycium pallidum
Query:1128764|species|Dioscorea dregeana	33090|kingdom|Viridiplantae	35493|phylum|Streptophyta	4447|class|Liliopsida	40548|order|Dioscoreales	4671|family|Dioscoreaceae	4672|genus|Dioscorea	1128764|species|Dioscorea dregeana
Query:112879|species|Lycium ruthenicum	33090|kingdom|Viridiplantae	35493|phylum|Streptophyta	NoTaxonID|NoRank|NoScientificName	4069|order|Solanales	4070|family|Solanaceae	24646|genus|Lycium	112879|species|Lycium ruthenicum
Query:112880|species|Lycium sandwicense	33090|kingdom|Viridiplantae	35493|phylum|Streptophyta	NoTaxonID|NoRank|NoScientificName	4069|order|Solanales	4070|family|Solanaceae	24646|genus|Lycium	112880|species|Lycium sandwicense
Query:112881|species|Lycium schizocalyx	33090|kingdom|Viridiplantae	35493|phylum|Streptophyta	NoTaxonID|NoRank|NoScientificName	4069|order|Solanales	4070|family|Solanaceae	24646|genus|Lycium	112881|species|Lycium schizocalyx
Query:112882|species|Lycium villosum	33090|kingdom|Viridiplantae	35493|phylum|Streptophyta	NoTaxonID|NoRank|NoScientificName	4069|order|Solanales	4070|family|Solanaceae	24646|genus|Lycium	112882|species|Lycium villosum
Query:112883|species|Lycium chinense	33090|kingdom|Viridiplantae	35493|phylum|Streptophyta	NoTaxonID|NoRank|NoScientificName	4069|order|Solanales	4070|family|Solanaceae	24646|genus|Lycium	112883|species|Lycium chinense
Query:1130873|species|Zanthoxylum caribaeum	33090|kingdom|Viridiplantae	35493|phylum|Streptophyta	NoTaxonID|NoRank|NoScientificName	41937|order|Sapindales	23513|family|Rutaceae	67937|genus|Zanthoxylum	1130873|species|Zanthoxylum caribaeum
Query:1130979|species|Polygonum acerosum	33090|kingdom|Viridiplantae	35493|phylum|Streptophyta	NoTaxonID|NoRank|NoScientificName	3524|order|Caryophyllales	3615|family|Polygonaceae	46786|genus|Polygonum	1130979|species|Polygonum acerosum
Query:1131608|species|Paeonia oreogeton	33090|kingdom|Viridiplantae	35493|phylum|Streptophyta	NoTaxonID|NoRank|NoScientificName	41946|order|Saxifragales	24943|family|Paeoniaceae	13625|genus|Paeonia	1131608|species|Paeonia oreogeton
Query:1131616|species|Paeonia hybrid cultivar	33090|kingdom|Viridiplantae	35493|phylum|Streptophyta	NoTaxonID|NoRank|NoScientificName	41946|order|Saxifragales	24943|family|Paeoniaceae	13625|genus|Paeonia	1131616|species|Paeonia hybrid cultivar
Query:1131939|species|Gentiana sp. MHL-2012	33090|kingdom|Viridiplantae	35493|phylum|Streptophyta	NoTaxonID|NoRank|NoScientificName	4055|order|Gentianales	21472|family|Gentianaceae	21496|genus|Gentiana	1131939|species|Gentiana sp. MHL-2012
Query:113209|species|Plantago virginica	33090|kingdom|Viridiplantae	35493|phylum|Streptophyta	NoTaxonID|NoRank|NoScientificName	4143|order|Lamiales	156152|family|Plantaginaceae	26867|genus|Plantago	113209|species|Plantago virginica
Query:113210|species|Capsicum pubescens	33090|kingdom|Viridiplantae	35493|phylum|Streptophyta	NoTaxonID|NoRank|NoScientificName	4069|order|Solanales	4070|family|Solanaceae	4071|genus|Capsicum	113210|species|Capsicum pubescens
Query:1132405|species|Salvia tomentosa	33090|kingdom|Viridiplantae	35493|phylum|Streptophyta	NoTaxonID|NoRank|NoScientificName	4143|order|Lamiales	4136|family|Lamiaceae	21880|genus|Salvia	1132405|species|Salvia tomentosa
Query:1132458|species|Cinnamomum kotoense	33090|kingdom|Viridiplantae	35493|phylum|Streptophyta	NoTaxonID|NoRank|NoScientificName	3432|order|Laurales	3433|family|Lauraceae	13428|genus|Cinnamomum	1132458|species|Cinnamomum kotoense
Query:1132635|species|Epimedium qingchengshanense	33090|kingdom|Viridiplantae	35493|phylum|Streptophyta	NoTaxonID|NoRank|NoScientificName	41768|order|Ranunculales	41773|family|Berberidaceae	63350|genus|Epimedium	1132635|species|Epimedium qingchengshanense
Query:113279|species|Sparganium americanum	33090|kingdom|Viridiplantae	35493|phylum|Streptophyta	4447|class|Liliopsida	38820|order|Poales	4731|family|Typhaceae	4729|genus|Sparganium	113279|species|Sparganium americanum
Query:1133295|species|Angelica sp. 'purpuraefolia'	33090|kingdom|Viridiplantae	35493|phylum|Streptophyta	NoTaxonID|NoRank|NoScientificName	4036|order|Apiales	4037|family|Apiaceae	40948|genus|Angelica	1133295|species|Angelica sp. 'purpuraefolia'
Query:113414|subspecies|Carthamus dentatus subsp. ruber	33090|kingdom|Viridiplantae	35493|phylum|Streptophyta	NoTaxonID|NoRank|NoScientificName	4209|order|Asterales	4210|family|Asteraceae	4221|genus|Carthamus	328063|species|Carthamus dentatus
Query:113416|species|Carthamus turkestanicus	33090|kingdom|Viridiplantae	35493|phylum|Streptophyta	NoTaxonID|NoRank|NoScientificName	4209|order|Asterales	4210|family|Asteraceae	4221|genus|Carthamus	113416|species|Carthamus turkestanicus
Query:1136149|species|Scrophularia sp. Jang SN01-110831	33090|kingdom|Viridiplantae	35493|phylum|Streptophyta	NoTaxonID|NoRank|NoScientificName	4143|order|Lamiales	4149|family|Scrophulariaceae	39249|genus|Scrophularia	1136149|species|Scrophularia sp. Jang SN01-110831
Query:1136150|species|Scrophularia cephalantha	33090|kingdom|Viridiplantae	35493|phylum|Streptophyta	NoTaxonID|NoRank|NoScientificName	4143|order|Lamiales	4149|family|Scrophulariaceae	39249|genus|Scrophularia	1136150|species|Scrophularia cephalantha
Query:1143232|species|Crataegus succulenta	33090|kingdom|Viridiplantae	35493|phylum|Streptophyta	NoTaxonID|NoRank|NoScientificName	3744|order|Rosales	3745|family|Rosaceae	23159|genus|Crataegus	1143232|species|Crataegus succulenta
Query:1143234|species|Eriobotrya deflexa	33090|kingdom|Viridiplantae	35493|phylum|Streptophyta	NoTaxonID|NoRank|NoScientificName	3744|order|Rosales	3745|family|Rosaceae	23166|genus|Eriobotrya	1143234|species|Eriobotrya deflexa
Query:1144458|species|Trichosanthes quinquangulata	33090|kingdom|Viridiplantae	35493|phylum|Streptophyta	NoTaxonID|NoRank|NoScientificName	71239|order|Cucurbitales	3650|family|Cucurbitaceae	3676|genus|Trichosanthes	1144458|species|Trichosanthes quinquangulata
Query:1144464|species|Trichosanthes wallichiana	33090|kingdom|Viridiplantae	35493|phylum|Streptophyta	NoTaxonID|NoRank|NoScientificName	71239|order|Cucurbitales	3650|family|Cucurbitaceae	3676|genus|Trichosanthes	1144464|species|Trichosanthes wallichiana
Query:114476|species|Gardenia jasminoides	33090|kingdom|Viridiplantae	35493|phylum|Streptophyta	NoTaxonID|NoRank|NoScientificName	4055|order|Gentianales	24966|family|Rubiaceae	43486|genus|Gardenia	114476|species|Gardenia jasminoides
Query:114510|species|Magnolia lotungensis	33090|kingdom|Viridiplantae	35493|phylum|Streptophyta	NoTaxonID|NoRank|NoScientificName	3400|order|Magnoliales	3401|family|Magnoliaceae	3402|genus|Magnolia	114510|species|Magnolia lotungensis
Query:114512|species|Magnolia yunnanensis	33090|kingdom|Viridiplantae	35493|phylum|Streptophyta	NoTaxonID|NoRank|NoScientificName	3400|order|Magnoliales	3401|family|Magnoliaceae	3402|genus|Magnolia	114512|species|Magnolia yunnanensis
Query:114516|species|Illicium henryi	33090|kingdom|Viridiplantae	35493|phylum|Streptophyta	NoTaxonID|NoRank|NoScientificName	82956|order|Austrobaileyales	16733|family|Schisandraceae	13097|genus|Illicium	114516|species|Illicium henryi
Query:114937|species|Prunus spinosa	33090|kingdom|Viridiplantae	35493|phylum|Streptophyta	NoTaxonID|NoRank|NoScientificName	3744|order|Rosales	3745|family|Rosaceae	3754|genus|Prunus	114937|species|Prunus spinosa
Query:114939|subspecies|Prunus domestica subsp. insititia	33090|kingdom|Viridiplantae	35493|phylum|Streptophyta	NoTaxonID|NoRank|NoScientificName	3744|order|Rosales	3745|family|Rosaceae	3754|genus|Prunus	3758|species|Prunus domestica
Query:1150287|varietas|Lycopus lucidus var. maackianus	33090|kingdom|Viridiplantae	35493|phylum|Streptophyta	NoTaxonID|NoRank|NoScientificName	4143|order|Lamiales	4136|family|Lamiaceae	260602|genus|Lycopus	516551|species|Lycopus lucidus
Query:1150290|subspecies|Mentha spicata subsp. condensata	33090|kingdom|Viridiplantae	35493|phylum|Streptophyta	NoTaxonID|NoRank|NoScientificName	4143|order|Lamiales	4136|family|Lamiaceae	21819|genus|Mentha	29719|species|Mentha spicata
Query:1150873|species|Crataegus babakhanloui	33090|kingdom|Viridiplantae	35493|phylum|Streptophyta	NoTaxonID|NoRank|NoScientificName	3744|order|Rosales	3745|family|Rosaceae	23159|genus|Crataegus	1150873|species|Crataegus babakhanloui
Query:1155080|species|Bupleurum dracaenoides	33090|kingdom|Viridiplantae	35493|phylum|Streptophyta	NoTaxonID|NoRank|NoScientificName	4036|order|Apiales	4037|family|Apiaceae	46366|genus|Bupleurum	1155080|species|Bupleurum dracaenoides
Query:1155220|species|Cinnamomum iners	33090|kingdom|Viridiplantae	35493|phylum|Streptophyta	NoTaxonID|NoRank|NoScientificName	3432|order|Laurales	3433|family|Lauraceae	13428|genus|Cinnamomum	1155220|species|Cinnamomum iners
Query:1155239|species|Juncus acutiflorus	33090|kingdom|Viridiplantae	35493|phylum|Streptophyta	4447|class|Liliopsida	38820|order|Poales	14101|family|Juncaceae	13578|genus|Juncus	1155239|species|Juncus acutiflorus
Query:1155240|species|Juncus ambiguus	33090|kingdom|Viridiplantae	35493|phylum|Streptophyta	4447|class|Liliopsida	38820|order|Poales	14101|family|Juncaceae	13578|genus|Juncus	1155240|species|Juncus ambiguus
Query:1155241|species|Juncus foliosus	33090|kingdom|Viridiplantae	35493|phylum|Streptophyta	4447|class|Liliopsida	38820|order|Poales	14101|family|Juncaceae	13578|genus|Juncus	1155241|species|Juncus foliosus
Query:1155251|subspecies|Asparagus officinalis subsp. prostratus	33090|kingdom|Viridiplantae	35493|phylum|Streptophyta	4447|class|Liliopsida	73496|order|Asparagales	40552|family|Asparagaceae	4685|genus|Asparagus	4686|species|Asparagus officinalis
Query:1155355|species|Rosa obtusifolia	33090|kingdom|Viridiplantae	35493|phylum|Streptophyta	NoTaxonID|NoRank|NoScientificName	3744|order|Rosales	3745|family|Rosaceae	3764|genus|Rosa	1155355|species|Rosa obtusifolia
Query:1156943|varietas|Scrophularia kakudensis var. microphylla	33090|kingdom|Viridiplantae	35493|phylum|Streptophyta	NoTaxonID|NoRank|NoScientificName	4143|order|Lamiales	4149|family|Scrophulariaceae	39249|genus|Scrophularia	692147|species|Scrophularia kakudensis
Query:1156944|varietas|Scrophularia koraiensis var. velutina	33090|kingdom|Viridiplantae	35493|phylum|Streptophyta	NoTaxonID|NoRank|NoScientificName	4143|order|Lamiales	4149|family|Scrophulariaceae	39249|genus|Scrophularia	476208|species|Scrophularia koraiensis
Query:1158815|species|Asparagus crassicladus	33090|kingdom|Viridiplantae	35493|phylum|Streptophyta	4447|class|Liliopsida	73496|order|Asparagales	40552|family|Asparagaceae	4685|genus|Asparagus	1158815|species|Asparagus crassicladus
Query:1158816|species|Asparagus suaveolens	33090|kingdom|Viridiplantae	35493|phylum|Streptophyta	4447|class|Liliopsida	73496|order|Asparagales	40552|family|Asparagaceae	4685|genus|Asparagus	1158816|species|Asparagus suaveolens
Query:1159755|species|Crataegus grossidentata	33090|kingdom|Viridiplantae	35493|phylum|Streptophyta	NoTaxonID|NoRank|NoScientificName	3744|order|Rosales	3745|family|Rosaceae	23159|genus|Crataegus	1159755|species|Crataegus grossidentata
Query:1161996|species|Scrophularia incisa	33090|kingdom|Viridiplantae	35493|phylum|Streptophyta	NoTaxonID|NoRank|NoScientificName	4143|order|Lamiales	4149|family|Scrophulariaceae	39249|genus|Scrophularia	1161996|species|Scrophularia incisa
Query:1167620|species|Lycium cylindricum	33090|kingdom|Viridiplantae	35493|phylum|Streptophyta	NoTaxonID|NoRank|NoScientificName	4069|order|Solanales	4070|family|Solanaceae	24646|genus|Lycium	1167620|species|Lycium cylindricum
Query:1167633|species|Lycium hybrid cultivar	33090|kingdom|Viridiplantae	35493|phylum|Streptophyta	NoTaxonID|NoRank|NoScientificName	4069|order|Solanales	4070|family|Solanaceae	24646|genus|Lycium	1167633|species|Lycium hybrid cultivar
Query:116765|varietas|Aconitum yuparense var. apoiense	33090|kingdom|Viridiplantae	35493|phylum|Streptophyta	NoTaxonID|NoRank|NoScientificName	41768|order|Ranunculales	3440|family|Ranunculaceae	49188|genus|Aconitum	49286|species|Aconitum yuparense
Query:1169730|species|Gentiana arisanensis	33090|kingdom|Viridiplantae	35493|phylum|Streptophyta	NoTaxonID|NoRank|NoScientificName	4055|order|Gentianales	21472|family|Gentianaceae	21496|genus|Gentiana	1169730|species|Gentiana arisanensis
Query:1169731|species|Gentiana davidii	33090|kingdom|Viridiplantae	35493|phylum|Streptophyta	NoTaxonID|NoRank|NoScientificName	4055|order|Gentianales	21472|family|Gentianaceae	21496|genus|Gentiana	1169731|species|Gentiana davidii
Query:1169732|species|Gentiana scabrida	33090|kingdom|Viridiplantae	35493|phylum|Streptophyta	NoTaxonID|NoRank|NoScientificName	4055|order|Gentianales	21472|family|Gentianaceae	21496|genus|Gentiana	1169732|species|Gentiana scabrida
Query:1170638|species|Prunus australis	33090|kingdom|Viridiplantae	35493|phylum|Streptophyta	NoTaxonID|NoRank|NoScientificName	3744|order|Rosales	3745|family|Rosaceae	3754|genus|Prunus	1170638|species|Prunus australis
Query:1170639|species|Prunus brachypoda	33090|kingdom|Viridiplantae	35493|phylum|Streptophyta	NoTaxonID|NoRank|NoScientificName	3744|order|Rosales	3745|family|Rosaceae	3754|genus|Prunus	1170639|species|Prunus brachypoda
Query:1170640|species|Prunus clarofolia	33090|kingdom|Viridiplantae	35493|phylum|Streptophyta	NoTaxonID|NoRank|NoScientificName	3744|order|Rosales	3745|family|Rosaceae	3754|genus|Prunus	1170640|species|Prunus clarofolia
Query:1170641|species|Prunus occidentalis	33090|kingdom|Viridiplantae	35493|phylum|Streptophyta	NoTaxonID|NoRank|NoScientificName	3744|order|Rosales	3745|family|Rosaceae	3754|genus|Prunus	1170641|species|Prunus occidentalis
Query:1170642|species|Prunus perulata	33090|kingdom|Viridiplantae	35493|phylum|Streptophyta	NoTaxonID|NoRank|NoScientificName	3744|order|Rosales	3745|family|Rosaceae	3754|genus|Prunus	1170642|species|Prunus perulata
Query:1170643|subspecies|Prunus serotina subsp. eximia	33090|kingdom|Viridiplantae	35493|phylum|Streptophyta	NoTaxonID|NoRank|NoScientificName	3744|order|Rosales	3745|family|Rosaceae	3754|genus|Prunus	23207|species|Prunus serotina
Query:1170644|subspecies|Prunus serotina subsp. serotina	33090|kingdom|Viridiplantae	35493|phylum|Streptophyta	NoTaxonID|NoRank|NoScientificName	3744|order|Rosales	3745|family|Rosaceae	3754|genus|Prunus	23207|species|Prunus serotina
Query:1170645|varietas|Prunus virginiana var. virginiana	33090|kingdom|Viridiplantae	35493|phylum|Streptophyta	NoTaxonID|NoRank|NoScientificName	3744|order|Rosales	3745|family|Rosaceae	3754|genus|Prunus	133204|species|Prunus virginiana
Query:1170651|species|Prunus sp. 6902	33090|kingdom|Viridiplantae	35493|phylum|Streptophyta	NoTaxonID|NoRank|NoScientificName	3744|order|Rosales	3745|family|Rosaceae	3754|genus|Prunus	1170651|species|Prunus sp. 6902
Query:1172115|species|Ipomoea batatas x Ipomoea hederacea	33090|kingdom|Viridiplantae	35493|phylum|Streptophyta	NoTaxonID|NoRank|NoScientificName	4069|order|Solanales	4118|family|Convolvulaceae	4119|genus|Ipomoea	1172115|species|Ipomoea batatas x Ipomoea hederacea
Query:1172173|species|Magnolia crassipes	33090|kingdom|Viridiplantae	35493|phylum|Streptophyta	NoTaxonID|NoRank|NoScientificName	3400|order|Magnoliales	3401|family|Magnoliaceae	3402|genus|Magnolia	1172173|species|Magnolia crassipes
Query:117260|species|Rosa acicularis	33090|kingdom|Viridiplantae	35493|phylum|Streptophyta	NoTaxonID|NoRank|NoScientificName	3744|order|Rosales	3745|family|Rosaceae	3764|genus|Rosa	117260|species|Rosa acicularis
Query:117261|species|Rosa cymosa	33090|kingdom|Viridiplantae	35493|phylum|Streptophyta	NoTaxonID|NoRank|NoScientificName	3744|order|Rosales	3745|family|Rosaceae	3764|genus|Rosa	117261|species|Rosa cymosa
Query:117262|species|Rosa henryi	33090|kingdom|Viridiplantae	35493|phylum|Streptophyta	NoTaxonID|NoRank|NoScientificName	3744|order|Rosales	3745|family|Rosaceae	3764|genus|Rosa	117262|species|Rosa henryi
Query:117264|species|Rosa marretii	33090|kingdom|Viridiplantae	35493|phylum|Streptophyta	NoTaxonID|NoRank|NoScientificName	3744|order|Rosales	3745|family|Rosaceae	3764|genus|Rosa	117264|species|Rosa marretii
Query:117265|species|Rosa maximowicziana	33090|kingdom|Viridiplantae	35493|phylum|Streptophyta	NoTaxonID|NoRank|NoScientificName	3744|order|Rosales	3745|family|Rosaceae	3764|genus|Rosa	117265|species|Rosa maximowicziana
Query:117266|species|Rosa platyacantha	33090|kingdom|Viridiplantae	35493|phylum|Streptophyta	NoTaxonID|NoRank|NoScientificName	3744|order|Rosales	3745|family|Rosaceae	3764|genus|Rosa	117266|species|Rosa platyacantha
Query:117267|species|Rosa sambucina	33090|kingdom|Viridiplantae	35493|phylum|Streptophyta	NoTaxonID|NoRank|NoScientificName	3744|order|Rosales	3745|family|Rosaceae	3764|genus|Rosa	117267|species|Rosa sambucina
Query:1172993|species|Commiphora ankaranensis	33090|kingdom|Viridiplantae	35493|phylum|Streptophyta	NoTaxonID|NoRank|NoScientificName	41937|order|Sapindales	4014|family|Burseraceae	43868|genus|Commiphora	1172993|species|Commiphora ankaranensis
Query:1172994|species|Commiphora berryi	33090|kingdom|Viridiplantae	35493|phylum|Streptophyta	NoTaxonID|NoRank|NoScientificName	41937|order|Sapindales	4014|family|Burseraceae	43868|genus|Commiphora	1172994|species|Commiphora berryi
Query:1172995|species|Commiphora capuronii	33090|kingdom|Viridiplantae	35493|phylum|Streptophyta	NoTaxonID|NoRank|NoScientificName	41937|order|Sapindales	4014|family|Burseraceae	43868|genus|Commiphora	1172995|species|Commiphora capuronii
Query:1172996|species|Commiphora caudata	33090|kingdom|Viridiplantae	35493|phylum|Streptophyta	NoTaxonID|NoRank|NoScientificName	41937|order|Sapindales	4014|family|Burseraceae	43868|genus|Commiphora	1172996|species|Commiphora caudata
Query:1172997|species|Commiphora chaetocarpa	33090|kingdom|Viridiplantae	35493|phylum|Streptophyta	NoTaxonID|NoRank|NoScientificName	41937|order|Sapindales	4014|family|Burseraceae	43868|genus|Commiphora	1172997|species|Commiphora chaetocarpa
Query:1172998|species|Commiphora coleopsis	33090|kingdom|Viridiplantae	35493|phylum|Streptophyta	NoTaxonID|NoRank|NoScientificName	41937|order|Sapindales	4014|family|Burseraceae	43868|genus|Commiphora	1172998|species|Commiphora coleopsis
Query:1172999|species|Commiphora corrugata	33090|kingdom|Viridiplantae	35493|phylum|Streptophyta	NoTaxonID|NoRank|NoScientificName	41937|order|Sapindales	4014|family|Burseraceae	43868|genus|Commiphora	1172999|species|Commiphora corrugata
Query:1173000|species|Commiphora ellenbeckii	33090|kingdom|Viridiplantae	35493|phylum|Streptophyta	NoTaxonID|NoRank|NoScientificName	41937|order|Sapindales	4014|family|Burseraceae	43868|genus|Commiphora	1173000|species|Commiphora ellenbeckii
Query:1173001|species|Commiphora foliacea	33090|kingdom|Viridiplantae	35493|phylum|Streptophyta	NoTaxonID|NoRank|NoScientificName	41937|order|Sapindales	4014|family|Burseraceae	43868|genus|Commiphora	1173001|species|Commiphora foliacea
Query:1173002|species|Commiphora gowlello	33090|kingdom|Viridiplantae	35493|phylum|Streptophyta	NoTaxonID|NoRank|NoScientificName	41937|order|Sapindales	4014|family|Burseraceae	43868|genus|Commiphora	1173002|species|Commiphora gowlello
Query:1173003|species|Commiphora gracilifrondosa	33090|kingdom|Viridiplantae	35493|phylum|Streptophyta	NoTaxonID|NoRank|NoScientificName	41937|order|Sapindales	4014|family|Burseraceae	43868|genus|Commiphora	1173003|species|Commiphora gracilifrondosa
Query:1173004|species|Commiphora guidottii	33090|kingdom|Viridiplantae	35493|phylum|Streptophyta	NoTaxonID|NoRank|NoScientificName	41937|order|Sapindales	4014|family|Burseraceae	43868|genus|Commiphora	1173004|species|Commiphora guidottii
Query:1173005|species|Commiphora humbertii	33090|kingdom|Viridiplantae	35493|phylum|Streptophyta	NoTaxonID|NoRank|NoScientificName	41937|order|Sapindales	4014|family|Burseraceae	43868|genus|Commiphora	1173005|species|Commiphora humbertii
Query:1173006|species|Commiphora karibensis	33090|kingdom|Viridiplantae	35493|phylum|Streptophyta	NoTaxonID|NoRank|NoScientificName	41937|order|Sapindales	4014|family|Burseraceae	43868|genus|Commiphora	1173006|species|Commiphora karibensis
Query:1173007|species|Commiphora kraeuseliana	33090|kingdom|Viridiplantae	35493|phylum|Streptophyta	NoTaxonID|NoRank|NoScientificName	41937|order|Sapindales	4014|family|Burseraceae	43868|genus|Commiphora	1173007|species|Commiphora kraeuseliana
Query:1173008|species|Commiphora lamii	33090|kingdom|Viridiplantae	35493|phylum|Streptophyta	NoTaxonID|NoRank|NoScientificName	41937|order|Sapindales	4014|family|Burseraceae	43868|genus|Commiphora	1173008|species|Commiphora lamii
Query:1173009|species|Commiphora madagascariensis	33090|kingdom|Viridiplantae	35493|phylum|Streptophyta	NoTaxonID|NoRank|NoScientificName	41937|order|Sapindales	4014|family|Burseraceae	43868|genus|Commiphora	1173009|species|Commiphora madagascariensis
Query:1173010|species|Commiphora merkeri	33090|kingdom|Viridiplantae	35493|phylum|Streptophyta	NoTaxonID|NoRank|NoScientificName	41937|order|Sapindales	4014|family|Burseraceae	43868|genus|Commiphora	1173010|species|Commiphora merkeri
Query:1173011|species|Commiphora mildbraedii	33090|kingdom|Viridiplantae	35493|phylum|Streptophyta	NoTaxonID|NoRank|NoScientificName	41937|order|Sapindales	4014|family|Burseraceae	43868|genus|Commiphora	1173011|species|Commiphora mildbraedii
Query:1173012|species|Commiphora mossambicensis	33090|kingdom|Viridiplantae	35493|phylum|Streptophyta	NoTaxonID|NoRank|NoScientificName	41937|order|Sapindales	4014|family|Burseraceae	43868|genus|Commiphora	1173012|species|Commiphora mossambicensis
Query:1173013|species|Commiphora ovalifolia	33090|kingdom|Viridiplantae	35493|phylum|Streptophyta	NoTaxonID|NoRank|NoScientificName	41937|order|Sapindales	4014|family|Burseraceae	43868|genus|Commiphora	1173013|species|Commiphora ovalifolia
Query:1173014|species|Commiphora samharensis	33090|kingdom|Viridiplantae	35493|phylum|Streptophyta	NoTaxonID|NoRank|NoScientificName	41937|order|Sapindales	4014|family|Burseraceae	43868|genus|Commiphora	1173014|species|Commiphora samharensis
Query:1173015|species|Commiphora saxicola	33090|kingdom|Viridiplantae	35493|phylum|Streptophyta	NoTaxonID|NoRank|NoScientificName	41937|order|Sapindales	4014|family|Burseraceae	43868|genus|Commiphora	1173015|species|Commiphora saxicola
Query:1173016|species|Commiphora viminea	33090|kingdom|Viridiplantae	35493|phylum|Streptophyta	NoTaxonID|NoRank|NoScientificName	41937|order|Sapindales	4014|family|Burseraceae	43868|genus|Commiphora	1173016|species|Commiphora viminea
Query:1173017|species|Commiphora sp. JB-2012	33090|kingdom|Viridiplantae	35493|phylum|Streptophyta	NoTaxonID|NoRank|NoScientificName	41937|order|Sapindales	4014|family|Burseraceae	43868|genus|Commiphora	1173017|species|Commiphora sp. JB-2012
Query:1173698|species|Ephedra aff. likiangensis Miehe 04-165-17	33090|kingdom|Viridiplantae	35493|phylum|Streptophyta	NoTaxonID|NoRank|NoScientificName	3385|order|Ephedrales	3386|family|Ephedraceae	3387|genus|Ephedra	1173698|species|Ephedra aff. likiangensis Miehe 04-165-17
Query:1173699|species|Ephedra pseudodistachya	33090|kingdom|Viridiplantae	35493|phylum|Streptophyta	NoTaxonID|NoRank|NoScientificName	3385|order|Ephedrales	3386|family|Ephedraceae	3387|genus|Ephedra	1173699|species|Ephedra pseudodistachya
Query:1173700|species|Ephedra tilhoana	33090|kingdom|Viridiplantae	35493|phylum|Streptophyta	NoTaxonID|NoRank|NoScientificName	3385|order|Ephedrales	3386|family|Ephedraceae	3387|genus|Ephedra	1173700|species|Ephedra tilhoana
Query:1175300|forma|Bupleurum chinense f. vanheurckii	33090|kingdom|Viridiplantae	35493|phylum|Streptophyta	NoTaxonID|NoRank|NoScientificName	4036|order|Apiales	4037|family|Apiaceae	46366|genus|Bupleurum	52451|species|Bupleurum chinense
Query:1175301|forma|Bupleurum chinense f. chiliosciadium	33090|kingdom|Viridiplantae	35493|phylum|Streptophyta	NoTaxonID|NoRank|NoScientificName	4036|order|Apiales	4037|family|Apiaceae	46366|genus|Bupleurum	52451|species|Bupleurum chinense
Query:1177932|species|Epimedium macrosepalum	33090|kingdom|Viridiplantae	35493|phylum|Streptophyta	NoTaxonID|NoRank|NoScientificName	41768|order|Ranunculales	41773|family|Berberidaceae	63350|genus|Epimedium	1177932|species|Epimedium macrosepalum
Query:1177933|species|Epimedium parvifolium	33090|kingdom|Viridiplantae	35493|phylum|Streptophyta	NoTaxonID|NoRank|NoScientificName	41768|order|Ranunculales	41773|family|Berberidaceae	63350|genus|Epimedium	1177933|species|Epimedium parvifolium
Query:1177934|species|Epimedium sp. 'rupestre'	33090|kingdom|Viridiplantae	35493|phylum|Streptophyta	NoTaxonID|NoRank|NoScientificName	41768|order|Ranunculales	41773|family|Berberidaceae	63350|genus|Epimedium	1177934|species|Epimedium sp. 'rupestre'
Query:1182588|species|Astragalus spruneri	33090|kingdom|Viridiplantae	35493|phylum|Streptophyta	NoTaxonID|NoRank|NoScientificName	72025|order|Fabales	3803|family|Fabaceae	20400|genus|Astragalus	1182588|species|Astragalus spruneri
Query:1182926|varietas|Prunus arborea var. arborea	33090|kingdom|Viridiplantae	35493|phylum|Streptophyta	NoTaxonID|NoRank|NoScientificName	3744|order|Rosales	3745|family|Rosaceae	3754|genus|Prunus	552829|species|Prunus arborea
Query:1182927|varietas|Prunus arborea var. densa	33090|kingdom|Viridiplantae	35493|phylum|Streptophyta	NoTaxonID|NoRank|NoScientificName	3744|order|Rosales	3745|family|Rosaceae	3754|genus|Prunus	552829|species|Prunus arborea
Query:1182928|species|Prunus cercocarpifolia	33090|kingdom|Viridiplantae	35493|phylum|Streptophyta	NoTaxonID|NoRank|NoScientificName	3744|order|Rosales	3745|family|Rosaceae	3754|genus|Prunus	1182928|species|Prunus cercocarpifolia
Query:1182929|species|Prunus eremophila	33090|kingdom|Viridiplantae	35493|phylum|Streptophyta	NoTaxonID|NoRank|NoScientificName	3744|order|Rosales	3745|family|Rosaceae	3754|genus|Prunus	1182929|species|Prunus eremophila
Query:1182930|species|Prunus microphylla	33090|kingdom|Viridiplantae	35493|phylum|Streptophyta	NoTaxonID|NoRank|NoScientificName	3744|order|Rosales	3745|family|Rosaceae	3754|genus|Prunus	1182930|species|Prunus microphylla
Query:1182931|species|Prunus minutiflora	33090|kingdom|Viridiplantae	35493|phylum|Streptophyta	NoTaxonID|NoRank|NoScientificName	3744|order|Rosales	3745|family|Rosaceae	3754|genus|Prunus	1182931|species|Prunus minutiflora
Query:1182932|species|Prunus turneriana	33090|kingdom|Viridiplantae	35493|phylum|Streptophyta	NoTaxonID|NoRank|NoScientificName	3744|order|Rosales	3745|family|Rosaceae	3754|genus|Prunus	1182932|species|Prunus turneriana
Query:1182948|species|Asparagus ovatus	33090|kingdom|Viridiplantae	35493|phylum|Streptophyta	4447|class|Liliopsida	73496|order|Asparagales	40552|family|Asparagaceae	4685|genus|Asparagus	232725|species|Asparagus ovatus
Query:1185388|species|Magnolia x loebneri	33090|kingdom|Viridiplantae	35493|phylum|Streptophyta	NoTaxonID|NoRank|NoScientificName	3400|order|Magnoliales	3401|family|Magnoliaceae	3402|genus|Magnolia	1185388|species|Magnolia x loebneri
Query:1185390|species|Magnolia sinostellata	33090|kingdom|Viridiplantae	35493|phylum|Streptophyta	NoTaxonID|NoRank|NoScientificName	3400|order|Magnoliales	3401|family|Magnoliaceae	3402|genus|Magnolia	1185390|species|Magnolia sinostellata
Query:1185391|varietas|Magnolia virginiana var. australis	33090|kingdom|Viridiplantae	35493|phylum|Streptophyta	NoTaxonID|NoRank|NoScientificName	3400|order|Magnoliales	3401|family|Magnoliaceae	3402|genus|Magnolia	3412|species|Magnolia virginiana
Query:1185392|species|Magnolia glaucifolia	33090|kingdom|Viridiplantae	35493|phylum|Streptophyta	NoTaxonID|NoRank|NoScientificName	3400|order|Magnoliales	3401|family|Magnoliaceae	3402|genus|Magnolia	1185392|species|Magnolia glaucifolia
Query:1185394|species|Magnolia guangxiensis	33090|kingdom|Viridiplantae	35493|phylum|Streptophyta	NoTaxonID|NoRank|NoScientificName	3400|order|Magnoliales	3401|family|Magnoliaceae	3402|genus|Magnolia	1185394|species|Magnolia guangxiensis
Query:1185395|species|Magnolia leveilleana	33090|kingdom|Viridiplantae	35493|phylum|Streptophyta	NoTaxonID|NoRank|NoScientificName	3400|order|Magnoliales	3401|family|Magnoliaceae	3402|genus|Magnolia	1185395|species|Magnolia leveilleana
Query:1185734|species|Commiphora roxburghii	33090|kingdom|Viridiplantae	35493|phylum|Streptophyta	NoTaxonID|NoRank|NoScientificName	41937|order|Sapindales	4014|family|Burseraceae	43868|genus|Commiphora	1185734|species|Commiphora roxburghii
Query:1185738|species|Magnolia sp. SBB-1097	33090|kingdom|Viridiplantae	35493|phylum|Streptophyta	NoTaxonID|NoRank|NoScientificName	3400|order|Magnoliales	3401|family|Magnoliaceae	3402|genus|Magnolia	1185738|species|Magnolia sp. SBB-1097
Query:118778|species|Tussilago farfara	33090|kingdom|Viridiplantae	35493|phylum|Streptophyta	NoTaxonID|NoRank|NoScientificName	4209|order|Asterales	4210|family|Asteraceae	118777|genus|Tussilago	118778|species|Tussilago farfara
Query:1191738|species|Magnolia longipedunculata	33090|kingdom|Viridiplantae	35493|phylum|Streptophyta	NoTaxonID|NoRank|NoScientificName	3400|order|Magnoliales	3401|family|Magnoliaceae	3402|genus|Magnolia	1191738|species|Magnolia longipedunculata
Query:1191739|species|Magnolia sp. 'pachyclada'	33090|kingdom|Viridiplantae	35493|phylum|Streptophyta	NoTaxonID|NoRank|NoScientificName	3400|order|Magnoliales	3401|family|Magnoliaceae	3402|genus|Magnolia	1191739|species|Magnolia sp. 'pachyclada'
Query:119234|species|Rosa foliolosa	33090|kingdom|Viridiplantae	35493|phylum|Streptophyta	NoTaxonID|NoRank|NoScientificName	3744|order|Rosales	3745|family|Rosaceae	3764|genus|Rosa	119234|species|Rosa foliolosa
Query:119235|species|Rosa willmottiae	33090|kingdom|Viridiplantae	35493|phylum|Streptophyta	NoTaxonID|NoRank|NoScientificName	3744|order|Rosales	3745|family|Rosaceae	3764|genus|Rosa	119235|species|Rosa willmottiae
Query:119236|species|Rosa brunonii	33090|kingdom|Viridiplantae	35493|phylum|Streptophyta	NoTaxonID|NoRank|NoScientificName	3744|order|Rosales	3745|family|Rosaceae	3764|genus|Rosa	119236|species|Rosa brunonii
Query:119260|species|Cinnamomum aromaticum	33090|kingdom|Viridiplantae	35493|phylum|Streptophyta	NoTaxonID|NoRank|NoScientificName	3432|order|Laurales	3433|family|Lauraceae	13428|genus|Cinnamomum	119260|species|Cinnamomum aromaticum
Query:119261|species|Cinnamomum burmannii	33090|kingdom|Viridiplantae	35493|phylum|Streptophyta	NoTaxonID|NoRank|NoScientificName	3432|order|Laurales	3433|family|Lauraceae	13428|genus|Cinnamomum	119261|species|Cinnamomum burmannii
Query:119263|species|Cinnamomum daphnoides	33090|kingdom|Viridiplantae	35493|phylum|Streptophyta	NoTaxonID|NoRank|NoScientificName	3432|order|Laurales	3433|family|Lauraceae	13428|genus|Cinnamomum	119263|species|Cinnamomum daphnoides
Query:119264|species|Cinnamomum insularimontanum	33090|kingdom|Viridiplantae	35493|phylum|Streptophyta	NoTaxonID|NoRank|NoScientificName	3432|order|Laurales	3433|family|Lauraceae	13428|genus|Cinnamomum	119264|species|Cinnamomum insularimontanum
Query:119265|species|Cinnamomum okinawense	33090|kingdom|Viridiplantae	35493|phylum|Streptophyta	NoTaxonID|NoRank|NoScientificName	3432|order|Laurales	3433|family|Lauraceae	13428|genus|Cinnamomum	119265|species|Cinnamomum okinawense
Query:1193437|species|Astragalus argyroides	33090|kingdom|Viridiplantae	35493|phylum|Streptophyta	NoTaxonID|NoRank|NoScientificName	72025|order|Fabales	3803|family|Fabaceae	20400|genus|Astragalus	1193437|species|Astragalus argyroides
Query:1193438|species|Astragalus aucheri	33090|kingdom|Viridiplantae	35493|phylum|Streptophyta	NoTaxonID|NoRank|NoScientificName	72025|order|Fabales	3803|family|Fabaceae	20400|genus|Astragalus	1193438|species|Astragalus aucheri
Query:1193452|species|Astragalus viridis	33090|kingdom|Viridiplantae	35493|phylum|Streptophyta	NoTaxonID|NoRank|NoScientificName	72025|order|Fabales	3803|family|Fabaceae	20400|genus|Astragalus	1193452|species|Astragalus viridis
Query:119421|species|Cinnamomum doederleinii	33090|kingdom|Viridiplantae	35493|phylum|Streptophyta	NoTaxonID|NoRank|NoScientificName	3432|order|Laurales	3433|family|Lauraceae	13428|genus|Cinnamomum	119421|species|Cinnamomum doederleinii
Query:1196222|species|Zanthoxylum planispinum	33090|kingdom|Viridiplantae	35493|phylum|Streptophyta	NoTaxonID|NoRank|NoScientificName	41937|order|Sapindales	23513|family|Rutaceae	67937|genus|Zanthoxylum	1196222|species|Zanthoxylum planispinum
Query:1196457|species|Aster gramineus	33090|kingdom|Viridiplantae	35493|phylum|Streptophyta	NoTaxonID|NoRank|NoScientificName	4209|order|Asterales	4210|family|Asteraceae	41479|genus|Aster	1196457|species|Aster gramineus
Query:1196458|varietas|Aster ageratoides var. lasiocladus	33090|kingdom|Viridiplantae	35493|phylum|Streptophyta	NoTaxonID|NoRank|NoScientificName	4209|order|Asterales	4210|family|Asteraceae	41479|genus|Aster	714451|species|Aster ageratoides
Query:1196460|varietas|Aster albescens var. albescens	33090|kingdom|Viridiplantae	35493|phylum|Streptophyta	NoTaxonID|NoRank|NoScientificName	4209|order|Asterales	4210|family|Asteraceae	41479|genus|Aster	1196459|species|Aster albescens
Query:1196461|varietas|Aster altaicus var. millefolius	33090|kingdom|Viridiplantae	35493|phylum|Streptophyta	NoTaxonID|NoRank|NoScientificName	4209|order|Asterales	4210|family|Asteraceae	41479|genus|Aster	983245|species|Aster altaicus
Query:1196462|species|Aster angustifolius	33090|kingdom|Viridiplantae	35493|phylum|Streptophyta	NoTaxonID|NoRank|NoScientificName	4209|order|Asterales	4210|family|Asteraceae	41479|genus|Aster	1196462|species|Aster angustifolius
Query:1196463|species|Aster argyropholis	33090|kingdom|Viridiplantae	35493|phylum|Streptophyta	NoTaxonID|NoRank|NoScientificName	4209|order|Asterales	4210|family|Asteraceae	41479|genus|Aster	1196463|species|Aster argyropholis
Query:1196464|species|Aster asteroides	33090|kingdom|Viridiplantae	35493|phylum|Streptophyta	NoTaxonID|NoRank|NoScientificName	4209|order|Asterales	4210|family|Asteraceae	41479|genus|Aster	1196464|species|Aster asteroides
Query:1196465|species|Aster auriculatus	33090|kingdom|Viridiplantae	35493|phylum|Streptophyta	NoTaxonID|NoRank|NoScientificName	4209|order|Asterales	4210|family|Asteraceae	41479|genus|Aster	1196465|species|Aster auriculatus
Query:1196466|species|Aster baccharoides	33090|kingdom|Viridiplantae	35493|phylum|Streptophyta	NoTaxonID|NoRank|NoScientificName	4209|order|Asterales	4210|family|Asteraceae	41479|genus|Aster	1196466|species|Aster baccharoides
Query:1196467|species|Aster batangensis	33090|kingdom|Viridiplantae	35493|phylum|Streptophyta	NoTaxonID|NoRank|NoScientificName	4209|order|Asterales	4210|family|Asteraceae	41479|genus|Aster	1196467|species|Aster batangensis
Query:1196468|species|Aster brachytrichus	33090|kingdom|Viridiplantae	35493|phylum|Streptophyta	NoTaxonID|NoRank|NoScientificName	4209|order|Asterales	4210|family|Asteraceae	41479|genus|Aster	1196468|species|Aster brachytrichus
Query:1196469|species|Aster crenatifolius	33090|kingdom|Viridiplantae	35493|phylum|Streptophyta	NoTaxonID|NoRank|NoScientificName	4209|order|Asterales	4210|family|Asteraceae	41479|genus|Aster	1196469|species|Aster crenatifolius
Query:1196470|species|Aster diplostephioides	33090|kingdom|Viridiplantae	35493|phylum|Streptophyta	NoTaxonID|NoRank|NoScientificName	4209|order|Asterales	4210|family|Asteraceae	41479|genus|Aster	1196470|species|Aster diplostephioides
Query:1196471|species|Aster dolichopodus	33090|kingdom|Viridiplantae	35493|phylum|Streptophyta	NoTaxonID|NoRank|NoScientificName	4209|order|Asterales	4210|family|Asteraceae	41479|genus|Aster	1196471|species|Aster dolichopodus
Query:1196474|species|Aster falcifolius	33090|kingdom|Viridiplantae	35493|phylum|Streptophyta	NoTaxonID|NoRank|NoScientificName	4209|order|Asterales	4210|family|Asteraceae	41479|genus|Aster	1196474|species|Aster falcifolius
Query:1196475|species|Aster fanjingshanicus	33090|kingdom|Viridiplantae	35493|phylum|Streptophyta	NoTaxonID|NoRank|NoScientificName	4209|order|Asterales	4210|family|Asteraceae	41479|genus|Aster	1196475|species|Aster fanjingshanicus
Query:1196476|species|Aster fastigiatus	33090|kingdom|Viridiplantae	35493|phylum|Streptophyta	NoTaxonID|NoRank|NoScientificName	4209|order|Asterales	4210|family|Asteraceae	41479|genus|Aster	1196476|species|Aster fastigiatus
Query:1196477|species|Aster flaccidus	33090|kingdom|Viridiplantae	35493|phylum|Streptophyta	NoTaxonID|NoRank|NoScientificName	4209|order|Asterales	4210|family|Asteraceae	41479|genus|Aster	1196477|species|Aster flaccidus
Query:1196478|species|Aster fuscescens	33090|kingdom|Viridiplantae	35493|phylum|Streptophyta	NoTaxonID|NoRank|NoScientificName	4209|order|Asterales	4210|family|Asteraceae	41479|genus|Aster	1196478|species|Aster fuscescens
Query:1196479|species|Aster handelii	33090|kingdom|Viridiplantae	35493|phylum|Streptophyta	NoTaxonID|NoRank|NoScientificName	4209|order|Asterales	4210|family|Asteraceae	41479|genus|Aster	1196479|species|Aster handelii
Query:1196480|species|Aster hersileoides	33090|kingdom|Viridiplantae	35493|phylum|Streptophyta	NoTaxonID|NoRank|NoScientificName	4209|order|Asterales	4210|family|Asteraceae	41479|genus|Aster	1196480|species|Aster hersileoides
Query:1196481|species|Aster heterolepis	33090|kingdom|Viridiplantae	35493|phylum|Streptophyta	NoTaxonID|NoRank|NoScientificName	4209|order|Asterales	4210|family|Asteraceae	41479|genus|Aster	1196481|species|Aster heterolepis
Query:1196482|species|Aster homochlamydeus	33090|kingdom|Viridiplantae	35493|phylum|Streptophyta	NoTaxonID|NoRank|NoScientificName	4209|order|Asterales	4210|family|Asteraceae	41479|genus|Aster	1196482|species|Aster homochlamydeus
Query:1196483|species|Aster incisus	33090|kingdom|Viridiplantae	35493|phylum|Streptophyta	NoTaxonID|NoRank|NoScientificName	4209|order|Asterales	4210|family|Asteraceae	41479|genus|Aster	1196483|species|Aster incisus
Query:1196484|species|Aster jishouensis	33090|kingdom|Viridiplantae	35493|phylum|Streptophyta	NoTaxonID|NoRank|NoScientificName	4209|order|Asterales	4210|family|Asteraceae	41479|genus|Aster	1196484|species|Aster jishouensis
Query:1196485|species|Aster lavandulifolius	33090|kingdom|Viridiplantae	35493|phylum|Streptophyta	NoTaxonID|NoRank|NoScientificName	4209|order|Asterales	4210|family|Asteraceae	41479|genus|Aster	1196485|species|Aster lavandulifolius
Query:1196486|species|Aster limoniifolius	33090|kingdom|Viridiplantae	35493|phylum|Streptophyta	NoTaxonID|NoRank|NoScientificName	4209|order|Asterales	4210|family|Asteraceae	41479|genus|Aster	1196486|species|Aster limoniifolius
Query:1196487|species|Aster mangshanensis	33090|kingdom|Viridiplantae	35493|phylum|Streptophyta	NoTaxonID|NoRank|NoScientificName	4209|order|Asterales	4210|family|Asteraceae	41479|genus|Aster	1196487|species|Aster mangshanensis
Query:1196489|species|Aster nitidus	33090|kingdom|Viridiplantae	35493|phylum|Streptophyta	NoTaxonID|NoRank|NoScientificName	4209|order|Asterales	4210|family|Asteraceae	41479|genus|Aster	1196489|species|Aster nitidus
Query:1196490|species|Aster oreophilus	33090|kingdom|Viridiplantae	35493|phylum|Streptophyta	NoTaxonID|NoRank|NoScientificName	4209|order|Asterales	4210|family|Asteraceae	41479|genus|Aster	1196490|species|Aster oreophilus
Query:1196491|species|Aster panduratus	33090|kingdom|Viridiplantae	35493|phylum|Streptophyta	NoTaxonID|NoRank|NoScientificName	4209|order|Asterales	4210|family|Asteraceae	41479|genus|Aster	1196491|species|Aster panduratus
Query:1196492|species|Aster piccolii	33090|kingdom|Viridiplantae	35493|phylum|Streptophyta	NoTaxonID|NoRank|NoScientificName	4209|order|Asterales	4210|family|Asteraceae	41479|genus|Aster	1196492|species|Aster piccolii
Query:1196493|species|Aster poliothamnus	33090|kingdom|Viridiplantae	35493|phylum|Streptophyta	NoTaxonID|NoRank|NoScientificName	4209|order|Asterales	4210|family|Asteraceae	41479|genus|Aster	1196493|species|Aster poliothamnus
Query:1196494|species|Aster pycnophyllus	33090|kingdom|Viridiplantae	35493|phylum|Streptophyta	NoTaxonID|NoRank|NoScientificName	4209|order|Asterales	4210|family|Asteraceae	41479|genus|Aster	1196494|species|Aster pycnophyllus
Query:1196495|species|Aster sampsonii	33090|kingdom|Viridiplantae	35493|phylum|Streptophyta	NoTaxonID|NoRank|NoScientificName	4209|order|Asterales	4210|family|Asteraceae	41479|genus|Aster	1196495|species|Aster sampsonii
Query:1196496|species|Aster senecioides	33090|kingdom|Viridiplantae	35493|phylum|Streptophyta	NoTaxonID|NoRank|NoScientificName	4209|order|Asterales	4210|family|Asteraceae	41479|genus|Aster	1196496|species|Aster senecioides
Query:1196497|species|Aster sikuensis	33090|kingdom|Viridiplantae	35493|phylum|Streptophyta	NoTaxonID|NoRank|NoScientificName	4209|order|Asterales	4210|family|Asteraceae	41479|genus|Aster	1196497|species|Aster sikuensis
Query:1196498|species|Aster smithianus	33090|kingdom|Viridiplantae	35493|phylum|Streptophyta	NoTaxonID|NoRank|NoScientificName	4209|order|Asterales	4210|family|Asteraceae	41479|genus|Aster	1196498|species|Aster smithianus
Query:1196499|species|Aster souliei	33090|kingdom|Viridiplantae	35493|phylum|Streptophyta	NoTaxonID|NoRank|NoScientificName	4209|order|Asterales	4210|family|Asteraceae	41479|genus|Aster	1196499|species|Aster souliei
Query:1196500|species|Aster taliangshanensis	33090|kingdom|Viridiplantae	35493|phylum|Streptophyta	NoTaxonID|NoRank|NoScientificName	4209|order|Asterales	4210|family|Asteraceae	41479|genus|Aster	1196500|species|Aster taliangshanensis
Query:1196501|species|Aster turbinatus	33090|kingdom|Viridiplantae	35493|phylum|Streptophyta	NoTaxonID|NoRank|NoScientificName	4209|order|Asterales	4210|family|Asteraceae	41479|genus|Aster	1196501|species|Aster turbinatus
Query:1196503|species|Aster vestitus	33090|kingdom|Viridiplantae	35493|phylum|Streptophyta	NoTaxonID|NoRank|NoScientificName	4209|order|Asterales	4210|family|Asteraceae	41479|genus|Aster	1196503|species|Aster vestitus
Query:1196504|species|Aster yunnanensis	33090|kingdom|Viridiplantae	35493|phylum|Streptophyta	NoTaxonID|NoRank|NoScientificName	4209|order|Asterales	4210|family|Asteraceae	41479|genus|Aster	1196504|species|Aster yunnanensis
Query:1196846|species|Aster pseudosimplex	33090|kingdom|Viridiplantae	35493|phylum|Streptophyta	NoTaxonID|NoRank|NoScientificName	4209|order|Asterales	4210|family|Asteraceae	41479|genus|Aster	1196846|species|Aster pseudosimplex
Query:1196848|species|Aster setchuenensis	33090|kingdom|Viridiplantae	35493|phylum|Streptophyta	NoTaxonID|NoRank|NoScientificName	4209|order|Asterales	4210|family|Asteraceae	41479|genus|Aster	1196848|species|Aster setchuenensis
Query:1197425|species|Astragalus trifoliolatus	33090|kingdom|Viridiplantae	35493|phylum|Streptophyta	NoTaxonID|NoRank|NoScientificName	72025|order|Fabales	3803|family|Fabaceae	20400|genus|Astragalus	1197425|species|Astragalus trifoliolatus
Query:1197961|species|Panax sp. ShS-2012	33090|kingdom|Viridiplantae	35493|phylum|Streptophyta	NoTaxonID|NoRank|NoScientificName	4036|order|Apiales	4050|family|Araliaceae	4053|genus|Panax	1197961|species|Panax sp. ShS-2012
Query:1198030|species|Astragalus hymenocalyx	33090|kingdom|Viridiplantae	35493|phylum|Streptophyta	NoTaxonID|NoRank|NoScientificName	72025|order|Fabales	3803|family|Fabaceae	20400|genus|Astragalus	1198030|species|Astragalus hymenocalyx
Query:1198096|species|Citrus sp. YLS-2012	33090|kingdom|Viridiplantae	35493|phylum|Streptophyta	NoTaxonID|NoRank|NoScientificName	41937|order|Sapindales	23513|family|Rutaceae	2706|genus|Citrus	1198096|species|Citrus sp. YLS-2012
Query:119826|species|Astragalus hoantchy	33090|kingdom|Viridiplantae	35493|phylum|Streptophyta	NoTaxonID|NoRank|NoScientificName	72025|order|Fabales	3803|family|Fabaceae	20400|genus|Astragalus	119826|species|Astragalus hoantchy
Query:119827|species|Astragalus lehmannianus	33090|kingdom|Viridiplantae	35493|phylum|Streptophyta	NoTaxonID|NoRank|NoScientificName	72025|order|Fabales	3803|family|Fabaceae	20400|genus|Astragalus	119827|species|Astragalus lehmannianus
Query:119829|species|Astragalus mongholicus	33090|kingdom|Viridiplantae	35493|phylum|Streptophyta	NoTaxonID|NoRank|NoScientificName	72025|order|Fabales	3803|family|Fabaceae	20400|genus|Astragalus	119829|species|Astragalus mongholicus
Query:120010|species|Alisma canaliculatum	33090|kingdom|Viridiplantae	35493|phylum|Streptophyta	4447|class|Liliopsida	16360|order|Alismatales	4449|family|Alismataceae	14999|genus|Alisma	120010|species|Alisma canaliculatum
Query:1200507|species|Salvia recognita	33090|kingdom|Viridiplantae	35493|phylum|Streptophyta	NoTaxonID|NoRank|NoScientificName	4143|order|Lamiales	4136|family|Lamiaceae	21880|genus|Salvia	1200507|species|Salvia recognita
Query:1202429|species|Angelica porphyrocaulis	33090|kingdom|Viridiplantae	35493|phylum|Streptophyta	NoTaxonID|NoRank|NoScientificName	4036|order|Apiales	4037|family|Apiaceae	40948|genus|Angelica	1202429|species|Angelica porphyrocaulis
Query:1202797|varietas|Illicium dunnianum var. latifolium	33090|kingdom|Viridiplantae	35493|phylum|Streptophyta	NoTaxonID|NoRank|NoScientificName	82956|order|Austrobaileyales	16733|family|Schisandraceae	13097|genus|Illicium	124773|species|Illicium dunnianum
Query:1202798|species|Illicium jiadifengpi	33090|kingdom|Viridiplantae	35493|phylum|Streptophyta	NoTaxonID|NoRank|NoScientificName	82956|order|Austrobaileyales	16733|family|Schisandraceae	13097|genus|Illicium	1202798|species|Illicium jiadifengpi
Query:1202799|species|Illicium modestum	33090|kingdom|Viridiplantae	35493|phylum|Streptophyta	NoTaxonID|NoRank|NoScientificName	82956|order|Austrobaileyales	16733|family|Schisandraceae	13097|genus|Illicium	1202799|species|Illicium modestum
Query:1202800|species|Illicium simonsii	33090|kingdom|Viridiplantae	35493|phylum|Streptophyta	NoTaxonID|NoRank|NoScientificName	82956|order|Austrobaileyales	16733|family|Schisandraceae	13097|genus|Illicium	1202800|species|Illicium simonsii
Query:1203263|forma|Atractylodes chinensis f. quinqueloba	33090|kingdom|Viridiplantae	35493|phylum|Streptophyta	NoTaxonID|NoRank|NoScientificName	4209|order|Asterales	4210|family|Asteraceae	41485|genus|Atractylodes	69404|species|Atractylodes chinensis
Query:1208399|species|Salvia baimaensis	33090|kingdom|Viridiplantae	35493|phylum|Streptophyta	NoTaxonID|NoRank|NoScientificName	4143|order|Lamiales	4136|family|Lamiaceae	21880|genus|Salvia	1208399|species|Salvia baimaensis
Query:1208400|species|Salvia brachyloma	33090|kingdom|Viridiplantae	35493|phylum|Streptophyta	NoTaxonID|NoRank|NoScientificName	4143|order|Lamiales	4136|family|Lamiaceae	21880|genus|Salvia	1208400|species|Salvia brachyloma
Query:1208401|varietas|Salvia cavaleriei var. cavaleriei	33090|kingdom|Viridiplantae	35493|phylum|Streptophyta	NoTaxonID|NoRank|NoScientificName	4143|order|Lamiales	4136|family|Lamiaceae	21880|genus|Salvia	424418|species|Salvia cavaleriei
Query:1208402|species|Salvia handelii	33090|kingdom|Viridiplantae	35493|phylum|Streptophyta	NoTaxonID|NoRank|NoScientificName	4143|order|Lamiales	4136|family|Lamiaceae	21880|genus|Salvia	1208402|species|Salvia handelii
Query:1208403|species|Salvia kiaometiensis	33090|kingdom|Viridiplantae	35493|phylum|Streptophyta	NoTaxonID|NoRank|NoScientificName	4143|order|Lamiales	4136|family|Lamiaceae	21880|genus|Salvia	1208403|species|Salvia kiaometiensis
Query:1208404|species|Salvia prattii	33090|kingdom|Viridiplantae	35493|phylum|Streptophyta	NoTaxonID|NoRank|NoScientificName	4143|order|Lamiales	4136|family|Lamiaceae	21880|genus|Salvia	1208404|species|Salvia prattii
Query:1208405|species|Salvia qimenensis	33090|kingdom|Viridiplantae	35493|phylum|Streptophyta	NoTaxonID|NoRank|NoScientificName	4143|order|Lamiales	4136|family|Lamiaceae	21880|genus|Salvia	1208405|species|Salvia qimenensis
Query:1208406|species|Salvia sinica	33090|kingdom|Viridiplantae	35493|phylum|Streptophyta	NoTaxonID|NoRank|NoScientificName	4143|order|Lamiales	4136|family|Lamiaceae	21880|genus|Salvia	1208406|species|Salvia sinica
Query:1208407|species|Salvia subpalmatinervis	33090|kingdom|Viridiplantae	35493|phylum|Streptophyta	NoTaxonID|NoRank|NoScientificName	4143|order|Lamiales	4136|family|Lamiaceae	21880|genus|Salvia	1208407|species|Salvia subpalmatinervis
Query:1210925|species|Salvia mexicana	33090|kingdom|Viridiplantae	35493|phylum|Streptophyta	NoTaxonID|NoRank|NoScientificName	4143|order|Lamiales	4136|family|Lamiaceae	21880|genus|Salvia	1210925|species|Salvia mexicana
Query:1210927|species|Salvia lanceolata	33090|kingdom|Viridiplantae	35493|phylum|Streptophyta	NoTaxonID|NoRank|NoScientificName	4143|order|Lamiales	4136|family|Lamiaceae	21880|genus|Salvia	1210927|species|Salvia lanceolata
Query:121094|species|Perilla citriodora	33090|kingdom|Viridiplantae	35493|phylum|Streptophyta	NoTaxonID|NoRank|NoScientificName	4143|order|Lamiales	4136|family|Lamiaceae	48385|genus|Perilla	121094|species|Perilla citriodora
Query:1211384|species|Curcuma arracanensis	33090|kingdom|Viridiplantae	35493|phylum|Streptophyta	4447|class|Liliopsida	4618|order|Zingiberales	4642|family|Zingiberaceae	99568|genus|Curcuma	1211384|species|Curcuma arracanensis
Query:1211610|subspecies|Scrophularia canina subsp. canina	33090|kingdom|Viridiplantae	35493|phylum|Streptophyta	NoTaxonID|NoRank|NoScientificName	4143|order|Lamiales	4149|family|Scrophulariaceae	39249|genus|Scrophularia	258519|species|Scrophularia canina
Query:121172|species|Carthamus caeruleus	33090|kingdom|Viridiplantae	35493|phylum|Streptophyta	NoTaxonID|NoRank|NoScientificName	4209|order|Asterales	4210|family|Asteraceae	4221|genus|Carthamus	121172|species|Carthamus caeruleus
Query:121173|species|Carthamus gypsicola	33090|kingdom|Viridiplantae	35493|phylum|Streptophyta	NoTaxonID|NoRank|NoScientificName	4209|order|Asterales	4210|family|Asteraceae	4221|genus|Carthamus	121173|species|Carthamus gypsicola
Query:121383|species|Illicium lanceolatum	33090|kingdom|Viridiplantae	35493|phylum|Streptophyta	NoTaxonID|NoRank|NoScientificName	82956|order|Austrobaileyales	16733|family|Schisandraceae	13097|genus|Illicium	121383|species|Illicium lanceolatum
Query:1215407|species|Bactria ovczinnikovii	33090|kingdom|Viridiplantae	35493|phylum|Streptophyta	NoTaxonID|NoRank|NoScientificName	3524|order|Caryophyllales	3615|family|Polygonaceae	1844915|genus|Bactria	1215407|species|Bactria ovczinnikovii
Query:1218740|species|Fritillaria kotschyana	33090|kingdom|Viridiplantae	35493|phylum|Streptophyta	4447|class|Liliopsida	4667|order|Liliales	4677|family|Liliaceae	59070|genus|Fritillaria	1218740|species|Fritillaria kotschyana
Query:1219500|subspecies|Astragalus macrocephalus subsp. finitimus	33090|kingdom|Viridiplantae	35493|phylum|Streptophyta	NoTaxonID|NoRank|NoScientificName	72025|order|Fabales	3803|family|Fabaceae	20400|genus|Astragalus	1219499|species|Astragalus macrocephalus
Query:1219501|subspecies|Astragalus macrocephalus subsp. macrocephalus	33090|kingdom|Viridiplantae	35493|phylum|Streptophyta	NoTaxonID|NoRank|NoScientificName	72025|order|Fabales	3803|family|Fabaceae	20400|genus|Astragalus	1219499|species|Astragalus macrocephalus
Query:122010|species|Carthamus oxyacanthus	33090|kingdom|Viridiplantae	35493|phylum|Streptophyta	NoTaxonID|NoRank|NoScientificName	4209|order|Asterales	4210|family|Asteraceae	4221|genus|Carthamus	122010|species|Carthamus oxyacanthus
Query:122011|species|Carthamus glaucus	33090|kingdom|Viridiplantae	35493|phylum|Streptophyta	NoTaxonID|NoRank|NoScientificName	4209|order|Asterales	4210|family|Asteraceae	4221|genus|Carthamus	122011|species|Carthamus glaucus
Query:122012|species|Carthamus boissieri	33090|kingdom|Viridiplantae	35493|phylum|Streptophyta	NoTaxonID|NoRank|NoScientificName	4209|order|Asterales	4210|family|Asteraceae	4221|genus|Carthamus	122012|species|Carthamus boissieri
Query:122118|species|Prunus americana	33090|kingdom|Viridiplantae	35493|phylum|Streptophyta	NoTaxonID|NoRank|NoScientificName	3744|order|Rosales	3745|family|Rosaceae	3754|genus|Prunus	122118|species|Prunus americana
Query:122119|species|Prunus angustifolia	33090|kingdom|Viridiplantae	35493|phylum|Streptophyta	NoTaxonID|NoRank|NoScientificName	3744|order|Rosales	3745|family|Rosaceae	3754|genus|Prunus	122119|species|Prunus angustifolia
Query:122120|species|Prunus nigra	33090|kingdom|Viridiplantae	35493|phylum|Streptophyta	NoTaxonID|NoRank|NoScientificName	3744|order|Rosales	3745|family|Rosaceae	3754|genus|Prunus	122120|species|Prunus nigra
Query:122121|species|Prunus umbellata	33090|kingdom|Viridiplantae	35493|phylum|Streptophyta	NoTaxonID|NoRank|NoScientificName	3744|order|Rosales	3745|family|Rosaceae	3754|genus|Prunus	122121|species|Prunus umbellata
Query:122122|species|Prunus mandshurica	33090|kingdom|Viridiplantae	35493|phylum|Streptophyta	NoTaxonID|NoRank|NoScientificName	3744|order|Rosales	3745|family|Rosaceae	3754|genus|Prunus	122122|species|Prunus mandshurica
Query:122182|species|Geranium pusillum	33090|kingdom|Viridiplantae	35493|phylum|Streptophyta	NoTaxonID|NoRank|NoScientificName	41943|order|Geraniales	4027|family|Geraniaceae	4028|genus|Geranium	122182|species|Geranium pusillum
Query:122183|species|Geranium robertianum	33090|kingdom|Viridiplantae	35493|phylum|Streptophyta	NoTaxonID|NoRank|NoScientificName	41943|order|Geraniales	4027|family|Geraniaceae	4028|genus|Geranium	122183|species|Geranium robertianum
Query:1222053|species|Cinnamomum reticulatum	33090|kingdom|Viridiplantae	35493|phylum|Streptophyta	NoTaxonID|NoRank|NoScientificName	3432|order|Laurales	3433|family|Lauraceae	13428|genus|Cinnamomum	1222053|species|Cinnamomum reticulatum
Query:1224215|species|Polygonum effusum	33090|kingdom|Viridiplantae	35493|phylum|Streptophyta	NoTaxonID|NoRank|NoScientificName	3524|order|Caryophyllales	3615|family|Polygonaceae	46786|genus|Polygonum	1224215|species|Polygonum effusum
Query:1224216|species|Polygonum recumbens	33090|kingdom|Viridiplantae	35493|phylum|Streptophyta	NoTaxonID|NoRank|NoScientificName	3524|order|Caryophyllales	3615|family|Polygonaceae	46786|genus|Polygonum	1224216|species|Polygonum recumbens
Query:1224776|species|Polygonum palaestinum	33090|kingdom|Viridiplantae	35493|phylum|Streptophyta	NoTaxonID|NoRank|NoScientificName	3524|order|Caryophyllales	3615|family|Polygonaceae	46786|genus|Polygonum	1224776|species|Polygonum palaestinum
Query:1225866|species|Cinnamomum heyneanum	33090|kingdom|Viridiplantae	35493|phylum|Streptophyta	NoTaxonID|NoRank|NoScientificName	3432|order|Laurales	3433|family|Lauraceae	13428|genus|Cinnamomum	1225866|species|Cinnamomum heyneanum
Query:1226770|species|Sarcomphalus lloydii	33090|kingdom|Viridiplantae	35493|phylum|Streptophyta	NoTaxonID|NoRank|NoScientificName	3744|order|Rosales	3608|family|Rhamnaceae	1948874|genus|Sarcomphalus	1226770|species|Sarcomphalus lloydii
Query:1226771|species|Sarcomphalus mexicanus	33090|kingdom|Viridiplantae	35493|phylum|Streptophyta	NoTaxonID|NoRank|NoScientificName	3744|order|Rosales	3608|family|Rhamnaceae	1948874|genus|Sarcomphalus	1226771|species|Sarcomphalus mexicanus
Query:1226772|species|Pseudoziziphus parryi	33090|kingdom|Viridiplantae	35493|phylum|Streptophyta	NoTaxonID|NoRank|NoScientificName	3744|order|Rosales	3608|family|Rhamnaceae	1948873|genus|Pseudoziziphus	1226772|species|Pseudoziziphus parryi
Query:1226773|species|Sarcomphalus pedunculatus	33090|kingdom|Viridiplantae	35493|phylum|Streptophyta	NoTaxonID|NoRank|NoScientificName	3744|order|Rosales	3608|family|Rhamnaceae	1948874|genus|Sarcomphalus	1226773|species|Sarcomphalus pedunculatus
Query:1226774|species|Sarcomphalus yucatanensis	33090|kingdom|Viridiplantae	35493|phylum|Streptophyta	NoTaxonID|NoRank|NoScientificName	3744|order|Rosales	3608|family|Rhamnaceae	1948874|genus|Sarcomphalus	1226774|species|Sarcomphalus yucatanensis
Query:1233747|species|Gardenia carinata	33090|kingdom|Viridiplantae	35493|phylum|Streptophyta	NoTaxonID|NoRank|NoScientificName	4055|order|Gentianales	24966|family|Rubiaceae	43486|genus|Gardenia	1233747|species|Gardenia carinata
Query:1233748|species|Gardenia collinsae	33090|kingdom|Viridiplantae	35493|phylum|Streptophyta	NoTaxonID|NoRank|NoScientificName	4055|order|Gentianales	24966|family|Rubiaceae	43486|genus|Gardenia	1233748|species|Gardenia collinsae
Query:1233749|species|Gardenia obtusifolia	33090|kingdom|Viridiplantae	35493|phylum|Streptophyta	NoTaxonID|NoRank|NoScientificName	4055|order|Gentianales	24966|family|Rubiaceae	43486|genus|Gardenia	1233749|species|Gardenia obtusifolia
Query:1233750|species|Gardenia saxatilis	33090|kingdom|Viridiplantae	35493|phylum|Streptophyta	NoTaxonID|NoRank|NoScientificName	4055|order|Gentianales	24966|family|Rubiaceae	43486|genus|Gardenia	1233750|species|Gardenia saxatilis
Query:1233751|species|Gardenia sootepensis	33090|kingdom|Viridiplantae	35493|phylum|Streptophyta	NoTaxonID|NoRank|NoScientificName	4055|order|Gentianales	24966|family|Rubiaceae	43486|genus|Gardenia	1233751|species|Gardenia sootepensis
Query:1233752|species|Gardenia sp. 1 Chaveerach 777	33090|kingdom|Viridiplantae	35493|phylum|Streptophyta	NoTaxonID|NoRank|NoScientificName	4055|order|Gentianales	24966|family|Rubiaceae	43486|genus|Gardenia	1233752|species|Gardenia sp. 1 Chaveerach 777
Query:1233871|species|Gardenia thailandica	33090|kingdom|Viridiplantae	35493|phylum|Streptophyta	NoTaxonID|NoRank|NoScientificName	4055|order|Gentianales	24966|family|Rubiaceae	43486|genus|Gardenia	1233871|species|Gardenia thailandica
Query:1234173|species|Cyperus alopecuroides	33090|kingdom|Viridiplantae	35493|phylum|Streptophyta	4447|class|Liliopsida	38820|order|Poales	4609|family|Cyperaceae	4610|genus|Cyperus	1234173|species|Cyperus alopecuroides
Query:1234177|species|Cyperus filiculmis	33090|kingdom|Viridiplantae	35493|phylum|Streptophyta	4447|class|Liliopsida	38820|order|Poales	4609|family|Cyperaceae	4610|genus|Cyperus	1234177|species|Cyperus filiculmis
Query:1234526|species|Cyperus croceus	33090|kingdom|Viridiplantae	35493|phylum|Streptophyta	4447|class|Liliopsida	38820|order|Poales	4609|family|Cyperaceae	4610|genus|Cyperus	1234526|species|Cyperus croceus
Query:1235665|varietas|Astragalus mongholicus var. nakaianus	33090|kingdom|Viridiplantae	35493|phylum|Streptophyta	NoTaxonID|NoRank|NoScientificName	72025|order|Fabales	3803|family|Fabaceae	20400|genus|Astragalus	119829|species|Astragalus mongholicus
Query:1237630|species|Gardenia sp. 2 Chaveerach 811	33090|kingdom|Viridiplantae	35493|phylum|Streptophyta	NoTaxonID|NoRank|NoScientificName	4055|order|Gentianales	24966|family|Rubiaceae	43486|genus|Gardenia	1237630|species|Gardenia sp. 2 Chaveerach 811
Query:1237631|species|Gardenia sp. 3 Chaveerach 812	33090|kingdom|Viridiplantae	35493|phylum|Streptophyta	NoTaxonID|NoRank|NoScientificName	4055|order|Gentianales	24966|family|Rubiaceae	43486|genus|Gardenia	1237631|species|Gardenia sp. 3 Chaveerach 812
Query:1237833|species|Terminalia randii	33090|kingdom|Viridiplantae	35493|phylum|Streptophyta	NoTaxonID|NoRank|NoScientificName	41944|order|Myrtales	3954|family|Combretaceae	39992|genus|Terminalia	1237833|species|Terminalia randii
Query:123800|species|Carthamus leucocaulos	33090|kingdom|Viridiplantae	35493|phylum|Streptophyta	NoTaxonID|NoRank|NoScientificName	4209|order|Asterales	4210|family|Asteraceae	4221|genus|Carthamus	123800|species|Carthamus leucocaulos
Query:123801|subspecies|Carthamus lanatus subsp. baeticus	33090|kingdom|Viridiplantae	35493|phylum|Streptophyta	NoTaxonID|NoRank|NoScientificName	4209|order|Asterales	4210|family|Asteraceae	4221|genus|Carthamus	41502|species|Carthamus lanatus
Query:123802|species|Carthamus tenuis	33090|kingdom|Viridiplantae	35493|phylum|Streptophyta	NoTaxonID|NoRank|NoScientificName	4209|order|Asterales	4210|family|Asteraceae	4221|genus|Carthamus	123802|species|Carthamus tenuis
Query:123803|species|Carthamus nitidus	33090|kingdom|Viridiplantae	35493|phylum|Streptophyta	NoTaxonID|NoRank|NoScientificName	4209|order|Asterales	4210|family|Asteraceae	4221|genus|Carthamus	123803|species|Carthamus nitidus
Query:123806|species|Carthamus pinnatus	33090|kingdom|Viridiplantae	35493|phylum|Streptophyta	NoTaxonID|NoRank|NoScientificName	4209|order|Asterales	4210|family|Asteraceae	4221|genus|Carthamus	123806|species|Carthamus pinnatus
Query:1238147|species|Corydalis bungeana	33090|kingdom|Viridiplantae	35493|phylum|Streptophyta	NoTaxonID|NoRank|NoScientificName	41768|order|Ranunculales	3465|family|Papaveraceae	3463|genus|Corydalis	1238147|species|Corydalis bungeana
Query:1240869|species|Gardenia gjellerupii	33090|kingdom|Viridiplantae	35493|phylum|Streptophyta	NoTaxonID|NoRank|NoScientificName	4055|order|Gentianales	24966|family|Rubiaceae	43486|genus|Gardenia	1240869|species|Gardenia gjellerupii
Query:1240870|species|Gardenia tubifera	33090|kingdom|Viridiplantae	35493|phylum|Streptophyta	NoTaxonID|NoRank|NoScientificName	4055|order|Gentianales	24966|family|Rubiaceae	43486|genus|Gardenia	1240870|species|Gardenia tubifera
Query:1242811|species|Asparagus exuvialis	33090|kingdom|Viridiplantae	35493|phylum|Streptophyta	4447|class|Liliopsida	73496|order|Asparagales	40552|family|Asparagaceae	4685|genus|Asparagus	1242811|species|Asparagus exuvialis
Query:1243863|species|Polyporus sp. LGMF1191	4751|kingdom|Fungi	5204|phylum|Basidiomycota	155619|class|Agaricomycetes	5303|order|Polyporales	5317|family|Polyporaceae	5637|genus|Polyporus	1243863|species|Polyporus sp. LGMF1191
Query:1245657|species|Picipes conifericola	4751|kingdom|Fungi	5204|phylum|Basidiomycota	155619|class|Agaricomycetes	5303|order|Polyporales	378266|family|Meripilaceae	1871912|genus|Picipes	1245657|species|Picipes conifericola
Query:1245658|species|Picipes submelanopus	4751|kingdom|Fungi	5204|phylum|Basidiomycota	155619|class|Agaricomycetes	5303|order|Polyporales	378266|family|Meripilaceae	1871912|genus|Picipes	1245658|species|Picipes submelanopus
Query:1245659|species|Picipes taibaiensis	4751|kingdom|Fungi	5204|phylum|Basidiomycota	155619|class|Agaricomycetes	5303|order|Polyporales	378266|family|Meripilaceae	1871912|genus|Picipes	1245659|species|Picipes taibaiensis
Query:124693|species|Rubus alceifolius	33090|kingdom|Viridiplantae	35493|phylum|Streptophyta	NoTaxonID|NoRank|NoScientificName	3744|order|Rosales	3745|family|Rosaceae	23216|genus|Rubus	124693|species|Rubus alceifolius
Query:124772|species|Illicium difengpi	33090|kingdom|Viridiplantae	35493|phylum|Streptophyta	NoTaxonID|NoRank|NoScientificName	82956|order|Austrobaileyales	16733|family|Schisandraceae	13097|genus|Illicium	124772|species|Illicium difengpi
Query:124773|species|Illicium dunnianum	33090|kingdom|Viridiplantae	35493|phylum|Streptophyta	NoTaxonID|NoRank|NoScientificName	82956|order|Austrobaileyales	16733|family|Schisandraceae	13097|genus|Illicium	124773|species|Illicium dunnianum
Query:124774|species|Illicium fargesii	33090|kingdom|Viridiplantae	35493|phylum|Streptophyta	NoTaxonID|NoRank|NoScientificName	82956|order|Austrobaileyales	16733|family|Schisandraceae	13097|genus|Illicium	124774|species|Illicium fargesii
Query:124775|species|Illicium majus	33090|kingdom|Viridiplantae	35493|phylum|Streptophyta	NoTaxonID|NoRank|NoScientificName	82956|order|Austrobaileyales	16733|family|Schisandraceae	13097|genus|Illicium	124775|species|Illicium majus
Query:124776|species|Illicium micranthum	33090|kingdom|Viridiplantae	35493|phylum|Streptophyta	NoTaxonID|NoRank|NoScientificName	82956|order|Austrobaileyales	16733|family|Schisandraceae	13097|genus|Illicium	124776|species|Illicium micranthum
Query:124777|species|Illicium majus	33090|kingdom|Viridiplantae	35493|phylum|Streptophyta	NoTaxonID|NoRank|NoScientificName	82956|order|Austrobaileyales	16733|family|Schisandraceae	13097|genus|Illicium	124775|species|Illicium majus
Query:124778|species|Illicium verum	33090|kingdom|Viridiplantae	35493|phylum|Streptophyta	NoTaxonID|NoRank|NoScientificName	82956|order|Austrobaileyales	16733|family|Schisandraceae	13097|genus|Illicium	124778|species|Illicium verum
Query:124785|species|Schisandra pubescens	33090|kingdom|Viridiplantae	35493|phylum|Streptophyta	NoTaxonID|NoRank|NoScientificName	82956|order|Austrobaileyales	16733|family|Schisandraceae	13673|genus|Schisandra	124785|species|Schisandra pubescens
Query:124786|species|Schisandra glabra	33090|kingdom|Viridiplantae	35493|phylum|Streptophyta	NoTaxonID|NoRank|NoScientificName	82956|order|Austrobaileyales	16733|family|Schisandraceae	13673|genus|Schisandra	124786|species|Schisandra glabra
Query:124787|species|Schisandra glaucescens	33090|kingdom|Viridiplantae	35493|phylum|Streptophyta	NoTaxonID|NoRank|NoScientificName	82956|order|Austrobaileyales	16733|family|Schisandraceae	13673|genus|Schisandra	124787|species|Schisandra glaucescens
Query:124788|species|Schisandra grandiflora	33090|kingdom|Viridiplantae	35493|phylum|Streptophyta	NoTaxonID|NoRank|NoScientificName	82956|order|Austrobaileyales	16733|family|Schisandraceae	13673|genus|Schisandra	124788|species|Schisandra grandiflora
Query:124789|species|Schisandra henryi	33090|kingdom|Viridiplantae	35493|phylum|Streptophyta	NoTaxonID|NoRank|NoScientificName	82956|order|Austrobaileyales	16733|family|Schisandraceae	13673|genus|Schisandra	124789|species|Schisandra henryi
Query:124790|species|Schisandra propinqua	33090|kingdom|Viridiplantae	35493|phylum|Streptophyta	NoTaxonID|NoRank|NoScientificName	82956|order|Austrobaileyales	16733|family|Schisandraceae	13673|genus|Schisandra	124790|species|Schisandra propinqua
Query:124791|species|Schisandra rubriflora	33090|kingdom|Viridiplantae	35493|phylum|Streptophyta	NoTaxonID|NoRank|NoScientificName	82956|order|Austrobaileyales	16733|family|Schisandraceae	13673|genus|Schisandra	124791|species|Schisandra rubriflora
Query:124792|species|Schisandra viridis	33090|kingdom|Viridiplantae	35493|phylum|Streptophyta	NoTaxonID|NoRank|NoScientificName	82956|order|Austrobaileyales	16733|family|Schisandraceae	13673|genus|Schisandra	124792|species|Schisandra viridis
Query:124793|species|Illicium angustisepalum	33090|kingdom|Viridiplantae	35493|phylum|Streptophyta	NoTaxonID|NoRank|NoScientificName	82956|order|Austrobaileyales	16733|family|Schisandraceae	13097|genus|Illicium	124793|species|Illicium angustisepalum
Query:124794|species|Illicium anisatum	33090|kingdom|Viridiplantae	35493|phylum|Streptophyta	NoTaxonID|NoRank|NoScientificName	82956|order|Austrobaileyales	16733|family|Schisandraceae	13097|genus|Illicium	124794|species|Illicium anisatum
Query:124795|species|Illicium arborescens	33090|kingdom|Viridiplantae	35493|phylum|Streptophyta	NoTaxonID|NoRank|NoScientificName	82956|order|Austrobaileyales	16733|family|Schisandraceae	13097|genus|Illicium	124795|species|Illicium arborescens
Query:1249726|species|Cyperus amuricus	33090|kingdom|Viridiplantae	35493|phylum|Streptophyta	4447|class|Liliopsida	38820|order|Poales	4609|family|Cyperaceae	4610|genus|Cyperus	1249726|species|Cyperus amuricus
Query:1249728|species|Cyperus flaccidus	33090|kingdom|Viridiplantae	35493|phylum|Streptophyta	4447|class|Liliopsida	38820|order|Poales	4609|family|Cyperaceae	4610|genus|Cyperus	1249728|species|Cyperus flaccidus
Query:1249730|species|Cyperus microiria	33090|kingdom|Viridiplantae	35493|phylum|Streptophyta	4447|class|Liliopsida	38820|order|Poales	4609|family|Cyperaceae	4610|genus|Cyperus	1249730|species|Cyperus microiria
Query:1249731|species|Cyperus orthostachyus	33090|kingdom|Viridiplantae	35493|phylum|Streptophyta	4447|class|Liliopsida	38820|order|Poales	4609|family|Cyperaceae	4610|genus|Cyperus	1249731|species|Cyperus orthostachyus
Query:1249732|species|Cyperus pacificus	33090|kingdom|Viridiplantae	35493|phylum|Streptophyta	4447|class|Liliopsida	38820|order|Poales	4609|family|Cyperaceae	4610|genus|Cyperus	1249732|species|Cyperus pacificus
Query:1249733|species|Cyperus serotinus	33090|kingdom|Viridiplantae	35493|phylum|Streptophyta	4447|class|Liliopsida	38820|order|Poales	4609|family|Cyperaceae	4610|genus|Cyperus	1249733|species|Cyperus serotinus
Query:1249734|species|Cyperus tenuispica	33090|kingdom|Viridiplantae	35493|phylum|Streptophyta	4447|class|Liliopsida	38820|order|Poales	4609|family|Cyperaceae	4610|genus|Cyperus	1249734|species|Cyperus tenuispica
Query:125256|species|Alpinia aquatica	33090|kingdom|Viridiplantae	35493|phylum|Streptophyta	4447|class|Liliopsida	4618|order|Zingiberales	4642|family|Zingiberaceae	94326|genus|Alpinia	125256|species|Alpinia aquatica
Query:125257|species|Alpinia formosana	33090|kingdom|Viridiplantae	35493|phylum|Streptophyta	4447|class|Liliopsida	4618|order|Zingiberales	4642|family|Zingiberaceae	94326|genus|Alpinia	125257|species|Alpinia formosana
Query:125258|species|Alpinia guinanensis	33090|kingdom|Viridiplantae	35493|phylum|Streptophyta	4447|class|Liliopsida	4618|order|Zingiberales	4642|family|Zingiberaceae	94326|genus|Alpinia	125258|species|Alpinia guinanensis
Query:125259|species|Alpinia hainanensis	33090|kingdom|Viridiplantae	35493|phylum|Streptophyta	4447|class|Liliopsida	4618|order|Zingiberales	4642|family|Zingiberaceae	94326|genus|Alpinia	125259|species|Alpinia hainanensis
Query:125260|species|Alpinia napoensis	33090|kingdom|Viridiplantae	35493|phylum|Streptophyta	4447|class|Liliopsida	4618|order|Zingiberales	4642|family|Zingiberaceae	94326|genus|Alpinia	125260|species|Alpinia napoensis
Query:125261|species|Alpinia oxyphylla	33090|kingdom|Viridiplantae	35493|phylum|Streptophyta	4447|class|Liliopsida	4618|order|Zingiberales	4642|family|Zingiberaceae	94326|genus|Alpinia	125261|species|Alpinia oxyphylla
Query:125262|species|Alpinia pinnanensis	33090|kingdom|Viridiplantae	35493|phylum|Streptophyta	4447|class|Liliopsida	4618|order|Zingiberales	4642|family|Zingiberaceae	94326|genus|Alpinia	125262|species|Alpinia pinnanensis
Query:125263|species|Alpinia pumila	33090|kingdom|Viridiplantae	35493|phylum|Streptophyta	4447|class|Liliopsida	4618|order|Zingiberales	4642|family|Zingiberaceae	94326|genus|Alpinia	125263|species|Alpinia pumila
Query:125264|species|Alpinia stachyodes	33090|kingdom|Viridiplantae	35493|phylum|Streptophyta	4447|class|Liliopsida	4618|order|Zingiberales	4642|family|Zingiberaceae	94326|genus|Alpinia	125264|species|Alpinia stachyodes
Query:125265|varietas|Alpinia stachyodes var. yangchunensis	33090|kingdom|Viridiplantae	35493|phylum|Streptophyta	4447|class|Liliopsida	4618|order|Zingiberales	4642|family|Zingiberaceae	94326|genus|Alpinia	125264|species|Alpinia stachyodes
Query:125267|varietas|Alpinia strobiliformis var. glabra	33090|kingdom|Viridiplantae	35493|phylum|Streptophyta	4447|class|Liliopsida	4618|order|Zingiberales	4642|family|Zingiberaceae	94326|genus|Alpinia	125266|species|Alpinia strobiliformis
Query:125268|species|Alpinia tonkinensis	33090|kingdom|Viridiplantae	35493|phylum|Streptophyta	4447|class|Liliopsida	4618|order|Zingiberales	4642|family|Zingiberaceae	94326|genus|Alpinia	125268|species|Alpinia tonkinensis
Query:1253860|species|Cyperus blepharoleptos	33090|kingdom|Viridiplantae	35493|phylum|Streptophyta	4447|class|Liliopsida	38820|order|Poales	4609|family|Cyperaceae	76483|genus|Oxycaryum	76484|species|Cyperus blepharoleptos
Query:1253862|species|Cyperus spiralis	33090|kingdom|Viridiplantae	35493|phylum|Streptophyta	4447|class|Liliopsida	38820|order|Poales	4609|family|Cyperaceae	4610|genus|Cyperus	1253862|species|Cyperus spiralis
Query:1256155|species|Curcuma bhatii	33090|kingdom|Viridiplantae	35493|phylum|Streptophyta	4447|class|Liliopsida	4618|order|Zingiberales	4642|family|Zingiberaceae	99568|genus|Curcuma	251768|species|Curcuma bhatii
Query:1256156|species|Curcuma brog	33090|kingdom|Viridiplantae	35493|phylum|Streptophyta	4447|class|Liliopsida	4618|order|Zingiberales	4642|family|Zingiberaceae	99568|genus|Curcuma	1256156|species|Curcuma brog
Query:1256157|species|Curcuma candida	33090|kingdom|Viridiplantae	35493|phylum|Streptophyta	4447|class|Liliopsida	4618|order|Zingiberales	4642|family|Zingiberaceae	99568|genus|Curcuma	1256157|species|Curcuma candida
Query:1256158|species|Curcuma cannanorensis	33090|kingdom|Viridiplantae	35493|phylum|Streptophyta	4447|class|Liliopsida	4618|order|Zingiberales	4642|family|Zingiberaceae	99568|genus|Curcuma	1256158|species|Curcuma cannanorensis
Query:1256159|species|Curcuma caulina	33090|kingdom|Viridiplantae	35493|phylum|Streptophyta	4447|class|Liliopsida	4618|order|Zingiberales	4642|family|Zingiberaceae	99568|genus|Curcuma	1256159|species|Curcuma caulina
Query:1256160|species|Curcuma coriacea	33090|kingdom|Viridiplantae	35493|phylum|Streptophyta	4447|class|Liliopsida	4618|order|Zingiberales	4642|family|Zingiberaceae	99568|genus|Curcuma	1256160|species|Curcuma coriacea
Query:1256161|species|Curcuma glans	33090|kingdom|Viridiplantae	35493|phylum|Streptophyta	4447|class|Liliopsida	4618|order|Zingiberales	4642|family|Zingiberaceae	99568|genus|Curcuma	1256161|species|Curcuma glans
Query:1256162|species|Curcuma inodora	33090|kingdom|Viridiplantae	35493|phylum|Streptophyta	4447|class|Liliopsida	4618|order|Zingiberales	4642|family|Zingiberaceae	99568|genus|Curcuma	1256162|species|Curcuma inodora
Query:1256163|species|Curcuma montana	33090|kingdom|Viridiplantae	35493|phylum|Streptophyta	4447|class|Liliopsida	4618|order|Zingiberales	4642|family|Zingiberaceae	99568|genus|Curcuma	1256163|species|Curcuma montana
Query:1256164|species|Curcuma mutabilis	33090|kingdom|Viridiplantae	35493|phylum|Streptophyta	4447|class|Liliopsida	4618|order|Zingiberales	4642|family|Zingiberaceae	99568|genus|Curcuma	1256164|species|Curcuma mutabilis
Query:1256165|species|Curcuma neilgherrensis	33090|kingdom|Viridiplantae	35493|phylum|Streptophyta	4447|class|Liliopsida	4618|order|Zingiberales	4642|family|Zingiberaceae	99568|genus|Curcuma	1256165|species|Curcuma neilgherrensis
Query:1256166|species|Curcuma oligantha	33090|kingdom|Viridiplantae	35493|phylum|Streptophyta	4447|class|Liliopsida	4618|order|Zingiberales	4642|family|Zingiberaceae	99568|genus|Curcuma	1256166|species|Curcuma oligantha
Query:1256167|species|Curcuma pambrosima	33090|kingdom|Viridiplantae	35493|phylum|Streptophyta	4447|class|Liliopsida	4618|order|Zingiberales	4642|family|Zingiberaceae	99568|genus|Curcuma	1256167|species|Curcuma pambrosima
Query:1256168|species|Curcuma pierreana	33090|kingdom|Viridiplantae	35493|phylum|Streptophyta	4447|class|Liliopsida	4618|order|Zingiberales	4642|family|Zingiberaceae	99568|genus|Curcuma	1256168|species|Curcuma pierreana
Query:1256169|species|Curcuma plicata	33090|kingdom|Viridiplantae	35493|phylum|Streptophyta	4447|class|Liliopsida	4618|order|Zingiberales	4642|family|Zingiberaceae	99568|genus|Curcuma	1256169|species|Curcuma plicata
Query:1256170|species|Curcuma pseudomontana	33090|kingdom|Viridiplantae	35493|phylum|Streptophyta	4447|class|Liliopsida	4618|order|Zingiberales	4642|family|Zingiberaceae	99568|genus|Curcuma	1256170|species|Curcuma pseudomontana
Query:1256171|species|Curcuma reclinata	33090|kingdom|Viridiplantae	35493|phylum|Streptophyta	4447|class|Liliopsida	4618|order|Zingiberales	4642|family|Zingiberaceae	99568|genus|Curcuma	1256171|species|Curcuma reclinata
Query:1256172|species|Curcuma rhomba	33090|kingdom|Viridiplantae	35493|phylum|Streptophyta	4447|class|Liliopsida	4618|order|Zingiberales	4642|family|Zingiberaceae	99568|genus|Curcuma	1256172|species|Curcuma rhomba
Query:1256173|species|Curcuma scaposa	33090|kingdom|Viridiplantae	35493|phylum|Streptophyta	4447|class|Liliopsida	4618|order|Zingiberales	4642|family|Zingiberaceae	99568|genus|Curcuma	1256173|species|Curcuma scaposa
Query:1256174|species|Curcuma sparganiifolia	33090|kingdom|Viridiplantae	35493|phylum|Streptophyta	4447|class|Liliopsida	4618|order|Zingiberales	4642|family|Zingiberaceae	99568|genus|Curcuma	1256174|species|Curcuma sparganiifolia
Query:1256175|species|Curcuma vamana	33090|kingdom|Viridiplantae	35493|phylum|Streptophyta	4447|class|Liliopsida	4618|order|Zingiberales	4642|family|Zingiberaceae	99568|genus|Curcuma	1256175|species|Curcuma vamana
Query:1256176|species|Curcuma vitellina	33090|kingdom|Viridiplantae	35493|phylum|Streptophyta	4447|class|Liliopsida	4618|order|Zingiberales	4642|family|Zingiberaceae	99568|genus|Curcuma	1256176|species|Curcuma vitellina
Query:1256180|species|Zingiber capitatum	33090|kingdom|Viridiplantae	35493|phylum|Streptophyta	4447|class|Liliopsida	4618|order|Zingiberales	4642|family|Zingiberaceae	4650|genus|Zingiber	1256180|species|Zingiber capitatum
Query:1256181|species|Curcuma xanthella	33090|kingdom|Viridiplantae	35493|phylum|Streptophyta	4447|class|Liliopsida	4618|order|Zingiberales	4642|family|Zingiberaceae	99568|genus|Curcuma	1256181|species|Curcuma xanthella
Query:1256182|species|Curcuma sp. JLS 71485	33090|kingdom|Viridiplantae	35493|phylum|Streptophyta	4447|class|Liliopsida	4618|order|Zingiberales	4642|family|Zingiberaceae	99568|genus|Curcuma	1256182|species|Curcuma sp. JLS 71485
Query:1256183|species|Curcuma aff. cochinchinensis JLS 213	33090|kingdom|Viridiplantae	35493|phylum|Streptophyta	4447|class|Liliopsida	4618|order|Zingiberales	4642|family|Zingiberaceae	99568|genus|Curcuma	1256183|species|Curcuma aff. cochinchinensis JLS 213
Query:1256184|species|Curcuma aff. prakasha JLS 71443	33090|kingdom|Viridiplantae	35493|phylum|Streptophyta	4447|class|Liliopsida	4618|order|Zingiberales	4642|family|Zingiberaceae	99568|genus|Curcuma	1256184|species|Curcuma aff. prakasha JLS 71443
Query:1256185|species|Curcuma aff. prakasha JLS 71476	33090|kingdom|Viridiplantae	35493|phylum|Streptophyta	4447|class|Liliopsida	4618|order|Zingiberales	4642|family|Zingiberaceae	99568|genus|Curcuma	1256185|species|Curcuma aff. prakasha JLS 71476
Query:1256186|species|Curcuma newmanii	33090|kingdom|Viridiplantae	35493|phylum|Streptophyta	4447|class|Liliopsida	4618|order|Zingiberales	4642|family|Zingiberaceae	99568|genus|Curcuma	1256186|species|Curcuma newmanii
Query:1256187|species|Curcuma sp. JLS 73334	33090|kingdom|Viridiplantae	35493|phylum|Streptophyta	4447|class|Liliopsida	4618|order|Zingiberales	4642|family|Zingiberaceae	99568|genus|Curcuma	1256187|species|Curcuma sp. JLS 73334
Query:1256192|species|Curcuma cf. parviflora JLS 73328	33090|kingdom|Viridiplantae	35493|phylum|Streptophyta	4447|class|Liliopsida	4618|order|Zingiberales	4642|family|Zingiberaceae	99568|genus|Curcuma	1256192|species|Curcuma cf. parviflora JLS 73328
Query:1256193|species|Curcuma cf. parviflora JLS 73329	33090|kingdom|Viridiplantae	35493|phylum|Streptophyta	4447|class|Liliopsida	4618|order|Zingiberales	4642|family|Zingiberaceae	99568|genus|Curcuma	1256193|species|Curcuma cf. parviflora JLS 73329
Query:1256258|species|Cyperus lancastriensis	33090|kingdom|Viridiplantae	35493|phylum|Streptophyta	4447|class|Liliopsida	38820|order|Poales	4609|family|Cyperaceae	4610|genus|Cyperus	1256258|species|Cyperus lancastriensis
Query:1259780|no rank|Capsicum annuum Cerasiforme Group	33090|kingdom|Viridiplantae	35493|phylum|Streptophyta	NoTaxonID|NoRank|NoScientificName	4069|order|Solanales	4070|family|Solanaceae	4071|genus|Capsicum	4072|species|Capsicum annuum
Query:126418|species|Forsythia suspensa	33090|kingdom|Viridiplantae	35493|phylum|Streptophyta	NoTaxonID|NoRank|NoScientificName	4143|order|Lamiales	4144|family|Oleaceae	55182|genus|Forsythia	126418|species|Forsythia suspensa
Query:1264800|species|Astragalus achundovii	33090|kingdom|Viridiplantae	35493|phylum|Streptophyta	NoTaxonID|NoRank|NoScientificName	72025|order|Fabales	3803|family|Fabaceae	20400|genus|Astragalus	1264800|species|Astragalus achundovii
Query:1264801|species|Astragalus akmanii	33090|kingdom|Viridiplantae	35493|phylum|Streptophyta	NoTaxonID|NoRank|NoScientificName	72025|order|Fabales	3803|family|Fabaceae	20400|genus|Astragalus	1264801|species|Astragalus akmanii
Query:1264802|species|Astragalus ancistrocarpus	33090|kingdom|Viridiplantae	35493|phylum|Streptophyta	NoTaxonID|NoRank|NoScientificName	72025|order|Fabales	3803|family|Fabaceae	20400|genus|Astragalus	1264802|species|Astragalus ancistrocarpus
Query:1264803|species|Astragalus bachmarensis	33090|kingdom|Viridiplantae	35493|phylum|Streptophyta	NoTaxonID|NoRank|NoScientificName	72025|order|Fabales	3803|family|Fabaceae	20400|genus|Astragalus	1264803|species|Astragalus bachmarensis
Query:1264804|species|Astragalus beypazaricus	33090|kingdom|Viridiplantae	35493|phylum|Streptophyta	NoTaxonID|NoRank|NoScientificName	72025|order|Fabales	3803|family|Fabaceae	20400|genus|Astragalus	1264804|species|Astragalus beypazaricus
Query:1264805|species|Astragalus brachycarpus	33090|kingdom|Viridiplantae	35493|phylum|Streptophyta	NoTaxonID|NoRank|NoScientificName	72025|order|Fabales	3803|family|Fabaceae	20400|genus|Astragalus	1264805|species|Astragalus brachycarpus
Query:1264806|species|Astragalus brevidentatus	33090|kingdom|Viridiplantae	35493|phylum|Streptophyta	NoTaxonID|NoRank|NoScientificName	72025|order|Fabales	3803|family|Fabaceae	20400|genus|Astragalus	1264806|species|Astragalus brevidentatus
Query:1264807|species|Astragalus cariensis	33090|kingdom|Viridiplantae	35493|phylum|Streptophyta	NoTaxonID|NoRank|NoScientificName	72025|order|Fabales	3803|family|Fabaceae	20400|genus|Astragalus	1264807|species|Astragalus cariensis
Query:1264808|species|Astragalus cedreticola	33090|kingdom|Viridiplantae	35493|phylum|Streptophyta	NoTaxonID|NoRank|NoScientificName	72025|order|Fabales	3803|family|Fabaceae	20400|genus|Astragalus	1264808|species|Astragalus cedreticola
Query:1264809|species|Astragalus cinereus	33090|kingdom|Viridiplantae	35493|phylum|Streptophyta	NoTaxonID|NoRank|NoScientificName	72025|order|Fabales	3803|family|Fabaceae	20400|genus|Astragalus	1264809|species|Astragalus cinereus
Query:1264810|species|Astragalus clavatus	33090|kingdom|Viridiplantae	35493|phylum|Streptophyta	NoTaxonID|NoRank|NoScientificName	72025|order|Fabales	3803|family|Fabaceae	20400|genus|Astragalus	1264810|species|Astragalus clavatus
Query:1264811|species|Astragalus cornutus	33090|kingdom|Viridiplantae	35493|phylum|Streptophyta	NoTaxonID|NoRank|NoScientificName	72025|order|Fabales	3803|family|Fabaceae	20400|genus|Astragalus	1264811|species|Astragalus cornutus
Query:1264812|species|Astragalus czorochensis	33090|kingdom|Viridiplantae	35493|phylum|Streptophyta	NoTaxonID|NoRank|NoScientificName	72025|order|Fabales	3803|family|Fabaceae	20400|genus|Astragalus	1264812|species|Astragalus czorochensis
Query:1264813|species|Astragalus dasycarpus	33090|kingdom|Viridiplantae	35493|phylum|Streptophyta	NoTaxonID|NoRank|NoScientificName	72025|order|Fabales	3803|family|Fabaceae	20400|genus|Astragalus	1264813|species|Astragalus dasycarpus
Query:1264814|species|Astragalus elongatus	33090|kingdom|Viridiplantae	35493|phylum|Streptophyta	NoTaxonID|NoRank|NoScientificName	72025|order|Fabales	3803|family|Fabaceae	20400|genus|Astragalus	1264814|species|Astragalus elongatus
Query:1264815|species|Astragalus frickii	33090|kingdom|Viridiplantae	35493|phylum|Streptophyta	NoTaxonID|NoRank|NoScientificName	72025|order|Fabales	3803|family|Fabaceae	20400|genus|Astragalus	1264815|species|Astragalus frickii
Query:1264816|species|Astragalus germanicopolitanus	33090|kingdom|Viridiplantae	35493|phylum|Streptophyta	NoTaxonID|NoRank|NoScientificName	72025|order|Fabales	3803|family|Fabaceae	20400|genus|Astragalus	1264816|species|Astragalus germanicopolitanus
Query:1264817|species|Astragalus gladiatus	33090|kingdom|Viridiplantae	35493|phylum|Streptophyta	NoTaxonID|NoRank|NoScientificName	72025|order|Fabales	3803|family|Fabaceae	20400|genus|Astragalus	1264817|species|Astragalus gladiatus
Query:1264818|species|Astragalus glaucophyllus	33090|kingdom|Viridiplantae	35493|phylum|Streptophyta	NoTaxonID|NoRank|NoScientificName	72025|order|Fabales	3803|family|Fabaceae	20400|genus|Astragalus	1264818|species|Astragalus glaucophyllus
Query:1264819|species|Astragalus hartvigii	33090|kingdom|Viridiplantae	35493|phylum|Streptophyta	NoTaxonID|NoRank|NoScientificName	72025|order|Fabales	3803|family|Fabaceae	20400|genus|Astragalus	1264819|species|Astragalus hartvigii
Query:1264820|species|Astragalus kastamonuensis	33090|kingdom|Viridiplantae	35493|phylum|Streptophyta	NoTaxonID|NoRank|NoScientificName	72025|order|Fabales	3803|family|Fabaceae	20400|genus|Astragalus	1264820|species|Astragalus kastamonuensis
Query:1264821|species|Astragalus lasioglottis	33090|kingdom|Viridiplantae	35493|phylum|Streptophyta	NoTaxonID|NoRank|NoScientificName	72025|order|Fabales	3803|family|Fabaceae	20400|genus|Astragalus	1264821|species|Astragalus lasioglottis
Query:1264822|species|Astragalus longisubulatus	33090|kingdom|Viridiplantae	35493|phylum|Streptophyta	NoTaxonID|NoRank|NoScientificName	72025|order|Fabales	3803|family|Fabaceae	20400|genus|Astragalus	1264822|species|Astragalus longisubulatus
Query:1264823|species|Astragalus melanocarpus	33090|kingdom|Viridiplantae	35493|phylum|Streptophyta	NoTaxonID|NoRank|NoScientificName	72025|order|Fabales	3803|family|Fabaceae	20400|genus|Astragalus	1264823|species|Astragalus melanocarpus
Query:1264824|species|Astragalus micrancistrus	33090|kingdom|Viridiplantae	35493|phylum|Streptophyta	NoTaxonID|NoRank|NoScientificName	72025|order|Fabales	3803|family|Fabaceae	20400|genus|Astragalus	1264824|species|Astragalus micrancistrus
Query:1264825|species|Astragalus nezaketiae	33090|kingdom|Viridiplantae	35493|phylum|Streptophyta	NoTaxonID|NoRank|NoScientificName	72025|order|Fabales	3803|family|Fabaceae	20400|genus|Astragalus	1264825|species|Astragalus nezaketiae
Query:1264826|species|Astragalus nigrifructus	33090|kingdom|Viridiplantae	35493|phylum|Streptophyta	NoTaxonID|NoRank|NoScientificName	72025|order|Fabales	3803|family|Fabaceae	20400|genus|Astragalus	1264826|species|Astragalus nigrifructus
Query:1264827|species|Astragalus nitens	33090|kingdom|Viridiplantae	35493|phylum|Streptophyta	NoTaxonID|NoRank|NoScientificName	72025|order|Fabales	3803|family|Fabaceae	20400|genus|Astragalus	1264827|species|Astragalus nitens
Query:1264828|species|Astragalus olurensis	33090|kingdom|Viridiplantae	35493|phylum|Streptophyta	NoTaxonID|NoRank|NoScientificName	72025|order|Fabales	3803|family|Fabaceae	20400|genus|Astragalus	1264828|species|Astragalus olurensis
Query:1264829|species|Astragalus oreades	33090|kingdom|Viridiplantae	35493|phylum|Streptophyta	NoTaxonID|NoRank|NoScientificName	72025|order|Fabales	3803|family|Fabaceae	20400|genus|Astragalus	1264829|species|Astragalus oreades
Query:1264830|species|Astragalus ovatus	33090|kingdom|Viridiplantae	35493|phylum|Streptophyta	NoTaxonID|NoRank|NoScientificName	72025|order|Fabales	3803|family|Fabaceae	20400|genus|Astragalus	1264830|species|Astragalus ovatus
Query:1264831|species|Astragalus polhillii	33090|kingdom|Viridiplantae	35493|phylum|Streptophyta	NoTaxonID|NoRank|NoScientificName	72025|order|Fabales	3803|family|Fabaceae	20400|genus|Astragalus	1264831|species|Astragalus polhillii
Query:1264832|species|Astragalus saganlugensis	33090|kingdom|Viridiplantae	35493|phylum|Streptophyta	NoTaxonID|NoRank|NoScientificName	72025|order|Fabales	3803|family|Fabaceae	20400|genus|Astragalus	1264832|species|Astragalus saganlugensis
Query:1264833|species|Astragalus sanguinolentus	33090|kingdom|Viridiplantae	35493|phylum|Streptophyta	NoTaxonID|NoRank|NoScientificName	72025|order|Fabales	3803|family|Fabaceae	20400|genus|Astragalus	1264833|species|Astragalus sanguinolentus
Query:1264834|species|Astragalus scabrifolius	33090|kingdom|Viridiplantae	35493|phylum|Streptophyta	NoTaxonID|NoRank|NoScientificName	72025|order|Fabales	3803|family|Fabaceae	20400|genus|Astragalus	1264834|species|Astragalus scabrifolius
Query:1264835|species|Astragalus schizopterus	33090|kingdom|Viridiplantae	35493|phylum|Streptophyta	NoTaxonID|NoRank|NoScientificName	72025|order|Fabales	3803|family|Fabaceae	20400|genus|Astragalus	1264835|species|Astragalus schizopterus
Query:1264836|species|Astragalus scholerianus	33090|kingdom|Viridiplantae	35493|phylum|Streptophyta	NoTaxonID|NoRank|NoScientificName	72025|order|Fabales	3803|family|Fabaceae	20400|genus|Astragalus	1264836|species|Astragalus scholerianus
Query:1264837|species|Astragalus sigmoideus	33090|kingdom|Viridiplantae	35493|phylum|Streptophyta	NoTaxonID|NoRank|NoScientificName	72025|order|Fabales	3803|family|Fabaceae	20400|genus|Astragalus	1264837|species|Astragalus sigmoideus
Query:1264838|species|Astragalus subulatus	33090|kingdom|Viridiplantae	35493|phylum|Streptophyta	NoTaxonID|NoRank|NoScientificName	72025|order|Fabales	3803|family|Fabaceae	20400|genus|Astragalus	1264838|species|Astragalus subulatus
Query:1264839|species|Astragalus taochius	33090|kingdom|Viridiplantae	35493|phylum|Streptophyta	NoTaxonID|NoRank|NoScientificName	72025|order|Fabales	3803|family|Fabaceae	20400|genus|Astragalus	1264839|species|Astragalus taochius
Query:1264840|species|Astragalus tigridis	33090|kingdom|Viridiplantae	35493|phylum|Streptophyta	NoTaxonID|NoRank|NoScientificName	72025|order|Fabales	3803|family|Fabaceae	20400|genus|Astragalus	1264840|species|Astragalus tigridis
Query:1264841|species|Astragalus turkmenensis	33090|kingdom|Viridiplantae	35493|phylum|Streptophyta	NoTaxonID|NoRank|NoScientificName	72025|order|Fabales	3803|family|Fabaceae	20400|genus|Astragalus	1264841|species|Astragalus turkmenensis
Query:1264842|species|Astragalus vexillaris	33090|kingdom|Viridiplantae	35493|phylum|Streptophyta	NoTaxonID|NoRank|NoScientificName	72025|order|Fabales	3803|family|Fabaceae	20400|genus|Astragalus	1264842|species|Astragalus vexillaris
Query:1264843|species|Astragalus viciifolius	33090|kingdom|Viridiplantae	35493|phylum|Streptophyta	NoTaxonID|NoRank|NoScientificName	72025|order|Fabales	3803|family|Fabaceae	20400|genus|Astragalus	1264843|species|Astragalus viciifolius
Query:1264844|species|Astragalus yildirimlii	33090|kingdom|Viridiplantae	35493|phylum|Streptophyta	NoTaxonID|NoRank|NoScientificName	72025|order|Fabales	3803|family|Fabaceae	20400|genus|Astragalus	1264844|species|Astragalus yildirimlii
Query:1264845|species|Astragalus zaraensis	33090|kingdom|Viridiplantae	35493|phylum|Streptophyta	NoTaxonID|NoRank|NoScientificName	72025|order|Fabales	3803|family|Fabaceae	20400|genus|Astragalus	1264845|species|Astragalus zaraensis
Query:1266758|varietas|Prunus fasciculata var. punctata	33090|kingdom|Viridiplantae	35493|phylum|Streptophyta	NoTaxonID|NoRank|NoScientificName	3744|order|Rosales	3745|family|Rosaceae	3754|genus|Prunus	151431|species|Prunus fasciculata
Query:1266831|species|Astragalus sp. A108	33090|kingdom|Viridiplantae	35493|phylum|Streptophyta	NoTaxonID|NoRank|NoScientificName	72025|order|Fabales	3803|family|Fabaceae	20400|genus|Astragalus	1266831|species|Astragalus sp. A108
Query:1266832|species|Astragalus sp. A109	33090|kingdom|Viridiplantae	35493|phylum|Streptophyta	NoTaxonID|NoRank|NoScientificName	72025|order|Fabales	3803|family|Fabaceae	20400|genus|Astragalus	1266832|species|Astragalus sp. A109
Query:1266833|species|Astragalus sp. A110	33090|kingdom|Viridiplantae	35493|phylum|Streptophyta	NoTaxonID|NoRank|NoScientificName	72025|order|Fabales	3803|family|Fabaceae	20400|genus|Astragalus	1266833|species|Astragalus sp. A110
Query:1266834|species|Astragalus sp. A16	33090|kingdom|Viridiplantae	35493|phylum|Streptophyta	NoTaxonID|NoRank|NoScientificName	72025|order|Fabales	3803|family|Fabaceae	20400|genus|Astragalus	1266834|species|Astragalus sp. A16
Query:1266835|species|Astragalus sp. A2	33090|kingdom|Viridiplantae	35493|phylum|Streptophyta	NoTaxonID|NoRank|NoScientificName	72025|order|Fabales	3803|family|Fabaceae	20400|genus|Astragalus	1266835|species|Astragalus sp. A2
Query:1266836|species|Astragalus sp. A20	33090|kingdom|Viridiplantae	35493|phylum|Streptophyta	NoTaxonID|NoRank|NoScientificName	72025|order|Fabales	3803|family|Fabaceae	20400|genus|Astragalus	1266836|species|Astragalus sp. A20
Query:1266837|species|Astragalus sp. A3	33090|kingdom|Viridiplantae	35493|phylum|Streptophyta	NoTaxonID|NoRank|NoScientificName	72025|order|Fabales	3803|family|Fabaceae	20400|genus|Astragalus	1266837|species|Astragalus sp. A3
Query:1266838|species|Astragalus sp. A35	33090|kingdom|Viridiplantae	35493|phylum|Streptophyta	NoTaxonID|NoRank|NoScientificName	72025|order|Fabales	3803|family|Fabaceae	20400|genus|Astragalus	1266838|species|Astragalus sp. A35
Query:1266839|species|Astragalus sp. A52	33090|kingdom|Viridiplantae	35493|phylum|Streptophyta	NoTaxonID|NoRank|NoScientificName	72025|order|Fabales	3803|family|Fabaceae	20400|genus|Astragalus	1266839|species|Astragalus sp. A52
Query:1266840|species|Astragalus sp. A65	33090|kingdom|Viridiplantae	35493|phylum|Streptophyta	NoTaxonID|NoRank|NoScientificName	72025|order|Fabales	3803|family|Fabaceae	20400|genus|Astragalus	1266840|species|Astragalus sp. A65
Query:1266841|species|Astragalus sp. A66	33090|kingdom|Viridiplantae	35493|phylum|Streptophyta	NoTaxonID|NoRank|NoScientificName	72025|order|Fabales	3803|family|Fabaceae	20400|genus|Astragalus	1266841|species|Astragalus sp. A66
Query:126820|species|Senna occidentalis	33090|kingdom|Viridiplantae	35493|phylum|Streptophyta	NoTaxonID|NoRank|NoScientificName	72025|order|Fabales	3803|family|Fabaceae	53922|genus|Senna	126820|species|Senna occidentalis
Query:1274368|species|Juncus alatus	33090|kingdom|Viridiplantae	35493|phylum|Streptophyta	4447|class|Liliopsida	38820|order|Poales	14101|family|Juncaceae	13578|genus|Juncus	1274368|species|Juncus alatus
Query:1274369|species|Juncus gracillimus	33090|kingdom|Viridiplantae	35493|phylum|Streptophyta	4447|class|Liliopsida	38820|order|Poales	14101|family|Juncaceae	13578|genus|Juncus	1274369|species|Juncus gracillimus
Query:1274370|species|Juncus krameri	33090|kingdom|Viridiplantae	35493|phylum|Streptophyta	4447|class|Liliopsida	38820|order|Poales	14101|family|Juncaceae	13578|genus|Juncus	1274370|species|Juncus krameri
Query:1274371|species|Juncus papillosus	33090|kingdom|Viridiplantae	35493|phylum|Streptophyta	4447|class|Liliopsida	38820|order|Poales	14101|family|Juncaceae	13578|genus|Juncus	1274371|species|Juncus papillosus
Query:1274373|varietas|Juncus setchuensis var. effusoides	33090|kingdom|Viridiplantae	35493|phylum|Streptophyta	4447|class|Liliopsida	38820|order|Poales	14101|family|Juncaceae	13578|genus|Juncus	1274372|species|Juncus setchuensis
Query:127554|species|Rosa fedtschenkoana	33090|kingdom|Viridiplantae	35493|phylum|Streptophyta	NoTaxonID|NoRank|NoScientificName	3744|order|Rosales	3745|family|Rosaceae	3764|genus|Rosa	127554|species|Rosa fedtschenkoana
Query:127555|species|Rosa phoenicia	33090|kingdom|Viridiplantae	35493|phylum|Streptophyta	NoTaxonID|NoRank|NoScientificName	3744|order|Rosales	3745|family|Rosaceae	3764|genus|Rosa	127555|species|Rosa phoenicia
Query:127632|species|Lycium brevipes	33090|kingdom|Viridiplantae	35493|phylum|Streptophyta	NoTaxonID|NoRank|NoScientificName	4069|order|Solanales	4070|family|Solanaceae	24646|genus|Lycium	127632|species|Lycium brevipes
Query:127633|species|Lycium cooperi	33090|kingdom|Viridiplantae	35493|phylum|Streptophyta	NoTaxonID|NoRank|NoScientificName	4069|order|Solanales	4070|family|Solanaceae	24646|genus|Lycium	127633|species|Lycium cooperi
Query:127634|species|Lycium exsertum	33090|kingdom|Viridiplantae	35493|phylum|Streptophyta	NoTaxonID|NoRank|NoScientificName	4069|order|Solanales	4070|family|Solanaceae	24646|genus|Lycium	127634|species|Lycium exsertum
Query:127635|species|Lycium fremontii	33090|kingdom|Viridiplantae	35493|phylum|Streptophyta	NoTaxonID|NoRank|NoScientificName	4069|order|Solanales	4070|family|Solanaceae	24646|genus|Lycium	127635|species|Lycium fremontii
Query:127636|species|Lycium macrodon	33090|kingdom|Viridiplantae	35493|phylum|Streptophyta	NoTaxonID|NoRank|NoScientificName	4069|order|Solanales	4070|family|Solanaceae	24646|genus|Lycium	127636|species|Lycium macrodon
Query:127637|species|Lycium parishii	33090|kingdom|Viridiplantae	35493|phylum|Streptophyta	NoTaxonID|NoRank|NoScientificName	4069|order|Solanales	4070|family|Solanaceae	24646|genus|Lycium	127637|species|Lycium parishii
Query:127638|species|Lycium puberulum	33090|kingdom|Viridiplantae	35493|phylum|Streptophyta	NoTaxonID|NoRank|NoScientificName	4069|order|Solanales	4070|family|Solanaceae	24646|genus|Lycium	127638|species|Lycium puberulum
Query:127639|species|Lycium shockleyi	33090|kingdom|Viridiplantae	35493|phylum|Streptophyta	NoTaxonID|NoRank|NoScientificName	4069|order|Solanales	4070|family|Solanaceae	24646|genus|Lycium	127639|species|Lycium shockleyi
Query:127640|species|Lycium torreyi	33090|kingdom|Viridiplantae	35493|phylum|Streptophyta	NoTaxonID|NoRank|NoScientificName	4069|order|Solanales	4070|family|Solanaceae	24646|genus|Lycium	127640|species|Lycium torreyi
Query:1277752|species|Astragalus agnicidus	33090|kingdom|Viridiplantae	35493|phylum|Streptophyta	NoTaxonID|NoRank|NoScientificName	72025|order|Fabales	3803|family|Fabaceae	20400|genus|Astragalus	1277752|species|Astragalus agnicidus
Query:1277753|species|Astragalus congdonii	33090|kingdom|Viridiplantae	35493|phylum|Streptophyta	NoTaxonID|NoRank|NoScientificName	72025|order|Fabales	3803|family|Fabaceae	20400|genus|Astragalus	1277753|species|Astragalus congdonii
Query:1277754|species|Astragalus howellii	33090|kingdom|Viridiplantae	35493|phylum|Streptophyta	NoTaxonID|NoRank|NoScientificName	72025|order|Fabales	3803|family|Fabaceae	20400|genus|Astragalus	1277754|species|Astragalus howellii
Query:1277755|species|Astragalus misellus	33090|kingdom|Viridiplantae	35493|phylum|Streptophyta	NoTaxonID|NoRank|NoScientificName	72025|order|Fabales	3803|family|Fabaceae	20400|genus|Astragalus	1277755|species|Astragalus misellus
Query:1277756|species|Astragalus oniciformis	33090|kingdom|Viridiplantae	35493|phylum|Streptophyta	NoTaxonID|NoRank|NoScientificName	72025|order|Fabales	3803|family|Fabaceae	20400|genus|Astragalus	1277756|species|Astragalus oniciformis
Query:1277757|species|Astragalus paysonii	33090|kingdom|Viridiplantae	35493|phylum|Streptophyta	NoTaxonID|NoRank|NoScientificName	72025|order|Fabales	3803|family|Fabaceae	20400|genus|Astragalus	1277757|species|Astragalus paysonii
Query:1277758|species|Astragalus peckii	33090|kingdom|Viridiplantae	35493|phylum|Streptophyta	NoTaxonID|NoRank|NoScientificName	72025|order|Fabales	3803|family|Fabaceae	20400|genus|Astragalus	1277758|species|Astragalus peckii
Query:1277759|species|Astragalus toquimanus	33090|kingdom|Viridiplantae	35493|phylum|Streptophyta	NoTaxonID|NoRank|NoScientificName	72025|order|Fabales	3803|family|Fabaceae	20400|genus|Astragalus	1277759|species|Astragalus toquimanus
Query:1277760|species|Astragalus umbraticus	33090|kingdom|Viridiplantae	35493|phylum|Streptophyta	NoTaxonID|NoRank|NoScientificName	72025|order|Fabales	3803|family|Fabaceae	20400|genus|Astragalus	1277760|species|Astragalus umbraticus
Query:128017|species|Dimocarpus longan	33090|kingdom|Viridiplantae	35493|phylum|Streptophyta	NoTaxonID|NoRank|NoScientificName	41937|order|Sapindales	23672|family|Sapindaceae	128016|genus|Dimocarpus	128017|species|Dimocarpus longan
Query:1282843|species|Rosa forrestiana	33090|kingdom|Viridiplantae	35493|phylum|Streptophyta	NoTaxonID|NoRank|NoScientificName	3744|order|Rosales	3745|family|Rosaceae	3764|genus|Rosa	1282843|species|Rosa forrestiana
Query:1284228|species|Prunus glauca	33090|kingdom|Viridiplantae	35493|phylum|Streptophyta	NoTaxonID|NoRank|NoScientificName	3744|order|Rosales	3745|family|Rosaceae	3754|genus|Prunus	1284228|species|Prunus glauca
Query:1284229|species|Prunus arabica	33090|kingdom|Viridiplantae	35493|phylum|Streptophyta	NoTaxonID|NoRank|NoScientificName	3744|order|Rosales	3745|family|Rosaceae	3754|genus|Prunus	1284229|species|Prunus arabica
Query:1284230|species|Prunus lycioides	33090|kingdom|Viridiplantae	35493|phylum|Streptophyta	NoTaxonID|NoRank|NoScientificName	3744|order|Rosales	3745|family|Rosaceae	3754|genus|Prunus	1284230|species|Prunus lycioides
Query:1284231|species|Prunus elaeagrifolia	33090|kingdom|Viridiplantae	35493|phylum|Streptophyta	NoTaxonID|NoRank|NoScientificName	3744|order|Rosales	3745|family|Rosaceae	3754|genus|Prunus	1284231|species|Prunus elaeagrifolia
Query:1284232|species|Prunus orientalis	33090|kingdom|Viridiplantae	35493|phylum|Streptophyta	NoTaxonID|NoRank|NoScientificName	3744|order|Rosales	3745|family|Rosaceae	3754|genus|Prunus	1284232|species|Prunus orientalis
Query:128605|species|Cinnamomum cinnamomifolium	33090|kingdom|Viridiplantae	35493|phylum|Streptophyta	NoTaxonID|NoRank|NoScientificName	3432|order|Laurales	3433|family|Lauraceae	13428|genus|Cinnamomum	128605|species|Cinnamomum cinnamomifolium
Query:128606|species|Cinnamomum oleifolium	33090|kingdom|Viridiplantae	35493|phylum|Streptophyta	NoTaxonID|NoRank|NoScientificName	3432|order|Laurales	3433|family|Lauraceae	13428|genus|Cinnamomum	128606|species|Cinnamomum oleifolium
Query:128607|species|Cinnamomum quadrangulum	33090|kingdom|Viridiplantae	35493|phylum|Streptophyta	NoTaxonID|NoRank|NoScientificName	3432|order|Laurales	3433|family|Lauraceae	13428|genus|Cinnamomum	128607|species|Cinnamomum quadrangulum
Query:128608|species|Cinnamomum verum	33090|kingdom|Viridiplantae	35493|phylum|Streptophyta	NoTaxonID|NoRank|NoScientificName	3432|order|Laurales	3433|family|Lauraceae	13428|genus|Cinnamomum	128608|species|Cinnamomum verum
Query:1286291|species|Crataegus aemula	33090|kingdom|Viridiplantae	35493|phylum|Streptophyta	NoTaxonID|NoRank|NoScientificName	3744|order|Rosales	3745|family|Rosaceae	23159|genus|Crataegus	1286291|species|Crataegus aemula
Query:1286292|species|Crataegus aquacervensis	33090|kingdom|Viridiplantae	35493|phylum|Streptophyta	NoTaxonID|NoRank|NoScientificName	3744|order|Rosales	3745|family|Rosaceae	23159|genus|Crataegus	1286292|species|Crataegus aquacervensis
Query:1286293|varietas|Crataegus chrysocarpa var. piperi	33090|kingdom|Viridiplantae	35493|phylum|Streptophyta	NoTaxonID|NoRank|NoScientificName	3744|order|Rosales	3745|family|Rosaceae	23159|genus|Crataegus	510715|species|Crataegus chrysocarpa
Query:1286294|species|Crataegus cupressocollina	33090|kingdom|Viridiplantae	35493|phylum|Streptophyta	NoTaxonID|NoRank|NoScientificName	3744|order|Rosales	3745|family|Rosaceae	23159|genus|Crataegus	1286294|species|Crataegus cupressocollina
Query:1286295|species|Crataegus dispar	33090|kingdom|Viridiplantae	35493|phylum|Streptophyta	NoTaxonID|NoRank|NoScientificName	3744|order|Rosales	3745|family|Rosaceae	23159|genus|Crataegus	1286295|species|Crataegus dispar
Query:1286296|species|Crataegus extraria	33090|kingdom|Viridiplantae	35493|phylum|Streptophyta	NoTaxonID|NoRank|NoScientificName	3744|order|Rosales	3745|family|Rosaceae	23159|genus|Crataegus	1286296|species|Crataegus extraria
Query:1286297|species|Crataegus gaylussacia	33090|kingdom|Viridiplantae	35493|phylum|Streptophyta	NoTaxonID|NoRank|NoScientificName	3744|order|Rosales	3745|family|Rosaceae	23159|genus|Crataegus	1286297|species|Crataegus gaylussacia
Query:1286298|species|Crataegus iracunda	33090|kingdom|Viridiplantae	35493|phylum|Streptophyta	NoTaxonID|NoRank|NoScientificName	3744|order|Rosales	3745|family|Rosaceae	23159|genus|Crataegus	1286298|species|Crataegus iracunda
Query:1286299|varietas|Crataegus macracantha var. occidentalis	33090|kingdom|Viridiplantae	35493|phylum|Streptophyta	NoTaxonID|NoRank|NoScientificName	3744|order|Rosales	3745|family|Rosaceae	23159|genus|Crataegus	510728|species|Crataegus macracantha
Query:1286300|species|Crataegus phippsii	33090|kingdom|Viridiplantae	35493|phylum|Streptophyta	NoTaxonID|NoRank|NoScientificName	3744|order|Rosales	3745|family|Rosaceae	23159|genus|Crataegus	1286300|species|Crataegus phippsii
Query:1286301|species|Crataegus rivulopugnensis	33090|kingdom|Viridiplantae	35493|phylum|Streptophyta	NoTaxonID|NoRank|NoScientificName	3744|order|Rosales	3745|family|Rosaceae	23159|genus|Crataegus	1286301|species|Crataegus rivulopugnensis
Query:1286302|species|Crataegus sororia	33090|kingdom|Viridiplantae	35493|phylum|Streptophyta	NoTaxonID|NoRank|NoScientificName	3744|order|Rosales	3745|family|Rosaceae	23159|genus|Crataegus	1286302|species|Crataegus sororia
Query:1286303|species|Crataegus visenda	33090|kingdom|Viridiplantae	35493|phylum|Streptophyta	NoTaxonID|NoRank|NoScientificName	3744|order|Rosales	3745|family|Rosaceae	23159|genus|Crataegus	1286303|species|Crataegus visenda
Query:1286304|species|Crataegus monogyna x Crataegus punctata	33090|kingdom|Viridiplantae	35493|phylum|Streptophyta	NoTaxonID|NoRank|NoScientificName	3744|order|Rosales	3745|family|Rosaceae	23159|genus|Crataegus	1286304|species|Crataegus monogyna x Crataegus punctata
Query:1286305|species|Crataegus monogyna x Crataegus suksdorfii	33090|kingdom|Viridiplantae	35493|phylum|Streptophyta	NoTaxonID|NoRank|NoScientificName	3744|order|Rosales	3745|family|Rosaceae	23159|genus|Crataegus	1286305|species|Crataegus monogyna x Crataegus suksdorfii
Query:1286306|species|Crataegus x canescens	33090|kingdom|Viridiplantae	35493|phylum|Streptophyta	NoTaxonID|NoRank|NoScientificName	3744|order|Rosales	3745|family|Rosaceae	23159|genus|Crataegus	1286306|species|Crataegus x canescens
Query:128639|species|Lindera erythrocarpa	33090|kingdom|Viridiplantae	35493|phylum|Streptophyta	NoTaxonID|NoRank|NoScientificName	3432|order|Laurales	3433|family|Lauraceae	55957|genus|Lindera	128639|species|Lindera erythrocarpa
Query:128640|species|Lindera umbellata	33090|kingdom|Viridiplantae	35493|phylum|Streptophyta	NoTaxonID|NoRank|NoScientificName	3432|order|Laurales	3433|family|Lauraceae	55957|genus|Lindera	128640|species|Lindera umbellata
Query:128735|species|Rosa hybrid cultivar	33090|kingdom|Viridiplantae	35493|phylum|Streptophyta	NoTaxonID|NoRank|NoScientificName	3744|order|Rosales	3745|family|Rosaceae	3764|genus|Rosa	128735|species|Rosa hybrid cultivar
Query:1288015|species|Gardenia resinifera	33090|kingdom|Viridiplantae	35493|phylum|Streptophyta	NoTaxonID|NoRank|NoScientificName	4055|order|Gentianales	24966|family|Rubiaceae	43486|genus|Gardenia	1288015|species|Gardenia resinifera
Query:1288024|species|Terminalia elliptica	33090|kingdom|Viridiplantae	35493|phylum|Streptophyta	NoTaxonID|NoRank|NoScientificName	41944|order|Myrtales	3954|family|Combretaceae	39992|genus|Terminalia	1288024|species|Terminalia elliptica
Query:128822|species|Cinnamomum sp. van der Werff 14396	33090|kingdom|Viridiplantae	35493|phylum|Streptophyta	NoTaxonID|NoRank|NoScientificName	3432|order|Laurales	3433|family|Lauraceae	13428|genus|Cinnamomum	128822|species|Cinnamomum sp. van der Werff 14396
Query:1288838|species|Curcuma aff. aromatica JC-2013	33090|kingdom|Viridiplantae	35493|phylum|Streptophyta	4447|class|Liliopsida	4618|order|Zingiberales	4642|family|Zingiberaceae	99568|genus|Curcuma	1288838|species|Curcuma aff. aromatica JC-2013
Query:1288839|species|Curcuma aff. attenuata JC-2013	33090|kingdom|Viridiplantae	35493|phylum|Streptophyta	4447|class|Liliopsida	4618|order|Zingiberales	4642|family|Zingiberaceae	99568|genus|Curcuma	1288839|species|Curcuma aff. attenuata JC-2013
Query:1288840|species|Curcuma ferruginea	33090|kingdom|Viridiplantae	35493|phylum|Streptophyta	4447|class|Liliopsida	4618|order|Zingiberales	4642|family|Zingiberaceae	99568|genus|Curcuma	1288840|species|Curcuma ferruginea
Query:1288841|species|Curcuma aff. ferruginea JC-2013	33090|kingdom|Viridiplantae	35493|phylum|Streptophyta	4447|class|Liliopsida	4618|order|Zingiberales	4642|family|Zingiberaceae	99568|genus|Curcuma	1288841|species|Curcuma aff. ferruginea JC-2013
Query:1288842|species|Curcuma aff. kwangsiensis JC-2013	33090|kingdom|Viridiplantae	35493|phylum|Streptophyta	4447|class|Liliopsida	4618|order|Zingiberales	4642|family|Zingiberaceae	99568|genus|Curcuma	1288842|species|Curcuma aff. kwangsiensis JC-2013
Query:1288843|species|Curcuma aff. oligantha JC-2013	33090|kingdom|Viridiplantae	35493|phylum|Streptophyta	4447|class|Liliopsida	4618|order|Zingiberales	4642|family|Zingiberaceae	99568|genus|Curcuma	1288843|species|Curcuma aff. oligantha JC-2013
Query:1288844|species|Curcuma aff. prakasha JC-2013	33090|kingdom|Viridiplantae	35493|phylum|Streptophyta	4447|class|Liliopsida	4618|order|Zingiberales	4642|family|Zingiberaceae	99568|genus|Curcuma	1288844|species|Curcuma aff. prakasha JC-2013
Query:1288845|species|Curcuma aff. roscoeana JC-2013	33090|kingdom|Viridiplantae	35493|phylum|Streptophyta	4447|class|Liliopsida	4618|order|Zingiberales	4642|family|Zingiberaceae	99568|genus|Curcuma	1288845|species|Curcuma aff. roscoeana JC-2013
Query:1288846|species|Curcuma aff. rubrobracteata JC-2013	33090|kingdom|Viridiplantae	35493|phylum|Streptophyta	4447|class|Liliopsida	4618|order|Zingiberales	4642|family|Zingiberaceae	99568|genus|Curcuma	1288846|species|Curcuma aff. rubrobracteata JC-2013
Query:1288847|species|Curcuma aff. singularis JC-2013	33090|kingdom|Viridiplantae	35493|phylum|Streptophyta	4447|class|Liliopsida	4618|order|Zingiberales	4642|family|Zingiberaceae	99568|genus|Curcuma	1288847|species|Curcuma aff. singularis JC-2013
Query:1288848|species|Curcuma cordata	33090|kingdom|Viridiplantae	35493|phylum|Streptophyta	4447|class|Liliopsida	4618|order|Zingiberales	4642|family|Zingiberaceae	99568|genus|Curcuma	1288848|species|Curcuma cordata
Query:1288850|species|Curcuma nankunshanensis	33090|kingdom|Viridiplantae	35493|phylum|Streptophyta	4447|class|Liliopsida	4618|order|Zingiberales	4642|family|Zingiberaceae	99568|genus|Curcuma	1288850|species|Curcuma nankunshanensis
Query:1288851|species|Curcuma parvula	33090|kingdom|Viridiplantae	35493|phylum|Streptophyta	4447|class|Liliopsida	4618|order|Zingiberales	4642|family|Zingiberaceae	99568|genus|Curcuma	1288851|species|Curcuma parvula
Query:1288852|species|Curcuma sp. 1 JC-2013	33090|kingdom|Viridiplantae	35493|phylum|Streptophyta	4447|class|Liliopsida	4618|order|Zingiberales	4642|family|Zingiberaceae	99568|genus|Curcuma	1288852|species|Curcuma sp. 1 JC-2013
Query:1288853|species|Curcuma sp. 10 JC-2013	33090|kingdom|Viridiplantae	35493|phylum|Streptophyta	4447|class|Liliopsida	4618|order|Zingiberales	4642|family|Zingiberaceae	99568|genus|Curcuma	1288853|species|Curcuma sp. 10 JC-2013
Query:1288854|species|Curcuma sp. 11 JC-2013	33090|kingdom|Viridiplantae	35493|phylum|Streptophyta	4447|class|Liliopsida	4618|order|Zingiberales	4642|family|Zingiberaceae	99568|genus|Curcuma	1288854|species|Curcuma sp. 11 JC-2013
Query:1288855|species|Curcuma sp. 12 JC-2013	33090|kingdom|Viridiplantae	35493|phylum|Streptophyta	4447|class|Liliopsida	4618|order|Zingiberales	4642|family|Zingiberaceae	99568|genus|Curcuma	1288855|species|Curcuma sp. 12 JC-2013
Query:1288856|species|Curcuma sp. 13 JC-2013	33090|kingdom|Viridiplantae	35493|phylum|Streptophyta	4447|class|Liliopsida	4618|order|Zingiberales	4642|family|Zingiberaceae	99568|genus|Curcuma	1288856|species|Curcuma sp. 13 JC-2013
Query:1288857|species|Curcuma sp. 14 JC-2013	33090|kingdom|Viridiplantae	35493|phylum|Streptophyta	4447|class|Liliopsida	4618|order|Zingiberales	4642|family|Zingiberaceae	99568|genus|Curcuma	1288857|species|Curcuma sp. 14 JC-2013
Query:1288858|species|Curcuma sp. 15 JC-2013	33090|kingdom|Viridiplantae	35493|phylum|Streptophyta	4447|class|Liliopsida	4618|order|Zingiberales	4642|family|Zingiberaceae	99568|genus|Curcuma	1288858|species|Curcuma sp. 15 JC-2013
Query:1288859|species|Curcuma sp. 16 JC-2013	33090|kingdom|Viridiplantae	35493|phylum|Streptophyta	4447|class|Liliopsida	4618|order|Zingiberales	4642|family|Zingiberaceae	99568|genus|Curcuma	1288859|species|Curcuma sp. 16 JC-2013
Query:1288860|species|Curcuma sp. 17 JC-2013	33090|kingdom|Viridiplantae	35493|phylum|Streptophyta	4447|class|Liliopsida	4618|order|Zingiberales	4642|family|Zingiberaceae	99568|genus|Curcuma	1288860|species|Curcuma sp. 17 JC-2013
Query:1288861|species|Curcuma sp. 18 JC-2013	33090|kingdom|Viridiplantae	35493|phylum|Streptophyta	4447|class|Liliopsida	4618|order|Zingiberales	4642|family|Zingiberaceae	99568|genus|Curcuma	1288861|species|Curcuma sp. 18 JC-2013
Query:1288862|species|Curcuma sp. 19 JC-2013	33090|kingdom|Viridiplantae	35493|phylum|Streptophyta	4447|class|Liliopsida	4618|order|Zingiberales	4642|family|Zingiberaceae	99568|genus|Curcuma	1288862|species|Curcuma sp. 19 JC-2013
Query:1288863|species|Curcuma sp. 2 JC-2013	33090|kingdom|Viridiplantae	35493|phylum|Streptophyta	4447|class|Liliopsida	4618|order|Zingiberales	4642|family|Zingiberaceae	99568|genus|Curcuma	1288863|species|Curcuma sp. 2 JC-2013
Query:1288864|species|Curcuma sp. 20 JC-2013	33090|kingdom|Viridiplantae	35493|phylum|Streptophyta	4447|class|Liliopsida	4618|order|Zingiberales	4642|family|Zingiberaceae	99568|genus|Curcuma	1288864|species|Curcuma sp. 20 JC-2013
Query:1288865|species|Curcuma sp. 21 JC-2013	33090|kingdom|Viridiplantae	35493|phylum|Streptophyta	4447|class|Liliopsida	4618|order|Zingiberales	4642|family|Zingiberaceae	99568|genus|Curcuma	1288865|species|Curcuma sp. 21 JC-2013
Query:1288866|species|Curcuma sp. 3 JC-2013	33090|kingdom|Viridiplantae	35493|phylum|Streptophyta	4447|class|Liliopsida	4618|order|Zingiberales	4642|family|Zingiberaceae	99568|genus|Curcuma	1288866|species|Curcuma sp. 3 JC-2013
Query:1288867|species|Curcuma sp. 4 JC-2013	33090|kingdom|Viridiplantae	35493|phylum|Streptophyta	4447|class|Liliopsida	4618|order|Zingiberales	4642|family|Zingiberaceae	99568|genus|Curcuma	1288867|species|Curcuma sp. 4 JC-2013
Query:1288868|species|Curcuma sp. 5 JC-2013	33090|kingdom|Viridiplantae	35493|phylum|Streptophyta	4447|class|Liliopsida	4618|order|Zingiberales	4642|family|Zingiberaceae	99568|genus|Curcuma	1288868|species|Curcuma sp. 5 JC-2013
Query:1288869|species|Curcuma sp. 6 JC-2013	33090|kingdom|Viridiplantae	35493|phylum|Streptophyta	4447|class|Liliopsida	4618|order|Zingiberales	4642|family|Zingiberaceae	99568|genus|Curcuma	1288869|species|Curcuma sp. 6 JC-2013
Query:1288870|species|Curcuma sp. 7 JC-2013	33090|kingdom|Viridiplantae	35493|phylum|Streptophyta	4447|class|Liliopsida	4618|order|Zingiberales	4642|family|Zingiberaceae	99568|genus|Curcuma	1288870|species|Curcuma sp. 7 JC-2013
Query:1288871|species|Curcuma sp. 8 JC-2013	33090|kingdom|Viridiplantae	35493|phylum|Streptophyta	4447|class|Liliopsida	4618|order|Zingiberales	4642|family|Zingiberaceae	99568|genus|Curcuma	1288871|species|Curcuma sp. 8 JC-2013
Query:1288872|species|Curcuma sp. 9 JC-2013	33090|kingdom|Viridiplantae	35493|phylum|Streptophyta	4447|class|Liliopsida	4618|order|Zingiberales	4642|family|Zingiberaceae	99568|genus|Curcuma	1288872|species|Curcuma sp. 9 JC-2013
Query:1288873|species|Curcuma sp. JC-2013	33090|kingdom|Viridiplantae	35493|phylum|Streptophyta	4447|class|Liliopsida	4618|order|Zingiberales	4642|family|Zingiberaceae	99568|genus|Curcuma	1288873|species|Curcuma sp. JC-2013
Query:1288874|species|Curcuma strobilifera	33090|kingdom|Viridiplantae	35493|phylum|Streptophyta	4447|class|Liliopsida	4618|order|Zingiberales	4642|family|Zingiberaceae	99568|genus|Curcuma	1288874|species|Curcuma strobilifera
Query:1290254|species|Curcuma gulinqingensis	33090|kingdom|Viridiplantae	35493|phylum|Streptophyta	4447|class|Liliopsida	4618|order|Zingiberales	4642|family|Zingiberaceae	99568|genus|Curcuma	1290254|species|Curcuma gulinqingensis
Query:1291462|varietas|Bupleurum longiradiatum var. breviradiatum	33090|kingdom|Viridiplantae	35493|phylum|Streptophyta	NoTaxonID|NoRank|NoScientificName	4036|order|Apiales	4037|family|Apiaceae	46366|genus|Bupleurum	48104|species|Bupleurum longiradiatum
Query:1291627|species|Zanthoxylum gilletii	33090|kingdom|Viridiplantae	35493|phylum|Streptophyta	NoTaxonID|NoRank|NoScientificName	41937|order|Sapindales	23513|family|Rutaceae	67937|genus|Zanthoxylum	1291627|species|Zanthoxylum gilletii
Query:129200|species|Ipomoea aristolochiifolia	33090|kingdom|Viridiplantae	35493|phylum|Streptophyta	NoTaxonID|NoRank|NoScientificName	4069|order|Solanales	4118|family|Convolvulaceae	4119|genus|Ipomoea	129200|species|Ipomoea aristolochiifolia
Query:129201|species|Ipomoea cairica	33090|kingdom|Viridiplantae	35493|phylum|Streptophyta	NoTaxonID|NoRank|NoScientificName	4069|order|Solanales	4118|family|Convolvulaceae	4119|genus|Ipomoea	129201|species|Ipomoea cairica
Query:129202|species|Ipomoea cynanchifolia	33090|kingdom|Viridiplantae	35493|phylum|Streptophyta	NoTaxonID|NoRank|NoScientificName	4069|order|Solanales	4118|family|Convolvulaceae	4119|genus|Ipomoea	129202|species|Ipomoea cynanchifolia
Query:129203|species|Ipomoea dumetorum	33090|kingdom|Viridiplantae	35493|phylum|Streptophyta	NoTaxonID|NoRank|NoScientificName	4069|order|Solanales	4118|family|Convolvulaceae	4119|genus|Ipomoea	129203|species|Ipomoea dumetorum
Query:129204|species|Ipomoea grandifolia	33090|kingdom|Viridiplantae	35493|phylum|Streptophyta	NoTaxonID|NoRank|NoScientificName	4069|order|Solanales	4118|family|Convolvulaceae	4119|genus|Ipomoea	129204|species|Ipomoea grandifolia
Query:129205|species|Ipomoea leucantha	33090|kingdom|Viridiplantae	35493|phylum|Streptophyta	NoTaxonID|NoRank|NoScientificName	4069|order|Solanales	4118|family|Convolvulaceae	4119|genus|Ipomoea	129205|species|Ipomoea leucantha
Query:129206|species|Ipomoea ramosissima	33090|kingdom|Viridiplantae	35493|phylum|Streptophyta	NoTaxonID|NoRank|NoScientificName	4069|order|Solanales	4118|family|Convolvulaceae	4119|genus|Ipomoea	129206|species|Ipomoea ramosissima
Query:129207|species|Ipomoea tabascana	33090|kingdom|Viridiplantae	35493|phylum|Streptophyta	NoTaxonID|NoRank|NoScientificName	4069|order|Solanales	4118|family|Convolvulaceae	4119|genus|Ipomoea	129207|species|Ipomoea tabascana
Query:129208|species|Ipomoea tenuissima	33090|kingdom|Viridiplantae	35493|phylum|Streptophyta	NoTaxonID|NoRank|NoScientificName	4069|order|Solanales	4118|family|Convolvulaceae	4119|genus|Ipomoea	129208|species|Ipomoea tenuissima
Query:129209|species|Ipomoea tiliacea	33090|kingdom|Viridiplantae	35493|phylum|Streptophyta	NoTaxonID|NoRank|NoScientificName	4069|order|Solanales	4118|family|Convolvulaceae	4119|genus|Ipomoea	129209|species|Ipomoea tiliacea
Query:129217|species|Prunus mahaleb	33090|kingdom|Viridiplantae	35493|phylum|Streptophyta	NoTaxonID|NoRank|NoScientificName	3744|order|Rosales	3745|family|Rosaceae	3754|genus|Prunus	129217|species|Prunus mahaleb
Query:129218|species|Arisaema ringens	33090|kingdom|Viridiplantae	35493|phylum|Streptophyta	4447|class|Liliopsida	16360|order|Alismatales	4454|family|Araceae	50230|genus|Arisaema	129218|species|Arisaema ringens
Query:1293624|varietas|Bupleurum longiradiatum var. porphyranthum	33090|kingdom|Viridiplantae	35493|phylum|Streptophyta	NoTaxonID|NoRank|NoScientificName	4036|order|Apiales	4037|family|Apiaceae	46366|genus|Bupleurum	48104|species|Bupleurum longiradiatum
Query:1294397|species|Salvia hypoleuca	33090|kingdom|Viridiplantae	35493|phylum|Streptophyta	NoTaxonID|NoRank|NoScientificName	4143|order|Lamiales	4136|family|Lamiaceae	21880|genus|Salvia	1294397|species|Salvia hypoleuca
Query:1297626|species|Crataegus robur	33090|kingdom|Viridiplantae	35493|phylum|Streptophyta	NoTaxonID|NoRank|NoScientificName	3744|order|Rosales	3745|family|Rosaceae	23159|genus|Crataegus	1297626|species|Crataegus robur
Query:1297627|species|Crataegus williamsii	33090|kingdom|Viridiplantae	35493|phylum|Streptophyta	NoTaxonID|NoRank|NoScientificName	3744|order|Rosales	3745|family|Rosaceae	23159|genus|Crataegus	1297627|species|Crataegus williamsii
Query:1297628|species|Crataegus turnerorum	33090|kingdom|Viridiplantae	35493|phylum|Streptophyta	NoTaxonID|NoRank|NoScientificName	3744|order|Rosales	3745|family|Rosaceae	23159|genus|Crataegus	1297628|species|Crataegus turnerorum
Query:1297629|species|Crataegus grandis	33090|kingdom|Viridiplantae	35493|phylum|Streptophyta	NoTaxonID|NoRank|NoScientificName	3744|order|Rosales	3745|family|Rosaceae	23159|genus|Crataegus	1297629|species|Crataegus grandis
Query:1297630|species|Crataegus sp. TAD-2013	33090|kingdom|Viridiplantae	35493|phylum|Streptophyta	NoTaxonID|NoRank|NoScientificName	3744|order|Rosales	3745|family|Rosaceae	23159|genus|Crataegus	1297630|species|Crataegus sp. TAD-2013
Query:1297754|species|Crataegus rivuloadamensis	33090|kingdom|Viridiplantae	35493|phylum|Streptophyta	NoTaxonID|NoRank|NoScientificName	3744|order|Rosales	3745|family|Rosaceae	23159|genus|Crataegus	1297754|species|Crataegus rivuloadamensis
Query:1297755|species|Crataegus shuswapensis	33090|kingdom|Viridiplantae	35493|phylum|Streptophyta	NoTaxonID|NoRank|NoScientificName	3744|order|Rosales	3745|family|Rosaceae	23159|genus|Crataegus	1297755|species|Crataegus shuswapensis
Query:1298553|species|Salvia virgata	33090|kingdom|Viridiplantae	35493|phylum|Streptophyta	NoTaxonID|NoRank|NoScientificName	4143|order|Lamiales	4136|family|Lamiaceae	21880|genus|Salvia	1298553|species|Salvia virgata
Query:1302431|species|Asparagus cf. lignosus Norup 86	33090|kingdom|Viridiplantae	35493|phylum|Streptophyta	4447|class|Liliopsida	73496|order|Asparagales	40552|family|Asparagaceae	4685|genus|Asparagus	1302431|species|Asparagus cf. lignosus Norup 86
Query:1302432|species|Asparagus cf. aethiopicus Norup 7	33090|kingdom|Viridiplantae	35493|phylum|Streptophyta	4447|class|Liliopsida	73496|order|Asparagales	40552|family|Asparagaceae	4685|genus|Asparagus	1302432|species|Asparagus cf. aethiopicus Norup 7
Query:1302433|species|Asparagus cf. alopecurus Norup 60	33090|kingdom|Viridiplantae	35493|phylum|Streptophyta	4447|class|Liliopsida	73496|order|Asparagales	40552|family|Asparagaceae	4685|genus|Asparagus	1302433|species|Asparagus cf. alopecurus Norup 60
Query:1302434|species|Asparagus cf. bechuanicus Burrows 9342	33090|kingdom|Viridiplantae	35493|phylum|Streptophyta	4447|class|Liliopsida	73496|order|Asparagales	40552|family|Asparagaceae	4685|genus|Asparagus	1302434|species|Asparagus cf. bechuanicus Burrows 9342
Query:1302435|species|Asparagus cf. bechuanicus Norup 136	33090|kingdom|Viridiplantae	35493|phylum|Streptophyta	4447|class|Liliopsida	73496|order|Asparagales	40552|family|Asparagaceae	4685|genus|Asparagus	1302435|species|Asparagus cf. bechuanicus Norup 136
Query:1302436|species|Asparagus cf. concinnus Norup 110	33090|kingdom|Viridiplantae	35493|phylum|Streptophyta	4447|class|Liliopsida	73496|order|Asparagales	40552|family|Asparagaceae	4685|genus|Asparagus	1302436|species|Asparagus cf. concinnus Norup 110
Query:1302437|species|Asparagus cf. cooperi Burrows 9151	33090|kingdom|Viridiplantae	35493|phylum|Streptophyta	4447|class|Liliopsida	73496|order|Asparagales	40552|family|Asparagaceae	4685|genus|Asparagus	1302437|species|Asparagus cf. cooperi Burrows 9151
Query:1302438|species|Asparagus cf. cooperi Burrows 9446	33090|kingdom|Viridiplantae	35493|phylum|Streptophyta	4447|class|Liliopsida	73496|order|Asparagales	40552|family|Asparagaceae	4685|genus|Asparagus	1302438|species|Asparagus cf. cooperi Burrows 9446
Query:1302439|species|Asparagus cf. cooperi Burrows 9526	33090|kingdom|Viridiplantae	35493|phylum|Streptophyta	4447|class|Liliopsida	73496|order|Asparagales	40552|family|Asparagaceae	4685|genus|Asparagus	1302439|species|Asparagus cf. cooperi Burrows 9526
Query:1302440|species|Asparagus cf. cooperi Burrows 9527	33090|kingdom|Viridiplantae	35493|phylum|Streptophyta	4447|class|Liliopsida	73496|order|Asparagales	40552|family|Asparagaceae	4685|genus|Asparagus	1302440|species|Asparagus cf. cooperi Burrows 9527
Query:1302441|species|Asparagus cf. cooperi Burrows 9539	33090|kingdom|Viridiplantae	35493|phylum|Streptophyta	4447|class|Liliopsida	73496|order|Asparagales	40552|family|Asparagaceae	4685|genus|Asparagus	1302441|species|Asparagus cf. cooperi Burrows 9539
Query:1302442|species|Asparagus cf. cooperi Burrows 9569	33090|kingdom|Viridiplantae	35493|phylum|Streptophyta	4447|class|Liliopsida	73496|order|Asparagales	40552|family|Asparagaceae	4685|genus|Asparagus	1302442|species|Asparagus cf. cooperi Burrows 9569
Query:1302443|species|Asparagus cf. cooperi Burrows 9675	33090|kingdom|Viridiplantae	35493|phylum|Streptophyta	4447|class|Liliopsida	73496|order|Asparagales	40552|family|Asparagaceae	4685|genus|Asparagus	1302443|species|Asparagus cf. cooperi Burrows 9675
Query:1302444|species|Asparagus cf. cooperi Burrows 9715	33090|kingdom|Viridiplantae	35493|phylum|Streptophyta	4447|class|Liliopsida	73496|order|Asparagales	40552|family|Asparagaceae	4685|genus|Asparagus	1302444|species|Asparagus cf. cooperi Burrows 9715
Query:1302445|species|Asparagus cf. cooperi Norup 119	33090|kingdom|Viridiplantae	35493|phylum|Streptophyta	4447|class|Liliopsida	73496|order|Asparagales	40552|family|Asparagaceae	4685|genus|Asparagus	1302445|species|Asparagus cf. cooperi Norup 119
Query:1302446|species|Asparagus cf. cooperi Norup 122	33090|kingdom|Viridiplantae	35493|phylum|Streptophyta	4447|class|Liliopsida	73496|order|Asparagales	40552|family|Asparagaceae	4685|genus|Asparagus	1302446|species|Asparagus cf. cooperi Norup 122
Query:1302447|species|Asparagus cf. cooperi Norup 135	33090|kingdom|Viridiplantae	35493|phylum|Streptophyta	4447|class|Liliopsida	73496|order|Asparagales	40552|family|Asparagaceae	4685|genus|Asparagus	1302447|species|Asparagus cf. cooperi Norup 135
Query:1302448|species|Asparagus cf. cooperi Norup 139	33090|kingdom|Viridiplantae	35493|phylum|Streptophyta	4447|class|Liliopsida	73496|order|Asparagales	40552|family|Asparagaceae	4685|genus|Asparagus	1302448|species|Asparagus cf. cooperi Norup 139
Query:1302449|species|Asparagus cf. cooperi Norup 144	33090|kingdom|Viridiplantae	35493|phylum|Streptophyta	4447|class|Liliopsida	73496|order|Asparagales	40552|family|Asparagaceae	4685|genus|Asparagus	1302449|species|Asparagus cf. cooperi Norup 144
Query:1302450|species|Asparagus cf. cooperi Norup 151	33090|kingdom|Viridiplantae	35493|phylum|Streptophyta	4447|class|Liliopsida	73496|order|Asparagales	40552|family|Asparagaceae	4685|genus|Asparagus	1302450|species|Asparagus cf. cooperi Norup 151
Query:1302451|species|Asparagus cf. drepanophyllus Burrows 8872	33090|kingdom|Viridiplantae	35493|phylum|Streptophyta	4447|class|Liliopsida	73496|order|Asparagales	40552|family|Asparagaceae	4685|genus|Asparagus	1302451|species|Asparagus cf. drepanophyllus Burrows 8872
Query:1302452|species|Asparagus cf. juniperoides Norup 56	33090|kingdom|Viridiplantae	35493|phylum|Streptophyta	4447|class|Liliopsida	73496|order|Asparagales	40552|family|Asparagaceae	4685|genus|Asparagus	1302452|species|Asparagus cf. juniperoides Norup 56
Query:1302453|species|Asparagus cf. krebsianus Norup 100	33090|kingdom|Viridiplantae	35493|phylum|Streptophyta	4447|class|Liliopsida	73496|order|Asparagales	40552|family|Asparagaceae	4685|genus|Asparagus	1302453|species|Asparagus cf. krebsianus Norup 100
Query:1302454|species|Asparagus cf. laricinus Norup 137	33090|kingdom|Viridiplantae	35493|phylum|Streptophyta	4447|class|Liliopsida	73496|order|Asparagales	40552|family|Asparagaceae	4685|genus|Asparagus	1302454|species|Asparagus cf. laricinus Norup 137
Query:1302455|species|Asparagus cf. retrofractus Norup 47	33090|kingdom|Viridiplantae	35493|phylum|Streptophyta	4447|class|Liliopsida	73496|order|Asparagales	40552|family|Asparagaceae	4685|genus|Asparagus	1302455|species|Asparagus cf. retrofractus Norup 47
Query:1302456|species|Asparagus cf. suaveolens Burrows 9418	33090|kingdom|Viridiplantae	35493|phylum|Streptophyta	4447|class|Liliopsida	73496|order|Asparagales	40552|family|Asparagaceae	4685|genus|Asparagus	1302456|species|Asparagus cf. suaveolens Burrows 9418
Query:1302457|species|Asparagus cf. suaveolens Burrows 9420	33090|kingdom|Viridiplantae	35493|phylum|Streptophyta	4447|class|Liliopsida	73496|order|Asparagales	40552|family|Asparagaceae	4685|genus|Asparagus	1302457|species|Asparagus cf. suaveolens Burrows 9420
Query:1302458|species|Asparagus cf. suaveolens Burrows 9429	33090|kingdom|Viridiplantae	35493|phylum|Streptophyta	4447|class|Liliopsida	73496|order|Asparagales	40552|family|Asparagaceae	4685|genus|Asparagus	1302458|species|Asparagus cf. suaveolens Burrows 9429
Query:1302459|species|Asparagus cf. suaveolens Norup 104	33090|kingdom|Viridiplantae	35493|phylum|Streptophyta	4447|class|Liliopsida	73496|order|Asparagales	40552|family|Asparagaceae	4685|genus|Asparagus	1302459|species|Asparagus cf. suaveolens Norup 104
Query:1302460|species|Asparagus cf. suaveolens Norup 11	33090|kingdom|Viridiplantae	35493|phylum|Streptophyta	4447|class|Liliopsida	73496|order|Asparagales	40552|family|Asparagaceae	4685|genus|Asparagus	1302460|species|Asparagus cf. suaveolens Norup 11
Query:1302461|species|Asparagus cf. suaveolens Norup 112	33090|kingdom|Viridiplantae	35493|phylum|Streptophyta	4447|class|Liliopsida	73496|order|Asparagales	40552|family|Asparagaceae	4685|genus|Asparagus	1302461|species|Asparagus cf. suaveolens Norup 112
Query:1302462|species|Asparagus cf. suaveolens Norup 12	33090|kingdom|Viridiplantae	35493|phylum|Streptophyta	4447|class|Liliopsida	73496|order|Asparagales	40552|family|Asparagaceae	4685|genus|Asparagus	1302462|species|Asparagus cf. suaveolens Norup 12
Query:1302463|species|Asparagus cf. suaveolens Norup 18	33090|kingdom|Viridiplantae	35493|phylum|Streptophyta	4447|class|Liliopsida	73496|order|Asparagales	40552|family|Asparagaceae	4685|genus|Asparagus	1302463|species|Asparagus cf. suaveolens Norup 18
Query:1302464|species|Asparagus cf. suaveolens Norup 19	33090|kingdom|Viridiplantae	35493|phylum|Streptophyta	4447|class|Liliopsida	73496|order|Asparagales	40552|family|Asparagaceae	4685|genus|Asparagus	1302464|species|Asparagus cf. suaveolens Norup 19
Query:1302465|species|Asparagus cf. suaveolens Norup 23	33090|kingdom|Viridiplantae	35493|phylum|Streptophyta	4447|class|Liliopsida	73496|order|Asparagales	40552|family|Asparagaceae	4685|genus|Asparagus	1302465|species|Asparagus cf. suaveolens Norup 23
Query:1302466|species|Asparagus cf. suaveolens Norup 65	33090|kingdom|Viridiplantae	35493|phylum|Streptophyta	4447|class|Liliopsida	73496|order|Asparagales	40552|family|Asparagaceae	4685|genus|Asparagus	1302466|species|Asparagus cf. suaveolens Norup 65
Query:1302467|species|Asparagus cf. suaveolens Norup 88	33090|kingdom|Viridiplantae	35493|phylum|Streptophyta	4447|class|Liliopsida	73496|order|Asparagales	40552|family|Asparagaceae	4685|genus|Asparagus	1302467|species|Asparagus cf. suaveolens Norup 88
Query:1302468|species|Asparagus cf. suaveolens Norup 97	33090|kingdom|Viridiplantae	35493|phylum|Streptophyta	4447|class|Liliopsida	73496|order|Asparagales	40552|family|Asparagaceae	4685|genus|Asparagus	1302468|species|Asparagus cf. suaveolens Norup 97
Query:1302469|species|Asparagus acocksii	33090|kingdom|Viridiplantae	35493|phylum|Streptophyta	4447|class|Liliopsida	73496|order|Asparagales	40552|family|Asparagaceae	4685|genus|Asparagus	1302469|species|Asparagus acocksii
Query:1302470|species|Asparagus aggregatus	33090|kingdom|Viridiplantae	35493|phylum|Streptophyta	4447|class|Liliopsida	73496|order|Asparagales	40552|family|Asparagaceae	4685|genus|Asparagus	1302470|species|Asparagus aggregatus
Query:1302471|species|Asparagus angusticladus	33090|kingdom|Viridiplantae	35493|phylum|Streptophyta	4447|class|Liliopsida	73496|order|Asparagales	40552|family|Asparagaceae	4685|genus|Asparagus	1302471|species|Asparagus angusticladus
Query:1302472|subspecies|Asparagus aphyllus subsp. orientalis	33090|kingdom|Viridiplantae	35493|phylum|Streptophyta	4447|class|Liliopsida	73496|order|Asparagales	40552|family|Asparagaceae	4685|genus|Asparagus	512614|species|Asparagus aphyllus
Query:1302473|species|Asparagus arborescens	33090|kingdom|Viridiplantae	35493|phylum|Streptophyta	4447|class|Liliopsida	73496|order|Asparagales	40552|family|Asparagaceae	4685|genus|Asparagus	1302473|species|Asparagus arborescens
Query:1302474|species|Asparagus aridicola	33090|kingdom|Viridiplantae	35493|phylum|Streptophyta	4447|class|Liliopsida	73496|order|Asparagales	40552|family|Asparagaceae	4685|genus|Asparagus	1302474|species|Asparagus aridicola
Query:1302475|species|Asparagus aspergillus	33090|kingdom|Viridiplantae	35493|phylum|Streptophyta	4447|class|Liliopsida	73496|order|Asparagales	40552|family|Asparagaceae	4685|genus|Asparagus	1302475|species|Asparagus aspergillus
Query:1302476|species|Asparagus biflorus	33090|kingdom|Viridiplantae	35493|phylum|Streptophyta	4447|class|Liliopsida	73496|order|Asparagales	40552|family|Asparagaceae	4685|genus|Asparagus	1302476|species|Asparagus biflorus
Query:1302477|species|Asparagus buchananii	33090|kingdom|Viridiplantae	35493|phylum|Streptophyta	4447|class|Liliopsida	73496|order|Asparagales	40552|family|Asparagaceae	4685|genus|Asparagus	1302477|species|Asparagus buchananii
Query:1302478|species|Asparagus burchellii	33090|kingdom|Viridiplantae	35493|phylum|Streptophyta	4447|class|Liliopsida	73496|order|Asparagales	40552|family|Asparagaceae	4685|genus|Asparagus	1302478|species|Asparagus burchellii
Query:1302479|varietas|Asparagus capensis var. capensis	33090|kingdom|Viridiplantae	35493|phylum|Streptophyta	4447|class|Liliopsida	73496|order|Asparagales	40552|family|Asparagaceae	4685|genus|Asparagus	379200|species|Asparagus capensis
Query:1302480|varietas|Asparagus capensis var. litoralis	33090|kingdom|Viridiplantae	35493|phylum|Streptophyta	4447|class|Liliopsida	73496|order|Asparagales	40552|family|Asparagaceae	4685|genus|Asparagus	379200|species|Asparagus capensis
Query:1302481|species|Asparagus clareae	33090|kingdom|Viridiplantae	35493|phylum|Streptophyta	4447|class|Liliopsida	73496|order|Asparagales	40552|family|Asparagaceae	4685|genus|Asparagus	1302481|species|Asparagus clareae
Query:1302482|species|Asparagus coddii	33090|kingdom|Viridiplantae	35493|phylum|Streptophyta	4447|class|Liliopsida	73496|order|Asparagales	40552|family|Asparagaceae	4685|genus|Asparagus	1302482|species|Asparagus coddii
Query:1302483|species|Asparagus concinnus	33090|kingdom|Viridiplantae	35493|phylum|Streptophyta	4447|class|Liliopsida	73496|order|Asparagales	40552|family|Asparagaceae	4685|genus|Asparagus	1302483|species|Asparagus concinnus
Query:1302484|species|Asparagus confertus	33090|kingdom|Viridiplantae	35493|phylum|Streptophyta	4447|class|Liliopsida	73496|order|Asparagales	40552|family|Asparagaceae	4685|genus|Asparagus	1302484|species|Asparagus confertus
Query:1302485|species|Asparagus cooperi	33090|kingdom|Viridiplantae	35493|phylum|Streptophyta	4447|class|Liliopsida	73496|order|Asparagales	40552|family|Asparagaceae	4685|genus|Asparagus	1302485|species|Asparagus cooperi
Query:1302486|species|Asparagus devenishii	33090|kingdom|Viridiplantae	35493|phylum|Streptophyta	4447|class|Liliopsida	73496|order|Asparagales	40552|family|Asparagaceae	4685|genus|Asparagus	1302486|species|Asparagus devenishii
Query:1302487|species|Asparagus divaricatus	33090|kingdom|Viridiplantae	35493|phylum|Streptophyta	4447|class|Liliopsida	73496|order|Asparagales	40552|family|Asparagaceae	4685|genus|Asparagus	1302487|species|Asparagus divaricatus
Query:1302488|species|Asparagus edulis	33090|kingdom|Viridiplantae	35493|phylum|Streptophyta	4447|class|Liliopsida	73496|order|Asparagales	40552|family|Asparagaceae	4685|genus|Asparagus	1302488|species|Asparagus edulis
Query:1302489|species|Asparagus elephantinus	33090|kingdom|Viridiplantae	35493|phylum|Streptophyta	4447|class|Liliopsida	73496|order|Asparagales	40552|family|Asparagaceae	4685|genus|Asparagus	1302489|species|Asparagus elephantinus
Query:1302490|species|Asparagus exsertus	33090|kingdom|Viridiplantae	35493|phylum|Streptophyta	4447|class|Liliopsida	73496|order|Asparagales	40552|family|Asparagaceae	4685|genus|Asparagus	1302490|species|Asparagus exsertus
Query:1302491|species|Asparagus fasciculatus	33090|kingdom|Viridiplantae	35493|phylum|Streptophyta	4447|class|Liliopsida	73496|order|Asparagales	40552|family|Asparagaceae	4685|genus|Asparagus	1302491|species|Asparagus fasciculatus
Query:1302492|species|Asparagus filicladus	33090|kingdom|Viridiplantae	35493|phylum|Streptophyta	4447|class|Liliopsida	73496|order|Asparagales	40552|family|Asparagaceae	4685|genus|Asparagus	1302492|species|Asparagus filicladus
Query:1302493|species|Asparagus flagellaris	33090|kingdom|Viridiplantae	35493|phylum|Streptophyta	4447|class|Liliopsida	73496|order|Asparagales	40552|family|Asparagaceae	4685|genus|Asparagus	1302493|species|Asparagus flagellaris
Query:1302494|species|Asparagus flavicaulis	33090|kingdom|Viridiplantae	35493|phylum|Streptophyta	4447|class|Liliopsida	73496|order|Asparagales	40552|family|Asparagaceae	4685|genus|Asparagus	1302494|species|Asparagus flavicaulis
Query:1302495|species|Asparagus fouriei	33090|kingdom|Viridiplantae	35493|phylum|Streptophyta	4447|class|Liliopsida	73496|order|Asparagales	40552|family|Asparagaceae	4685|genus|Asparagus	1302495|species|Asparagus fouriei
Query:1302496|species|Asparagus fractiflexus	33090|kingdom|Viridiplantae	35493|phylum|Streptophyta	4447|class|Liliopsida	73496|order|Asparagales	40552|family|Asparagaceae	4685|genus|Asparagus	1302496|species|Asparagus fractiflexus
Query:1302497|species|Asparagus glaucus	33090|kingdom|Viridiplantae	35493|phylum|Streptophyta	4447|class|Liliopsida	73496|order|Asparagales	40552|family|Asparagaceae	4685|genus|Asparagus	1302497|species|Asparagus glaucus
Query:1302498|species|Asparagus graniticus	33090|kingdom|Viridiplantae	35493|phylum|Streptophyta	4447|class|Liliopsida	73496|order|Asparagales	40552|family|Asparagaceae	4685|genus|Asparagus	1302498|species|Asparagus graniticus
Query:1302499|species|Asparagus hirsutus	33090|kingdom|Viridiplantae	35493|phylum|Streptophyta	4447|class|Liliopsida	73496|order|Asparagales	40552|family|Asparagaceae	4685|genus|Asparagus	1302499|species|Asparagus hirsutus
Query:1302500|species|Asparagus humilis	33090|kingdom|Viridiplantae	35493|phylum|Streptophyta	4447|class|Liliopsida	73496|order|Asparagales	40552|family|Asparagaceae	4685|genus|Asparagus	1302500|species|Asparagus humilis
Query:1302501|species|Asparagus inderiensis	33090|kingdom|Viridiplantae	35493|phylum|Streptophyta	4447|class|Liliopsida	73496|order|Asparagales	40552|family|Asparagaceae	4685|genus|Asparagus	1302501|species|Asparagus inderiensis
Query:1302502|species|Asparagus intricatus	33090|kingdom|Viridiplantae	35493|phylum|Streptophyta	4447|class|Liliopsida	73496|order|Asparagales	40552|family|Asparagaceae	4685|genus|Asparagus	1302502|species|Asparagus intricatus
Query:1302503|species|Asparagus krebsianus	33090|kingdom|Viridiplantae	35493|phylum|Streptophyta	4447|class|Liliopsida	73496|order|Asparagales	40552|family|Asparagaceae	4685|genus|Asparagus	1302503|species|Asparagus krebsianus
Query:1302504|species|Asparagus laricinus	33090|kingdom|Viridiplantae	35493|phylum|Streptophyta	4447|class|Liliopsida	73496|order|Asparagales	40552|family|Asparagaceae	4685|genus|Asparagus	1302504|species|Asparagus laricinus
Query:1302505|species|Asparagus lignosus	33090|kingdom|Viridiplantae	35493|phylum|Streptophyta	4447|class|Liliopsida	73496|order|Asparagales	40552|family|Asparagaceae	4685|genus|Asparagus	1302505|species|Asparagus lignosus
Query:1302506|species|Asparagus lynetteae	33090|kingdom|Viridiplantae	35493|phylum|Streptophyta	4447|class|Liliopsida	73496|order|Asparagales	40552|family|Asparagaceae	4685|genus|Asparagus	1302506|species|Asparagus lynetteae
Query:1302507|species|Asparagus mariae	33090|kingdom|Viridiplantae	35493|phylum|Streptophyta	4447|class|Liliopsida	73496|order|Asparagales	40552|family|Asparagaceae	4685|genus|Asparagus	1302507|species|Asparagus mariae
Query:1302508|species|Asparagus microraphis	33090|kingdom|Viridiplantae	35493|phylum|Streptophyta	4447|class|Liliopsida	73496|order|Asparagales	40552|family|Asparagaceae	4685|genus|Asparagus	1302508|species|Asparagus microraphis
Query:1302509|species|Asparagus minutiflorus	33090|kingdom|Viridiplantae	35493|phylum|Streptophyta	4447|class|Liliopsida	73496|order|Asparagales	40552|family|Asparagaceae	4685|genus|Asparagus	1302509|species|Asparagus minutiflorus
Query:1302510|species|Asparagus mollis	33090|kingdom|Viridiplantae	35493|phylum|Streptophyta	4447|class|Liliopsida	73496|order|Asparagales	40552|family|Asparagaceae	4685|genus|Asparagus	1302510|species|Asparagus mollis
Query:1302511|species|Asparagus mucronatus	33090|kingdom|Viridiplantae	35493|phylum|Streptophyta	4447|class|Liliopsida	73496|order|Asparagales	40552|family|Asparagaceae	4685|genus|Asparagus	1302511|species|Asparagus mucronatus
Query:1302512|species|Asparagus multiflorus	33090|kingdom|Viridiplantae	35493|phylum|Streptophyta	4447|class|Liliopsida	73496|order|Asparagales	40552|family|Asparagaceae	4685|genus|Asparagus	1302512|species|Asparagus multiflorus
Query:1302513|species|Asparagus myriocladus	33090|kingdom|Viridiplantae	35493|phylum|Streptophyta	4447|class|Liliopsida	73496|order|Asparagales	40552|family|Asparagaceae	4685|genus|Asparagus	1302513|species|Asparagus myriocladus
Query:1302514|species|Asparagus natalensis	33090|kingdom|Viridiplantae	35493|phylum|Streptophyta	4447|class|Liliopsida	73496|order|Asparagales	40552|family|Asparagaceae	4685|genus|Asparagus	1302514|species|Asparagus natalensis
Query:1302515|species|Asparagus nelsii	33090|kingdom|Viridiplantae	35493|phylum|Streptophyta	4447|class|Liliopsida	73496|order|Asparagales	40552|family|Asparagaceae	4685|genus|Asparagus	1302515|species|Asparagus nelsii
Query:1302517|subspecies|Asparagus nesiotes subsp. purpuriensis	33090|kingdom|Viridiplantae	35493|phylum|Streptophyta	4447|class|Liliopsida	73496|order|Asparagales	40552|family|Asparagaceae	4685|genus|Asparagus	1302516|species|Asparagus nesiotes
Query:1302518|species|Asparagus oxyacanthus	33090|kingdom|Viridiplantae	35493|phylum|Streptophyta	4447|class|Liliopsida	73496|order|Asparagales	40552|family|Asparagaceae	4685|genus|Asparagus	1302518|species|Asparagus oxyacanthus
Query:1302519|species|Asparagus petersianus	33090|kingdom|Viridiplantae	35493|phylum|Streptophyta	4447|class|Liliopsida	73496|order|Asparagales	40552|family|Asparagaceae	4685|genus|Asparagus	1302519|species|Asparagus petersianus
Query:1302520|species|Asparagus plocamoides	33090|kingdom|Viridiplantae	35493|phylum|Streptophyta	4447|class|Liliopsida	73496|order|Asparagales	40552|family|Asparagaceae	4685|genus|Asparagus	1302520|species|Asparagus plocamoides
Query:1302521|species|Asparagus radiatus	33090|kingdom|Viridiplantae	35493|phylum|Streptophyta	4447|class|Liliopsida	73496|order|Asparagales	40552|family|Asparagaceae	4685|genus|Asparagus	1302521|species|Asparagus radiatus
Query:1302522|species|Asparagus ramosissimus	33090|kingdom|Viridiplantae	35493|phylum|Streptophyta	4447|class|Liliopsida	73496|order|Asparagales	40552|family|Asparagaceae	4685|genus|Asparagus	1302522|species|Asparagus ramosissimus
Query:1302523|species|Asparagus recurvispinus	33090|kingdom|Viridiplantae	35493|phylum|Streptophyta	4447|class|Liliopsida	73496|order|Asparagales	40552|family|Asparagaceae	4685|genus|Asparagus	1302523|species|Asparagus recurvispinus
Query:1302524|species|Asparagus retrofractus	33090|kingdom|Viridiplantae	35493|phylum|Streptophyta	4447|class|Liliopsida	73496|order|Asparagales	40552|family|Asparagaceae	4685|genus|Asparagus	1302524|species|Asparagus retrofractus
Query:1302525|species|Asparagus rigidus	33090|kingdom|Viridiplantae	35493|phylum|Streptophyta	4447|class|Liliopsida	73496|order|Asparagales	40552|family|Asparagaceae	4685|genus|Asparagus	1302525|species|Asparagus rigidus
Query:1302526|species|Asparagus rubicundus	33090|kingdom|Viridiplantae	35493|phylum|Streptophyta	4447|class|Liliopsida	73496|order|Asparagales	40552|family|Asparagaceae	4685|genus|Asparagus	1302526|species|Asparagus rubicundus
Query:1302527|species|Asparagus sekukuniensis	33090|kingdom|Viridiplantae	35493|phylum|Streptophyta	4447|class|Liliopsida	73496|order|Asparagales	40552|family|Asparagaceae	4685|genus|Asparagus	1302527|species|Asparagus sekukuniensis
Query:1302528|species|Asparagus sp. Burrows 7761	33090|kingdom|Viridiplantae	35493|phylum|Streptophyta	4447|class|Liliopsida	73496|order|Asparagales	40552|family|Asparagaceae	4685|genus|Asparagus	1302528|species|Asparagus sp. Burrows 7761
Query:1302529|species|Asparagus sp. Burrows 7792	33090|kingdom|Viridiplantae	35493|phylum|Streptophyta	4447|class|Liliopsida	73496|order|Asparagales	40552|family|Asparagaceae	4685|genus|Asparagus	1302529|species|Asparagus sp. Burrows 7792
Query:1302530|species|Asparagus sp. Burrows 7846	33090|kingdom|Viridiplantae	35493|phylum|Streptophyta	4447|class|Liliopsida	73496|order|Asparagales	40552|family|Asparagaceae	4685|genus|Asparagus	1302530|species|Asparagus sp. Burrows 7846
Query:1302531|species|Asparagus sp. Burrows 8155	33090|kingdom|Viridiplantae	35493|phylum|Streptophyta	4447|class|Liliopsida	73496|order|Asparagales	40552|family|Asparagaceae	4685|genus|Asparagus	1302531|species|Asparagus sp. Burrows 8155
Query:1302532|species|Asparagus sp. Burrows 8542	33090|kingdom|Viridiplantae	35493|phylum|Streptophyta	4447|class|Liliopsida	73496|order|Asparagales	40552|family|Asparagaceae	4685|genus|Asparagus	1302532|species|Asparagus sp. Burrows 8542
Query:1302533|species|Asparagus sp. Burrows 9530	33090|kingdom|Viridiplantae	35493|phylum|Streptophyta	4447|class|Liliopsida	73496|order|Asparagales	40552|family|Asparagaceae	4685|genus|Asparagus	1302533|species|Asparagus sp. Burrows 9530
Query:1302534|species|Asparagus sp. Burrows 9537	33090|kingdom|Viridiplantae	35493|phylum|Streptophyta	4447|class|Liliopsida	73496|order|Asparagales	40552|family|Asparagaceae	4685|genus|Asparagus	1302534|species|Asparagus sp. Burrows 9537
Query:1302535|species|Asparagus sp. Burrows 9778	33090|kingdom|Viridiplantae	35493|phylum|Streptophyta	4447|class|Liliopsida	73496|order|Asparagales	40552|family|Asparagaceae	4685|genus|Asparagus	1302535|species|Asparagus sp. Burrows 9778
Query:1302536|species|Asparagus sp. Burrows 9786	33090|kingdom|Viridiplantae	35493|phylum|Streptophyta	4447|class|Liliopsida	73496|order|Asparagales	40552|family|Asparagaceae	4685|genus|Asparagus	1302536|species|Asparagus sp. Burrows 9786
Query:1302537|species|Asparagus sp. Norup 54	33090|kingdom|Viridiplantae	35493|phylum|Streptophyta	4447|class|Liliopsida	73496|order|Asparagales	40552|family|Asparagaceae	4685|genus|Asparagus	1302537|species|Asparagus sp. Norup 54
Query:1302538|species|Asparagus spinescens	33090|kingdom|Viridiplantae	35493|phylum|Streptophyta	4447|class|Liliopsida	73496|order|Asparagales	40552|family|Asparagaceae	4685|genus|Asparagus	1302538|species|Asparagus spinescens
Query:1302539|species|Asparagus stellatus	33090|kingdom|Viridiplantae	35493|phylum|Streptophyta	4447|class|Liliopsida	73496|order|Asparagales	40552|family|Asparagaceae	4685|genus|Asparagus	1302539|species|Asparagus stellatus
Query:1302540|species|Asparagus stipulaceus	33090|kingdom|Viridiplantae	35493|phylum|Streptophyta	4447|class|Liliopsida	73496|order|Asparagales	40552|family|Asparagaceae	4685|genus|Asparagus	1302540|species|Asparagus stipulaceus
Query:1302541|species|Asparagus striatus	33090|kingdom|Viridiplantae	35493|phylum|Streptophyta	4447|class|Liliopsida	73496|order|Asparagales	40552|family|Asparagaceae	4685|genus|Asparagus	1302541|species|Asparagus striatus
Query:1302542|species|Asparagus subulatus	33090|kingdom|Viridiplantae	35493|phylum|Streptophyta	4447|class|Liliopsida	73496|order|Asparagales	40552|family|Asparagaceae	4685|genus|Asparagus	1302542|species|Asparagus subulatus
Query:1302543|species|Asparagus sylvicola	33090|kingdom|Viridiplantae	35493|phylum|Streptophyta	4447|class|Liliopsida	73496|order|Asparagales	40552|family|Asparagaceae	4685|genus|Asparagus	1302543|species|Asparagus sylvicola
Query:1302544|species|Asparagus transvaalensis	33090|kingdom|Viridiplantae	35493|phylum|Streptophyta	4447|class|Liliopsida	73496|order|Asparagales	40552|family|Asparagaceae	4685|genus|Asparagus	1302544|species|Asparagus transvaalensis
Query:1302545|subspecies|Asparagus umbellatus subsp. umbellatus	33090|kingdom|Viridiplantae	35493|phylum|Streptophyta	4447|class|Liliopsida	73496|order|Asparagales	40552|family|Asparagaceae	4685|genus|Asparagus	1069900|species|Asparagus umbellatus
Query:1302546|species|Asparagus volubilis	33090|kingdom|Viridiplantae	35493|phylum|Streptophyta	4447|class|Liliopsida	73496|order|Asparagales	40552|family|Asparagaceae	4685|genus|Asparagus	1302546|species|Asparagus volubilis
Query:1302565|species|Astragalus angulosus	33090|kingdom|Viridiplantae	35493|phylum|Streptophyta	NoTaxonID|NoRank|NoScientificName	72025|order|Fabales	3803|family|Fabaceae	20400|genus|Astragalus	1302565|species|Astragalus angulosus
Query:1302566|species|Astragalus angustifolius	33090|kingdom|Viridiplantae	35493|phylum|Streptophyta	NoTaxonID|NoRank|NoScientificName	72025|order|Fabales	3803|family|Fabaceae	20400|genus|Astragalus	1302566|species|Astragalus angustifolius
Query:1302567|species|Astragalus baalbekensis	33090|kingdom|Viridiplantae	35493|phylum|Streptophyta	NoTaxonID|NoRank|NoScientificName	72025|order|Fabales	3803|family|Fabaceae	20400|genus|Astragalus	1302567|species|Astragalus baalbekensis
Query:1302568|species|Astragalus berytheus	33090|kingdom|Viridiplantae	35493|phylum|Streptophyta	NoTaxonID|NoRank|NoScientificName	72025|order|Fabales	3803|family|Fabaceae	20400|genus|Astragalus	1302568|species|Astragalus berytheus
Query:1302569|species|Astragalus bethlehemiticus	33090|kingdom|Viridiplantae	35493|phylum|Streptophyta	NoTaxonID|NoRank|NoScientificName	72025|order|Fabales	3803|family|Fabaceae	20400|genus|Astragalus	1302569|species|Astragalus bethlehemiticus
Query:1302570|species|Astragalus cedreti	33090|kingdom|Viridiplantae	35493|phylum|Streptophyta	NoTaxonID|NoRank|NoScientificName	72025|order|Fabales	3803|family|Fabaceae	20400|genus|Astragalus	1302570|species|Astragalus cedreti
Query:1302571|species|Astragalus cephalotes	33090|kingdom|Viridiplantae	35493|phylum|Streptophyta	NoTaxonID|NoRank|NoScientificName	72025|order|Fabales	3803|family|Fabaceae	20400|genus|Astragalus	1302571|species|Astragalus cephalotes
Query:1302572|species|Astragalus coluteoides	33090|kingdom|Viridiplantae	35493|phylum|Streptophyta	NoTaxonID|NoRank|NoScientificName	72025|order|Fabales	3803|family|Fabaceae	20400|genus|Astragalus	1302572|species|Astragalus coluteoides
Query:1302573|species|Astragalus cruentiflorus	33090|kingdom|Viridiplantae	35493|phylum|Streptophyta	NoTaxonID|NoRank|NoScientificName	72025|order|Fabales	3803|family|Fabaceae	20400|genus|Astragalus	1302573|species|Astragalus cruentiflorus
Query:1302574|species|Astragalus dictyocarpus	33090|kingdom|Viridiplantae	35493|phylum|Streptophyta	NoTaxonID|NoRank|NoScientificName	72025|order|Fabales	3803|family|Fabaceae	20400|genus|Astragalus	1302574|species|Astragalus dictyocarpus
Query:1302576|species|Astragalus ehdenensis	33090|kingdom|Viridiplantae	35493|phylum|Streptophyta	NoTaxonID|NoRank|NoScientificName	72025|order|Fabales	3803|family|Fabaceae	20400|genus|Astragalus	1302576|species|Astragalus ehdenensis
Query:1302577|species|Astragalus ehrenbergii	33090|kingdom|Viridiplantae	35493|phylum|Streptophyta	NoTaxonID|NoRank|NoScientificName	72025|order|Fabales	3803|family|Fabaceae	20400|genus|Astragalus	1302577|species|Astragalus ehrenbergii
Query:1302578|species|Astragalus emarginatus	33090|kingdom|Viridiplantae	35493|phylum|Streptophyta	NoTaxonID|NoRank|NoScientificName	72025|order|Fabales	3803|family|Fabaceae	20400|genus|Astragalus	1302578|species|Astragalus emarginatus
Query:1302579|species|Astragalus hirsutissimus	33090|kingdom|Viridiplantae	35493|phylum|Streptophyta	NoTaxonID|NoRank|NoScientificName	72025|order|Fabales	3803|family|Fabaceae	20400|genus|Astragalus	1302579|species|Astragalus hirsutissimus
Query:1302580|species|Astragalus kurnet-es-saudae	33090|kingdom|Viridiplantae	35493|phylum|Streptophyta	NoTaxonID|NoRank|NoScientificName	72025|order|Fabales	3803|family|Fabaceae	20400|genus|Astragalus	1302580|species|Astragalus kurnet-es-saudae
Query:1302581|species|Astragalus lepidanthus	33090|kingdom|Viridiplantae	35493|phylum|Streptophyta	NoTaxonID|NoRank|NoScientificName	72025|order|Fabales	3803|family|Fabaceae	20400|genus|Astragalus	1302581|species|Astragalus lepidanthus
Query:1302582|species|Astragalus macrocarpus	33090|kingdom|Viridiplantae	35493|phylum|Streptophyta	NoTaxonID|NoRank|NoScientificName	72025|order|Fabales	3803|family|Fabaceae	20400|genus|Astragalus	1302582|species|Astragalus macrocarpus
Query:1302583|species|Astragalus psilodontius	33090|kingdom|Viridiplantae	35493|phylum|Streptophyta	NoTaxonID|NoRank|NoScientificName	72025|order|Fabales	3803|family|Fabaceae	20400|genus|Astragalus	1302583|species|Astragalus psilodontius
Query:1302584|species|Astragalus trichopterus	33090|kingdom|Viridiplantae	35493|phylum|Streptophyta	NoTaxonID|NoRank|NoScientificName	72025|order|Fabales	3803|family|Fabaceae	20400|genus|Astragalus	1302584|species|Astragalus trichopterus
Query:1302585|species|Astragalus zachlensis	33090|kingdom|Viridiplantae	35493|phylum|Streptophyta	NoTaxonID|NoRank|NoScientificName	72025|order|Fabales	3803|family|Fabaceae	20400|genus|Astragalus	1302585|species|Astragalus zachlensis
Query:1303111|subspecies|Juncus castaneus subsp. leucochlamys	33090|kingdom|Viridiplantae	35493|phylum|Streptophyta	4447|class|Liliopsida	38820|order|Poales	14101|family|Juncaceae	13578|genus|Juncus	223660|species|Juncus castaneus
Query:1304680|species|Lonicera insularis	33090|kingdom|Viridiplantae	35493|phylum|Streptophyta	NoTaxonID|NoRank|NoScientificName	4199|order|Dipsacales	4200|family|Caprifoliaceae	49606|genus|Lonicera	1304680|species|Lonicera insularis
Query:1306925|species|Polygonatum grandicaule	33090|kingdom|Viridiplantae	35493|phylum|Streptophyta	4447|class|Liliopsida	73496|order|Asparagales	40552|family|Asparagaceae	16195|genus|Polygonatum	1306925|species|Polygonatum grandicaule
Query:1306926|species|Polygonatum robustum	33090|kingdom|Viridiplantae	35493|phylum|Streptophyta	4447|class|Liliopsida	73496|order|Asparagales	40552|family|Asparagaceae	16195|genus|Polygonatum	1306926|species|Polygonatum robustum
Query:1306935|species|Asparagus sp. MVN-2013a	33090|kingdom|Viridiplantae	35493|phylum|Streptophyta	4447|class|Liliopsida	73496|order|Asparagales	40552|family|Asparagaceae	4685|genus|Asparagus	1306935|species|Asparagus sp. MVN-2013a
Query:1306936|species|Asparagus sp. MVN-2013b	33090|kingdom|Viridiplantae	35493|phylum|Streptophyta	4447|class|Liliopsida	73496|order|Asparagales	40552|family|Asparagaceae	4685|genus|Asparagus	1306936|species|Asparagus sp. MVN-2013b
Query:1306937|species|Asparagus sp. MVN-2013c	33090|kingdom|Viridiplantae	35493|phylum|Streptophyta	4447|class|Liliopsida	73496|order|Asparagales	40552|family|Asparagaceae	4685|genus|Asparagus	1306937|species|Asparagus sp. MVN-2013c
Query:1306938|species|Asparagus sp. MVN-2013d	33090|kingdom|Viridiplantae	35493|phylum|Streptophyta	4447|class|Liliopsida	73496|order|Asparagales	40552|family|Asparagaceae	4685|genus|Asparagus	1306938|species|Asparagus sp. MVN-2013d
Query:1306939|species|Asparagus sp. MVN-2013e	33090|kingdom|Viridiplantae	35493|phylum|Streptophyta	4447|class|Liliopsida	73496|order|Asparagales	40552|family|Asparagaceae	4685|genus|Asparagus	1306939|species|Asparagus sp. MVN-2013e
Query:1306940|species|Asparagus sp. MVN-2013f	33090|kingdom|Viridiplantae	35493|phylum|Streptophyta	4447|class|Liliopsida	73496|order|Asparagales	40552|family|Asparagaceae	4685|genus|Asparagus	1306940|species|Asparagus sp. MVN-2013f
Query:1306941|species|Asparagus sp. MVN-2013g	33090|kingdom|Viridiplantae	35493|phylum|Streptophyta	4447|class|Liliopsida	73496|order|Asparagales	40552|family|Asparagaceae	4685|genus|Asparagus	1306941|species|Asparagus sp. MVN-2013g
Query:1306942|species|Asparagus sp. MVN-2013h	33090|kingdom|Viridiplantae	35493|phylum|Streptophyta	4447|class|Liliopsida	73496|order|Asparagales	40552|family|Asparagaceae	4685|genus|Asparagus	1306942|species|Asparagus sp. MVN-2013h
Query:1306943|species|Asparagus sp. MVN-2013i	33090|kingdom|Viridiplantae	35493|phylum|Streptophyta	4447|class|Liliopsida	73496|order|Asparagales	40552|family|Asparagaceae	4685|genus|Asparagus	1306943|species|Asparagus sp. MVN-2013i
Query:1306944|species|Asparagus sp. MVN-2013j	33090|kingdom|Viridiplantae	35493|phylum|Streptophyta	4447|class|Liliopsida	73496|order|Asparagales	40552|family|Asparagaceae	4685|genus|Asparagus	1306944|species|Asparagus sp. MVN-2013j
Query:1306945|species|Asparagus sp. MVN-2013k	33090|kingdom|Viridiplantae	35493|phylum|Streptophyta	4447|class|Liliopsida	73496|order|Asparagales	40552|family|Asparagaceae	4685|genus|Asparagus	1306945|species|Asparagus sp. MVN-2013k
Query:1306946|species|Asparagus sp. MVN-2013l	33090|kingdom|Viridiplantae	35493|phylum|Streptophyta	4447|class|Liliopsida	73496|order|Asparagales	40552|family|Asparagaceae	4685|genus|Asparagus	1306946|species|Asparagus sp. MVN-2013l
Query:13098|species|Illicium floridanum	33090|kingdom|Viridiplantae	35493|phylum|Streptophyta	NoTaxonID|NoRank|NoScientificName	82956|order|Austrobaileyales	16733|family|Schisandraceae	13097|genus|Illicium	13098|species|Illicium floridanum
Query:13099|species|Illicium parviflorum	33090|kingdom|Viridiplantae	35493|phylum|Streptophyta	NoTaxonID|NoRank|NoScientificName	82956|order|Austrobaileyales	16733|family|Schisandraceae	13097|genus|Illicium	13099|species|Illicium parviflorum
Query:1312784|species|Cinnamomum laubatii	33090|kingdom|Viridiplantae	35493|phylum|Streptophyta	NoTaxonID|NoRank|NoScientificName	3432|order|Laurales	3433|family|Lauraceae	13428|genus|Cinnamomum	1312784|species|Cinnamomum laubatii
Query:1315030|species|Astragalus drusorum	33090|kingdom|Viridiplantae	35493|phylum|Streptophyta	NoTaxonID|NoRank|NoScientificName	72025|order|Fabales	3803|family|Fabaceae	20400|genus|Astragalus	1315030|species|Astragalus drusorum
Query:1317905|species|Vitex sp. 1 OH-2013	33090|kingdom|Viridiplantae	35493|phylum|Streptophyta	NoTaxonID|NoRank|NoScientificName	4143|order|Lamiales	4136|family|Lamiaceae	54476|genus|Vitex	1317905|species|Vitex sp. 1 OH-2013
Query:1321274|varietas|Salvia azurea var. grandiflora	33090|kingdom|Viridiplantae	35493|phylum|Streptophyta	NoTaxonID|NoRank|NoScientificName	4143|order|Lamiales	4136|family|Lamiaceae	21880|genus|Salvia	392652|species|Salvia azurea
Query:1321275|species|Salvia hylocharis	33090|kingdom|Viridiplantae	35493|phylum|Streptophyta	NoTaxonID|NoRank|NoScientificName	4143|order|Lamiales	4136|family|Lamiaceae	21880|genus|Salvia	1321275|species|Salvia hylocharis
Query:1321276|forma|Salvia kiaometiensis f. pubescens	33090|kingdom|Viridiplantae	35493|phylum|Streptophyta	NoTaxonID|NoRank|NoScientificName	4143|order|Lamiales	4136|family|Lamiaceae	21880|genus|Salvia	1208403|species|Salvia kiaometiensis
Query:1321277|species|Salvia paohsingensis	33090|kingdom|Viridiplantae	35493|phylum|Streptophyta	NoTaxonID|NoRank|NoScientificName	4143|order|Lamiales	4136|family|Lamiaceae	21880|genus|Salvia	1321277|species|Salvia paohsingensis
Query:1321278|varietas|Salvia przewalskii var. mandarinorum	33090|kingdom|Viridiplantae	35493|phylum|Streptophyta	NoTaxonID|NoRank|NoScientificName	4143|order|Lamiales	4136|family|Lamiaceae	21880|genus|Salvia	342060|species|Salvia przewalskii
Query:1321279|species|Salvia schizochila	33090|kingdom|Viridiplantae	35493|phylum|Streptophyta	NoTaxonID|NoRank|NoScientificName	4143|order|Lamiales	4136|family|Lamiaceae	21880|genus|Salvia	1321279|species|Salvia schizochila
Query:1321280|species|Salvia tesquicola	33090|kingdom|Viridiplantae	35493|phylum|Streptophyta	NoTaxonID|NoRank|NoScientificName	4143|order|Lamiales	4136|family|Lamiaceae	21880|genus|Salvia	1321280|species|Salvia tesquicola
Query:1321525|species|Croton sp. PM5220	33090|kingdom|Viridiplantae	35493|phylum|Streptophyta	NoTaxonID|NoRank|NoScientificName	3646|order|Malpighiales	3977|family|Euphorbiaceae	100370|genus|Croton	1321525|species|Croton sp. PM5220
Query:1321526|species|Croton sp. PM5533	33090|kingdom|Viridiplantae	35493|phylum|Streptophyta	NoTaxonID|NoRank|NoScientificName	3646|order|Malpighiales	3977|family|Euphorbiaceae	100370|genus|Croton	1321526|species|Croton sp. PM5533
Query:1321560|species|Syzygium sp. MPADN0279	33090|kingdom|Viridiplantae	35493|phylum|Streptophyta	NoTaxonID|NoRank|NoScientificName	41944|order|Myrtales	3931|family|Myrtaceae	178174|genus|Syzygium	1321560|species|Syzygium sp. MPADN0279
Query:1321809|species|Syzygium rowlandii	33090|kingdom|Viridiplantae	35493|phylum|Streptophyta	NoTaxonID|NoRank|NoScientificName	41944|order|Myrtales	3931|family|Myrtaceae	178174|genus|Syzygium	1321809|species|Syzygium rowlandii
Query:1321812|species|Vitex grandifolia	33090|kingdom|Viridiplantae	35493|phylum|Streptophyta	NoTaxonID|NoRank|NoScientificName	4143|order|Lamiales	4136|family|Lamiaceae	54476|genus|Vitex	1321812|species|Vitex grandifolia
Query:1321813|species|Vitex sp. OH3	33090|kingdom|Viridiplantae	35493|phylum|Streptophyta	NoTaxonID|NoRank|NoScientificName	4143|order|Lamiales	4136|family|Lamiaceae	54476|genus|Vitex	1321813|species|Vitex sp. OH3
Query:1321921|species|Polyporus sp. 183 OA-2013	4751|kingdom|Fungi	5204|phylum|Basidiomycota	155619|class|Agaricomycetes	5303|order|Polyporales	5317|family|Polyporaceae	5637|genus|Polyporus	1321921|species|Polyporus sp. 183 OA-2013
Query:1323168|species|Croton longiracemosus	33090|kingdom|Viridiplantae	35493|phylum|Streptophyta	NoTaxonID|NoRank|NoScientificName	3646|order|Malpighiales	3977|family|Euphorbiaceae	100370|genus|Croton	1323168|species|Croton longiracemosus
Query:1323425|species|Salvia sp. XL-2013	33090|kingdom|Viridiplantae	35493|phylum|Streptophyta	NoTaxonID|NoRank|NoScientificName	4143|order|Lamiales	4136|family|Lamiaceae	21880|genus|Salvia	1323425|species|Salvia sp. XL-2013
Query:1323435|species|Amomum sp. ZSB03	33090|kingdom|Viridiplantae	35493|phylum|Streptophyta	4447|class|Liliopsida	4618|order|Zingiberales	4642|family|Zingiberaceae	188482|genus|Amomum	1323435|species|Amomum sp. ZSB03
Query:1323436|species|Curcuma sp. ZSD09	33090|kingdom|Viridiplantae	35493|phylum|Streptophyta	4447|class|Liliopsida	4618|order|Zingiberales	4642|family|Zingiberaceae	99568|genus|Curcuma	1323436|species|Curcuma sp. ZSD09
Query:1323437|species|Elettaria sp. ZSE01	33090|kingdom|Viridiplantae	35493|phylum|Streptophyta	4447|class|Liliopsida	4618|order|Zingiberales	4642|family|Zingiberaceae	105180|genus|Elettaria	1323437|species|Elettaria sp. ZSE01
Query:1323965|species|Sophora moorcroftiana	33090|kingdom|Viridiplantae	35493|phylum|Streptophyta	NoTaxonID|NoRank|NoScientificName	72025|order|Fabales	3803|family|Fabaceae	3896|genus|Sophora	1323965|species|Sophora moorcroftiana
Query:1323966|species|Sophora prazeri	33090|kingdom|Viridiplantae	35493|phylum|Streptophyta	NoTaxonID|NoRank|NoScientificName	72025|order|Fabales	3803|family|Fabaceae	3896|genus|Sophora	1323966|species|Sophora prazeri
Query:1324528|species|Polyporus sp. AX151	4751|kingdom|Fungi	5204|phylum|Basidiomycota	155619|class|Agaricomycetes	5303|order|Polyporales	5317|family|Polyporaceae	5637|genus|Polyporus	1324528|species|Polyporus sp. AX151
Query:132459|species|Pueraria montana	33090|kingdom|Viridiplantae	35493|phylum|Streptophyta	NoTaxonID|NoRank|NoScientificName	72025|order|Fabales	3803|family|Fabaceae	3892|genus|Pueraria	132459|species|Pueraria montana
Query:1329081|varietas|Gardenia jasminoides var. ovalifolia	33090|kingdom|Viridiplantae	35493|phylum|Streptophyta	NoTaxonID|NoRank|NoScientificName	4055|order|Gentianales	24966|family|Rubiaceae	43486|genus|Gardenia	114476|species|Gardenia jasminoides
Query:1330429|species|Antrodia favescens	4751|kingdom|Fungi	5204|phylum|Basidiomycota	155619|class|Agaricomycetes	5303|order|Polyporales	1769247|family|Fomitopsidaceae	40415|genus|Antrodia	1330429|species|Antrodia favescens
Query:1331743|species|Ostericum citriodorum	33090|kingdom|Viridiplantae	35493|phylum|Streptophyta	NoTaxonID|NoRank|NoScientificName	4036|order|Apiales	4037|family|Apiaceae	49559|genus|Ostericum	1331743|species|Ostericum citriodorum
Query:133204|species|Prunus virginiana	33090|kingdom|Viridiplantae	35493|phylum|Streptophyta	NoTaxonID|NoRank|NoScientificName	3744|order|Rosales	3745|family|Rosaceae	3754|genus|Prunus	133204|species|Prunus virginiana
Query:13331|species|Akebia quinata	33090|kingdom|Viridiplantae	35493|phylum|Streptophyta	NoTaxonID|NoRank|NoScientificName	41768|order|Ranunculales	22788|family|Lardizabalaceae	13330|genus|Akebia	13331|species|Akebia quinata
Query:13341|species|Aralia spinosa	33090|kingdom|Viridiplantae	35493|phylum|Streptophyta	NoTaxonID|NoRank|NoScientificName	4036|order|Apiales	4050|family|Araliaceae	13340|genus|Aralia	13341|species|Aralia spinosa
Query:133442|species|Schisandra bicolor	33090|kingdom|Viridiplantae	35493|phylum|Streptophyta	NoTaxonID|NoRank|NoScientificName	82956|order|Austrobaileyales	16733|family|Schisandraceae	13673|genus|Schisandra	133442|species|Schisandra bicolor
Query:133443|varietas|Schisandra bicolor var. tuberculata	33090|kingdom|Viridiplantae	35493|phylum|Streptophyta	NoTaxonID|NoRank|NoScientificName	82956|order|Austrobaileyales	16733|family|Schisandraceae	13673|genus|Schisandra	133442|species|Schisandra bicolor
Query:133444|species|Schisandra plena	33090|kingdom|Viridiplantae	35493|phylum|Streptophyta	NoTaxonID|NoRank|NoScientificName	82956|order|Austrobaileyales	16733|family|Schisandraceae	13673|genus|Schisandra	133444|species|Schisandra plena
Query:133445|varietas|Schisandra propinqua var. sinensis	33090|kingdom|Viridiplantae	35493|phylum|Streptophyta	NoTaxonID|NoRank|NoScientificName	82956|order|Austrobaileyales	16733|family|Schisandraceae	13673|genus|Schisandra	124790|species|Schisandra propinqua
Query:1334512|species|Codonopsis foetens	33090|kingdom|Viridiplantae	35493|phylum|Streptophyta	NoTaxonID|NoRank|NoScientificName	4209|order|Asterales	4381|family|Campanulaceae	16399|genus|Codonopsis	1334512|species|Codonopsis foetens
Query:1335102|species|Alpinia roxburghii	33090|kingdom|Viridiplantae	35493|phylum|Streptophyta	4447|class|Liliopsida	4618|order|Zingiberales	4642|family|Zingiberaceae	94326|genus|Alpinia	1335102|species|Alpinia roxburghii
Query:1335104|species|Zingiber sp. LR-2013	33090|kingdom|Viridiplantae	35493|phylum|Streptophyta	4447|class|Liliopsida	4618|order|Zingiberales	4642|family|Zingiberaceae	4650|genus|Zingiber	1335104|species|Zingiber sp. LR-2013
Query:1335231|species|Alpinia sp. ZMN08	33090|kingdom|Viridiplantae	35493|phylum|Streptophyta	4447|class|Liliopsida	4618|order|Zingiberales	4642|family|Zingiberaceae	94326|genus|Alpinia	1335231|species|Alpinia sp. ZMN08
Query:1335232|species|Alpinia sp. ZSA05	33090|kingdom|Viridiplantae	35493|phylum|Streptophyta	4447|class|Liliopsida	4618|order|Zingiberales	4642|family|Zingiberaceae	94326|genus|Alpinia	1335232|species|Alpinia sp. ZSA05
Query:1335233|species|Alpinia sp. ZSA06	33090|kingdom|Viridiplantae	35493|phylum|Streptophyta	4447|class|Liliopsida	4618|order|Zingiberales	4642|family|Zingiberaceae	94326|genus|Alpinia	1335233|species|Alpinia sp. ZSA06
Query:1335234|species|Alpinia sp. ZSA07	33090|kingdom|Viridiplantae	35493|phylum|Streptophyta	4447|class|Liliopsida	4618|order|Zingiberales	4642|family|Zingiberaceae	94326|genus|Alpinia	1335234|species|Alpinia sp. ZSA07
Query:1335235|species|Alpinia sp. ZSA08	33090|kingdom|Viridiplantae	35493|phylum|Streptophyta	4447|class|Liliopsida	4618|order|Zingiberales	4642|family|Zingiberaceae	94326|genus|Alpinia	1335235|species|Alpinia sp. ZSA08
Query:1335244|species|Zingiber sp. ZSH05	33090|kingdom|Viridiplantae	35493|phylum|Streptophyta	4447|class|Liliopsida	4618|order|Zingiberales	4642|family|Zingiberaceae	4650|genus|Zingiber	1335244|species|Zingiber sp. ZSH05
Query:1335245|species|Zingiber sp. ZSH06	33090|kingdom|Viridiplantae	35493|phylum|Streptophyta	4447|class|Liliopsida	4618|order|Zingiberales	4642|family|Zingiberaceae	4650|genus|Zingiber	1335245|species|Zingiber sp. ZSH06
Query:1336179|species|Aconitum smithii	33090|kingdom|Viridiplantae	35493|phylum|Streptophyta	NoTaxonID|NoRank|NoScientificName	41768|order|Ranunculales	3440|family|Ranunculaceae	49188|genus|Aconitum	1336179|species|Aconitum smithii
Query:1336181|species|Croton euryphyllus	33090|kingdom|Viridiplantae	35493|phylum|Streptophyta	NoTaxonID|NoRank|NoScientificName	3646|order|Malpighiales	3977|family|Euphorbiaceae	100370|genus|Croton	1336181|species|Croton euryphyllus
Query:1336182|species|Croton laevigatus	33090|kingdom|Viridiplantae	35493|phylum|Streptophyta	NoTaxonID|NoRank|NoScientificName	3646|order|Malpighiales	3977|family|Euphorbiaceae	100370|genus|Croton	1336182|species|Croton laevigatus
Query:1336656|species|Zanthoxylum scandens	33090|kingdom|Viridiplantae	35493|phylum|Streptophyta	NoTaxonID|NoRank|NoScientificName	41937|order|Sapindales	23513|family|Rutaceae	67937|genus|Zanthoxylum	1336656|species|Zanthoxylum scandens
Query:133927|species|Aralia humilis	33090|kingdom|Viridiplantae	35493|phylum|Streptophyta	NoTaxonID|NoRank|NoScientificName	4036|order|Apiales	4050|family|Araliaceae	13340|genus|Aralia	133927|species|Aralia humilis
Query:133955|species|Aralia excelsa	33090|kingdom|Viridiplantae	35493|phylum|Streptophyta	NoTaxonID|NoRank|NoScientificName	4036|order|Apiales	4050|family|Araliaceae	13340|genus|Aralia	133955|species|Aralia excelsa
Query:13429|species|Cinnamomum camphora	33090|kingdom|Viridiplantae	35493|phylum|Streptophyta	NoTaxonID|NoRank|NoScientificName	3432|order|Laurales	3433|family|Lauraceae	13428|genus|Cinnamomum	13429|species|Cinnamomum camphora
Query:1343447|species|Strychnos gerrardii	33090|kingdom|Viridiplantae	35493|phylum|Streptophyta	NoTaxonID|NoRank|NoScientificName	4055|order|Gentianales	26468|family|Loganiaceae	26496|genus|Strychnos	1343447|species|Strychnos gerrardii
Query:1343448|species|Strychnos mellodora	33090|kingdom|Viridiplantae	35493|phylum|Streptophyta	NoTaxonID|NoRank|NoScientificName	4055|order|Gentianales	26468|family|Loganiaceae	26496|genus|Strychnos	1343448|species|Strychnos mellodora
Query:1343449|varietas|Strychnos spinosa var. lokua	33090|kingdom|Viridiplantae	35493|phylum|Streptophyta	NoTaxonID|NoRank|NoScientificName	4055|order|Gentianales	26468|family|Loganiaceae	26496|genus|Strychnos	99302|species|Strychnos spinosa
Query:134520|species|Lonicera caerulea	33090|kingdom|Viridiplantae	35493|phylum|Streptophyta	NoTaxonID|NoRank|NoScientificName	4199|order|Dipsacales	4200|family|Caprifoliaceae	49606|genus|Lonicera	134520|species|Lonicera caerulea
Query:134521|species|Lonicera involucrata	33090|kingdom|Viridiplantae	35493|phylum|Streptophyta	NoTaxonID|NoRank|NoScientificName	4199|order|Dipsacales	4200|family|Caprifoliaceae	49606|genus|Lonicera	134521|species|Lonicera involucrata
Query:134522|species|Lonicera sempervirens	33090|kingdom|Viridiplantae	35493|phylum|Streptophyta	NoTaxonID|NoRank|NoScientificName	4199|order|Dipsacales	4200|family|Caprifoliaceae	49606|genus|Lonicera	134522|species|Lonicera sempervirens
Query:134535|varietas|Lonicera caerulea var. dependens	33090|kingdom|Viridiplantae	35493|phylum|Streptophyta	NoTaxonID|NoRank|NoScientificName	4199|order|Dipsacales	4200|family|Caprifoliaceae	49606|genus|Lonicera	134520|species|Lonicera caerulea
Query:134555|species|Polyporus ciliatus	4751|kingdom|Fungi	5204|phylum|Basidiomycota	155619|class|Agaricomycetes	5303|order|Polyporales	5317|family|Polyporaceae	5637|genus|Polyporus	134555|species|Polyporus ciliatus
Query:134608|species|Arisaema angustatum	33090|kingdom|Viridiplantae	35493|phylum|Streptophyta	4447|class|Liliopsida	16360|order|Alismatales	4454|family|Araceae	50230|genus|Arisaema	134608|species|Arisaema angustatum
Query:134857|species|Fritillaria meleagris	33090|kingdom|Viridiplantae	35493|phylum|Streptophyta	4447|class|Liliopsida	4667|order|Liliales	4677|family|Liliaceae	59070|genus|Fritillaria	134857|species|Fritillaria meleagris
Query:1348781|varietas|Prunus lusitanica var. lusitanica	33090|kingdom|Viridiplantae	35493|phylum|Streptophyta	NoTaxonID|NoRank|NoScientificName	3744|order|Rosales	3745|family|Rosaceae	3754|genus|Prunus	194545|species|Prunus lusitanica
Query:1350059|species|Cyperus acuminatus	33090|kingdom|Viridiplantae	35493|phylum|Streptophyta	4447|class|Liliopsida	38820|order|Poales	4609|family|Cyperaceae	4610|genus|Cyperus	1350059|species|Cyperus acuminatus
Query:1350060|species|Cyperus aggregatus	33090|kingdom|Viridiplantae	35493|phylum|Streptophyta	4447|class|Liliopsida	38820|order|Poales	4609|family|Cyperaceae	4610|genus|Cyperus	1350060|species|Cyperus aggregatus
Query:1351828|species|Aconitum pseudolaeve	33090|kingdom|Viridiplantae	35493|phylum|Streptophyta	NoTaxonID|NoRank|NoScientificName	41768|order|Ranunculales	3440|family|Ranunculaceae	49188|genus|Aconitum	1351828|species|Aconitum pseudolaeve
Query:1351831|species|Lycopus cavaleriei	33090|kingdom|Viridiplantae	35493|phylum|Streptophyta	NoTaxonID|NoRank|NoScientificName	4143|order|Lamiales	4136|family|Lamiaceae	260602|genus|Lycopus	1351831|species|Lycopus cavaleriei
Query:135200|species|Schizonepeta tenuifolia	33090|kingdom|Viridiplantae	35493|phylum|Streptophyta	NoTaxonID|NoRank|NoScientificName	4143|order|Lamiales	4136|family|Lamiaceae	135199|genus|Schizonepeta	135200|species|Schizonepeta tenuifolia
Query:1352231|species|Fritillaria ferganensis	33090|kingdom|Viridiplantae	35493|phylum|Streptophyta	4447|class|Liliopsida	4667|order|Liliales	4677|family|Liliaceae	59070|genus|Fritillaria	1352231|species|Fritillaria ferganensis
Query:1352232|species|Fritillaria meleagroides	33090|kingdom|Viridiplantae	35493|phylum|Streptophyta	4447|class|Liliopsida	4667|order|Liliales	4677|family|Liliaceae	59070|genus|Fritillaria	1352232|species|Fritillaria meleagroides
Query:1352233|species|Fritillaria walujewii	33090|kingdom|Viridiplantae	35493|phylum|Streptophyta	4447|class|Liliopsida	4667|order|Liliales	4677|family|Liliaceae	59070|genus|Fritillaria	1352233|species|Fritillaria walujewii
Query:1352234|species|Fritillaria verticillata	33090|kingdom|Viridiplantae	35493|phylum|Streptophyta	4447|class|Liliopsida	4667|order|Liliales	4677|family|Liliaceae	59070|genus|Fritillaria	1352234|species|Fritillaria verticillata
Query:1352543|species|Cyperus articulatus	33090|kingdom|Viridiplantae	35493|phylum|Streptophyta	4447|class|Liliopsida	38820|order|Poales	4609|family|Cyperaceae	4610|genus|Cyperus	1352543|species|Cyperus articulatus
Query:1352544|species|Cyperus cayennensis	33090|kingdom|Viridiplantae	35493|phylum|Streptophyta	4447|class|Liliopsida	38820|order|Poales	4609|family|Cyperaceae	4610|genus|Cyperus	1352544|species|Cyperus cayennensis
Query:1352545|species|Cyperus cephalanthus	33090|kingdom|Viridiplantae	35493|phylum|Streptophyta	4447|class|Liliopsida	38820|order|Poales	4609|family|Cyperaceae	4610|genus|Cyperus	1352545|species|Cyperus cephalanthus
Query:1352546|species|Cyperus corymbosus	33090|kingdom|Viridiplantae	35493|phylum|Streptophyta	4447|class|Liliopsida	38820|order|Poales	4609|family|Cyperaceae	4610|genus|Cyperus	1352546|species|Cyperus corymbosus
Query:1352547|species|Cyperus grayoides	33090|kingdom|Viridiplantae	35493|phylum|Streptophyta	4447|class|Liliopsida	38820|order|Poales	4609|family|Cyperaceae	4610|genus|Cyperus	1352547|species|Cyperus grayoides
Query:1352548|species|Cyperus hystricinus	33090|kingdom|Viridiplantae	35493|phylum|Streptophyta	4447|class|Liliopsida	38820|order|Poales	4609|family|Cyperaceae	4610|genus|Cyperus	1352548|species|Cyperus hystricinus
Query:1352549|species|Cyperus imbricatus	33090|kingdom|Viridiplantae	35493|phylum|Streptophyta	4447|class|Liliopsida	38820|order|Poales	4609|family|Cyperaceae	4610|genus|Cyperus	1352549|species|Cyperus imbricatus
Query:1352550|species|Cyperus isocladus	33090|kingdom|Viridiplantae	35493|phylum|Streptophyta	4447|class|Liliopsida	38820|order|Poales	4609|family|Cyperaceae	4610|genus|Cyperus	1352550|species|Cyperus isocladus
Query:1352551|species|Cyperus lecontei	33090|kingdom|Viridiplantae	35493|phylum|Streptophyta	4447|class|Liliopsida	38820|order|Poales	4609|family|Cyperaceae	4610|genus|Cyperus	1352551|species|Cyperus lecontei
Query:1352552|species|Cyperus macrocephalus	33090|kingdom|Viridiplantae	35493|phylum|Streptophyta	4447|class|Liliopsida	38820|order|Poales	4609|family|Cyperaceae	4610|genus|Cyperus	1352552|species|Cyperus macrocephalus
Query:1352553|species|Cyperus ovatus	33090|kingdom|Viridiplantae	35493|phylum|Streptophyta	4447|class|Liliopsida	38820|order|Poales	4609|family|Cyperaceae	4610|genus|Cyperus	1352553|species|Cyperus ovatus
Query:1352554|species|Cyperus oxylepis	33090|kingdom|Viridiplantae	35493|phylum|Streptophyta	4447|class|Liliopsida	38820|order|Poales	4609|family|Cyperaceae	4610|genus|Cyperus	1352554|species|Cyperus oxylepis
Query:1352555|species|Cyperus pilosus	33090|kingdom|Viridiplantae	35493|phylum|Streptophyta	4447|class|Liliopsida	38820|order|Poales	4609|family|Cyperaceae	4610|genus|Cyperus	1352555|species|Cyperus pilosus
Query:1352556|species|Cyperus planifolius	33090|kingdom|Viridiplantae	35493|phylum|Streptophyta	4447|class|Liliopsida	38820|order|Poales	4609|family|Cyperaceae	4610|genus|Cyperus	1352556|species|Cyperus planifolius
Query:1352557|species|Cyperus plukenetii	33090|kingdom|Viridiplantae	35493|phylum|Streptophyta	4447|class|Liliopsida	38820|order|Poales	4609|family|Cyperaceae	4610|genus|Cyperus	1352557|species|Cyperus plukenetii
Query:1352558|species|Cyperus prolixus	33090|kingdom|Viridiplantae	35493|phylum|Streptophyta	4447|class|Liliopsida	38820|order|Poales	4609|family|Cyperaceae	4610|genus|Cyperus	1352558|species|Cyperus prolixus
Query:1352559|species|Cyperus reflexus	33090|kingdom|Viridiplantae	35493|phylum|Streptophyta	4447|class|Liliopsida	38820|order|Poales	4609|family|Cyperaceae	4610|genus|Cyperus	1352559|species|Cyperus reflexus
Query:1352560|species|Cyperus retroflexus	33090|kingdom|Viridiplantae	35493|phylum|Streptophyta	4447|class|Liliopsida	38820|order|Poales	4609|family|Cyperaceae	4610|genus|Cyperus	1352560|species|Cyperus retroflexus
Query:1352561|species|Cyperus retrorsus	33090|kingdom|Viridiplantae	35493|phylum|Streptophyta	4447|class|Liliopsida	38820|order|Poales	4609|family|Cyperaceae	4610|genus|Cyperus	1352561|species|Cyperus retrorsus
Query:1352562|species|Cyperus rigens	33090|kingdom|Viridiplantae	35493|phylum|Streptophyta	4447|class|Liliopsida	38820|order|Poales	4609|family|Cyperaceae	4610|genus|Cyperus	1352562|species|Cyperus rigens
Query:1352563|species|Cyperus tetragonus	33090|kingdom|Viridiplantae	35493|phylum|Streptophyta	4447|class|Liliopsida	38820|order|Poales	4609|family|Cyperaceae	4610|genus|Cyperus	1352563|species|Cyperus tetragonus
Query:1352564|species|Cyperus thyrsiflorus	33090|kingdom|Viridiplantae	35493|phylum|Streptophyta	4447|class|Liliopsida	38820|order|Poales	4609|family|Cyperaceae	4610|genus|Cyperus	1352564|species|Cyperus thyrsiflorus
Query:1353839|species|Corydalis ledebouriana	33090|kingdom|Viridiplantae	35493|phylum|Streptophyta	NoTaxonID|NoRank|NoScientificName	41768|order|Ranunculales	3465|family|Papaveraceae	3463|genus|Corydalis	1353839|species|Corydalis ledebouriana
Query:1353880|subspecies|Cyperus rigens subsp. serrae	33090|kingdom|Viridiplantae	35493|phylum|Streptophyta	4447|class|Liliopsida	38820|order|Poales	4609|family|Cyperaceae	4610|genus|Cyperus	1352562|species|Cyperus rigens
Query:1353882|varietas|Cyperus esculentus var. macrostachyus	33090|kingdom|Viridiplantae	35493|phylum|Streptophyta	4447|class|Liliopsida	38820|order|Poales	4609|family|Cyperaceae	4610|genus|Cyperus	1053340|species|Cyperus esculentus
Query:1357580|varietas|Cyperus ovularis var. sphaericus	33090|kingdom|Viridiplantae	35493|phylum|Streptophyta	4447|class|Liliopsida	38820|order|Poales	4609|family|Cyperaceae	4610|genus|Cyperus	1053341|species|Cyperus echinatus
Query:1357593|species|Scrophularia aestivalis	33090|kingdom|Viridiplantae	35493|phylum|Streptophyta	NoTaxonID|NoRank|NoScientificName	4143|order|Lamiales	4149|family|Scrophulariaceae	39249|genus|Scrophularia	1357593|species|Scrophularia aestivalis
Query:1357594|species|Scrophularia alpestris	33090|kingdom|Viridiplantae	35493|phylum|Streptophyta	NoTaxonID|NoRank|NoScientificName	4143|order|Lamiales	4149|family|Scrophulariaceae	39249|genus|Scrophularia	1357594|species|Scrophularia alpestris
Query:1357595|species|Scrophularia altaica	33090|kingdom|Viridiplantae	35493|phylum|Streptophyta	NoTaxonID|NoRank|NoScientificName	4143|order|Lamiales	4149|family|Scrophulariaceae	39249|genus|Scrophularia	1357595|species|Scrophularia altaica
Query:1357596|species|Scrophularia bourgaeana	33090|kingdom|Viridiplantae	35493|phylum|Streptophyta	NoTaxonID|NoRank|NoScientificName	4143|order|Lamiales	4149|family|Scrophulariaceae	39249|genus|Scrophularia	1357596|species|Scrophularia bourgaeana
Query:1357597|subspecies|Scrophularia californica subsp. californica	33090|kingdom|Viridiplantae	35493|phylum|Streptophyta	NoTaxonID|NoRank|NoScientificName	4143|order|Lamiales	4149|family|Scrophulariaceae	39249|genus|Scrophularia	46031|species|Scrophularia californica
Query:1357598|subspecies|Scrophularia californica subsp. floribunda	33090|kingdom|Viridiplantae	35493|phylum|Streptophyta	NoTaxonID|NoRank|NoScientificName	4143|order|Lamiales	4149|family|Scrophulariaceae	39249|genus|Scrophularia	46031|species|Scrophularia californica
Query:1357599|species|Scrophularia calliantha	33090|kingdom|Viridiplantae	35493|phylum|Streptophyta	NoTaxonID|NoRank|NoScientificName	4143|order|Lamiales	4149|family|Scrophulariaceae	39249|genus|Scrophularia	1357599|species|Scrophularia calliantha
Query:1357600|subspecies|Scrophularia canina subsp. bicolor	33090|kingdom|Viridiplantae	35493|phylum|Streptophyta	NoTaxonID|NoRank|NoScientificName	4143|order|Lamiales	4149|family|Scrophulariaceae	39249|genus|Scrophularia	258519|species|Scrophularia canina
Query:1357601|subspecies|Scrophularia canina subsp. ramosissima	33090|kingdom|Viridiplantae	35493|phylum|Streptophyta	NoTaxonID|NoRank|NoScientificName	4143|order|Lamiales	4149|family|Scrophulariaceae	39249|genus|Scrophularia	258519|species|Scrophularia canina
Query:1357602|species|Scrophularia catariifolia	33090|kingdom|Viridiplantae	35493|phylum|Streptophyta	NoTaxonID|NoRank|NoScientificName	4143|order|Lamiales	4149|family|Scrophulariaceae	39249|genus|Scrophularia	1357602|species|Scrophularia catariifolia
Query:1357604|species|Scrophularia cf. myriophylla MLNP-2013	33090|kingdom|Viridiplantae	35493|phylum|Streptophyta	NoTaxonID|NoRank|NoScientificName	4143|order|Lamiales	4149|family|Scrophulariaceae	39249|genus|Scrophularia	1357604|species|Scrophularia cf. myriophylla MLNP-2013
Query:1357605|species|Scrophularia myriophylla	33090|kingdom|Viridiplantae	35493|phylum|Streptophyta	NoTaxonID|NoRank|NoScientificName	4143|order|Lamiales	4149|family|Scrophulariaceae	39249|genus|Scrophularia	1357605|species|Scrophularia myriophylla
Query:1357606|species|Scrophularia cf. trichopoda MLNP-2013	33090|kingdom|Viridiplantae	35493|phylum|Streptophyta	NoTaxonID|NoRank|NoScientificName	4143|order|Lamiales	4149|family|Scrophulariaceae	39249|genus|Scrophularia	1357606|species|Scrophularia cf. trichopoda MLNP-2013
Query:1357609|species|Scrophularia cinerascens	33090|kingdom|Viridiplantae	35493|phylum|Streptophyta	NoTaxonID|NoRank|NoScientificName	4143|order|Lamiales	4149|family|Scrophulariaceae	39249|genus|Scrophularia	1357609|species|Scrophularia cinerascens
Query:1357610|species|Scrophularia crassipedunculata	33090|kingdom|Viridiplantae	35493|phylum|Streptophyta	NoTaxonID|NoRank|NoScientificName	4143|order|Lamiales	4149|family|Scrophulariaceae	39249|genus|Scrophularia	1357610|species|Scrophularia crassipedunculata
Query:1357611|species|Scrophularia crassiuscula	33090|kingdom|Viridiplantae	35493|phylum|Streptophyta	NoTaxonID|NoRank|NoScientificName	4143|order|Lamiales	4149|family|Scrophulariaceae	39249|genus|Scrophularia	1357611|species|Scrophularia crassiuscula
Query:1357612|species|Scrophularia crithmifolia	33090|kingdom|Viridiplantae	35493|phylum|Streptophyta	NoTaxonID|NoRank|NoScientificName	4143|order|Lamiales	4149|family|Scrophulariaceae	39249|genus|Scrophularia	1357612|species|Scrophularia crithmifolia
Query:1357613|species|Scrophularia divaricata	33090|kingdom|Viridiplantae	35493|phylum|Streptophyta	NoTaxonID|NoRank|NoScientificName	4143|order|Lamiales	4149|family|Scrophulariaceae	39249|genus|Scrophularia	1357613|species|Scrophularia divaricata
Query:1357614|species|Scrophularia eriocalyx	33090|kingdom|Viridiplantae	35493|phylum|Streptophyta	NoTaxonID|NoRank|NoScientificName	4143|order|Lamiales	4149|family|Scrophulariaceae	39249|genus|Scrophularia	1357614|species|Scrophularia eriocalyx
Query:1357615|species|Scrophularia floribunda	33090|kingdom|Viridiplantae	35493|phylum|Streptophyta	NoTaxonID|NoRank|NoScientificName	4143|order|Lamiales	4149|family|Scrophulariaceae	39249|genus|Scrophularia	1357615|species|Scrophularia floribunda
Query:1357616|species|Scrophularia fontqueri	33090|kingdom|Viridiplantae	35493|phylum|Streptophyta	NoTaxonID|NoRank|NoScientificName	4143|order|Lamiales	4149|family|Scrophulariaceae	39249|genus|Scrophularia	1357616|species|Scrophularia fontqueri
Query:1357617|species|Scrophularia frutescens	33090|kingdom|Viridiplantae	35493|phylum|Streptophyta	NoTaxonID|NoRank|NoScientificName	4143|order|Lamiales	4149|family|Scrophulariaceae	39249|genus|Scrophularia	1357617|species|Scrophularia frutescens
Query:1357618|varietas|Scrophularia frutescens var. latifolia	33090|kingdom|Viridiplantae	35493|phylum|Streptophyta	NoTaxonID|NoRank|NoScientificName	4143|order|Lamiales	4149|family|Scrophulariaceae	39249|genus|Scrophularia	1357617|species|Scrophularia frutescens
Query:1357619|species|Scrophularia glabrata	33090|kingdom|Viridiplantae	35493|phylum|Streptophyta	NoTaxonID|NoRank|NoScientificName	4143|order|Lamiales	4149|family|Scrophulariaceae	39249|genus|Scrophularia	1357619|species|Scrophularia glabrata
Query:1357620|species|Scrophularia gracilis	33090|kingdom|Viridiplantae	35493|phylum|Streptophyta	NoTaxonID|NoRank|NoScientificName	4143|order|Lamiales	4149|family|Scrophulariaceae	39249|genus|Scrophularia	1357620|species|Scrophularia gracilis
Query:1357621|species|Scrophularia grandiflora	33090|kingdom|Viridiplantae	35493|phylum|Streptophyta	NoTaxonID|NoRank|NoScientificName	4143|order|Lamiales	4149|family|Scrophulariaceae	39249|genus|Scrophularia	1357621|species|Scrophularia grandiflora
Query:1357622|species|Scrophularia herminii	33090|kingdom|Viridiplantae	35493|phylum|Streptophyta	NoTaxonID|NoRank|NoScientificName	4143|order|Lamiales	4149|family|Scrophulariaceae	39249|genus|Scrophularia	1357622|species|Scrophularia herminii
Query:1357624|subspecies|Scrophularia heterophylla subsp. heterophylla	33090|kingdom|Viridiplantae	35493|phylum|Streptophyta	NoTaxonID|NoRank|NoScientificName	4143|order|Lamiales	4149|family|Scrophulariaceae	39249|genus|Scrophularia	1357623|species|Scrophularia heterophylla
Query:1357625|subspecies|Scrophularia heterophylla subsp. laciniata	33090|kingdom|Viridiplantae	35493|phylum|Streptophyta	NoTaxonID|NoRank|NoScientificName	4143|order|Lamiales	4149|family|Scrophulariaceae	39249|genus|Scrophularia	1357623|species|Scrophularia heterophylla
Query:1357626|species|Scrophularia hirta	33090|kingdom|Viridiplantae	35493|phylum|Streptophyta	NoTaxonID|NoRank|NoScientificName	4143|order|Lamiales	4149|family|Scrophulariaceae	39249|genus|Scrophularia	1357626|species|Scrophularia hirta
Query:1357627|species|Scrophularia hypericifolia	33090|kingdom|Viridiplantae	35493|phylum|Streptophyta	NoTaxonID|NoRank|NoScientificName	4143|order|Lamiales	4149|family|Scrophulariaceae	39249|genus|Scrophularia	1357627|species|Scrophularia hypericifolia
Query:1357628|species|Scrophularia ilwensis	33090|kingdom|Viridiplantae	35493|phylum|Streptophyta	NoTaxonID|NoRank|NoScientificName	4143|order|Lamiales	4149|family|Scrophulariaceae	39249|genus|Scrophularia	1357628|species|Scrophularia ilwensis
Query:1357629|species|Scrophularia jallui	33090|kingdom|Viridiplantae	35493|phylum|Streptophyta	NoTaxonID|NoRank|NoScientificName	4143|order|Lamiales	4149|family|Scrophulariaceae	39249|genus|Scrophularia	1357629|species|Scrophularia jallui
Query:1357631|varietas|Scrophularia laevigata var. pubescens	33090|kingdom|Viridiplantae	35493|phylum|Streptophyta	NoTaxonID|NoRank|NoScientificName	4143|order|Lamiales	4149|family|Scrophulariaceae	39249|genus|Scrophularia	1357630|species|Scrophularia laevigata
Query:1357632|species|Scrophularia lateriflora	33090|kingdom|Viridiplantae	35493|phylum|Streptophyta	NoTaxonID|NoRank|NoScientificName	4143|order|Lamiales	4149|family|Scrophulariaceae	39249|genus|Scrophularia	1357632|species|Scrophularia lateriflora
Query:1357633|species|Scrophularia laxiflora	33090|kingdom|Viridiplantae	35493|phylum|Streptophyta	NoTaxonID|NoRank|NoScientificName	4143|order|Lamiales	4149|family|Scrophulariaceae	39249|genus|Scrophularia	1357633|species|Scrophularia laxiflora
Query:1357634|species|Scrophularia lepidota	33090|kingdom|Viridiplantae	35493|phylum|Streptophyta	NoTaxonID|NoRank|NoScientificName	4143|order|Lamiales	4149|family|Scrophulariaceae	39249|genus|Scrophularia	1357634|species|Scrophularia lepidota
Query:1357635|species|Scrophularia libanotica	33090|kingdom|Viridiplantae	35493|phylum|Streptophyta	NoTaxonID|NoRank|NoScientificName	4143|order|Lamiales	4149|family|Scrophulariaceae	39249|genus|Scrophularia	1357635|species|Scrophularia libanotica
Query:1357636|subspecies|Scrophularia libanotica subsp. libanotica	33090|kingdom|Viridiplantae	35493|phylum|Streptophyta	NoTaxonID|NoRank|NoScientificName	4143|order|Lamiales	4149|family|Scrophulariaceae	39249|genus|Scrophularia	1357635|species|Scrophularia libanotica
Query:1357637|species|Scrophularia lowei	33090|kingdom|Viridiplantae	35493|phylum|Streptophyta	NoTaxonID|NoRank|NoScientificName	4143|order|Lamiales	4149|family|Scrophulariaceae	39249|genus|Scrophularia	1357637|species|Scrophularia lowei
Query:1357638|species|Scrophularia lucida	33090|kingdom|Viridiplantae	35493|phylum|Streptophyta	NoTaxonID|NoRank|NoScientificName	4143|order|Lamiales	4149|family|Scrophulariaceae	39249|genus|Scrophularia	1357638|species|Scrophularia lucida
Query:1357639|species|Scrophularia lunariifolia	33090|kingdom|Viridiplantae	35493|phylum|Streptophyta	NoTaxonID|NoRank|NoScientificName	4143|order|Lamiales	4149|family|Scrophulariaceae	39249|genus|Scrophularia	1357639|species|Scrophularia lunariifolia
Query:1357640|species|Scrophularia lyrata	33090|kingdom|Viridiplantae	35493|phylum|Streptophyta	NoTaxonID|NoRank|NoScientificName	4143|order|Lamiales	4149|family|Scrophulariaceae	39249|genus|Scrophularia	1357640|species|Scrophularia lyrata
Query:1357641|species|Scrophularia minima	33090|kingdom|Viridiplantae	35493|phylum|Streptophyta	NoTaxonID|NoRank|NoScientificName	4143|order|Lamiales	4149|family|Scrophulariaceae	39249|genus|Scrophularia	1357641|species|Scrophularia minima
Query:1357642|species|Scrophularia olympica	33090|kingdom|Viridiplantae	35493|phylum|Streptophyta	NoTaxonID|NoRank|NoScientificName	4143|order|Lamiales	4149|family|Scrophulariaceae	39249|genus|Scrophularia	1357642|species|Scrophularia olympica
Query:1357643|species|Scrophularia orientalis	33090|kingdom|Viridiplantae	35493|phylum|Streptophyta	NoTaxonID|NoRank|NoScientificName	4143|order|Lamiales	4149|family|Scrophulariaceae	39249|genus|Scrophularia	1357643|species|Scrophularia orientalis
Query:1357644|species|Scrophularia oxyrhyncha	33090|kingdom|Viridiplantae	35493|phylum|Streptophyta	NoTaxonID|NoRank|NoScientificName	4143|order|Lamiales	4149|family|Scrophulariaceae	39249|genus|Scrophularia	1357644|species|Scrophularia oxyrhyncha
Query:1357645|species|Scrophularia pauciflora	33090|kingdom|Viridiplantae	35493|phylum|Streptophyta	NoTaxonID|NoRank|NoScientificName	4143|order|Lamiales	4149|family|Scrophulariaceae	39249|genus|Scrophularia	1357645|species|Scrophularia pauciflora
Query:1357646|species|Scrophularia peyronii	33090|kingdom|Viridiplantae	35493|phylum|Streptophyta	NoTaxonID|NoRank|NoScientificName	4143|order|Lamiales	4149|family|Scrophulariaceae	39249|genus|Scrophularia	1357646|species|Scrophularia peyronii
Query:1357647|species|Scrophularia pinardii	33090|kingdom|Viridiplantae	35493|phylum|Streptophyta	NoTaxonID|NoRank|NoScientificName	4143|order|Lamiales	4149|family|Scrophulariaceae	39249|genus|Scrophularia	1357647|species|Scrophularia pinardii
Query:1357648|species|Scrophularia reuteri	33090|kingdom|Viridiplantae	35493|phylum|Streptophyta	NoTaxonID|NoRank|NoScientificName	4143|order|Lamiales	4149|family|Scrophulariaceae	39249|genus|Scrophularia	1357648|species|Scrophularia reuteri
Query:1357649|species|Scrophularia rimarum	33090|kingdom|Viridiplantae	35493|phylum|Streptophyta	NoTaxonID|NoRank|NoScientificName	4143|order|Lamiales	4149|family|Scrophulariaceae	39249|genus|Scrophularia	1357649|species|Scrophularia rimarum
Query:1357650|species|Scrophularia rubricaulis	33090|kingdom|Viridiplantae	35493|phylum|Streptophyta	NoTaxonID|NoRank|NoScientificName	4143|order|Lamiales	4149|family|Scrophulariaceae	39249|genus|Scrophularia	1357650|species|Scrophularia rubricaulis
Query:1357651|species|Scrophularia sambucifolia	33090|kingdom|Viridiplantae	35493|phylum|Streptophyta	NoTaxonID|NoRank|NoScientificName	4143|order|Lamiales	4149|family|Scrophulariaceae	39249|genus|Scrophularia	1357651|species|Scrophularia sambucifolia
Query:1357652|subspecies|Scrophularia sambucifolia subsp. sambucifolia	33090|kingdom|Viridiplantae	35493|phylum|Streptophyta	NoTaxonID|NoRank|NoScientificName	4143|order|Lamiales	4149|family|Scrophulariaceae	39249|genus|Scrophularia	1357651|species|Scrophularia sambucifolia
Query:1357654|varietas|Scrophularia scopolii subsp. adenocalyx	33090|kingdom|Viridiplantae	35493|phylum|Streptophyta	NoTaxonID|NoRank|NoScientificName	4143|order|Lamiales	4149|family|Scrophulariaceae	39249|genus|Scrophularia	1357653|species|Scrophularia scopolii
Query:1357655|varietas|Scrophularia scopolii var. scopolii	33090|kingdom|Viridiplantae	35493|phylum|Streptophyta	NoTaxonID|NoRank|NoScientificName	4143|order|Lamiales	4149|family|Scrophulariaceae	39249|genus|Scrophularia	1357653|species|Scrophularia scopolii
Query:1357657|subspecies|Scrophularia smithii subsp. smithii	33090|kingdom|Viridiplantae	35493|phylum|Streptophyta	NoTaxonID|NoRank|NoScientificName	4143|order|Lamiales	4149|family|Scrophulariaceae	39249|genus|Scrophularia	1357656|species|Scrophularia smithii
Query:1357658|species|Scrophularia sublyrata	33090|kingdom|Viridiplantae	35493|phylum|Streptophyta	NoTaxonID|NoRank|NoScientificName	4143|order|Lamiales	4149|family|Scrophulariaceae	39249|genus|Scrophularia	1357658|species|Scrophularia sublyrata
Query:1357659|species|Scrophularia tanacetifolia	33090|kingdom|Viridiplantae	35493|phylum|Streptophyta	NoTaxonID|NoRank|NoScientificName	4143|order|Lamiales	4149|family|Scrophulariaceae	39249|genus|Scrophularia	1357659|species|Scrophularia tanacetifolia
Query:1357660|species|Scrophularia thesioides	33090|kingdom|Viridiplantae	35493|phylum|Streptophyta	NoTaxonID|NoRank|NoScientificName	4143|order|Lamiales	4149|family|Scrophulariaceae	39249|genus|Scrophularia	1357660|species|Scrophularia thesioides
Query:1357661|species|Scrophularia trifoliata	33090|kingdom|Viridiplantae	35493|phylum|Streptophyta	NoTaxonID|NoRank|NoScientificName	4143|order|Lamiales	4149|family|Scrophulariaceae	39249|genus|Scrophularia	1357661|species|Scrophularia trifoliata
Query:1357662|subspecies|Scrophularia umbrosa subsp. umbrosa	33090|kingdom|Viridiplantae	35493|phylum|Streptophyta	NoTaxonID|NoRank|NoScientificName	4143|order|Lamiales	4149|family|Scrophulariaceae	39249|genus|Scrophularia	942083|species|Scrophularia umbrosa
Query:1357663|species|Scrophularia valdesii	33090|kingdom|Viridiplantae	35493|phylum|Streptophyta	NoTaxonID|NoRank|NoScientificName	4143|order|Lamiales	4149|family|Scrophulariaceae	39249|genus|Scrophularia	1357663|species|Scrophularia valdesii
Query:1357664|subspecies|Scrophularia vernalis subsp. vernalis	33090|kingdom|Viridiplantae	35493|phylum|Streptophyta	NoTaxonID|NoRank|NoScientificName	4143|order|Lamiales	4149|family|Scrophulariaceae	39249|genus|Scrophularia	402031|species|Scrophularia vernalis
Query:1357665|species|Scrophularia viciosoi	33090|kingdom|Viridiplantae	35493|phylum|Streptophyta	NoTaxonID|NoRank|NoScientificName	4143|order|Lamiales	4149|family|Scrophulariaceae	39249|genus|Scrophularia	1357665|species|Scrophularia viciosoi
Query:1357666|species|Scrophularia xanthoglossa	33090|kingdom|Viridiplantae	35493|phylum|Streptophyta	NoTaxonID|NoRank|NoScientificName	4143|order|Lamiales	4149|family|Scrophulariaceae	39249|genus|Scrophularia	1357666|species|Scrophularia xanthoglossa
Query:1357667|species|Scrophularia xylorrhiza	33090|kingdom|Viridiplantae	35493|phylum|Streptophyta	NoTaxonID|NoRank|NoScientificName	4143|order|Lamiales	4149|family|Scrophulariaceae	39249|genus|Scrophularia	1357667|species|Scrophularia xylorrhiza
Query:13579|species|Juncus effusus	33090|kingdom|Viridiplantae	35493|phylum|Streptophyta	4447|class|Liliopsida	38820|order|Poales	14101|family|Juncaceae	13578|genus|Juncus	13579|species|Juncus effusus
Query:1358727|species|Prunus serrula	33090|kingdom|Viridiplantae	35493|phylum|Streptophyta	NoTaxonID|NoRank|NoScientificName	3744|order|Rosales	3745|family|Rosaceae	3754|genus|Prunus	1358727|species|Prunus serrula
Query:136113|species|Cinnamomum chavarrianum	33090|kingdom|Viridiplantae	35493|phylum|Streptophyta	NoTaxonID|NoRank|NoScientificName	3432|order|Laurales	3433|family|Lauraceae	13428|genus|Cinnamomum	136113|species|Cinnamomum chavarrianum
Query:13612|species|Magnolia figo	33090|kingdom|Viridiplantae	35493|phylum|Streptophyta	NoTaxonID|NoRank|NoScientificName	3400|order|Magnoliales	3401|family|Magnoliaceae	13611|genus|Michelia	13612|species|Magnolia figo
Query:136205|species|Curcuma aeruginosa	33090|kingdom|Viridiplantae	35493|phylum|Streptophyta	4447|class|Liliopsida	4618|order|Zingiberales	4642|family|Zingiberaceae	99568|genus|Curcuma	136205|species|Curcuma aeruginosa
Query:136207|species|Curcuma amarissima	33090|kingdom|Viridiplantae	35493|phylum|Streptophyta	4447|class|Liliopsida	4618|order|Zingiberales	4642|family|Zingiberaceae	99568|genus|Curcuma	136207|species|Curcuma amarissima
Query:136208|species|Curcuma angustifolia	33090|kingdom|Viridiplantae	35493|phylum|Streptophyta	4447|class|Liliopsida	4618|order|Zingiberales	4642|family|Zingiberaceae	99568|genus|Curcuma	136208|species|Curcuma angustifolia
Query:136209|species|Curcuma aromatica	33090|kingdom|Viridiplantae	35493|phylum|Streptophyta	4447|class|Liliopsida	4618|order|Zingiberales	4642|family|Zingiberaceae	99568|genus|Curcuma	136209|species|Curcuma aromatica
Query:136211|species|Curcuma sp. 'chuanhuangjiang'	33090|kingdom|Viridiplantae	35493|phylum|Streptophyta	4447|class|Liliopsida	4618|order|Zingiberales	4642|family|Zingiberaceae	99568|genus|Curcuma	136211|species|Curcuma sp. 'chuanhuangjiang'
Query:136213|species|Curcuma elata	33090|kingdom|Viridiplantae	35493|phylum|Streptophyta	4447|class|Liliopsida	4618|order|Zingiberales	4642|family|Zingiberaceae	99568|genus|Curcuma	136213|species|Curcuma elata
Query:136215|species|Curcuma flaviflora	33090|kingdom|Viridiplantae	35493|phylum|Streptophyta	4447|class|Liliopsida	4618|order|Zingiberales	4642|family|Zingiberaceae	99568|genus|Curcuma	136215|species|Curcuma flaviflora
Query:136216|species|Curcuma kwangsiensis	33090|kingdom|Viridiplantae	35493|phylum|Streptophyta	4447|class|Liliopsida	4618|order|Zingiberales	4642|family|Zingiberaceae	99568|genus|Curcuma	136216|species|Curcuma kwangsiensis
Query:136217|species|Curcuma longa	33090|kingdom|Viridiplantae	35493|phylum|Streptophyta	4447|class|Liliopsida	4618|order|Zingiberales	4642|family|Zingiberaceae	99568|genus|Curcuma	136217|species|Curcuma longa
Query:136218|species|Curcuma phaeocaulis	33090|kingdom|Viridiplantae	35493|phylum|Streptophyta	4447|class|Liliopsida	4618|order|Zingiberales	4642|family|Zingiberaceae	99568|genus|Curcuma	136218|species|Curcuma phaeocaulis
Query:136219|species|Curcuma roscoeana	33090|kingdom|Viridiplantae	35493|phylum|Streptophyta	4447|class|Liliopsida	4618|order|Zingiberales	4642|family|Zingiberaceae	99568|genus|Curcuma	136219|species|Curcuma roscoeana
Query:136220|species|Curcuma sichuanensis	33090|kingdom|Viridiplantae	35493|phylum|Streptophyta	4447|class|Liliopsida	4618|order|Zingiberales	4642|family|Zingiberaceae	99568|genus|Curcuma	136220|species|Curcuma sichuanensis
Query:136221|species|Curcuma wenyujin	33090|kingdom|Viridiplantae	35493|phylum|Streptophyta	4447|class|Liliopsida	4618|order|Zingiberales	4642|family|Zingiberaceae	99568|genus|Curcuma	136221|species|Curcuma wenyujin
Query:136222|species|Curcuma xanthorrhiza	33090|kingdom|Viridiplantae	35493|phylum|Streptophyta	4447|class|Liliopsida	4618|order|Zingiberales	4642|family|Zingiberaceae	99568|genus|Curcuma	136222|species|Curcuma xanthorrhiza
Query:136223|species|Curcuma yunnanensis	33090|kingdom|Viridiplantae	35493|phylum|Streptophyta	4447|class|Liliopsida	4618|order|Zingiberales	4642|family|Zingiberaceae	99568|genus|Curcuma	136223|species|Curcuma yunnanensis
Query:136224|species|Curcuma zedoaria	33090|kingdom|Viridiplantae	35493|phylum|Streptophyta	4447|class|Liliopsida	4618|order|Zingiberales	4642|family|Zingiberaceae	99568|genus|Curcuma	136224|species|Curcuma zedoaria
Query:136225|species|Zingiber mioga	33090|kingdom|Viridiplantae	35493|phylum|Streptophyta	4447|class|Liliopsida	4618|order|Zingiberales	4642|family|Zingiberaceae	4650|genus|Zingiber	136225|species|Zingiber mioga
Query:13626|species|Paeonia tenuifolia	33090|kingdom|Viridiplantae	35493|phylum|Streptophyta	NoTaxonID|NoRank|NoScientificName	41946|order|Saxifragales	24943|family|Paeoniaceae	13625|genus|Paeonia	13626|species|Paeonia tenuifolia
Query:136446|varietas|Prunus pumila var. besseyi	33090|kingdom|Viridiplantae	35493|phylum|Streptophyta	NoTaxonID|NoRank|NoScientificName	3744|order|Rosales	3745|family|Rosaceae	3754|genus|Prunus	262528|species|Prunus pumila
Query:136465|varietas|Prunus cerasoides var. campanulata	33090|kingdom|Viridiplantae	35493|phylum|Streptophyta	NoTaxonID|NoRank|NoScientificName	3744|order|Rosales	3745|family|Rosaceae	3754|genus|Prunus	378224|species|Prunus cerasoides
Query:136467|species|Prunus cyclamina	33090|kingdom|Viridiplantae	35493|phylum|Streptophyta	NoTaxonID|NoRank|NoScientificName	3744|order|Rosales	3745|family|Rosaceae	3754|genus|Prunus	136467|species|Prunus cyclamina
Query:1364973|varietas|Scrophularia cf. scopolii var. smyrnaea MLNP-2013	33090|kingdom|Viridiplantae	35493|phylum|Streptophyta	NoTaxonID|NoRank|NoScientificName	4143|order|Lamiales	4149|family|Scrophulariaceae	39249|genus|Scrophularia	1357653|species|Scrophularia scopolii
Query:13674|species|Schisandra sphenanthera	33090|kingdom|Viridiplantae	35493|phylum|Streptophyta	NoTaxonID|NoRank|NoScientificName	82956|order|Austrobaileyales	16733|family|Schisandraceae	13673|genus|Schisandra	13674|species|Schisandra sphenanthera
Query:1368231|species|Scutellaria supina	33090|kingdom|Viridiplantae	35493|phylum|Streptophyta	NoTaxonID|NoRank|NoScientificName	4143|order|Lamiales	4136|family|Lamiaceae	4139|genus|Scutellaria	1368231|species|Scutellaria supina
Query:1368250|species|Geranium collinum	33090|kingdom|Viridiplantae	35493|phylum|Streptophyta	NoTaxonID|NoRank|NoScientificName	41943|order|Geraniales	4027|family|Geraniaceae	4028|genus|Geranium	1368250|species|Geranium collinum
Query:1368260|species|Geranium mascatense	33090|kingdom|Viridiplantae	35493|phylum|Streptophyta	NoTaxonID|NoRank|NoScientificName	41943|order|Geraniales	4027|family|Geraniaceae	4028|genus|Geranium	1368260|species|Geranium mascatense
Query:1368264|species|Geranium pylzowianum	33090|kingdom|Viridiplantae	35493|phylum|Streptophyta	NoTaxonID|NoRank|NoScientificName	41943|order|Geraniales	4027|family|Geraniaceae	4028|genus|Geranium	1368264|species|Geranium pylzowianum
Query:1368283|species|Picipes admirabilis	4751|kingdom|Fungi	5204|phylum|Basidiomycota	155619|class|Agaricomycetes	5303|order|Polyporales	378266|family|Meripilaceae	1871912|genus|Picipes	1368283|species|Picipes admirabilis
Query:1368284|species|Polyporus fraxineus	4751|kingdom|Fungi	5204|phylum|Basidiomycota	155619|class|Agaricomycetes	5303|order|Polyporales	5317|family|Polyporaceae	5637|genus|Polyporus	1368284|species|Polyporus fraxineus
Query:1368342|species|Polyporus hapalopus	4751|kingdom|Fungi	5204|phylum|Basidiomycota	155619|class|Agaricomycetes	5303|order|Polyporales	5317|family|Polyporaceae	5637|genus|Polyporus	1368342|species|Polyporus hapalopus
Query:1368399|species|Polyporus americanus	4751|kingdom|Fungi	5204|phylum|Basidiomycota	155619|class|Agaricomycetes	5303|order|Polyporales	5317|family|Polyporaceae	5637|genus|Polyporus	1368399|species|Polyporus americanus
Query:136899|species|Gardenia volkensii	33090|kingdom|Viridiplantae	35493|phylum|Streptophyta	NoTaxonID|NoRank|NoScientificName	4055|order|Gentianales	24966|family|Rubiaceae	43486|genus|Gardenia	136899|species|Gardenia volkensii
Query:136997|species|Rosa abyssinica	33090|kingdom|Viridiplantae	35493|phylum|Streptophyta	NoTaxonID|NoRank|NoScientificName	3744|order|Rosales	3745|family|Rosaceae	3764|genus|Rosa	136997|species|Rosa abyssinica
Query:136998|species|Rosa arvensis	33090|kingdom|Viridiplantae	35493|phylum|Streptophyta	NoTaxonID|NoRank|NoScientificName	3744|order|Rosales	3745|family|Rosaceae	3764|genus|Rosa	136998|species|Rosa arvensis
Query:136999|species|Rosa sempervirens	33090|kingdom|Viridiplantae	35493|phylum|Streptophyta	NoTaxonID|NoRank|NoScientificName	3744|order|Rosales	3745|family|Rosaceae	3764|genus|Rosa	136999|species|Rosa sempervirens
Query:13700|species|Styrax americanus	33090|kingdom|Viridiplantae	35493|phylum|Streptophyta	NoTaxonID|NoRank|NoScientificName	41945|order|Ericales	20008|family|Styracaceae	13699|genus|Styrax	13700|species|Styrax americanus
Query:137000|species|Rosa setigera	33090|kingdom|Viridiplantae	35493|phylum|Streptophyta	NoTaxonID|NoRank|NoScientificName	3744|order|Rosales	3745|family|Rosaceae	3764|genus|Rosa	137000|species|Rosa setigera
Query:137128|species|Swertia crassiuscula	33090|kingdom|Viridiplantae	35493|phylum|Streptophyta	NoTaxonID|NoRank|NoScientificName	4055|order|Gentianales	21472|family|Gentianaceae	39241|genus|Swertia	137128|species|Swertia crassiuscula
Query:137129|species|Swertia japonica	33090|kingdom|Viridiplantae	35493|phylum|Streptophyta	NoTaxonID|NoRank|NoScientificName	4055|order|Gentianales	21472|family|Gentianaceae	39241|genus|Swertia	137129|species|Swertia japonica
Query:137130|species|Swertia macrosperma	33090|kingdom|Viridiplantae	35493|phylum|Streptophyta	NoTaxonID|NoRank|NoScientificName	4055|order|Gentianales	21472|family|Gentianaceae	39241|genus|Swertia	137130|species|Swertia macrosperma
Query:137131|species|Swertia punicea	33090|kingdom|Viridiplantae	35493|phylum|Streptophyta	NoTaxonID|NoRank|NoScientificName	4055|order|Gentianales	21472|family|Gentianaceae	39241|genus|Swertia	137131|species|Swertia punicea
Query:137132|species|Swertia racemosa	33090|kingdom|Viridiplantae	35493|phylum|Streptophyta	NoTaxonID|NoRank|NoScientificName	4055|order|Gentianales	21472|family|Gentianaceae	39241|genus|Swertia	137132|species|Swertia racemosa
Query:137133|species|Swertia volkensii	33090|kingdom|Viridiplantae	35493|phylum|Streptophyta	NoTaxonID|NoRank|NoScientificName	4055|order|Gentianales	21472|family|Gentianaceae	39241|genus|Swertia	137133|species|Swertia volkensii
Query:137206|species|Prunus incisa	33090|kingdom|Viridiplantae	35493|phylum|Streptophyta	NoTaxonID|NoRank|NoScientificName	3744|order|Rosales	3745|family|Rosaceae	3754|genus|Prunus	137206|species|Prunus incisa
Query:137216|species|Rheum compactum	33090|kingdom|Viridiplantae	35493|phylum|Streptophyta	NoTaxonID|NoRank|NoScientificName	3524|order|Caryophyllales	3615|family|Polygonaceae	3620|genus|Rheum	137216|species|Rheum compactum
Query:137217|species|Rheum hotaoense	33090|kingdom|Viridiplantae	35493|phylum|Streptophyta	NoTaxonID|NoRank|NoScientificName	3524|order|Caryophyllales	3615|family|Polygonaceae	3620|genus|Rheum	137217|species|Rheum hotaoense
Query:137218|species|Rheum likiangense	33090|kingdom|Viridiplantae	35493|phylum|Streptophyta	NoTaxonID|NoRank|NoScientificName	3524|order|Caryophyllales	3615|family|Polygonaceae	3620|genus|Rheum	137218|species|Rheum likiangense
Query:137219|species|Rheum nanum	33090|kingdom|Viridiplantae	35493|phylum|Streptophyta	NoTaxonID|NoRank|NoScientificName	3524|order|Caryophyllales	3615|family|Polygonaceae	3620|genus|Rheum	137219|species|Rheum nanum
Query:137220|species|Rheum officinale	33090|kingdom|Viridiplantae	35493|phylum|Streptophyta	NoTaxonID|NoRank|NoScientificName	3524|order|Caryophyllales	3615|family|Polygonaceae	3620|genus|Rheum	137220|species|Rheum officinale
Query:137221|species|Rheum palmatum	33090|kingdom|Viridiplantae	35493|phylum|Streptophyta	NoTaxonID|NoRank|NoScientificName	3524|order|Caryophyllales	3615|family|Polygonaceae	3620|genus|Rheum	137221|species|Rheum palmatum
Query:137222|species|Rheum przewalskyi	33090|kingdom|Viridiplantae	35493|phylum|Streptophyta	NoTaxonID|NoRank|NoScientificName	3524|order|Caryophyllales	3615|family|Polygonaceae	3620|genus|Rheum	137222|species|Rheum przewalskyi
Query:137223|species|Rheum pumilum	33090|kingdom|Viridiplantae	35493|phylum|Streptophyta	NoTaxonID|NoRank|NoScientificName	3524|order|Caryophyllales	3615|family|Polygonaceae	3620|genus|Rheum	137223|species|Rheum pumilum
Query:137224|species|Rheum reticulatum	33090|kingdom|Viridiplantae	35493|phylum|Streptophyta	NoTaxonID|NoRank|NoScientificName	3524|order|Caryophyllales	3615|family|Polygonaceae	3620|genus|Rheum	137224|species|Rheum reticulatum
Query:137225|species|Rheum sublanceolatum	33090|kingdom|Viridiplantae	35493|phylum|Streptophyta	NoTaxonID|NoRank|NoScientificName	3524|order|Caryophyllales	3615|family|Polygonaceae	3620|genus|Rheum	137225|species|Rheum sublanceolatum
Query:137226|species|Rheum tanguticum	33090|kingdom|Viridiplantae	35493|phylum|Streptophyta	NoTaxonID|NoRank|NoScientificName	3524|order|Caryophyllales	3615|family|Polygonaceae	3620|genus|Rheum	137226|species|Rheum tanguticum
Query:137227|species|Rheum undulatum	33090|kingdom|Viridiplantae	35493|phylum|Streptophyta	NoTaxonID|NoRank|NoScientificName	3524|order|Caryophyllales	3615|family|Polygonaceae	3620|genus|Rheum	137227|species|Rheum undulatum
Query:137228|species|Rheum wittrockii	33090|kingdom|Viridiplantae	35493|phylum|Streptophyta	NoTaxonID|NoRank|NoScientificName	3524|order|Caryophyllales	3615|family|Polygonaceae	3620|genus|Rheum	137228|species|Rheum wittrockii
Query:137680|species|Koenigia forrestii	33090|kingdom|Viridiplantae	35493|phylum|Streptophyta	NoTaxonID|NoRank|NoScientificName	3524|order|Caryophyllales	3615|family|Polygonaceae	137679|genus|Koenigia	137680|species|Koenigia forrestii
Query:137689|species|Persicaria runcinata	33090|kingdom|Viridiplantae	35493|phylum|Streptophyta	NoTaxonID|NoRank|NoScientificName	3524|order|Caryophyllales	3615|family|Polygonaceae	61508|genus|Persicaria	137689|species|Persicaria runcinata
Query:137692|species|Polygonum nesomii	33090|kingdom|Viridiplantae	35493|phylum|Streptophyta	NoTaxonID|NoRank|NoScientificName	3524|order|Caryophyllales	3615|family|Polygonaceae	46786|genus|Polygonum	137692|species|Polygonum nesomii
Query:137693|species|Polygonum aviculare	33090|kingdom|Viridiplantae	35493|phylum|Streptophyta	NoTaxonID|NoRank|NoScientificName	3524|order|Caryophyllales	3615|family|Polygonaceae	46786|genus|Polygonum	137693|species|Polygonum aviculare
Query:137694|species|Polygonum erectum	33090|kingdom|Viridiplantae	35493|phylum|Streptophyta	NoTaxonID|NoRank|NoScientificName	3524|order|Caryophyllales	3615|family|Polygonaceae	46786|genus|Polygonum	137694|species|Polygonum erectum
Query:137696|species|Persicaria sagittata	33090|kingdom|Viridiplantae	35493|phylum|Streptophyta	NoTaxonID|NoRank|NoScientificName	3524|order|Caryophyllales	3615|family|Polygonaceae	61508|genus|Persicaria	137696|species|Persicaria sagittata
Query:137697|species|Rheum nobile	33090|kingdom|Viridiplantae	35493|phylum|Streptophyta	NoTaxonID|NoRank|NoScientificName	3524|order|Caryophyllales	3615|family|Polygonaceae	3620|genus|Rheum	137697|species|Rheum nobile
Query:137738|varietas|Prunus nipponica var. nipponica	33090|kingdom|Viridiplantae	35493|phylum|Streptophyta	NoTaxonID|NoRank|NoScientificName	3744|order|Rosales	3745|family|Rosaceae	3754|genus|Prunus	137737|species|Prunus nipponica
Query:137739|varietas|Prunus nipponica var. kurilensis	33090|kingdom|Viridiplantae	35493|phylum|Streptophyta	NoTaxonID|NoRank|NoScientificName	3744|order|Rosales	3745|family|Rosaceae	3754|genus|Prunus	137737|species|Prunus nipponica
Query:137887|species|Swertia chirayita	33090|kingdom|Viridiplantae	35493|phylum|Streptophyta	NoTaxonID|NoRank|NoScientificName	4055|order|Gentianales	21472|family|Gentianaceae	39241|genus|Swertia	137887|species|Swertia chirayita
Query:137888|species|Swertia mussotii	33090|kingdom|Viridiplantae	35493|phylum|Streptophyta	NoTaxonID|NoRank|NoScientificName	4055|order|Gentianales	21472|family|Gentianaceae	39241|genus|Swertia	137888|species|Swertia mussotii
Query:137889|species|Swertia przewalskii	33090|kingdom|Viridiplantae	35493|phylum|Streptophyta	NoTaxonID|NoRank|NoScientificName	4055|order|Gentianales	21472|family|Gentianaceae	39241|genus|Swertia	137889|species|Swertia przewalskii
Query:137890|species|Swertia wolfgangiana	33090|kingdom|Viridiplantae	35493|phylum|Streptophyta	NoTaxonID|NoRank|NoScientificName	4055|order|Gentianales	21472|family|Gentianaceae	39241|genus|Swertia	137890|species|Swertia wolfgangiana
Query:137891|species|Swertia erythrosticta	33090|kingdom|Viridiplantae	35493|phylum|Streptophyta	NoTaxonID|NoRank|NoScientificName	4055|order|Gentianales	21472|family|Gentianaceae	39241|genus|Swertia	137891|species|Swertia erythrosticta
Query:137934|species|Aralia bipinnata	33090|kingdom|Viridiplantae	35493|phylum|Streptophyta	NoTaxonID|NoRank|NoScientificName	4036|order|Apiales	4050|family|Araliaceae	13340|genus|Aralia	137934|species|Aralia bipinnata
Query:137935|species|Aralia chapaensis	33090|kingdom|Viridiplantae	35493|phylum|Streptophyta	NoTaxonID|NoRank|NoScientificName	4036|order|Apiales	4050|family|Araliaceae	13340|genus|Aralia	137935|species|Aralia chapaensis
Query:137936|species|Aralia dasyphylloides	33090|kingdom|Viridiplantae	35493|phylum|Streptophyta	NoTaxonID|NoRank|NoScientificName	4036|order|Apiales	4050|family|Araliaceae	13340|genus|Aralia	137936|species|Aralia dasyphylloides
Query:137938|species|Aralia debilis	33090|kingdom|Viridiplantae	35493|phylum|Streptophyta	NoTaxonID|NoRank|NoScientificName	4036|order|Apiales	4050|family|Araliaceae	13340|genus|Aralia	137938|species|Aralia debilis
Query:137939|species|Aralia echinocaulis	33090|kingdom|Viridiplantae	35493|phylum|Streptophyta	NoTaxonID|NoRank|NoScientificName	4036|order|Apiales	4050|family|Araliaceae	13340|genus|Aralia	137939|species|Aralia echinocaulis
Query:137940|species|Aralia finlaysoniana	33090|kingdom|Viridiplantae	35493|phylum|Streptophyta	NoTaxonID|NoRank|NoScientificName	4036|order|Apiales	4050|family|Araliaceae	13340|genus|Aralia	137940|species|Aralia finlaysoniana
Query:137941|species|Aralia gintungensis	33090|kingdom|Viridiplantae	35493|phylum|Streptophyta	NoTaxonID|NoRank|NoScientificName	4036|order|Apiales	4050|family|Araliaceae	13340|genus|Aralia	137941|species|Aralia gintungensis
Query:137942|species|Aralia searelliana	33090|kingdom|Viridiplantae	35493|phylum|Streptophyta	NoTaxonID|NoRank|NoScientificName	4036|order|Apiales	4050|family|Araliaceae	13340|genus|Aralia	137942|species|Aralia searelliana
Query:137943|species|Aralia undulata	33090|kingdom|Viridiplantae	35493|phylum|Streptophyta	NoTaxonID|NoRank|NoScientificName	4036|order|Apiales	4050|family|Araliaceae	13340|genus|Aralia	137943|species|Aralia undulata
Query:137944|species|Aralia vietnamensis	33090|kingdom|Viridiplantae	35493|phylum|Streptophyta	NoTaxonID|NoRank|NoScientificName	4036|order|Apiales	4050|family|Araliaceae	13340|genus|Aralia	137944|species|Aralia vietnamensis
Query:137945|varietas|Aralia elata var. mandshurica	33090|kingdom|Viridiplantae	35493|phylum|Streptophyta	NoTaxonID|NoRank|NoScientificName	4036|order|Apiales	4050|family|Araliaceae	13340|genus|Aralia	82095|species|Aralia elata
Query:1381967|species|Dioscorea belophylla	33090|kingdom|Viridiplantae	35493|phylum|Streptophyta	4447|class|Liliopsida	40548|order|Dioscoreales	4671|family|Dioscoreaceae	4672|genus|Dioscorea	1381967|species|Dioscorea belophylla
Query:1383556|species|Scutellaria caryopteroides	33090|kingdom|Viridiplantae	35493|phylum|Streptophyta	NoTaxonID|NoRank|NoScientificName	4143|order|Lamiales	4136|family|Lamiaceae	4139|genus|Scutellaria	1383556|species|Scutellaria caryopteroides
Query:1383557|species|Scutellaria discolor	33090|kingdom|Viridiplantae	35493|phylum|Streptophyta	NoTaxonID|NoRank|NoScientificName	4143|order|Lamiales	4136|family|Lamiaceae	4139|genus|Scutellaria	1383557|species|Scutellaria discolor
Query:1383558|species|Scutellaria pekinensis	33090|kingdom|Viridiplantae	35493|phylum|Streptophyta	NoTaxonID|NoRank|NoScientificName	4143|order|Lamiales	4136|family|Lamiaceae	4139|genus|Scutellaria	1383558|species|Scutellaria pekinensis
Query:1389444|species|Ligusticum lucidum	33090|kingdom|Viridiplantae	35493|phylum|Streptophyta	NoTaxonID|NoRank|NoScientificName	4036|order|Apiales	4037|family|Apiaceae	49551|genus|Ligusticum	1389444|species|Ligusticum lucidum
Query:1389467|species|Crataegus okanaganensis	33090|kingdom|Viridiplantae	35493|phylum|Streptophyta	NoTaxonID|NoRank|NoScientificName	3744|order|Rosales	3745|family|Rosaceae	23159|genus|Crataegus	1389467|species|Crataegus okanaganensis
Query:1389468|species|Crataegus atrovirens	33090|kingdom|Viridiplantae	35493|phylum|Streptophyta	NoTaxonID|NoRank|NoScientificName	3744|order|Rosales	3745|family|Rosaceae	23159|genus|Crataegus	1389468|species|Crataegus atrovirens
Query:1389469|species|Crataegus orbicularis	33090|kingdom|Viridiplantae	35493|phylum|Streptophyta	NoTaxonID|NoRank|NoScientificName	3744|order|Rosales	3745|family|Rosaceae	23159|genus|Crataegus	1389469|species|Crataegus orbicularis
Query:1392094|species|Bupleurum amplexicaule	33090|kingdom|Viridiplantae	35493|phylum|Streptophyta	NoTaxonID|NoRank|NoScientificName	4036|order|Apiales	4037|family|Apiaceae	46366|genus|Bupleurum	1392094|species|Bupleurum amplexicaule
Query:1392095|species|Bupleurum sikangense	33090|kingdom|Viridiplantae	35493|phylum|Streptophyta	NoTaxonID|NoRank|NoScientificName	4036|order|Apiales	4037|family|Apiaceae	46366|genus|Bupleurum	1392095|species|Bupleurum sikangense
Query:1392096|species|Bupleurum sp. BX2011	33090|kingdom|Viridiplantae	35493|phylum|Streptophyta	NoTaxonID|NoRank|NoScientificName	4036|order|Apiales	4037|family|Apiaceae	46366|genus|Bupleurum	1392096|species|Bupleurum sp. BX2011
Query:1392097|species|Bupleurum sp. CY2011	33090|kingdom|Viridiplantae	35493|phylum|Streptophyta	NoTaxonID|NoRank|NoScientificName	4036|order|Apiales	4037|family|Apiaceae	46366|genus|Bupleurum	1392097|species|Bupleurum sp. CY2011
Query:1392581|species|Codonopsis affinis	33090|kingdom|Viridiplantae	35493|phylum|Streptophyta	NoTaxonID|NoRank|NoScientificName	4209|order|Asterales	4381|family|Campanulaceae	16399|genus|Codonopsis	1392581|species|Codonopsis affinis
Query:1392582|species|Codonopsis alpina	33090|kingdom|Viridiplantae	35493|phylum|Streptophyta	NoTaxonID|NoRank|NoScientificName	4209|order|Asterales	4381|family|Campanulaceae	16399|genus|Codonopsis	1392582|species|Codonopsis alpina
Query:1392583|species|Codonopsis argentea	33090|kingdom|Viridiplantae	35493|phylum|Streptophyta	NoTaxonID|NoRank|NoScientificName	4209|order|Asterales	4381|family|Campanulaceae	16399|genus|Codonopsis	1392583|species|Codonopsis argentea
Query:1392584|species|Codonopsis benthamii	33090|kingdom|Viridiplantae	35493|phylum|Streptophyta	NoTaxonID|NoRank|NoScientificName	4209|order|Asterales	4381|family|Campanulaceae	16399|genus|Codonopsis	1392584|species|Codonopsis benthamii
Query:1392585|species|Codonopsis bhutanica	33090|kingdom|Viridiplantae	35493|phylum|Streptophyta	NoTaxonID|NoRank|NoScientificName	4209|order|Asterales	4381|family|Campanulaceae	16399|genus|Codonopsis	1392585|species|Codonopsis bhutanica
Query:1392586|species|Codonopsis bulleyana	33090|kingdom|Viridiplantae	35493|phylum|Streptophyta	NoTaxonID|NoRank|NoScientificName	4209|order|Asterales	4381|family|Campanulaceae	16399|genus|Codonopsis	1392586|species|Codonopsis bulleyana
Query:1392587|species|Codonopsis canescens	33090|kingdom|Viridiplantae	35493|phylum|Streptophyta	NoTaxonID|NoRank|NoScientificName	4209|order|Asterales	4381|family|Campanulaceae	16399|genus|Codonopsis	1392587|species|Codonopsis canescens
Query:1392588|species|Codonopsis cardiophylla	33090|kingdom|Viridiplantae	35493|phylum|Streptophyta	NoTaxonID|NoRank|NoScientificName	4209|order|Asterales	4381|family|Campanulaceae	16399|genus|Codonopsis	1392588|species|Codonopsis cardiophylla
Query:1392589|species|Codonopsis chlorocodon	33090|kingdom|Viridiplantae	35493|phylum|Streptophyta	NoTaxonID|NoRank|NoScientificName	4209|order|Asterales	4381|family|Campanulaceae	16399|genus|Codonopsis	1392589|species|Codonopsis chlorocodon
Query:1392590|species|Codonopsis convolvulacea	33090|kingdom|Viridiplantae	35493|phylum|Streptophyta	NoTaxonID|NoRank|NoScientificName	4209|order|Asterales	4381|family|Campanulaceae	16399|genus|Codonopsis	1392590|species|Codonopsis convolvulacea
Query:1392591|species|Codonopsis efilamentosa	33090|kingdom|Viridiplantae	35493|phylum|Streptophyta	NoTaxonID|NoRank|NoScientificName	4209|order|Asterales	4381|family|Campanulaceae	16399|genus|Codonopsis	1392591|species|Codonopsis efilamentosa
Query:1392592|species|Codonopsis cordifolioidea	33090|kingdom|Viridiplantae	35493|phylum|Streptophyta	NoTaxonID|NoRank|NoScientificName	4209|order|Asterales	4381|family|Campanulaceae	16399|genus|Codonopsis	1392592|species|Codonopsis cordifolioidea
Query:1392593|species|Codonopsis deltoidea	33090|kingdom|Viridiplantae	35493|phylum|Streptophyta	NoTaxonID|NoRank|NoScientificName	4209|order|Asterales	4381|family|Campanulaceae	16399|genus|Codonopsis	1392593|species|Codonopsis deltoidea
Query:1392594|species|Codonopsis farreri	33090|kingdom|Viridiplantae	35493|phylum|Streptophyta	NoTaxonID|NoRank|NoScientificName	4209|order|Asterales	4381|family|Campanulaceae	16399|genus|Codonopsis	1392594|species|Codonopsis farreri
Query:1392595|species|Codonopsis forrestii	33090|kingdom|Viridiplantae	35493|phylum|Streptophyta	NoTaxonID|NoRank|NoScientificName	4209|order|Asterales	4381|family|Campanulaceae	16399|genus|Codonopsis	1392595|species|Codonopsis forrestii
Query:1392596|species|Pseudocodon graminifolius	33090|kingdom|Viridiplantae	35493|phylum|Streptophyta	NoTaxonID|NoRank|NoScientificName	4209|order|Asterales	4381|family|Campanulaceae	1676959|genus|Pseudocodon	1392596|species|Pseudocodon graminifolius
Query:1392597|species|Pseudocodon grey-wilsonii	33090|kingdom|Viridiplantae	35493|phylum|Streptophyta	NoTaxonID|NoRank|NoScientificName	4209|order|Asterales	4381|family|Campanulaceae	1676959|genus|Pseudocodon	1392597|species|Pseudocodon grey-wilsonii
Query:1392598|species|Pseudocodon hirsutus	33090|kingdom|Viridiplantae	35493|phylum|Streptophyta	NoTaxonID|NoRank|NoScientificName	4209|order|Asterales	4381|family|Campanulaceae	1676959|genus|Pseudocodon	1392598|species|Pseudocodon hirsutus
Query:1392599|species|Codonopsis meleagris	33090|kingdom|Viridiplantae	35493|phylum|Streptophyta	NoTaxonID|NoRank|NoScientificName	4209|order|Asterales	4381|family|Campanulaceae	16399|genus|Codonopsis	1392599|species|Codonopsis meleagris
Query:1392600|species|Codonopsis micrantha	33090|kingdom|Viridiplantae	35493|phylum|Streptophyta	NoTaxonID|NoRank|NoScientificName	4209|order|Asterales	4381|family|Campanulaceae	16399|genus|Codonopsis	1392600|species|Codonopsis micrantha
Query:1392601|subspecies|Codonopsis pilosula subsp. handeliana	33090|kingdom|Viridiplantae	35493|phylum|Streptophyta	NoTaxonID|NoRank|NoScientificName	4209|order|Asterales	4381|family|Campanulaceae	16399|genus|Codonopsis	86864|species|Codonopsis pilosula
Query:1392602|species|Pankycodon purpureus	33090|kingdom|Viridiplantae	35493|phylum|Streptophyta	NoTaxonID|NoRank|NoScientificName	4209|order|Asterales	4381|family|Campanulaceae	1678362|genus|Pankycodon	1392602|species|Pankycodon purpureus
Query:1392603|species|Pseudocodon rosulatus	33090|kingdom|Viridiplantae	35493|phylum|Streptophyta	NoTaxonID|NoRank|NoScientificName	4209|order|Asterales	4381|family|Campanulaceae	1676959|genus|Pseudocodon	1392603|species|Pseudocodon rosulatus
Query:1392604|species|Codonopsis rotundifolia	33090|kingdom|Viridiplantae	35493|phylum|Streptophyta	NoTaxonID|NoRank|NoScientificName	4209|order|Asterales	4381|family|Campanulaceae	16399|genus|Codonopsis	1392604|species|Codonopsis rotundifolia
Query:1392605|species|Codonopsis subglobosa	33090|kingdom|Viridiplantae	35493|phylum|Streptophyta	NoTaxonID|NoRank|NoScientificName	4209|order|Asterales	4381|family|Campanulaceae	16399|genus|Codonopsis	1392605|species|Codonopsis subglobosa
Query:1392606|species|Codonopsis subscaposa	33090|kingdom|Viridiplantae	35493|phylum|Streptophyta	NoTaxonID|NoRank|NoScientificName	4209|order|Asterales	4381|family|Campanulaceae	16399|genus|Codonopsis	1392606|species|Codonopsis subscaposa
Query:1392607|species|Codonopsis subsimplex	33090|kingdom|Viridiplantae	35493|phylum|Streptophyta	NoTaxonID|NoRank|NoScientificName	4209|order|Asterales	4381|family|Campanulaceae	16399|genus|Codonopsis	1392607|species|Codonopsis subsimplex
Query:1392608|species|Codonopsis thalictrifolia	33090|kingdom|Viridiplantae	35493|phylum|Streptophyta	NoTaxonID|NoRank|NoScientificName	4209|order|Asterales	4381|family|Campanulaceae	16399|genus|Codonopsis	1392608|species|Codonopsis thalictrifolia
Query:1392609|species|Codonopsis tsinlingensis	33090|kingdom|Viridiplantae	35493|phylum|Streptophyta	NoTaxonID|NoRank|NoScientificName	4209|order|Asterales	4381|family|Campanulaceae	16399|genus|Codonopsis	1392609|species|Codonopsis tsinlingensis
Query:1392610|species|Pseudocodon vinciflorus	33090|kingdom|Viridiplantae	35493|phylum|Streptophyta	NoTaxonID|NoRank|NoScientificName	4209|order|Asterales	4381|family|Campanulaceae	1676959|genus|Pseudocodon	1392610|species|Pseudocodon vinciflorus
Query:1392611|species|Codonopsis viridiflora	33090|kingdom|Viridiplantae	35493|phylum|Streptophyta	NoTaxonID|NoRank|NoScientificName	4209|order|Asterales	4381|family|Campanulaceae	16399|genus|Codonopsis	1392611|species|Codonopsis viridiflora
Query:1392655|species|Codonopsis inflata	33090|kingdom|Viridiplantae	35493|phylum|Streptophyta	NoTaxonID|NoRank|NoScientificName	4209|order|Asterales	4381|family|Campanulaceae	16399|genus|Codonopsis	1392655|species|Codonopsis inflata
Query:139420|species|Polyporus brumalis	4751|kingdom|Fungi	5204|phylum|Basidiomycota	155619|class|Agaricomycetes	5303|order|Polyporales	5317|family|Polyporaceae	5637|genus|Polyporus	139420|species|Polyporus brumalis
Query:139747|species|Ipomoea dichroa	33090|kingdom|Viridiplantae	35493|phylum|Streptophyta	NoTaxonID|NoRank|NoScientificName	4069|order|Solanales	4118|family|Convolvulaceae	4119|genus|Ipomoea	139747|species|Ipomoea dichroa
Query:139748|species|Ipomoea crinicalyx	33090|kingdom|Viridiplantae	35493|phylum|Streptophyta	NoTaxonID|NoRank|NoScientificName	4069|order|Solanales	4118|family|Convolvulaceae	4119|genus|Ipomoea	139748|species|Ipomoea crinicalyx
Query:139749|species|Ipomoea cuneifolia	33090|kingdom|Viridiplantae	35493|phylum|Streptophyta	NoTaxonID|NoRank|NoScientificName	4069|order|Solanales	4118|family|Convolvulaceae	4119|genus|Ipomoea	139749|species|Ipomoea cuneifolia
Query:139750|species|Ipomoea eriocarpa	33090|kingdom|Viridiplantae	35493|phylum|Streptophyta	NoTaxonID|NoRank|NoScientificName	4069|order|Solanales	4118|family|Convolvulaceae	4119|genus|Ipomoea	139750|species|Ipomoea eriocarpa
Query:139751|species|Ipomoea jaegeri	33090|kingdom|Viridiplantae	35493|phylum|Streptophyta	NoTaxonID|NoRank|NoScientificName	4069|order|Solanales	4118|family|Convolvulaceae	4119|genus|Ipomoea	139751|species|Ipomoea jaegeri
Query:139752|species|Ipomoea kituiensis	33090|kingdom|Viridiplantae	35493|phylum|Streptophyta	NoTaxonID|NoRank|NoScientificName	4069|order|Solanales	4118|family|Convolvulaceae	4119|genus|Ipomoea	139752|species|Ipomoea kituiensis
Query:139753|species|Ipomoea pedicellaris	33090|kingdom|Viridiplantae	35493|phylum|Streptophyta	NoTaxonID|NoRank|NoScientificName	4069|order|Solanales	4118|family|Convolvulaceae	4119|genus|Ipomoea	139753|species|Ipomoea pedicellaris
Query:139754|species|Ipomoea polymorpha	33090|kingdom|Viridiplantae	35493|phylum|Streptophyta	NoTaxonID|NoRank|NoScientificName	4069|order|Solanales	4118|family|Convolvulaceae	4119|genus|Ipomoea	139754|species|Ipomoea polymorpha
Query:139755|species|Ipomoea rubens	33090|kingdom|Viridiplantae	35493|phylum|Streptophyta	NoTaxonID|NoRank|NoScientificName	4069|order|Solanales	4118|family|Convolvulaceae	4119|genus|Ipomoea	139755|species|Ipomoea rubens
Query:139756|species|Ipomoea sumatrana	33090|kingdom|Viridiplantae	35493|phylum|Streptophyta	NoTaxonID|NoRank|NoScientificName	4069|order|Solanales	4118|family|Convolvulaceae	4119|genus|Ipomoea	139756|species|Ipomoea sumatrana
Query:1398554|species|Polygonatum hirtellum	33090|kingdom|Viridiplantae	35493|phylum|Streptophyta	4447|class|Liliopsida	73496|order|Asparagales	40552|family|Asparagaceae	16195|genus|Polygonatum	1398554|species|Polygonatum hirtellum
Query:1400986|species|Rheum laciniatum	33090|kingdom|Viridiplantae	35493|phylum|Streptophyta	NoTaxonID|NoRank|NoScientificName	3524|order|Caryophyllales	3615|family|Polygonaceae	3620|genus|Rheum	1400986|species|Rheum laciniatum
Query:1401834|varietas|Rheum tanguticum var. liupanshanense	33090|kingdom|Viridiplantae	35493|phylum|Streptophyta	NoTaxonID|NoRank|NoScientificName	3524|order|Caryophyllales	3615|family|Polygonaceae	3620|genus|Rheum	137226|species|Rheum tanguticum
Query:140311|species|Prunus cerasus	33090|kingdom|Viridiplantae	35493|phylum|Streptophyta	NoTaxonID|NoRank|NoScientificName	3744|order|Rosales	3745|family|Rosaceae	3754|genus|Prunus	140311|species|Prunus cerasus
Query:140651|species|Prunus hypoleuca	33090|kingdom|Viridiplantae	35493|phylum|Streptophyta	NoTaxonID|NoRank|NoScientificName	3744|order|Rosales	3745|family|Rosaceae	3754|genus|Prunus	140651|species|Prunus hypoleuca
Query:140652|species|Prunus caroliniana	33090|kingdom|Viridiplantae	35493|phylum|Streptophyta	NoTaxonID|NoRank|NoScientificName	3744|order|Rosales	3745|family|Rosaceae	3754|genus|Prunus	140652|species|Prunus caroliniana
Query:140653|species|Prunus fordiana	33090|kingdom|Viridiplantae	35493|phylum|Streptophyta	NoTaxonID|NoRank|NoScientificName	3744|order|Rosales	3745|family|Rosaceae	3754|genus|Prunus	140653|species|Prunus fordiana
Query:140654|species|Prunus grayana	33090|kingdom|Viridiplantae	35493|phylum|Streptophyta	NoTaxonID|NoRank|NoScientificName	3744|order|Rosales	3745|family|Rosaceae	3754|genus|Prunus	140654|species|Prunus grayana
Query:140655|subspecies|Prunus ilicifolia subsp. lyonii	33090|kingdom|Viridiplantae	35493|phylum|Streptophyta	NoTaxonID|NoRank|NoScientificName	3744|order|Rosales	3745|family|Rosaceae	3754|genus|Prunus	23206|species|Prunus ilicifolia
Query:140656|subspecies|Prunus ilicifolia subsp. ilicifolia	33090|kingdom|Viridiplantae	35493|phylum|Streptophyta	NoTaxonID|NoRank|NoScientificName	3744|order|Rosales	3745|family|Rosaceae	3754|genus|Prunus	23206|species|Prunus ilicifolia
Query:140657|species|Prunus maackii	33090|kingdom|Viridiplantae	35493|phylum|Streptophyta	NoTaxonID|NoRank|NoScientificName	3744|order|Rosales	3745|family|Rosaceae	3754|genus|Prunus	140657|species|Prunus maackii
Query:140658|varietas|Prunus padus var. commutata	33090|kingdom|Viridiplantae	35493|phylum|Streptophyta	NoTaxonID|NoRank|NoScientificName	3744|order|Rosales	3745|family|Rosaceae	3754|genus|Prunus	97307|species|Prunus padus
Query:140660|varietas|Prunus subhirtella var. subhirtella	33090|kingdom|Viridiplantae	35493|phylum|Streptophyta	NoTaxonID|NoRank|NoScientificName	3744|order|Rosales	3745|family|Rosaceae	3754|genus|Prunus	97320|species|Prunus subhirtella
Query:140661|species|Prunus tenella	33090|kingdom|Viridiplantae	35493|phylum|Streptophyta	NoTaxonID|NoRank|NoScientificName	3744|order|Rosales	3745|family|Rosaceae	3754|genus|Prunus	140661|species|Prunus tenella
Query:140662|species|Prunus apetala	33090|kingdom|Viridiplantae	35493|phylum|Streptophyta	NoTaxonID|NoRank|NoScientificName	3744|order|Rosales	3745|family|Rosaceae	3754|genus|Prunus	140662|species|Prunus apetala
Query:140663|species|Prunus verecunda	33090|kingdom|Viridiplantae	35493|phylum|Streptophyta	NoTaxonID|NoRank|NoScientificName	3744|order|Rosales	3745|family|Rosaceae	3754|genus|Prunus	140663|species|Prunus verecunda
Query:1407631|species|Crocus neglectus	33090|kingdom|Viridiplantae	35493|phylum|Streptophyta	4447|class|Liliopsida	73496|order|Asparagales	26339|family|Iridaceae	58949|genus|Crocus	1407631|species|Crocus neglectus
Query:1407753|species|Sparganium japonicum x Sparganium fallax	33090|kingdom|Viridiplantae	35493|phylum|Streptophyta	4447|class|Liliopsida	38820|order|Poales	4731|family|Typhaceae	4729|genus|Sparganium	1407753|species|Sparganium japonicum x Sparganium fallax
Query:1407754|species|Sparganium angustifolium x Sparganium emersum	33090|kingdom|Viridiplantae	35493|phylum|Streptophyta	4447|class|Liliopsida	38820|order|Poales	4731|family|Typhaceae	4729|genus|Sparganium	1407754|species|Sparganium angustifolium x Sparganium emersum
Query:1407755|species|Sparganium androcladum	33090|kingdom|Viridiplantae	35493|phylum|Streptophyta	4447|class|Liliopsida	38820|order|Poales	4731|family|Typhaceae	4729|genus|Sparganium	1407755|species|Sparganium androcladum
Query:1407756|subspecies|Sparganium erectum subsp. microcarpum	33090|kingdom|Viridiplantae	35493|phylum|Streptophyta	4447|class|Liliopsida	38820|order|Poales	4731|family|Typhaceae	4729|genus|Sparganium	767568|species|Sparganium erectum
Query:1407757|varietas|Sparganium erectum var. macrocarpum	33090|kingdom|Viridiplantae	35493|phylum|Streptophyta	4447|class|Liliopsida	38820|order|Poales	4731|family|Typhaceae	4729|genus|Sparganium	767568|species|Sparganium erectum
Query:1407758|varietas|Sparganium eurycarpum var. greenei	33090|kingdom|Viridiplantae	35493|phylum|Streptophyta	4447|class|Liliopsida	38820|order|Poales	4731|family|Typhaceae	4729|genus|Sparganium	35871|species|Sparganium eurycarpum
Query:1407759|species|Sparganium fluctuans	33090|kingdom|Viridiplantae	35493|phylum|Streptophyta	4447|class|Liliopsida	38820|order|Poales	4731|family|Typhaceae	4729|genus|Sparganium	1407759|species|Sparganium fluctuans
Query:1407760|species|Sparganium gramineum	33090|kingdom|Viridiplantae	35493|phylum|Streptophyta	4447|class|Liliopsida	38820|order|Poales	4731|family|Typhaceae	4729|genus|Sparganium	1407760|species|Sparganium gramineum
Query:1407761|species|Sparganium japonicum	33090|kingdom|Viridiplantae	35493|phylum|Streptophyta	4447|class|Liliopsida	38820|order|Poales	4731|family|Typhaceae	4729|genus|Sparganium	1407761|species|Sparganium japonicum
Query:1407762|species|Sparganium subglobosum	33090|kingdom|Viridiplantae	35493|phylum|Streptophyta	4447|class|Liliopsida	38820|order|Poales	4731|family|Typhaceae	4729|genus|Sparganium	1407762|species|Sparganium subglobosum
Query:1408484|species|Scrophularia balbisii	33090|kingdom|Viridiplantae	35493|phylum|Streptophyta	NoTaxonID|NoRank|NoScientificName	4143|order|Lamiales	4149|family|Scrophulariaceae	39249|genus|Scrophularia	1408484|species|Scrophularia balbisii
Query:1408485|species|Scrophularia hispida	33090|kingdom|Viridiplantae	35493|phylum|Streptophyta	NoTaxonID|NoRank|NoScientificName	4143|order|Lamiales	4149|family|Scrophulariaceae	39249|genus|Scrophularia	1408485|species|Scrophularia hispida
Query:1408486|species|Scrophularia macrorrhyncha	33090|kingdom|Viridiplantae	35493|phylum|Streptophyta	NoTaxonID|NoRank|NoScientificName	4143|order|Lamiales	4149|family|Scrophulariaceae	39249|genus|Scrophularia	1408486|species|Scrophularia macrorrhyncha
Query:1408487|species|Scrophularia pyrenaica	33090|kingdom|Viridiplantae	35493|phylum|Streptophyta	NoTaxonID|NoRank|NoScientificName	4143|order|Lamiales	4149|family|Scrophulariaceae	39249|genus|Scrophularia	1408487|species|Scrophularia pyrenaica
Query:1408488|species|Scrophularia racemosa	33090|kingdom|Viridiplantae	35493|phylum|Streptophyta	NoTaxonID|NoRank|NoScientificName	4143|order|Lamiales	4149|family|Scrophulariaceae	39249|genus|Scrophularia	1408488|species|Scrophularia racemosa
Query:1408489|varietas|Scrophularia scopolii var. grandidentata	33090|kingdom|Viridiplantae	35493|phylum|Streptophyta	NoTaxonID|NoRank|NoScientificName	4143|order|Lamiales	4149|family|Scrophulariaceae	39249|genus|Scrophularia	1357653|species|Scrophularia scopolii
Query:1408490|subspecies|Scrophularia smithii subsp. langeana	33090|kingdom|Viridiplantae	35493|phylum|Streptophyta	NoTaxonID|NoRank|NoScientificName	4143|order|Lamiales	4149|family|Scrophulariaceae	39249|genus|Scrophularia	1357656|species|Scrophularia smithii
Query:1408491|species|Scrophularia syriaca	33090|kingdom|Viridiplantae	35493|phylum|Streptophyta	NoTaxonID|NoRank|NoScientificName	4143|order|Lamiales	4149|family|Scrophulariaceae	39249|genus|Scrophularia	1408491|species|Scrophularia syriaca
Query:1408492|species|Scrophularia tenuipes	33090|kingdom|Viridiplantae	35493|phylum|Streptophyta	NoTaxonID|NoRank|NoScientificName	4143|order|Lamiales	4149|family|Scrophulariaceae	39249|genus|Scrophularia	1408492|species|Scrophularia tenuipes
Query:1408493|species|Scrophularia urticifolia	33090|kingdom|Viridiplantae	35493|phylum|Streptophyta	NoTaxonID|NoRank|NoScientificName	4143|order|Lamiales	4149|family|Scrophulariaceae	39249|genus|Scrophularia	1408493|species|Scrophularia urticifolia
Query:140880|species|Cyperus squarrosus	33090|kingdom|Viridiplantae	35493|phylum|Streptophyta	4447|class|Liliopsida	38820|order|Poales	4609|family|Cyperaceae	4610|genus|Cyperus	140880|species|Cyperus squarrosus
Query:140997|species|Crataegus monogyna	33090|kingdom|Viridiplantae	35493|phylum|Streptophyta	NoTaxonID|NoRank|NoScientificName	3744|order|Rosales	3745|family|Rosaceae	23159|genus|Crataegus	140997|species|Crataegus monogyna
Query:1412445|varietas|Lonicera caerulea var. emphyllocalyx	33090|kingdom|Viridiplantae	35493|phylum|Streptophyta	NoTaxonID|NoRank|NoScientificName	4199|order|Dipsacales	4200|family|Caprifoliaceae	49606|genus|Lonicera	134520|species|Lonicera caerulea
Query:1412446|species|Lonicera venulosa	33090|kingdom|Viridiplantae	35493|phylum|Streptophyta	NoTaxonID|NoRank|NoScientificName	4199|order|Dipsacales	4200|family|Caprifoliaceae	49606|genus|Lonicera	1412446|species|Lonicera venulosa
Query:1412447|varietas|Lonicera caerulea var. pallasii	33090|kingdom|Viridiplantae	35493|phylum|Streptophyta	NoTaxonID|NoRank|NoScientificName	4199|order|Dipsacales	4200|family|Caprifoliaceae	49606|genus|Lonicera	134520|species|Lonicera caerulea
Query:1412448|species|Lonicera boczkarnikovae	33090|kingdom|Viridiplantae	35493|phylum|Streptophyta	NoTaxonID|NoRank|NoScientificName	4199|order|Dipsacales	4200|family|Caprifoliaceae	49606|genus|Lonicera	1412448|species|Lonicera boczkarnikovae
Query:1413773|species|Atractylodes sp. LQH-2013	33090|kingdom|Viridiplantae	35493|phylum|Streptophyta	NoTaxonID|NoRank|NoScientificName	4209|order|Asterales	4210|family|Asteraceae	41485|genus|Atractylodes	1413773|species|Atractylodes sp. LQH-2013
Query:1414465|species|Swertia patens	33090|kingdom|Viridiplantae	35493|phylum|Streptophyta	NoTaxonID|NoRank|NoScientificName	4055|order|Gentianales	21472|family|Gentianaceae	39241|genus|Swertia	1414465|species|Swertia patens
Query:1414466|species|Swertia wardii	33090|kingdom|Viridiplantae	35493|phylum|Streptophyta	NoTaxonID|NoRank|NoScientificName	4055|order|Gentianales	21472|family|Gentianaceae	39241|genus|Swertia	1414466|species|Swertia wardii
Query:1414467|species|Swertia rosularis	33090|kingdom|Viridiplantae	35493|phylum|Streptophyta	NoTaxonID|NoRank|NoScientificName	4055|order|Gentianales	21472|family|Gentianaceae	39241|genus|Swertia	1414467|species|Swertia rosularis
Query:1415533|species|Swertia gyacaensis	33090|kingdom|Viridiplantae	35493|phylum|Streptophyta	NoTaxonID|NoRank|NoScientificName	4055|order|Gentianales	21472|family|Gentianaceae	39241|genus|Swertia	1415533|species|Swertia gyacaensis
Query:1423377|species|Astragalus sieberi	33090|kingdom|Viridiplantae	35493|phylum|Streptophyta	NoTaxonID|NoRank|NoScientificName	72025|order|Fabales	3803|family|Fabaceae	20400|genus|Astragalus	1423377|species|Astragalus sieberi
Query:1423378|species|Astragalus spinosus	33090|kingdom|Viridiplantae	35493|phylum|Streptophyta	NoTaxonID|NoRank|NoScientificName	72025|order|Fabales	3803|family|Fabaceae	20400|genus|Astragalus	1423378|species|Astragalus spinosus
Query:1423382|species|Cyperus conglomeratus	33090|kingdom|Viridiplantae	35493|phylum|Streptophyta	4447|class|Liliopsida	38820|order|Poales	4609|family|Cyperaceae	4610|genus|Cyperus	1423382|species|Cyperus conglomeratus
Query:1423389|species|Juncus rigidus	33090|kingdom|Viridiplantae	35493|phylum|Streptophyta	4447|class|Liliopsida	38820|order|Poales	14101|family|Juncaceae	13578|genus|Juncus	1423389|species|Juncus rigidus
Query:1423397|species|Plantago boissieri	33090|kingdom|Viridiplantae	35493|phylum|Streptophyta	NoTaxonID|NoRank|NoScientificName	4143|order|Lamiales	156152|family|Plantaginaceae	26867|genus|Plantago	1423397|species|Plantago boissieri
Query:1423398|species|Polygala abyssinica	33090|kingdom|Viridiplantae	35493|phylum|Streptophyta	NoTaxonID|NoRank|NoScientificName	72025|order|Fabales	4274|family|Polygalaceae	4275|genus|Polygala	1423398|species|Polygala abyssinica
Query:1423404|varietas|Tribulus terrestris var. parvispinus	33090|kingdom|Viridiplantae	35493|phylum|Streptophyta	NoTaxonID|NoRank|NoScientificName	403666|order|Zygophyllales	43873|family|Zygophyllaceae	66647|genus|Tribulus	210369|species|Tribulus terrestris
Query:143172|species|Arctium minus	33090|kingdom|Viridiplantae	35493|phylum|Streptophyta	NoTaxonID|NoRank|NoScientificName	4209|order|Asterales	4210|family|Asteraceae	4216|genus|Arctium	143172|species|Arctium minus
Query:1433379|species|Aralia soratensis	33090|kingdom|Viridiplantae	35493|phylum|Streptophyta	NoTaxonID|NoRank|NoScientificName	4036|order|Apiales	4050|family|Araliaceae	13340|genus|Aralia	1433379|species|Aralia soratensis
Query:1439898|varietas|Gentiana prostrata var. karelinii	33090|kingdom|Viridiplantae	35493|phylum|Streptophyta	NoTaxonID|NoRank|NoScientificName	4055|order|Gentianales	21472|family|Gentianaceae	21496|genus|Gentiana	49951|species|Gentiana prostrata
Query:1439899|species|Gentiana leucomelaena	33090|kingdom|Viridiplantae	35493|phylum|Streptophyta	NoTaxonID|NoRank|NoScientificName	4055|order|Gentianales	21472|family|Gentianaceae	21496|genus|Gentiana	1439899|species|Gentiana leucomelaena
Query:1439916|species|Plantago minuta	33090|kingdom|Viridiplantae	35493|phylum|Streptophyta	NoTaxonID|NoRank|NoScientificName	4143|order|Lamiales	156152|family|Plantaginaceae	26867|genus|Plantago	1439916|species|Plantago minuta
Query:1439924|species|Rosa nanothamnus	33090|kingdom|Viridiplantae	35493|phylum|Streptophyta	NoTaxonID|NoRank|NoScientificName	3744|order|Rosales	3745|family|Rosaceae	3764|genus|Rosa	1439924|species|Rosa nanothamnus
Query:1439925|species|Rosa silverhjelmii	33090|kingdom|Viridiplantae	35493|phylum|Streptophyta	NoTaxonID|NoRank|NoScientificName	3744|order|Rosales	3745|family|Rosaceae	3764|genus|Rosa	1439925|species|Rosa silverhjelmii
Query:1440068|species|Cinnamomum septentrionale	33090|kingdom|Viridiplantae	35493|phylum|Streptophyta	NoTaxonID|NoRank|NoScientificName	3432|order|Laurales	3433|family|Lauraceae	13428|genus|Cinnamomum	1440068|species|Cinnamomum septentrionale
Query:144060|species|Astragalus aegobromus	33090|kingdom|Viridiplantae	35493|phylum|Streptophyta	NoTaxonID|NoRank|NoScientificName	72025|order|Fabales	3803|family|Fabaceae	20400|genus|Astragalus	144060|species|Astragalus aegobromus
Query:144063|species|Astragalus annularis	33090|kingdom|Viridiplantae	35493|phylum|Streptophyta	NoTaxonID|NoRank|NoScientificName	72025|order|Fabales	3803|family|Fabaceae	20400|genus|Astragalus	144063|species|Astragalus annularis
Query:144075|species|Astragalus campylosema	33090|kingdom|Viridiplantae	35493|phylum|Streptophyta	NoTaxonID|NoRank|NoScientificName	72025|order|Fabales	3803|family|Fabaceae	20400|genus|Astragalus	144075|species|Astragalus campylosema
Query:144083|species|Astragalus citrinus	33090|kingdom|Viridiplantae	35493|phylum|Streptophyta	NoTaxonID|NoRank|NoScientificName	72025|order|Fabales	3803|family|Fabaceae	20400|genus|Astragalus	144083|species|Astragalus citrinus
Query:144093|species|Astragalus dictyolobus	33090|kingdom|Viridiplantae	35493|phylum|Streptophyta	NoTaxonID|NoRank|NoScientificName	72025|order|Fabales	3803|family|Fabaceae	20400|genus|Astragalus	144093|species|Astragalus dictyolobus
Query:144113|species|Astragalus jessenii	33090|kingdom|Viridiplantae	35493|phylum|Streptophyta	NoTaxonID|NoRank|NoScientificName	72025|order|Fabales	3803|family|Fabaceae	20400|genus|Astragalus	144113|species|Astragalus jessenii
Query:144118|species|Astragalus latifolius	33090|kingdom|Viridiplantae	35493|phylum|Streptophyta	NoTaxonID|NoRank|NoScientificName	72025|order|Fabales	3803|family|Fabaceae	20400|genus|Astragalus	144118|species|Astragalus latifolius
Query:144129|species|Astragalus nephtonensis	33090|kingdom|Viridiplantae	35493|phylum|Streptophyta	NoTaxonID|NoRank|NoScientificName	72025|order|Fabales	3803|family|Fabaceae	20400|genus|Astragalus	144129|species|Astragalus nephtonensis
Query:144133|species|Astragalus oleifolius	33090|kingdom|Viridiplantae	35493|phylum|Streptophyta	NoTaxonID|NoRank|NoScientificName	72025|order|Fabales	3803|family|Fabaceae	20400|genus|Astragalus	144133|species|Astragalus oleifolius
Query:144147|species|Astragalus robustus	33090|kingdom|Viridiplantae	35493|phylum|Streptophyta	NoTaxonID|NoRank|NoScientificName	72025|order|Fabales	3803|family|Fabaceae	20400|genus|Astragalus	144147|species|Astragalus robustus
Query:144149|species|Astragalus scaberrimus	33090|kingdom|Viridiplantae	35493|phylum|Streptophyta	NoTaxonID|NoRank|NoScientificName	72025|order|Fabales	3803|family|Fabaceae	20400|genus|Astragalus	144149|species|Astragalus scaberrimus
Query:144154|species|Astragalus siliquosus	33090|kingdom|Viridiplantae	35493|phylum|Streptophyta	NoTaxonID|NoRank|NoScientificName	72025|order|Fabales	3803|family|Fabaceae	20400|genus|Astragalus	144154|species|Astragalus siliquosus
Query:144167|species|Astragalus vereskensis	33090|kingdom|Viridiplantae	35493|phylum|Streptophyta	NoTaxonID|NoRank|NoScientificName	72025|order|Fabales	3803|family|Fabaceae	20400|genus|Astragalus	144167|species|Astragalus vereskensis
Query:1442364|species|Geranium sp. 'baishanense'	33090|kingdom|Viridiplantae	35493|phylum|Streptophyta	NoTaxonID|NoRank|NoScientificName	41943|order|Geraniales	4027|family|Geraniaceae	4028|genus|Geranium	1442364|species|Geranium sp. 'baishanense'
Query:1445621|species|Aconitum henryi	33090|kingdom|Viridiplantae	35493|phylum|Streptophyta	NoTaxonID|NoRank|NoScientificName	41768|order|Ranunculales	3440|family|Ranunculaceae	49188|genus|Aconitum	1445621|species|Aconitum henryi
Query:1446478|species|Swertia alpestris	33090|kingdom|Viridiplantae	35493|phylum|Streptophyta	NoTaxonID|NoRank|NoScientificName	4055|order|Gentianales	21472|family|Gentianaceae	39241|genus|Swertia	1446478|species|Swertia alpestris
Query:1448112|species|Polyporus alveoaris	4751|kingdom|Fungi	5204|phylum|Basidiomycota	155619|class|Agaricomycetes	5303|order|Polyporales	5317|family|Polyporaceae	5637|genus|Polyporus	1448112|species|Polyporus alveoaris
Query:1451033|species|Amomum echinocarpum	33090|kingdom|Viridiplantae	35493|phylum|Streptophyta	4447|class|Liliopsida	4618|order|Zingiberales	4642|family|Zingiberaceae	188482|genus|Amomum	1451033|species|Amomum echinocarpum
Query:1451035|species|Amomum masticatorium	33090|kingdom|Viridiplantae	35493|phylum|Streptophyta	4447|class|Liliopsida	4618|order|Zingiberales	4642|family|Zingiberaceae	188482|genus|Amomum	1451035|species|Amomum masticatorium
Query:1451036|species|Amomum pterocarpum	33090|kingdom|Viridiplantae	35493|phylum|Streptophyta	4447|class|Liliopsida	4618|order|Zingiberales	4642|family|Zingiberaceae	188482|genus|Amomum	1451036|species|Amomum pterocarpum
Query:1451284|varietas|Ziziphus jujuba var. inermis	33090|kingdom|Viridiplantae	35493|phylum|Streptophyta	NoTaxonID|NoRank|NoScientificName	3744|order|Rosales	3608|family|Rhamnaceae	72171|genus|Ziziphus	326968|species|Ziziphus jujuba
Query:145286|species|Illicium oligandrum	33090|kingdom|Viridiplantae	35493|phylum|Streptophyta	NoTaxonID|NoRank|NoScientificName	82956|order|Austrobaileyales	16733|family|Schisandraceae	13097|genus|Illicium	145286|species|Illicium oligandrum
Query:1452878|species|Lithospermum bejariense	33090|kingdom|Viridiplantae	35493|phylum|Streptophyta	NoTaxonID|NoRank|NoScientificName	1538097|order|Boraginales	21571|family|Boraginaceae	21634|genus|Lithospermum	1452878|species|Lithospermum bejariense
Query:1453101|varietas|Morus alba var. atropurpurea	33090|kingdom|Viridiplantae	35493|phylum|Streptophyta	NoTaxonID|NoRank|NoScientificName	3744|order|Rosales	3487|family|Moraceae	3497|genus|Morus	3498|species|Morus alba
Query:1458532|species|Morus yunnanensis	33090|kingdom|Viridiplantae	35493|phylum|Streptophyta	NoTaxonID|NoRank|NoScientificName	3744|order|Rosales	3487|family|Moraceae	3497|genus|Morus	1458532|species|Morus yunnanensis
Query:1460040|species|Astragalus anthylloides	33090|kingdom|Viridiplantae	35493|phylum|Streptophyta	NoTaxonID|NoRank|NoScientificName	72025|order|Fabales	3803|family|Fabaceae	20400|genus|Astragalus	1460040|species|Astragalus anthylloides
Query:1461013|species|Commiphora pervilleana	33090|kingdom|Viridiplantae	35493|phylum|Streptophyta	NoTaxonID|NoRank|NoScientificName	41937|order|Sapindales	4014|family|Burseraceae	43868|genus|Commiphora	1461013|species|Commiphora pervilleana
Query:1461014|species|Commiphora sp. A MRG-2015	33090|kingdom|Viridiplantae	35493|phylum|Streptophyta	NoTaxonID|NoRank|NoScientificName	41937|order|Sapindales	4014|family|Burseraceae	43868|genus|Commiphora	1700959|species|Commiphora sp. A MRG-2015
Query:1461015|species|Commiphora sp. B MRG-2015	33090|kingdom|Viridiplantae	35493|phylum|Streptophyta	NoTaxonID|NoRank|NoScientificName	41937|order|Sapindales	4014|family|Burseraceae	43868|genus|Commiphora	1700960|species|Commiphora sp. B MRG-2015
Query:1461639|species|Fritillaria crassicaulis	33090|kingdom|Viridiplantae	35493|phylum|Streptophyta	4447|class|Liliopsida	4667|order|Liliales	4677|family|Liliaceae	59070|genus|Fritillaria	1461639|species|Fritillaria crassicaulis
Query:1461640|species|Fritillaria sinica	33090|kingdom|Viridiplantae	35493|phylum|Streptophyta	4447|class|Liliopsida	4667|order|Liliales	4677|family|Liliaceae	59070|genus|Fritillaria	1461640|species|Fritillaria sinica
Query:1465367|species|Senna polyphylla	33090|kingdom|Viridiplantae	35493|phylum|Streptophyta	NoTaxonID|NoRank|NoScientificName	72025|order|Fabales	3803|family|Fabaceae	53922|genus|Senna	1465367|species|Senna polyphylla
Query:1465368|varietas|Senna polyphylla var. polyphylla	33090|kingdom|Viridiplantae	35493|phylum|Streptophyta	NoTaxonID|NoRank|NoScientificName	72025|order|Fabales	3803|family|Fabaceae	53922|genus|Senna	1465367|species|Senna polyphylla
Query:1465379|species|Zanthoxylum punctatum	33090|kingdom|Viridiplantae	35493|phylum|Streptophyta	NoTaxonID|NoRank|NoScientificName	41937|order|Sapindales	23513|family|Rutaceae	67937|genus|Zanthoxylum	1465379|species|Zanthoxylum punctatum
Query:1465381|species|Sarcomphalus reticulatus	33090|kingdom|Viridiplantae	35493|phylum|Streptophyta	NoTaxonID|NoRank|NoScientificName	3744|order|Rosales	3608|family|Rhamnaceae	1948874|genus|Sarcomphalus	1465381|species|Sarcomphalus reticulatus
Query:1465382|species|Ziziphus rignonii	33090|kingdom|Viridiplantae	35493|phylum|Streptophyta	NoTaxonID|NoRank|NoScientificName	3744|order|Rosales	3608|family|Rhamnaceae	72171|genus|Ziziphus	1465382|species|Ziziphus rignonii
Query:1468144|species|Ophiopogon bockianus	33090|kingdom|Viridiplantae	35493|phylum|Streptophyta	4447|class|Liliopsida	73496|order|Asparagales	40552|family|Asparagaceae	100502|genus|Ophiopogon	1468144|species|Ophiopogon bockianus
Query:1468145|species|Ophiopogon latifolius	33090|kingdom|Viridiplantae	35493|phylum|Streptophyta	4447|class|Liliopsida	73496|order|Asparagales	40552|family|Asparagaceae	100502|genus|Ophiopogon	1468145|species|Ophiopogon latifolius
Query:1468146|species|Ophiopogon platyphyllus	33090|kingdom|Viridiplantae	35493|phylum|Streptophyta	4447|class|Liliopsida	73496|order|Asparagales	40552|family|Asparagaceae	100502|genus|Ophiopogon	1468146|species|Ophiopogon platyphyllus
Query:1468147|species|Ophiopogon szechuanensis	33090|kingdom|Viridiplantae	35493|phylum|Streptophyta	4447|class|Liliopsida	73496|order|Asparagales	40552|family|Asparagaceae	100502|genus|Ophiopogon	1468147|species|Ophiopogon szechuanensis
Query:1471896|species|Zanthoxylum bifoliolatum	33090|kingdom|Viridiplantae	35493|phylum|Streptophyta	NoTaxonID|NoRank|NoScientificName	41937|order|Sapindales	23513|family|Rutaceae	67937|genus|Zanthoxylum	1471896|species|Zanthoxylum bifoliolatum
Query:1471897|species|Zanthoxylum spinifex	33090|kingdom|Viridiplantae	35493|phylum|Streptophyta	NoTaxonID|NoRank|NoScientificName	41937|order|Sapindales	23513|family|Rutaceae	67937|genus|Zanthoxylum	1471897|species|Zanthoxylum spinifex
Query:147270|species|Aconitum lasiostomum	33090|kingdom|Viridiplantae	35493|phylum|Streptophyta	NoTaxonID|NoRank|NoScientificName	41768|order|Ranunculales	3440|family|Ranunculaceae	49188|genus|Aconitum	147270|species|Aconitum lasiostomum
Query:1475434|species|Salvia purpurea	33090|kingdom|Viridiplantae	35493|phylum|Streptophyta	NoTaxonID|NoRank|NoScientificName	4143|order|Lamiales	4136|family|Lamiaceae	21880|genus|Salvia	1475434|species|Salvia purpurea
Query:1476582|species|Swertia alba	33090|kingdom|Viridiplantae	35493|phylum|Streptophyta	NoTaxonID|NoRank|NoScientificName	4055|order|Gentianales	21472|family|Gentianaceae	39241|genus|Swertia	1476582|species|Swertia alba
Query:1478108|species|Aconitum japonicum	33090|kingdom|Viridiplantae	35493|phylum|Streptophyta	NoTaxonID|NoRank|NoScientificName	41768|order|Ranunculales	3440|family|Ranunculaceae	49188|genus|Aconitum	1478108|species|Aconitum japonicum
Query:1478109|subspecies|Aconitum japonicum subsp. subcuneatum	33090|kingdom|Viridiplantae	35493|phylum|Streptophyta	NoTaxonID|NoRank|NoScientificName	41768|order|Ranunculales	3440|family|Ranunculaceae	49188|genus|Aconitum	1478108|species|Aconitum japonicum
Query:1478110|species|Aconitum lucidusculum	33090|kingdom|Viridiplantae	35493|phylum|Streptophyta	NoTaxonID|NoRank|NoScientificName	41768|order|Ranunculales	3440|family|Ranunculaceae	49188|genus|Aconitum	1478110|species|Aconitum lucidusculum
Query:1478111|species|Aconitum misaoanum	33090|kingdom|Viridiplantae	35493|phylum|Streptophyta	NoTaxonID|NoRank|NoScientificName	41768|order|Ranunculales	3440|family|Ranunculaceae	49188|genus|Aconitum	1478111|species|Aconitum misaoanum
Query:1478569|species|Polyporus sp. BAB-3691	4751|kingdom|Fungi	5204|phylum|Basidiomycota	155619|class|Agaricomycetes	5303|order|Polyporales	5317|family|Polyporaceae	5637|genus|Polyporus	1478569|species|Polyporus sp. BAB-3691
Query:1478570|species|Polyporus sp. BAB-3699	4751|kingdom|Fungi	5204|phylum|Basidiomycota	155619|class|Agaricomycetes	5303|order|Polyporales	5317|family|Polyporaceae	5637|genus|Polyporus	1478570|species|Polyporus sp. BAB-3699
Query:1484647|species|Glycyrrhiza sp. Shihezi	33090|kingdom|Viridiplantae	35493|phylum|Streptophyta	NoTaxonID|NoRank|NoScientificName	72025|order|Fabales	3803|family|Fabaceae	46347|genus|Glycyrrhiza	1484647|species|Glycyrrhiza sp. Shihezi
Query:1485069|species|Trichosanthes sp. 11362	33090|kingdom|Viridiplantae	35493|phylum|Streptophyta	NoTaxonID|NoRank|NoScientificName	71239|order|Cucurbitales	3650|family|Cucurbitaceae	3676|genus|Trichosanthes	1485069|species|Trichosanthes sp. 11362
Query:1485070|species|Trichosanthes sp. 11363	33090|kingdom|Viridiplantae	35493|phylum|Streptophyta	NoTaxonID|NoRank|NoScientificName	71239|order|Cucurbitales	3650|family|Cucurbitaceae	3676|genus|Trichosanthes	1485070|species|Trichosanthes sp. 11363
Query:1485071|species|Trichosanthes sp. 11364	33090|kingdom|Viridiplantae	35493|phylum|Streptophyta	NoTaxonID|NoRank|NoScientificName	71239|order|Cucurbitales	3650|family|Cucurbitaceae	3676|genus|Trichosanthes	1485071|species|Trichosanthes sp. 11364
Query:1485072|species|Trichosanthes sp. 11366	33090|kingdom|Viridiplantae	35493|phylum|Streptophyta	NoTaxonID|NoRank|NoScientificName	71239|order|Cucurbitales	3650|family|Cucurbitaceae	3676|genus|Trichosanthes	1485072|species|Trichosanthes sp. 11366
Query:1485073|species|Trichosanthes sp. 11387	33090|kingdom|Viridiplantae	35493|phylum|Streptophyta	NoTaxonID|NoRank|NoScientificName	71239|order|Cucurbitales	3650|family|Cucurbitaceae	3676|genus|Trichosanthes	1485073|species|Trichosanthes sp. 11387
Query:1485501|species|Polyporus sp. BAB-3934	4751|kingdom|Fungi	5204|phylum|Basidiomycota	155619|class|Agaricomycetes	5303|order|Polyporales	5317|family|Polyporaceae	5637|genus|Polyporus	1485501|species|Polyporus sp. BAB-3934
Query:148626|species|Swertia abyssinica	33090|kingdom|Viridiplantae	35493|phylum|Streptophyta	NoTaxonID|NoRank|NoScientificName	4055|order|Gentianales	21472|family|Gentianaceae	39241|genus|Swertia	148626|species|Swertia abyssinica
Query:148627|species|Swertia bimaculata	33090|kingdom|Viridiplantae	35493|phylum|Streptophyta	NoTaxonID|NoRank|NoScientificName	4055|order|Gentianales	21472|family|Gentianaceae	39241|genus|Swertia	148627|species|Swertia bimaculata
Query:148628|species|Swertia cordata	33090|kingdom|Viridiplantae	35493|phylum|Streptophyta	NoTaxonID|NoRank|NoScientificName	4055|order|Gentianales	21472|family|Gentianaceae	39241|genus|Swertia	148628|species|Swertia cordata
Query:148629|species|Swertia dichotoma	33090|kingdom|Viridiplantae	35493|phylum|Streptophyta	NoTaxonID|NoRank|NoScientificName	4055|order|Gentianales	21472|family|Gentianaceae	39241|genus|Swertia	148629|species|Swertia dichotoma
Query:1489150|species|Salvia calolophos	33090|kingdom|Viridiplantae	35493|phylum|Streptophyta	NoTaxonID|NoRank|NoScientificName	4143|order|Lamiales	4136|family|Lamiaceae	21880|genus|Salvia	1489150|species|Salvia calolophos
Query:1489151|species|Salvia cuspidata	33090|kingdom|Viridiplantae	35493|phylum|Streptophyta	NoTaxonID|NoRank|NoScientificName	4143|order|Lamiales	4136|family|Lamiaceae	21880|genus|Salvia	1489151|species|Salvia cuspidata
Query:1489152|species|Salvia iodantha	33090|kingdom|Viridiplantae	35493|phylum|Streptophyta	NoTaxonID|NoRank|NoScientificName	4143|order|Lamiales	4136|family|Lamiaceae	21880|genus|Salvia	1489152|species|Salvia iodantha
Query:1489153|species|Salvia pallida	33090|kingdom|Viridiplantae	35493|phylum|Streptophyta	NoTaxonID|NoRank|NoScientificName	4143|order|Lamiales	4136|family|Lamiaceae	21880|genus|Salvia	1489153|species|Salvia pallida
Query:1489154|species|Salvia thyrsiflora	33090|kingdom|Viridiplantae	35493|phylum|Streptophyta	NoTaxonID|NoRank|NoScientificName	4143|order|Lamiales	4136|family|Lamiaceae	21880|genus|Salvia	1489154|species|Salvia thyrsiflora
Query:1489816|species|Syzygium oblatum	33090|kingdom|Viridiplantae	35493|phylum|Streptophyta	NoTaxonID|NoRank|NoScientificName	41944|order|Myrtales	3931|family|Myrtaceae	178174|genus|Syzygium	1489816|species|Syzygium oblatum
Query:149057|species|Swertia adolfi-friderici	33090|kingdom|Viridiplantae	35493|phylum|Streptophyta	NoTaxonID|NoRank|NoScientificName	4055|order|Gentianales	21472|family|Gentianaceae	39241|genus|Swertia	149057|species|Swertia adolfi-friderici
Query:149059|species|Swertia cincta	33090|kingdom|Viridiplantae	35493|phylum|Streptophyta	NoTaxonID|NoRank|NoScientificName	4055|order|Gentianales	21472|family|Gentianaceae	39241|genus|Swertia	149059|species|Swertia cincta
Query:149060|species|Swertia chinensis	33090|kingdom|Viridiplantae	35493|phylum|Streptophyta	NoTaxonID|NoRank|NoScientificName	4055|order|Gentianales	21472|family|Gentianaceae	39241|genus|Swertia	149060|species|Swertia chinensis
Query:149061|species|Swertia lactea	33090|kingdom|Viridiplantae	35493|phylum|Streptophyta	NoTaxonID|NoRank|NoScientificName	4055|order|Gentianales	21472|family|Gentianaceae	39241|genus|Swertia	149061|species|Swertia lactea
Query:149062|species|Swertia multicaulis	33090|kingdom|Viridiplantae	35493|phylum|Streptophyta	NoTaxonID|NoRank|NoScientificName	4055|order|Gentianales	21472|family|Gentianaceae	39241|genus|Swertia	149062|species|Swertia multicaulis
Query:149063|species|Swertia schugnanica	33090|kingdom|Viridiplantae	35493|phylum|Streptophyta	NoTaxonID|NoRank|NoScientificName	4055|order|Gentianales	21472|family|Gentianaceae	39241|genus|Swertia	149063|species|Swertia schugnanica
Query:1490850|subspecies|Commiphora brevicalyx subsp. vezorum	33090|kingdom|Viridiplantae	35493|phylum|Streptophyta	NoTaxonID|NoRank|NoScientificName	41937|order|Sapindales	4014|family|Burseraceae	43868|genus|Commiphora	318970|species|Commiphora brevicalyx
Query:1490851|species|Commiphora arafy	33090|kingdom|Viridiplantae	35493|phylum|Streptophyta	NoTaxonID|NoRank|NoScientificName	41937|order|Sapindales	4014|family|Burseraceae	43868|genus|Commiphora	1490851|species|Commiphora arafy
Query:1490852|species|Commiphora lasiodisca	33090|kingdom|Viridiplantae	35493|phylum|Streptophyta	NoTaxonID|NoRank|NoScientificName	41937|order|Sapindales	4014|family|Burseraceae	43868|genus|Commiphora	1490852|species|Commiphora lasiodisca
Query:1490853|species|Commiphora marchandii	33090|kingdom|Viridiplantae	35493|phylum|Streptophyta	NoTaxonID|NoRank|NoScientificName	41937|order|Sapindales	4014|family|Burseraceae	43868|genus|Commiphora	1490853|species|Commiphora marchandii
Query:1490854|species|Commiphora sinuata	33090|kingdom|Viridiplantae	35493|phylum|Streptophyta	NoTaxonID|NoRank|NoScientificName	41937|order|Sapindales	4014|family|Burseraceae	43868|genus|Commiphora	1490854|species|Commiphora sinuata
Query:1490855|species|Commiphora sp. Weeks 10-I-28-8	33090|kingdom|Viridiplantae	35493|phylum|Streptophyta	NoTaxonID|NoRank|NoScientificName	41937|order|Sapindales	4014|family|Burseraceae	43868|genus|Commiphora	1490855|species|Commiphora sp. Weeks 10-I-28-8
Query:1490856|species|Commiphora stellulata	33090|kingdom|Viridiplantae	35493|phylum|Streptophyta	NoTaxonID|NoRank|NoScientificName	41937|order|Sapindales	4014|family|Burseraceae	43868|genus|Commiphora	1490856|species|Commiphora stellulata
Query:1492165|species|Amomum ghaticum	33090|kingdom|Viridiplantae	35493|phylum|Streptophyta	4447|class|Liliopsida	4618|order|Zingiberales	4642|family|Zingiberaceae	188482|genus|Amomum	1492165|species|Amomum ghaticum
Query:1492166|species|Zingiber nimmonii	33090|kingdom|Viridiplantae	35493|phylum|Streptophyta	4447|class|Liliopsida	4618|order|Zingiberales	4642|family|Zingiberaceae	4650|genus|Zingiber	1492166|species|Zingiber nimmonii
Query:1492167|species|Zingiber odoriferum	33090|kingdom|Viridiplantae	35493|phylum|Streptophyta	4447|class|Liliopsida	4618|order|Zingiberales	4642|family|Zingiberaceae	4650|genus|Zingiber	1492167|species|Zingiber odoriferum
Query:1495521|varietas|Prunus cerasoides var. rubea	33090|kingdom|Viridiplantae	35493|phylum|Streptophyta	NoTaxonID|NoRank|NoScientificName	3744|order|Rosales	3745|family|Rosaceae	3754|genus|Prunus	378224|species|Prunus cerasoides
Query:1496653|species|Aconitum bucovinense	33090|kingdom|Viridiplantae	35493|phylum|Streptophyta	NoTaxonID|NoRank|NoScientificName	41768|order|Ranunculales	3440|family|Ranunculaceae	49188|genus|Aconitum	1496653|species|Aconitum bucovinense
Query:1496654|species|Aconitum cammarum	33090|kingdom|Viridiplantae	35493|phylum|Streptophyta	NoTaxonID|NoRank|NoScientificName	41768|order|Ranunculales	3440|family|Ranunculaceae	49188|genus|Aconitum	1496654|species|Aconitum cammarum
Query:1496655|species|Aconitum firmum	33090|kingdom|Viridiplantae	35493|phylum|Streptophyta	NoTaxonID|NoRank|NoScientificName	41768|order|Ranunculales	3440|family|Ranunculaceae	49188|genus|Aconitum	1496655|species|Aconitum firmum
Query:1496656|species|Aconitum lasiocarpum	33090|kingdom|Viridiplantae	35493|phylum|Streptophyta	NoTaxonID|NoRank|NoScientificName	41768|order|Ranunculales	3440|family|Ranunculaceae	49188|genus|Aconitum	1496656|species|Aconitum lasiocarpum
Query:1496657|species|Aconitum nanum	33090|kingdom|Viridiplantae	35493|phylum|Streptophyta	NoTaxonID|NoRank|NoScientificName	41768|order|Ranunculales	3440|family|Ranunculaceae	49188|genus|Aconitum	1496657|species|Aconitum nanum
Query:1496659|varietas|Aconitum nasutum var. pubiceps	33090|kingdom|Viridiplantae	35493|phylum|Streptophyta	NoTaxonID|NoRank|NoScientificName	41768|order|Ranunculales	3440|family|Ranunculaceae	49188|genus|Aconitum	1496658|species|Aconitum nasutum
Query:1496660|species|Aconitum plicatum	33090|kingdom|Viridiplantae	35493|phylum|Streptophyta	NoTaxonID|NoRank|NoScientificName	41768|order|Ranunculales	3440|family|Ranunculaceae	49188|genus|Aconitum	1496660|species|Aconitum plicatum
Query:1496661|species|Aconitum superbum	33090|kingdom|Viridiplantae	35493|phylum|Streptophyta	NoTaxonID|NoRank|NoScientificName	41768|order|Ranunculales	3440|family|Ranunculaceae	49188|genus|Aconitum	1496661|species|Aconitum superbum
Query:1496662|species|Aconitum talassicum	33090|kingdom|Viridiplantae	35493|phylum|Streptophyta	NoTaxonID|NoRank|NoScientificName	41768|order|Ranunculales	3440|family|Ranunculaceae	49188|genus|Aconitum	1496662|species|Aconitum talassicum
Query:1496663|species|Aconitum toxicum	33090|kingdom|Viridiplantae	35493|phylum|Streptophyta	NoTaxonID|NoRank|NoScientificName	41768|order|Ranunculales	3440|family|Ranunculaceae	49188|genus|Aconitum	1496663|species|Aconitum toxicum
Query:1496664|species|Aconitum x berdaui	33090|kingdom|Viridiplantae	35493|phylum|Streptophyta	NoTaxonID|NoRank|NoScientificName	41768|order|Ranunculales	3440|family|Ranunculaceae	49188|genus|Aconitum	1496664|species|Aconitum x berdaui
Query:1496665|species|Aconitum x czarnohorense	33090|kingdom|Viridiplantae	35493|phylum|Streptophyta	NoTaxonID|NoRank|NoScientificName	41768|order|Ranunculales	3440|family|Ranunculaceae	49188|genus|Aconitum	1496665|species|Aconitum x czarnohorense
Query:1496666|species|Aconitum x hebegynum	33090|kingdom|Viridiplantae	35493|phylum|Streptophyta	NoTaxonID|NoRank|NoScientificName	41768|order|Ranunculales	3440|family|Ranunculaceae	49188|genus|Aconitum	1496666|species|Aconitum x hebegynum
Query:1496667|species|Aconitum x pawlowskii	33090|kingdom|Viridiplantae	35493|phylum|Streptophyta	NoTaxonID|NoRank|NoScientificName	41768|order|Ranunculales	3440|family|Ranunculaceae	49188|genus|Aconitum	1496667|species|Aconitum x pawlowskii
Query:1499134|species|Gentiana arethusae	33090|kingdom|Viridiplantae	35493|phylum|Streptophyta	NoTaxonID|NoRank|NoScientificName	4055|order|Gentianales	21472|family|Gentianaceae	21496|genus|Gentiana	1499134|species|Gentiana arethusae
Query:1499135|species|Gentiana atuntsiensis	33090|kingdom|Viridiplantae	35493|phylum|Streptophyta	NoTaxonID|NoRank|NoScientificName	4055|order|Gentianales	21472|family|Gentianaceae	21496|genus|Gentiana	1499135|species|Gentiana atuntsiensis
Query:1499136|species|Gentiana cephalantha	33090|kingdom|Viridiplantae	35493|phylum|Streptophyta	NoTaxonID|NoRank|NoScientificName	4055|order|Gentianales	21472|family|Gentianaceae	21496|genus|Gentiana	1499136|species|Gentiana cephalantha
Query:1499137|species|Gentiana epichysantha	33090|kingdom|Viridiplantae	35493|phylum|Streptophyta	NoTaxonID|NoRank|NoScientificName	4055|order|Gentianales	21472|family|Gentianaceae	21496|genus|Gentiana	1499137|species|Gentiana epichysantha
Query:1499138|species|Gentiana faucipilosa	33090|kingdom|Viridiplantae	35493|phylum|Streptophyta	NoTaxonID|NoRank|NoScientificName	4055|order|Gentianales	21472|family|Gentianaceae	21496|genus|Gentiana	1499138|species|Gentiana faucipilosa
Query:1499139|species|Gentiana nanobella	33090|kingdom|Viridiplantae	35493|phylum|Streptophyta	NoTaxonID|NoRank|NoScientificName	4055|order|Gentianales	21472|family|Gentianaceae	21496|genus|Gentiana	1499139|species|Gentiana nanobella
Query:1499140|species|Gentiana praeclara	33090|kingdom|Viridiplantae	35493|phylum|Streptophyta	NoTaxonID|NoRank|NoScientificName	4055|order|Gentianales	21472|family|Gentianaceae	21496|genus|Gentiana	1499140|species|Gentiana praeclara
Query:1499141|species|Gentiana purdomii	33090|kingdom|Viridiplantae	35493|phylum|Streptophyta	NoTaxonID|NoRank|NoScientificName	4055|order|Gentianales	21472|family|Gentianaceae	21496|genus|Gentiana	1499141|species|Gentiana purdomii
Query:1499142|species|Gentiana yunnanensis	33090|kingdom|Viridiplantae	35493|phylum|Streptophyta	NoTaxonID|NoRank|NoScientificName	4055|order|Gentianales	21472|family|Gentianaceae	21496|genus|Gentiana	1499142|species|Gentiana yunnanensis
Query:1499945|species|Gastrodia pubilabiata	33090|kingdom|Viridiplantae	35493|phylum|Streptophyta	4447|class|Liliopsida	73496|order|Asparagales	4747|family|Orchidaceae	91200|genus|Gastrodia	1499945|species|Gastrodia pubilabiata
Query:15000|species|Alisma plantago-aquatica	33090|kingdom|Viridiplantae	35493|phylum|Streptophyta	4447|class|Liliopsida	16360|order|Alismatales	4449|family|Alismataceae	14999|genus|Alisma	15000|species|Alisma plantago-aquatica
Query:1500038|species|Zanthoxylum calcicola	33090|kingdom|Viridiplantae	35493|phylum|Streptophyta	NoTaxonID|NoRank|NoScientificName	41937|order|Sapindales	23513|family|Rutaceae	67937|genus|Zanthoxylum	1500038|species|Zanthoxylum calcicola
Query:1500039|species|Zanthoxylum echinocarpum	33090|kingdom|Viridiplantae	35493|phylum|Streptophyta	NoTaxonID|NoRank|NoScientificName	41937|order|Sapindales	23513|family|Rutaceae	67937|genus|Zanthoxylum	1500039|species|Zanthoxylum echinocarpum
Query:1500040|varietas|Zanthoxylum echinocarpum var. tomentosum	33090|kingdom|Viridiplantae	35493|phylum|Streptophyta	NoTaxonID|NoRank|NoScientificName	41937|order|Sapindales	23513|family|Rutaceae	67937|genus|Zanthoxylum	1500039|species|Zanthoxylum echinocarpum
Query:1500041|species|Zanthoxylum laetum	33090|kingdom|Viridiplantae	35493|phylum|Streptophyta	NoTaxonID|NoRank|NoScientificName	41937|order|Sapindales	23513|family|Rutaceae	67937|genus|Zanthoxylum	1500041|species|Zanthoxylum laetum
Query:1500781|species|Linum sp. JRM-2014	33090|kingdom|Viridiplantae	35493|phylum|Streptophyta	NoTaxonID|NoRank|NoScientificName	3646|order|Malpighiales	4004|family|Linaceae	4005|genus|Linum	1500781|species|Linum sp. JRM-2014
Query:1500782|species|Linum mucronatum	33090|kingdom|Viridiplantae	35493|phylum|Streptophyta	NoTaxonID|NoRank|NoScientificName	3646|order|Malpighiales	4004|family|Linaceae	4005|genus|Linum	1500782|species|Linum mucronatum
Query:1500783|species|Linum setaceum	33090|kingdom|Viridiplantae	35493|phylum|Streptophyta	NoTaxonID|NoRank|NoScientificName	3646|order|Malpighiales	4004|family|Linaceae	4005|genus|Linum	1500783|species|Linum setaceum
Query:1501002|species|Bupleurum baimaense	33090|kingdom|Viridiplantae	35493|phylum|Streptophyta	NoTaxonID|NoRank|NoScientificName	4036|order|Apiales	4037|family|Apiaceae	46366|genus|Bupleurum	1501002|species|Bupleurum baimaense
Query:1501003|species|Bupleurum sp. m10092901	33090|kingdom|Viridiplantae	35493|phylum|Streptophyta	NoTaxonID|NoRank|NoScientificName	4036|order|Apiales	4037|family|Apiaceae	46366|genus|Bupleurum	1501003|species|Bupleurum sp. m10092901
Query:1501004|species|Bupleurum sp. y11100404	33090|kingdom|Viridiplantae	35493|phylum|Streptophyta	NoTaxonID|NoRank|NoScientificName	4036|order|Apiales	4037|family|Apiaceae	46366|genus|Bupleurum	1501004|species|Bupleurum sp. y11100404
Query:1501005|species|Bupleurum sp. m10090302	33090|kingdom|Viridiplantae	35493|phylum|Streptophyta	NoTaxonID|NoRank|NoScientificName	4036|order|Apiales	4037|family|Apiaceae	46366|genus|Bupleurum	1501005|species|Bupleurum sp. m10090302
Query:1503369|species|Lonicera harae	33090|kingdom|Viridiplantae	35493|phylum|Streptophyta	NoTaxonID|NoRank|NoScientificName	4199|order|Dipsacales	4200|family|Caprifoliaceae	49606|genus|Lonicera	1503369|species|Lonicera harae
Query:1503374|species|Lonicera praeflorens	33090|kingdom|Viridiplantae	35493|phylum|Streptophyta	NoTaxonID|NoRank|NoScientificName	4199|order|Dipsacales	4200|family|Caprifoliaceae	49606|genus|Lonicera	1503374|species|Lonicera praeflorens
Query:1504401|species|Cinnamomum sintoc	33090|kingdom|Viridiplantae	35493|phylum|Streptophyta	NoTaxonID|NoRank|NoScientificName	3432|order|Laurales	3433|family|Lauraceae	13428|genus|Cinnamomum	1504401|species|Cinnamomum sintoc
Query:1504804|varietas|Cyperus esculentus var. leptostachyus	33090|kingdom|Viridiplantae	35493|phylum|Streptophyta	4447|class|Liliopsida	38820|order|Poales	4609|family|Cyperaceae	4610|genus|Cyperus	1053340|species|Cyperus esculentus
Query:1506562|varietas|Rheum tanguticum var. tanguticum	33090|kingdom|Viridiplantae	35493|phylum|Streptophyta	NoTaxonID|NoRank|NoScientificName	3524|order|Caryophyllales	3615|family|Polygonaceae	3620|genus|Rheum	137226|species|Rheum tanguticum
Query:151328|varietas|Perilla frutescens var. frutescens	33090|kingdom|Viridiplantae	35493|phylum|Streptophyta	NoTaxonID|NoRank|NoScientificName	4143|order|Lamiales	4136|family|Lamiaceae	48385|genus|Perilla	48386|species|Perilla frutescens
Query:151329|varietas|Prunus cerasifera var. divaricata	33090|kingdom|Viridiplantae	35493|phylum|Streptophyta	NoTaxonID|NoRank|NoScientificName	3744|order|Rosales	3745|family|Rosaceae	3754|genus|Prunus	36595|species|Prunus cerasifera
Query:151330|species|Prunus alleghaniensis	33090|kingdom|Viridiplantae	35493|phylum|Streptophyta	NoTaxonID|NoRank|NoScientificName	3744|order|Rosales	3745|family|Rosaceae	3754|genus|Prunus	151330|species|Prunus alleghaniensis
Query:151331|species|Prunus kuramica	33090|kingdom|Viridiplantae	35493|phylum|Streptophyta	NoTaxonID|NoRank|NoScientificName	3744|order|Rosales	3745|family|Rosaceae	3754|genus|Prunus	151331|species|Prunus kuramica
Query:151332|species|Prunus mira	33090|kingdom|Viridiplantae	35493|phylum|Streptophyta	NoTaxonID|NoRank|NoScientificName	3744|order|Rosales	3745|family|Rosaceae	3754|genus|Prunus	151332|species|Prunus mira
Query:151333|species|Prunus webbii	33090|kingdom|Viridiplantae	35493|phylum|Streptophyta	NoTaxonID|NoRank|NoScientificName	3744|order|Rosales	3745|family|Rosaceae	3754|genus|Prunus	151333|species|Prunus webbii
Query:151421|varietas|Prunus serrulata var. lannesiana	33090|kingdom|Viridiplantae	35493|phylum|Streptophyta	NoTaxonID|NoRank|NoScientificName	3744|order|Rosales	3745|family|Rosaceae	3754|genus|Prunus	97321|species|Prunus serrulata
Query:151425|species|Prunus andersonii	33090|kingdom|Viridiplantae	35493|phylum|Streptophyta	NoTaxonID|NoRank|NoScientificName	3744|order|Rosales	3745|family|Rosaceae	3754|genus|Prunus	151425|species|Prunus andersonii
Query:151426|species|Prunus argentea	33090|kingdom|Viridiplantae	35493|phylum|Streptophyta	NoTaxonID|NoRank|NoScientificName	3744|order|Rosales	3745|family|Rosaceae	3754|genus|Prunus	151426|species|Prunus argentea
Query:151427|species|Prunus bifrons	33090|kingdom|Viridiplantae	35493|phylum|Streptophyta	NoTaxonID|NoRank|NoScientificName	3744|order|Rosales	3745|family|Rosaceae	3754|genus|Prunus	151427|species|Prunus bifrons
Query:151428|species|Prunus brigantina	33090|kingdom|Viridiplantae	35493|phylum|Streptophyta	NoTaxonID|NoRank|NoScientificName	3744|order|Rosales	3745|family|Rosaceae	3754|genus|Prunus	151428|species|Prunus brigantina
Query:151429|species|Prunus bucharica	33090|kingdom|Viridiplantae	35493|phylum|Streptophyta	NoTaxonID|NoRank|NoScientificName	3744|order|Rosales	3745|family|Rosaceae	3754|genus|Prunus	151429|species|Prunus bucharica
Query:151430|species|Prunus davidiana	33090|kingdom|Viridiplantae	35493|phylum|Streptophyta	NoTaxonID|NoRank|NoScientificName	3744|order|Rosales	3745|family|Rosaceae	3754|genus|Prunus	151430|species|Prunus davidiana
Query:151431|species|Prunus fasciculata	33090|kingdom|Viridiplantae	35493|phylum|Streptophyta	NoTaxonID|NoRank|NoScientificName	3744|order|Rosales	3745|family|Rosaceae	3754|genus|Prunus	151431|species|Prunus fasciculata
Query:151432|species|Prunus fremontii	33090|kingdom|Viridiplantae	35493|phylum|Streptophyta	NoTaxonID|NoRank|NoScientificName	3744|order|Rosales	3745|family|Rosaceae	3754|genus|Prunus	151432|species|Prunus fremontii
Query:151433|species|Prunus fruticosa	33090|kingdom|Viridiplantae	35493|phylum|Streptophyta	NoTaxonID|NoRank|NoScientificName	3744|order|Rosales	3745|family|Rosaceae	3754|genus|Prunus	151433|species|Prunus fruticosa
Query:151434|species|Prunus hortulana	33090|kingdom|Viridiplantae	35493|phylum|Streptophyta	NoTaxonID|NoRank|NoScientificName	3744|order|Rosales	3745|family|Rosaceae	3754|genus|Prunus	151434|species|Prunus hortulana
Query:151436|species|Prunus maritima	33090|kingdom|Viridiplantae	35493|phylum|Streptophyta	NoTaxonID|NoRank|NoScientificName	3744|order|Rosales	3745|family|Rosaceae	3754|genus|Prunus	151436|species|Prunus maritima
Query:151437|species|Prunus mexicana	33090|kingdom|Viridiplantae	35493|phylum|Streptophyta	NoTaxonID|NoRank|NoScientificName	3744|order|Rosales	3745|family|Rosaceae	3754|genus|Prunus	151437|species|Prunus mexicana
Query:151438|species|Prunus munsoniana	33090|kingdom|Viridiplantae	35493|phylum|Streptophyta	NoTaxonID|NoRank|NoScientificName	3744|order|Rosales	3745|family|Rosaceae	3754|genus|Prunus	151438|species|Prunus munsoniana
Query:151439|species|Prunus pseudocerasus	33090|kingdom|Viridiplantae	35493|phylum|Streptophyta	NoTaxonID|NoRank|NoScientificName	3744|order|Rosales	3745|family|Rosaceae	3754|genus|Prunus	151439|species|Prunus pseudocerasus
Query:151440|species|Prunus sibirica	33090|kingdom|Viridiplantae	35493|phylum|Streptophyta	NoTaxonID|NoRank|NoScientificName	3744|order|Rosales	3745|family|Rosaceae	3754|genus|Prunus	151440|species|Prunus sibirica
Query:151441|species|Prunus simonii	33090|kingdom|Viridiplantae	35493|phylum|Streptophyta	NoTaxonID|NoRank|NoScientificName	3744|order|Rosales	3745|family|Rosaceae	3754|genus|Prunus	151441|species|Prunus simonii
Query:151442|species|Prunus subcordata	33090|kingdom|Viridiplantae	35493|phylum|Streptophyta	NoTaxonID|NoRank|NoScientificName	3744|order|Rosales	3745|family|Rosaceae	3754|genus|Prunus	151442|species|Prunus subcordata
Query:1518336|species|Dioscorea transversa	33090|kingdom|Viridiplantae	35493|phylum|Streptophyta	4447|class|Liliopsida	40548|order|Dioscoreales	4671|family|Dioscoreaceae	4672|genus|Dioscorea	1518336|species|Dioscorea transversa
Query:1519589|species|Epimedium sp. D001	33090|kingdom|Viridiplantae	35493|phylum|Streptophyta	NoTaxonID|NoRank|NoScientificName	41768|order|Ranunculales	41773|family|Berberidaceae	63350|genus|Epimedium	1519589|species|Epimedium sp. D001
Query:1519590|species|Epimedium sp. D002	33090|kingdom|Viridiplantae	35493|phylum|Streptophyta	NoTaxonID|NoRank|NoScientificName	41768|order|Ranunculales	41773|family|Berberidaceae	63350|genus|Epimedium	1519590|species|Epimedium sp. D002
Query:1519591|species|Epimedium sp. D003	33090|kingdom|Viridiplantae	35493|phylum|Streptophyta	NoTaxonID|NoRank|NoScientificName	41768|order|Ranunculales	41773|family|Berberidaceae	63350|genus|Epimedium	1519591|species|Epimedium sp. D003
Query:1519592|species|Epimedium sp. D004	33090|kingdom|Viridiplantae	35493|phylum|Streptophyta	NoTaxonID|NoRank|NoScientificName	41768|order|Ranunculales	41773|family|Berberidaceae	63350|genus|Epimedium	1519592|species|Epimedium sp. D004
Query:1519593|species|Epimedium sp. D046	33090|kingdom|Viridiplantae	35493|phylum|Streptophyta	NoTaxonID|NoRank|NoScientificName	41768|order|Ranunculales	41773|family|Berberidaceae	63350|genus|Epimedium	1519593|species|Epimedium sp. D046
Query:1519594|species|Epimedium sp. D437	33090|kingdom|Viridiplantae	35493|phylum|Streptophyta	NoTaxonID|NoRank|NoScientificName	41768|order|Ranunculales	41773|family|Berberidaceae	63350|genus|Epimedium	1519594|species|Epimedium sp. D437
Query:1519687|species|Rubus bollei	33090|kingdom|Viridiplantae	35493|phylum|Streptophyta	NoTaxonID|NoRank|NoScientificName	3744|order|Rosales	3745|family|Rosaceae	23216|genus|Rubus	1519687|species|Rubus bollei
Query:1519688|species|Rubus palmensis	33090|kingdom|Viridiplantae	35493|phylum|Streptophyta	NoTaxonID|NoRank|NoScientificName	3744|order|Rosales	3745|family|Rosaceae	23216|genus|Rubus	1519688|species|Rubus palmensis
Query:1519913|species|Valeriana pycnantha	33090|kingdom|Viridiplantae	35493|phylum|Streptophyta	NoTaxonID|NoRank|NoScientificName	4199|order|Dipsacales	4200|family|Caprifoliaceae	19952|genus|Valeriana	1519913|species|Valeriana pycnantha
Query:1520007|species|Salvia lanceolata x Salvia africana	33090|kingdom|Viridiplantae	35493|phylum|Streptophyta	NoTaxonID|NoRank|NoScientificName	4143|order|Lamiales	4136|family|Lamiaceae	21880|genus|Salvia	1520007|species|Salvia lanceolata x Salvia africana
Query:1520008|species|Salvia lutea	33090|kingdom|Viridiplantae	35493|phylum|Streptophyta	NoTaxonID|NoRank|NoScientificName	4143|order|Lamiales	4136|family|Lamiaceae	21880|genus|Salvia	1520008|species|Salvia lutea
Query:1520009|species|Salvia albicaulis	33090|kingdom|Viridiplantae	35493|phylum|Streptophyta	NoTaxonID|NoRank|NoScientificName	4143|order|Lamiales	4136|family|Lamiaceae	21880|genus|Salvia	1520009|species|Salvia albicaulis
Query:1520014|species|Salvia broussonetii	33090|kingdom|Viridiplantae	35493|phylum|Streptophyta	NoTaxonID|NoRank|NoScientificName	4143|order|Lamiales	4136|family|Lamiaceae	21880|genus|Salvia	1520014|species|Salvia broussonetii
Query:1520015|subspecies|Salvia candidissima subsp. occidentalis	33090|kingdom|Viridiplantae	35493|phylum|Streptophyta	NoTaxonID|NoRank|NoScientificName	4143|order|Lamiales	4136|family|Lamiaceae	21880|genus|Salvia	268896|species|Salvia candidissima
Query:1520016|species|Salvia cf. chionopeplica MW-2014	33090|kingdom|Viridiplantae	35493|phylum|Streptophyta	NoTaxonID|NoRank|NoScientificName	4143|order|Lamiales	4136|family|Lamiaceae	21880|genus|Salvia	1520016|species|Salvia cf. chionopeplica MW-2014
Query:1520017|species|Salvia cf. palaestina MW-2014	33090|kingdom|Viridiplantae	35493|phylum|Streptophyta	NoTaxonID|NoRank|NoScientificName	4143|order|Lamiales	4136|family|Lamiaceae	21880|genus|Salvia	1520017|species|Salvia cf. palaestina MW-2014
Query:1520018|species|Salvia cf. repens MW-2014	33090|kingdom|Viridiplantae	35493|phylum|Streptophyta	NoTaxonID|NoRank|NoScientificName	4143|order|Lamiales	4136|family|Lamiaceae	21880|genus|Salvia	1520018|species|Salvia cf. repens MW-2014
Query:1520019|species|Salvia repens	33090|kingdom|Viridiplantae	35493|phylum|Streptophyta	NoTaxonID|NoRank|NoScientificName	4143|order|Lamiales	4136|family|Lamiaceae	21880|genus|Salvia	1520019|species|Salvia repens
Query:1520020|species|Salvia chamelaeagnea	33090|kingdom|Viridiplantae	35493|phylum|Streptophyta	NoTaxonID|NoRank|NoScientificName	4143|order|Lamiales	4136|family|Lamiaceae	21880|genus|Salvia	1520020|species|Salvia chamelaeagnea
Query:1520022|species|Salvia dominica	33090|kingdom|Viridiplantae	35493|phylum|Streptophyta	NoTaxonID|NoRank|NoScientificName	4143|order|Lamiales	4136|family|Lamiaceae	21880|genus|Salvia	1520022|species|Salvia dominica
Query:1520023|varietas|Salvia evansiana var. evansiana	33090|kingdom|Viridiplantae	35493|phylum|Streptophyta	NoTaxonID|NoRank|NoScientificName	4143|order|Lamiales	4136|family|Lamiaceae	21880|genus|Salvia	424421|species|Salvia evansiana
Query:1520025|species|Salvia funerea	33090|kingdom|Viridiplantae	35493|phylum|Streptophyta	NoTaxonID|NoRank|NoScientificName	4143|order|Lamiales	4136|family|Lamiaceae	21880|genus|Salvia	1520025|species|Salvia funerea
Query:1520027|species|Salvia herbanica	33090|kingdom|Viridiplantae	35493|phylum|Streptophyta	NoTaxonID|NoRank|NoScientificName	4143|order|Lamiales	4136|family|Lamiaceae	21880|genus|Salvia	1520027|species|Salvia herbanica
Query:1520028|species|Salvia heterochroa	33090|kingdom|Viridiplantae	35493|phylum|Streptophyta	NoTaxonID|NoRank|NoScientificName	4143|order|Lamiales	4136|family|Lamiaceae	21880|genus|Salvia	1520028|species|Salvia heterochroa
Query:1520029|species|Salvia interrupta	33090|kingdom|Viridiplantae	35493|phylum|Streptophyta	NoTaxonID|NoRank|NoScientificName	4143|order|Lamiales	4136|family|Lamiaceae	21880|genus|Salvia	1520029|species|Salvia interrupta
Query:1520030|species|Salvia judaica	33090|kingdom|Viridiplantae	35493|phylum|Streptophyta	NoTaxonID|NoRank|NoScientificName	4143|order|Lamiales	4136|family|Lamiaceae	21880|genus|Salvia	1520030|species|Salvia judaica
Query:1520031|species|Salvia lanigera	33090|kingdom|Viridiplantae	35493|phylum|Streptophyta	NoTaxonID|NoRank|NoScientificName	4143|order|Lamiales	4136|family|Lamiaceae	21880|genus|Salvia	1520031|species|Salvia lanigera
Query:1520032|species|Salvia leucodermis	33090|kingdom|Viridiplantae	35493|phylum|Streptophyta	NoTaxonID|NoRank|NoScientificName	4143|order|Lamiales	4136|family|Lamiaceae	21880|genus|Salvia	1520032|species|Salvia leucodermis
Query:1520033|species|Salvia merjamie	33090|kingdom|Viridiplantae	35493|phylum|Streptophyta	NoTaxonID|NoRank|NoScientificName	4143|order|Lamiales	4136|family|Lamiaceae	21880|genus|Salvia	1520033|species|Salvia merjamie
Query:1520034|species|Salvia microstegia	33090|kingdom|Viridiplantae	35493|phylum|Streptophyta	NoTaxonID|NoRank|NoScientificName	4143|order|Lamiales	4136|family|Lamiaceae	21880|genus|Salvia	1520034|species|Salvia microstegia
Query:1520035|species|Salvia muirii	33090|kingdom|Viridiplantae	35493|phylum|Streptophyta	NoTaxonID|NoRank|NoScientificName	4143|order|Lamiales	4136|family|Lamiaceae	21880|genus|Salvia	1520035|species|Salvia muirii
Query:1520036|species|Salvia namaensis	33090|kingdom|Viridiplantae	35493|phylum|Streptophyta	NoTaxonID|NoRank|NoScientificName	4143|order|Lamiales	4136|family|Lamiaceae	21880|genus|Salvia	1520036|species|Salvia namaensis
Query:1520038|subspecies|Salvia phlomoides subsp. phlomoides	33090|kingdom|Viridiplantae	35493|phylum|Streptophyta	NoTaxonID|NoRank|NoScientificName	4143|order|Lamiales	4136|family|Lamiaceae	21880|genus|Salvia	1520037|species|Salvia phlomoides
Query:1520039|species|Salvia radula	33090|kingdom|Viridiplantae	35493|phylum|Streptophyta	NoTaxonID|NoRank|NoScientificName	4143|order|Lamiales	4136|family|Lamiaceae	21880|genus|Salvia	1520039|species|Salvia radula
Query:1520040|species|Salvia scabra	33090|kingdom|Viridiplantae	35493|phylum|Streptophyta	NoTaxonID|NoRank|NoScientificName	4143|order|Lamiales	4136|family|Lamiaceae	21880|genus|Salvia	1520040|species|Salvia scabra
Query:1520041|species|Salvia schimperi	33090|kingdom|Viridiplantae	35493|phylum|Streptophyta	NoTaxonID|NoRank|NoScientificName	4143|order|Lamiales	4136|family|Lamiaceae	21880|genus|Salvia	1520041|species|Salvia schimperi
Query:1520042|species|Salvia schlechteri	33090|kingdom|Viridiplantae	35493|phylum|Streptophyta	NoTaxonID|NoRank|NoScientificName	4143|order|Lamiales	4136|family|Lamiaceae	21880|genus|Salvia	1520042|species|Salvia schlechteri
Query:1520043|species|Salvia somalensis	33090|kingdom|Viridiplantae	35493|phylum|Streptophyta	NoTaxonID|NoRank|NoScientificName	4143|order|Lamiales	4136|family|Lamiaceae	21880|genus|Salvia	1520043|species|Salvia somalensis
Query:1520044|species|Salvia spinosa	33090|kingdom|Viridiplantae	35493|phylum|Streptophyta	NoTaxonID|NoRank|NoScientificName	4143|order|Lamiales	4136|family|Lamiaceae	21880|genus|Salvia	1520044|species|Salvia spinosa
Query:1520045|species|Salvia thermarum	33090|kingdom|Viridiplantae	35493|phylum|Streptophyta	NoTaxonID|NoRank|NoScientificName	4143|order|Lamiales	4136|family|Lamiaceae	21880|genus|Salvia	1520045|species|Salvia thermarum
Query:1520046|species|Salvia tingitana	33090|kingdom|Viridiplantae	35493|phylum|Streptophyta	NoTaxonID|NoRank|NoScientificName	4143|order|Lamiales	4136|family|Lamiaceae	21880|genus|Salvia	1520046|species|Salvia tingitana
Query:1520047|species|Salvia veneris	33090|kingdom|Viridiplantae	35493|phylum|Streptophyta	NoTaxonID|NoRank|NoScientificName	4143|order|Lamiales	4136|family|Lamiaceae	21880|genus|Salvia	1520047|species|Salvia veneris
Query:1520123|species|Salvia albicaulis x Salvia granitica	33090|kingdom|Viridiplantae	35493|phylum|Streptophyta	NoTaxonID|NoRank|NoScientificName	4143|order|Lamiales	4136|family|Lamiaceae	21880|genus|Salvia	1520123|species|Salvia albicaulis x Salvia granitica
Query:152088|species|Fritillaria delavayi	33090|kingdom|Viridiplantae	35493|phylum|Streptophyta	4447|class|Liliopsida	4667|order|Liliales	4677|family|Liliaceae	59070|genus|Fritillaria	152088|species|Fritillaria delavayi
Query:152089|species|Fritillaria hupehensis	33090|kingdom|Viridiplantae	35493|phylum|Streptophyta	4447|class|Liliopsida	4667|order|Liliales	4677|family|Liliaceae	59070|genus|Fritillaria	152089|species|Fritillaria hupehensis
Query:152090|species|Fritillaria monantha	33090|kingdom|Viridiplantae	35493|phylum|Streptophyta	4447|class|Liliopsida	4667|order|Liliales	4677|family|Liliaceae	59070|genus|Fritillaria	152090|species|Fritillaria monantha
Query:152091|species|Fritillaria pallidiflora	33090|kingdom|Viridiplantae	35493|phylum|Streptophyta	4447|class|Liliopsida	4667|order|Liliales	4677|family|Liliaceae	59070|genus|Fritillaria	152091|species|Fritillaria pallidiflora
Query:152092|species|Fritillaria przewalskii	33090|kingdom|Viridiplantae	35493|phylum|Streptophyta	4447|class|Liliopsida	4667|order|Liliales	4677|family|Liliaceae	59070|genus|Fritillaria	152092|species|Fritillaria przewalskii
Query:152093|species|Fritillaria taipaiensis	33090|kingdom|Viridiplantae	35493|phylum|Streptophyta	4447|class|Liliopsida	4667|order|Liliales	4677|family|Liliaceae	59070|genus|Fritillaria	152093|species|Fritillaria taipaiensis
Query:152095|species|Fritillaria unibracteata	33090|kingdom|Viridiplantae	35493|phylum|Streptophyta	4447|class|Liliopsida	4667|order|Liliales	4677|family|Liliaceae	59070|genus|Fritillaria	152095|species|Fritillaria unibracteata
Query:152096|species|Fritillaria ussuriensis	33090|kingdom|Viridiplantae	35493|phylum|Streptophyta	4447|class|Liliopsida	4667|order|Liliales	4677|family|Liliaceae	59070|genus|Fritillaria	152096|species|Fritillaria ussuriensis
Query:1521119|species|Rubus bambusarum	33090|kingdom|Viridiplantae	35493|phylum|Streptophyta	NoTaxonID|NoRank|NoScientificName	3744|order|Rosales	3745|family|Rosaceae	23216|genus|Rubus	1521119|species|Rubus bambusarum
Query:1521120|species|Rubus crassifolius	33090|kingdom|Viridiplantae	35493|phylum|Streptophyta	NoTaxonID|NoRank|NoScientificName	3744|order|Rosales	3745|family|Rosaceae	23216|genus|Rubus	1521120|species|Rubus crassifolius
Query:1521121|species|Rubus glabricarpus	33090|kingdom|Viridiplantae	35493|phylum|Streptophyta	NoTaxonID|NoRank|NoScientificName	3744|order|Rosales	3745|family|Rosaceae	23216|genus|Rubus	1521121|species|Rubus glabricarpus
Query:1521122|species|Rubus henryi	33090|kingdom|Viridiplantae	35493|phylum|Streptophyta	NoTaxonID|NoRank|NoScientificName	3744|order|Rosales	3745|family|Rosaceae	23216|genus|Rubus	1521122|species|Rubus henryi
Query:1521123|varietas|Rubus innominatus var. quinatus	33090|kingdom|Viridiplantae	35493|phylum|Streptophyta	NoTaxonID|NoRank|NoScientificName	3744|order|Rosales	3745|family|Rosaceae	23216|genus|Rubus	421246|species|Rubus innominatus
Query:1521124|species|Rubus kulinganus	33090|kingdom|Viridiplantae	35493|phylum|Streptophyta	NoTaxonID|NoRank|NoScientificName	3744|order|Rosales	3745|family|Rosaceae	23216|genus|Rubus	1521124|species|Rubus kulinganus
Query:1521125|species|Rubus lasiotrichos	33090|kingdom|Viridiplantae	35493|phylum|Streptophyta	NoTaxonID|NoRank|NoScientificName	3744|order|Rosales	3745|family|Rosaceae	23216|genus|Rubus	1521125|species|Rubus lasiotrichos
Query:1521127|species|Rubus pacificus	33090|kingdom|Viridiplantae	35493|phylum|Streptophyta	NoTaxonID|NoRank|NoScientificName	3744|order|Rosales	3745|family|Rosaceae	23216|genus|Rubus	1521127|species|Rubus pacificus
Query:1521129|varietas|Rubus pentagonus var. modestus	33090|kingdom|Viridiplantae	35493|phylum|Streptophyta	NoTaxonID|NoRank|NoScientificName	3744|order|Rosales	3745|family|Rosaceae	23216|genus|Rubus	421251|species|Rubus pentagonus
Query:1521130|species|Rubus pilulifer	33090|kingdom|Viridiplantae	35493|phylum|Streptophyta	NoTaxonID|NoRank|NoScientificName	3744|order|Rosales	3745|family|Rosaceae	23216|genus|Rubus	1521130|species|Rubus pilulifer
Query:1521131|species|Rubus playfairianus	33090|kingdom|Viridiplantae	35493|phylum|Streptophyta	NoTaxonID|NoRank|NoScientificName	3744|order|Rosales	3745|family|Rosaceae	23216|genus|Rubus	1521131|species|Rubus playfairianus
Query:1521132|species|Rubus subcoreanus	33090|kingdom|Viridiplantae	35493|phylum|Streptophyta	NoTaxonID|NoRank|NoScientificName	3744|order|Rosales	3745|family|Rosaceae	23216|genus|Rubus	1521132|species|Rubus subcoreanus
Query:1521133|species|Rubus sumatranus	33090|kingdom|Viridiplantae	35493|phylum|Streptophyta	NoTaxonID|NoRank|NoScientificName	3744|order|Rosales	3745|family|Rosaceae	23216|genus|Rubus	1521133|species|Rubus sumatranus
Query:1521134|species|Rubus tsangiorum	33090|kingdom|Viridiplantae	35493|phylum|Streptophyta	NoTaxonID|NoRank|NoScientificName	3744|order|Rosales	3745|family|Rosaceae	23216|genus|Rubus	1521134|species|Rubus tsangiorum
Query:152184|species|Magnolia yoroconte	33090|kingdom|Viridiplantae	35493|phylum|Streptophyta	NoTaxonID|NoRank|NoScientificName	3400|order|Magnoliales	3401|family|Magnoliaceae	3402|genus|Magnolia	152184|species|Magnolia yoroconte
Query:152187|species|Magnolia minor	33090|kingdom|Viridiplantae	35493|phylum|Streptophyta	NoTaxonID|NoRank|NoScientificName	3400|order|Magnoliales	3401|family|Magnoliaceae	3402|genus|Magnolia	152187|species|Magnolia minor
Query:152188|species|Magnolia ovata	33090|kingdom|Viridiplantae	35493|phylum|Streptophyta	NoTaxonID|NoRank|NoScientificName	3400|order|Magnoliales	3401|family|Magnoliaceae	3402|genus|Magnolia	152188|species|Magnolia ovata
Query:152192|species|Magnolia decidua	33090|kingdom|Viridiplantae	35493|phylum|Streptophyta	NoTaxonID|NoRank|NoScientificName	3400|order|Magnoliales	3401|family|Magnoliaceae	3402|genus|Magnolia	152192|species|Magnolia decidua
Query:1523243|species|Gentiana kurroo	33090|kingdom|Viridiplantae	35493|phylum|Streptophyta	NoTaxonID|NoRank|NoScientificName	4055|order|Gentianales	21472|family|Gentianaceae	21496|genus|Gentiana	1523243|species|Gentiana kurroo
Query:152363|species|Sinomenium acutum	33090|kingdom|Viridiplantae	35493|phylum|Streptophyta	NoTaxonID|NoRank|NoScientificName	41768|order|Ranunculales	3455|family|Menispermaceae	152362|genus|Sinomenium	152363|species|Sinomenium acutum
Query:1524232|species|Swertia tetragona	33090|kingdom|Viridiplantae	35493|phylum|Streptophyta	NoTaxonID|NoRank|NoScientificName	4055|order|Gentianales	21472|family|Gentianaceae	39241|genus|Swertia	1524232|species|Swertia tetragona
Query:1527604|species|Astragalus davuricus	33090|kingdom|Viridiplantae	35493|phylum|Streptophyta	NoTaxonID|NoRank|NoScientificName	72025|order|Fabales	3803|family|Fabaceae	20400|genus|Astragalus	1527604|species|Astragalus davuricus
Query:1532343|species|Cinnamomum glanduliferum	33090|kingdom|Viridiplantae	35493|phylum|Streptophyta	NoTaxonID|NoRank|NoScientificName	3432|order|Laurales	3433|family|Lauraceae	13428|genus|Cinnamomum	1532343|species|Cinnamomum glanduliferum
Query:1532376|species|Fritillaria assyriaca	33090|kingdom|Viridiplantae	35493|phylum|Streptophyta	4447|class|Liliopsida	4667|order|Liliales	4677|family|Liliaceae	59070|genus|Fritillaria	1532376|species|Fritillaria assyriaca
Query:1532411|species|Fritillaria pinardii	33090|kingdom|Viridiplantae	35493|phylum|Streptophyta	4447|class|Liliopsida	4667|order|Liliales	4677|family|Liliaceae	59070|genus|Fritillaria	1532411|species|Fritillaria pinardii
Query:1532412|subspecies|Fritillaria crassifolia subsp. poluninii	33090|kingdom|Viridiplantae	35493|phylum|Streptophyta	4447|class|Liliopsida	4667|order|Liliales	4677|family|Liliaceae	59070|genus|Fritillaria	279662|species|Fritillaria crassifolia
Query:1532429|species|Fritillaria uva-vulpis	33090|kingdom|Viridiplantae	35493|phylum|Streptophyta	4447|class|Liliopsida	4667|order|Liliales	4677|family|Liliaceae	59070|genus|Fritillaria	1532429|species|Fritillaria uva-vulpis
Query:1532431|species|Fritillaria zagrica	33090|kingdom|Viridiplantae	35493|phylum|Streptophyta	4447|class|Liliopsida	4667|order|Liliales	4677|family|Liliaceae	59070|genus|Fritillaria	1532431|species|Fritillaria zagrica
Query:1533350|species|Rosa x chavinii	33090|kingdom|Viridiplantae	35493|phylum|Streptophyta	NoTaxonID|NoRank|NoScientificName	3744|order|Rosales	3745|family|Rosaceae	3764|genus|Rosa	1533350|species|Rosa x chavinii
Query:1533351|species|Rosa pouzinii	33090|kingdom|Viridiplantae	35493|phylum|Streptophyta	NoTaxonID|NoRank|NoScientificName	3744|order|Rosales	3745|family|Rosaceae	3764|genus|Rosa	1533351|species|Rosa pouzinii
Query:1534475|species|Ipomoea chenopodiifolia	33090|kingdom|Viridiplantae	35493|phylum|Streptophyta	NoTaxonID|NoRank|NoScientificName	4069|order|Solanales	4118|family|Convolvulaceae	4119|genus|Ipomoea	1534475|species|Ipomoea chenopodiifolia
Query:1534476|species|Ipomoea emetica	33090|kingdom|Viridiplantae	35493|phylum|Streptophyta	NoTaxonID|NoRank|NoScientificName	4069|order|Solanales	4118|family|Convolvulaceae	4119|genus|Ipomoea	1534476|species|Ipomoea emetica
Query:1534594|subspecies|Scrophularia canina subsp. hoppii	33090|kingdom|Viridiplantae	35493|phylum|Streptophyta	NoTaxonID|NoRank|NoScientificName	4143|order|Lamiales	4149|family|Scrophulariaceae	39249|genus|Scrophularia	258519|species|Scrophularia canina
Query:1534710|species|Valeriana elongata	33090|kingdom|Viridiplantae	35493|phylum|Streptophyta	NoTaxonID|NoRank|NoScientificName	4199|order|Dipsacales	4200|family|Caprifoliaceae	19952|genus|Valeriana	1534710|species|Valeriana elongata
Query:153522|species|Styrax agrestis	33090|kingdom|Viridiplantae	35493|phylum|Streptophyta	NoTaxonID|NoRank|NoScientificName	41945|order|Ericales	20008|family|Styracaceae	13699|genus|Styrax	153522|species|Styrax agrestis
Query:153524|species|Styrax benzoin	33090|kingdom|Viridiplantae	35493|phylum|Streptophyta	NoTaxonID|NoRank|NoScientificName	41945|order|Ericales	20008|family|Styracaceae	13699|genus|Styrax	153524|species|Styrax benzoin
Query:153525|species|Styrax calvescens	33090|kingdom|Viridiplantae	35493|phylum|Streptophyta	NoTaxonID|NoRank|NoScientificName	41945|order|Ericales	20008|family|Styracaceae	13699|genus|Styrax	153525|species|Styrax calvescens
Query:153526|species|Styrax camporum	33090|kingdom|Viridiplantae	35493|phylum|Streptophyta	NoTaxonID|NoRank|NoScientificName	41945|order|Ericales	20008|family|Styracaceae	13699|genus|Styrax	153526|species|Styrax camporum
Query:153527|species|Styrax chinensis	33090|kingdom|Viridiplantae	35493|phylum|Streptophyta	NoTaxonID|NoRank|NoScientificName	41945|order|Ericales	20008|family|Styracaceae	13699|genus|Styrax	153527|species|Styrax chinensis
Query:153528|species|Styrax confusus	33090|kingdom|Viridiplantae	35493|phylum|Streptophyta	NoTaxonID|NoRank|NoScientificName	41945|order|Ericales	20008|family|Styracaceae	13699|genus|Styrax	153528|species|Styrax confusus
Query:153529|species|Styrax cordatus	33090|kingdom|Viridiplantae	35493|phylum|Streptophyta	NoTaxonID|NoRank|NoScientificName	41945|order|Ericales	20008|family|Styracaceae	13699|genus|Styrax	153529|species|Styrax cordatus
[truncated: 5,073 more rows]
