# Supplementary material for: BOKP: A DNA Barcode Reference Library for Monitoring Herbal Drugs in the Korean Pharmacopeia
Source: Front Pharmacol. 2017 Dec 19;8:931. doi: 10.3389/fphar.2017.00931 (PMC5742532; doi:10.3389/fphar.2017.00931)
Supplement: Data Sheet 2 — Taxonomy records of the DNA barcode reference library. [file DataSheet2.ZIP › taxonomyLineageEx.txt]

#TaxonID	Rank	ScientificName
Query:1003830	species	Pinellia hunanensis
131567	no rank	cellular organisms
2759	superkingdom	Eukaryota
33090	kingdom	Viridiplantae
35493	phylum	Streptophyta
131221	subphylum	Streptophytina
3193	no rank	Embryophyta
58023	no rank	Tracheophyta
78536	no rank	Euphyllophyta
58024	no rank	Spermatophyta
3398	no rank	Magnoliophyta
1437183	no rank	Mesangiospermae
4447	class	Liliopsida
16360	order	Alismatales
4454	family	Araceae
284555	subfamily	Aroideae
293507	tribe	Arisaemateae
199219	genus	Pinellia
//
Query:100504	species	Ophiopogon intermedius
131567	no rank	cellular organisms
2759	superkingdom	Eukaryota
33090	kingdom	Viridiplantae
35493	phylum	Streptophyta
131221	subphylum	Streptophytina
3193	no rank	Embryophyta
58023	no rank	Tracheophyta
78536	no rank	Euphyllophyta
58024	no rank	Spermatophyta
3398	no rank	Magnoliophyta
1437183	no rank	Mesangiospermae
4447	class	Liliopsida
1437197	subclass	Petrosaviidae
73496	order	Asparagales
40552	family	Asparagaceae
703537	subfamily	Nolinoideae
100502	genus	Ophiopogon
//
Query:100506	species	Ophiopogon japonicus
131567	no rank	cellular organisms
2759	superkingdom	Eukaryota
33090	kingdom	Viridiplantae
35493	phylum	Streptophyta
131221	subphylum	Streptophytina
3193	no rank	Embryophyta
58023	no rank	Tracheophyta
78536	no rank	Euphyllophyta
58024	no rank	Spermatophyta
3398	no rank	Magnoliophyta
1437183	no rank	Mesangiospermae
4447	class	Liliopsida
1437197	subclass	Petrosaviidae
73496	order	Asparagales
40552	family	Asparagaceae
703537	subfamily	Nolinoideae
100502	genus	Ophiopogon
//
Query:100509	species	Ophiopogon marmoratus
131567	no rank	cellular organisms
2759	superkingdom	Eukaryota
33090	kingdom	Viridiplantae
35493	phylum	Streptophyta
131221	subphylum	Streptophytina
3193	no rank	Embryophyta
58023	no rank	Tracheophyta
78536	no rank	Euphyllophyta
58024	no rank	Spermatophyta
3398	no rank	Magnoliophyta
1437183	no rank	Mesangiospermae
4447	class	Liliopsida
1437197	subclass	Petrosaviidae
73496	order	Asparagales
40552	family	Asparagaceae
703537	subfamily	Nolinoideae
100502	genus	Ophiopogon
//
Query:100510	species	Ophiopogon planiscapus
131567	no rank	cellular organisms
2759	superkingdom	Eukaryota
33090	kingdom	Viridiplantae
35493	phylum	Streptophyta
131221	subphylum	Streptophytina
3193	no rank	Embryophyta
58023	no rank	Tracheophyta
78536	no rank	Euphyllophyta
58024	no rank	Spermatophyta
3398	no rank	Magnoliophyta
1437183	no rank	Mesangiospermae
4447	class	Liliopsida
1437197	subclass	Petrosaviidae
73496	order	Asparagales
40552	family	Asparagaceae
703537	subfamily	Nolinoideae
100502	genus	Ophiopogon
//
Query:100511	species	Ophiopogon revolutus
131567	no rank	cellular organisms
2759	superkingdom	Eukaryota
33090	kingdom	Viridiplantae
35493	phylum	Streptophyta
131221	subphylum	Streptophytina
3193	no rank	Embryophyta
58023	no rank	Tracheophyta
78536	no rank	Euphyllophyta
58024	no rank	Spermatophyta
3398	no rank	Magnoliophyta
1437183	no rank	Mesangiospermae
4447	class	Liliopsida
1437197	subclass	Petrosaviidae
73496	order	Asparagales
40552	family	Asparagaceae
703537	subfamily	Nolinoideae
100502	genus	Ophiopogon
//
Query:100514	species	Asparagus cochinchinensis
131567	no rank	cellular organisms
2759	superkingdom	Eukaryota
33090	kingdom	Viridiplantae
35493	phylum	Streptophyta
131221	subphylum	Streptophytina
3193	no rank	Embryophyta
58023	no rank	Tracheophyta
78536	no rank	Euphyllophyta
58024	no rank	Spermatophyta
3398	no rank	Magnoliophyta
1437183	no rank	Mesangiospermae
4447	class	Liliopsida
1437197	subclass	Petrosaviidae
73496	order	Asparagales
40552	family	Asparagaceae
703533	subfamily	Asparagoideae
4685	genus	Asparagus
//
Query:100515	species	Asparagus filicinus
131567	no rank	cellular organisms
2759	superkingdom	Eukaryota
33090	kingdom	Viridiplantae
35493	phylum	Streptophyta
131221	subphylum	Streptophytina
3193	no rank	Embryophyta
58023	no rank	Tracheophyta
78536	no rank	Euphyllophyta
58024	no rank	Spermatophyta
3398	no rank	Magnoliophyta
1437183	no rank	Mesangiospermae
4447	class	Liliopsida
1437197	subclass	Petrosaviidae
73496	order	Asparagales
40552	family	Asparagaceae
703533	subfamily	Asparagoideae
4685	genus	Asparagus
//
Query:100521	species	Liriope spicata
131567	no rank	cellular organisms
2759	superkingdom	Eukaryota
33090	kingdom	Viridiplantae
35493	phylum	Streptophyta
131221	subphylum	Streptophytina
3193	no rank	Embryophyta
58023	no rank	Tracheophyta
78536	no rank	Euphyllophyta
58024	no rank	Spermatophyta
3398	no rank	Magnoliophyta
1437183	no rank	Mesangiospermae
4447	class	Liliopsida
1437197	subclass	Petrosaviidae
73496	order	Asparagales
40552	family	Asparagaceae
703537	subfamily	Nolinoideae
39528	genus	Liriope
//
Query:100525	species	Polygonatum cirrhifolium
131567	no rank	cellular organisms
2759	superkingdom	Eukaryota
33090	kingdom	Viridiplantae
35493	phylum	Streptophyta
131221	subphylum	Streptophytina
3193	no rank	Embryophyta
58023	no rank	Tracheophyta
78536	no rank	Euphyllophyta
58024	no rank	Spermatophyta
3398	no rank	Magnoliophyta
1437183	no rank	Mesangiospermae
4447	class	Liliopsida
1437197	subclass	Petrosaviidae
73496	order	Asparagales
40552	family	Asparagaceae
703537	subfamily	Nolinoideae
16195	genus	Polygonatum
//
Query:100526	species	Polygonatum involucratum
131567	no rank	cellular organisms
2759	superkingdom	Eukaryota
33090	kingdom	Viridiplantae
35493	phylum	Streptophyta
131221	subphylum	Streptophytina
3193	no rank	Embryophyta
58023	no rank	Tracheophyta
78536	no rank	Euphyllophyta
58024	no rank	Spermatophyta
3398	no rank	Magnoliophyta
1437183	no rank	Mesangiospermae
4447	class	Liliopsida
1437197	subclass	Petrosaviidae
73496	order	Asparagales
40552	family	Asparagaceae
703537	subfamily	Nolinoideae
16195	genus	Polygonatum
//
Query:100527	species	Polygonatum oppositifolium
131567	no rank	cellular organisms
2759	superkingdom	Eukaryota
33090	kingdom	Viridiplantae
35493	phylum	Streptophyta
131221	subphylum	Streptophytina
3193	no rank	Embryophyta
58023	no rank	Tracheophyta
78536	no rank	Euphyllophyta
58024	no rank	Spermatophyta
3398	no rank	Magnoliophyta
1437183	no rank	Mesangiospermae
4447	class	Liliopsida
1437197	subclass	Petrosaviidae
73496	order	Asparagales
40552	family	Asparagaceae
703537	subfamily	Nolinoideae
16195	genus	Polygonatum
//
Query:100615	subspecies	Ligusticum scoticum subsp. hultenii
131567	no rank	cellular organisms
2759	superkingdom	Eukaryota
33090	kingdom	Viridiplantae
35493	phylum	Streptophyta
131221	subphylum	Streptophytina
3193	no rank	Embryophyta
58023	no rank	Tracheophyta
78536	no rank	Euphyllophyta
58024	no rank	Spermatophyta
3398	no rank	Magnoliophyta
1437183	no rank	Mesangiospermae
71240	no rank	eudicotyledons
91827	no rank	Gunneridae
1437201	no rank	Pentapetalae
71274	subclass	asterids
91882	no rank	campanulids
4036	order	Apiales
364270	suborder	Apiineae
4037	family	Apiaceae
241778	subfamily	Apioideae
642802	no rank	Acronema clade
49551	genus	Ligusticum
49554	species	Ligusticum scoticum
//
Query:1006345	species	Arctium palladinii
131567	no rank	cellular organisms
2759	superkingdom	Eukaryota
33090	kingdom	Viridiplantae
35493	phylum	Streptophyta
131221	subphylum	Streptophytina
3193	no rank	Embryophyta
58023	no rank	Tracheophyta
78536	no rank	Euphyllophyta
58024	no rank	Spermatophyta
3398	no rank	Magnoliophyta
1437183	no rank	Mesangiospermae
71240	no rank	eudicotyledons
91827	no rank	Gunneridae
1437201	no rank	Pentapetalae
71274	subclass	asterids
91882	no rank	campanulids
4209	order	Asterales
4210	family	Asteraceae
219103	subfamily	Carduoideae
102818	tribe	Cardueae
742010	subtribe	Carduinae
4216	genus	Arctium
//
Query:1006346	species	Arctium pentacanthum
131567	no rank	cellular organisms
2759	superkingdom	Eukaryota
33090	kingdom	Viridiplantae
35493	phylum	Streptophyta
131221	subphylum	Streptophytina
3193	no rank	Embryophyta
58023	no rank	Tracheophyta
78536	no rank	Euphyllophyta
58024	no rank	Spermatophyta
3398	no rank	Magnoliophyta
1437183	no rank	Mesangiospermae
71240	no rank	eudicotyledons
91827	no rank	Gunneridae
1437201	no rank	Pentapetalae
71274	subclass	asterids
91882	no rank	campanulids
4209	order	Asterales
4210	family	Asteraceae
219103	subfamily	Carduoideae
102818	tribe	Cardueae
742010	subtribe	Carduinae
4216	genus	Arctium
//
Query:1006347	species	Arctium pentacanthoides
131567	no rank	cellular organisms
2759	superkingdom	Eukaryota
33090	kingdom	Viridiplantae
35493	phylum	Streptophyta
131221	subphylum	Streptophytina
3193	no rank	Embryophyta
58023	no rank	Tracheophyta
78536	no rank	Euphyllophyta
58024	no rank	Spermatophyta
3398	no rank	Magnoliophyta
1437183	no rank	Mesangiospermae
71240	no rank	eudicotyledons
91827	no rank	Gunneridae
1437201	no rank	Pentapetalae
71274	subclass	asterids
91882	no rank	campanulids
4209	order	Asterales
4210	family	Asteraceae
219103	subfamily	Carduoideae
102818	tribe	Cardueae
742010	subtribe	Carduinae
4216	genus	Arctium
//
Query:1006348	species	Arctium schmalhausenii
131567	no rank	cellular organisms
2759	superkingdom	Eukaryota
33090	kingdom	Viridiplantae
35493	phylum	Streptophyta
131221	subphylum	Streptophytina
3193	no rank	Embryophyta
58023	no rank	Tracheophyta
78536	no rank	Euphyllophyta
58024	no rank	Spermatophyta
3398	no rank	Magnoliophyta
1437183	no rank	Mesangiospermae
71240	no rank	eudicotyledons
91827	no rank	Gunneridae
1437201	no rank	Pentapetalae
71274	subclass	asterids
91882	no rank	campanulids
4209	order	Asterales
4210	family	Asteraceae
219103	subfamily	Carduoideae
102818	tribe	Cardueae
742010	subtribe	Carduinae
4216	genus	Arctium
//
Query:1006351	species	Arctium evidens
131567	no rank	cellular organisms
2759	superkingdom	Eukaryota
33090	kingdom	Viridiplantae
35493	phylum	Streptophyta
131221	subphylum	Streptophytina
3193	no rank	Embryophyta
58023	no rank	Tracheophyta
78536	no rank	Euphyllophyta
58024	no rank	Spermatophyta
3398	no rank	Magnoliophyta
1437183	no rank	Mesangiospermae
71240	no rank	eudicotyledons
91827	no rank	Gunneridae
1437201	no rank	Pentapetalae
71274	subclass	asterids
91882	no rank	campanulids
4209	order	Asterales
4210	family	Asteraceae
219103	subfamily	Carduoideae
102818	tribe	Cardueae
742010	subtribe	Carduinae
4216	genus	Arctium
//
Query:1008370	species	Amomum subulatum
131567	no rank	cellular organisms
2759	superkingdom	Eukaryota
33090	kingdom	Viridiplantae
35493	phylum	Streptophyta
131221	subphylum	Streptophytina
3193	no rank	Embryophyta
58023	no rank	Tracheophyta
78536	no rank	Euphyllophyta
58024	no rank	Spermatophyta
3398	no rank	Magnoliophyta
1437183	no rank	Mesangiospermae
4447	class	Liliopsida
1437197	subclass	Petrosaviidae
4734	no rank	commelinids
4618	order	Zingiberales
4642	family	Zingiberaceae
188482	genus	Amomum
//
Query:1008900	species	Cinnamomum chekiangense
131567	no rank	cellular organisms
2759	superkingdom	Eukaryota
33090	kingdom	Viridiplantae
35493	phylum	Streptophyta
131221	subphylum	Streptophytina
3193	no rank	Embryophyta
58023	no rank	Tracheophyta
78536	no rank	Euphyllophyta
58024	no rank	Spermatophyta
3398	no rank	Magnoliophyta
1437183	no rank	Mesangiospermae
232347	no rank	Magnoliidae
3432	order	Laurales
3433	family	Lauraceae
13428	genus	Cinnamomum
//
Query:1008929	species	Prunus discoidea
131567	no rank	cellular organisms
2759	superkingdom	Eukaryota
33090	kingdom	Viridiplantae
35493	phylum	Streptophyta
131221	subphylum	Streptophytina
3193	no rank	Embryophyta
58023	no rank	Tracheophyta
78536	no rank	Euphyllophyta
58024	no rank	Spermatophyta
3398	no rank	Magnoliophyta
1437183	no rank	Mesangiospermae
71240	no rank	eudicotyledons
91827	no rank	Gunneridae
1437201	no rank	Pentapetalae
71275	subclass	rosids
91835	no rank	fabids
3744	order	Rosales
3745	family	Rosaceae
171637	subfamily	Maloideae
721805	tribe	Amygdaleae
3754	genus	Prunus
//
Query:1008943	varietas	Magnolia fordiana var. fordiana
131567	no rank	cellular organisms
2759	superkingdom	Eukaryota
33090	kingdom	Viridiplantae
35493	phylum	Streptophyta
131221	subphylum	Streptophytina
3193	no rank	Embryophyta
58023	no rank	Tracheophyta
78536	no rank	Euphyllophyta
58024	no rank	Spermatophyta
3398	no rank	Magnoliophyta
1437183	no rank	Mesangiospermae
232347	no rank	Magnoliidae
3400	order	Magnoliales
3401	family	Magnoliaceae
3402	genus	Magnolia
13605	species group	Manglietia
13606	species	Magnolia fordiana
//
Query:1009505	species	Syzygium championii
131567	no rank	cellular organisms
2759	superkingdom	Eukaryota
33090	kingdom	Viridiplantae
35493	phylum	Streptophyta
131221	subphylum	Streptophytina
3193	no rank	Embryophyta
58023	no rank	Tracheophyta
78536	no rank	Euphyllophyta
58024	no rank	Spermatophyta
3398	no rank	Magnoliophyta
1437183	no rank	Mesangiospermae
71240	no rank	eudicotyledons
91827	no rank	Gunneridae
1437201	no rank	Pentapetalae
71275	subclass	rosids
91836	no rank	malvids
41944	order	Myrtales
3931	family	Myrtaceae
1699513	subfamily	Myrtoideae
1699522	tribe	Syzygieae
178174	genus	Syzygium
//
Query:1009506	species	Syzygium hancei
131567	no rank	cellular organisms
2759	superkingdom	Eukaryota
33090	kingdom	Viridiplantae
35493	phylum	Streptophyta
131221	subphylum	Streptophytina
3193	no rank	Embryophyta
58023	no rank	Tracheophyta
78536	no rank	Euphyllophyta
58024	no rank	Spermatophyta
3398	no rank	Magnoliophyta
1437183	no rank	Mesangiospermae
71240	no rank	eudicotyledons
91827	no rank	Gunneridae
1437201	no rank	Pentapetalae
71275	subclass	rosids
91836	no rank	malvids
41944	order	Myrtales
3931	family	Myrtaceae
1699513	subfamily	Myrtoideae
1699522	tribe	Syzygieae
178174	genus	Syzygium
//
Query:1009507	species	Syzygium levinei
131567	no rank	cellular organisms
2759	superkingdom	Eukaryota
33090	kingdom	Viridiplantae
35493	phylum	Streptophyta
131221	subphylum	Streptophytina
3193	no rank	Embryophyta
58023	no rank	Tracheophyta
78536	no rank	Euphyllophyta
58024	no rank	Spermatophyta
3398	no rank	Magnoliophyta
1437183	no rank	Mesangiospermae
71240	no rank	eudicotyledons
91827	no rank	Gunneridae
1437201	no rank	Pentapetalae
71275	subclass	rosids
91836	no rank	malvids
41944	order	Myrtales
3931	family	Myrtaceae
1699513	subfamily	Myrtoideae
1699522	tribe	Syzygieae
178174	genus	Syzygium
//
Query:1009508	species	Syzygium rehderianum
131567	no rank	cellular organisms
2759	superkingdom	Eukaryota
33090	kingdom	Viridiplantae
35493	phylum	Streptophyta
131221	subphylum	Streptophytina
3193	no rank	Embryophyta
58023	no rank	Tracheophyta
78536	no rank	Euphyllophyta
58024	no rank	Spermatophyta
3398	no rank	Magnoliophyta
1437183	no rank	Mesangiospermae
71240	no rank	eudicotyledons
91827	no rank	Gunneridae
1437201	no rank	Pentapetalae
71275	subclass	rosids
91836	no rank	malvids
41944	order	Myrtales
3931	family	Myrtaceae
1699513	subfamily	Myrtoideae
1699522	tribe	Syzygieae
178174	genus	Syzygium
//
Query:1009510	species	Zanthoxylum myriacanthum
131567	no rank	cellular organisms
2759	superkingdom	Eukaryota
33090	kingdom	Viridiplantae
35493	phylum	Streptophyta
131221	subphylum	Streptophytina
3193	no rank	Embryophyta
58023	no rank	Tracheophyta
78536	no rank	Euphyllophyta
58024	no rank	Spermatophyta
3398	no rank	Magnoliophyta
1437183	no rank	Mesangiospermae
71240	no rank	eudicotyledons
91827	no rank	Gunneridae
1437201	no rank	Pentapetalae
71275	subclass	rosids
91836	no rank	malvids
41937	order	Sapindales
23513	family	Rutaceae
1728962	subfamily	Amyridoideae
67937	genus	Zanthoxylum
//
Query:1010620	species	Magnolia mediocris
131567	no rank	cellular organisms
2759	superkingdom	Eukaryota
33090	kingdom	Viridiplantae
35493	phylum	Streptophyta
131221	subphylum	Streptophytina
3193	no rank	Embryophyta
58023	no rank	Tracheophyta
78536	no rank	Euphyllophyta
58024	no rank	Spermatophyta
3398	no rank	Magnoliophyta
1437183	no rank	Mesangiospermae
232347	no rank	Magnoliidae
3400	order	Magnoliales
3401	family	Magnoliaceae
13611	genus	Michelia
//
Query:101471	species	Magnolia dodecapetala
131567	no rank	cellular organisms
2759	superkingdom	Eukaryota
33090	kingdom	Viridiplantae
35493	phylum	Streptophyta
131221	subphylum	Streptophytina
3193	no rank	Embryophyta
58023	no rank	Tracheophyta
78536	no rank	Euphyllophyta
58024	no rank	Spermatophyta
3398	no rank	Magnoliophyta
1437183	no rank	Mesangiospermae
232347	no rank	Magnoliidae
3400	order	Magnoliales
3401	family	Magnoliaceae
3402	genus	Magnolia
//
Query:101992	species	Plantago media
131567	no rank	cellular organisms
2759	superkingdom	Eukaryota
33090	kingdom	Viridiplantae
35493	phylum	Streptophyta
131221	subphylum	Streptophytina
3193	no rank	Embryophyta
58023	no rank	Tracheophyta
78536	no rank	Euphyllophyta
58024	no rank	Spermatophyta
3398	no rank	Magnoliophyta
1437183	no rank	Mesangiospermae
71240	no rank	eudicotyledons
91827	no rank	Gunneridae
1437201	no rank	Pentapetalae
71274	subclass	asterids
91888	no rank	lamiids
4143	order	Lamiales
156152	family	Plantaginaceae
216794	tribe	Plantagineae
26867	genus	Plantago
//
Query:101993	species	Plantago rugelii
131567	no rank	cellular organisms
2759	superkingdom	Eukaryota
33090	kingdom	Viridiplantae
35493	phylum	Streptophyta
131221	subphylum	Streptophytina
3193	no rank	Embryophyta
58023	no rank	Tracheophyta
78536	no rank	Euphyllophyta
58024	no rank	Spermatophyta
3398	no rank	Magnoliophyta
1437183	no rank	Mesangiospermae
71240	no rank	eudicotyledons
91827	no rank	Gunneridae
1437201	no rank	Pentapetalae
71274	subclass	asterids
91888	no rank	lamiids
4143	order	Lamiales
156152	family	Plantaginaceae
216794	tribe	Plantagineae
26867	genus	Plantago
//
Query:101994	species	Plantago rigida
131567	no rank	cellular organisms
2759	superkingdom	Eukaryota
33090	kingdom	Viridiplantae
35493	phylum	Streptophyta
131221	subphylum	Streptophytina
3193	no rank	Embryophyta
58023	no rank	Tracheophyta
78536	no rank	Euphyllophyta
58024	no rank	Spermatophyta
3398	no rank	Magnoliophyta
1437183	no rank	Mesangiospermae
71240	no rank	eudicotyledons
91827	no rank	Gunneridae
1437201	no rank	Pentapetalae
71274	subclass	asterids
91888	no rank	lamiids
4143	order	Lamiales
156152	family	Plantaginaceae
216794	tribe	Plantagineae
26867	genus	Plantago
//
Query:101995	species	Plantago australis
131567	no rank	cellular organisms
2759	superkingdom	Eukaryota
33090	kingdom	Viridiplantae
35493	phylum	Streptophyta
131221	subphylum	Streptophytina
3193	no rank	Embryophyta
58023	no rank	Tracheophyta
78536	no rank	Euphyllophyta
58024	no rank	Spermatophyta
3398	no rank	Magnoliophyta
1437183	no rank	Mesangiospermae
71240	no rank	eudicotyledons
91827	no rank	Gunneridae
1437201	no rank	Pentapetalae
71274	subclass	asterids
91888	no rank	lamiids
4143	order	Lamiales
156152	family	Plantaginaceae
216794	tribe	Plantagineae
26867	genus	Plantago
//
Query:101996	species	Plantago coronopus
131567	no rank	cellular organisms
2759	superkingdom	Eukaryota
33090	kingdom	Viridiplantae
35493	phylum	Streptophyta
131221	subphylum	Streptophytina
3193	no rank	Embryophyta
58023	no rank	Tracheophyta
78536	no rank	Euphyllophyta
58024	no rank	Spermatophyta
3398	no rank	Magnoliophyta
1437183	no rank	Mesangiospermae
71240	no rank	eudicotyledons
91827	no rank	Gunneridae
1437201	no rank	Pentapetalae
71274	subclass	asterids
91888	no rank	lamiids
4143	order	Lamiales
156152	family	Plantaginaceae
216794	tribe	Plantagineae
26867	genus	Plantago
//
Query:101997	species	Plantago atrata
131567	no rank	cellular organisms
2759	superkingdom	Eukaryota
33090	kingdom	Viridiplantae
35493	phylum	Streptophyta
131221	subphylum	Streptophytina
3193	no rank	Embryophyta
58023	no rank	Tracheophyta
78536	no rank	Euphyllophyta
58024	no rank	Spermatophyta
3398	no rank	Magnoliophyta
1437183	no rank	Mesangiospermae
71240	no rank	eudicotyledons
91827	no rank	Gunneridae
1437201	no rank	Pentapetalae
71274	subclass	asterids
91888	no rank	lamiids
4143	order	Lamiales
156152	family	Plantaginaceae
216794	tribe	Plantagineae
26867	genus	Plantago
//
Query:101998	species	Plantago afra
131567	no rank	cellular organisms
2759	superkingdom	Eukaryota
33090	kingdom	Viridiplantae
35493	phylum	Streptophyta
131221	subphylum	Streptophytina
3193	no rank	Embryophyta
58023	no rank	Tracheophyta
78536	no rank	Euphyllophyta
58024	no rank	Spermatophyta
3398	no rank	Magnoliophyta
1437183	no rank	Mesangiospermae
71240	no rank	eudicotyledons
91827	no rank	Gunneridae
1437201	no rank	Pentapetalae
71274	subclass	asterids
91888	no rank	lamiids
4143	order	Lamiales
156152	family	Plantaginaceae
216794	tribe	Plantagineae
26867	genus	Plantago
//
Query:101999	species	Plantago sericea
131567	no rank	cellular organisms
2759	superkingdom	Eukaryota
33090	kingdom	Viridiplantae
35493	phylum	Streptophyta
131221	subphylum	Streptophytina
3193	no rank	Embryophyta
58023	no rank	Tracheophyta
78536	no rank	Euphyllophyta
58024	no rank	Spermatophyta
3398	no rank	Magnoliophyta
1437183	no rank	Mesangiospermae
71240	no rank	eudicotyledons
91827	no rank	Gunneridae
1437201	no rank	Pentapetalae
71274	subclass	asterids
91888	no rank	lamiids
4143	order	Lamiales
156152	family	Plantaginaceae
216794	tribe	Plantagineae
26867	genus	Plantago
//
Query:102107	species	Prunus mume
131567	no rank	cellular organisms
2759	superkingdom	Eukaryota
33090	kingdom	Viridiplantae
35493	phylum	Streptophyta
131221	subphylum	Streptophytina
3193	no rank	Embryophyta
58023	no rank	Tracheophyta
78536	no rank	Euphyllophyta
58024	no rank	Spermatophyta
3398	no rank	Magnoliophyta
1437183	no rank	Mesangiospermae
71240	no rank	eudicotyledons
91827	no rank	Gunneridae
1437201	no rank	Pentapetalae
71275	subclass	rosids
91835	no rank	fabids
3744	order	Rosales
3745	family	Rosaceae
171637	subfamily	Maloideae
721805	tribe	Amygdaleae
3754	genus	Prunus
//
Query:1026948	varietas	Fritillaria unibracteata var. wabuensis
131567	no rank	cellular organisms
2759	superkingdom	Eukaryota
33090	kingdom	Viridiplantae
35493	phylum	Streptophyta
131221	subphylum	Streptophytina
3193	no rank	Embryophyta
58023	no rank	Tracheophyta
78536	no rank	Euphyllophyta
58024	no rank	Spermatophyta
3398	no rank	Magnoliophyta
1437183	no rank	Mesangiospermae
4447	class	Liliopsida
1437197	subclass	Petrosaviidae
4667	order	Liliales
4677	family	Liliaceae
59070	genus	Fritillaria
152095	species	Fritillaria unibracteata
//
Query:1031565	species	Morus insignis
131567	no rank	cellular organisms
2759	superkingdom	Eukaryota
33090	kingdom	Viridiplantae
35493	phylum	Streptophyta
131221	subphylum	Streptophytina
3193	no rank	Embryophyta
58023	no rank	Tracheophyta
78536	no rank	Euphyllophyta
58024	no rank	Spermatophyta
3398	no rank	Magnoliophyta
1437183	no rank	Mesangiospermae
71240	no rank	eudicotyledons
91827	no rank	Gunneridae
1437201	no rank	Pentapetalae
71275	subclass	rosids
91835	no rank	fabids
3744	order	Rosales
3487	family	Moraceae
3497	genus	Morus
//
Query:1031566	species	Morus mesozygia
131567	no rank	cellular organisms
2759	superkingdom	Eukaryota
33090	kingdom	Viridiplantae
35493	phylum	Streptophyta
131221	subphylum	Streptophytina
3193	no rank	Embryophyta
58023	no rank	Tracheophyta
78536	no rank	Euphyllophyta
58024	no rank	Spermatophyta
3398	no rank	Magnoliophyta
1437183	no rank	Mesangiospermae
71240	no rank	eudicotyledons
91827	no rank	Gunneridae
1437201	no rank	Pentapetalae
71275	subclass	rosids
91835	no rank	fabids
3744	order	Rosales
3487	family	Moraceae
3497	genus	Morus
//
Query:1036027	varietas	Rosa chinensis var. semperflorens
131567	no rank	cellular organisms
2759	superkingdom	Eukaryota
33090	kingdom	Viridiplantae
35493	phylum	Streptophyta
131221	subphylum	Streptophytina
3193	no rank	Embryophyta
58023	no rank	Tracheophyta
78536	no rank	Euphyllophyta
58024	no rank	Spermatophyta
3398	no rank	Magnoliophyta
1437183	no rank	Mesangiospermae
71240	no rank	eudicotyledons
91827	no rank	Gunneridae
1437201	no rank	Pentapetalae
71275	subclass	rosids
91835	no rank	fabids
3744	order	Rosales
3745	family	Rosaceae
171638	subfamily	Rosoideae
1176516	no rank	Rosoideae unplaced
3764	genus	Rosa
74649	species	Rosa chinensis
//
Query:1036028	varietas	Rosa cymosa var. cymosa
131567	no rank	cellular organisms
2759	superkingdom	Eukaryota
33090	kingdom	Viridiplantae
35493	phylum	Streptophyta
131221	subphylum	Streptophytina
3193	no rank	Embryophyta
58023	no rank	Tracheophyta
78536	no rank	Euphyllophyta
58024	no rank	Spermatophyta
3398	no rank	Magnoliophyta
1437183	no rank	Mesangiospermae
71240	no rank	eudicotyledons
91827	no rank	Gunneridae
1437201	no rank	Pentapetalae
71275	subclass	rosids
91835	no rank	fabids
3744	order	Rosales
3745	family	Rosaceae
171638	subfamily	Rosoideae
1176516	no rank	Rosoideae unplaced
3764	genus	Rosa
117261	species	Rosa cymosa
//
Query:1036029	species	Rosa macrophylla
131567	no rank	cellular organisms
2759	superkingdom	Eukaryota
33090	kingdom	Viridiplantae
35493	phylum	Streptophyta
131221	subphylum	Streptophytina
3193	no rank	Embryophyta
58023	no rank	Tracheophyta
78536	no rank	Euphyllophyta
58024	no rank	Spermatophyta
3398	no rank	Magnoliophyta
1437183	no rank	Mesangiospermae
71240	no rank	eudicotyledons
91827	no rank	Gunneridae
1437201	no rank	Pentapetalae
71275	subclass	rosids
91835	no rank	fabids
3744	order	Rosales
3745	family	Rosaceae
171638	subfamily	Rosoideae
1176516	no rank	Rosoideae unplaced
3764	genus	Rosa
//
Query:1036030	species	Rosa weisiensis
131567	no rank	cellular organisms
2759	superkingdom	Eukaryota
33090	kingdom	Viridiplantae
35493	phylum	Streptophyta
131221	subphylum	Streptophytina
3193	no rank	Embryophyta
58023	no rank	Tracheophyta
78536	no rank	Euphyllophyta
58024	no rank	Spermatophyta
3398	no rank	Magnoliophyta
1437183	no rank	Mesangiospermae
71240	no rank	eudicotyledons
91827	no rank	Gunneridae
1437201	no rank	Pentapetalae
71275	subclass	rosids
91835	no rank	fabids
3744	order	Rosales
3745	family	Rosaceae
171638	subfamily	Rosoideae
1176516	no rank	Rosoideae unplaced
3764	genus	Rosa
//
Query:1037325	species	Lithospermum incisum x Lithospermum mirabile
131567	no rank	cellular organisms
2759	superkingdom	Eukaryota
33090	kingdom	Viridiplantae
35493	phylum	Streptophyta
131221	subphylum	Streptophytina
3193	no rank	Embryophyta
58023	no rank	Tracheophyta
78536	no rank	Euphyllophyta
58024	no rank	Spermatophyta
3398	no rank	Magnoliophyta
1437183	no rank	Mesangiospermae
71240	no rank	eudicotyledons
91827	no rank	Gunneridae
1437201	no rank	Pentapetalae
71274	subclass	asterids
91888	no rank	lamiids
1538097	order	Boraginales
21571	family	Boraginaceae
1874399	subfamily	Boraginoideae
1874405	tribe	Lithospermeae
21634	genus	Lithospermum
//
Query:1037328	species	Arnebia benthamii
131567	no rank	cellular organisms
2759	superkingdom	Eukaryota
33090	kingdom	Viridiplantae
35493	phylum	Streptophyta
131221	subphylum	Streptophytina
3193	no rank	Embryophyta
58023	no rank	Tracheophyta
78536	no rank	Euphyllophyta
58024	no rank	Spermatophyta
3398	no rank	Magnoliophyta
1437183	no rank	Mesangiospermae
71240	no rank	eudicotyledons
91827	no rank	Gunneridae
1437201	no rank	Pentapetalae
71274	subclass	asterids
91888	no rank	lamiids
1538097	order	Boraginales
21571	family	Boraginaceae
1874399	subfamily	Boraginoideae
1874405	tribe	Lithospermeae
373121	genus	Arnebia
//
Query:1037330	species	Lithospermum calcicola
131567	no rank	cellular organisms
2759	superkingdom	Eukaryota
33090	kingdom	Viridiplantae
35493	phylum	Streptophyta
131221	subphylum	Streptophytina
3193	no rank	Embryophyta
58023	no rank	Tracheophyta
78536	no rank	Euphyllophyta
58024	no rank	Spermatophyta
3398	no rank	Magnoliophyta
1437183	no rank	Mesangiospermae
71240	no rank	eudicotyledons
91827	no rank	Gunneridae
1437201	no rank	Pentapetalae
71274	subclass	asterids
91888	no rank	lamiids
1538097	order	Boraginales
21571	family	Boraginaceae
1874399	subfamily	Boraginoideae
1874405	tribe	Lithospermeae
21634	genus	Lithospermum
//
Query:1037331	species	Lithospermum calycosum
131567	no rank	cellular organisms
2759	superkingdom	Eukaryota
33090	kingdom	Viridiplantae
35493	phylum	Streptophyta
131221	subphylum	Streptophytina
3193	no rank	Embryophyta
58023	no rank	Tracheophyta
78536	no rank	Euphyllophyta
58024	no rank	Spermatophyta
3398	no rank	Magnoliophyta
1437183	no rank	Mesangiospermae
71240	no rank	eudicotyledons
91827	no rank	Gunneridae
1437201	no rank	Pentapetalae
71274	subclass	asterids
91888	no rank	lamiids
1538097	order	Boraginales
21571	family	Boraginaceae
1874399	subfamily	Boraginoideae
1874405	tribe	Lithospermeae
21634	genus	Lithospermum
//
Query:1037332	species	Lithospermum discolor
131567	no rank	cellular organisms
2759	superkingdom	Eukaryota
33090	kingdom	Viridiplantae
35493	phylum	Streptophyta
131221	subphylum	Streptophytina
3193	no rank	Embryophyta
58023	no rank	Tracheophyta
78536	no rank	Euphyllophyta
58024	no rank	Spermatophyta
3398	no rank	Magnoliophyta
1437183	no rank	Mesangiospermae
71240	no rank	eudicotyledons
91827	no rank	Gunneridae
1437201	no rank	Pentapetalae
71274	subclass	asterids
91888	no rank	lamiids
1538097	order	Boraginales
21571	family	Boraginaceae
1874399	subfamily	Boraginoideae
1874405	tribe	Lithospermeae
21634	genus	Lithospermum
//
Query:1037333	species	Lithospermum matamorense
131567	no rank	cellular organisms
2759	superkingdom	Eukaryota
33090	kingdom	Viridiplantae
35493	phylum	Streptophyta
131221	subphylum	Streptophytina
3193	no rank	Embryophyta
58023	no rank	Tracheophyta
78536	no rank	Euphyllophyta
58024	no rank	Spermatophyta
3398	no rank	Magnoliophyta
1437183	no rank	Mesangiospermae
71240	no rank	eudicotyledons
91827	no rank	Gunneridae
1437201	no rank	Pentapetalae
71274	subclass	asterids
91888	no rank	lamiids
1538097	order	Boraginales
21571	family	Boraginaceae
1874399	subfamily	Boraginoideae
1874405	tribe	Lithospermeae
21634	genus	Lithospermum
//
Query:1037334	species	Lithospermum oblongifolium
131567	no rank	cellular organisms
2759	superkingdom	Eukaryota
33090	kingdom	Viridiplantae
35493	phylum	Streptophyta
131221	subphylum	Streptophytina
3193	no rank	Embryophyta
58023	no rank	Tracheophyta
78536	no rank	Euphyllophyta
58024	no rank	Spermatophyta
3398	no rank	Magnoliophyta
1437183	no rank	Mesangiospermae
71240	no rank	eudicotyledons
91827	no rank	Gunneridae
1437201	no rank	Pentapetalae
71274	subclass	asterids
91888	no rank	lamiids
1538097	order	Boraginales
21571	family	Boraginaceae
1874399	subfamily	Boraginoideae
1874405	tribe	Lithospermeae
21634	genus	Lithospermum
//
Query:1037335	species	Lithospermum tubuliflorum
131567	no rank	cellular organisms
2759	superkingdom	Eukaryota
33090	kingdom	Viridiplantae
35493	phylum	Streptophyta
131221	subphylum	Streptophytina
3193	no rank	Embryophyta
58023	no rank	Tracheophyta
78536	no rank	Euphyllophyta
58024	no rank	Spermatophyta
3398	no rank	Magnoliophyta
1437183	no rank	Mesangiospermae
71240	no rank	eudicotyledons
91827	no rank	Gunneridae
1437201	no rank	Pentapetalae
71274	subclass	asterids
91888	no rank	lamiids
1538097	order	Boraginales
21571	family	Boraginaceae
1874399	subfamily	Boraginoideae
1874405	tribe	Lithospermeae
21634	genus	Lithospermum
//
Query:1037789	species	Strychnos axillaris
131567	no rank	cellular organisms
2759	superkingdom	Eukaryota
33090	kingdom	Viridiplantae
35493	phylum	Streptophyta
131221	subphylum	Streptophytina
3193	no rank	Embryophyta
58023	no rank	Tracheophyta
78536	no rank	Euphyllophyta
58024	no rank	Spermatophyta
3398	no rank	Magnoliophyta
1437183	no rank	Mesangiospermae
71240	no rank	eudicotyledons
91827	no rank	Gunneridae
1437201	no rank	Pentapetalae
71274	subclass	asterids
91888	no rank	lamiids
4055	order	Gentianales
26468	family	Loganiaceae
26496	genus	Strychnos
//
Query:1037790	species	Strychnos ignatii
131567	no rank	cellular organisms
2759	superkingdom	Eukaryota
33090	kingdom	Viridiplantae
35493	phylum	Streptophyta
131221	subphylum	Streptophytina
3193	no rank	Embryophyta
58023	no rank	Tracheophyta
78536	no rank	Euphyllophyta
58024	no rank	Spermatophyta
3398	no rank	Magnoliophyta
1437183	no rank	Mesangiospermae
71240	no rank	eudicotyledons
91827	no rank	Gunneridae
1437201	no rank	Pentapetalae
71274	subclass	asterids
91888	no rank	lamiids
4055	order	Gentianales
26468	family	Loganiaceae
26496	genus	Strychnos
//
Query:1037791	species	Strychnos nux-blanda
131567	no rank	cellular organisms
2759	superkingdom	Eukaryota
33090	kingdom	Viridiplantae
35493	phylum	Streptophyta
131221	subphylum	Streptophytina
3193	no rank	Embryophyta
58023	no rank	Tracheophyta
78536	no rank	Euphyllophyta
58024	no rank	Spermatophyta
3398	no rank	Magnoliophyta
1437183	no rank	Mesangiospermae
71240	no rank	eudicotyledons
91827	no rank	Gunneridae
1437201	no rank	Pentapetalae
71274	subclass	asterids
91888	no rank	lamiids
4055	order	Gentianales
26468	family	Loganiaceae
26496	genus	Strychnos
//
Query:103998	species	Codonopsis tubulosa
131567	no rank	cellular organisms
2759	superkingdom	Eukaryota
33090	kingdom	Viridiplantae
35493	phylum	Streptophyta
131221	subphylum	Streptophytina
3193	no rank	Embryophyta
58023	no rank	Tracheophyta
78536	no rank	Euphyllophyta
58024	no rank	Spermatophyta
3398	no rank	Magnoliophyta
1437183	no rank	Mesangiospermae
71240	no rank	eudicotyledons
91827	no rank	Gunneridae
1437201	no rank	Pentapetalae
71274	subclass	asterids
91882	no rank	campanulids
4209	order	Asterales
4381	family	Campanulaceae
16399	genus	Codonopsis
//
Query:103999	species	Codonopsis lanceolata
131567	no rank	cellular organisms
2759	superkingdom	Eukaryota
33090	kingdom	Viridiplantae
35493	phylum	Streptophyta
131221	subphylum	Streptophytina
3193	no rank	Embryophyta
58023	no rank	Tracheophyta
78536	no rank	Euphyllophyta
58024	no rank	Spermatophyta
3398	no rank	Magnoliophyta
1437183	no rank	Mesangiospermae
71240	no rank	eudicotyledons
91827	no rank	Gunneridae
1437201	no rank	Pentapetalae
71274	subclass	asterids
91882	no rank	campanulids
4209	order	Asterales
4381	family	Campanulaceae
16399	genus	Codonopsis
//
Query:1040854	species	Strychnos aculeata
131567	no rank	cellular organisms
2759	superkingdom	Eukaryota
33090	kingdom	Viridiplantae
35493	phylum	Streptophyta
131221	subphylum	Streptophytina
3193	no rank	Embryophyta
58023	no rank	Tracheophyta
78536	no rank	Euphyllophyta
58024	no rank	Spermatophyta
3398	no rank	Magnoliophyta
1437183	no rank	Mesangiospermae
71240	no rank	eudicotyledons
91827	no rank	Gunneridae
1437201	no rank	Pentapetalae
71274	subclass	asterids
91888	no rank	lamiids
4055	order	Gentianales
26468	family	Loganiaceae
26496	genus	Strychnos
//
Query:1040855	species	Strychnos afzelii
131567	no rank	cellular organisms
2759	superkingdom	Eukaryota
33090	kingdom	Viridiplantae
35493	phylum	Streptophyta
131221	subphylum	Streptophytina
3193	no rank	Embryophyta
58023	no rank	Tracheophyta
78536	no rank	Euphyllophyta
58024	no rank	Spermatophyta
3398	no rank	Magnoliophyta
1437183	no rank	Mesangiospermae
71240	no rank	eudicotyledons
91827	no rank	Gunneridae
1437201	no rank	Pentapetalae
71274	subclass	asterids
91888	no rank	lamiids
4055	order	Gentianales
26468	family	Loganiaceae
26496	genus	Strychnos
//
Query:1040856	species	Strychnos angolensis
131567	no rank	cellular organisms
2759	superkingdom	Eukaryota
33090	kingdom	Viridiplantae
35493	phylum	Streptophyta
131221	subphylum	Streptophytina
3193	no rank	Embryophyta
58023	no rank	Tracheophyta
78536	no rank	Euphyllophyta
58024	no rank	Spermatophyta
3398	no rank	Magnoliophyta
1437183	no rank	Mesangiospermae
71240	no rank	eudicotyledons
91827	no rank	Gunneridae
1437201	no rank	Pentapetalae
71274	subclass	asterids
91888	no rank	lamiids
4055	order	Gentianales
26468	family	Loganiaceae
26496	genus	Strychnos
//
Query:1040857	species	Strychnos angustiflora
131567	no rank	cellular organisms
2759	superkingdom	Eukaryota
33090	kingdom	Viridiplantae
35493	phylum	Streptophyta
131221	subphylum	Streptophytina
3193	no rank	Embryophyta
58023	no rank	Tracheophyta
78536	no rank	Euphyllophyta
58024	no rank	Spermatophyta
3398	no rank	Magnoliophyta
1437183	no rank	Mesangiospermae
71240	no rank	eudicotyledons
91827	no rank	Gunneridae
1437201	no rank	Pentapetalae
71274	subclass	asterids
91888	no rank	lamiids
4055	order	Gentianales
26468	family	Loganiaceae
26496	genus	Strychnos
//
Query:1040858	species	Strychnos arborea
131567	no rank	cellular organisms
2759	superkingdom	Eukaryota
33090	kingdom	Viridiplantae
35493	phylum	Streptophyta
131221	subphylum	Streptophytina
3193	no rank	Embryophyta
58023	no rank	Tracheophyta
78536	no rank	Euphyllophyta
58024	no rank	Spermatophyta
3398	no rank	Magnoliophyta
1437183	no rank	Mesangiospermae
71240	no rank	eudicotyledons
91827	no rank	Gunneridae
1437201	no rank	Pentapetalae
71274	subclass	asterids
91888	no rank	lamiids
4055	order	Gentianales
26468	family	Loganiaceae
26496	genus	Strychnos
//
Query:1040859	species	Strychnos asterantha
131567	no rank	cellular organisms
2759	superkingdom	Eukaryota
33090	kingdom	Viridiplantae
35493	phylum	Streptophyta
131221	subphylum	Streptophytina
3193	no rank	Embryophyta
58023	no rank	Tracheophyta
78536	no rank	Euphyllophyta
58024	no rank	Spermatophyta
3398	no rank	Magnoliophyta
1437183	no rank	Mesangiospermae
71240	no rank	eudicotyledons
91827	no rank	Gunneridae
1437201	no rank	Pentapetalae
71274	subclass	asterids
91888	no rank	lamiids
4055	order	Gentianales
26468	family	Loganiaceae
26496	genus	Strychnos
//
Query:1040860	species	Strychnos atlantica
131567	no rank	cellular organisms
2759	superkingdom	Eukaryota
33090	kingdom	Viridiplantae
35493	phylum	Streptophyta
131221	subphylum	Streptophytina
3193	no rank	Embryophyta
58023	no rank	Tracheophyta
78536	no rank	Euphyllophyta
58024	no rank	Spermatophyta
3398	no rank	Magnoliophyta
1437183	no rank	Mesangiospermae
71240	no rank	eudicotyledons
91827	no rank	Gunneridae
1437201	no rank	Pentapetalae
71274	subclass	asterids
91888	no rank	lamiids
4055	order	Gentianales
26468	family	Loganiaceae
26496	genus	Strychnos
//
Query:1040861	species	Strychnos barteri
131567	no rank	cellular organisms
2759	superkingdom	Eukaryota
33090	kingdom	Viridiplantae
35493	phylum	Streptophyta
131221	subphylum	Streptophytina
3193	no rank	Embryophyta
58023	no rank	Tracheophyta
78536	no rank	Euphyllophyta
58024	no rank	Spermatophyta
3398	no rank	Magnoliophyta
1437183	no rank	Mesangiospermae
71240	no rank	eudicotyledons
91827	no rank	Gunneridae
1437201	no rank	Pentapetalae
71274	subclass	asterids
91888	no rank	lamiids
4055	order	Gentianales
26468	family	Loganiaceae
26496	genus	Strychnos
//
Query:1040862	species	Strychnos boonei
131567	no rank	cellular organisms
2759	superkingdom	Eukaryota
33090	kingdom	Viridiplantae
35493	phylum	Streptophyta
131221	subphylum	Streptophytina
3193	no rank	Embryophyta
58023	no rank	Tracheophyta
78536	no rank	Euphyllophyta
58024	no rank	Spermatophyta
3398	no rank	Magnoliophyta
1437183	no rank	Mesangiospermae
71240	no rank	eudicotyledons
91827	no rank	Gunneridae
1437201	no rank	Pentapetalae
71274	subclass	asterids
91888	no rank	lamiids
4055	order	Gentianales
26468	family	Loganiaceae
26496	genus	Strychnos
//
Query:1040863	species	Strychnos borneensis
131567	no rank	cellular organisms
2759	superkingdom	Eukaryota
33090	kingdom	Viridiplantae
35493	phylum	Streptophyta
131221	subphylum	Streptophytina
3193	no rank	Embryophyta
58023	no rank	Tracheophyta
78536	no rank	Euphyllophyta
58024	no rank	Spermatophyta
3398	no rank	Magnoliophyta
1437183	no rank	Mesangiospermae
71240	no rank	eudicotyledons
91827	no rank	Gunneridae
1437201	no rank	Pentapetalae
71274	subclass	asterids
91888	no rank	lamiids
4055	order	Gentianales
26468	family	Loganiaceae
26496	genus	Strychnos
//
Query:1040864	species	Strychnos brachistantha
131567	no rank	cellular organisms
2759	superkingdom	Eukaryota
33090	kingdom	Viridiplantae
35493	phylum	Streptophyta
131221	subphylum	Streptophytina
3193	no rank	Embryophyta
58023	no rank	Tracheophyta
78536	no rank	Euphyllophyta
58024	no rank	Spermatophyta
3398	no rank	Magnoliophyta
1437183	no rank	Mesangiospermae
71240	no rank	eudicotyledons
91827	no rank	Gunneridae
1437201	no rank	Pentapetalae
71274	subclass	asterids
91888	no rank	lamiids
4055	order	Gentianales
26468	family	Loganiaceae
26496	genus	Strychnos
//
Query:1040865	species	Strychnos brasiliensis
131567	no rank	cellular organisms
2759	superkingdom	Eukaryota
33090	kingdom	Viridiplantae
35493	phylum	Streptophyta
131221	subphylum	Streptophytina
3193	no rank	Embryophyta
58023	no rank	Tracheophyta
78536	no rank	Euphyllophyta
58024	no rank	Spermatophyta
3398	no rank	Magnoliophyta
1437183	no rank	Mesangiospermae
71240	no rank	eudicotyledons
91827	no rank	Gunneridae
1437201	no rank	Pentapetalae
71274	subclass	asterids
91888	no rank	lamiids
4055	order	Gentianales
26468	family	Loganiaceae
26496	genus	Strychnos
//
Query:1040866	species	Strychnos campicola
131567	no rank	cellular organisms
2759	superkingdom	Eukaryota
33090	kingdom	Viridiplantae
35493	phylum	Streptophyta
131221	subphylum	Streptophytina
3193	no rank	Embryophyta
58023	no rank	Tracheophyta
78536	no rank	Euphyllophyta
58024	no rank	Spermatophyta
3398	no rank	Magnoliophyta
1437183	no rank	Mesangiospermae
71240	no rank	eudicotyledons
91827	no rank	Gunneridae
1437201	no rank	Pentapetalae
71274	subclass	asterids
91888	no rank	lamiids
4055	order	Gentianales
26468	family	Loganiaceae
26496	genus	Strychnos
//
Query:1040867	species	Strychnos camptoneura
131567	no rank	cellular organisms
2759	superkingdom	Eukaryota
33090	kingdom	Viridiplantae
35493	phylum	Streptophyta
131221	subphylum	Streptophytina
3193	no rank	Embryophyta
58023	no rank	Tracheophyta
78536	no rank	Euphyllophyta
58024	no rank	Spermatophyta
3398	no rank	Magnoliophyta
1437183	no rank	Mesangiospermae
71240	no rank	eudicotyledons
91827	no rank	Gunneridae
1437201	no rank	Pentapetalae
71274	subclass	asterids
91888	no rank	lamiids
4055	order	Gentianales
26468	family	Loganiaceae
26496	genus	Strychnos
//
Query:1040868	species	Strychnos chlorantha
131567	no rank	cellular organisms
2759	superkingdom	Eukaryota
33090	kingdom	Viridiplantae
35493	phylum	Streptophyta
131221	subphylum	Streptophytina
3193	no rank	Embryophyta
58023	no rank	Tracheophyta
78536	no rank	Euphyllophyta
58024	no rank	Spermatophyta
3398	no rank	Magnoliophyta
1437183	no rank	Mesangiospermae
71240	no rank	eudicotyledons
91827	no rank	Gunneridae
1437201	no rank	Pentapetalae
71274	subclass	asterids
91888	no rank	lamiids
4055	order	Gentianales
26468	family	Loganiaceae
26496	genus	Strychnos
//
Query:1040869	species	Strychnos chrysophylla
131567	no rank	cellular organisms
2759	superkingdom	Eukaryota
33090	kingdom	Viridiplantae
35493	phylum	Streptophyta
131221	subphylum	Streptophytina
3193	no rank	Embryophyta
58023	no rank	Tracheophyta
78536	no rank	Euphyllophyta
58024	no rank	Spermatophyta
3398	no rank	Magnoliophyta
1437183	no rank	Mesangiospermae
71240	no rank	eudicotyledons
91827	no rank	Gunneridae
1437201	no rank	Pentapetalae
71274	subclass	asterids
91888	no rank	lamiids
4055	order	Gentianales
26468	family	Loganiaceae
26496	genus	Strychnos
//
Query:1040870	species	Strychnos cocculoides
131567	no rank	cellular organisms
2759	superkingdom	Eukaryota
33090	kingdom	Viridiplantae
35493	phylum	Streptophyta
131221	subphylum	Streptophytina
3193	no rank	Embryophyta
58023	no rank	Tracheophyta
78536	no rank	Euphyllophyta
58024	no rank	Spermatophyta
3398	no rank	Magnoliophyta
1437183	no rank	Mesangiospermae
71240	no rank	eudicotyledons
91827	no rank	Gunneridae
1437201	no rank	Pentapetalae
71274	subclass	asterids
91888	no rank	lamiids
4055	order	Gentianales
26468	family	Loganiaceae
26496	genus	Strychnos
//
Query:1040871	species	Strychnos cogens
131567	no rank	cellular organisms
2759	superkingdom	Eukaryota
33090	kingdom	Viridiplantae
35493	phylum	Streptophyta
131221	subphylum	Streptophytina
3193	no rank	Embryophyta
58023	no rank	Tracheophyta
78536	no rank	Euphyllophyta
58024	no rank	Spermatophyta
3398	no rank	Magnoliophyta
1437183	no rank	Mesangiospermae
71240	no rank	eudicotyledons
91827	no rank	Gunneridae
1437201	no rank	Pentapetalae
71274	subclass	asterids
91888	no rank	lamiids
4055	order	Gentianales
26468	family	Loganiaceae
26496	genus	Strychnos
//
Query:1040872	species	Strychnos colombiensis
131567	no rank	cellular organisms
2759	superkingdom	Eukaryota
33090	kingdom	Viridiplantae
35493	phylum	Streptophyta
131221	subphylum	Streptophytina
3193	no rank	Embryophyta
58023	no rank	Tracheophyta
78536	no rank	Euphyllophyta
58024	no rank	Spermatophyta
3398	no rank	Magnoliophyta
1437183	no rank	Mesangiospermae
71240	no rank	eudicotyledons
91827	no rank	Gunneridae
1437201	no rank	Pentapetalae
71274	subclass	asterids
91888	no rank	lamiids
4055	order	Gentianales
26468	family	Loganiaceae
26496	genus	Strychnos
//
Query:1040873	species	Strychnos congolana
131567	no rank	cellular organisms
2759	superkingdom	Eukaryota
33090	kingdom	Viridiplantae
35493	phylum	Streptophyta
131221	subphylum	Streptophytina
3193	no rank	Embryophyta
58023	no rank	Tracheophyta
78536	no rank	Euphyllophyta
58024	no rank	Spermatophyta
3398	no rank	Magnoliophyta
1437183	no rank	Mesangiospermae
71240	no rank	eudicotyledons
91827	no rank	Gunneridae
1437201	no rank	Pentapetalae
71274	subclass	asterids
91888	no rank	lamiids
4055	order	Gentianales
26468	family	Loganiaceae
26496	genus	Strychnos
//
Query:1040874	species	Strychnos cuminodora
131567	no rank	cellular organisms
2759	superkingdom	Eukaryota
33090	kingdom	Viridiplantae
35493	phylum	Streptophyta
131221	subphylum	Streptophytina
3193	no rank	Embryophyta
58023	no rank	Tracheophyta
78536	no rank	Euphyllophyta
58024	no rank	Spermatophyta
3398	no rank	Magnoliophyta
1437183	no rank	Mesangiospermae
71240	no rank	eudicotyledons
91827	no rank	Gunneridae
1437201	no rank	Pentapetalae
71274	subclass	asterids
91888	no rank	lamiids
4055	order	Gentianales
26468	family	Loganiaceae
26496	genus	Strychnos
//
Query:1040875	species	Strychnos cuniculina
131567	no rank	cellular organisms
2759	superkingdom	Eukaryota
33090	kingdom	Viridiplantae
35493	phylum	Streptophyta
131221	subphylum	Streptophytina
3193	no rank	Embryophyta
58023	no rank	Tracheophyta
78536	no rank	Euphyllophyta
58024	no rank	Spermatophyta
3398	no rank	Magnoliophyta
1437183	no rank	Mesangiospermae
71240	no rank	eudicotyledons
91827	no rank	Gunneridae
1437201	no rank	Pentapetalae
71274	subclass	asterids
91888	no rank	lamiids
4055	order	Gentianales
26468	family	Loganiaceae
26496	genus	Strychnos
//
Query:1040876	species	Strychnos dale
131567	no rank	cellular organisms
2759	superkingdom	Eukaryota
33090	kingdom	Viridiplantae
35493	phylum	Streptophyta
131221	subphylum	Streptophytina
3193	no rank	Embryophyta
58023	no rank	Tracheophyta
78536	no rank	Euphyllophyta
58024	no rank	Spermatophyta
3398	no rank	Magnoliophyta
1437183	no rank	Mesangiospermae
71240	no rank	eudicotyledons
91827	no rank	Gunneridae
1437201	no rank	Pentapetalae
71274	subclass	asterids
91888	no rank	lamiids
4055	order	Gentianales
26468	family	Loganiaceae
26496	genus	Strychnos
//
Query:1040877	species	Strychnos darienensis
131567	no rank	cellular organisms
2759	superkingdom	Eukaryota
33090	kingdom	Viridiplantae
35493	phylum	Streptophyta
131221	subphylum	Streptophytina
3193	no rank	Embryophyta
58023	no rank	Tracheophyta
78536	no rank	Euphyllophyta
58024	no rank	Spermatophyta
3398	no rank	Magnoliophyta
1437183	no rank	Mesangiospermae
71240	no rank	eudicotyledons
91827	no rank	Gunneridae
1437201	no rank	Pentapetalae
71274	subclass	asterids
91888	no rank	lamiids
4055	order	Gentianales
26468	family	Loganiaceae
26496	genus	Strychnos
//
Query:1040878	species	Strychnos dinklagei
131567	no rank	cellular organisms
2759	superkingdom	Eukaryota
33090	kingdom	Viridiplantae
35493	phylum	Streptophyta
131221	subphylum	Streptophytina
3193	no rank	Embryophyta
58023	no rank	Tracheophyta
78536	no rank	Euphyllophyta
58024	no rank	Spermatophyta
3398	no rank	Magnoliophyta
1437183	no rank	Mesangiospermae
71240	no rank	eudicotyledons
91827	no rank	Gunneridae
1437201	no rank	Pentapetalae
71274	subclass	asterids
91888	no rank	lamiids
4055	order	Gentianales
26468	family	Loganiaceae
26496	genus	Strychnos
//
Query:1040879	species	Strychnos diplotricha
131567	no rank	cellular organisms
2759	superkingdom	Eukaryota
33090	kingdom	Viridiplantae
35493	phylum	Streptophyta
131221	subphylum	Streptophytina
3193	no rank	Embryophyta
58023	no rank	Tracheophyta
78536	no rank	Euphyllophyta
58024	no rank	Spermatophyta
3398	no rank	Magnoliophyta
1437183	no rank	Mesangiospermae
71240	no rank	eudicotyledons
91827	no rank	Gunneridae
1437201	no rank	Pentapetalae
71274	subclass	asterids
91888	no rank	lamiids
4055	order	Gentianales
26468	family	Loganiaceae
26496	genus	Strychnos
//
Query:1040880	species	Strychnos ecuadoriensis
131567	no rank	cellular organisms
2759	superkingdom	Eukaryota
33090	kingdom	Viridiplantae
35493	phylum	Streptophyta
131221	subphylum	Streptophytina
3193	no rank	Embryophyta
58023	no rank	Tracheophyta
78536	no rank	Euphyllophyta
58024	no rank	Spermatophyta
3398	no rank	Magnoliophyta
1437183	no rank	Mesangiospermae
71240	no rank	eudicotyledons
91827	no rank	Gunneridae
1437201	no rank	Pentapetalae
71274	subclass	asterids
91888	no rank	lamiids
4055	order	Gentianales
26468	family	Loganiaceae
26496	genus	Strychnos
//
Query:1040881	species	Strychnos elaeocarpa
131567	no rank	cellular organisms
2759	superkingdom	Eukaryota
33090	kingdom	Viridiplantae
35493	phylum	Streptophyta
131221	subphylum	Streptophytina
3193	no rank	Embryophyta
58023	no rank	Tracheophyta
78536	no rank	Euphyllophyta
58024	no rank	Spermatophyta
3398	no rank	Magnoliophyta
1437183	no rank	Mesangiospermae
71240	no rank	eudicotyledons
91827	no rank	Gunneridae
1437201	no rank	Pentapetalae
71274	subclass	asterids
91888	no rank	lamiids
4055	order	Gentianales
26468	family	Loganiaceae
26496	genus	Strychnos
//
Query:1040882	species	Strychnos eugeniifolia
131567	no rank	cellular organisms
2759	superkingdom	Eukaryota
33090	kingdom	Viridiplantae
35493	phylum	Streptophyta
131221	subphylum	Streptophytina
3193	no rank	Embryophyta
58023	no rank	Tracheophyta
78536	no rank	Euphyllophyta
58024	no rank	Spermatophyta
3398	no rank	Magnoliophyta
1437183	no rank	Mesangiospermae
71240	no rank	eudicotyledons
91827	no rank	Gunneridae
1437201	no rank	Pentapetalae
71274	subclass	asterids
91888	no rank	lamiids
4055	order	Gentianales
26468	family	Loganiaceae
26496	genus	Strychnos
//
Query:1040883	species	Strychnos fallax
131567	no rank	cellular organisms
2759	superkingdom	Eukaryota
33090	kingdom	Viridiplantae
35493	phylum	Streptophyta
131221	subphylum	Streptophytina
3193	no rank	Embryophyta
58023	no rank	Tracheophyta
78536	no rank	Euphyllophyta
58024	no rank	Spermatophyta
3398	no rank	Magnoliophyta
1437183	no rank	Mesangiospermae
71240	no rank	eudicotyledons
91827	no rank	Gunneridae
1437201	no rank	Pentapetalae
71274	subclass	asterids
91888	no rank	lamiids
4055	order	Gentianales
26468	family	Loganiaceae
26496	genus	Strychnos
//
Query:1040884	species	Strychnos fendleri
131567	no rank	cellular organisms
2759	superkingdom	Eukaryota
33090	kingdom	Viridiplantae
35493	phylum	Streptophyta
131221	subphylum	Streptophytina
3193	no rank	Embryophyta
58023	no rank	Tracheophyta
78536	no rank	Euphyllophyta
58024	no rank	Spermatophyta
3398	no rank	Magnoliophyta
1437183	no rank	Mesangiospermae
71240	no rank	eudicotyledons
91827	no rank	Gunneridae
1437201	no rank	Pentapetalae
71274	subclass	asterids
91888	no rank	lamiids
4055	order	Gentianales
26468	family	Loganiaceae
26496	genus	Strychnos
//
Query:1040885	species	Strychnos floribunda
131567	no rank	cellular organisms
2759	superkingdom	Eukaryota
33090	kingdom	Viridiplantae
35493	phylum	Streptophyta
131221	subphylum	Streptophytina
3193	no rank	Embryophyta
58023	no rank	Tracheophyta
78536	no rank	Euphyllophyta
58024	no rank	Spermatophyta
3398	no rank	Magnoliophyta
1437183	no rank	Mesangiospermae
71240	no rank	eudicotyledons
91827	no rank	Gunneridae
1437201	no rank	Pentapetalae
71274	subclass	asterids
91888	no rank	lamiids
4055	order	Gentianales
26468	family	Loganiaceae
26496	genus	Strychnos
//
Query:1040886	species	Strychnos guianensis
131567	no rank	cellular organisms
2759	superkingdom	Eukaryota
33090	kingdom	Viridiplantae
35493	phylum	Streptophyta
131221	subphylum	Streptophytina
3193	no rank	Embryophyta
58023	no rank	Tracheophyta
78536	no rank	Euphyllophyta
58024	no rank	Spermatophyta
3398	no rank	Magnoliophyta
1437183	no rank	Mesangiospermae
71240	no rank	eudicotyledons
91827	no rank	Gunneridae
1437201	no rank	Pentapetalae
71274	subclass	asterids
91888	no rank	lamiids
4055	order	Gentianales
26468	family	Loganiaceae
26496	genus	Strychnos
//
Query:1040887	species	Strychnos henningsii
131567	no rank	cellular organisms
2759	superkingdom	Eukaryota
33090	kingdom	Viridiplantae
35493	phylum	Streptophyta
131221	subphylum	Streptophytina
3193	no rank	Embryophyta
58023	no rank	Tracheophyta
78536	no rank	Euphyllophyta
58024	no rank	Spermatophyta
3398	no rank	Magnoliophyta
1437183	no rank	Mesangiospermae
71240	no rank	eudicotyledons
91827	no rank	Gunneridae
1437201	no rank	Pentapetalae
71274	subclass	asterids
91888	no rank	lamiids
4055	order	Gentianales
26468	family	Loganiaceae
26496	genus	Strychnos
//
Query:1040888	species	Strychnos hirsuta
131567	no rank	cellular organisms
2759	superkingdom	Eukaryota
33090	kingdom	Viridiplantae
35493	phylum	Streptophyta
131221	subphylum	Streptophytina
3193	no rank	Embryophyta
58023	no rank	Tracheophyta
78536	no rank	Euphyllophyta
58024	no rank	Spermatophyta
3398	no rank	Magnoliophyta
1437183	no rank	Mesangiospermae
71240	no rank	eudicotyledons
91827	no rank	Gunneridae
1437201	no rank	Pentapetalae
71274	subclass	asterids
91888	no rank	lamiids
4055	order	Gentianales
26468	family	Loganiaceae
26496	genus	Strychnos
//
Query:1040889	species	Strychnos icaja
131567	no rank	cellular organisms
2759	superkingdom	Eukaryota
33090	kingdom	Viridiplantae
35493	phylum	Streptophyta
131221	subphylum	Streptophytina
3193	no rank	Embryophyta
58023	no rank	Tracheophyta
78536	no rank	Euphyllophyta
58024	no rank	Spermatophyta
3398	no rank	Magnoliophyta
1437183	no rank	Mesangiospermae
71240	no rank	eudicotyledons
91827	no rank	Gunneridae
1437201	no rank	Pentapetalae
71274	subclass	asterids
91888	no rank	lamiids
4055	order	Gentianales
26468	family	Loganiaceae
26496	genus	Strychnos
//
Query:1040890	species	Strychnos innocua
[truncated: 143,432 more rows]
