# Supplementary material for: BOKP: A DNA Barcode Reference Library for Monitoring Herbal Drugs in the Korean Pharmacopeia
Source: Front Pharmacol. 2017 Dec 19;8:931. doi: 10.3389/fphar.2017.00931 (PMC5742532; doi:10.3389/fphar.2017.00931)
Supplement: Data Sheet 3 — Specimen records of the DNA barcode reference library. [file DataSheet3.ZIP]

Archive with 1 entries (1 files):
- Data Sheet 3.txt
