# Supplementary material for: BOKP: A DNA Barcode Reference Library for Monitoring Herbal Drugs in the Korean Pharmacopeia
Source: Front Pharmacol. 2017 Dec 19;8:931. doi: 10.3389/fphar.2017.00931 (PMC5742532; doi:10.3389/fphar.2017.00931)
Supplement: Data Sheet 3 — Specimen records of the DNA barcode reference library. [file DataSheet3.ZIP › Data Sheet 3.txt]

#Sample ID	Species	Family	Voucher No.	Specimen_Type	Locality
KMS0004A01	Achyranthes bidentata	Amaranthaceae	KMS0004A01	Medicinal material	China
KMS0004A02	Achyranthes bidentata	Amaranthaceae	KMS0004A02	Medicinal material	China
KMS0004A03	Achyranthes bidentata	Amaranthaceae	KMS0004A03	Medicinal material	China
KMS0004A04	Achyranthes bidentata	Amaranthaceae	KMS0004A04	Medicinal material	China
KMS0004A05	Achyranthes bidentata	Amaranthaceae	KMS0004A05	Medicinal material	China
KMS0004C01	Achyranthes bidentata	Amaranthaceae	KMS0004C01	Medicinal material	Korea
KPS0004A01	Achyranthes bidentata	Amaranthaceae	KPS0004A01	Original material	China
KMS0179A01	Aconitum carmichaelii	Ranunculaceae	KMS0179A01	Medicinal material	China
KPS0179A01	Aconitum carmichaelii	Ranunculaceae	KPS0179A01	Original material	China
KPS0179A02	Aconitum carmichaelii	Ranunculaceae	KPS0179A02	Original material	China
KPS0179A03	Aconitum carmichaelii	Ranunculaceae	KPS0179A03	Original material	China
KPS0179A04	Aconitum carmichaelii	Ranunculaceae	KPS0179A04	Original material	China
KPS0179A05	Aconitum carmichaelii	Ranunculaceae	KPS0179A05	Original material	China
KMS0005A01	Akebia quinata	Lardizabalaceae	KMS0005A01	Medicinal material	China
KMS0005A02	Akebia quinata	Lardizabalaceae	KMS0005A02	Medicinal material	China
KMS0005A03	Akebia quinata	Lardizabalaceae	KMS0005A03	Medicinal material	China
KPS0005A01	Akebia quinata	Lardizabalaceae	KPS0005A01	Original material	China
KPS0005A02	Akebia quinata	Lardizabalaceae	KPS0005A02	Original material	China
KPS0005A03	Akebia quinata	Lardizabalaceae	KPS0005A03	Original material	China
KMS0006A01	Alisma orientale	Alismataceae	KMS0006A01	Medicinal material	China
KMS0006A02	Alisma orientale	Alismataceae	KMS0006A02	Medicinal material	China
KMS0006A03	Alisma orientale	Alismataceae	KMS0006A03	Medicinal material	China
KPS0006A01	Alisma orientale	Alismataceae	KPS0006A01	Original material	China
KPS0006A02	Alisma orientale	Alismataceae	KPS0006A02	Original material	China
KPS0006A03	Alisma orientale	Alismataceae	KPS0006A03	Original material	China
KMS0007A01	Alpinia hainanensis	Zingiberaceae	KMS0007A01	Medicinal material	China
KMS0007A02	Alpinia hainanensis	Zingiberaceae	KMS0007A02	Medicinal material	China
KMS0007A03	Alpinia hainanensis	Zingiberaceae	KMS0007A03	Medicinal material	China
KPS0007A01	Alpinia hainanensis	Zingiberaceae	KPS0007A01	Original material	China
KPS0007A02	Alpinia hainanensis	Zingiberaceae	KPS0007A02	Original material	China
KPS0007A03	Alpinia hainanensis	Zingiberaceae	KPS0007A03	Original material	China
KMS0008A01	Alpinia officinarum	Zingiberaceae	KMS0008A01	Medicinal material	China
KMS0008A02	Alpinia officinarum	Zingiberaceae	KMS0008A02	Medicinal material	China
KPS0008A01	Alpinia officinarum	Zingiberaceae	KPS0008A01	Original material	China
KPS0008A02	Alpinia officinarum	Zingiberaceae	KPS0008A02	Original material	China
KPS0008A03	Alpinia officinarum	Zingiberaceae	KPS0008A03	Original material	China
KMS0038A01	Alpinia oxyphylla	Zingiberaceae	KMS0038A01	Medicinal material	China
KMS0038A02	Alpinia oxyphylla	Zingiberaceae	KMS0038A02	Medicinal material	China
KPS0038A01	Alpinia oxyphylla	Zingiberaceae	KPS0038A01	Original material	China
KPS0038A02	Alpinia oxyphylla	Zingiberaceae	KPS0038A02	Original material	China
KPS0038A03	Alpinia oxyphylla	Zingiberaceae	KPS0038A03	Original material	China
KMS0190A01	Amomum compactum	Zingiberaceae	KMS0190A01	Medicinal material	China
KMS0190A02	Amomum compactum	Zingiberaceae	KMS0190A02	Medicinal material	China
KMS0190A03	Amomum compactum	Zingiberaceae	KMS0190A03	Medicinal material	China
KPS0190A01	Amomum compactum	Zingiberaceae	KPS0190A01	Original material	China
KPS0190A02	Amomum compactum	Zingiberaceae	KPS0190A02	Original material	China
KPS0190A03	Amomum compactum	Zingiberaceae	KPS0190A03	Original material	China
KMS0189A01	Amomum krervanh	Zingiberaceae	KMS0189A01	Medicinal material	China
KMS0189A02	Amomum krervanh	Zingiberaceae	KMS0189A02	Medicinal material	China
KPS0189A01	Amomum krervanh	Zingiberaceae	KPS0189A01	Original material	China
KPS0189A02	Amomum krervanh	Zingiberaceae	KPS0189A02	Original material	China
KPS0189A03	Amomum krervanh	Zingiberaceae	KPS0189A03	Original material	China
KPS0189A04	Amomum krervanh	Zingiberaceae	KPS0189A04	Original material	China
KMS0011A01	Amomum tsao-ko	Zingiberaceae	KMS0011A01	Medicinal material	China
KMS0011A02	Amomum tsao-ko	Zingiberaceae	KMS0011A02	Medicinal material	China
KMS0011A03	Amomum tsao-ko	Zingiberaceae	KMS0011A03	Medicinal material	China
KPS0011A01	Amomum tsao-ko	Zingiberaceae	KPS0011A01	Original material	China
KPS0011A02	Amomum tsao-ko	Zingiberaceae	KPS0011A02	Original material	China
KPS0011A03	Amomum tsao-ko	Zingiberaceae	KPS0011A03	Original material	China
KMS0009A01	Amomum villosum	Zingiberaceae	KMS0009A01	Medicinal material	China
KMS0009A02	Amomum villosum	Zingiberaceae	KMS0009A02	Medicinal material	China
KPS0009A01	Amomum villosum	Zingiberaceae	KPS0009A01	Original material	China
KPS0009A02	Amomum villosum	Zingiberaceae	KPS0009A02	Original material	China
KPS0009A03	Amomum villosum	Zingiberaceae	KPS0009A03	Original material	China
KPS0009A04	Amomum villosum	Zingiberaceae	KPS0009A04	Original material	China
KPS0010A01	Amomum villosum var. xanthioides	Zingiberaceae	KPS0010A01	Original material	China
KMS0012A01	Anemarrhena asphodeloides	Liliaceae	KMS0012A01	Medicinal material	China
KMS0012A02	Anemarrhena asphodeloides	Liliaceae	KMS0012A02	Medicinal material	China
KPS0012A01	Anemarrhena asphodeloides	Liliaceae	KPS0012A01	Original material	China
KPS0012A02	Anemarrhena asphodeloides	Liliaceae	KPS0012A02	Original material	China
KPS0012A03	Anemarrhena asphodeloides	Liliaceae	KPS0012A03	Original material	China
KMS0013A01	Angelica dahurica	Umbelliferae	KMS0013A01	Medicinal material	China
KMS0013A02	Angelica dahurica	Umbelliferae	KMS0013A02	Medicinal material	China
KMS0013A03	Angelica dahurica	Umbelliferae	KMS0013A03	Medicinal material	China
KPS0013A01	Angelica dahurica	Umbelliferae	KPS0013A01	Original material	China
KPS0013A02	Angelica dahurica	Umbelliferae	KPS0013A02	Original material	China
KMS0014A01	Angelica dahurica var. formosana	Umbelliferae	KMS0014A01	Medicinal material	China
KMS0014A02	Angelica dahurica var. formosana	Umbelliferae	KMS0014A02	Medicinal material	China
KMS0014A03	Angelica dahurica var. formosana	Umbelliferae	KMS0014A03	Medicinal material	China
KPS0014A01	Angelica dahurica var. formosana	Umbelliferae	KPS0014A01	Original material	China
KPS0014A02	Angelica dahurica var. formosana	Umbelliferae	KPS0014A02	Original material	China
KPS0014A03	Angelica dahurica var. formosana	Umbelliferae	KPS0014A03	Original material	China
KMS0015C01	Angelica gigas	Umbelliferae	KMS0015C01	Medicinal material	Korea
KPS0015A01	Angelica gigas	Umbelliferae	KPS0015A01	Original material	China
KPS0015A02	Angelica gigas	Umbelliferae	KPS0015A02	Original material	China
KPS0015A03	Angelica gigas	Umbelliferae	KPS0015A03	Original material	China
KMS0020C01	Aralia continentalis	Araliaceae	KMS0020C01	Medicinal material	Korea
KPS0020A01	Aralia continentalis	Araliaceae	KPS0020A01	Original material	China
KPS0020A02	Aralia continentalis	Araliaceae	KPS0020A02	Original material	China
KPS0020A03	Aralia continentalis	Araliaceae	KPS0020A03	Original material	China
KPS0020A04	Aralia continentalis	Araliaceae	KPS0020A04	Original material	China
KMS0021A01	Arctium lappa	Compositae	KMS0021A01	Medicinal material	China
KMS0021A02	Arctium lappa	Compositae	KMS0021A02	Medicinal material	China
KMS0021A03	Arctium lappa	Compositae	KMS0021A03	Medicinal material	China
KPS0021A01	Arctium lappa	Compositae	KPS0021A01	Original material	China
KPS0021A02	Arctium lappa	Compositae	KPS0021A02	Original material	China
KPS0021A03	Arctium lappa	Compositae	KPS0021A03	Original material	China
KMS0022A01	Areca catechu	Palmae	KMS0022A01	Medicinal material	China
KMS0022A02	Areca catechu	Palmae	KMS0022A02	Medicinal material	China
KMS0022A03	Areca catechu	Palmae	KMS0022A03	Medicinal material	China
KPS0022A01	Areca catechu	Palmae	KPS0022A01	Original material	China
KPS0022A02	Areca catechu	Palmae	KPS0022A02	Original material	China
KPS0023A01	Arisaema amurense	Araceae	KPS0023A01	Original material	China
KPS0023A02	Arisaema amurense	Araceae	KPS0023A02	Original material	China
KPS0023A03	Arisaema amurense	Araceae	KPS0023A03	Original material	China
KMS0024A01	Arisaema erubescens	Araceae	KMS0024A01	Medicinal material	China
KMS0024A02	Arisaema erubescens	Araceae	KMS0024A02	Medicinal material	China
KPS0024A01	Arisaema erubescens	Araceae	KPS0024A01	Original material	China
KPS0024A02	Arisaema erubescens	Araceae	KPS0024A02	Original material	China
KPS0024A03	Arisaema erubescens	Araceae	KPS0024A03	Original material	China
KMS0025A01	Arisaema heterophyllum	Araceae	KMS0025A01	Medicinal material	China
KMS0025A02	Arisaema heterophyllum	Araceae	KMS0025A02	Medicinal material	China
KMS0025A03	Arisaema heterophyllum	Araceae	KMS0025A03	Medicinal material	China
KPS0025A01	Arisaema heterophyllum	Araceae	KPS0025A01	Original material	China
KPS0025A02	Arisaema heterophyllum	Araceae	KPS0025A02	Original material	China
KPS0025A03	Arisaema heterophyllum	Araceae	KPS0025A03	Original material	China
KMS0132A01	Arnebia euchroma	Boraginaceae	KMS0132A01	Medicinal material	China
KMS0132A02	Arnebia euchroma	Boraginaceae	KMS0132A02	Medicinal material	China
KMS0132A03	Arnebia euchroma	Boraginaceae	KMS0132A03	Medicinal material	China
KMS0132A04	Arnebia euchroma	Boraginaceae	KMS0132A04	Medicinal material	China
KMS0026A01	Asarum heterotropoides var. mandshuricum	Aristolochiaceae	KMS0026A01	Medicinal material	China
KPS0026A01	Asarum heterotropoides var. mandshuricum	Aristolochiaceae	KPS0026A01	Original material	China
KMS0027A01	Asarum sieboldii var. seoulense	Aristolochiaceae	KMS0027A01	Medicinal material	China
KMS0027A02	Asarum sieboldii var. seoulense	Aristolochiaceae	KMS0027A02	Medicinal material	China
KMS0027A03	Asarum sieboldii var. seoulense	Aristolochiaceae	KMS0027A03	Medicinal material	China
KPS0027A01	Asarum sieboldii var. seoulense	Aristolochiaceae	KPS0027A01	Original material	China
KPS0027A02	Asarum sieboldii var. seoulense	Aristolochiaceae	KPS0027A02	Original material	China
KPS0027A03	Asarum sieboldii var. seoulense	Aristolochiaceae	KPS0027A03	Original material	China
KMS0028A01	Asparagus cochinchinensis	Liliaceae	KMS0028A01	Medicinal material	China
KMS0028A02	Asparagus cochinchinensis	Liliaceae	KMS0028A02	Medicinal material	China
KMS0028A03	Asparagus cochinchinensis	Liliaceae	KMS0028A03	Medicinal material	China
KPS0028A01	Asparagus cochinchinensis	Liliaceae	KPS0028A01	Original material	China
KPS0028A02	Asparagus cochinchinensis	Liliaceae	KPS0028A02	Original material	China
KMS0029A01	Aster tataricus	Compositae	KMS0029A01	Medicinal material	China
KMS0029A02	Aster tataricus	Compositae	KMS0029A02	Medicinal material	China
KMS0029A03	Aster tataricus	Compositae	KMS0029A03	Medicinal material	China
KPS0029A01	Aster tataricus	Compositae	KPS0029A01	Original material	China
KPS0029A02	Aster tataricus	Compositae	KPS0029A02	Original material	China
KPS0029A03	Aster tataricus	Compositae	KPS0029A03	Original material	China
KMS0031A01	Astragalus membranaceus	Leguminosae	KMS0031A01	Medicinal material	China
KMS0031A02	Astragalus membranaceus	Leguminosae	KMS0031A02	Medicinal material	China
KMS0031A03	Astragalus membranaceus	Leguminosae	KMS0031A03	Medicinal material	China
KPS0031A01	Astragalus membranaceus	Leguminosae	KPS0031A01	Original material	China
KPS0031A02	Astragalus membranaceus	Leguminosae	KPS0031A02	Original material	China
KPS0031A03	Astragalus membranaceus	Leguminosae	KPS0031A03	Original material	China
KMS0030A02	Astragalus membranaceus var. mongholicus	Leguminosae	KMS0030A02	Medicinal material	China
KMS0030A03	Astragalus membranaceus var. mongholicus	Leguminosae	KMS0030A03	Medicinal material	China
KPS0030A01	Astragalus membranaceus var. mongholicus	Leguminosae	KPS0030A01	Original material	China
KPS0030A02	Astragalus membranaceus var. mongholicus	Leguminosae	KPS0030A02	Original material	China
KMS0033A01	Atractylodes lancea	Compositae	KMS0033A01	Medicinal material	China
KMS0033A02	Atractylodes lancea	Compositae	KMS0033A02	Medicinal material	China
KMS0033A03	Atractylodes lancea	Compositae	KMS0033A03	Medicinal material	China
KMS0033A04	Atractylodes lancea	Compositae	KMS0033A04	Medicinal material	China
KPS0033A01	Atractylodes lancea	Compositae	KPS0033A01	Original material	China
KPS0033A02	Atractylodes lancea	Compositae	KPS0033A02	Original material	China
KPS0033A03	Atractylodes lancea	Compositae	KPS0033A03	Original material	China
KPS0033A04	Atractylodes lancea	Compositae	KPS0033A04	Original material	China
KPS0033A06	Atractylodes lancea	Compositae	KPS0033A06	Original material	China
KMS0034A01	Atractylodes macrocephala	Compositae	KMS0034A01	Medicinal material	China
KMS0034A02	Atractylodes macrocephala	Compositae	KMS0034A02	Medicinal material	China
KMS0034A03	Atractylodes macrocephala	Compositae	KMS0034A03	Medicinal material	China
KPS0034A01	Atractylodes macrocephala	Compositae	KPS0034A01	Original material	China
KPS0034A02	Atractylodes macrocephala	Compositae	KPS0034A02	Original material	China
KPS0034A03	Atractylodes macrocephala	Compositae	KPS0034A03	Original material	China
KMS0035A01	Atropa belladonna	Solanaceae	KMS0035A01	Medicinal material	China
KMS0035A02	Atropa belladonna	Solanaceae	KMS0035A02	Medicinal material	China
KMS0035A03	Atropa belladonna	Solanaceae	KMS0035A03	Medicinal material	China
KPS0035A01	Atropa belladonna	Solanaceae	KPS0035A01	Original material	China
KPS0035A02	Atropa belladonna	Solanaceae	KPS0035A02	Original material	China
KPS0035A03	Atropa belladonna	Solanaceae	KPS0035A03	Original material	China
KMS0196A01	Caesalpinia sappan	Leguminosae	KMS0196A01	Medicinal material	China
KMS0196A02	Caesalpinia sappan	Leguminosae	KMS0196A02	Medicinal material	China
KMS0196A03	Caesalpinia sappan	Leguminosae	KMS0196A03	Medicinal material	China
KPS0196A01	Caesalpinia sappan	Leguminosae	KPS0196A01	Original material	China
KPS0196A02	Caesalpinia sappan	Leguminosae	KPS0196A02	Original material	China
KPS0196A03	Caesalpinia sappan	Leguminosae	KPS0196A03	Original material	China
KMS0040A01	Capsicum annuum	Solanaceae	KMS0040A01	Medicinal material	China
KMS0040A02	Capsicum annuum	Solanaceae	KMS0040A02	Medicinal material	China
KPS0040A01	Capsicum annuum	Solanaceae	KPS0040A01	Original material	China
KPS0040A02	Capsicum annuum	Solanaceae	KPS0040A02	Original material	China
KPS0040A03	Capsicum annuum	Solanaceae	KPS0040A03	Original material	China
KPS0040A04	Capsicum annuum	Solanaceae	KPS0040A04	Original material	China
KMS0192A01	Carthamus tinctorius	Compositae	KMS0192A01	Medicinal material	China
KMS0192A02	Carthamus tinctorius	Compositae	KMS0192A02	Medicinal material	China
KMS0192A03	Carthamus tinctorius	Compositae	KMS0192A03	Medicinal material	China
KPS0192A01	Carthamus tinctorius	Compositae	KPS0192A01	Original material	China
KPS0192A02	Carthamus tinctorius	Compositae	KPS0192A02	Original material	China
KPS0192A03	Carthamus tinctorius	Compositae	KPS0192A03	Original material	China
KMS0044A01	Cibotium barometz	Dicksoniaceae	KMS0044A01	Medicinal material	China
KMS0044A02	Cibotium barometz	Dicksoniaceae	KMS0044A02	Medicinal material	China
KMS0044A03	Cibotium barometz	Dicksoniaceae	KMS0044A03	Medicinal material	China
KPS0044A01	Cibotium barometz	Dicksoniaceae	KPS0044A01	Original material	China
KPS0044A02	Cibotium barometz	Dicksoniaceae	KPS0044A02	Original material	China
KPS0044A03	Cibotium barometz	Dicksoniaceae	KPS0044A03	Original material	China
KMS0045A01	Cimicifuga dahurica	Ranunculaceae	KMS0045A01	Medicinal material	China
KMS0045A02	Cimicifuga dahurica	Ranunculaceae	KMS0045A02	Medicinal material	China
KPS0045A01	Cimicifuga dahurica	Ranunculaceae	KPS0045A01	Original material	China
KPS0045A02	Cimicifuga dahurica	Ranunculaceae	KPS0045A02	Original material	China
KPS0045A03	Cimicifuga dahurica	Ranunculaceae	KPS0045A03	Original material	China
KPS0045A04	Cimicifuga dahurica	Ranunculaceae	KPS0045A04	Original material	China
KMS0046A01	Cimicifuga foetida	Ranunculaceae	KMS0046A01	Medicinal material	China
KMS0046A02	Cimicifuga foetida	Ranunculaceae	KMS0046A02	Medicinal material	China
KMS0046A03	Cimicifuga foetida	Ranunculaceae	KMS0046A03	Medicinal material	China
KPS0046A01	Cimicifuga foetida	Ranunculaceae	KPS0046A01	Original material	China
KPS0046A02	Cimicifuga foetida	Ranunculaceae	KPS0046A02	Original material	China
KPS0046A03	Cimicifuga foetida	Ranunculaceae	KPS0046A03	Original material	China
KMS0047A01	Cimicifuga heracleifolia	Ranunculaceae	KMS0047A01	Medicinal material	China
KPS0047A01	Cimicifuga heracleifolia	Ranunculaceae	KPS0047A01	Original material	China
KPS0047A02	Cimicifuga heracleifolia	Ranunculaceae	KPS0047A02	Original material	China
KPS0047A03	Cimicifuga heracleifolia	Ranunculaceae	KPS0047A03	Original material	China
KPS0048A01	Cimicifuga simplex	Ranunculaceae	KPS0048A01	Original material	China
KPS0048A02	Cimicifuga simplex	Ranunculaceae	KPS0048A02	Original material	China
KPS0048A03	Cimicifuga simplex	Ranunculaceae	KPS0048A03	Original material	China
KMS0050A01	Cinnamomum camphora	Lauraceae	KMS0050A01	Medicinal material	China
KMS0050A02	Cinnamomum camphora	Lauraceae	KMS0050A02	Medicinal material	China
KMS0050A03	Cinnamomum camphora	Lauraceae	KMS0050A03	Medicinal material	China
KPS0050A01	Cinnamomum camphora	Lauraceae	KPS0050A01	Original material	China
KPS0050A02	Cinnamomum camphora	Lauraceae	KPS0050A02	Original material	China
KPS0050A03	Cinnamomum camphora	Lauraceae	KPS0050A03	Original material	China
KPS0050A04	Cinnamomum camphora	Lauraceae	KPS0050A04	Original material	China
KPS0050A05	Cinnamomum camphora	Lauraceae	KPS0050A05	Original material	China
KPS0050A06	Cinnamomum camphora	Lauraceae	KPS0050A06	Original material	China
KMS0049A01	Cinnamomum cassia	Lauraceae	KMS0049A01	Medicinal material	China
KPS0049A01	Cinnamomum cassia	Lauraceae	KPS0049A01	Original material	China
KPS0049A02	Cinnamomum cassia	Lauraceae	KPS0049A02	Original material	China
KPS0049A03	Cinnamomum cassia	Lauraceae	KPS0049A03	Original material	China
KMS0052A01	Citrus reticulata	Rutaceae	KMS0052A01	Medicinal material	China
KMS0052A02	Citrus reticulata	Rutaceae	KMS0052A02	Medicinal material	China
KMS0052A03	Citrus reticulata	Rutaceae	KMS0052A03	Medicinal material	China
KPS0052A01	Citrus reticulata	Rutaceae	KPS0052A01	Original material	China
KPS0052A02	Citrus reticulata	Rutaceae	KPS0052A02	Original material	China
KMS0177C01	Citrus trifoliata	Rutaceae	KMS0177C01	Medicinal material	Korea
KMS0057A01	Codonopsis pilosula	Campanulaceae	KMS0057A01	Medicinal material	China
KMS0057A02	Codonopsis pilosula	Campanulaceae	KMS0057A02	Medicinal material	China
KMS0057A03	Codonopsis pilosula	Campanulaceae	KMS0057A03	Medicinal material	China
KPS0057A01	Codonopsis pilosula	Campanulaceae	KPS0057A01	Original material	China
KPS0057A02	Codonopsis pilosula	Campanulaceae	KPS0057A02	Original material	China
KPS0057A03	Codonopsis pilosula	Campanulaceae	KPS0057A03	Original material	China
KMS0056A01	Codonopsis pilosula subsp. tangshen	Campanulaceae	KMS0056A01	Medicinal material	China
KMS0056A02	Codonopsis pilosula subsp. tangshen	Campanulaceae	KMS0056A02	Medicinal material	China
KMS0056A03	Codonopsis pilosula subsp. tangshen	Campanulaceae	KMS0056A03	Medicinal material	China
KPS0056A01	Codonopsis pilosula subsp. tangshen	Campanulaceae	KPS0056A01	Original material	China
KPS0056A02	Codonopsis pilosula subsp. tangshen	Campanulaceae	KPS0056A02	Original material	China
KMS0058A01	Codonopsis pilosula var. modesta	Campanulaceae	KMS0058A01	Medicinal material	China
KMS0058A02	Codonopsis pilosula var. modesta	Campanulaceae	KMS0058A02	Medicinal material	China
KMS0058A03	Codonopsis pilosula var. modesta	Campanulaceae	KMS0058A03	Medicinal material	China
KPS0058A01	Codonopsis pilosula var. modesta	Campanulaceae	KPS0058A01	Original material	China
KPS0058A02	Codonopsis pilosula var. modesta	Campanulaceae	KPS0058A02	Original material	China
KPS0058A03	Codonopsis pilosula var. modesta	Campanulaceae	KPS0058A03	Original material	China
KMS0059A01	Coix lacryma-jobi var. ma-yuen	Gramineae	KMS0059A01	Medicinal material	China
KMS0059A02	Coix lacryma-jobi var. ma-yuen	Gramineae	KMS0059A02	Medicinal material	China
KMS0059A03	Coix lacryma-jobi var. ma-yuen	Gramineae	KMS0059A03	Medicinal material	China
KPS0059A01	Coix lacryma-jobi var. ma-yuen	Gramineae	KPS0059A01	Original material	China
KPS0059A02	Coix lacryma-jobi var. ma-yuen	Gramineae	KPS0059A02	Original material	China
KPS0059A03	Coix lacryma-jobi var. ma-yuen	Gramineae	KPS0059A03	Original material	China
KMS0062A01	Coptis chinensis	Ranunculaceae	KMS0062A01	Medicinal material	China
KMS0062A02	Coptis chinensis	Ranunculaceae	KMS0062A02	Medicinal material	China
KMS0062A03	Coptis chinensis	Ranunculaceae	KMS0062A03	Medicinal material	China
KMS0062A04	Coptis chinensis	Ranunculaceae	KMS0062A04	Medicinal material	China
KMS0062A05	Coptis chinensis	Ranunculaceae	KMS0062A05	Medicinal material	China
KMS0062C01	Coptis chinensis	Ranunculaceae	KMS0062C01	Medicinal material	Korea
KMS0063A01	Coptis deltoidea	Ranunculaceae	KMS0063A01	Medicinal material	China
KMS0063A02	Coptis deltoidea	Ranunculaceae	KMS0063A02	Medicinal material	China
KMS0063A03	Coptis deltoidea	Ranunculaceae	KMS0063A03	Medicinal material	China
KPS0063A01	Coptis deltoidea	Ranunculaceae	KPS0063A01	Original material	China
KPS0063A02	Coptis deltoidea	Ranunculaceae	KPS0063A02	Original material	China
KMS0064A01	Coptis teeta	Ranunculaceae	KMS0064A01	Medicinal material	China
KMS0064A02	Coptis teeta	Ranunculaceae	KMS0064A02	Medicinal material	China
KMS0064A03	Coptis teeta	Ranunculaceae	KMS0064A03	Medicinal material	China
KPS0064A01	Coptis teeta	Ranunculaceae	KPS0064A01	Original material	China
KPS0064A02	Coptis teeta	Ranunculaceae	KPS0064A02	Original material	China
KPS0064A03	Coptis teeta	Ranunculaceae	KPS0064A03	Original material	China
KMS0065A01	Cornus officinalis	Cornaceae	KMS0065A01	Medicinal material	China
KMS0065A02	Cornus officinalis	Cornaceae	KMS0065A02	Medicinal material	China
KMS0065A03	Cornus officinalis	Cornaceae	KMS0065A03	Medicinal material	China
KMS0065A04	Cornus officinalis	Cornaceae	KMS0065A04	Medicinal material	China
KMS0065A05	Cornus officinalis	Cornaceae	KMS0065A05	Medicinal material	China
KMS0065A06	Cornus officinalis	Cornaceae	KMS0065A06	Medicinal material	China
KMS0066A01	Corydalis yanhusuo	Papaveraceae	KMS0066A01	Medicinal material	China
KMS0066A02	Corydalis yanhusuo	Papaveraceae	KMS0066A02	Medicinal material	China
KMS0066A03	Corydalis yanhusuo	Papaveraceae	KMS0066A03	Medicinal material	China
KMS0115A01	Crataegus pinnatifida	Rosaceae	KMS0115A01	Medicinal material	China
KMS0115A02	Crataegus pinnatifida	Rosaceae	KMS0115A02	Medicinal material	China
KMS0115A03	Crataegus pinnatifida	Rosaceae	KMS0115A03	Medicinal material	China
KPS0115A01	Crataegus pinnatifida	Rosaceae	KPS0115A01	Original material	China
KPS0115A02	Crataegus pinnatifida	Rosaceae	KPS0115A02	Original material	China
KPS0115A03	Crataegus pinnatifida	Rosaceae	KPS0115A03	Original material	China
KMS0193A01	Crocus sativus	Iridaceae	KMS0193A01	Medicinal material	China
KMS0193A02	Crocus sativus	Iridaceae	KMS0193A02	Medicinal material	China
KMS0193A03	Crocus sativus	Iridaceae	KMS0193A03	Medicinal material	China
KMS0193A04	Crocus sativus	Iridaceae	KMS0193A04	Medicinal material	China
KMS0193A05	Crocus sativus	Iridaceae	KMS0193A05	Medicinal material	China
KMS0193A06	Crocus sativus	Iridaceae	KMS0193A06	Medicinal material	China
KMS0068A01	Croton tiglium	Euphorbiaceae	KMS0068A01	Medicinal material	China
KMS0068A02	Croton tiglium	Euphorbiaceae	KMS0068A02	Medicinal material	China
KMS0068A03	Croton tiglium	Euphorbiaceae	KMS0068A03	Medicinal material	China
KPS0068A01	Croton tiglium	Euphorbiaceae	KPS0068A01	Original material	China
KPS0068A02	Croton tiglium	Euphorbiaceae	KPS0068A02	Original material	China
KPS0068A03	Croton tiglium	Euphorbiaceae	KPS0068A03	Original material	China
KPS0070A01	Curcuma kwangsiensis	Zingiberaceae	KPS0070A01	Original material	China
KMS0069A01	Curcuma longa	Zingiberaceae	KMS0069A01	Medicinal material	China
KMS0069A02	Curcuma longa	Zingiberaceae	KMS0069A02	Medicinal material	China
KMS0069A03	Curcuma longa	Zingiberaceae	KMS0069A03	Medicinal material	China
KMS0069A04	Curcuma longa	Zingiberaceae	KMS0069A04	Medicinal material	China
KMS0071A01	Curcuma phaeocaulis	Zingiberaceae	KMS0071A01	Medicinal material	China
KMS0071A02	Curcuma phaeocaulis	Zingiberaceae	KMS0071A02	Medicinal material	China
KPS0071A01	Curcuma phaeocaulis	Zingiberaceae	KPS0071A01	Original material	China
KMS0072A01	Curcuma wenyujin	Zingiberaceae	KMS0072A01	Medicinal material	China
KMS0072A02	Curcuma wenyujin	Zingiberaceae	KMS0072A02	Medicinal material	China
KPS0072A01	Curcuma wenyujin	Zingiberaceae	KPS0072A01	Original material	China
KPS0072A02	Curcuma wenyujin	Zingiberaceae	KPS0072A02	Original material	China
KPS0072A03	Curcuma wenyujin	Zingiberaceae	KPS0072A03	Original material	China
KMS0073A01	Cynomorium songaricum	Cynomoriaceae	KMS0073A01	Medicinal material	China
KMS0073A02	Cynomorium songaricum	Cynomoriaceae	KMS0073A02	Medicinal material	China
KMS0073A03	Cynomorium songaricum	Cynomoriaceae	KMS0073A03	Medicinal material	China
KMS0073A04	Cynomorium songaricum	Cynomoriaceae	KMS0073A04	Medicinal material	China
KMS0073A05	Cynomorium songaricum	Cynomoriaceae	KMS0073A05	Medicinal material	China
KMS0073A06	Cynomorium songaricum	Cynomoriaceae	KMS0073A06	Medicinal material	China
KMS0074A01	Cyperus rotundus	Cyperaceae	KMS0074A01	Medicinal material	China
KPS0074A01	Cyperus rotundus	Cyperaceae	KPS0074A01	Original material	China
KPS0074A02	Cyperus rotundus	Cyperaceae	KPS0074A02	Original material	China
KPS0074A03	Cyperus rotundus	Cyperaceae	KPS0074A03	Original material	China
KMS0075A01	Dictamnus dasycarpus	Rutaceae	KMS0075A01	Medicinal material	China
KMS0075A02	Dictamnus dasycarpus	Rutaceae	KMS0075A02	Medicinal material	China
KMS0075A03	Dictamnus dasycarpus	Rutaceae	KMS0075A03	Medicinal material	China
KPS0075A01	Dictamnus dasycarpus	Rutaceae	KPS0075A01	Original material	China
KPS0075A02	Dictamnus dasycarpus	Rutaceae	KPS0075A02	Original material	China
KPS0075A03	Dictamnus dasycarpus	Rutaceae	KPS0075A03	Original material	China
KMS0134A01	Dimocarpus longan	Sapindaceae	KMS0134A01	Medicinal material	China
KMS0134A02	Dimocarpus longan	Sapindaceae	KMS0134A02	Medicinal material	China
KPS0134A01	Dimocarpus longan	Sapindaceae	KPS0134A01	Original material	China
KPS0134A02	Dimocarpus longan	Sapindaceae	KPS0134A02	Original material	China
KPS0134A03	Dimocarpus longan	Sapindaceae	KPS0134A03	Original material	China
KMS0077A01	Dioscorea japonica	Dioscoreaceae	KMS0077A01	Medicinal material	China
KMS0077A02	Dioscorea japonica	Dioscoreaceae	KMS0077A02	Medicinal material	China
KMS0077A03	Dioscorea japonica	Dioscoreaceae	KMS0077A03	Medicinal material	China
KMS0077A04	Dioscorea japonica	Dioscoreaceae	KMS0077A04	Medicinal material	China
KMS0077A05	Dioscorea japonica	Dioscoreaceae	KMS0077A05	Medicinal material	China
KMS0077A06	Dioscorea japonica	Dioscoreaceae	KMS0077A06	Medicinal material	China
KPS0077A01	Dioscorea japonica	Dioscoreaceae	KPS0077A01	Original material	China
KMS0076A01	Dioscorea polystachya	Dioscoreaceae	KMS0076A01	Medicinal material	China
KPS0076A01	Dioscorea polystachya	Dioscoreaceae	KPS0076A01	Original material	China
KPS0076A02	Dioscorea polystachya	Dioscoreaceae	KPS0076A02	Original material	China
KPS0076A03	Dioscorea polystachya	Dioscoreaceae	KPS0076A03	Original material	China
KPS0076A04	Dioscorea polystachya	Dioscoreaceae	KPS0076A04	Original material	China
KPS0076A05	Dioscorea polystachya	Dioscoreaceae	KPS0076A05	Original material	China
KPS0079A01	Drynaria fortunei	Polyodiaceae	KPS0079A01	Original material	China
KPS0079A02	Drynaria fortunei	Polyodiaceae	KPS0079A02	Original material	China
KMS0001A01	Eleutherococcus gracilistylus	Araliaceae	KMS0001A01	Medicinal material	China
KMS0001A02	Eleutherococcus gracilistylus	Araliaceae	KMS0001A02	Medicinal material	China
KMS0001A03	Eleutherococcus gracilistylus	Araliaceae	KMS0001A03	Medicinal material	China
KPS0001A01	Eleutherococcus gracilistylus	Araliaceae	KPS0001A01	Original material	China
KPS0001A02	Eleutherococcus gracilistylus	Araliaceae	KPS0001A02	Original material	China
KPS0001A03	Eleutherococcus gracilistylus	Araliaceae	KPS0001A03	Original material	China
KMS0002A01	Eleutherococcus sessiliflorus	Araliaceae	KMS0002A01	Medicinal material	China
KMS0002A02	Eleutherococcus sessiliflorus	Araliaceae	KMS0002A02	Medicinal material	China
KMS0002A03	Eleutherococcus sessiliflorus	Araliaceae	KMS0002A03	Medicinal material	China
KPS0002A01	Eleutherococcus sessiliflorus	Araliaceae	KPS0002A01	Original material	China
KPS0002A02	Eleutherococcus sessiliflorus	Araliaceae	KPS0002A02	Original material	China
KPS0002A03	Eleutherococcus sessiliflorus	Araliaceae	KPS0002A03	Original material	China
KMS0080A01	Ephedra equisetina	Ephedraceae	KMS0080A01	Medicinal material	China
KMS0080A02	Ephedra equisetina	Ephedraceae	KMS0080A02	Medicinal material	China
KMS0080A03	Ephedra equisetina	Ephedraceae	KMS0080A03	Medicinal material	China
KPS0080A01	Ephedra equisetina	Ephedraceae	KPS0080A01	Original material	China
KPS0080A02	Ephedra equisetina	Ephedraceae	KPS0080A02	Original material	China
KPS0080A03	Ephedra equisetina	Ephedraceae	KPS0080A03	Original material	China
KMS0081A01	Ephedra intermedia	Ephedraceae	KMS0081A01	Medicinal material	China
KMS0081A02	Ephedra intermedia	Ephedraceae	KMS0081A02	Medicinal material	China
KMS0081A03	Ephedra intermedia	Ephedraceae	KMS0081A03	Medicinal material	China
KPS0081A01	Ephedra intermedia	Ephedraceae	KPS0081A01	Original material	China
KPS0081A02	Ephedra intermedia	Ephedraceae	KPS0081A02	Original material	China
KPS0081A03	Ephedra intermedia	Ephedraceae	KPS0081A03	Original material	China
KMS0082A01	Ephedra sinica	Ephedraceae	KMS0082A01	Medicinal material	China
KMS0082A02	Ephedra sinica	Ephedraceae	KMS0082A02	Medicinal material	China
KMS0082A03	Ephedra sinica	Ephedraceae	KMS0082A03	Medicinal material	China
KPS0082A01	Ephedra sinica	Ephedraceae	KPS0082A01	Original material	China
KPS0082A02	Ephedra sinica	Ephedraceae	KPS0082A02	Original material	China
KPS0082A03	Ephedra sinica	Ephedraceae	KPS0082A03	Original material	China
KMS0083A01	Epimedium brevicornu	Berberidaceae	KMS0083A01	Medicinal material	China
KMS0083A02	Epimedium brevicornu	Berberidaceae	KMS0083A02	Medicinal material	China
KPS0083A01	Epimedium brevicornu	Berberidaceae	KPS0083A01	Original material	China
KPS0083A02	Epimedium brevicornu	Berberidaceae	KPS0083A02	Original material	China
KPS0083A03	Epimedium brevicornu	Berberidaceae	KPS0083A03	Original material	China
KMS0084A01	Epimedium koreanum	Berberidaceae	KMS0084A01	Medicinal material	China
KMS0084A02	Epimedium koreanum	Berberidaceae	KMS0084A02	Medicinal material	China
KMS0084A03	Epimedium koreanum	Berberidaceae	KMS0084A03	Medicinal material	China
KPS0084A01	Epimedium koreanum	Berberidaceae	KPS0084A01	Original material	China
KPS0084A03	Epimedium koreanum	Berberidaceae	KPS0084A03	Original material	China
KMS0085A02	Epimedium pubescens	Berberidaceae	KMS0085A02	Medicinal material	China
KPS0085A01	Epimedium pubescens	Berberidaceae	KPS0085A01	Original material	China
KPS0085A02	Epimedium pubescens	Berberidaceae	KPS0085A02	Original material	China
KMS0086A01	Epimedium sagittatum	Berberidaceae	KMS0086A01	Medicinal material	China
KMS0086A02	Epimedium sagittatum	Berberidaceae	KMS0086A02	Medicinal material	China
KMS0086A03	Epimedium sagittatum	Berberidaceae	KMS0086A03	Medicinal material	China
KPS0086A01	Epimedium sagittatum	Berberidaceae	KPS0086A01	Original material	China
KMS0087A01	Epimedium wushanense	Berberidaceae	KMS0087A01	Medicinal material	China
KMS0087A02	Epimedium wushanense	Berberidaceae	KMS0087A02	Medicinal material	China
KPS0087A01	Epimedium wushanense	Berberidaceae	KPS0087A01	Original material	China
KPS0087A02	Epimedium wushanense	Berberidaceae	KPS0087A02	Original material	China
KPS0087A03	Epimedium wushanense	Berberidaceae	KPS0087A03	Original material	China
KMS0088A01	Eriobotrya japonica	Rosaceae	KMS0088A01	Medicinal material	China
KPS0088A01	Eriobotrya japonica	Rosaceae	KPS0088A01	Original material	China
KPS0088A02	Eriobotrya japonica	Rosaceae	KPS0088A02	Original material	China
KPS0088A03	Eriobotrya japonica	Rosaceae	KPS0088A03	Original material	China
KPS0088A04	Eriobotrya japonica	Rosaceae	KPS0088A04	Original material	China
KPS0088A05	Eriobotrya japonica	Rosaceae	KPS0088A05	Original material	China
KMS0089A01	Eucommia ulmoides	Eucommiaceae	KMS0089A01	Medicinal material	China
KMS0089A02	Eucommia ulmoides	Eucommiaceae	KMS0089A02	Medicinal material	China
KMS0089A03	Eucommia ulmoides	Eucommiaceae	KMS0089A03	Medicinal material	China
KPS0089A01	Eucommia ulmoides	Eucommiaceae	KPS0089A01	Original material	China
KPS0089A02	Eucommia ulmoides	Eucommiaceae	KPS0089A02	Original material	China
KPS0089A03	Eucommia ulmoides	Eucommiaceae	KPS0089A03	Original material	China
KMS0090A01	Euryale ferox	Nymphaeaceae	KMS0090A01	Medicinal material	China
KMS0090A02	Euryale ferox	Nymphaeaceae	KMS0090A02	Medicinal material	China
KMS0090A03	Euryale ferox	Nymphaeaceae	KMS0090A03	Medicinal material	China
KPS0090A01	Euryale ferox	Nymphaeaceae	KPS0090A01	Original material	China
KPS0090A02	Euryale ferox	Nymphaeaceae	KPS0090A02	Original material	China
KPS0090A03	Euryale ferox	Nymphaeaceae	KPS0090A03	Original material	China
KMS0175A01	Fallopia multiflora	Polygonaceae	KMS0175A01	Medicinal material	China
KMS0175A02	Fallopia multiflora	Polygonaceae	KMS0175A02	Medicinal material	China
KMS0175A03	Fallopia multiflora	Polygonaceae	KMS0175A03	Medicinal material	China
KPS0175A01	Fallopia multiflora	Polygonaceae	KPS0175A01	Original material	China
KPS0175A02	Fallopia multiflora	Polygonaceae	KPS0175A02	Original material	China
KMS0093A01	Foeniculum vulgare	Umbelliferae	KMS0093A01	Medicinal material	China
KMS0093A02	Foeniculum vulgare	Umbelliferae	KMS0093A02	Medicinal material	China
KMS0093A03	Foeniculum vulgare	Umbelliferae	KMS0093A03	Medicinal material	China
KPS0093A01	Foeniculum vulgare	Umbelliferae	KPS0093A01	Original material	China
KPS0093A02	Foeniculum vulgare	Umbelliferae	KPS0093A02	Original material	China
KPS0093A03	Foeniculum vulgare	Umbelliferae	KPS0093A03	Original material	China
KMS0095A01	Forsythia suspensa	Oleaceae	KMS0095A01	Medicinal material	China
KMS0095A02	Forsythia suspensa	Oleaceae	KMS0095A02	Medicinal material	China
KMS0095A03	Forsythia suspensa	Oleaceae	KMS0095A03	Medicinal material	China
KPS0095A01	Forsythia suspensa	Oleaceae	KPS0095A01	Original material	China
KPS0095A02	Forsythia suspensa	Oleaceae	KPS0095A02	Original material	China
KPS0095A03	Forsythia suspensa	Oleaceae	KPS0095A03	Original material	China
KPS0094A01	Forsythia viridissima	Oleaceae	KPS0094A01	Original material	China
KPS0094A02	Forsythia viridissima	Oleaceae	KPS0094A02	Original material	China
KPS0094A03	Forsythia viridissima	Oleaceae	KPS0094A03	Original material	China
KPS0094A04	Forsythia viridissima	Oleaceae	KPS0094A04	Original material	China
KMS0096A01	Fritillaria cirrhosa	Liliaceae	KMS0096A01	Medicinal material	China
KMS0096A02	Fritillaria cirrhosa	Liliaceae	KMS0096A02	Medicinal material	China
KMS0096A03	Fritillaria cirrhosa	Liliaceae	KMS0096A03	Medicinal material	China
KPS0096A01	Fritillaria cirrhosa	Liliaceae	KPS0096A01	Original material	China
KPS0096A02	Fritillaria cirrhosa	Liliaceae	KPS0096A02	Original material	China
KPS0096A03	Fritillaria cirrhosa	Liliaceae	KPS0096A03	Original material	China
KMS0097A01	Fritillaria delavayi	Liliaceae	KMS0097A01	Medicinal material	China
KMS0097A02	Fritillaria delavayi	Liliaceae	KMS0097A02	Medicinal material	China
KMS0097A03	Fritillaria delavayi	Liliaceae	KMS0097A03	Medicinal material	China
KPS0097A01	Fritillaria delavayi	Liliaceae	KPS0097A01	Original material	China
KPS0097A02	Fritillaria delavayi	Liliaceae	KPS0097A02	Original material	China
KPS0097A03	Fritillaria delavayi	Liliaceae	KPS0097A03	Original material	China
KMS0100A01	Fritillaria pallidiflora	Liliaceae	KMS0100A01	Medicinal material	China
KMS0100A02	Fritillaria pallidiflora	Liliaceae	KMS0100A02	Medicinal material	China
KPS0100A01	Fritillaria pallidiflora	Liliaceae	KPS0100A01	Original material	China
KPS0100A02	Fritillaria pallidiflora	Liliaceae	KPS0100A02	Original material	China
KPS0100A03	Fritillaria pallidiflora	Liliaceae	KPS0100A03	Original material	China
KMS0098A01	Fritillaria przewalskii	Liliaceae	KMS0098A01	Medicinal material	China
KMS0098A02	Fritillaria przewalskii	Liliaceae	KMS0098A02	Medicinal material	China
KMS0098A03	Fritillaria przewalskii	Liliaceae	KMS0098A03	Medicinal material	China
KPS0098A01	Fritillaria przewalskii	Liliaceae	KPS0098A01	Original material	China
KPS0098A02	Fritillaria przewalskii	Liliaceae	KPS0098A02	Original material	China
KPS0098A03	Fritillaria przewalskii	Liliaceae	KPS0098A03	Original material	China
KMS0101A01	Fritillaria thunbergii	Liliaceae	KMS0101A01	Medicinal material	China
KMS0101A02	Fritillaria thunbergii	Liliaceae	KMS0101A02	Medicinal material	China
KMS0101A03	Fritillaria thunbergii	Liliaceae	KMS0101A03	Medicinal material	China
KPS0101A01	Fritillaria thunbergii	Liliaceae	KPS0101A01	Original material	China
KPS0101A02	Fritillaria thunbergii	Liliaceae	KPS0101A02	Original material	China
KPS0101A03	Fritillaria thunbergii	Liliaceae	KPS0101A03	Original material	China
KMS0099A01	Fritillaria unibracteata	Liliaceae	KMS0099A01	Medicinal material	China
KMS0099A02	Fritillaria unibracteata	Liliaceae	KMS0099A02	Medicinal material	China
KMS0099A03	Fritillaria unibracteata	Liliaceae	KMS0099A03	Medicinal material	China
KPS0099A01	Fritillaria unibracteata	Liliaceae	KPS0099A01	Original material	China
KPS0099A02	Fritillaria unibracteata	Liliaceae	KPS0099A02	Original material	China
KPS0099A03	Fritillaria unibracteata	Liliaceae	KPS0099A03	Original material	China
KMS0102A01	Gardenia jasminoides	Rubiaceae	KMS0102A01	Medicinal material	China
KMS0102A02	Gardenia jasminoides	Rubiaceae	KMS0102A02	Medicinal material	China
KMS0102A03	Gardenia jasminoides	Rubiaceae	KMS0102A03	Medicinal material	China
KPS0102A01	Gardenia jasminoides	Rubiaceae	KPS0102A01	Original material	China
KPS0102A02	Gardenia jasminoides	Rubiaceae	KPS0102A02	Original material	China
KPS0102A03	Gardenia jasminoides	Rubiaceae	KPS0102A03	Original material	China
KPS0103A01	Gastrodia elata	Orchidaceae	KPS0103A01	Original material	China
KPS0103A02	Gastrodia elata	Orchidaceae	KPS0103A02	Original material	China
KPS0103A03	Gastrodia elata	Orchidaceae	KPS0103A03	Original material	China
KPS0103A04	Gastrodia elata	Orchidaceae	KPS0103A04	Original material	China
KMS0105A01	Gentiana manshurica	Gentianaceae	KMS0105A01	Medicinal material	China
KMS0105A02	Gentiana manshurica	Gentianaceae	KMS0105A02	Medicinal material	China
KMS0105A03	Gentiana manshurica	Gentianaceae	KMS0105A03	Medicinal material	China
KPS0105A01	Gentiana manshurica	Gentianaceae	KPS0105A01	Original material	China
KPS0105A02	Gentiana manshurica	Gentianaceae	KPS0105A02	Original material	China
KMS0106A01	Gentiana scabra	Gentianaceae	KMS0106A01	Medicinal material	China
KMS0106A02	Gentiana scabra	Gentianaceae	KMS0106A02	Medicinal material	China
KMS0106A03	Gentiana scabra	Gentianaceae	KMS0106A03	Medicinal material	China
KPS0106A01	Gentiana scabra	Gentianaceae	KPS0106A01	Original material	China
KPS0106A02	Gentiana scabra	Gentianaceae	KPS0106A02	Original material	China
KMS0107A01	Gentiana triflora	Gentianaceae	KMS0107A01	Medicinal material	China
KMS0107A02	Gentiana triflora	Gentianaceae	KMS0107A02	Medicinal material	China
KMS0107A03	Gentiana triflora	Gentianaceae	KMS0107A03	Medicinal material	China
KPS0107A01	Gentiana triflora	Gentianaceae	KPS0107A01	Original material	China
KMS0110A01	Ginkgo biloba	Ginkgoaceae	KMS0110A01	Medicinal material	China
KMS0110A02	Ginkgo biloba	Ginkgoaceae	KMS0110A02	Medicinal material	China
KMS0110A03	Ginkgo biloba	Ginkgoaceae	KMS0110A03	Medicinal material	China
KPS0110A01	Ginkgo biloba	Ginkgoaceae	KPS0110A01	Original material	China
KPS0110A02	Ginkgo biloba	Ginkgoaceae	KPS0110A02	Original material	China
KPS0110A03	Ginkgo biloba	Ginkgoaceae	KPS0110A03	Original material	China
KMS0112A01	Gleditsia sinensis	Leguminosae	KMS0112A01	Medicinal material	China
KMS0112A02	Gleditsia sinensis	Leguminosae	KMS0112A02	Medicinal material	China
KMS0112A03	Gleditsia sinensis	Leguminosae	KMS0112A03	Medicinal material	China
KPS0112A01	Gleditsia sinensis	Leguminosae	KPS0112A01	Original material	China
KPS0112A02	Gleditsia sinensis	Leguminosae	KPS0112A02	Original material	China
KPS0112A03	Gleditsia sinensis	Leguminosae	KPS0112A03	Original material	China
KMS0114A01	Glehnia littoralis	Umbelliferae	KMS0114A01	Medicinal material	China
KMS0114A02	Glehnia littoralis	Umbelliferae	KMS0114A02	Medicinal material	China
KMS0114A03	Glehnia littoralis	Umbelliferae	KMS0114A03	Medicinal material	China
KMS0114A04	Glehnia littoralis	Umbelliferae	KMS0114A04	Medicinal material	China
KMS0114A05	Glehnia littoralis	Umbelliferae	KMS0114A05	Medicinal material	China
KMS0114A06	Glehnia littoralis	Umbelliferae	KMS0114A06	Medicinal material	China
KMS0124A01	Glycyrrhiza glabra	Leguminosae	KMS0124A01	Medicinal material	China
KMS0124A02	Glycyrrhiza glabra	Leguminosae	KMS0124A02	Medicinal material	China
KPS0124A01	Glycyrrhiza glabra	Leguminosae	KPS0124A01	Original material	China
KPS0124A02	Glycyrrhiza glabra	Leguminosae	KPS0124A02	Original material	China
KPS0124A03	Glycyrrhiza glabra	Leguminosae	KPS0124A03	Original material	China
KMS0125A01	Glycyrrhiza inflata	Leguminosae	KMS0125A01	Medicinal material	China
KMS0125A02	Glycyrrhiza inflata	Leguminosae	KMS0125A02	Medicinal material	China
KMS0125A03	Glycyrrhiza inflata	Leguminosae	KMS0125A03	Medicinal material	China
KPS0125A01	Glycyrrhiza inflata	Leguminosae	KPS0125A01	Original material	China
KPS0125A02	Glycyrrhiza inflata	Leguminosae	KPS0125A02	Original material	China
KPS0125A03	Glycyrrhiza inflata	Leguminosae	KPS0125A03	Original material	China
KMS0126A01	Glycyrrhiza uralensis	Leguminosae	KMS0126A01	Medicinal material	China
KMS0126A02	Glycyrrhiza uralensis	Leguminosae	KMS0126A02	Medicinal material	China
KMS0126A03	Glycyrrhiza uralensis	Leguminosae	KMS0126A03	Medicinal material	China
KPS0126A01	Glycyrrhiza uralensis	Leguminosae	KPS0126A01	Original material	China
KPS0126A02	Glycyrrhiza uralensis	Leguminosae	KPS0126A02	Original material	China
KPS0126A03	Glycyrrhiza uralensis	Leguminosae	KPS0126A03	Original material	China
KMS0211A01	Illicium verum	Schisandraceae	KMS0211A01	Medicinal material	China
KMS0211A02	Illicium verum	Schisandraceae	KMS0211A02	Medicinal material	China
KMS0211A03	Illicium verum	Schisandraceae	KMS0211A03	Medicinal material	China
KPS0211A01	Illicium verum	Schisandraceae	KPS0211A01	Original material	China
KPS0211A02	Illicium verum	Schisandraceae	KPS0211A02	Original material	China
KPS0211A03	Illicium verum	Schisandraceae	KPS0211A03	Original material	China
KMS0116A01	Imperata cylindrica var. major	Gramineae	KMS0116A01	Medicinal material	China
KMS0116A02	Imperata cylindrica var. major	Gramineae	KMS0116A02	Medicinal material	China
KMS0116A03	Imperata cylindrica var. major	Gramineae	KMS0116A03	Medicinal material	China
KPS0116A01	Imperata cylindrica var. major	Gramineae	KPS0116A01	Original material	China
KPS0116A02	Imperata cylindrica var. major	Gramineae	KPS0116A02	Original material	China
KPS0116A03	Imperata cylindrica var. major	Gramineae	KPS0116A03	Original material	China
KMS0160A01	Ipomoea nil	Convolvulaceae	KMS0160A01	Medicinal material	China
KPS0160A01	Ipomoea nil	Convolvulaceae	KPS0160A01	Original material	China
KPS0160A02	Ipomoea nil	Convolvulaceae	KPS0160A02	Original material	China
KPS0160A03	Ipomoea nil	Convolvulaceae	KPS0160A03	Original material	China
KMS0161A01	Ipomoea purpurea	Convolvulaceae	KMS0161A01	Medicinal material	China
KMS0161A02	Ipomoea purpurea	Convolvulaceae	KMS0161A02	Medicinal material	China
KMS0161A03	Ipomoea purpurea	Convolvulaceae	KMS0161A03	Medicinal material	China
KPS0161A01	Ipomoea purpurea	Convolvulaceae	KPS0161A01	Original material	China
KPS0161A02	Ipomoea purpurea	Convolvulaceae	KPS0161A02	Original material	China
KPS0161A03	Ipomoea purpurea	Convolvulaceae	KPS0161A03	Original material	China
KMS0120A01	Juncus effusus	Juncaceae	KMS0120A01	Medicinal material	China
KMS0120A02	Juncus effusus	Juncaceae	KMS0120A02	Medicinal material	China
KMS0120A03	Juncus effusus	Juncaceae	KMS0120A03	Medicinal material	China
KPS0120A01	Juncus effusus	Juncaceae	KPS0120A01	Original material	China
KPS0120A02	Juncus effusus	Juncaceae	KPS0120A02	Original material	China
KPS0120A03	Juncus effusus	Juncaceae	KPS0120A03	Original material	China
KMS0121C01	Kalopanax septemlobus	Araliaceae	KMS0121C01	Medicinal material	Korea
KPS0121A01	Kalopanax septemlobus	Araliaceae	KPS0121A01	Original material	China
KPS0121A02	Kalopanax septemlobus	Araliaceae	KPS0121A02	Original material	China
KPS0121A03	Kalopanax septemlobus	Araliaceae	KPS0121A03	Original material	China
KMS0122A01	Kochia scoparia	Chenopodiaceae	KMS0122A01	Medicinal material	China
KMS0122A02	Kochia scoparia	Chenopodiaceae	KMS0122A02	Medicinal material	China
KMS0122A03	Kochia scoparia	Chenopodiaceae	KMS0122A03	Medicinal material	China
KPS0122A01	Kochia scoparia	Chenopodiaceae	KPS0122A01	Original material	China
KPS0122A02	Kochia scoparia	Chenopodiaceae	KPS0122A02	Original material	China
KPS0122A03	Kochia scoparia	Chenopodiaceae	KPS0122A03	Original material	China
KMS0078A01	Lablab purpureus	Fabaceae	KMS0078A01	Medicinal material	China
KMS0078A02	Lablab purpureus	Fabaceae	KMS0078A02	Medicinal material	China
KMS0078A03	Lablab purpureus	Fabaceae	KMS0078A03	Medicinal material	China
KPS0078A01	Lablab purpureus	Fabaceae	KPS0078A01	Original material	China
KPS0078A02	Lablab purpureus	Fabaceae	KPS0078A02	Original material	China
KPS0078A03	Lablab purpureus	Fabaceae	KPS0078A03	Original material	China
KMS0123A01	Leonurus japonicus	Labiatae	KMS0123A01	Medicinal material	China
KMS0123A02	Leonurus japonicus	Labiatae	KMS0123A02	Medicinal material	China
KMS0123A03	Leonurus japonicus	Labiatae	KMS0123A03	Medicinal material	China
KPS0123A01	Leonurus japonicus	Labiatae	KPS0123A01	Original material	China
KPS0123A02	Leonurus japonicus	Labiatae	KPS0123A02	Original material	China
KMS0054A01	Ligusticum sinense	Umbelliferae	KMS0054A01	Medicinal material	China
KPS0054A01	Ligusticum sinense	Umbelliferae	KPS0054A01	Original material	China
KPS0054A02	Ligusticum sinense	Umbelliferae	KPS0054A02	Original material	China
KPS0054A03	Ligusticum sinense	Umbelliferae	KPS0054A03	Original material	China
KMS0127A01	Lindera aggregata	Lauraceae	KMS0127A01	Medicinal material	China
KMS0127A02	Lindera aggregata	Lauraceae	KMS0127A02	Medicinal material	China
KMS0127A03	Lindera aggregata	Lauraceae	KMS0127A03	Medicinal material	China
KPS0127A01	Lindera aggregata	Lauraceae	KPS0127A01	Original material	China
KPS0127A02	Lindera aggregata	Lauraceae	KPS0127A02	Original material	China
KPS0127A03	Lindera aggregata	Lauraceae	KPS0127A03	Original material	China
KMS0128A01	Linum usitatissimum	Linaceae	KMS0128A01	Medicinal material	China
KMS0128A02	Linum usitatissimum	Linaceae	KMS0128A02	Medicinal material	China
KMS0128A03	Linum usitatissimum	Linaceae	KMS0128A03	Medicinal material	China
KPS0128A01	Linum usitatissimum	Linaceae	KPS0128A01	Original material	China
KPS0128A02	Linum usitatissimum	Linaceae	KPS0128A02	Original material	China
KMS0129A01	Liriope muscari	Liliaceae	KMS0129A01	Medicinal material	China
KMS0129A02	Liriope muscari	Liliaceae	KMS0129A02	Medicinal material	China
KMS0129A03	Liriope muscari	Liliaceae	KMS0129A03	Medicinal material	China
KMS0129A04	Liriope muscari	Liliaceae	KMS0129A04	Medicinal material	China
KMS0129A05	Liriope muscari	Liliaceae	KMS0129A05	Medicinal material	China
KMS0129A06	Liriope muscari	Liliaceae	KMS0129A06	Medicinal material	China
KMS0131C01	Lithospermum erythrorhizon	Boraginaceae	KMS0131C01	Medicinal material	Korea
KMS0131C02	Lithospermum erythrorhizon	Boraginaceae	KMS0131C02	Medicinal material	Korea
KPS0131A01	Lithospermum erythrorhizon	Boraginaceae	KPS0131A01	Original material	China
KPS0131A02	Lithospermum erythrorhizon	Boraginaceae	KPS0131A02	Original material	China
KPS0131A03	Lithospermum erythrorhizon	Boraginaceae	KPS0131A03	Original material	China
KPS0131B01	Lithospermum erythrorhizon	Boraginaceae	KPS0131B01	Original material	Japan
KMS0135A01	Lonicera japonica	Caprifoliaceae	KMS0135A01	Medicinal material	China
KMS0135A02	Lonicera japonica	Caprifoliaceae	KMS0135A02	Medicinal material	China
KMS0135A03	Lonicera japonica	Caprifoliaceae	KMS0135A03	Medicinal material	China
KMS0135A04	Lonicera japonica	Caprifoliaceae	KMS0135A04	Medicinal material	China
KPS0135A01	Lonicera japonica	Caprifoliaceae	KPS0135A01	Original material	China
KPS0135A02	Lonicera japonica	Caprifoliaceae	KPS0135A02	Original material	China
KMS0137A01	Lycium barbarum	Solanaceae	KMS0137A01	Medicinal material	China
KMS0137A02	Lycium barbarum	Solanaceae	KMS0137A02	Medicinal material	China
KMS0137A03	Lycium barbarum	Solanaceae	KMS0137A03	Medicinal material	China
KPS0137A01	Lycium barbarum	Solanaceae	KPS0137A01	Original material	China
KPS0137A02	Lycium barbarum	Solanaceae	KPS0137A02	Original material	China
KPS0137A03	Lycium barbarum	Solanaceae	KPS0137A03	Original material	China
KMS0136A01	Lycium chinense	Solanaceae	KMS0136A01	Medicinal material	China
KMS0136A02	Lycium chinense	Solanaceae	KMS0136A02	Medicinal material	China
KMS0136A03	Lycium chinense	Solanaceae	KMS0136A03	Medicinal material	China
KPS0136A01	Lycium chinense	Solanaceae	KPS0136A01	Original material	China
KPS0136A02	Lycium chinense	Solanaceae	KPS0136A02	Original material	China
KMS0138A01	Lycopus lucidus	Labiatae	KMS0138A01	Medicinal material	China
KMS0138A02	Lycopus lucidus	Labiatae	KMS0138A02	Medicinal material	China
KMS0138A03	Lycopus lucidus	Labiatae	KMS0138A03	Medicinal material	China
KPS0138A01	Lycopus lucidus	Labiatae	KPS0138A01	Original material	China
KPS0138A02	Lycopus lucidus	Labiatae	KPS0138A02	Original material	China
KPS0138A03	Lycopus lucidus	Labiatae	KPS0138A03	Original material	China
KMS0141A01	Magnolia officinalis	Magnoliaceae	KMS0141A01	Medicinal material	China
KMS0141A02	Magnolia officinalis	Magnoliaceae	KMS0141A02	Medicinal material	China
KPS0141A01	Magnolia officinalis	Magnoliaceae	KPS0141A01	Original material	China
KPS0141A02	Magnolia officinalis	Magnoliaceae	KPS0141A02	Original material	China
KMS0139A01	Magnolia officinalis subsp. biloba	Magnoliaceae	KMS0139A01	Medicinal material	China
KMS0139A02	Magnolia officinalis subsp. biloba	Magnoliaceae	KMS0139A02	Medicinal material	China
KMS0139A03	Magnolia officinalis subsp. biloba	Magnoliaceae	KMS0139A03	Medicinal material	China
KMS0060B01	Marsdenia condurango	Asclepiadaceae	KMS0060B01	Medicinal material	Japan
KMS0060B02	Marsdenia condurango	Asclepiadaceae	KMS0060B02	Medicinal material	Japan
KMS0142C01	Mentha canadensis	Labiatae	KMS0142C01	Medicinal material	Korea
KPS0142B01	Mentha canadensis	Labiatae	KPS0142B01	Original material	Japan
KPS0142B02	Mentha canadensis	Labiatae	KPS0142B02	Original material	Japan
KPS0142B03	Mentha canadensis	Labiatae	KPS0142B03	Original material	Japan
KMS0143A01	Morinda officinalis	Rubiaceae	KMS0143A01	Medicinal material	China
KMS0143A02	Morinda officinalis	Rubiaceae	KMS0143A02	Medicinal material	China
KMS0143A03	Morinda officinalis	Rubiaceae	KMS0143A03	Medicinal material	China
KPS0143A01	Morinda officinalis	Rubiaceae	KPS0143A01	Original material	China
KPS0143A02	Morinda officinalis	Rubiaceae	KPS0143A02	Original material	China
KPS0143A03	Morinda officinalis	Rubiaceae	KPS0143A03	Original material	China
KMS0145A01	Morus alba	Moraceae	KMS0145A01	Medicinal material	China
KMS0145A02	Morus alba	Moraceae	KMS0145A02	Medicinal material	China
KMS0145A03	Morus alba	Moraceae	KMS0145A03	Medicinal material	China
KPS0145A01	Morus alba	Moraceae	KPS0145A01	Original material	China
KPS0145A02	Morus alba	Moraceae	KPS0145A02	Original material	China
KPS0145A03	Morus alba	Moraceae	KPS0145A03	Original material	China
KMS0150A01	Myristica fragrans	Myristicaceae	KMS0150A01	Medicinal material	China
KMS0150A02	Myristica fragrans	Myristicaceae	KMS0150A02	Medicinal material	China
KMS0150A03	Myristica fragrans	Myristicaceae	KMS0150A03	Medicinal material	China
KPS0150A01	Myristica fragrans	Myristicaceae	KPS0150A01	Original material	China
KPS0150A02	Myristica fragrans	Myristicaceae	KPS0150A02	Original material	China
KPS0150A03	Myristica fragrans	Myristicaceae	KPS0150A03	Original material	China
KMS0149A01	Nelumbo nucifera	Nymphaeaceae	KMS0149A01	Medicinal material	China
KMS0149A02	Nelumbo nucifera	Nymphaeaceae	KMS0149A02	Medicinal material	China
KMS0149A03	Nelumbo nucifera	Nymphaeaceae	KMS0149A03	Medicinal material	China
KPS0149A01	Nelumbo nucifera	Nymphaeaceae	KPS0149A01	Original material	China
KMS0153A01	Notopterygium forbesii	Umbelliferae	KMS0153A01	Medicinal material	China
KMS0153A02	Notopterygium forbesii	Umbelliferae	KMS0153A02	Medicinal material	China
KPS0153A01	Notopterygium forbesii	Umbelliferae	KPS0153A01	Original material	China
KPS0153A02	Notopterygium forbesii	Umbelliferae	KPS0153A02	Original material	China
KPS0153A03	Notopterygium forbesii	Umbelliferae	KPS0153A03	Original material	China
KPS0153A04	Notopterygium forbesii	Umbelliferae	KPS0153A04	Original material	China
KMS0154A01	Notopterygium incisum	Umbelliferae	KMS0154A01	Medicinal material	China
KMS0154A02	Notopterygium incisum	Umbelliferae	KMS0154A02	Medicinal material	China
KMS0154A03	Notopterygium incisum	Umbelliferae	KMS0154A03	Medicinal material	China
KPS0154A01	Notopterygium incisum	Umbelliferae	KPS0154A01	Original material	China
KPS0154A02	Notopterygium incisum	Umbelliferae	KPS0154A02	Original material	China
KPS0154A03	Notopterygium incisum	Umbelliferae	KPS0154A03	Original material	China
KMS0130A01	Ophiopogon japonicus	Liliaceae	KMS0130A01	Medicinal material	China
KMS0130A02	Ophiopogon japonicus	Liliaceae	KMS0130A02	Medicinal material	China
KMS0130A03	Ophiopogon japonicus	Liliaceae	KMS0130A03	Medicinal material	China
KPS0130A01	Ophiopogon japonicus	Liliaceae	KPS0130A01	Original material	China
KPS0130A02	Ophiopogon japonicus	Liliaceae	KPS0130A02	Original material	China
KMS0157A01	Paeonia lactiflora	Paeoniaceae	KMS0157A01	Medicinal material	China
KMS0157A02	Paeonia lactiflora	Paeoniaceae	KMS0157A02	Medicinal material	China
KPS0157A01	Paeonia lactiflora	Paeoniaceae	KPS0157A01	Original material	China
KPS0157A02	Paeonia lactiflora	Paeoniaceae	KPS0157A02	Original material	China
KPS0157A03	Paeonia lactiflora	Paeoniaceae	KPS0157A03	Original material	China
KMS0144A01	Paeonia suffruticosa	Paeoniaceae	KMS0144A01	Medicinal material	China
KMS0144A02	Paeonia suffruticosa	Paeoniaceae	KMS0144A02	Medicinal material	China
KMS0144A03	Paeonia suffruticosa	Paeoniaceae	KMS0144A03	Medicinal material	China
KPS0144A01	Paeonia suffruticosa	Paeoniaceae	KPS0144A01	Original material	China
KPS0144A02	Paeonia suffruticosa	Paeoniaceae	KPS0144A02	Original material	China
KPS0144A03	Paeonia suffruticosa	Paeoniaceae	KPS0144A03	Original material	China
KMS0111A01	Panax ginseng	Araliaceae	KMS0111A01	Medicinal material	China
KMS0111A02	Panax ginseng	Araliaceae	KMS0111A02	Medicinal material	China
KMS0111A03	Panax ginseng	Araliaceae	KMS0111A03	Medicinal material	China
KPS0111A01	Panax ginseng	Araliaceae	KPS0111A01	Original material	China
KPS0111A02	Panax ginseng	Araliaceae	KPS0111A02	Original material	China
KPS0111A03	Panax ginseng	Araliaceae	KPS0111A03	Original material	China
KMS0158C01	Perilla frutescens var. acuta	Labiatae	KMS0158C01	Medicinal material	Korea
KMS0158C02	Perilla frutescens var. acuta	Labiatae	KMS0158C02	Medicinal material	Korea
KPS0158B01	Perilla frutescens var. acuta	Labiatae	KPS0158B01	Original material	Japan
KPS0159A01	Perilla frutescens var. crispa	Labiatae	KPS0159A01	Original material	China
KPS0159B01	Perilla frutescens var. crispa	Labiatae	KPS0159B01	Original material	Japan
KPS0159B02	Perilla frutescens var. crispa	Labiatae	KPS0159B02	Original material	Japan
KPS0159B03	Perilla frutescens var. crispa	Labiatae	KPS0159B03	Original material	Japan
KMS0162A01	Phellodendron amurense	Rutaceae	KMS0162A01	Medicinal material	China
KMS0162A02	Phellodendron amurense	Rutaceae	KMS0162A02	Medicinal material	China
KMS0162A03	Phellodendron amurense	Rutaceae	KMS0162A03	Medicinal material	China
KPS0162A01	Phellodendron amurense	Rutaceae	KPS0162A01	Original material	China
KPS0162A02	Phellodendron amurense	Rutaceae	KPS0162A02	Original material	China
KPS0162A03	Phellodendron amurense	Rutaceae	KPS0162A03	Original material	China
KMS0163A01	Phellodendron chinense	Rutaceae	KMS0163A01	Medicinal material	China
KMS0163A02	Phellodendron chinense	Rutaceae	KMS0163A02	Medicinal material	China
KMS0163A03	Phellodendron chinense	Rutaceae	KMS0163A03	Medicinal material	China
KMS0163A04	Phellodendron chinense	Rutaceae	KMS0163A04	Medicinal material	China
KPS0163A01	Phellodendron chinense	Rutaceae	KPS0163A01	Original material	China
KMS0164A01	Picrasma quassioides	Simaroubaceae	KMS0164A01	Medicinal material	China
KMS0164A02	Picrasma quassioides	Simaroubaceae	KMS0164A02	Medicinal material	China
KMS0164A03	Picrasma quassioides	Simaroubaceae	KMS0164A03	Medicinal material	China
KPS0164A01	Picrasma quassioides	Simaroubaceae	KPS0164A01	Original material	China
KPS0164A02	Picrasma quassioides	Simaroubaceae	KPS0164A02	Original material	China
KPS0164A03	Picrasma quassioides	Simaroubaceae	KPS0164A03	Original material	China
KMS0165A01	Pinellia ternata	Araceae	KMS0165A01	Medicinal material	China
KMS0165A02	Pinellia ternata	Araceae	KMS0165A02	Medicinal material	China
KMS0165A03	Pinellia ternata	Araceae	KMS0165A03	Medicinal material	China
KPS0165A01	Pinellia ternata	Araceae	KPS0165A01	Original material	China
KPS0165A02	Pinellia ternata	Araceae	KPS0165A02	Original material	China
KPS0165A03	Pinellia ternata	Araceae	KPS0165A03	Original material	China
KMS0166A01	Plantago asiatica	Plantaginaceae	KMS0166A01	Medicinal material	China
KMS0166A02	Plantago asiatica	Plantaginaceae	KMS0166A02	Medicinal material	China
KMS0166A03	Plantago asiatica	Plantaginaceae	KMS0166A03	Medicinal material	China
KPS0166A01	Plantago asiatica	Plantaginaceae	KPS0166A01	Original material	China
KPS0166A02	Plantago asiatica	Plantaginaceae	KPS0166A02	Original material	China
KPS0166A03	Plantago asiatica	Plantaginaceae	KPS0166A03	Original material	China
KMS0167A01	Plantago depressa	Plantaginaceae	KMS0167A01	Medicinal material	China
KMS0167A02	Plantago depressa	Plantaginaceae	KMS0167A02	Medicinal material	China
KMS0167A03	Plantago depressa	Plantaginaceae	KMS0167A03	Medicinal material	China
KPS0167A01	Plantago depressa	Plantaginaceae	KPS0167A01	Original material	China
KPS0167A02	Plantago depressa	Plantaginaceae	KPS0167A02	Original material	China
KPS0167A03	Plantago depressa	Plantaginaceae	KPS0167A03	Original material	China
KMS0215A01	Platycladus orientalis	Cupressaceae	KMS0215A01	Medicinal material	China
KMS0215A02	Platycladus orientalis	Cupressaceae	KMS0215A02	Medicinal material	China
KMS0215A03	Platycladus orientalis	Cupressaceae	KMS0215A03	Medicinal material	China
KPS0215A01	Platycladus orientalis	Cupressaceae	KPS0215A01	Original material	China
KPS0215A02	Platycladus orientalis	Cupressaceae	KPS0215A02	Original material	China
KPS0215A03	Platycladus orientalis	Cupressaceae	KPS0215A03	Original material	China
KMS0168A01	Platycodon grandiflorus	Campanulaceae	KMS0168A01	Medicinal material	China
KMS0168A02	Platycodon grandiflorus	Campanulaceae	KMS0168A02	Medicinal material	China
KMS0168A03	Platycodon grandiflorus	Campanulaceae	KMS0168A03	Medicinal material	China
KMS0168A04	Platycodon grandiflorus	Campanulaceae	KMS0168A04	Medicinal material	China
KMS0168A05	Platycodon grandiflorus	Campanulaceae	KMS0168A05	Medicinal material	China
KPS0168A01	Platycodon grandiflorus	Campanulaceae	KPS0168A01	Original material	China
KMS0169A01	Pogostemon cablin	Labiatae	KMS0169A01	Medicinal material	China
KMS0169A02	Pogostemon cablin	Labiatae	KMS0169A02	Medicinal material	China
KMS0169A03	Pogostemon cablin	Labiatae	KMS0169A03	Medicinal material	China
KPS0169A01	Pogostemon cablin	Labiatae	KPS0169A01	Original material	China
KPS0169A02	Pogostemon cablin	Labiatae	KPS0169A02	Original material	China
KPS0169A03	Pogostemon cablin	Labiatae	KPS0169A03	Original material	China
KMS0204B01	Polygala senega	Polygalaceae	KMS0204B01	Medicinal material	Japan
KMS0204B02	Polygala senega	Polygalaceae	KMS0204B02	Medicinal material	Japan
KMS0204B03	Polygala senega	Polygalaceae	KMS0204B03	Medicinal material	Japan
KMS0205B01	Polygala senega var. latifolia	Polygalaceae	KMS0205B01	Medicinal material	Japan
KMS0205B02	Polygala senega var. latifolia	Polygalaceae	KMS0205B02	Medicinal material	Japan
KMS0205B03	Polygala senega var. latifolia	Polygalaceae	KMS0205B03	Medicinal material	Japan
KMS0170A01	Polygala tenuifolia	Polygalaceae	KMS0170A01	Medicinal material	China
KMS0170A02	Polygala tenuifolia	Polygalaceae	KMS0170A02	Medicinal material	China
KMS0170A03	Polygala tenuifolia	Polygalaceae	KMS0170A03	Medicinal material	China
KPS0170A01	Polygala tenuifolia	Polygalaceae	KPS0170A01	Original material	China
KPS0170A02	Polygala tenuifolia	Polygalaceae	KPS0170A02	Original material	China
KPS0170A03	Polygala tenuifolia	Polygalaceae	KPS0170A03	Original material	China
KPS0172A01	Polygonatum cyrtonema	Liliaceae	KPS0172A01	Original material	China
KPS0172A02	Polygonatum cyrtonema	Liliaceae	KPS0172A02	Original material	China
KPS0173A01	Polygonatum kingianum	Liliaceae	KPS0173A01	Original material	China
KPS0173A02	Polygonatum kingianum	Liliaceae	KPS0173A02	Original material	China
KPS0173A03	Polygonatum kingianum	Liliaceae	KPS0173A03	Original material	China
KPS0174A01	Polygonatum sibiricum	Liliaceae	KPS0174A01	Original material	China
KPS0174A02	Polygonatum sibiricum	Liliaceae	KPS0174A02	Original material	China
KPS0176A01	Polyporus umbellatus	Polyporaceae	KPS0176A01	Original material	China
KPS0176A02	Polyporus umbellatus	Polyporaceae	KPS0176A02	Original material	China
KMS0178A01	Poria cocos	Polyporaceae	KMS0178A01	Medicinal material	China
KMS0178A02	Poria cocos	Polyporaceae	KMS0178A02	Medicinal material	China
KMS0178A03	Poria cocos	Polyporaceae	KMS0178A03	Medicinal material	China
KMS0178A04	Poria cocos	Polyporaceae	KMS0178A04	Medicinal material	China
KMS0178A05	Poria cocos	Polyporaceae	KMS0178A05	Medicinal material	China
KMS0178A06	Poria cocos	Polyporaceae	KMS0178A06	Medicinal material	China
KMS0182A01	Prunella vulgaris	Labiatae	KMS0182A01	Medicinal material	China
KMS0182A02	Prunella vulgaris	Labiatae	KMS0182A02	Medicinal material	China
KMS0182C01	Prunella vulgaris	Labiatae	KMS0182C01	Medicinal material	Korea
KPS0182A01	Prunella vulgaris	Labiatae	KPS0182A01	Original material	China
KPS0182A02	Prunella vulgaris	Labiatae	KPS0182A02	Original material	China
KPS0182A03	Prunella vulgaris	Labiatae	KPS0182A03	Original material	China
KPS0181B01	Prunella vulgaris var. lilacina	Labiatae	KPS0181B01	Original material	Japan
KPS0181B02	Prunella vulgaris var. lilacina	Labiatae	KPS0181B02	Original material	Japan
KPS0181B03	Prunella vulgaris var. lilacina	Labiatae	KPS0181B03	Original material	Japan
KMS0017A01	Prunus armeniaca	Rosaceae	KMS0017A01	Medicinal material	China
KMS0017A03	Prunus armeniaca	Rosaceae	KMS0017A03	Medicinal material	China
KMS0017C01	Prunus armeniaca	Rosaceae	KMS0017C01	Medicinal material	Korea
KPS0017A01	Prunus armeniaca	Rosaceae	KPS0017A01	Original material	China
KPS0017A02	Prunus armeniaca	Rosaceae	KPS0017A02	Original material	China
KMS0018A01	Prunus armeniaca var. ansu	Rosaceae	KMS0018A01	Medicinal material	China
KMS0018A02	Prunus armeniaca var. ansu	Rosaceae	KMS0018A02	Medicinal material	China
KMS0155A01	Prunus davidiana	Rosaceae	KMS0155A01	Medicinal material	China
KMS0155A02	Prunus davidiana	Rosaceae	KMS0155A02	Medicinal material	China
KPS0155A01	Prunus davidiana	Rosaceae	KPS0155A01	Original material	China
KPS0155A02	Prunus davidiana	Rosaceae	KPS0155A02	Original material	China
KMS0016A01	Prunus mandshurica var. glabra	Rosaceae	KMS0016A01	Medicinal material	China
KPS0016A01	Prunus mandshurica var. glabra	Rosaceae	KPS0016A01	Original material	China
KPS0016A02	Prunus mandshurica var. glabra	Rosaceae	KPS0016A02	Original material	China
KMS0146A01	Prunus mume	Rosaceae	KMS0146A01	Medicinal material	China
KMS0146A02	Prunus mume	Rosaceae	KMS0146A02	Medicinal material	China
KPS0146A02	Prunus mume	Rosaceae	KPS0146A02	Original material	China
KPS0146A03	Prunus mume	Rosaceae	KPS0146A03	Original material	China
KMS0156A01	Prunus persica	Rosaceae	KMS0156A01	Medicinal material	China
KPS0156A01	Prunus persica	Rosaceae	KPS0156A01	Original material	China
KPS0156A02	Prunus persica	Rosaceae	KPS0156A02	Original material	China
KMS0019A01	Prunus sibirica	Rosaceae	KMS0019A01	Medicinal material	China
KPS0019A01	Prunus sibirica	Rosaceae	KPS0019A01	Original material	China
KPS0019A02	Prunus sibirica	Rosaceae	KPS0019A02	Original material	China
KMS0183A01	Pueraria montana var. lobata	Leguminosae	KMS0183A01	Medicinal material	China
KMS0183A02	Pueraria montana var. lobata	Leguminosae	KMS0183A02	Medicinal material	China
KMS0183A03	Pueraria montana var. lobata	Leguminosae	KMS0183A03	Medicinal material	China
KMS0183A04	Pueraria montana var. lobata	Leguminosae	KMS0183A04	Medicinal material	China
KMS0183A05	Pueraria montana var. lobata	Leguminosae	KMS0183A05	Medicinal material	China
KMS0183A06	Pueraria montana var. lobata	Leguminosae	KMS0183A06	Medicinal material	China
KMS0184A01	Raphanus sativus	Cruciferae	KMS0184A01	Medicinal material	China
KMS0184A02	Raphanus sativus	Cruciferae	KMS0184A02	Medicinal material	China
KMS0184A03	Raphanus sativus	Cruciferae	KMS0184A03	Medicinal material	China
KPS0184A01	Raphanus sativus	Cruciferae	KPS0184A01	Original material	China
KPS0184A02	Raphanus sativus	Cruciferae	KPS0184A02	Original material	China
KPS0184A03	Raphanus sativus	Cruciferae	KPS0184A03	Original material	China
KMS0180A01	Rehmannia glutinosa	Scrophulariaceae	KMS0180A01	Medicinal material	China
KMS0180A02	Rehmannia glutinosa	Scrophulariaceae	KMS0180A02	Medicinal material	China
KMS0180A03	Rehmannia glutinosa	Scrophulariaceae	KMS0180A03	Medicinal material	China
KPS0180A01	Rehmannia glutinosa	Scrophulariaceae	KPS0180A01	Original material	China
KPS0180A02	Rehmannia glutinosa	Scrophulariaceae	KPS0180A02	Original material	China
KPS0180A03	Rehmannia glutinosa	Scrophulariaceae	KPS0180A03	Original material	China
KMS0185A01	Rheum officinale	Polygonaceae	KMS0185A01	Medicinal material	China
KMS0185A02	Rheum officinale	Polygonaceae	KMS0185A02	Medicinal material	China
KPS0185A01	Rheum officinale	Polygonaceae	KPS0185A01	Original material	China
KMS0186A01	Rheum palmatum	Polygonaceae	KMS0186A01	Medicinal material	China
KMS0186A02	Rheum palmatum	Polygonaceae	KMS0186A02	Medicinal material	China
KMS0186A03	Rheum palmatum	Polygonaceae	KMS0186A03	Medicinal material	China
KPS0186A01	Rheum palmatum	Polygonaceae	KPS0186A01	Original material	China
KMS0187A01	Rheum tanguticum	Polygonaceae	KMS0187A01	Medicinal material	China
KMS0187A02	Rheum tanguticum	Polygonaceae	KMS0187A02	Medicinal material	China
KMS0187A03	Rheum tanguticum	Polygonaceae	KMS0187A03	Medicinal material	China
KPS0187A01	Rheum tanguticum	Polygonaceae	KPS0187A01	Original material	China
KPS0187A02	Rheum tanguticum	Polygonaceae	KPS0187A02	Original material	China
KMS0188A01	Rosa laevigata	Rosaceae	KMS0188A01	Medicinal material	China
KMS0188A02	Rosa laevigata	Rosaceae	KMS0188A02	Medicinal material	China
KMS0188A03	Rosa laevigata	Rosaceae	KMS0188A03	Medicinal material	China
KPS0188A01	Rosa laevigata	Rosaceae	KPS0188A01	Original material	China
KPS0188A02	Rosa laevigata	Rosaceae	KPS0188A02	Original material	China
KPS0188A03	Rosa laevigata	Rosaceae	KPS0188A03	Original material	China
KPS0191A01	Rubus coreanus	Rosaceae	KPS0191A01	Original material	China
KPS0191A02	Rubus coreanus	Rosaceae	KPS0191A02	Original material	China
KPS0191A03	Rubus coreanus	Rosaceae	KPS0191A03	Original material	China
KMS0194A01	Salvia miltiorrhiza	Labiatae	KMS0194A01	Medicinal material	China
KMS0194A02	Salvia miltiorrhiza	Labiatae	KMS0194A02	Medicinal material	China
KMS0194A03	Salvia miltiorrhiza	Labiatae	KMS0194A03	Medicinal material	China
KPS0194A01	Salvia miltiorrhiza	Labiatae	KPS0194A01	Original material	China
KPS0194A02	Salvia miltiorrhiza	Labiatae	KPS0194A02	Original material	China
KPS0194A03	Salvia miltiorrhiza	Labiatae	KPS0194A03	Original material	China
KMS0195A01	Saposhnikovia divaricata	Umbelliferae	KMS0195A01	Medicinal material	China
KMS0195A02	Saposhnikovia divaricata	Umbelliferae	KMS0195A02	Medicinal material	China
KMS0195A03	Saposhnikovia divaricata	Umbelliferae	KMS0195A03	Medicinal material	China
KMS0195A04	Saposhnikovia divaricata	Umbelliferae	KMS0195A04	Medicinal material	China
KMS0195A05	Saposhnikovia divaricata	Umbelliferae	KMS0195A05	Medicinal material	China
KMS0195A06	Saposhnikovia divaricata	Umbelliferae	KMS0195A06	Medicinal material	China
KMS0197A01	Schisandra chinensis	Schisandraceae	KMS0197A01	Medicinal material	China
KMS0197A02	Schisandra chinensis	Schisandraceae	KMS0197A02	Medicinal material	China
KMS0197A03	Schisandra chinensis	Schisandraceae	KMS0197A03	Medicinal material	China
KPS0197A01	Schisandra chinensis	Schisandraceae	KPS0197A01	Original material	China
KPS0197A02	Schisandra chinensis	Schisandraceae	KPS0197A02	Original material	China
KPS0197A03	Schisandra chinensis	Schisandraceae	KPS0197A03	Original material	China
KMS0198A01	Schizonepeta tenuifolia	Labiatae	KMS0198A01	Medicinal material	China
KMS0198A02	Schizonepeta tenuifolia	Labiatae	KMS0198A02	Medicinal material	China
KMS0198A03	Schizonepeta tenuifolia	Labiatae	KMS0198A03	Medicinal material	China
KPS0198A01	Schizonepeta tenuifolia	Labiatae	KPS0198A01	Original material	China
KPS0198A02	Schizonepeta tenuifolia	Labiatae	KPS0198A02	Original material	China
KPS0198A03	Schizonepeta tenuifolia	Labiatae	KPS0198A03	Original material	China
KPS0199B01	Scopolia carniolica	Solanaceae	KPS0199B01	Original material	Japan
KPS0199B02	Scopolia carniolica	Solanaceae	KPS0199B02	Original material	Japan
KPS0200B01	Scopolia japonica	Solanaceae	KPS0200B01	Original material	Japan
KPS0200B02	Scopolia japonica	Solanaceae	KPS0200B02	Original material	Japan
KPS0200B03	Scopolia japonica	Solanaceae	KPS0200B03	Original material	Japan
KPS0201A01	Scrophularia buergeriana	Scrophulariaceae	KPS0201A01	Original material	China
KPS0201A02	Scrophularia buergeriana	Scrophulariaceae	KPS0201A02	Original material	China
KMS0202A01	Scrophularia ningpoensis	Scrophulariaceae	KMS0202A01	Medicinal material	China
KMS0202A02	Scrophularia ningpoensis	Scrophulariaceae	KMS0202A02	Medicinal material	China
KMS0202A03	Scrophularia ningpoensis	Scrophulariaceae	KMS0202A03	Medicinal material	China
KPS0202A01	Scrophularia ningpoensis	Scrophulariaceae	KPS0202A01	Original material	China
KPS0202A02	Scrophularia ningpoensis	Scrophulariaceae	KPS0202A02	Original material	China
KPS0202A03	Scrophularia ningpoensis	Scrophulariaceae	KPS0202A03	Original material	China
KMS0203A01	Scutellaria baicalensis	Labiatae	KMS0203A01	Medicinal material	China
KMS0203A02	Scutellaria baicalensis	Labiatae	KMS0203A02	Medicinal material	China
KMS0203A03	Scutellaria baicalensis	Labiatae	KMS0203A03	Medicinal material	China
KPS0203A01	Scutellaria baicalensis	Labiatae	KPS0203A01	Original material	China
KPS0203A02	Scutellaria baicalensis	Labiatae	KPS0203A02	Original material	China
KPS0203A03	Scutellaria baicalensis	Labiatae	KPS0203A03	Original material	China
KMS0206A01	Senna alexandrina	Fabaceae	KMS0206A01	Medicinal material	China
KMS0206A02	Senna alexandrina	Fabaceae	KMS0206A02	Medicinal material	China
KMS0206A03	Senna alexandrina	Fabaceae	KMS0206A03	Medicinal material	China
KPS0206A01	Senna alexandrina	Fabaceae	KPS0206A01	Original material	China
KPS0206A02	Senna alexandrina	Fabaceae	KPS0206A02	Original material	China
KPS0206A03	Senna alexandrina	Fabaceae	KPS0206A03	Original material	China
KPS0206B01	Senna alexandrina	Fabaceae	KPS0206B01	Original material	Japan
KPS0206B02	Senna alexandrina	Fabaceae	KPS0206B02	Original material	Japan
KMS0042A01	Senna obtusifolia	Fabaceae	KMS0042A01	Medicinal material	China
KMS0042A02	Senna obtusifolia	Fabaceae	KMS0042A02	Medicinal material	China
KPS0042A01	Senna obtusifolia	Fabaceae	KPS0042A01	Original material	China
KPS0042A02	Senna obtusifolia	Fabaceae	KPS0042A02	Original material	China
KMS0043A01	Senna tora	Fabaceae	KMS0043A01	Medicinal material	China
KMS0043A02	Senna tora	Fabaceae	KMS0043A02	Medicinal material	China
KMS0043A03	Senna tora	Fabaceae	KMS0043A03	Medicinal material	China
KPS0043A01	Senna tora	Fabaceae	KPS0043A01	Original material	China
KPS0043A02	Senna tora	Fabaceae	KPS0043A02	Original material	China
KMS0207A01	Sinomenium acutum	Menispermaceae	KMS0207A01	Medicinal material	China
KMS0207A02	Sinomenium acutum	Menispermaceae	KMS0207A02	Medicinal material	China
KMS0207A03	Sinomenium acutum	Menispermaceae	KMS0207A03	Medicinal material	China
KPS0207A01	Sinomenium acutum	Menispermaceae	KPS0207A01	Original material	China
KPS0207A02	Sinomenium acutum	Menispermaceae	KPS0207A02	Original material	China
KPS0207A03	Sinomenium acutum	Menispermaceae	KPS0207A03	Original material	China
KMS0209A01	Sophora flavescens	Leguminosae	KMS0209A01	Medicinal material	China
KMS0209A02	Sophora flavescens	Leguminosae	KMS0209A02	Medicinal material	China
KMS0209A03	Sophora flavescens	Leguminosae	KMS0209A03	Medicinal material	China
KPS0209A01	Sophora flavescens	Leguminosae	KPS0209A01	Original material	China
KPS0209A02	Sophora flavescens	Leguminosae	KPS0209A02	Original material	China
KPS0209A03	Sophora flavescens	Leguminosae	KPS0209A03	Original material	China
KMS0208A01	Sophora japonica	Leguminosae	KMS0208A01	Medicinal material	China
KMS0208A02	Sophora japonica	Leguminosae	KMS0208A02	Medicinal material	China
KPS0208A01	Sophora japonica	Leguminosae	KPS0208A01	Original material	China
KPS0208A02	Sophora japonica	Leguminosae	KPS0208A02	Original material	China
KPS0208A03	Sophora japonica	Leguminosae	KPS0208A03	Original material	China
KMS0210A01	Sparganium stoloniferum	Sparganiaceae	KMS0210A01	Medicinal material	China
KMS0210A02	Sparganium stoloniferum	Sparganiaceae	KMS0210A02	Medicinal material	China
KMS0210A03	Sparganium stoloniferum	Sparganiaceae	KMS0210A03	Medicinal material	China
KPS0210A01	Sparganium stoloniferum	Sparganiaceae	KPS0210A01	Original material	China
KPS0210A02	Sparganium stoloniferum	Sparganiaceae	KPS0210A02	Original material	China
KMS0151A01	Strychnos nux-vomica	Loganiaceae	KMS0151A01	Medicinal material	China
KMS0151A02	Strychnos nux-vomica	Loganiaceae	KMS0151A02	Medicinal material	China
KMS0151A03	Strychnos nux-vomica	Loganiaceae	KMS0151A03	Medicinal material	China
KPS0151A01	Strychnos nux-vomica	Loganiaceae	KPS0151A01	Original material	China
KPS0151A02	Strychnos nux-vomica	Loganiaceae	KPS0151A02	Original material	China
KPS0151A03	Strychnos nux-vomica	Loganiaceae	KPS0151A03	Original material	China
KMS0037A01	Styrax tonkinensis	Styracaceae	KMS0037A01	Medicinal material	China
KPS0037A01	Styrax tonkinensis	Styracaceae	KPS0037A01	Original material	China
KPS0037A02	Styrax tonkinensis	Styracaceae	KPS0037A02	Original material	China
KPS0037A03	Styrax tonkinensis	Styracaceae	KPS0037A03	Original material	China
KPS0037A04	Styrax tonkinensis	Styracaceae	KPS0037A04	Original material	China
KMS0212B01	Swertia japonica	Gentianaceae	KMS0212B01	Medicinal material	Japan
KPS0212B01	Swertia japonica	Gentianaceae	KPS0212B01	Original material	Japan
KPS0212B02	Swertia japonica	Gentianaceae	KPS0212B02	Original material	Japan
KMS0053A01	Syzygium aromaticum	Myrtaceae	KMS0053A01	Medicinal material	China
KMS0053A02	Syzygium aromaticum	Myrtaceae	KMS0053A02	Medicinal material	China
KMS0053A03	Syzygium aromaticum	Myrtaceae	KMS0053A03	Medicinal material	China
KPS0053A01	Syzygium aromaticum	Myrtaceae	KPS0053A01	Original material	China
KPS0053A02	Syzygium aromaticum	Myrtaceae	KPS0053A02	Original material	China
KPS0053A03	Syzygium aromaticum	Myrtaceae	KPS0053A03	Original material	China
KPS0214A01	Terminalia chebula	Combretaceae	KPS0214A01	Original material	China
KPS0214A02	Terminalia chebula	Combretaceae	KPS0214A02	Original material	China
KPS0214A03	Terminalia chebula	Combretaceae	KPS0214A03	Original material	China
KMS0213A01	Terminalia chebula var. tomentella	Combretaceae	KMS0213A01	Medicinal material	China
KMS0213A02	Terminalia chebula var. tomentella	Combretaceae	KMS0213A02	Medicinal material	China
KMS0213A03	Terminalia chebula var. tomentella	Combretaceae	KMS0213A03	Medicinal material	China
KPS0213A01	Terminalia chebula var. tomentella	Combretaceae	KPS0213A01	Original material	China
KMS0091A01	Tetradium ruticarpum	Rutaceae	KMS0091A01	Medicinal material	China
KMS0091A02	Tetradium ruticarpum	Rutaceae	KMS0091A02	Medicinal material	China
KMS0091A03	Tetradium ruticarpum	Rutaceae	KMS0091A03	Medicinal material	China
KPS0091A01	Tetradium ruticarpum	Rutaceae	KPS0091A01	Original material	China
KPS0091A02	Tetradium ruticarpum	Rutaceae	KPS0091A02	Original material	China
KPS0091A03	Tetradium ruticarpum	Rutaceae	KPS0091A03	Original material	China
KMS0216A01	Tribulus terrestris	Zygophyllaceae	KMS0216A01	Medicinal material	China
KMS0216A02	Tribulus terrestris	Zygophyllaceae	KMS0216A02	Medicinal material	China
KMS0216A03	Tribulus terrestris	Zygophyllaceae	KMS0216A03	Medicinal material	China
KMS0216A04	Tribulus terrestris	Zygophyllaceae	KMS0216A04	Medicinal material	China
KMS0216A05	Tribulus terrestris	Zygophyllaceae	KMS0216A05	Medicinal material	China
KPS0216A01	Tribulus terrestris	Zygophyllaceae	KPS0216A01	Original material	China
KMS0217A01	Trichosanthes kirilowii	Cucurbitaceae	KMS0217A01	Medicinal material	China
KMS0217A02	Trichosanthes kirilowii	Cucurbitaceae	KMS0217A02	Medicinal material	China
KMS0217A03	Trichosanthes kirilowii	Cucurbitaceae	KMS0217A03	Medicinal material	China
KMS0217A04	Trichosanthes kirilowii	Cucurbitaceae	KMS0217A04	Medicinal material	China
KPS0217A01	Trichosanthes kirilowii	Cucurbitaceae	KPS0217A01	Original material	China
KPS0217A02	Trichosanthes kirilowii	Cucurbitaceae	KPS0217A02	Original material	China
KPS0217A03	Trichosanthes kirilowii	Cucurbitaceae	KPS0217A03	Original material	China
KPS0217A04	Trichosanthes kirilowii	Cucurbitaceae	KPS0217A04	Original material	China
KMS0218A01	Trichosanthes rosthornii	Cucurbitaceae	KMS0218A01	Medicinal material	China
KMS0218A02	Trichosanthes rosthornii	Cucurbitaceae	KMS0218A02	Medicinal material	China
KMS0218A03	Trichosanthes rosthornii	Cucurbitaceae	KMS0218A03	Medicinal material	China
KPS0218A01	Trichosanthes rosthornii	Cucurbitaceae	KPS0218A01	Original material	China
KPS0218A02	Trichosanthes rosthornii	Cucurbitaceae	KPS0218A02	Original material	China
KPS0218A03	Trichosanthes rosthornii	Cucurbitaceae	KPS0218A03	Original material	China
KMS0092A01	Tussilago farfara	Compositae	KMS0092A01	Medicinal material	China
KMS0092A02	Tussilago farfara	Compositae	KMS0092A02	Medicinal material	China
KMS0092A03	Tussilago farfara	Compositae	KMS0092A03	Medicinal material	China
KPS0092A01	Tussilago farfara	Compositae	KPS0092A01	Original material	China
KPS0092A02	Tussilago farfara	Compositae	KPS0092A02	Original material	China
KPS0092A03	Tussilago farfara	Compositae	KPS0092A03	Original material	China
KPS0219B01	Valeriana fauriei	Valerianaceae	KPS0219B01	Original material	Japan
KMS0220A01	Valeriana jatamansi	Valerianaceae	KMS0220A01	Medicinal material	China
KPS0220A01	Valeriana jatamansi	Valerianaceae	KPS0220A01	Original material	China
KPS0220A02	Valeriana jatamansi	Valerianaceae	KPS0220A02	Original material	China
KPS0220A03	Valeriana jatamansi	Valerianaceae	KPS0220A03	Original material	China
KMS0221A01	Vitex rotundifolia	Verbenaceae	KMS0221A01	Medicinal material	China
KMS0221A02	Vitex rotundifolia	Verbenaceae	KMS0221A02	Medicinal material	China
KMS0221A03	Vitex rotundifolia	Verbenaceae	KMS0221A03	Medicinal material	China
KPS0221A01	Vitex rotundifolia	Verbenaceae	KPS0221A01	Original material	China
KPS0221A02	Vitex rotundifolia	Verbenaceae	KPS0221A02	Original material	China
KPS0221A03	Vitex rotundifolia	Verbenaceae	KPS0221A03	Original material	China
KMS0222A01	Vitex trifolia	Verbenaceae	KMS0222A01	Medicinal material	China
KPS0222A01	Vitex trifolia	Verbenaceae	KPS0222A01	Original material	China
KPS0222A02	Vitex trifolia	Verbenaceae	KPS0222A02	Original material	China
KPS0222A03	Vitex trifolia	Verbenaceae	KPS0222A03	Original material	China
KMS0223A01	Xanthium strumarium	Compositae	KMS0223A01	Medicinal material	China
KMS0223A02	Xanthium strumarium	Compositae	KMS0223A02	Medicinal material	China
KMS0223A03	Xanthium strumarium	Compositae	KMS0223A03	Medicinal material	China
KPS0223A01	Xanthium strumarium	Compositae	KPS0223A01	Original material	China
KPS0223A02	Xanthium strumarium	Compositae	KPS0223A02	Original material	China
KMS0225A01	Zanthoxylum bungeanum	Rutaceae	KMS0225A01	Medicinal material	China
KPS0225A01	Zanthoxylum bungeanum	Rutaceae	KPS0225A01	Original material	China
KPS0225A02	Zanthoxylum bungeanum	Rutaceae	KPS0225A02	Original material	China
KPS0225A03	Zanthoxylum bungeanum	Rutaceae	KPS0225A03	Original material	China
KPS0225A04	Zanthoxylum bungeanum	Rutaceae	KPS0225A04	Original material	China
KPS0224B01	Zanthoxylum piperitum	Rutaceae	KPS0224B01	Original material	Japan
KPS0224B02	Zanthoxylum piperitum	Rutaceae	KPS0224B02	Original material	Japan
KPS0224B03	Zanthoxylum piperitum	Rutaceae	KPS0224B03	Original material	Japan
KMS0226A01	Zanthoxylum schinifolium	Rutaceae	KMS0226A01	Medicinal material	China
KMS0226A02	Zanthoxylum schinifolium	Rutaceae	KMS0226A02	Medicinal material	China
KMS0226A03	Zanthoxylum schinifolium	Rutaceae	KMS0226A03	Medicinal material	China
KPS0226A01	Zanthoxylum schinifolium	Rutaceae	KPS0226A01	Original material	China
KPS0226A02	Zanthoxylum schinifolium	Rutaceae	KPS0226A02	Original material	China
KPS0226A03	Zanthoxylum schinifolium	Rutaceae	KPS0226A03	Original material	China
KPS0109A01	Zingiber officinale	Zingiberacece	KPS0109A01	Original material	China
KPS0109A02	Zingiber officinale	Zingiberacece	KPS0109A02	Original material	China
KPS0109A03	Zingiber officinale	Zingiberacece	KPS0109A03	Original material	China
KPS0109A04	Zingiber officinale	Zingiberacece	KPS0109A04	Original material	China
KPS0109A05	Zingiber officinale	Zingiberacece	KPS0109A05	Original material	China
KPS0109A06	Zingiber officinale	Zingiberacece	KPS0109A06	Original material	China
KMS0119C01	Ziziphus jujuba var. hoonensis	Rhamnaceae	KMS0119C01	Medicinal material	Korea
KMS0118A01	Ziziphus jujuba var. inermis	Rhamnaceae	KMS0118A01	Medicinal material	China
KMS0118A02	Ziziphus jujuba var. inermis	Rhamnaceae	KMS0118A02	Medicinal material	China
KMS0118A03	Ziziphus jujuba var. inermis	Rhamnaceae	KMS0118A03	Medicinal material	China
KPS0118A01	Ziziphus jujuba var. inermis	Rhamnaceae	KPS0118A01	Original material	China
KPS0118A02	Ziziphus jujuba var. inermis	Rhamnaceae	KPS0118A02	Original material	China
KPS0118A03	Ziziphus jujuba var. inermis	Rhamnaceae	KPS0118A03	Original material	China
KMS0227A01	Ziziphus jujuba var. spinosa	Rhamnaceae	KMS0227A01	Medicinal material	China
KMS0227A02	Ziziphus jujuba var. spinosa	Rhamnaceae	KMS0227A02	Medicinal material	China
KMS0227A03	Ziziphus jujuba var. spinosa	Rhamnaceae	KMS0227A03	Medicinal material	China
KMS0227A04	Ziziphus jujuba var. spinosa	Rhamnaceae	KMS0227A04	Medicinal material	China
KMS0227A05	Ziziphus jujuba var. spinosa	Rhamnaceae	KMS0227A05	Medicinal material	China
KPS0227A01	Ziziphus jujuba var. spinosa	Rhamnaceae	KPS0227A01	Original material	China
