# Supplementary material for: BOKP: A DNA Barcode Reference Library for Monitoring Herbal Drugs in the Korean Pharmacopeia
Source: Front Pharmacol. 2017 Dec 19;8:931. doi: 10.3389/fphar.2017.00931 (PMC5742532; doi:10.3389/fphar.2017.00931)
Supplement: Data Sheet 4 — ITS2 sequence records of the DNA barcode reference library. [file DataSheet4.FASTA]

>Prunus_mume_AF318728
CACGTCGTTGCCCCCCCATCTACTCCTTCGGGATTGCGGGGGGCGGATGATGGCCTCCCG
TGCGCCTCGTCGCGCGGTTGGCATAAATACCAAGTCCTCGGCGACGCACGCCACGACAAT
CGGTGGTTGCGAAACCTCGGTTGCCCGTCGTGYGCGGTCGTCGYGCATCGAGGGCTCGAA
AATATTGCCCGGCTCCGGCTCGGCTTTCAACG
>Scrophularia_crassicaulis_JF409900
CGCATCGCGTCGCCCCCCTCCCAATCCCTCGGGACAACGGAGAGGGGCGGATATTGGCCT
CCCGTGCTCTTCGGTGCGCGGCTGGCCCAAATGTGATCCCGCGTCGACGCGAGTCACGAC
CAGTGGTGGTTGATTTTCTCAACTCGCGTGCTGTCGTGCCGTACCGCGTCGTTCGTTTGG
GCATCGTCGCAGACCCAAAAGGTGCTCTAGAGTGCCTTCGACCG
>Prunella_vulgaris_KX270925
CGCATCGCGTCGCCCCACCTCACCGTGCACGAACGTGCCGGCGAGTGGGGCGGATATTGG
CCCCCCGTGCGCCTCGGCGTGCGGTCGGCCCAAATGCGATCCCTCGGCGACTCGTGTCGC
GACTAGTGGTGGTTGAACCTCAATCTCTCAATCGTCGTGCTCCCGCGTCGTCTGCAAGGG
CATCAATGAACGACCCAACGGTGTCGGTGCCGCACGGCGCCCCACCTTCGACCG
>Polyporus_arcularius_JQ283965
TGAAATTCTCAACCTAACAAGTTCTTAACGGGGCTTGCTTAGGCTTGGACTTGGAGGCTT
GTCGGCTGTTAGCAGTCGGCTCCTCTCAAATGCATTAGCTTGGTTCCTTGCGGATCGGCT
CACGGTGTGATAATTATCTGCGCCGCGACCGTTGAAGCGTTTAA
>Polyporus_arcularius_JQ283966
TGAAATTCTCAACCTAACAAGTTCTTAACGGTGCTTGCTTAGGCTTGGACTTGGAGGCTT
TGTCGGCTCTTAGCAGTCGGCTCCTCTCAAATGCATTAGCTTGGTTCCTTGCGGATCGGC
TCACGGTGTGATAATTATCTGCGCCGCGACCGTTGAAGCGTTTAA
>Prunella_vulgaris_KX270926
CGCATCGCGTCGCCCCACCTCACCGCGCACGAACGTGCCGGCGAGTGGGGCGGATATTGG
CCCCCCGTGCGCCTCGGCGTGCGGTCGGCCCAAATGCGATCCCTCGGCGACTCGTGTCGC
GACTAGTGGTGGTTGAACCTCAATCTCTCAATCGTCGTGCTCCCGCGTCGTCTGCAAGGG
CATCAATGAACGACCCAACGGTGTCGGTGCCGCACGGCGCCCCACCTTCGACCG
>Prunella_vulgaris_KX270923
CGCATCGCGTCGCCCCACCTCACCGCGCACGAACGTGCCGGCGAGTGGGGCGGATATTGG
CCCCCCGTGCGCCTCGGCGTGCGGTCGGCCCAAATGCGATCCCTCGGCGACTCGTGTCGC
GACTAGTGGTGGTTGAACCTCAATCTCTCAATCGTCGTGCTCCCGNGTCGTCTGCAAGGG
CATCAATGAACGACCCAACGGTGTCGGTGCCGCACGGCGCCCCACCTTCGACCG
>Prunella_vulgaris_KX270922
CGCATCGCGTCGCCCCACNTCACCGCGCACGAACGTGCCGGCGAGTGGGGCGGATATTGG
CCCCCCGTGCGCCTCGGCGTGCGGTCGGCCCAAATGCGATCCCTCGGCGACTCGTGTCGC
GACTAGTGGTGGTTGAACCTCAATCTCTCAATCGTCGTGCTCCCGCGTCGTCTGCAAGGG
CATCAATGAACGACCCAACGGTGTCGGTGCCGCACGGCGCCCCACCTTCGACCG
>Ephedra_aphylla_GU968552
CAAACCACAATTCGCCCCCCGGCTCATGTCGTCGGGGGGACGGCCTTGACCGTCCGGTCC
GCCTCGGCGGTGCGGTCGGTTGAAATGCAAAAGGGGACCTTCGCATGCTCTCCGACGGTG
GGAGGTTGCGCATCGCGGCCCGCTTCCCGGGAGGGGTCGCATCCGGCACCGACTGTGCGG
GAGATGCTGCGTAAGGTTTCCCGATCGAAAAAGGACTTCACCAGAGGCGGGATTTATTCC
CGTCGCAAACG
>Terminalia_bellirica_KC602394
CACATCGCGTTGCCTCCAGATCCTTCACCCCTCGACCGTTGCGGTGATGATCCGGATGCG
GAAGCTGGCCTCCCGTGACCGCGCGTCGCGGATGGCCAAAACACGTGCTGGGGGAAGCGA
AGCGCCACGGCATTCGGTGGTCGATCTAAGCCCCAGAAGCAGTGCCGGCGGTGGCCGCAT
ATGTCCCCAGCCCACGACCCTAAACGTTAACCGACG
>Valeriana_convallarioides_KM358841
CGCATCGCGTCGCCCCCCCTCCCCGCCTCCCCCTCATCGGGGCGCGGCGTGCGGCGGGGG
GCGCGGACGATGGCCTCCCGCGCCTCCATCGGGCGCGGCTGGCCCAAAACACGGTCCCCC
GGCAACGGACGTCTCGGCGAGTGGTGGTTGAATAAGCCCTCTGTTCGCGCCGTGGCCCTC
CCCGTCTTCCGGGTGGCGAATCGACCCAGACGCGCTGTCCTCGAGACGGCGCTCCAACC
>Alpinia_conchigera_KJ871924
TGGCATCGTCGCCTTTGCTCCTTGCTTTGCTGCTAGTGCTAAGTGCGGAAATTGGCCTCG
TGTGCCCTCGAGCGAGGGCACAGTCGGTTGAAGAGTGGGTAGTCGGTAGACGTCGGGCGC
GATGGGTGTTGGTCGCTCTATGCGTGAATCAAACATCGTCCCTGTCGTACTGGGATGAGT
CCTCAAGAGACCTTGTGTGATTGCAGCATCGCATGAAAGTGCCGTGTTCATTAGATTG
>Alpinia_conchigera_KJ871925
TGGCATCGTCGCCTTTGCTCCTTGCTTTGCTGCTAGTGCTAAGTGCGGAAATTGGCCTCG
TGTGCCCTCGAGCGAGGGCACAGTCGGTTGAAGAGTGGGTAGTCGGTAGACGTCGGGCGC
GATGGGTGTTGGTCGCTCTATGCGTGAATCAAACATCGTCCCTGTCGTACTGGGATGAGT
CCTCAAGAGACCTTGTGTGATTGCAGCATCGCATGAAAGTGCCGTGTTCATTAGATTG
>Alpinia_conchigera_KJ871926
TGGCATCGTCGCCTTTGCTCCTTGCTTTGCTGCTAGTGCTAAGTGCGGAAATTGGCCTCG
TGTGCCCTCGAGCGAGGGCACAGTCGGTTGAAGAGTGAGTAGTCGGTAGACGTCGGGCGC
GATGGGTGTTGGTCGCTCTATGCGTGAATCAAACATCGTCCCTGTCGTACTGGGATGAGT
CCTCAAGAGACCTTGTGTGATTGCAGCATCGCATGAAAGTGCCGTGTTCATTAGATTG
>Alpinia_conchigera_KJ871927
TGGCATCGTCGCCTTTGCTCCTTGCTTTGCTGCTAGTGCTAAGTGCGGAAATTGGCCTCG
TGTGCCCTCGAGCGAGGGCACAGTCGGTTGAAGAGTGGGTAGTCGGTAGACGTCGGGCGC
GATGGGTGTTGGTCGCTCTATGCGTGAATCAAACATCGTCCCTGTCGTACTGGGATGAGT
CCTCAAGAGACCTTGTGTGATTGCAGCATCGCATGAAAGTGCCGTGTTCATTAGATTG
>Alpinia_conchigera_KJ871920
TGGCATCGTCGCCTTTGCTCCTTGCTTTGCTGCTAGTGCTAAGTGCGGAAATTGGCCTCG
TGTGCCCTCGAGCGAGGGCACAGTCGGTTGAAGAGTGGGTAGTCGGTAGACGTCGGGCGC
GATGGGTGTTGGTCGCTCTATGCGTGAATCAAACATCGTCCCTGTCGTACTGGGATGAGT
CCTCAAGAGACCTTGTGTGATTGCAGCATCGCATGAAAGTGCCGTGTTCATTAGATTG
>Alpinia_conchigera_KJ871921
TGGCATCGTCGCCTTTGCTCCTTGCTTTGCTGCTAGTGCTAAGTGCGGAAATTGGCCTCG
TGTGCCCTCGAGCGAGGGCACAGTCGGTTGAAGAGTGGGTAGTCGGTAGACGTCGGGCGC
GATGGGTGTTGGTCGCTCTATGCGTGAATCAAACATCGTCCCTGTCGTACTGGGATGAGT
CCTCAAGAGACCTTGTGTGATTGCAGCATCGCATGAAAGTGCCGTGTTCATTAGATTG
>Alpinia_conchigera_KJ871922
TGGCATCGTCGCCTTTGCTCCTTGCTTTGCTGCTAGTGCTAAGTGCGGAAATTGGCCTCG
TGTGCCCTCGAGCGAGGGCACAGTCGGTTGAAGAGTGGGTAGTCGGTAGACGTCGGGCGC
GATGGGTGTTGGTCGCTCTATGCGTGAATCAAACATCGTCCCTGTCGTACTGGGATGAGT
CCTCAAGAGACCTTGTGTGATTGCAGCATCGCATGAAAGTGCCGTGTTCATTAGATTG
>Alpinia_conchigera_KJ871923
TGGCATCGTCGCCTTTGCTCCTTGCTTTGCTGCTAGTGCTAAGTGCGGAAATTGGCCTCG
TGTGCCCTCGAGCGAGGGCACAGTCGGTTGAAGAGTGGGTAGTCGGTAGACGTCGGGCGC
GATGGGTGTTGGTCGCTCTATGCGTGAATCAAACATCGTCCCTGTCGTACTGGGATGAGT
CCTCAAGAGACCTTGTGTGATTGCAGCATCGCATGAAAGTGCCGTGTTCATTAGATTG
>Alpinia_conchigera_KJ871928
TGGCATCGTCGCCTTTGCTCCTTGCTTTGCTGCTAGTGCTAAGTGCGGAAATTGGCCTCG
TGTGCCCTCGAGCGAGGGCACAGTCGGTTGAAGAGTGGGTAGTCGGTAGACGTCGGGCGC
GATGGGTGTTGGTCGCTCTATGCGTGAATCAAACATCGTCCCTGTCGTACTGGGATGAGT
CCTCAAGAGACCTTGTGTGATTGCAGCATCGCATGAAAGTGCCGTGTTCATTAGATTG
>Alpinia_conchigera_KJ871929
TGGCATCGTCGCCTTTGCTCCTTGCTTTGCTGCTAGTGCTAAGTGCGGAAATTGGCCTCG
TGTGCCCTCGAGCGAGGGCACAGTCGGTTGAAGAGTGGGTAGTCGGTAGACGTCGGGCGC
GATGGGTGTTGGTCGCTCTATGCGTGAATCAAACATCGTCCCTGTCGTACTGGGATGAGT
CCTCAAGAGACCTTGTGTGATTGCAGCATCGCATGAAAGTGCCGTGTTCATTAGATTG
>Astragalus_olurensis_JQ685587
CATATCGTTGCCTGATGCCTATTGCAGTGCAATAGGAATTTCTAGGGCGAATGATGGCTT
CCCGTGAGCGTTGTTGCCTCGCGGTTGGTTGAAAATTGAGTCCTTGGTAGGGTGTGCCAT
GATAGATGGTGGTCGAGTTAGCACGATACCGATCATGTGCATGCCCCCCAAAATATGGCC
TCTATGACCCACATGTGTCTTTTGACACTCATGACG
>Astragalus_olurensis_JQ685586
CATATCGTTGCCTGATGCCTATTGCAGTGCAATAGGAATTTCTAGGGCGAATGATGGCTT
CCCGTGAGCGTTGTTGCCTCGCGGTTGGTTGAAAATTGAGTCCTTGGTAGGGTGTGCCAT
GATAGATGGTGGTCGAGTTAGCACGATACCGATCATGTGCATGCCCCCCAAAATATGGCC
TCTATGACCCACATGTGTCTTTTGACACTCATGACG
>Prunella_vulgaris_KX270924
CGCATCGCGTCGCCCCACCTCACCGCGCACGAACGTGCCGGCGAGTGGGGCGGATATTGG
CCCCCCGTGCGCCTCGGCGTGCGGTCGGCCCAAATGCGATCCCTCGGCGACTCGTGTCGC
GACTAGTGGTGGTTGAACCTCAATCTCTCAATCGTCGTGCTCCCGCGTCGTCTGCAAGGG
CATCAATGAACGACCCAACGGTGTCGGTGCCGCACGGCGCCCCACCTTCGACCG
>Astragalus_olurensis_JQ685588
CATATCGTTGCCTGATGCCTATTGCAGTGCAATAGGAATTTCTAGGGCGAATGATGGCTT
CCCGTGAGCGTTGTTGCCTCGCGGTTGGTTGAAAATTGAGTCCTTGGTAGGGTGTGCCAT
GATAGATGGTGGTCGAGTTAGCACGATACCGATCATGTGCATGCCCCCCAAAATATGGCC
TCTATGACCCACATGTGTCTTTTGACACTCATGACG
>Gentiana_crassicaulis_KM236523
CGCATCGCGTCGCCCCCCCAACACCGTGCATGAAACATTGCCGGTTGTCGGAGGGGCGGA
TATTGGCTTCCCGTGCTTCGGTGCGGCTGGCCTAAATGCAAGTCCCTTGCGACGGACACG
ACGACAAGTGGTGGTTGATTGCCTCAACTAAGGTGCTGTCGCGCGTTACCCCGTCGGATG
AGGAGACTTCTTTGACCCTAATGCAAGCGTTGTCACGACGCCTGCCACGACCG
>Gentiana_crassicaulis_KM236522
CGCATCGCGTCGCCCCCCCAACACCGTGCATGAAACATTGCCGGTTGTCGGAGGGGCGGA
TATTGGCTTCCCGTGCTTCGGTGCGGCTGGCCTAAATGCAAGTCCCTTGCGACGGACACG
ACGACAAGTGGTGGTTGATTGCCTCAACTAAGGTGCTGTCGCGCGTTACCCCGTCGGATG
AGGAGACTTCTTTGACCCTAATGCAAGCGTTGTCACGACGCCTGCCACGACCG
>Gentiana_crassicaulis_KM236521
CGCATCGCGTCGCCCCCCCAACACCGTGCATGAAACATTGCCGGTTGTCGGAGGGGCGGA
TATTGGCTTCCCGTGCTTCGGTGCGGCTGGCCTAAATGCAAGTCCCTTGCGACGGACACG
ACGACAAGTGGTGGTTGATTGCCTCAACTAAGGTGCTGTCGCGCGTTACCCCGTCGGATG
AGGAGATTTCTTTGACCCTAATGCAAGCGTTGTCACGACGCCTGCCACGACCG
>Gentiana_crassicaulis_KM236520
CGCATCGCGTCGCCCCCCCAACACCGTGTATGAAACATTGCCGGTTGTCGGAGGGGCGGA
TATTGGCTTCCCGTGCTTCGGTGCGGCTGGCCTAAATGCAAGTCCCTTGCGACGGACACG
ACGACGAGTGGTGGTTGATTGCCTCAACTAAGTTGATGTCGCGCGTTGCCCCGTCGGATG
AGGAGACTTCCTTGACCCTAATGCAAGCGTCGTCACGACGCCTGCCACGACCG
>Gentiana_crassicaulis_KM236527
CGCATCGCGTCGCCCCCCCAACACCGTGCATGAAACATTGCCGGTTGTCGGAGGGGCGGA
TATTGGCTTCCCGTGCTTCGGTGCGGCTGGCCTAAATGCAAGTCCCTTGCGACGGACACG
ACGACAAGTGGTGGTTGATTGCCTCAACTAAGGTGCTGTCGCGCGTTACCCCGTCGGATG
AGGAGATTTCTTTGACCCTAATGCAAGCGTTGTCACGACGCCTGCCACGACCG
>Gentiana_crassicaulis_KM236526
CGCATCGCGTCGCCCCCCCAACACCGTGTATGAAACATTGCCGGTTGTCGGAGGGGCGGA
TATTGGCTTCCCATGCTTCGGTGCGGCTGGCCTAAATGCAAGTCCCTTGCGACGGACACG
ACGACAAGTGGTGGTTGATTGCCTCAACTAAGTTGATGTCGCGCGTTGCCCCGTCGGATG
AGGAGACTTCCTTGACCCTAATGCAAGCGTCGTCACGACGCCTGCCACGACCG
>Gentiana_crassicaulis_KM236525
CGCATCGCGTCGCCCCCCCAACACCGTGTATGAAACATTGCCGGTTGTCGGAGGGGCGGA
TATTGGCTTCCCGTGCTTCGGTGCGGCTGGCCTAAATGCAAGTCCCTTGCGACGGACACG
ACGACAGTGGTGGTTGATTGCCTCAACTAAGTTGATGTCGCGCGTTGCCCCGTCGGATGA
GGAGACTTCCTTGACCCTAATGCAAGCGTCGTCACGACGCCTGCCACGACCG
>Gentiana_crassicaulis_KM236524
CGCATCGCGTCGCCCCCCCAACACCTTGTATGAAACATTGCCGGTTGTCGGAGGGGCGGA
TATTGGCTTCCCGTGCTTCGGTGCGGCTGGCCTAAATGCAAGTCCCTTGCGACGGACACG
ACGACAAGTGGTGGTTGATTGCCTCAACTAAGTTGATGTCGCGCGTTGCCCCGTCGGATG
AGGAGACTTCCTTGACCCTAATGCAAGCGTCGTCACGACGCCTGCCACGACCG
>Rubus_jianensis_KU881166
CACGTCGTTGCCCCCCCAAACCCCCTCGGGAGTTGGGCGGGACGGATGATGGCCTCCCGT
GTGCTCCGTCATGCGGTTGGCATAAAAAACAAGTCCCCGGCGACTAACGCCACGACAATC
GGTGGTTGTCAAACCTCTGTTGCCTATCGTGTGCGCGTGTCGAACGAGGGCTCAACGAAC
CATGCTGCATTGATTCGTCGATGCTTTCAACG
>Citrus_glauca_FJ434161
CGCATCGTTGCCCCACCCCACCCCCCCAAACCAAGGCGGGGGCCCCGGGGTGCGGGCGGA
GATTGGCCTCCCGTGCGCTGACCGCTCGCGGTTGGCCCAAATCTGAGTCCTCGGCGACCG
AAGCCGCGGCGATCGGTGGCGAAACAAAGCCTCTCGAGCTCCCGCCGCGCGCCCGGTCTC
CGAGTGGGGACTCTGCGACCTTAAAGCTCCGCGTAAGCGGCGTTCGCATCG
>Gentiana_crassicaulis_KM236528
CGCATCGCGTCGCCCCCCCAACACCGTGTATGAAACATTGCCGGTTGTCGGAGGGGCGGA
TATTGGCTTCCCGTGCTTCGGTGCGGCTGGCCTAAATGCAAGTCCCTTGCGACGGACACG
ACGACAAGTGGTGGTTGATTGCCTCAACTAAGTTGATGTCGCGCGTTGCCCCGTCGGATG
AGGAGACTTCCTTGACCCTAATGCAAGCGTCGTCACGACGCCTGCCACGACCG
>Rubus_tephrodes_KU881188
CACGTCGTTGCCCCCCCAAACCCCCTCGGGAGTTGGGCGGGACGGATGATGGCCTCCCGT
GTGCTCCGTCATGCGGTTGGCATAAAAAACAAGTCCTCGGCGACTAACGCCACGACAATC
GGTGGTTGTCAAACCTCTGTTGCCTATCGTGTGCGCGTGTCGAACGAGGGCTCAACGAAC
CATGCTGCATTGATTCGTCGATGCTTTCAACG
>Polyporus_squamosus_AF518762
TTAAATTCTCAAACTCTATGACTTTATTKTTGTAGCTGTTTGGATTGTKGGGGGTTGCTG
GCTTCTTTCTTTGAAGTCGGCTCCTCTTAAATGCATTAGCGGGACTTTGTAGCCTCTGCG
CATATTGTGATAATTATCTACGCTAGACKCATGCAATTCTKATATTGTCCAGCTTTCTAA
TCGTCTCAARGGACAATTACTTWGACAATC
>Polyporus_squamosus_AF518761
TGAAATTCTCAACCCTGCGCTTTTCTTGTGAAAGCGCGTGGGCTTGGACTTGGAGGCTTT
GCTGGTCCTCGCGGATCGGCTCCTCTCAAATGCATTAGCGAGACCCTTGTGGTGCCGCCC
CCGGTGTGATAATTGTCTACGCCGTGGGTACACCGCGATTGTGGGGGACCTGCTTCCAAC
CGTCGAAAGACAACTTCATCGAAACT
>Ligusticum_tenuissimum_KP058314
CGCATGATCTTTGCCCACAACCATTCACTCCTTGAGGAGATGTGTCGGTTTGGGGGCGGA
AATTGGCCTCCCGTGCCTTGTTGTGCGGTTGGCGCAAAATCTAGTCTCCGGCGACGGACG
TCGTGACATCGGTGGTTGTAAAAGACCCTCATGTCTTGTCGCGCGAATCCTCGCCATCTT
AGTGAGCTCTAGGACCCTTAGGCGGCACACACTCTGTGCGCTTCGATTG
>Epimedium_sagittatum_KPS0086A01I
CGCACAGCGTCGCTCCCACCATGATGCCTTTGTTCTGTTATCGGGCAACTGCAACGTGGC
TTGGGAAGCGGATATTGGCCCCCCGTACCTTTGTAGGCGCGGCCGGCCTAAAATTCGGCC
CTCGGCGACGAGCGTCACGATCAGTGGTGGTTGAATAACCCCTTTGTCATAGACCGGTAT
CGTGTTGTTTCGTCGTCTATTTGGGCCATATGGACCCTTGCGTGTCGTATAAACGACATT
CACTCTG
>Rubus_alexeterius_var._acaenocalyx_KU881055
CACGTCGTTGCCCCCCCCAAACCCCCTCGGGAGTTGGGCGGGACGGATGATGGCCTCCCG
TGTGCTCTGTCATGCGGTTGGCATAAAAAATAAGTCCTCGGCGACTAACGCCACGACAAT
CGGTGGTTGTCAAACCTCTGTTGCCTATCGTGTGCGCGTGTCGAACGAGGGCTCAATGAA
CCATGCTGCATTGATTCGTCGATGCTTTCAACG
>Syzygium_seemannii_EF026613
ACACATGGCGTTGCCCCTAACCCCTCGCCTTGAATGGGGCGGGCGGGACTTGGGTGCGTA
TGTTGGCCTCCCGAGATGACCCTATCCCGGTTGGCCCAAAATCGAGCGTCGGAGCGATTA
GCACCACGACATTCGGTGGTTGATTAGACCCCAATGATCAATGTCGCGCGTGTCGCTCGT
GCACATGCTCCACGAATCTACCTTTCTCCAAC
>Juncus_maritimus_KX166294
GCTGCCCTACAACGCTCCGTGCCAGTATTTATACGGGCGGACGCGGAGCCTGGCCCTCCG
AGCCCTCGGGCCTGGCGGGCCGAAGCGCGTGGCTCCCCAATTGGGGCCGGCTGTGGCGAG
TGGTGGATTGTTCGCTCACGCGAGCCGTACGTCGCCCGCCGCGCCCCCTGAGGGAGAAGG
CCTCGTGTTTCCCCGGACGTACGGATGCCGTGCGGCATCCTCGGACCA
>Ophiopogon_marmoratus_KF671273
CGCCTGGCGTCGCTCCGCGCACWTCGACCCCCTCGTCACGGGGGGCGGCGGGTGCGGATG
CGGAGATTGGCCCCCCGTGCCCCAAGGCGCGGCGGGTCGAAGTGCGAGCCGCCGGTCGGG
ACGGACGCGGCGAGTGGTGGACGGACACGCACGGCGCTGAACGTCGCCTCCGCCCCCTGC
TCCAGCGGTGCATGCAAGGAACCCACGCCGAGCACCCCTCGGAACA
>Curcuma_aromatica_KJ872057
TGGCATTGTCGCTTTTGCTCCATGCTTTGTCGGCATTGAGCGCGGAAGTTGGCCCCGTGT
GCCCTCGGGCACAGTCGGTCGAAGAGCGGGTAGTCGGTAATCGTCGAGCACGATGGACGT
TGGTCGTCGCGAGCGAGAACTGAACGTCGTCCTCGTCGTTTTGGGATGAGCCCTCAAGAG
ACCCTGTGTGATTGATGATTGCGGACCCGCGCGAAAGCGCCGCGTCAATCATTTG
>Salvia_coccinea_JQ934115
CGCATCGCGTCGCCCCCCGCCCTGCGCTCGGCGCACGGGCGGGGAGCGGAAACTGGCCTC
CCGTTCGCCCGGTGTGCGGCTGGCCCAAATGCGATCCCTCGGCGACTCGCGTCACGACAA
GTGGTGGTTGAACACTCAATCTCTTGCGTCGTCGTGCCGCTGTGTCGTTCTTACGGGTAT
CGAACAACGACCCTGCGGTGGCGGTGCCTCACGGCTCCACACCTTCGACCG
>Curcuma_aromatica_KJ872058
TGGCATTGTCGCTTTTGCTCCATGCTTTGTCGGCATTGAGCGCGGAAGTTGGCCCCGTGT
GCCCTCGGGCACAGTCGGTCGAAGAGCGGGTAGTCGGTAATCGTCGAGCACGATGGACGT
TGGTCGTCGCGAGCGAGAACTGAACGTCGTCCTCGTCGTTTTGGGATGAGCCCTCAAGAG
ACCCTGTGTGATTGATGATTGCGGACCCGCGCGAAAGCGCCGCGTCAATCATTTG
>Curcuma_aromatica_KJ872059
TGGCATTGTCGCTTTTGCTCCATGCTTTGTCGGCATTGAGCGCGGAAGTTGGCCCCGTGT
GCCCTCGGGCACAGTCGGTCGAAGAGCGGGTAGTCGGTAATCGTCGAGCACGATGGACGT
TGGTCGTCGCGAGCGAGAACTGAACGTCGTCCTCGTCGTTTTGGGATGAGCCCTCAAGAG
ACCCTGTGTGATTGATGATTGCGGACCCGCGCGAAAGCGCCGCGTCAATCATTTG
>Paeonia_lactiflora_KX675027
CGTATCCCGTCGCACCCCCAACCCGTCCAAACTCGGGCATGATGGCTGGTGGGAGCGGAT
ATTGGCCTCCCGTGTACTCGCGTTACGGTTGGTTTAAAATCGAGCCCCGAGCGACGAACG
TCACGACAAGTGGTGGTCTGTAATAGCTATTTCGTGTTGTGCGTTGTCTCGTCGCCCGTG
GGAGCTCACAAAGACCCCAAAGCATCGTCACGATGATGCATCCATCG
>Rosa_odorata_KM353162
CACGTCGTTGTCGGGAGTTGGATGGGACGGATGATGGCCTCCCGTGTGCTCAGTCACGCG
GTTGGCATAAATACCAAGTCCTCGGCGACCAACGCCACGACAATCGGTGGTTGTCAAACC
TCGGTTTCCTGTCGTGCGCGCGTGTTGATCGAGTGCTTTCTTAAACAATGCGTGTCGATC
AGTCGATGCTTACAAC
>Rosa_odorata_KM353163
CACGTCGTTGTCGGGAGTTGGATGGGACGGATGATGGCCTCCCGTGTGCTCAGTCACGCG
GTTGGCATAAATACCAAGTCCTCGGCGACCAACGCCACGACAATCGGTGGTTGTCAAACC
TCGGTTTCCTGTCGTGCGCGCGTGTTGATCGAGTGCTTTCTTAAACAATGCGTGTCGATC
AGTCGATGCTTACAAC
>Rosa_odorata_KM353160
CACGTCGTTGTCGGGAGTTGGATGGGACGGATGATGGCCTCCCGTGTGCTCAGTCACGCG
GTTGGCATAAATACCAAGTCCTCGGCGACCAACGCCACGACAATCGGTGGTTGTCAAACC
TCGGTTTCCTGTCGTGCGCGTCTGTTGATCGAGTGCTTTCTTAAACAATGCGTGTCGATC
CGTCGATGCTTTCAAC
>Rosa_odorata_KM353161
CACGTCGTTGTCGGGAGTTGGATGGGGCGGATGATGGCCTCCCGTGTGCTCAGTCACGCG
GTTGGCATTAAATACCAAGTCCTCGGCGACCAACGCCACGACAATCGGTGGTTGTCAAAC
CTCGGTTTCCTGTCGTGCGCGCGTGCTGATCGAGTGCTTTCTTAAACAATGCGTGTCGAT
CCGTCGATGCTTACAAC
>Rosa_odorata_KM353164
CACGTCGTTGTCGGGAGTTGGATGGGACGGATGATGGCCTCCCGTGTGCTCAGTCACGCG
GTTGGCATAAATACCAAGTCCTCGGCGACCAACGCCACGACAATCGGTGGTTGTCAAACC
TGGGTTTCCTGTCGTGCGCGTCTGTTGATCGAGTGCTTTCTTAAACAATGCGTGTCGATC
AGTCGATGCTTACAAC
>Croton_bixoides_EU497731
CGCAACATTGCTCCCAACCTATTAGGGTGCGGAATATGGCCTCCCGTGAGATCCCATCTC
GCGGCTGGCCGAAAAGAATGGTCCTCGGCTGCGAATGCCGCGACAATCGGTGGTTGTAAG
ACCCTCGGATGCTGTCGCGCGCACGTTTGCCTTCGGATAAGCAGGCCCCTCAGCGTCCTT
TGTGGCACGCTCACATCG
>Croton_megalobotrys_KP878357
CGCAACATCGCTCCCAACCCATTAGGGTGCGGAATATGGCCTCCCGTGCGATTCTCTCTC
GCGGTTGGCCGAAAAGAATGGTCCTCGGCTACGAATGCCGCGACAATCGGTGGTTGTAAG
ACCTTCGGACGCAGTCGCGCGCACGTATGCCTTAGGATATCGAGACCCCTCTGCGTCTAC
GTCCTTCGTGGCACGCTCACATCG
>Croton_megalobotrys_KP878356
CGCAACATCGCTCCCAACCCATTAGGGTGCGGAATATGGCCTCCCGTGCGATTCTCTCTC
GCGGTTGGCCGAAAAGAATGGTCCTCGGCTACGAATGCCGCGACAATCGGTGGTTGTAAG
ACCTTCGGACGCAGTCGCGCGCACGTATGCCTTAGGATATCGAGACCCCTCTGCGTCTAC
GTCCTTCGTGGCACGCTCACATCG
>Aconitum_gymnandrum_AY150238
CACACAGCGTCGCACCCCGCCAACCACGTTGACGGGGAGCGGAGATTGGCCCCCCGAGCC
CATTCGGGCACGGTCGGCACAAATGATGGTCCCCTGCGGCGAGCGTCGCGGTCAGCGGTG
GTTGTGTTCATCCTCCAAAGACATCAAGACGCGACAGCTCGCGCTGCACTCGGGGGCGCG
CGCACCCCACGGAGCCGCCACAAACGGCATCCACCCT
>Prunus_apetala_AF411509
CACGTCGTTGCACCCCCACTACTCCCTCAGGATTGCGAGGTGCGGATGATGGCCTCCCGT
ACGCTCCGTCGCGCGGTTGGCATAAATACCAAGTCCTCGGCGACGCACGCCACGACAATC
GGTGGTTGCGAAACCTCGGTTGCCCGTCGTGTGCGGTCGTCGCGCATCGAGGGCTAGAAA
AAATGCTTGGCTCCGGCTTGGCTTTCAACG
>Trichosanthes_kirilowii_KMS0217A01I
CGCATCGCTGCCCCCCCAACGCAACCCCCACTCGGGTTCGTTGCGCAGGTGGGGGCACAC
GCTGGCCTCCCGTGCGCACCGTCGCGCGGATGGCTTAAATTCGAGTCCTCGGCGCCTGTC
GTCGCGACACTACGGTGGTTGATCCAGCCTCGGTACCGCGTCGCGACCTCAGCCCGCGCA
CCTCCTCCTTGCGAGCGAGGACTCCCATGCCGACCCTCTGAACGTCGTCCCCAAAGACGA
TGCTCTCGACG
>Pinellia_ternata_KF913352
CGCCCCACGTCTCTCCCCCATCCCCCCACGCACTGCGGCACCCGTGCGGGCGTGGAGGGA
CGAGGGATGCGGAGATTGGCCCACCGTGTACTCACGCGGCGGGCTCAAGAGCTCGGCCCT
CCCGCCGTGCGAGCAAACGGCGAGTGGTGGACGACGCTCATCGTCGCCATGGCGCACGCC
TGCGCACAAGGATGGGACCGACCGCGAAGAACCCAGCCATCGGAGATAACGGCACGACCG
CTCTTCGACCG
>Lycium_cooperi_AF238984
CGCATCGCGTCGCCCCCGCGCACCGCGCCCGTACCCCGGGTCGCGATGCATGTCGCGGGG
CGGAACTGGCCTCCCGTGCGCCTCGCGCTCGCGGCTGGCCTAAATGCGAGTCCACGTCGA
CGGACGTCACGGCAAGTGGTGGTTGTAACCCAACTCTCGAAGTGTCGTGGCTGTGCCCCG
TCGCGCGTCTGGCCTCCCAGACCCTTCTTGCGCTTAGGCGCTCCGACCG
>Xanthium_sibiricum_KR011990
CGCATCACGTCGCCCCCACCACGCCTCCCTTCTAGGGACGTCTTTGGTTGGGGCGGAGAT
TGGTCTCCCGTGCCCATGGCGTGGTTGGCCTAAATAGGAGTCTCCCTAAGAGGGACGCAC
GGCTAGTGGTGGTTGATAACACAGTCGTCTCGTGTCGTGCGTTTTCATTCTTGGGTGTAG
ATGCTCTTAAAATACCCTGACGCGTTGTCTTGCGACAGTGCTTCGATC
>Styrax_officinalis_AF327489
CACATCACCCTGCGCCCTCCCAGCACTCCTTCTGGCGTCTGGTGTCTGGGGCGTGGTATA
TTGGCCCCCCGTGCTCTATGGGGCGCGGTCGGCCTAAAATGGCACACATGACATCCGTCG
ACACAAAACAGTGGTTGGCGATTAGTCGTTACTATCCTGTGGTGTCGGTTGTTTTGCAGA
CCCAGAGTGCCGTTGCGACGGTGCCTCGG
>Zanthoxylum_austrosinense_var._stenophyllum_HM851488
CGCATCGTTGCCCCGCCCCACCCCCGCCCGGGGGCTTGGCGGCGAGGGCGGATAATGGCC
TCCCGTGCGCTCCCCGCTCGCGGTTGGCCCAAATCCGAGTCCCCGGCGACCGGAGCCGCG
ACGATCGGTGGTGAAAACAAACCTCTCGAGCACACGTCGCGTGCCCGGCTCTCCGTTCCG
AGACTCAGGGACCCTGACGCTCCGCGCGAGCGGCGCTCGCATC
>Syzygium_aromaticum_KMS0053A03I
CACATGGCGTTGCCCCTAACTCCTCGCCTTGAATTGGGCGGGCGGGACTTGGGTGCGTAC
GTTGGCCTCCCGAGATGACCTTATCCCGGTTGGCCCAAAATCGAGCGTTGGAGCGATTAG
CACCACGACATTCGGTGGTTGATGAGACCCCAATGATCAATGTCGTGCGTGTCGCTCATG
CACACGCTCCACGAATCTACCTATCACCAACG
>Polygonum_achoreum_GQ339954
CGCACCGCGTCGCCCCCACCCCCCTCCGGGGGGGACGGGGCGGAGATTGGCCCCCCGTGC
GCCTCCCGGCGCGCGGCCGGCCCAAACACAGACCCCGCGACCGCTGGACGGCGCGACGAT
CGGTGGAGTAGACCCTACGCATCCCGTCGCGCCCCGAGCGGCCCTCGGAGGCCACGGTCG
ACCCTCGGTAGAACCACCGTT
>Polygonum_achoreum_GQ339955
CGCACCGCGTCGCCCCCACCCCCCTCCGGGGGGGACGGGGCGGAGATTGGCCCCCCGTGC
GCCTCACGGCGCGCGGCCGGCCCAAACACAGACCCCGCGACCGCTGGACGGCGCGACGAT
CGGTGGAGTAGACCCTACGCATCCCGTCGCGCCCCGAGCGGCCCTCGGAGGCCACGGTCG
ACCCTCGGTAGAACCACCGTT
>Polygonum_achoreum_GQ339956
CGCACCGCGTCGCCCCCACCCCCCTCCGGGGGGGACGGGGCGGAGACTGGCCCCCCGTGC
GCCTCACGGCGCGCGGCCGGCCCAAACACAGACCCCGCGGCCGCTGGACGGCGCGACGAT
CGGTGGAGTAGACCCTACGCATCCCGTCGCGCCCCGAGCGGCCCTCGGAGGCCACGGTCG
ACCCTCGGTAAAACCACCGTT
>Polygonum_achoreum_GQ339952
CGCACCGCGTCGCCCCCACCCCCCTCCGGGGGGGACGGGGCGGAGATTGGCCCCCCGTGC
GCCTCCCGGCGCGCGGCCGGCCCAAACACAGACCCCGCGACCGCTGGACGGCGCGACGAT
CGGTGGAGTAGACCCTACGCATCCCGTCGCGCCCCGAGCGGCCCTCGGAGGCCACGGTCG
ACCCTCGGTAGAACCACCGTT
>Polygonum_achoreum_GQ339953
CGCACCGCGTCGCCCCCACCCCCCTCCGGGGGGGACGGGGCGGAGACTGGCCCCCCGTGC
GCCTCACGGCGCGCGGCCGGCCCAAACACAGACCCCGCGGCCGCTGGACGGCGCGACGAT
CGGTGGAGTAGACCCTACGCATCCCGTCGCGCCCCGAGCGGCCCTCGGAGGCCACGGTCG
ACCCTCGGTAAAACCACCGTT
>Citrus_aurantium_var._daidai_KU174592
CGCATCGTTGCCCCACCCCACCCCCCCAAACCAAGGCGGGGGCCCTGGGGTGCGGGCGGA
GATTGGCCTCCCGTGCGCTGACCGCTCGCGGTTGGCCCAAATATGAGTCCTCGGCGACCG
AAGCCGCGGCGATCGGTGGTGAAACAAAGCCTCTCGAGCTCCCGCCGCGCGCCCGGTCTC
CAAGTGTGGACTCTGCGACCCTGAAGCTCCGCGCAAGCGGCGCTCGCATTG
>Arisaema_erubescens_KPS0024A01I
CGCCCCGCGTCGCTCCCTGACCCCCCATCTCACAGAGTGCGGGGGTGAGGGATGCGGAGA
TTGGCCCACCGTGCACGTGCGCGGCAGGCTGAAGAACTCGGCCCTCCTGCCGGGCGATTA
ACGGCGAGTGGTGGACGATGGTCATCGTCGCTGTGCCCGCGCGCAAGGATGGGCCGACCG
TGAGGAACCCAGTCATCGGAGAGAATAAACGCCTATATCTTCTTATGATAGGGTGGTATC
TCTTCGATCG
>Juncus_ambiguus_KX166526
GTTGCCCATGAACGCTCCTTCCCCATATTTTGTTTGGCGGGATGCGGAGCATGGCCTTCC
TTGTCCTCGGGCTCGGCGGGCTGAAGCATGTGGCTTGCCAATTGGGGCCGGCAGTGGCGA
GTGGTGGATTGCTCACGCGAGCCGTACGTCGCCCTTCGTGCCCTGAGCGGAAGCCTCTTG
TCACCCCGGACGCATGGATGCCTAACGGCTTCCTCGGACCA
>Juncus_ambiguus_KX166527
GTTGCCCATGAACGCTCCTTCCCCATATTTTGTTTGGCGGGATGCGGAGCATGGCCTTCC
TTGTCCTCGGGCTCGGCGGGCTGAAGCATGTGGCTTGCCAATTGGGGCCGGCAGTGGCGA
GTGGTGGATTGCTCACGCGAGCCGTACGTCGCCCTTCGTGCCCTGAGCGGAAGCCTCTTG
TCACCCCGGACGCATGGATGCCTAACGGCTTCCTCGGACCA
>Codonopsis_subglobosa_KF366890
CGCATCGCGTCGCCTCCCTTAACTCGACTGTTTACAAAACAAGTCCGGAAAGGGGGAGCG
GATACTGGCCTCCCGTGCCYTGCGGCGCGGCTGGCTCAAAACGGAGTCCCCCGCGAAGGA
CGCACGACAAGTGGTGGTTGATAACAAGGCCCTCGCGTCCCGTCGTGCGCACGTCCTGCG
CTGGGTTGGCTCTCGTGACCCTGACGCGTCTGGGCTTCGGCCCGAGGCGCTCCGACCG
>Salvia_x_superba_FJ546849
GCCCCGGCGTGCGGCTGGCCCAAATGCGATCCCTCGGCGACTCATGTCACGACAAGTGGT
GGTTGAAATCTCAATCTCTTGCGCCGTCGTGCCACTGCGTCGTCCGTACGGGCATCCATC
AACGACCCAACGGTGGGGGTGCCTCGCAGCGCCCCGACCTTCGACCG
>Angelica_gigas_GU395156
CGCATCGTATTGCCCACAGACCACTCACACCTGAGAAGTTGTGCCGGTTTGGGGCGCAAA
TTGGCCTCCCGTACCTTGTCGTGCGGTTGGCGGAAAAACGAGTCTCCGGCGACGGACGTC
GCGACATCGGTGGTTGTGAAAGACCCTCTTGTCTTGTCGCGCGAATCCTCGTCATCTTAG
CGAGCTCCAGGACCCTTAGGCAGCACACACTCTGTGCGCTTCGA
>Croton_zambesicus_AY971260
CGCAACATCGCTCCCAACCCATTAGGGTGCGGAATATGGCCTCCCGTGCGATTCCCTCTC
GCGGTTGGCCGAAAAGAATGGTCCTCGGCTGCGAATGCCGCGACAATCGGTGGTTGTAAG
ACCCTCGGACCCAGTCGCCGGCACGCACGCCTCTGGACAACGAGACCCCTCTGCGTCCTC
TCTGGCACGCTCACATCG
>Ephedra_major_subsp._procera_FJ958011
CAAACCACAATTCGCCCCCCGACTCATGTGGTCGGGGGGACGGCCTTGACCGTCCGGTCC
GCCTCGGCGGTGCGGTCGGTTGAAATGCAAAAGGGGACCTTCGCATGCTCTCCGACGGTG
GGAGGTTGCGCATCGCGGCCCGCTTCCCGGGAGGGGTCGCATCCGGCACCGGCCGTGCGG
GAGATGCTGCGCGAGGTTTCCCGATCGGAAAAGGACTTCACCAAAGGCGGGATTTATTCC
CGTCGCAAACG
>Crataegus_hupehensis_EF127038
CGCGCCGTTGCCCCCCCTCGCCTCCCTCGGGAGCGTCGGCGGGCGGAAGATGGCCTCCCG
TGCGCCACCCCGCGCGGTTGGCACAAATGCCGAGTCCCCGGCGGCGAACGCCACGACAAT
CGGTGGTCGACAAACCTCGGTTGCCTGTTGTGCGCTTTCGCCGCGCTGCGGGCGGCTCGC
GACCCTCGTTTGCTCTGCTTCGGCGGAGTACTTCAACG
>Croton_dioicus_AY971203
CGCAACATCGCACCCAATTCATTAGGGTGCGGAATATGGCCTCCCGTGCGTTTCTCTCGC
GGTTGGCAGAAAATAATGGTCCTAGGCTGCGAATGCCGCGACAATCGGTGGTTGCAAGAC
CCTCGGGCATAGTCGCGCGCGTATGCTTTTGGATAAGTAGACCCTTTTGCGTCCTTCGTG
GCACGCTCACATCG
>Zanthoxylum_sp._JL-2011_HM851492
CTCGTCATAGCCTCGCCCCACCCCTGCCTCGGGGGGCCTTTGGTGGCGCGGGCTGATAAT
GGCCTCCCGCGTGCTCTCTTCTCGTGGTTGGCCCAAATTTGAGTCCTCGGCGATCCAAGC
CGTGAAAATCGGTGGTGAAAACAAACCTCTCGATGTCAATTCGCGTGCCTGGTTCTCCAT
TATGGGACTGAGGGACCTTGATGCTCTGCGCAAGCGGTGCTCACATC
>Leonurus_japonicus_DQ903314
CGCATCGTGTCGCCCCCTCCCCGTGGGGTGTGGTGGAGATTGGCCTCTCCTGCATGCTCG
TGCACACAGCCGGCCCAAATGTGAATCCTCCGTCAGTGCGCGTCGCGACCAGTGGTGGTT
GATAATTCAACTTGCGTGCTGTCACATCCCGCGTTGTTGTCGTTCAGAAATGACTACGAA
ACCCAATGGCGTGAGCACACATCGTGCCCACAACCG
>Crataegus_mollis_EF127012
CGCGCCGTTGCCCCCCCTCGCCTCCCTCGGGAGCGTCGGCGGGCGGACGATGGCCTCCCG
CGCGCCACCCTGCGCGGTTGGCACAAATGCCGAGTCCCCGGCGACGAACGCCACGACAAT
CGGTGGTTGTCAGACCTCGGTTGCCTGTTGTGCGCCTTCGCCGCGCTCCGGGCGGCTCGC
GACCCCATTAACGGCCCTGCTTCGGCGGAACTCTTCAACG
>Crataegus_rivularis_KC861875
CACGCCGTTGCCCCCCCCCGGCACCTCCCTTGGAAGCGTCGGTGAACGGATGATGGCTTT
CAGTACGTCACCACACGTGGTTGGCAAAAATGTTTAGTCCCTGGCGACGAACACCACGAC
AATCGTTGGTTGTCAAACCTCGGTTGCTTGTTGTGCACTTTCACCGATCTCTGGGCAGCT
CACGATGCTCACTGCTTTACTTCGGCGGAGCCTTCAACG
>Crataegus_rivularis_KC861872
CACGCCGTTGCCCCCCCCCGGCACCTCCCTTGGAAGCGTCGGTGAACGGATGATGGCTTT
CAGTACGTCACCACACGTGGTTGGCAAAAATGTTTAGTCCCTGGCGACGAACACCACGAC
AATCGTTGGTTGTCAAACCTCGGTTGCTTGTTGTGCACTTTCACCGATCTCTGGGCAGCT
CACGATGCTCACTGCTTTACTTCGGCGGAGCCTTCAACG
>Crataegus_rivularis_KC861873
CACGCCGTTGCCCCCCCCCGGCACCTCCCTTGGAAGCGTCGGTGAACGGATGATGGCTTT
CAGTACGTCACCACACGTGGTTGGCAAAAATGTTTAGTCCCTGGCGACGAACACCACGAC
AATCGTTGGTTGTCAAACCTCGGTTGCTTGTTGTGCACTTTCACCGATCTCTGGGCAGCT
CACGATGCTCACTGCTTTACTTCGGCGGAGCCTTCAACG
>Crataegus_rivularis_KC861870
TTGCCCCCCCCCGGCACCTCCCTTGGAAGCGTCGGTGAACGGATGATGGCTTTCAGTACG
TCACCACACGTGGTTGGCAAAAATGTTTAGTCCCTGGCGACGAACACCACGACAATCGTT
GGTTGTCAAACCTCGGTTGCTTGTTGTGCACTTTCACCGATCTCTGGGCAGCTCACGATG
CTCACTGCTTTACTTCGGCGGAGCCTTCAACG
>Crataegus_rivularis_KC861871
CACGCCGTTGCCCCCCCCCGGCACCTCCCTTGGAAGCGTCGGTGAACGGATGATGGCTTT
CAGTACGTCACCACACGTGGTTGGCAAAAATGTTTAGTCCCTGGCGACGAACACCACGAC
AATCGTTGGTTGTCAAACCTCGGTTGCTTGTTGTGCACTTTCACCGATCTCTGGGCAGCT
CACGATGCTCACTGCTTTACTTCGGCGGAGCCTTCAACG
>Perilla_frutescens_KX302855
CGCATCGCGTCGCCCCCCTCCCCGCGCTGAGCGCTCGTGAGGGGGGCGGATATTGGCCCC
CCGTGCGCCCTGGCGTGCGGTCGGCCCAAATGCGATCCCTCGACGACTCGTGTCGCGACT
AGTGGTGGTTGAATAGCTCAATCTCGTGTCTTGTCGTGCTACCGCGTCGTCCGAATGGGA
ATCGAACAACGACCCAACGGTGTTCGTGCGTTACCGCACCGCACCTTCGACCG
>Perilla_frutescens_KX302854
CGCATCGCGTCGCCCCCCTCCCCGCGCTGAGCGCTCGTGAGGGGGGCGGATATTGGCCCC
CCGTGCGCCCTGGCGTGCGGTCGGCCCAAATGCGATCCCTCGACGACTCGTGTCGCGACT
AGTGGTGGTTGAATAGCTCAATCTCGTGTCTTGTCGTGCTACCGCGTCGTCCGAATGGGA
ATCGAACAACGACCCAACGGTGTTCGTGCGTTACCGCACCGCACCTTCGACCG
>Perilla_frutescens_KX302857
CGCATCGCGTCGCCCCCCTCCCCGCGCTGAGCGCTCGTGAGGGGGGCGGATATTGGCCCC
CCGTGCGCCCTGGCGTGCGGTCGGCCCAAATGCGATCCCTCGACGACTCGTGTCGCGACT
AGTGGTGGTTGAATAGCTCAATCTCGTGTCTTGTCGTGCTACCGCGTCGTCCGAATGGGA
ATCGAACAACGACCCAACGGTGTTCGTGCGTTACCGCACCGCACCTTCGACCG
>Perilla_frutescens_KX302856
CGCATCGCGTCGCCCCCCTCCCCGCGCTGAGCGCTCGTGAGGGGGGCGGATATTGGCCCC
CCGTGCGCCCTGGCGTGCGGTCGGCCCAAATGCGATCCCTCGACGACTCGTGTCGCGACT
AGTGGTGGTTGAATAGCTCAATCTCGTGTCTTGTCGTGCTACCGCGTCGTCCGAATGGGA
ATCGAACAACGACCCAACGGTGTTCGTGCGTTACCGCACCGCACCTTCGACCG
>Corydalis_yanhusuo_KMS0066A03I
CGCACCGAGTCGCCCCCATCCCTCTACTTACCGAGAGGCGGCGGGAGCGGATAGTGGCCC
CCCGTGCGCACTCCGCGCGGCCGGCCCAAACACAGGCCCCGGGAGGCCGACGTCACGATC
CGTGGTGGTTGTAAAAGACACGCCCTCGAAACCGGATCCCGTGCACGCCGCGCCGCGAAA
CCCGGAGGGCCACAGCGACCCCCCAGGGCTGTCCTTGCACCGCAAGGACGGCGCCCACTC
TG
>Senna_alata_KT308089
CGCATCGTTGCCCCAAAAACCCCGTCGTCCCTCCGGTCAATCGGAGGCGGCGAGGTGCTT
GGGCGGAAGCTGGCCTCCCGTGAGCATTGCCTTGCGGATGGCCGAAATTAGAGCCTGTGA
GGGGCAATCGCCACGTTCCACGGTGGTTGAGCAGATGCCTCGAGGCCGACCGTGCGCGAG
TTGTCCCCACGACAAGGCTGCGAGACCCTTGCGAGCAAGTAAGTGCTCCCAACG
>Lindera_obtusiloba_AY265411
CGCCACCCATCGCCCCCCGCCGCGGCACTCCCGTGCCCGGCCGGGGAGCGGAGACTGGCC
GTCCGTGCCCGAGTCCTCGGCGCGCGGTCGGCGGAAAAGGAGGACACCGTGCGGCGCGAC
ACGGCGTGTGGGGGTTGAGAGGCGATTCGTCGCCGATCGTACGTCGCGCCCGCATTCCGC
CGCGCGCAGTGTCACCCGTGGGACCAGACTCCGCCCGCAGCCGCGGGCGCTCGGACCG
>Polygala_costaricensis_GQ888943
CGCACCGTCGCCCCCCTCCCCTCCGTCCCCTCGTCTGGGGCTAGAGGATGCAGGGGGTGC
TGACGCTGGCCTCCCGCGCGCTGCGGCTCGTGTATGGGAGAAATTTGGGAGTCCACGGTC
TAGGACACGGCGTCGCACGGTGAATAATTCTATCTCGTGACCCCACGTGCGGTGTCCCCG
TGTCCTCTGACGACCCAGTCACGCTGACCCTAAGGGCCTCCCCGAAG
>Gentiana_triflora_KJ619510
CGCATCGCGTCGCCCCCCCAACACCGTGCATGAAACATTGCCGGTTGTCGGAGGGGCGGA
TATTGGCTTCCCGTGCTTCGGTGCGGCTGGCCTAAATGCAAGTCCCTTGCGACGGACACG
ACGACAAGTGGTGGTTGATTGCCTCAACTAAGGTGCTGTCGCGCGTTGCCCCGTCGGATG
AGGTGACTTCCATGACCCTAATGCACGCGTCGTCAAGACGCTTGCCACGACCG
>Astragalus_cibarius_AF121729
CATATCGTTGCCCAATCCCTATTGCAGTGCAATAGGAATTTTTAGGGCGAATGATGGCTT
CCCGTGAGCGTTGTTGCCTCGCGGTTGGTTGAAAATCGAGTCTTTGGTGGGGTGTGCCAT
GATAGATGGTGGTCGAGTTAGCACGATACCGATCGTGTGCATGCTCCCCAAAATATGGCC
TCTATGACCCACATGCGTCTTTTGACGCACATGA
>Gentiana_straminea_HM598117
CGCATCGCGTCGCCCCCCAACACCGTGTATGAAACATTGCCGGTTGTCGGAGGGGCGGAT
ATTGGCTTCCCGTGCTTCGGTGCGGCTGGCCTAAATGCAAGTCCCTTGCGACGGACACGA
CGACAAGTGGTGGTTGATTGCCTCAACTAAGGTGCTGTCGCGCGTTGCCCCGTCGGATGA
GGAGACTTCCTTGACCCTAATGCAAGCGTCGTCACGACGCCTGCCACGACCG
>Gentiana_straminea_HM598116
CGCATCGCGTCGCCCCCCAACACCGTGTATGAAACATTGCCGGTTGTCGGAGGGGCGGAT
ATTGGCTTCCCGTGCTTCGGTGCGGCTGGCCTAAATGCAAGTCCCTTGCGACGGACACGA
CGACAAGTGGTGGTTGATTGCCTCAACTAAGGTGTTGTCGCGCGTTGCCCCGTCGGATGA
GGAGACTTCCTTGACCCTAATGCAAGCGTCGTCACGACGCCTGCCACGACCG
>Alpinia_nieuwenhuizii_AF414490
TGGCATCGTCGCCTTTGCTCCTTGCTTTGTTGGGTGCCAAGCGCGGAAATTGGCCTCGTG
TGCCCTCGGACACAGTCGGCTGAAGAGTGGGCAATCGGCAGTCGTCGGGCGCGATGGGTG
TTGGTCGCCCTGTGCGTGAACTGAACATCGTCCCCGTCGTGYCAGGATGAGTCCTCAAGA
GAGACCCTGTGTGATTGCGGCGTCGCATGAAAGTGCCGTGTCCATCAAATTG
>Rubus_pungens_FJ472893
CACGTCGTTGCCCCCCCCAACCCCCTCGGGAGTTGGGCGGGACGGATGATGGCCTCCCGT
GTGCTCCGTCATGCGGTTGGCATAAAAAACAAGTCCTCGGCGACTAACGCCACGACAATC
GGTGGTTGTCAAACCTCTGTTGCCTATCGTGTGCGCGTGTCGAACGAGGGCTCAATGAAC
CATGTTGCATCGATTCGTCGATGCTTTCAACG
>Prunus_sargentii_AF179514
CACGTCGTTGCACCCCCACTACTCCCTCGGGATTGCGGGGTGCGGATGATGGCCTCCCGT
ACGCTCCGTCGCGCGGTTGGCATAAATACCAAGTCCTCGGCGACGCACGCCACGACAATC
GGTGGTTGCGAAACCTCGGTTGCCCGTCGTGTGCGGTCGTCGCGCATCGGGGGCTCGAAA
AAATGCTTGGCTCCGGCTTGGCTTTCAACG
>Prunus_sargentii_AF179512
CACGTCGTTGCACCCCCACTACTCCCTCGGGATTGCGGGGTGCGGATGATGGCCTCCCGT
ACGCTCCGTCGCGCGGTTGGCATAAATACCAAGTCCTCGGCGACGCACGCCACGACAATC
GGTGGTTGCGAAACCTCGGTTGCCCGTCGTGTGCGGTCGTCGCGCATCGGGGGCTCGAAA
AAATGCTTGGCTCCGGCTTGGCTTTCAACG
>Lablab_purpureus_KT898282
CACATCGTCACCCCCCCACGTACATGTACATTGGGGAGTGAAAGTTGACTTCCCACGAGC
TTGTTCTCGTGGTTGGTTGAAAATTAAGTTCAAAGTGGAGTTTGCCACGTAAAATGGTGG
ATGAGTGATGCTCGAGACCAATTGCGTGTGCATGACTTTGGCATATTGGACTAGTTGACC
CTATGCGTCTTTGGTGAAAATTGAAGGCGTTCTTAGCG
>Gentiana_straminea_HM598118
CGCATCGCGTCGCCCCCCAACACCGTGTATGAAACATTGCCGGTTGTCGGAGGGGCGGAT
ATTGGCTTCCCGTGCTTCGGTGCGGCTGGCCTAAATGCAAGTCCCTTGCGACGGACACGA
CGACAAGTGGTGGTTGATTGCCCCAACTAAGGTGCTGTCGCGCGTTGCCCCGTCGGATGA
GGAGACTTCCTTGACCCTAATGCAAGCGTCGTCACGACGCCTGCCACGACCG
>Cynomorium_songaricum_KC463818
CTCAATGTGCTGCTGCTTCCTTTCGATTCTCAATTATTTGAGGTGCATTGTAAGAAGCGT
TCTGTTGGCCTCCCTTGTCGCTGCAAAGGTTGGCTCAAAAGCTTCATTGTGAGCGGTAAG
TCTGCACATTCACTGGTGGGTAGTAAGGCTTGTCCCTTATTGTGGTGTTTGTGTCTGGTC
CCTCACTTTTCCCTAGGCCCTGTAAGGTCTTCAAC
>Cynomorium_songaricum_KC463819
CTCAATGTGCTGCTGCTTCCTTTCGATTCTCAATTATTTGAGGTGCATTGTAAGAAGCGT
TCTGTTGGCCTCCCTTGTCGCTGCAAAGGTTGGCTCAAAAGCTTCATTGTGAGCGGTAAG
TCTGCACATTCACTGGTGGGTAGTAAGGCTTGTCCCTTATTGTGGTGTTTGTGTCTGGTC
CCTCACTTTTCCCTAGGCCCTGTAAGGTCTTCAAT
>Cynomorium_songaricum_KC463817
CTCAATGTGCTGCTGCTTCCTTTCGATTCTCAATTATTTGAGGTGCATTGTAAGAAGCGT
TCTGTTGGCCTCCCTTGTCGCTGCAAAGGTTGGCTCAAAAGCTTCATTGTGAGCGGTAAG
TCTGCACATTCACTGGTGGGTAGTAAGGCTTGTCCCTTATTGTGGTGTTTGTGTCTGGTC
CCTCACTTTTCCCTAGGCCCTGTAAGGTCTTCAAT
>Crataegus_shuswapensis_KC173929
CGCGCCGTTGCCCCCCCTCGCCTCCCTCGGGAGCGTCGGCGGGCGGACGATGGCCTCCCG
CGCGCCACCCCGCGCGGTTGGCACAAATGCCGAGTCCCCGGCGACGAACGCCACGACAAT
CGGTGGTTGTCAAACCTCGGTTGTCTGTTGTGCGCCTTCGCCGCGCTCCGGGCGGCTCGC
GACCCCATTAACGGCCCTGCTTCGGCGGAGCCCTTCAACG
>Crataegus_shuswapensis_KC173928
CGCGCCGTTGCCCCCCTCGCCTCCCTCGGGAGCGTCGGCGGGCGGACGATGGCCTCCCGC
GCGCCACCCCGCGCGGTTGGCACAAATCCCGAGTCCCCGGCGACGAACGCCACGACAATC
GGTGGTTGTCAGACCTCGGTTGCATGTTGTGCGCCTTCGCCGTGCTCCGGGCGGCTCGCG
ACCCCAGCAACGGCTCTGCTTCGGCGGAGCTATTCAACG
>Crataegus_shuswapensis_KC173927
CGCGCCGTTGCCCCCCCCTCGCCTCCCTCGGGAGCGTCGGCGGGCGGACGATGGCCTCCC
GCGCGCCACCCTGCGCGGTTGGCACAAATGCCGAGTCCCCGGCGACGAACGCCACGACAA
TCGGTGGTTGTCAGACCTCGGTTGCCTGTTGTGCGCCTTCGTCGCGCTCCGGGCGGCTCG
CGACCCCATTAACGGCCCTGCTTCGGCGGAGCTCTTCAACG
>Crataegus_shuswapensis_KC173926
CGCGCCGTTGCCCCCCTCGCCTCCCTCGGGAGCGTCGGCGGGCGGACGATGGCCTCCCGC
GCGCCACCCCGCGCGGTTGGCACAAATCCCGAGTCCCCGGCGACGAACGCCACGACAATC
GGTGGTTGTCAGACCTCGGTTGCATGTTGTGCGCCTTCGCCGTGCTCCGGGCGGCTCGCG
ACCCCAGCAACGGCTCTGCTTCGGCGGAGCTATTCAACG
>Vitex_trifolia_KP092835
CGCATCGCGTCGCCCCCCCTCCTGCGCGTCGCGCTCGCGATGGGGGGGCGGAGACTGGCC
TCCCGTGCCCCTCGGCGCGGCTGGCCCAAATGCGATCCCTCGGCGACGCACGTCACGACC
AGTGGTGGTTGATCTCAACTCGCGTGCTGTYGTGCGGCGCGGCGTCGTCCGCGGCGGAGT
CAACGATGACCCAACGGCGCATTGCGCCTCGACCG
>Ostericum_huadongense_GU395175
CGCATCGTATTGCCCGCAAACCACTCACACCTGAGAAGTTGTGCCGGTTTGGGGCGGAAA
TTGGCCTCCCGTACCTTGTCGTGCGGTTGGCGGAAAAACGAGTCTCCGGCGATGGACGTC
GCGACATCGGTGGTTGTAAAAGACCCTCTTGTCTTGTCGCACGAATCCTCGTCATCTTAG
CGAGCTCCAGGACCCTTAGGCAGCACATACTCTGTGCGCTTCGA
>Angelica_dahurica_KPS0013A01I
CGCATTGTATTGCCCACAAACCAGTCACACCTGAGAAGTTGTGCCGGTTTGGGGCGGAAA
TTGGCCTCCCGTACCTTGTCGTGCGGTTGGCGGAAAAATGAGTCTCCGGCGATGGACGTC
GCGACATCGGTGGTTGTAAAAGACCCTCTTGTCTTGTCGCGTGAATCCTTGTCATCTTAG
AGAGCTCCAGGACCCTTAGGCAGCACGTACTCTGTGCGCTTCGACTG
>Gentiana_pedata_KT907688
CGCATCGCGTCGCCCCCCCAACCCCGTGCATCAAACACGATGTCGGAGGGGCGGATATTG
GCTTCCCGTGCTTCGGTGCGGCTGGCCTAAATGCATGTCCCTTGCGACGGACACGACGAC
AAGTGGTGGTTGATTGCCTCAATCAGGGTGCTGTCGCGCGCTGCCCCGTCGGATGAGGAG
ACTTCATTGACCCTAATGCATGTGTCTTCATGACGCTTGCCACGACCGC
>Pueraria_montana_var._thomsonii_DQ302147
CACATCGTTAACCCAACGCAAACAAATGTCTCCCGCGATAGCCGTTACGTAGCGGGGTGC
ACGTTGACCTCCTATGAGCACAGTCTCGTGGTTAGTTCAAAATCGAGTTCGTGGCCAGGT
ACGCCGTGATAAAATGGTGGATTAGTAATGCTCGAGACCAATCACGCACCGCGACTCGGT
CAGTTCCGAACTCCCTCACGACCCTCTGTGTCTCTTCTGAGACGCTTTCAATG
>Crataegus_rivularis_KC174102
CGCGCCGTTGCCCCCCTTGCCTCCCTCGGGAGCGTCGGCGGGCGGACGATGGCCTCCCGC
GCGCCACCCCGCGCGGTTGGCACAAATCCCGAGTCCCCGGCGACGAACGCCACGACAATC
GGTGGTTGTCAGACCTCGGTTGCATGTTGTGCGCCTTCGCCGTGCTCCGGGCGGCTCGCG
ACCCCAGCAACGGCTCTGCTTCGGCGGAGCTATTCAACG
>Perilla_frutescens_var._crispa_KPS0159B01I
CGCATCGCGTCGCCCCCCTCCCCGCGCTGAGCGCTCGTGAGGGGGGCGGATATTGGCCCC
CCGTGCGCCCTGGCGTGCGGTCGGCCCAAATGCGATCCCTCGACGACTCGTGTCGCGACT
AGTGGTGGTTGAATAGCTCAATCTCGTGTCTTGTCGTGCTACCGCGTCGTCCGAATGGGA
ATCGAACAACGACCCAACGGTGTTCGTGCGTTACCGCACCGCACCTTCGACCG
>Fritillaria_gentneri_AY616721
CGCCTTGTTTCGCTCCGTGCCCATGCCCCCTTCGGGGGGCGGTCATGGATGCGGAGACTG
GCCCTCCGTGCCTCGTGTGCGGCGGGCTTAAGCGCGGGCTGTCGGTGCCGGGATGGGCAC
GACGAGTGGTGGACGGAGCACCAGCAGGATGTCGTGACCCCCCGTCGCCTTGAGGGGCTC
AAGAGACCCGGACCAGGCGAGCCGTGCTCCAGACGAGGAGGGCGTGCCGTCTCGCAATG
>Curcuma_zedoaria_KJ803169
TGACATCGTCGCTTTTGCTCCATGCTTCATTGGCATTGAGCGCGGAAGTTGGCCCCGTGT
GCCCGCCCTCGGGCACAGTCGGTCGAAGAGTGGGTAGTCGGTAATCGTCGAGCACGATGG
ACGTTGGTCGTCGCGAGCGAGAACTGAACGTCGTCCTCGTCGTTTTGGGA
>Astragalus_akmanii_JQ685624
CATATCGTTGCCCGATGCCTATTGCAGTGCAATAGGAATTTCTAGGGCGAATGATGGCTT
CCCGTGAGCGTTGTTGCCTCGCGGTTGGTTGAAAATCGAGTCCTTGGTAGGGTGTGCCAT
GATAGATGGTGGTCGAGTTAGCACGATACCGATCATGTGCATGCTCTCCAAAATATGGCC
TCTATGACCCACACGCGTCTTTTGACGCTCATGACG
>Scutellaria_baicalensis_KT781109
CGCATCGCGTCGCCCCCCCTCGCACCACCTCGAGCGGTGCCATGTGGGGGGGGCGGAGAT
TGGCCCCCCGTGCGCCCCGGCGCGCGGCCGGCCCAAATGCGATCCCCCGGCGACGCACGC
CCCGACAAGTGGTGGTTGTTTCCTCAACTCGCGTGCTGTCGTGTGCCAAGGCGTCGTCCG
TTCAGGAGAGAATCGAAAGATGAGACCCAACGGCCATCGTGCCATCGACCG
>Astragalus_akmanii_JQ685622
CATATCGTTGCCCGATGCCTATTGCAGTGCAATAGGAATTTCTAGGGCGAATGATGGCTT
CCCGTGAGCGTTGTTGCCTCGCGGTTGGTTGAAAATCGAGTCCTTGGTAGGGTGTGCCAT
GATAGATGGTGGTCGAGTTAGCACGATACCGATCATGTGCATGCTCTCCAAAATATGGCC
TCTATGACCCACACGCGTCTTTTGACGCTCATGACG
>Astragalus_akmanii_JQ685623
CATATCGTTGCCCGATGCCTATTGCAGTGCAATAGGAATTTCTAGGGCGAATGATGGCTT
CCCGTGAGCGTTGTTGCCTCGCGGTTGGTTGAAAATCGAGTCCTTGGTAGGGTGTGCCAT
GATAGATGGTGGTCGAGTTAGCACGATACCGATCATGTGCATGCTCTCCAAAATATGGCC
TCTATGACCCACACGCGTCTTTTGACGCTCATGACG
>Lonicera_etrusca_EU240679
CGCATCGCGTCGCCCCCCCACCCCGCGTCCCACAGGGTCGCGAGCGGCGGGGGGAGCGGA
CAATGGCCTCCCGTGCCCCTGGGCGCGGCTGGCCCAAAATCGAGTCCCCGGCGGCGGACG
TCACGACGAGTGGTGGTCGAAACATTCCTCTTATCACGTCGTGCGGTTCCCCGTCGCTCG
GGCGGCCAAGTGACCCTGACGCGCCGTCTTTCGACTGCGCTCCGAC
>Polygala_senensis_GQ889017
CGCATCGTCGCCCTCCCAGCCTTCGCCTCATCCCTGGGGCGAGGAGCTGGGGGCGGATGC
TGGTCTCCCGTGTGCCTCGGCATGCGGCTGGCTTAAAATCGCAGGACCACGGTGCAAAAC
GCCGCGTCGCATGGTGGATGAGGTAATCTCCAAGACCGGACGCGTGCTACGCCGTTGTCC
TATCAGGACCCACCGCGCTGCTACGCAGTGCCCTCCGACG
>Astragalus_rhizanthus_KP338104
CATATCGTTGCCCGATGCCTATTGCAGTGTGATAGGAACTTTTAGGGCGAATGATGGCTT
CCCGTGAGCGTTGTTGCCTCGCGGTTGGTTGAAATTTGAGTCCTTGGTGGGGTGTGCCAT
GATAGATGGTGGTCGAGTTAGCACGAGACCAATCATGTGTAGGCTCCCCATAATATGGCC
TCTATGACCCACATGCGTCTTTTGACGCTCATGACG
>Croton_tiglium_KC758675
CGCAGCATCGCTCCCAACCCATTGGGGTGCGGAATATGGCCTCCCGTGCGATTCTCTCCC
GCGGTTGGCCTAAAAGAATGGTCCTCGGCTGCAAATGCCGCGATAATCGGTGGTTGCAAG
GCCCTCGGACACAGTCGCGCGCGCACGTATGCCTTTGGATAACGAGACCCCTCTGCGTCC
GCGTCCTTCGCGGCACGCTCACATCG
>Croton_tiglium_KC758676
CGCAGCATCGCTCCCAACCCATTGGGGTGCGGAATATGGCCTCCCGTGCGATTCTCTCCC
GCGGTTGGCCTAAAAGAATGGTCCTCGGCTGCAAATGCCGCGACAATCGGTGGTTGCAAG
GCCCTCGGACACAGTCGCGCGCGCACGTATGCCTTTGGATAACGAGACCCCTCTGCGTCC
GCGTCCTTCGCGGCACGCTCACATCG
>Commiphora_africana_AF445873
CGCATTGTTGCCCCCCCACCCCCCGTACCCCCAGGAGGAGCGCGGGCGGGGCGGAGACTG
GCCTCCCGTGCGCCTTGCGGCTCGCGGTTGGCCCAAATCCGAGTCCCTCGGCCTCGCGTG
CCGCGACTTTCGGTGGTCGAAAGAAACCCGATGCCSGTCGCGCTCGCGTGGCCGCACAGT
CGGACCCCGTGACCCAGACGCGTCGCCCGTATAGCGACGCTCGTAACG
>Croton_sp._BWvE-2009_FJ614748
CGCAACATCGCTCCTAACTTATTAGGGTGCGGAATATGGCTTCCCGTGAGATTCCATCTC
GCGGCTGGCCGAAAAGAATGGTCCTCGGCTGCGAATGCCGCGACAATCGGTGGTTGTAAG
ACCCTCGGACGCCGTCGTGCGCACGTTTGCCTTCGGATCAGTAGACCCCTTAGCGTCCCT
TGTGGCACGCTCACATCG
>Croton_sp._BWvE-2009_FJ614749
CGCAACATCGCTCCTAACTTATTAGGGTGCGGAATATGGCTTCCCGTGAGATTCCATCTC
GCGGCTGGCCGAAAAGAATGGTCCTCGGCTGCGAATGCCGCGACAATCGGTGGTTGTAAG
ACCCTCGGACGCCGTCGTGCGCACGTTTGCCTTCGGATCAGTAGACCCCTTAGCGTCCCT
TGTGGCACGCTCACATCG
>Alpinia_intermedia_AF478716
TGGCATCGTCGCCTTTGCTACTTGCTTTGTCGGTGCCAAGCGCGGAAATTGGCCTCGTGT
GCCCTTGGGCACAGTCGGCTGAAGAGTGGGTAATCCACAGTCGTCGGGCGCGATGGGTGT
TGGTCGCCCTGTGCGTGAACTGAACGTCGTCCCCGYCGTGTTGGGATGAGTCCTCAAGAG
ACCCTGTGTGATWGCGGCGCCGCATGAAAGTGCCGTGTCCATCAAATTG
>Lonicera_japonica_KU904444
CGCATCGCGTCGCCCCCCCACCCCGCTTCCCACAGGGTCGCGAGCGGCGGGGGGTGCGGA
CAATGGCCTCCCGTGCCCCCGGGCGCGGCTGGCCCAAAATCGAGTCCCCGGCGGCGGACG
TCACGACGAGTGGTGGTCGTAACATTCCTCTTATCACGTCGTGCGGTTCCCCGTCGCTCG
GGCGACCGAGTGACCCTGACGCGTCGTCGTACGACGGCGCTCCGACCG
>Scrophularia_villosa_KY067759
CGCATCGCGTCGCCCCCCTCCCAATCCCTCGGGACTCGGAGAGGGGCGGATATTGGCCTC
CCGTGCTCTTCGGTGCGCGGCTGGCCCAAATGTGATCCCGCATCGACGCGAGTCACGACC
AGTGGTGGTTGATTCCTCAACTCGCGTGCTGTCGTGCCGTACCGCGTCGTTCGTTGGGCA
TCGTCGTAGACCCAAAAGGTGCTCTCGAGTGCCTTCGACCG
>Scrophularia_villosa_KY067758
CGCATCGCGTCGCCCCCCTCCCAATCCCTCGGGACTCGGAGAGGGGCGGATATTGGCCTC
CCGTGCTCTTCGGTGCGCGGCTGGCCCAAATGTGATCCCGCATCGACGCGAGTCACGACC
AGTGGTGGTTGATTCCTCAACTCGCGTGCTGTCGTGCCGTACCGCGTCGTTCGTTGGGCA
TCGTCGTAGACCCAAAAGGTGCTCTCGAGTGCCTTCGACCG
>Strychnos_fallax_JF937979
CGCATCGCGTCGATCCCCCAACACGCCAACTCAGGGCGTGCGTGGGGGACGGATATTGGC
CTCCCGTGCCAGCGCGCGGTTGGCCTAAATGAGAGTCCCACCCGACGGGCGTCACGACAA
GTGGTGGTTGAATGCCTCAACTCGCATAGCTGTCGTGCCGTAACCCGTTTCTMGTGTGGA
TTGCCGTGACCCTGAAATGCCAGCATTCATATCATTTGAC
>Alpinia_eremochlamys_AY742346
TGGCATGTCGCCTTTGCTCCTTGCTTTGTCGGGGGCCAAGCGCGGAAATTGGCCTCGTGT
GCCCTCGGGCACAGTCGGTCGAAGAGTGGGCAGTCGGCAGTCGTCGGGCGCGATGGGTGT
TGGTCGCCCTATGCGTGAACTGAACGTCGTCCCCGTCGTGTTGGAACGAGTCCTCAAGAG
ATCCTGTGCGATTGCGGCGACGCGTGAGTGCCGTATCCGTCAAATTG
>Rubus_sengorensis_EF034141
CACGTCGTTGCCCCCCCAACCCCCTCGGGAGTTGGGCGGGACGGATGWTTGCCTCCCGTG
TGCTCCGTCATGCGGTTGGCATAAAAAACAAGTCCTCGGCGACTAGCGCCACGACAATCG
GTGGTTGTCAAACCTCTGTTGCCTATCGCGTGCGCGTGTCGAACGAGGGCTCAACGAACC
ATGCWGCATTGATTCGTCGATGCTTTCAACG
>Eriobotrya_japonica_KPS0088A03I
CACGCCGTCGCCATCCCCGCGCCTTCCTCGGGAGCGTCGGGGAGGGCGGACGATGGCCTC
CCGTGCCCCATCCCGCGCGGTTGGCCCAAATGCCGAGTCCTCGGCGACGAACGCCACGAC
GGTCGGTGGTTGTCAAACCTCGGTTGCCTGTTGTGCGCAGTCGTCGCGCTCCGAGCGTCT
CGCGACGATCGCTGCTCTGCACCGACGGAGCTTTCAACG
>Geranium_sibiricum_KR185915
CGCGCTCCGTCGCCCCGCAACCCCGAACTCCGAAATGGGCTAGGGTGCTTGTGGTGCAGA
GATTGGTCTCCCGTGTGCCTTGCTCGCGGCTGGCCTAAAATTGAGTCCCGGACGCTCTGT
TTTGCGGCCGACGGTGGTTGAGAAGCCCTCGAAAATGTGCTGCTGCAGTGTTGCCCGATG
TGGACCCTGTGACCCTCGCGCGACCTCTCCCCTTGGGGTGAGGGAGCTCCATCT
>Swertia_decora_GQ848483
CGCATCRCGTCGCCCCCCCSSMCCCGTGTGTTAACTCGTACGGGTTATGTGAGGGGGCGG
AAACTGGCTWCSCGTRCTTGGCCGCGRCTGGCCTAAATGCGAGTCCCTTGCGACGGACGC
GACGACAAGTGGTGGTTGWTTGTCTCAACTAAGRTGCTGTCGCKCGACGCCCRTYGAATG
AKGAGACTCCCCGACCCTGATGCA
>Gentiana_crassicaulis_KM236529
CGCATCGCGTCGCCCCCCCAACACCGTGTATGAAACATTGCCGGTTGTCGGAGGGGCGGA
TATTGGCTTCCCGTGCTTCGGTGCGGCTGGCCTAAATGCAAGTCCCTTGCGACGGACACG
ACGACAAGTGGTGGTTGATTGCCTCAACTAAGTTGATGTCGCGCGTTGCCCCGTCGGATG
AGGAGACTTCCTTGACCCTAATGCAAGCGTCGTCACGACGCCTGCCACGACCG
>Plantago_major_JN999378
CGCATCGCGTCGCCCCCTACACCAATTTGGTGCGGGGGCGGATAATGGCATCCCGTTAGC
TCGGTTTGCCCAAAAAGGATCCCTCATCGACGGATGTCACAACCAGTGGTGGTTGAAAGA
TCATTGGTGCCGTTGTGCTTCACTCCGTCGCATGCTTGGGCATCGTTACAAAACAATGGT
GCTAACGCGCCTTCGACCG
>Salvia_verbenaca_KJ584183
CGCATCGCGTCGCCCCCCCACCATGTGCGGGGGCGGATATTGGCCTCCCGTGCGCCCCGG
CGCGCGGCTGGCCCAAATGCGATCCCTCGGCGACTCATGTCACGACAAGTGGTGGTTGAA
ATCTCAATCTCTTGCGCCGTCGTGCCACTGCGTCGTCCGTAAGGGCATCCATCAACGACC
CAACGGTGGGGGTGCCTCACGGTGCCCCGACCTTCGACCG
>Salvia_verbenaca_KJ584182
CGCATCGCGTCGCCCCCCCACCATGTGCGGGGGGGCGGATACTGGCCTCCCGTGCGCCCC
GGCGCGCGGCTGGCCCAAATGCGATCCCTCGGCGACTCATGTCACGACAAGTGGTGGTTG
AAATCTCAATCTCTTGCGCCGTCGTGCCACTGCGTCGTCCGTACGGGCATCCATCAACGA
CCCAACGGTGGGGGTGCCTCGCAGCGCCCCGACCTTCGACCG
>Astragalus_elongatus_JQ685559
CATATCGTTGCCTGATGCCTATTGCAGTGCAATAGGAATTTCTAGGGCGAATGATGGCTT
CCCGTGAGCGTTGTTGCCTCGCGGTTGGTTGAAAATTGAGTCCTTGGTAGGGTGTGCCAT
GATAGATGGTGGTCGAGTTAGCACGATACCGATCATGTGCATGCCCCCCAAAATATGGCC
TCTATGACCCACATGTGTCTTTTGACACTCATGACG
>Aralia_finlaysoniana_GU054665
CGCATCGCGTCGCCCCCAACCCCGCACTCCCTCATGGGAGTCGAGGCAGAGGGGCGGATA
TTGGCCTCCCGTGTCTCACCACGCGGTTGGCCCAAATGTGAGTCCTTGGCAACGGACGTC
ACGACAAGTGGTGGTTGTAAAAAGCCCTCTTCTCATGTCGTGCGGTGACCCGTCGCCAGC
AAAGGCTCTCATGACCCTGTTGCGCTATCCTCGACACGCGCTCCGACCG
>Polygonum_aviculare_subsp._neglectum_GQ340024
CGCACCGCGTCGCCCCCACCCCCCTCCGGGGGGGACGGGGCGGAGATTGGCCCCCCGTGT
GCCTCATGGCGCGCGGCCGGCCCAAACGCAGACCCCGCGACCGCTGGACGGCGCGACGAT
CGGTGGAGTAGACCCTACGCATCCCGTCGCGCCCCGAGCGGCCCYCGGAGGCCACGATCG
ACCCTCAGTGAAACCACCGTT
>Polygonum_aviculare_subsp._neglectum_GQ340023
CGCACCGCGTCGCCCCCACCCCCCTCCGGGGGGTACGGGGCGGAGATTGGCCCCCCGTGT
GCCTCGTGGCGCGCGGCCGGCCCAAACATAGACCCCGCGACCGCTGGACGGCGCGACGAT
CGGTGGAGTAGACCCTACGCATCCCGTCGCGCCCCGAGCGGCCCTCGGAGGCCATGATCG
ACCCTTAGTAAAACTACCGTT
>Polygonum_aviculare_subsp._neglectum_GQ340022
CGCACCGCGTCGCCCCCTCCCCCTCCGGGGGGWACGGGGCGGAGACTGGCCCCCCGTGTG
CCYCAGGGCGCGCGGCCGGCCCAAACGCAGACCCCGCGKCCGCTGGACGGCGCGACGATC
GGTGGAGTAGACCCTACGCATCCCGTCGCGCCCCGAGCGGCCCTCGGAGGCCACGRTCGA
CCCTCAGTGAAACCACCGTT
>Valeriana_retrorsa_HQ878160
CGCATCGCGTCGCCCCCCCTCCTCGCCATCCCCTCATCGGGACGCGGCGTGCGGCAGGGG
GGCGCGGACGATGGCCTCCCGCGCCCAAATCGGGCGCGGCTGGCCCAAAACACGGTCCCC
CGACGGCGGACGTCACGGCGAGTGGTGGTCGAATGAGCCCTCTGTTCGCGCCGTGGCCCT
CCCCGTCCTTCGGGTGGCGATTCGACCCAGACGCGCTGTTCTAGAGACAGCGTCCGA
>Rubus_deliciosus_AF055733
CACGTCGTTGCCCCCCCCCCCAACCCTCTCGGGAGTTGGATGGGACGGATGATGGCTTCC
CGTGTGCTCTGTCACATGGTTGGCATAAAAACCAAGTCCTCGGCGACTAACGCCACGACA
ATCGGTGGTTGTCAAACCTCTGTTGCCTGTCGTGTGCGCGTGTCGATCGAGGGCTCAATG
AACTATGGTGCATCGATCAGTCGATGCTTTCAACG
>Linum_lewisii_KT453459
CACAAAGTCGCCCTGCCCCCAAAATTGGGAAGGTGCGGATTCTGGCCTCCCAGTGGCTGT
AAGTAGCCTACTGGATGGCCGAAATGAAAGTCGTCGGCAAGAGACGCCACGGTGAGCTGT
GGTTGAAACGACACTATGGTCTTTTAGTCGTGGTTGCTCCCTTGGCCGACGAAATTATGT
GGACCATGGGGGCCTTTTATTTTATAGCCCCATCCAACTTG
>Thuja_standishii_AY836784
CACTCCAAAATCGCTCTCCCACGTGGAGGCGCGCAGATGGCCGTCCGTGCCCTCCAGCGA
TGCGGTCGGCTGAAATGAGCGTGAGGACCATCGACACGCGGCGACGAGCGGTGGCCTCTG
CAGGTCGGCGTTGGTTTGCGCGGCTCGATCGAGGTCCAACGTGGAACTTTAATTCGGCCA
GAACGGTTTGCCTTAGTGCGGGCAAGT
>Scutellaria_baicalensis_FJ609732
CGCATCGCGTCGCCCCCCCTCGCACCGCCTCGAGCGGTGCCGTGTGGGGGGGCGGAGATT
GGCCCCCCGTGCGCCCCGGCGCGCGGCCGGCCCAAATGCGATCCCCCGGCGACGCACGCC
CCGACAAGTGGTGGTTGTTTCCTCAACTCGCGTGCTGTCGTGTGCCAAGGCGTCGTCCGT
TCGGGAGAGAATCGAAAGATGAGACCCAACGGCCATCGTGCCATCGACCG
>Astragalus_palanae_var._palanae_AF121744
CATATCGTTGCCCGATGCCTATTGCAGTGCAGTAGGAATTTCTAGGGCGAATGATGGCTT
CCCGTGAGCGTTGTTGCCTCGCGGTTGGTTGAAAATCGAGTCCTTGGTGGGGTGTGCCAC
GATAGATGGTGGTCGAGTTAGCACGATACCGATTGTGTGCATGCTCCCCAAAATATGGCC
TCTATGACCCACACGCGTCTTTTGACGCACATGA
>Aralia_stipulata_AF273535
CGCATCGCGTCGCCCCCCAACCCCGCACTCCCTCATGGGAGTCGAGGCAGAGGGGCGGAT
ATTGGCCTCCCGTGTCTCACCACGCGGTTGGCCCAAACGCGAGTCCTTGGCGACGGACGT
CACGACAAGTGGTGGTTGTAAAAGGCCCTCTTCTCATGTCGTGCGGTGACCCGTCGCCAG
CAAAGGCTCTTATGACCCTGTTGCGCCGTCCTCGACGCGCGCTCCGACCG
>Aralia_stipulata_AF273534
CGCATCGCGTCGCCCCCCAACCCCGCACTCCCTCACGGGAGTCGAGGCATAGGGGCGGAT
ACTGGCCTCCCGTGTCTCACCACGCGGTTGGCCCAAATGTGAGTCCTTGGCGACGGACGT
CACGACAAGTGGTGGTTGTAAAAAGCCCTCTTCTCATGTCGTGCGGTGACCCGTCGCCAG
CAAAAGCTCTCATGACCCTGTTGCGCCGTCCTCGACGCGCGCTCCGACCG
>Aralia_stipulata_AF273536
CGCATCGCGTCGCCCCCCAACCCCGCACTCCCTCATGGGAGTCGAGGCAGAGGGGCGGAT
ATTGGCCTCCCGTGTCTCACCACGCGGTTGGCCCAAACGCGAGTCCTTGGCGACGGACGT
CACGACAAGTGGTGGTTGTAAAAGGCCCTCTTCTCATGTCGTGCGGTGACCCGTYGCCAG
CAAAGGCTCTTATGACCCTGTTGCGCCGTCCTCGACGCGCGCTCCGACCG
>Valeriana_acutiloba_AY792829
CGCATCGGGTCGCCCCCCTCCCCCCCTCCCCCTCATCGGGGCGTGGCGTGCGGCGGGGGG
AGCGGACGATGGCCTCCCGCGCCCCCATCGGGCGCGGCTGGCCCAAAACACGGTCCCCCG
GCGGCGGACGTTACGGCGAGTGGTGGTCGAATAAGTCCTCTGTTCGCGCCGTGGCCCTCC
CCGTCTTCCGGGTGGCGAATCGACCCATACGCGTTGTCCACGAGACTGCGCTCCGA
>Aralia_stipulata_AF273538
CGCATCGCGTCGCCCCCCAACCCCGCACTCCCTCACGGGAGTCGAGGCATAGGGGCGGAT
ACTGGCCTCCCGTGTCTCACCACGCGGTTGGCCCAAATGTGAGTCCTTGGCGACGGACGT
CACGACAAGTGGTGGTTGTAAAAAGCCCTCTTCTCATGTCGTGCGGTGACCCGTCGCCAG
CAAAAGCTCTCATGACCCTGTTGCGCCGTCCTCGACGCGCGCTCCGACCG
>Rubus_corchorifolius_KP093157
CACGTCGTTGCCCCCCCCCAATCCCCTCGGGAGTTGGGCGGGACGGATGATGGCCTCCCG
TGTGCTYTGTCATGCGGTTGGCATAAAAAACAAGTCCTCGGCGACTAACGCCATGACAAT
CGGTGGTTGTCAAACCTCTGTTGCCTATCATGTGCGCGTGTCGAACGAGGGCTCAACGAA
CCATATTGTATCGATTCGTCGATGCTTCAACG
>Cornus_officinalis_KMS0065A02I
CACATCGCGTCGCCCCCCCCACCACCCCACCACACACTTCGGTGACGGTGGGCGGGGGGC
GGACAGTGGCCCCCCGTGCGCTCGCTCACAGCACAGTGTGCGGTCGGCCGAAAAAACGAG
TCGCCGGCGACGGACGTCACGACAAGTGGTGGTTGAGACGGAACCTTAAGCGTCCTGTCG
TGCGTGCCGCAGTCGCCAGCGCGATGCTCGCGCGACCCTTAACGCGCCGTCACCGACGGT
GCCTCGACCG
>Rubus_corchorifolius_KP093158
CACGTCGTTGCCCCCCCCCAATCCCCTCGGGAGTTGGGCGGGACGGATGATGGCCTCCCG
TGTGCTCTGTCATGCGGTTGGCATAAAAAACAAGTCCTCGGCGACTAACGCCATGACAAT
CGGTGGTTGTCAAACCTCTGTTGCCTATCATGTGCGCGTGTCGAACGAGGGCTCAACGAA
CCATATTGTATCGATTCGTCGATGCTTCAACG
>Arisaema_sikokianum_var._serratum_GQ434870
CGCCCCGCGTCGCTCCCTGACCCCCCACAGAGTGTGGGGTGGTGAGGGATGCGGAGATTG
GCCCACCGTGCACGTGTGCGGCAGGCTGAAGAACTCGGCCCTCCTGTCGGGCGATCAACG
GCGAGTGGTGGACAATGCTCATCGTCGTCGTAGTGCACGCCCGTGCGCAAGGATGGGCTG
ACCGTGAGGAACCCAATCATCGGAGAGACACGCTCATATCTTAAGATGGGGTAGCTCTTC
GATCG
>Arisaema_sikokianum_var._serratum_GQ434871
CGCCCCGCGTCGCTCCCTGACCCCCCACAGAGTGTGGGGTGGTGAGGGATGCGGAGATTG
GCCCACCGTGCACGTGTGCGGCAGGCTGAAGAACTCGGCCCTCCTGTCGGGCGATCAACG
GCGAGTGGTGGACAATGCTCATCGTCGTCGTAGTGCACGCCCGTGCGCAAGGATGGGCTG
ACCGTGAGGAACCCAATCATCGGAGAGACACGCTCATATCTTAAGATGGGGTAGCTCTTC
GATCG
>Curcuma_rhomba_JQ409880
TGGCATCGTCGCTTTTGCTCCATGCTTTTTTGGCATTGAGCGCGCGCGGAAATTGGCCCC
GTGTGCCCTCGAGCACAGTCGGTCGAAGAGTGGGTAGTCGGCAGTCGTCGAGCACGACGG
ATGTTGGTCGCCATGAGCGGGAACTGAACGTCGTCCTCGTCGTCTCGGAACGAGTCCTCA
AGAGACCCTATGTGATTGCGGAGTCGGACGAAAGTGCCGTGTCAAT
>Carthamus_tinctorius_EF483948
CGCATCGCGTCGCCCCAGACCATGCTCCCCCATGGGGAAGTGTTTGGTCTGGGACGAAGA
GTGGTCTCCCGTGTCGATGGTGCGGTTGGCCTAAAAAGGAGTCCCCTTTGGCGGACGCAC
GGCTAGTGGTGGTTGTAAAGGACTTCGTAACGAGCCGTGTTGATGCTAGGGAATTGCTCT
CTAAAGACCCTAACGTGTCGTCTTACGAYGATGCTTCGACCG
>Carthamus_tinctorius_EF483949
CGCATCGCGTCGCCCCAGACCATGCTCCCCCATGGGGAAGTGTTTGGTYTGGGACGAAGA
GTGGTCTCCCGTGTCGATGGTGCGGTTGGCCTAAAAAGGAGTCCCCTTTGGCGGACGCAC
GGCTAGTGGTGGTTGTAAAGGACTTCGTAACGAGCCGTGTTGATGCTAGGGAATTGCTCT
CTAAAGACCCTAACGTGTCGTCTTACGACGATGCTTCGACCG
>Carthamus_tinctorius_EF483943
CGCATCGCGTCGCCCCAGACCATGCTCCCCCATGGGGAAGTGTTTGGTCTGGGACGAAGA
GTGGTCTCCCGTGTCGATGGTGCGGTTGGCCTAAAAAGGAGTCCCCTTTGGCGGACGCAC
GGCTAGTGGTGGTTGTAAAGGACTTCGTAACGAGCCGTGTTGATGCTAGGGAATTGCTCT
CTAAAGACCCTAACGTGTCGTCTTACGACGATGCTTCGACCG
>Carthamus_tinctorius_EF483946
CGCATCGCGTCGCCCCAGACCATGCTCCCCCATGGGGAAGTGTTTGGTCTGGGACGAAGA
GTGGTCTCCCGTGTCGATGGTGCGGTTGGCCTAAAAAGGAGTCCCCTTTGGCGGACGCAC
GGCTAGTGGTGGTTGTAAAGGACTTCGTAACGAGCCGTGTTGATGCTAGGGAATTGCTCT
CTAAAGACCCTAACGTGTCGTCTTACGACGATGCTTCGACCG
>Carthamus_tinctorius_EF483947
CGCATCGCGTCGCCCCAGACCATGCTCCCCCATGGGGAAGTGTTTGGTCTGGGACGAAGA
GTGGTCTCCCGTGTCGATGGTGCGGTTGGCCTAAAAAGGAGTCCCCTTTGGCGGACGCAC
GGCTAGTGGTGGTTGTAAAGGACTTCGTAACGAGCCGTGTTGATGCTAGGGAATTGCTCT
CTAAAGACCCTAACGTGTCGTCTTACGAYGATGCTTCGACCG
>Carthamus_tinctorius_EF483944
CGCATCGCGTCGCCCCAGACCATGCTCCCCCATGGGGAAGTGTTTGGTYTGGGACGAAGA
GTGGTCTCCCGTGTCGATGGTGCGGTTGGCCTAAAAAGGAGTCCCCTTTGGCGGACGCAC
GGCTAGTGGTGGTTGTAAAGGACTTCGTAACGAGCCGTGTTGATGCTAGGGAATTGCTCT
CTAAAGACCCTAACGTGTCGTCTTACGACGATGCTTCGACCG
>Carthamus_tinctorius_EF483945
CGCATCGCGTCGCCCCAGACCATGCTCCCCCATGGGGAAGTGTTTGGTYTGGGACGAAGA
GTGGTCTCCCGTGTCGATGGTGCGGTTGGCCTAAAAAGGAGTCCCCTTTGGCGGACGCAC
GGCTAGTGGTGGTTGTAAAGGACTTCGTAACGAGCCGTGTTGATGCTAGGGAATTGCTCT
CTAAAGACCCTAACGTGTCGTCTTACGACGATGCTTCGACCG
>Bupleurum_sikangense_KF573848
CGTAAAGCTTTGCCCCTCCGCAGCTCGCTCAAAGCGAGTCGTTGCTGTTCGGGGGGACGG
AAAGTGACCTCCCGTGCCTCGTCGTGCGGCTGGTTTAAAAGATAGTCTCCGGAGATCGGA
AAACGCAACATTGGTGGAAGTCATTATGCACCTCTTGCCATCTTGCGTTGAGCCCGTTTA
CTCTGTGAGCAACAGCGACCCTTTGGCGCCGCCCCAGGTGCGCG
>Arisaema_amurense_KPS0023A02I
CGCCCCGCGTCGCTCCCTGACCCCCCACAGAGTGTGGTGGGGTGAGGGATGCGGAGATTG
GCCCACCGTGCACGTGCGCGGCAGGCTGAAGAACTCAGCCCTCCTGTCGGGCGATTAACG
GCGAGTGGTGGACAATGCTCATCGTCGCCGTAGTGCACGCCCGTGCGCAAGGATGGGTTG
ACCGTGAGGAACCCAATCATCGGAGAGCCCTGCTCATATCTTAAGGATAGGGTAGCTCTT
CGATCG
>Geranium_cuneatum_GU011986
CGCGCTCCGTCGCCCCGCAACCCCTAACCCCGGAAACGGGCGAGGGTGCTTGCGGTGCGG
ACATTGGTCTCCCGTGTGCCCTGCTCGCGGCTGGCCTAAATTTGAGTCCCGGACGCTCTG
CTCTGCAGCCGACGGTGGTTGAGAAGCCCTCGAAAACGTGCTGCTGCATTGCTGCCCGAT
GTGGACCCTGTGACCCTTGCGCGACCTCTCCCCACCGGGCGAGGGAGCTCCATCTG
>Lonicera_etrusca_FJ217842
CGCATCGCGTCGCCCCCCCACCCCGCGTCCCACAGGGTCGCGAGCGGCGGGGGGAGCGGA
CAATGGCCTCCCGTGCCCCTGGGCGCGGCTGGCCCAAAATCGAGTCCCCGGCGGCGGACG
TCACGACGAGTGGTGGTCGAAACATTCCTCTTATCACGTCGTGCGGTTCCCCGTCGCTCG
GGCGGCCAAGTGACCCTGACGCGCCGTCTTTCGACTGCGCTCCGAC
>Syzygium_paniculatum_KM064993
ACACATGGCGTTGCCCCTAACCCCTCGCCTTGAATTGGGCGGGCGGGRCTTGGGTGCGTA
TGTTGGCCTCCCGAGATGACCTTATCCCGGTTGGCCCAAAATCGAGCGTCGGAGCGATTA
GCACCACGACATTCGGTGGTTGATGAGACCCCAATGATCAATGTCGTGCGTGTCGCTCAT
GCACATGCTCCACGAATCTACATTTCACCAACG
>Bupleurum_sikangense_KF573847
CGTAAAGCTTTGCCCCTCCGCAGCTCGCTCAAAGCGAGTCGTTGCTGTTCGGGGGGACGG
AAAGTGACCTCCCGTGCCTCGTCGTGCGGCTGGTTTAAAAGATAGTCTCCGGAGATCGGA
AAACGCAACATTGGTGGAAGTCATTATGCACCTCTTGCCATCTTGCGTTGAGCCCGTTTA
CTCTGTGAGCAACAGCGACCCTTTGGCGCCGCCCCAGGTGCGCG
>Aconitum_misaoanum_KJ078599
CACACAGCGTCGCACCCCGTCAACCAAGTTGTCGGGGAKCGGAGATTGGCCCCCCGGGCC
CCTGCGGGCACGGTCGGCACAAATGTTTGTCCCCGGCGGCGAGCGTCGCGGTCAGTGGTG
GTTGTATTTCTCATCCTCCAAAGACATCAAGACGCGTCGTCCTCGTTGCACGTTGGGACA
CATTGACCCCAAGG
>Rheum_forrestii_KF258687
CGCACCGCGTCGCCCCCGCCCCCTCCGGGGGACAGGGGCGGAGACTGGCCTCCCGTGCGC
CTCGGCGCGCGGCCGGCCTAAACGCAGGCCCCGCGGCCGCGAGAAGCCGCGACGATTGGT
GGTGTACCAGCGGCCCCGTGCCGCGAAGCATCGCGTCGCGTCTCGCGCGGACCCCGGGCG
CCAAAGGGCCCCGACCACCGTTG
>Gentiana_clusii_KF544651
CGCATCGCGTCGCCCCCCCAACACCGTGCATGAAATCRTGCCGGTCGTCGGAGGGGCGGA
TATTGGCTTCCCGTGCTCCGGTGCGGCTAGCCTAAATGCAAGTCCCTTACGACGGACACG
ACGACAAGTGGTGGTTGATTTCCTCAACTAAGGTGCTGTCGCGCGCTGCCCCGTCGGACG
ATGAGACTAACTTGACCCTGATGCATACGTCGTCACGACGTCTGCCACGACCG
>Gentiana_clusii_KF544650
CGCATCGCGTCGCCCCCCCAACACCGTGCATGAAATCATGCCGGTCGTCGGAGGGGCGGA
TATTGGCTTCCCGTGCTCCGGTGCGGCTAGCCTAAATGCAAGTCCCTTACGACGGACACG
ACGACAAGTGGTGGTTGATTTCCTCAACTAAGGTGCTGTCGCGCGCTGCCCCGTCGGACG
ATGAGACTAACTTGACCCTGATGCATACGTCGTCACGACGTCTGCCACGACCG
>Gentiana_clusii_KF544653
CGCATCGCGTCGCCCCCCAACACCGTGCATGAAATCGTGCCGGTCGTCGGAGGGGCGGAT
ATTGGCTTCCCGTGCTCCGGTGCGGCTAGCCTAAATGCAAGTCCCTTGCGACGGACACGA
CGACAAGTGGTGGTTGATTTACTCAGCTAAGGTGCTGTCGCGCGCTGCCCCGTCGGATGA
GGAGACTTACTTGACCCTGATGCATACGTCGTCACGACGTCTGCCACGACCG
>Gentiana_clusii_KF544652
CGCATCGCGTCGCCCCCCCAACACCGTGCATGAAATCGTGCCGGTCGTCGGAGGGGCGGA
TATTGGCTTCCCGTGCTCCGGTGCGGCTAGCCTAAATGCAAGTCCCTTACGACGGACACG
ACGACAAGTGGTGGTTGATTTCCTCAACTAAGGTGCTGTCGCGCGCTGCCCCGTCGGACG
ATGAGACTAACTTGACCCTGATGCATACGTCGTCACGACGTCTGCCACGACCG
>Gentiana_clusii_KF544655
CGCATCGCGTCGCCCCCCAACACCGTGCATGAAATCGTGCCGGTCGTCGGAGGGGCGGAT
ATTGGCTTCCCGTGCTCCGGTGCGGCTAGCCTAAATGCAAGTCCCTTGCGACGGACACGA
CGACAAGTGGTGGTTGATTTACTCAGCTAAGGTGCTGTCGCGCGCTGCCCCGTCGGATGA
GGAGACTTACTTGACCCTGATGCATACGTCGTCACGACGTCTGCCACGACCG
>Croton_purdiei_EU586934
CGCAACATCGCTCCCAACCCATTTGGGTGCGGAATATGGCCTCCCGTGCGATCCCCTCTC
GCGGTTGGCCGAAAAGAATGGTCCTCGGCTGCGAATGCCGCGACAATCGGTGGTTGTAAG
ACCCTCGGACACAGTCGCGTGCACGTATGCCTCTGGATAACGAGACCCCTTCGCGTCCTC
TGTGGCACGCTCACTTCG
>Ipomoea_purpurea_KMS0161A01I
CGCATCGCGTCGCCCCCTTTCTTGGTCGAGCGGCCGAGCTTGGGGAGCGGATGGTGGCCT
CCCGTGCCCCCTAACTCGGGGTGCGGCTGGCTCAAATGCGAGTCCCCGGCGGCGGATGTC
ACGGCGAGTGGTGGTCGTACCCAGTGTGCATATCTCCGCGTCGTGGCCCCGTCGTTCGTG
GGCAAAAGACCCTTCGACGAGCTGCAGCAGTGTGGCTCTCCGACCG
>Gentiana_clusii_KF544656
CGCATCGCGTCGCCCCCCAACACCGTGCATGAAATCGTGCCGGTCGTCGGAGGGGCGGAT
ATTGGCTTCCCGTGCTCCGGTGCGGCTAGCCTAAATGCAAGTCCCTTGCGACGGACACGA
CGACAAGTGGTGGTTGATTTACTCAGCTAAGGTGCTGTCGCGCGCTGCCCCGTCGGATGA
GGAGACTTACTTGACCCTGATGCATACGTCGTCACGACGTCTGCCACGACCG
>Gentiana_clusii_KF544659
CGCATCGCGTCGCCCCCCCAACACCGTGCATGAAATCGTGCCGGTCGTCGGAGGGGCGGA
TATTGGCTTCCCGTGCTCCGGTGCGGCTAGCCTAAATGCAAGTCCCTTACGACGGACACG
ACGACAAGTGGTGGTTGATTTCCTCAACTAAGGTGCTGTCGCGCGCTGCCCCGTCGGACG
ATGAGACTAACTTGACCCTGATGCATACGTCGTCACGACGTCTGCCACGACCG
>Gentiana_clusii_KF544658
CGCATCGCGTCGCCCCCCAACACCGTGCATGAAATCGTGCCGGTCGTCGGAGGGGCGGAT
ATTGGCTTCCCGTGCTCCGGTGCGGCTAGCCTAAATGCAAGTCCCTTGCGACGGACACGA
CGACAAGTGGTGGTTGATTTMCTCARCTAAGGTGCTGTCGCGCGCTGCCCCGTCGGAYGA
KGAGACTWACTTGACCCTGATGCATACGTCGTCACGACGTCTGCCACGACCG
>Morinda_officinalis_var._hirsuta_JF977051
CGCATCGCGTCGCCGCCCCCTCCTCGCCTTAGGAATTTGGACGGACGGGGGTGACGGATG
TTGGCCCCCCGTGCCCTCGCGGCGCGGCCGGCCTAAACGCGAGTCCCCGGCCCGGGACGT
CACGACGAGTGGTGGTTGAACCCTTCAACTCGAGAGCCGTCGAGACGACGCCCGACGGGG
AACWCCGACGACCCTAGGGCTTTCGGCCCCGAGAGGAGCCGCGAGCCTTCGACCG
>Astragalus_neuquenensis_AF121749
CATATCGTTGCCCGATGCCTATTGCAGTGCAGTAGGAATTTCTAGGGCGAATGATGGCTT
CCCGTGAGCGTTGTTGCCTCGCGGTTGGTTGAAAATCGAGTCCTTGGTGGGGTGTGCCAC
GATAGATGGTGGTCGAGTTAGCACGATACCGATTGTGTGCATGCTCCCCAAAATATGGCC
TCTATGACCCACACGCGTCTTTTGACGCACATGA
>Morinda_officinalis_var._hirsuta_JF977052
CGCATCGCGTCGCCGCCCCCTCCTCGCCTTAGGAATTTGGACGGACGGGGGTGACGGATG
TTGGCCCCCCGTGCCCTCGCGGCGCGGCCGGCCTAAACGCGAGTCCCCGGCCCGGGACGT
CACGACGAGTGGTGGTTGAACCCTTCAACTCGAGAGCCGTCGAGACGACGCCCGACGGGG
AACTCCGACGACCCTAGGGCTTTCGGCCCCGAGAGGAGCCGCGAGCCTTCGACCG
>Dimocarpus_longan_KMS0134A01I
CGCATCGTCGCCCCCTCAACCCCACGCCTCGAGCGAGGCGCGGGGACACGTTAGGGGCGG
ATATTGGCCTCCCGTGGGACGCTTAATCCCGCGGTTGGCCCAAATACGAGTCCTCGGCGT
CGGACGCCGCGACGTTCGGTGGTGGAAAAAGTAAGAAACCTCGAGCTCGCGTCGCGCGTA
CGTCGTCGGTTTAAGGCTCCCGACCCTGAACGCATCG
>Citrus_sp.__pummelo-lemon__GQ225864
GGCATCGTTGCCCCACCCCACCCCCCCCAAACCAAGGCGGGGGCCCCGGGGTGCGGGCGG
AGATTGGCCTCCCGTGCGCTGACCGCTCGCGGTTGGCCCAAATATGAGTCCTCGGCGACG
GAAGCCGCGGCGATCGGTGTTGAACCAAAGCCTCTCGAGCTCCCGCCGCGCGCCCGGTCT
CCAAGTGTGGACTCTGCGACCCTGAAGCTCCGCGCAAGCGGCGCTCGCACGCG
>Phellodendron_chinense_KMS0163A03I
CGCATCGCTGCCCCACCCCACCCCCGCCCCGGGGGCCTGGCGGTGTGGGCGGAAAATGGC
CTCCCGTGCGCTCCCCGCTCGCGGTTGGCCCAAATTCGAGTCCTCGGCGACCGGAGCCGC
GGCGATCGGTGGTGAAAACAAGCCTCTCGAGCTCACGCCGCGAGCCCGTGTCTTCCTTTT
CGGGACTCAGGGACCCTGACGCTCCGCGCGAGCGGCGCTCGCATCG
>Astragalus_vesicarius_subsp._pastellianus_GU338380
CATATCGTTGCCCGATGCCTATTGCAGTGCAGTAGGAATTACTAGGGCGAATGATGGCTT
CCCGTGGGCGTAGTTGCCTCGCGGTTGGTTGAAAATCGAGTCCTTGGTAGGGTGTGCCAT
GGTAGATGGTGGTCGAGTTAGAACGATACCGATCATGTGCATGCTCCCCAAAATATGGCT
TCTATGACCCACACGCGTCTTTGACGCTCATGACG
>Astragalus_vesicarius_subsp._pastellianus_GU338381
CATATCGTTGCCCGATGCCTATTGCAGTGCAGTAGGAATTACTAGGGCGAATGATGGCTT
CCCGTGGGCGTAGTTGCCTCGCGGTTGGTTGAAAATCGAGTCCTTGGTAGGGTGTGCCAT
GGTAGATGGTGGTCGAGTTAGAACGATACCGATCATGTGCATGCTCCCCAAAATATGGCT
TCTATGACCCACACGCGTCTTTGACGCTCATGACG
>Astragalus_vesicarius_subsp._pastellianus_GU338382
CATATCGTTGCCCGATGCCTATTGCAGTGCAGTAGGAATTTCTAGGGCGAATGATGGCTT
CCCGTGGGCTTTGTTGCCTCGCGGTTGGTTGAAAATCGAGTCCTTGGTAGGGTGTGCCAT
GGTAGATGGTGGTCGAGTTAGAACGATACCGATCATGTGCATGCTCCCCAAAATATGGCT
TCTATGACCCACACGCGTCTTTGACGCTCATGACG
>Astragalus_vesicarius_subsp._pastellianus_GU338383
CATATCGTTGCCCGATGCCTATTGCAGTGCAGTAGGAATTTCTAGGGCGAATGATGGCTT
CCCGTGGGCTTTGTTGCCTCGCGGTTGGTTGAAAATCGAGTCCTTGGTAGGGTGTGCCAT
GGTAGATGGTGGTCGAGTTAGAACGATACCGATCATGTGCATGCTCCCCAAAATATGGCT
TCTATGACCCACACGCGTCTTTGACGCTCATGACG
>Panax_pseudoginseng_KX180972
CGCATCGCGTCGCCCCCCAACCCATCACTCCCTTGCGGGAATCCAGGCGGAAGGGCGGAT
AATGGCCTCCCGTGTCTCACCGCGCGGTTGGCCCAAATGCGAATCCTTGGCGATGGACGT
CACGACAAGTGGTGGTTGTAAAAAGCCCTCTTCTCATGGCGTGGGGTGACCTGTCCCCAG
CAAAAGCTCTCATGAACCTGTTGCGCCGTCCCCGACGCGCGCTCCGACCG
>Panax_pseudoginseng_KX180971
CGCATCGCGTCGCCCCCCAACCCATCACTCCCTTGGGGGAATCCAGGCGGAAGGGCGGAT
AATGGCCTCCCGTGTCTCACCGCGCGGTTGGCCCAAATGCCAATCCTTGGCGATGGACGT
CCCGACAAGTGGTGGTTGTAAAAAGCCCTCTTCTCATGTCCTGGGGTGACCTGTCCCCAG
CAAAAGCTCTCATGACCCTGTTGCGCCGTCCCCGACGCGCGCTCCGACCG
>Prunus_mume_EF529436
CACGTCGTTGCCCCCCCATATACTCCTTCGGGATTGCGGGGGGCGGATGATGGCCTCCCG
TGCGCCTCGTCGCGCGGTTGGCATAAATGCCAAGTCCTCGGCGACGCACGCCACGACAAT
CGGTGGTTGCGAAACCTCGGTTGCCCGTCGTGCGCGGTCGTCGCGCATCGAGGGCTCGAA
AATATTGCCCGGCTCCGGCTCGGCTTTCAACG
>Prunus_mume_EF529435
CACGTCGTTGCCCCCCCACCTACTCCTTCGGGATTGCGGGGGGCGGATGATGGCCTCCCG
TGCGCCTCGTCGCGCGGTTGGCATAAATACCAAGTCCTCGCCGACGTACGCCACGACAAT
CGGTGGTTGCGAAACCTCGGTTGCCCGTCGTGCGCGGTCGTCGCCCATCGAGGGCTCGAA
AAAATTGCTCGGCTCCGGCTCGGCTCGGCTTTCAACG
>Bupleurum_commelynoideum_KF573760
CGTAAAGCTTTGCCCCTCCGCAGCTCGCTCAAAGCGAGTCGTTGCTGTTCGGGGGGACGG
AAAGTGACCTCCCGTGCCTCGTCGTGCGGCTGGTTTAAAAGATAGTCTCCGGAGATCGGA
AAACGCAACATTGGTGGAAGTCATTACGCACCTCTTGCCATCTTGCGCTGAGCCCGTTTA
CTCTGTGAGCAACAGCGACCCTTTGGCGCCGCCCCAGGTGCGCG
>Bupleurum_commelynoideum_KF573761
CGTAAAGCTTTGCCCCTCCGCAGCTCGCTCAAAGCGAGTCGTTGCTGTTCGGGGGGACGG
AAAGTGACCTCCCGTGCCTCGTCGTGCGGCTGGTTTAAAAGATAGTCTCCGGAGATCGGA
AAACGCAACATTGGTGGAAGTCATTACGCACCTCTTGCCATCTTGCGCTGAGCCCGTTTA
CTCTGTGAGCAACAGCGACCCTTTGGCGCCGCCCCAGGTGCGCG
>Bupleurum_commelynoideum_KF573762
CGTAAAGCTTTGCCCCTCCGCAGCTCGCTCAAAGCGAGTCGTTGCTGTTCGGGGGGACGG
AAAGTGACCTCCCGTGCCTCGTCGTGCGGCTGGTTTAAAAGATAGTCTCCGGAGATCGGA
AAACGCAACATTGGTGGAAGTCATTACGCACCTCTTGCCATCTTGCGCTGAGCCCGTTTA
CTCTGTGAGCAACAGCGACCCTTTGGCGCCGCCCCAGGTGCGCG
>Bupleurum_commelynoideum_KF573763
CGTAAAGCTTTGCCCCTCCGCAGCTCGCTCAAAGCGAGTCGTTGCTGTTCGGGGGGACGG
AAAGTGACTTCCCGTGCCTCGTCGTGCGGCTGGTTTAAAAGATAGTCTCCGGAGATCGGA
AAACGCAACATTGGTGGAAGTCATTACGCACCTCTTGCCATCTTGCGCTGAGCCCGTTTA
CTCTGTGAGCAACAGCGACCCTTTGGCGCCGCCCCAGGTGCGCG
>Bupleurum_commelynoideum_KF573764
CGTAAAGCTTTGCCCCTCCGCAGCTCGCTCAAAGCGAGTCGTTGCTGTTCGGGGGGACGG
AAAGTGACCTCCCGTGCCTCGTCGTGCGGCTGGTTTAAAAGATAGTCTCCGGAGATCGGA
AAACGCAACATTGGTGGAAGTCATTACGCACCTCTTGCCATCTTGCGCTGAGCCCGTTTA
CTCTATGAGCAACAGCGACCCTTTGGCGCCGCCCCAGGTGCGCG
>Bupleurum_commelynoideum_KF573765
CGTAAAGCTCTGCCCCTCCGCAGCTCGCTCAAAGCGAGTCGTTGCTGTTCGGGGGGACGA
AAATTGACCTCCCGTGCCTCGTCGTGCGGCTGGTTTAAAAGAGAGTCTCCGGATATCGGA
AAACGCAACATTGGTGGAAGGCATTACGCACCTCTTGCCATCTTGCGCTGAGCCCGTTTA
ATCTGTGAGCAACAACGACCCTTTGGCGCCGCCCTAGGTGCGCG
>Bupleurum_commelynoideum_KF573766
CGTAAAGCTCTGCCCCTCCGCAGCTCGCTCAAAGCGAGTCGTTGCTGTTCGGAGGGACGG
AAAGTGACCTCCCGTGCCTCGTCGTGCGGCTGGTTTAAAAGAGAGTCTCCGGATATCGGA
AAACGCAACATTGGTGGAAGGCATTACGCACCTCTTGCCATCTTGCGCTGAGCCCGTTTA
ATCTGTGAGCAACAACGACCCTTTGGCGCCGCCCTAGGTGCGCG
>Bupleurum_commelynoideum_KF573767
CGTAAAGCTCTGCCCCTCCGCAGCTCGCTCAAAGCGAGTCGTTGCTGTTCGGGGGGACCA
AAATTGACCTCCCGTGCCTCGTCGTGCGGCTGGTTTAAAAGAGAGTCTCCGGATATCGGA
AAACGCAACATTGGTGGAAGGCATTACGCACCTCTTGCCATCTTGCGCTGAGCCCGTTTA
ATCTGTGAGCAACAACGACCCTTTGGCGCCGCCCTAGGTGCGCG
>Bupleurum_commelynoideum_KF573768
CGTAAAGCTCTGCCCCTCCGCAGCTCGCTCAAAGCGAGTCGTTGCTGTTCGGGGGGACGA
AAATTGACCTCCCGTGCCTCGTCGTGCGGCTGGTTTAAAAGAGAGTCTCCGGATATCGGA
AAACGCAACATTGGTGGAAGGCATTACGCACCTCTTGCCATCTTGCGCTGAGCCCGTTTA
ATCTGTGAGCAACAACGACCCTTTGGCGCCGCCCTAGGTGCGCG
>Bupleurum_commelynoideum_KF573769
CGTAAAGCTCTGCCCCTCCGCAGCTCGCTCAAAGCGAGTCGTTGCTGTTCGGGGGGACGA
AAATTGACCTCCCGTGCCTCGTCGTGCGGCTGGTTTAAAAGAGAGTCTCCGGATATCGGA
AAACGCAACATTGGTGGAAGGCATTACGCACCTCTTGCCATCTTGCGCTGAGCCCGTTTA
ATCTGTGAGCAACAACGACCCTTTGGCGCCGCCCTAGGTGCGCG
>Lycium_californicum_DQ124652
CGCATCGCGTCGCCCCCGCGCACCGCGCCCRCACTCTGGGTCGYGGTGCATGTCGCGGGG
CGGATACTGGCCTCCCGTGCGCCTCGCGCTCGCGGCTGGCCTAAATGYGAGTCCACGTCG
ACGGACGTCACGGCAAGTGGTGGTTGTAACCCAACTCTCGAAGTGTCGTGGCTATRCCCC
GTCGCGCGTTTGGCCTCCCGGACCCTTCTCGCGCTTAGGCGCTCCGACCG
>Lycium_californicum_DQ124653
CGCATCGCGTCGCCCCCGCGCACCGCGCCCGCACTCCGGGTCGCGGTGCATGTCGCGGGG
CGGATACTGGCCTCCCGTGCGCCTCGCGCTCGCGGCTGGCCTAAATGTGAGTCCACGTCG
ACGGACGTCACGGCAAGTGGTGGTTGTAACCCAACTCTCGAAGTGTCGTGGCTATGCCCC
GTCGCGCGTTTGGCCTCCCGGACCCTTCTYGCGCTTAGGCGCTCCGACCG
>Lycium_californicum_DQ124650
CGCATCGCGTCGCCCCCGCGCACCGCGCCCGCACTCCGGGTCGCGGTGCATGTCGCGGGG
CGGATACTGGCCTCCCGTGCGCCTCGCGCTCGCGGCTGGCCTAAATGTGAGTCCACGTCG
ACGGACGTCACGGCAAGTGGTGGTTGTAACCCAACTCTCGAAGTGTCGTGGCTATGCCCC
GTCGCGCGTTTGGCCTCCCGGACCCTTCTCGCGCTTAGGCGCTCCGACCG
>Lycium_californicum_DQ124651
CGCATCGCGTCGCCCCCGCGCACCGCGCCCACRCTCTGGGTCGTGGTGCATGTCGCGGGG
CGGATACTGGCCTCCCGTGCGCCTCGCGCGCGCGGCAGGCCTAAATGCGAGTCCACGTCG
ACGGACGTCACGGCAAGTGGTGGTTGTAACCCAACTCTCGAAGTGTCGTGGCTATACCCC
GTCGCGCGTTTGGCCTCCCGGACCCTTCTCGCGCTTAGGCGCTCCGACCG
>Astragalus_tribuloides_L10795
ATCGTTGCCCAATGCCTATTGCAGTGCAATAGGAATTTCTAGGGCGAATGATGGCTTCCC
GTGAGCGTTGTTGCCTCGCGGTTGGTTGAAAATTGAGTCCTTGGTAGGGTGTGCCATGAT
AGATGGTGGTCGAGTTAGCACGATACCGATCATGTGCATGCTCTCCAAAAAATGGCCTCT
ATGACCCACACGCGTCTTTTGACGCTCA
>Aconitum_kusnezoffii_KX369358
CACACAGCGTCGCACCCCGTCAACCACGTTGTCGGGGAGCGGAGATTGGCCCCCCGGGCC
CCTGCGGGCACGGTCGGCACAAATGTTTGTCCCCGGCGGCGAGCGTCGCGGTCAGTGGTG
GTTGTATTTCTCATCCTCCAAAGACATCAAGACGCGTCGTCCTCGTTGCACGTTGGGACA
CATCGACCCCAAGTAGCCGCTTCGCGCGGCATTCACCCTG
>Aconitum_kusnezoffii_KX369353
CACACAGCGTCGCACCCCGTCAACCACGTTGTCGGGGAGCGGAGATTGGCCCCCCGGGCC
CCTGCGGGCACGGTCGGCACAAATGTTTGTCCCCGGCGGCGAGCGTCGCGGTCAGTGGTG
GTTGTATTTCTCATCCTCCAAAGACATCAAGACGCGTCGTCCTCGTTGCACGTTGGGACA
CATCGACCCCAAGGAGCCGCTTCGCGCGGCATTCACCCTG
>Aconitum_kusnezoffii_KX369352
CACACAGCGTCGCACCCCGTCAACCAAGTTGTCGGGGAGCGGAAATTGGCCCCCCGGGCC
CCTGCGGGCACGGTCGGCACAAATGTTTGTCCCCGGCGGCGAGCGTCGCGGTCAGTGGTG
GTTGTATTTCTCATCCTCCAAAGACATCAAGACGCGTCGTCCTCGTTGCACGTTGGGACA
CATCGACCCCAAGGAGCCGCTTCGCGCGGCATTCACCCTG
>Aconitum_kusnezoffii_KX369351
CACACAGCGTCGCACCCCGTCAACCACGTTGTCGGGGAGCGGAGATTGGCCCCCCGGGCC
CCTGCGGGCACGGTCGGCACAAATGTTTGTCCCCGGCGGCGAGCGTCGCGGTCAGTGGTG
GTTGTATTTCTCATCCTCCAAAGACATCAAGACGCGTCGTCCTCGTTGCACGTTGGGACA
CATCGACCCCAAGGAGCCGCTTCGCGCGGCATTCACCCTG
>Aconitum_kusnezoffii_KX369357
CACACAGCGTCGCACCCCGTCAACCACGTTGTCGGGGAGCGGAGATTGGCCCCCCGGGCC
CCTGCGGGCACGGTCGGCACAAATGTTTGTCCCCGGCGGCGAGCGTCGCGGTCAGTGGTG
GTTGTATTTCTCATCCTCCAAAGACATCAAGACGCGTCGTCCTCGTTGCACGTTGGGACA
CATCGACCCCAAGTAGCCGCTTCGCGCGGCATTCACCCTG
>Aconitum_kusnezoffii_KX369356
CACACAGCGTCGCACCCCGTCAACCACGTTGTCGGGGAGCGGAGATTGGCCCCCCGGGCC
CCTGCGGGCACGGTCGGCACAAATGTTTGTCCCCGGCGGCGAGCGTCGCGGTCAGTGGTG
GTTGTATTTCTCATCCTCCAAAGACATCAAGACGCGTCGTCCTCGTTGCACGTTGGGACA
CATCGACCCCAAGGAGCCGCTTCACGCGGCATTCACCCTG
>Aconitum_kusnezoffii_KX369355
CACACAGCGTCGCACCCCGTCAACCACGTTGTCGGGGAGCGGAGATTGGCCCCCCGGGCC
CCTGCGGGCACGGTCGGCACAAATGTTTGTCCCCGGCGGCGAGCGTCGCGGTCAGTGGTG
GTTGTATTTCTCATCCTCCAAAGACATCAAGACGCGTCGTCCTCGTTGCACGTTGGGACA
CATCGACCCCAAGGAGCCGCTTCACGCGGCATTCACCCTG
>Aconitum_kusnezoffii_KX369354
CACACAGCGTCGCACCCCGTCAACCACGTTGTCGGGGAGCGGAGATTGGCCCCCCGGGCC
CCTGCGGGCACGGTCGGCACAAATGTTTGTCCCCGGCGGCGAGCGTCGCGGTCAGTGGTG
GTTGTATTTCTCATCCTCCAAAGACATCAAGACGCGTCGTCCTCGTTGCACGTTGGGACA
CATCGACCCCAAGGAGCCGCTTCACGCGGCATTCACCCTG
>Citrus_macroptera_var._annamensis_GQ225852
CGCATCGTTGCCCCACCCCACCCCCCCAAACCAAGGCGGGGGCCCCGGGGTGCGGGCGGA
GATTGGCCTCCCGTGCGCTGACTGCTCGCGGTTGGCCCAAATATGAGTCCTCGGCGACCG
AAGCCGCGGCGATCGGTGGTGAAACAAAGCCTCTTGAGCTCCCGCCGTGCGCCCGGTCTC
CAAGTGTGGACTCTGCGACCCTGAAGCTCTGCGCAAGCGGCGCTC
>Angelica_laxifoliata_GU395159
CGCATCGTATTGCCCACAAACCACTCACACCTGAGAAGGTGTGCCAGTTTGAGGCGGAAA
TTGGCCTCCCGTACCTTGTCGTGCGGTTGGCGGAAAAACGAGTCTCCGGCGATGGACGTC
GCGACATCGGTGGTTGTAAAAGACCCTCTTGTCTTGTCGCGCGCATCCTCGTCATCTTAG
CGAGCTCCAGGACCCTTAGGCAGCACATACTCTGTGCGCTTGA
>Aconitum_reclinatum_KY417320
CACACAGCGTCGCACCCCTCCAACAAGGTTTGTTGGGGAGCGGATATTGGCCCCCCGGGC
CCTTGCGGGCACGGTCGGCACAAATGTTGGTCCCCGACAACGAGCGTCGCGGTCAGTGGT
GGTTGTATTTCTCATCCTCCAAAGACATCAAGACGCGTCGTCCTCGTTGCTCGTTGGGAC
GCATCCACCCTATGGAGCCGTTTTGCGCGGC
>Nelumbo_nucifera_KT285107
CGCATCGTTGCCCTTCCCTCCCTTTCCCCATTAGGTGTTGGAGAGTTGGTGCAGATGTTG
GCCTCTCGTTCCGTTTTGGTGCGGTTGGCCCAAATGATGGCCCCCGACAACAAAGTGCCA
CGACGGTTGGTGGTTCAATCTTAGGTGGTGGAATGCTGGACGTTGTGCACGTTGTGTTGT
CATTGGGGTGTCGAGTGTGTGACCCGATTAGGGATCCGTTGTTGACGGAGCCTGCCTTG
>Carthamus_lanatus_subsp._baeticus_GU969619
CGCATCGCGTCGCCCCAGACCATGCTCCCCCATGGGGACGTGTTTGGTCTGGGACGGAGA
CTGGTCTCCCGTGCTCATGGTGCGGTTGGCCTAAAAAGGAGTCCCCTTTGGCGGACGCAC
GGCTAGTGGTGGTTGTCAAGGCCTTCGTATCGAGCCGTGCTGATGCTAGGGAATCGCTCT
CTAAAGACCCTAACGTGTCGTCTTTACGACGATGCTTCGACCG
>Nelumbo_nucifera_KT285109
CGCATCGTTGCCCTTCCCTCCCTTTCCCCATTAGGTGTTGGAGAGTTGGTGCAGATGTTG
GCCTCTCGTTCCGTTTTGGTGCGGTTGGCCCAAATGATGGCCCCCGACAACAAAGTGCCA
CGACGGTTGGTGGTTCAATCTTAGGTGGTGGAATGCTGGACGTTGTGCACGTTGTGTTGT
CATTGGGGTGTCGAGTGTGTGACCCGATTAGGGATCCGTTGTTGACGGAGCCTGCCTTG
>Nelumbo_nucifera_KT285108
CGCATCGTTGCCCTTCCCTCCCTTTCCCCATTAGGTGTTGGAGAGTTGGTGCAGATGTTG
GCCTCTCGTTCCGTTTTGGTGCGGTTGGCCCAAATGATGGCCCCCGACAACAAAGTGCCA
CGACGGTTGGTGGTTCAATCTTAGGTGGTGGAATGCTGGACGTTGTGCACGTTGTGTTGT
CATTGGGGTGTCGAGTGTGTGACCCGATTAGGGATCCGTTGTTGACGGAGCCTGCCTTG
>Scrophularia_calliantha_KF447302
CGCATCGCGTCGCCCCCCTCCCAATCCCTCGGGACAATGGAGAGGGGCGGATATYGGCCT
CCCGTGCTCTTCGGCGTGCGGSTGGCCCAAATGTGATCCCGCGTCGACRCGAGTCGCGAC
CAGTGGTGGWTGATTCCTCAACTSGCGTGCTGTCSTGCCGTACCGCGTYGTTYGTTCGGG
CATCRTCATAGACCCAAAAGGCGCTCTAGAGTGCCTTCGACCG
>Curcuma_aeruginosa_DQ395332
TGGCATTGTCGCTTTTGCTCCCTGCTTTGTCCGGATTTAACGCGGAAATTGGCCCCCTGT
GCCCTCGGGCACAGTCGGTCGAAGAGTGGGTAGTCCGGAATCCTCCAACACGATGGACGT
TGGTCGTCCCGAGCGAGAACTGAACGTCCTCCTCGTCGTTTTGGGATGAGACCTCAATAA
AACCCTGTGTGATTGATGATTGCGGACTCGCGCGAAAGCCCCCCGTCAATCATTTGCGGC
G
>Epimedium_koreanum_KX675075
CGCACAGCGTCGCTCCCACCATTATGCCTTTGTTCTCTTATCGGGCAACTGCAACGTGGC
TTGGGAAGCGGATATTGGCCCCCCGTACCTTTGTAGGCGCGGCCGGCCTAAAATTCGGCC
CTCGGCGACGAGCGTCACGATCAGTGGTGGTTGAATAACCCCTTTGTCATAGACCGGTAT
CGTGTTGTTTCGTCGTCTATTTGGGCCACATGGACCCTTGCGTGTCGTATAAACGACATT
CACTCTG
>Epimedium_koreanum_KX675076
CGCACAGCGTCGCTCCCACCATTATGCCTTTGTTCTCTTATCGGGCAACTGCAACGTGGC
TTGGGAAGCGGATATTGGCCCCCCGTACCTTTGTAGGCGCGGCCGGCCTAAAATTCGGCC
CTCGGCGACGAGCGTCACGATCAGTGGTGGTTGAATAACCCCTTTGTCATAGACCGGTAT
CGTGTTGTTTCGTCGTCTATTTGGGCCACATGGACCCTTGCGTGTCGTATAAACGACATT
CACTCTG
>Salvia_roemeriana_KU563872
CGCATCGCGTCGCCCCCCATCCATGCGCACAGCGCTGGTTGTAGGGGCGGATATTGGCCT
CCCGTGTGCCTCGGTGCGCGGCTGGCCCAAATGCGATCCCTCGGCGACTCATGTCACGAC
AAGTGGTGGTTGAACTCTCAATCTCGCGCGTCGTCGTGCCACTGCGTCGTCCGTTTGGGC
ATCTATCAACGACCCAACGGTGTTGGTGCCTCTTGGCGCCCCACCTTCGACCG
>Mentha_spicata_AY655942
CATCGCGTCGCCCCCCATCCCCGCGCACACAGCCGGGCGGTTGGGGGCGGAGATTGGCCT
CCCGTGCGCCTCGGTGCGCGGCCGGCCCAAATGCGATCCCCGGGCGACTGGCGTCACGAC
AAGTGGTGGTTGAACATCTCAATCTCTCCTCGCAGCCGTGCCGCCGTGTCGTCCCGTACG
GGAATCCACAAACGACCCAACGGTGCACGTCGCGAATAGCGTCTCACCTTCGACC
>Aster_maackii_HQ154042
CGCATCGCGTCGCTCCCACCATTCCTTCCTTCGGGATGCTTGGTTGGGGGCGGATAATGG
CCTCCCGTTCCTCAACGAGCGGTTGGCCAAAATAAAAGTCCCCTTTGATGGATGCACGAC
TAGTGGTGGTTGACAAAACCCGGTATTGTGTCGTGTGTCTTGTCGAAAGGGTGCATCTTA
ATAGACCCAACGCGTTGTCACGAAGCAACGCATCGACCG
>Mentha_spicata_AY655940
CATCGTGTCGTCCCCCACCCCCGCGCGCATCGCCGGGTGGTTGGGGGCGGACACTAGCCT
TCCATGCACCTCGGCGTGTGGCCGGCCCAAATGAGATCCCCGGGCGACTGGCGTCGCGAC
AAGTGGTGGTTGAACATCTCAATCTCTATCATGGTCGTGTTGCCGTGTCGTCCCGTATAG
GAATCGACAAATGACCCAACAGTGCTCGGCGTGAATAGCATCTCACCTTCAACC
>Mentha_spicata_AY655941
CATCGCGTCGCCCCCCATCCCCGTGCGCATCGCCGGGTGGTTGGGGATGGACACAGGCCT
TCCATGCGCCTCGGCGTGTGGCCGGCCCAAATGAGATCCCCGGGCGACTGGCATCACGAC
AAGTGGTGGTTGAACATCTCAATCTCTCCTCATGGTCGTGCCGCCGTGTCGTCCCGTACG
GGAATTGACAAATGACCCAACGGTGCTCGGCGTGAATAACATCTCACCTTCAATG
>Mentha_spicata_AY655944
CATCGCGTCGCCCCCCATCCCCGCGCGCACAGCCGGGCGGTTGGGGGCGGAGATTGGCCT
CCCGTGCGCCTCGGTGCGCGGCCGGCCCAAATGCGATCCCCGGGCGGCTGGCGTCACGAC
AAGTGGTGGTTGAACATCTCAATCTCTCCTCGCAGCCGTGCCGCCGTGTCGTCCCGTACG
GGAATCCACAAACGACCCAACGGTGCACGTCGCGAATAANNTCTCANCTTCGACC
>Crataegus_altaica_EU683916
CGCGCCGTTGCCCCCCCTCGCCTCCCTCGGGAGCGTCGGCGGGCGGACGATGGCCTCCCG
CGCGCCACCCCGCGCGGTTGGCACAAATGCCGAGTCCCCGGCGACGAACGCCACGACAAT
CGGTGGTTGTCAGACCTCGGTTGCCTGTTGTGCGCTTTCGCCGCGCTGCGGGCGGCTCGC
GACCCCAACAACGGCTCTGCTGCGGCGGAGCTATTCAACG
>Arctium_minus_KX165630
CACATCGCGTCGCCCCCGACCACGCCTCCCCAGTGGGGATGCGTGTCGTTTGGGGCGGAG
ACTGGTCTCCCGTGCCCATGGTGCGGTTGGCCTAAAAAGGAGTCCCCTTTGACGGACGCA
CGGCTAGTGGTGGTTGTCAAGGCCTTCGTATCGAGCCGTGTGGACGAAAGGGTAGCGCTC
TCCAATGACCCCAACGTGTCGTCTTGCAACGACGCTTCGACCG
>Mentha_x_piperita_AY655985
CATCGCGTCGCCCCCCATCCCCGCGCGCACAGCCGGGCGGTTGGGGGCGGAGATTGGCCT
CCCGTGCGCCTCGGTGCGCGGCCGGCCCAAATGCGATCCCCGGGCGGCTGGCGTCACGAC
AAGTGGTGGTTGAACATCTCAATCTCTCCTCGCAGCCGTGCCGCCGTGTCGTCCCGTACG
GGAATCCACAAACGACCCAACGGTGCACGTCGCGAATAGCGTCTCACCTTCGACC
>Mentha_x_piperita_AY655984
CATCACGTCGCCCCCCATCCCCGCGCGCACAGCCGGGCGGTTGGGGGCGGAGATTGGCCC
CCCGTGCGCCTCGGTGCGCGGCCGGCCCAAATGCGATCCCCGGGCGGCTGGCGTCACGAC
AAGTGGTGGTTGAACATCTCAATCTCTCCTCGCAGCCGTGCCGCCTTGCCGTCCCGTACG
GGCATCCACAAACGACCCAACGGTGCACGTCGCGAACAGCGTCTCACCTTCGACC
>Mentha_x_piperita_AY655987
TATCGTGTCACCCCCCACCCCCACGTGCATCGCCTGGTGGTTGGGGGCGGACACTGGCCT
TCCATGCGCCTCGACGTGTGGCCGGCCCAAATGAGATCCCCCGGCGACTGGCGTCGCGAC
AAGTGGTGGTTGAACATCTCAATCTCTCTTGTGGTCATGCCGCCGTGTCGTCCCATATAG
GAATCGAAAATGACCCAACAGTGCTCGGCGTGAATAGCATCTCACCTTCAACC
>Mentha_x_piperita_AY655986
CATCGCGTCGCCCCCCATCCCCGTGCGCATCGCCGGGTGGTTGGGGATGGACACGGGCCT
TCCATGCGCCTCGGCATGTGGCCGGCCCAAATGAGATCCCCGGGCGACTGGCATCACGAC
AAGTGGTGGTTGAACATCTCAATCTCTCTCATGGTCGTGCCGCCGTGCCGTCCCGTACGG
GAATTGAAAATGACCCAACGGTGCTCGGCGTGAATAACATCTCACCTTCAACT
>Mentha_x_piperita_AY655981
TATCGTGTCACCCCCCACCCCCACGTGCATCGCCGGGTGGTTGGGGACGGACACTGGCCT
TCCATGCGCCTCGACGTGTGGCCGGCCCAAATGAGATCCCCGGGNNACTGGCGTCGCGAC
AAGTGGTGGTTGAACATCTCAATCTCTCTTGTGGTCATGCCGCCGTGTCGTCCCATATAG
GAATCGAAAATGACCCAACAGTGCTCGGCGTGAATAGCATCTCACCTTCAACC
>Mentha_x_piperita_AY655980
TATCGTGTCACCCCCCACCCCCACGTGCATCGCCGGGTGGTTGGGGGCGGACACTGGCCT
TCCATGCGCCTCGACGTGTGGCCGGCCCAAATGAGATCCCCGGGNGACTGGCGTCGCGAC
AAGTGGTGGTTGAACATCTCAATCTCTCTTGTGGTCATGCCGCCGTGTCGTCCCATTTAG
GAATCGAAAATGACCCAACAGNNCTCGGCGTGAATAGCNTCTCACCTTCAACC
>Mentha_x_piperita_AY655983
CATCGCGTCGCCCCCCATCCCCGCGCGCACAGCCGGGCGGTTGGGGGCGGAGATTGGCCT
CCCGTGCGCCTCGGTGCGCGGCCGGCCCAAATGCGATCCCCGGGCGACTGGCGTCACGAC
AAGTGGTGGTTGAACATCTCAATCTCTCCTCGCAGCCGTGCCGCCGTGTCGTCCCGTACG
GGAATCCACAAACGACCCAACGGTGCACGTCGCGAATAGCGTCTCACCTTCGACC
>Mentha_x_piperita_AY655982
TATCGTGTCACCCCCCACCCCCACGTGCATCGCCGGGTGGTTGGGGGCGGACACTGGCCT
TCCATGCGCCTCGACGTGTGGCCGGCCCAAATGAGATCCCCGGNNNACTGGCGTCGCGAC
AAGTGGTGGTTGAACATCTCAATCTCTCTTGTGGTCATGCCGCCGTGTCGTCCCATATAG
GAATCGAAAATGACCCAACAGTNCTCGGCGTGAATAGCNTCTCACCTTCAACC
>Fritillaria_cirrhosa_KPS0096A03I
CGCCTTGTTTCGCTCCGTGCCCAATGACCCTTCGGGTGCGGTCACGGATGCGGAGATTGG
CCCCCCGTGCCTCGTGTGCGGCGGGCTTAAGCGCGGGCTGTCGGCGTCGGGATGGGCACG
ACGAGTGGTGGACGGAGCACCAGCAGGATGTTGTGGCCCCCTGTCGCCTTAAGGGGCTCA
AGAGACCCGGACCGGGCGAGCCGTGCTCCGTACGAGGAGGGCGTGCCGTCTCGCAATG
>Alisma_orientale_KMS0006A01I
CGCCTCTAGGCGCTCCCCTCCCACTTGAGTTCAGCATCTTGATGTTGGCCTTGTTGGTGG
TGGATGCGGATGTTGGCCTTCCGTGGCTTTGCCGCCGCGGTGGGCTGAAGGATGTGGAGT
CGGTCCGTCCAACGTTATTGGGCATGACTGTGCTGGGTCGCTGCAGCTACTGCTCGTTGC
TCGCTGGGTGCGGCAGTCTTAGCAAATGCGGGCATCGTCGTTGTGTCGAGTAGCCTTGTT
GTCGGACTCTTACGCCAGTAAAGTTACCACGATTGGTATATCAGCGGTCACACCGTTGGT
TCCTCATATTG
>Mentha_x_piperita_AY655988
CATCGCGTCGCCCCCCATCCCCGTGCGCATCGCCGGGTGGTTGGGGATGGACACGGGCCT
TCCATGCGCCTCGGCATGTGGCCGGCCCAAATGAGATCCCCGGGCGACTGGCATCACGAC
AAGTGGTGGTTGAACATCTCAATCTCTCTCATGGTCGTGCCGCCGTGTCGTCCCGTACGG
GAATTGAAAATGACCCAACGGTGCTCGGCGTGAATAACATCTCACCTTCAACT
>Astragalus_cerasocrenus_U50515
ATCGTTGCCCGATGCCTATTGCAGTGCAATAGGAATTTCTAGGGCGAATGATGGCTTCCC
GTGAGCGTTGTTGCCTCGCGGTTGGTTGAAAATCGAGTCCTTGGTAGGGTGTGCCATGAT
AGATGGTGGTCGAGTTAGGACGATACCGATCATGTGCATGCTCCCCAAGATATGGCCTCT
ATGACCCACACGTGTCTTTGGACGCTCATG
>Swertia_franchetiana_KC861323
CGCATCGCGTCGCCCCCCCGACCTCGTGTGTTAACTCGTACGGGTGACGTGAGGGGGCGG
AAACTGGCTTCCCGTGCTTGGCTGCGGCTGGCCTAAATGCGAGTCCTTTGCGACGGACGC
GACGACAAGTGGTGGTTGTTTGTCTCAACTAAGGTGCTGTCGCACGACGACCGTCGAATG
AGGAGACTCCCCGACCCTGATGCACGTGTCTGCATGACGCTTGCTACGACCG
>Swertia_franchetiana_KC861326
CGCATCGCGTCGCCCCCCCGACCCCGTGTGTTAACTCGTACGGGTGATGTGAGGGGGCGG
AAACTGGCTTCCCGTGCTTGGCTGCGGCTGGCCTAAATGCGAGTCCTTTGCGACGGACGC
GACGACAAGTGGTGGTTGTTTGTCTCAACTAAGGTGCTGTCGCACGACGACCGTCGAATG
AGGAGACTCCCCGACCCTGATGCACGTGTCTGCATGACGCTTGCTACGACCG
>Senna_italica_KF815503
CGCATCGTTGCCCCAAAACCCTGTCATCCCTCCGTTCAATCGGAGACGGCGAGGTGCTTG
GGCGGAAGTTGGCCTCCCGTGAGCATTGCCTCGTGGATGGCCGAAATTAGAGCCTGTGGG
GGGCAACCACCACGTTCCACGGTGGTTGAGCAGATGCCTCGAGGCCAATCGTGTGCGAGT
TGTCCCCACGTCAAGGCTGCGAGACCCTTGCGAGCAAGTAAGTGCTCCCAACG
>Picrasma_javanica_KR532486
CGCATCGTCGCCCCCCTCGCACCCGCCTCCCCGAGGCGGAGCGGTCGGGCGGAAACTGGC
CTCCCGTGCGCTCCCCGCGGGCGGTTGGCCGAAATTCGAGTCCTCGGCGACGGTCGCCGC
GACGATCGGTGGTGAAAGCAAAGCCTCGAGCTCCCCGTCGCGCGCCGCCGTCCCCGGGCA
AGGGCTCCCGGACCCTGATGCGCCGAACCGCGCTCGCGCCTG
>Picrasma_javanica_KR532487
CGCATCGTCGCCCCCCTCGCACCCGCCTCCCCGAGGCGGAGCGGTCGGGCGGAAACTGGC
CTCCCGTGCGCTCCCCGCGGGCGGTTGGCCGAAATTCGAGTCCTCGGCGACGGTTGCCGC
GACGATCGGTGGTGAAAGCAAAGCCTCGAGCTCACGTCGCGCGCCGCCGTCCCCGGGCAA
GGGCTCCCGGACCCCGATGCGCCGAAGCGCTAGCACTTG
>Polygala_sanguinea_GQ889012
CGCATCGTCGCCCTCCACCTTTGCCTCAAATTCGGGGCGAGGAGTGGGAGCGGACGCTGG
TCTCCCGTGTGCTTCGTCACGCGGATGGCTGAAAATCGTTGGACCACGGTGCCAAACGCG
GCGTCTCATGGTGGACGAGTAACATTCGATGACCCGGCGCGCGTGTTTCCGTGGCCTTGC
ATGACCCAAGATGCTCTGCGATGCAGTGCACTCCGACG
>Lycium_fremontii_DQ124626
CGCATCGCGTCGCCCCCGCGCACCGCGCCCGCRCTCTGGGCCGCGGTGCATGTCGCGGGG
CGGATACTGGCCTCCCGTGCGCCTCGCGCTCGCGGCTGGCCTAAATGCGAGTCCACGTCG
ACGGACGTCACGGCAAGTGGTGGTTGTAACCCAACTCTCGAAGTGTCGTGGCTRTGCCCC
GTCGCGCGTTTGGCCTCCCGGACCCTTATTGCGCTTAGGCGCTCCGACCG
>Prunus_persica_AF185621
CACGCCGTTGCCCCCCCATCTACTCCTTCGGGGATTTCGGGGGGGCGGATGATGGCCTCC
CGTGCGCCTCGCCGCGCGGTTGGAATAAATACCAAGTCCTCGGCGACGCACGCCACGACA
ATCGGTGGTTGCGAAACCTCGGTTGCCCGTCGTGTGCGTTCGTCGCGCATCGAGGGCTCG
AAAAAATGCTCGGCTCCGGCTCGGCTTTCAACG
>Panax_sinensis_U41703
CGCATCGCGTCGCCCCCCAACCCATCACTCCCTCGCAGGAGTCGAGGCGGAGGGGCGGAT
AATGCCCTCCCGTGTCTCACCGCGCGGTTGGCCCAAATGCGAGTCCTTGGCGATGGACGT
CACGACAAGTGGTGGTTGTAAAAAGCCCTCTTCTCATGTCGTGCGGTGACCCGTCGCCAG
CAAAAGCTCTCATGACCCTGTTGCGCCGTCCTCGACGTGCGCTCCGACCG
>Coix_lacryma-jobi_var._ma-yuen_KX674858
CGCCAAAAGACACTCCCAACCCACCCCCGGGGAGGGACGTGGTGTCTGGCCCCCCGCGCC
GCAAGGCGCGGTGGGCCGAAGTTGGGGCTGCCGGCGAATCGTGTCGGGCACAGCACGTGG
TGGGCGACACCTAGTTGTTCTCGGTGCAGCGCCCCGGCACGCAGCCAGCACATCGGCCCT
AAGGATCCATCGGGCACCGCAGCGCACCGTCGCTCGGACCG
>Astragalus_echinatus_GQ246048
CATAACGTTGCCCGATTCCTATTGCAGTGCAATAGGAATTCCTAGGGCGAATGATGGCTT
CCCGTGAGCATTGTTGCCTCGCGGTTGGTTGAAAATCGAGTCCTTGGTGGGGTGTGCCAT
GATAGATGGTGGTCGAGTTAGCACGATACCGATCATGTGCATGCTCCCCAAAATATGGCC
TCTATGACCCACACGCGTCTTTTTGACGCACATGA
>Zanthoxylum_ailanthoides_JN226790
CGCAACGTTGCCCCACCCCAACCCTACCCGGGGGCTTGGCGGTGAGGGCGGATAATGGCC
TCCCGTGCGCTCCCCGCTCGCAGTTGGCCCAAATCTGAGTCCTCGGCGACTGGAGCCACG
ACGATAGGTGGTGAAAATAAACCTCTCGAGCTCATGTCGCGTGCCCGGATCTCCGTTCCG
GGACTCAAGGACCCTGAAGCTCCGCGCGAGCGGCGCTCGCATCG
>Astragalus_echinatus_GQ246046
CATAACGTTGCCCGATTCCTATTGCAGTGCAATAGGAATTCCTAGGGCGAATGATGGCTT
CCCGTGAGCATTGTTGCCTCGCGGTTGGTTGAAAATCGAGTCCTTGGTGGGGTGTGCCAT
GATAGATGGTGGTCGAGTTAGCACGATACCGATCATGTGCATGCTCCCCAAAATATGGCC
TCTATGACCCACACGCGTCTTTTTGACGCACATGA
>Astragalus_echinatus_GQ246047
CATAACGTTGCCCGATTCCTATTGCAGTGCAATAGGAATTCCTAGGGCGAATGATGGCTT
CCCGTGAGCATTGTTGCCTCGCGGTTGGTTGAAAATCGAGTCCTTGGTGGGGTGTGCCAT
GATAGATGGTGGTCGAGTTAGCACGATACCGATCATGTGCATGCTCCCCAAAATATGGCC
TCTATGACCCACACGCGTCTTTTTGACGCACATGA
>Prunus_cerasifera_var._divaricata_JQ034158
CACGTCGTTGCCCCCCCATCTACTCCTTCGGGATTGCGGGGGGCGGATGATGGCCTCCCG
TGCGCCTCGTCGCGCGGTTGGCATAAATGCCAAGTCCTCGGCGACGCACGCCACGACAAT
CGGTGGTTGCGAAACCTCGGTTGCCCGTCGTGTGCGGTCGTCGCGCATCGAGGGCTCG
>Coix_lacryma-jobi_var._ma-yuen_KX674857
CGCCAAAAGACACTCCCAACCCACCCCCGGGGAGGGACGTGGTGTCTGGCCCCCCGCGCC
GCAAGGCGCGGTGGGCCGAAGTTGGGGCTGCCGGCGAATCGTGTCGGGCACAGCACGTGG
TGGGCGACACCTAGTTGTTCTCGGTGCAGCGCCCCGGCACGCAGCCAGCACATCGGCCCT
AAGGATCCATCGGGCACCGCAGCGCACCGTCGCTCGGACCG
>Aster_asteroides_JN543841
CGCATCGCGTCGCTCCCACCATTCCTTCCTTCGGGAAGCTTGGCTGGGGGCGGATACTGG
TCTCCCGTTCCTCACCGAGCGGTTGGCCAAAATAAGAGTCTCCTTTGACGGACGCACGAC
TAGTGGTGGTTGATAAAACCCAGAATCGTGTCGTGTGTCTTGTCCAAAGGGTGCATCTTA
ATAGACCCAACGCGTTGTCATTTAACGACGCTTCGACC
>Croton_roraimensis_EF421784
CGCAACATCGCTCCCAACCCATTAGGGTGCGGAATATGGCCTCCCGTGCGATTCCCTCTC
GCGGTTGGCCGAAAAGAATGGTCCTCGGCAGCGAATGCCGCGACAATCGGTGGTTGCAAG
ACCCTCGGACACAGTCGCGCGCACGTATGCCTTTGGATAAGTAGGCCCCTTTGCGTCCTA
TGTGGCACGCTCACATCG
>Citrus_japonica_HQ893878
CGCATCGTTGCTCCACCCCACCCCCCCAAACCAAGGCGGGGGCCCCGGGGTGTGGGCGGA
GATTGGCCTCCCGTGCGCTGACCGCTCGCGGTTGGCCCAAATCTGAGTCCTCGGCGACCG
AAGCCGCGGCGATCGGTGGCGAAACAAAAGCCTCTCGAGCTCCCGCCACGCGCCCGGTCT
CCGAGTGGGGACTCTGCGACCCTGAAGCTCCGCGCAAGCGGCGCTCGCATT
>Glehnia_littoralis_subsp._littoralis_AY146915
ATCGTCTTTGCCCACAAACCACTCACACCTGAGAAGTTGTGTCGGTTTGGGGACGGAAAC
TGGCCTCCCGTACCTTGTCGTGCGGTTGGCGGAAAAACGAGTCTCCGGCGACGGATGTCG
CGACATCGGTGGTTGTAAAAGACCCTCTTGTCTTGTCGCGCGAATCCTCGTCATCTTAGA
GAGATCCAGGACCCTTAGGCAGCACACACTCTGTGCGCTTCGA
>Aconitum_sachalinense_subsp._yezoense_KJ078635
CACACAGCGTCGCACCCCGTCAACCAAGTTGTCGGGGATCGGAGATTGGCCCCCCGGGCC
CCTGCGGGCACGGTCGGCACAAATGTTTGTCCCCGGCGGCGAGCGTCGCGGTCAGTGGTG
GTTGTATTTCTCATCCTCCAAAGACATCAAGACGCGTCGTCCTCGTTGCACGTTGGGACA
CATTGACCCCAAGG
>Aconitum_sachalinense_subsp._yezoense_KJ078636
CACACAGCGTCGCACCCCGTCAACCAAGTTGTCGGGGAYCGGAGATTGGCCCCCCGGGCC
CCTGCGGGCACGGTCGGCACAAATGTTTGTCCCCGGCGGCGAGCGTCGCGGTCAGYGGTG
GTTGTATTTCTCATCCTCCAAAGACATCAAGACGCGTCGTCCTCGTTGCACGTTGGGACA
CATYGACCCCAAGG
>Aconitum_sachalinense_subsp._yezoense_KJ078637
CACACAGCGTCGCACCCCGTCAACCAAGTTGTCGGGGAYCGGAGATTGGCCCCCCGGGCC
CCTGCGGGCACGGTCGGCACAAATGTTTGTCCCCGGCGGCGAGCGTCGCGGTCAGTGGTG
GTTGTATTTCTCATCCTCCAAAGACATCAAGACGCGTCGTCCTCGTTGCACGTTGGGACA
CATYGACCCCAAGG
>Aconitum_sachalinense_subsp._yezoense_KJ078633
CACACAGCGTCGCACCCCGTCAACCAAGTTGTCGGGGATCGGAGATTGGCCCCCCGGGCC
CCTGCGGGCACGGTCGGCACAAATGTTTGTCCCCGGCGGCGAGCGTCGCGGTCAGTGGTG
GTTGTATTTCTCATCCTCCAAAGACATCAAGACGCGTCGTCCTCGTTGCACGTTGGGACA
CATTGACCCCAAGG
>Aconitum_sachalinense_subsp._yezoense_KJ078638
CACACAGCGTCGCACCCCGTCAACCAAGTTGTCGGGGAKCGGAGATTGGCCCCCCGGGCC
CCTGCGGGCACGGTCGGCACAAATGTTTGTCCCCGGCGGCGAGCGTCGCGGTCAGTGGTG
GTTGTATTTCTCATCCTCCAAAGACATCAAGACGCGTCGTCCTCGTTGCACGTTGGGACA
CATYGACCCCAAGG
>Aconitum_sachalinense_subsp._yezoense_KJ078639
CACACAGCGTCGCACCCCGTCAACCAAGTTGTCGGGGAKCGGAGATTGGCCCCCCGGGCC
CCTGCGGGCACGGTCGGCACAAATGTTTGTCCCCGGCGGCGAGCGTCGCGGTCAGTGGTG
GTTGTATTTCTCATCCTCCAAAGACATCAAGACGCGTCGTCCTCGTTGCACGTTGGGACA
CATTGACCCCAAGG
>Ipomoea_batatas_KC621802
CGCATCGCGTCGCCCCCCGCTCGATCCTCGGTCGAGCGCGGGGTGCGGATGTTGGCCTCC
CGTKCCCCAACTCGTGGCGCGGYCGGCCTAAATGCGAGTCCTTGGCGACGGACGTCACGG
CGAGTGGTGGTCGTACCTAGCGTGCATATCTTCGMGCCGTGCCCCGTCGTTCTCGGGCGA
ACGACCCCGAACGAGCCCCCCTCAGTGCGGCTCTCCGAACG
>Prunus_serrulata_var._quelpaertensis_KJ649407
CACGTCGTTGCACCCCCACTACTCCCTCGGGATTGCGGGGTGCGGATGATGGCCTCCCGT
ACGCTCCGTCGCGCGGTTGGCATAAATACCAAGTCCTCGGCGACGCACGCCACGACAATC
GGTGGTTGCGAAACCTCGGTTGCCCGTCGTGTGCGGTCGTCGCGCATCGGGGGCTCGAAA
AAATGCTTGGCTCCGGCTTGGC
>Prunus_serrulata_var._quelpaertensis_KJ649406
CACGTCGTTGCACCCCCACTACTCCCTCGGGATTGCGGGGTGCGGATGATGGCCTCCCGT
ACGCTCCGTCGCGCGGTTGGCATAAATACCAAGTCCTCGGCGACGCACGCCACGACAATC
GGTGGTTGCGAAACCTCGGTTGCCCGTCGTGTGCGGTCGTCGCGCATCGGGGGCTCGAAA
AAATGCTTGGCTCCGGCTTGGC
>Prunus_serrulata_var._quelpaertensis_KJ649405
CACGTCGTTGCACCCCCACTACTCCCTAGGGATTGCGGGGTGCGGATGATGGCCTCCCGT
GCGCTCCGTCGCGCGGTTGGCATAAATACCAAGTCCTCGGCGACGCACGCCACGACAATC
GGTGGTTGCGAAACCTCGGTTGCCCGTCGTGTGCGGTCGTCGCGCATCGGGGGCTCGAAA
AAATGCTTGGCTCCGGCTTGGC
>Prunus_serrulata_var._quelpaertensis_KJ649404
CACGTCGTTGCACCCCCACTACTCCCTCGGGATTGCGGGGTGCGGATGATGGCCTCCCGT
ACGCTCCGTCGCGCGGTTGGCATAAATACCAAGTCCTCGGCGACGCACGCCACGACAATC
GGTGGTTGCGAAACCTCGGTTGCCCGTCGTGTGCGGTCGTCGCGCATCGGGGGCTCGAAA
AAATGCTTGGCTCCGGCTTGGC
>Prunus_serrulata_var._quelpaertensis_KJ649403
CACGTCGTTGCACCCCCACTACTCCCTAGGGATTGCGGGGTGCGGATGATGGCCTCCCGT
GCGCTCCGTCGCGCGGTTGGCATAAATACCAAGTCCTCGGCGACGCACGCCACGACAATC
GGTGGTTGCGAAACCTCGGTTGCCCGTCGTGTGCGGTCGTCGCGCATCGGGGGCTCGAAA
AAATGCTTGGCTCCGGCTTGGC
>Prunus_serrulata_var._quelpaertensis_KJ649402
CACGTCGTTGCACCCCCACTACTCCCTAGGGATTGCGGGGTGCGGATGATGGCCTCCCGT
GCGCTCCGTCGCGCGGTTGGCATAAATACCAAGTCCTCGGCGACGCACGCCACGACAATC
GGTGGTTGCGAAACCTCGGTTGCCCGTCGTGTGCGGTCGTCGCGCATCGGGGGCTCGAAA
AAATGCTTGGCTCCGGCTTGGC
>Prunus_serrulata_var._quelpaertensis_KJ649401
CACGTCGTTGCACCCCCACYACTCCCTMGGGATTGCGGGGTGCGGATGATGGCCTCCCGT
RCGCTCCGTCGCGCGGTTGGCATAAATACCAAGTCCTCGGCGACGCACGCCAYGACAATC
GGTGGTTGCGAAACCTCGGTTGCCCGTCGTGTGCGGTCGTCGCGCATCGGGGGCTCGAAA
AAATGCTTGGCTCCGGCTTGGC
>Prunus_serrulata_var._quelpaertensis_KJ649400
CACGTCGTTGCACCCCCACTACTCCCTCGGGATTGCGGGGTGCGGATGATGGCCTCCCGT
RCGCTCCGTCGCGCGGTTGGCATAAATACCAAGTCCTCGGCGACGCACGCCACGACAATC
GGTGGTTGCGAAACCTCGGTTGCCCGTCGTGTGCGGTCGTCGCGCATCGGGGGCTCGAAA
AAATGCTTGGCTCCGGCTTGGC
>Prunus_serrulata_var._quelpaertensis_KJ649409
CACGTCGTTGCACCCCCACCACTCCCTCGGGATTGCGGGGTGCGGATGATGGCCTCCCGT
GCGCTCCGTCGCGCGGTTGGCATAAATACCAAGTCCTCGGCGACGCACGCCATGACAATC
GGTGGTTGCGAAACCTCGGTTGCCCGTCGTGTGCGGTCGTCGCGCATCGGGGGCTCGAAA
AAAATGCTTGGCTCCGGCTTGGC
>Prunus_serrulata_var._quelpaertensis_KJ649408
CACGTCGTTGCACCCCCACCACTCCCTCGGGATTGCGGGGTGCGGATGATGGCCTCCCGT
GCGCTCCGTCGCGCGGTTGGCATAAATACCAAGTCCTCGGCGACGCACGCCATGACAATC
GGTGGTTGCGAAACCTCGGTTGCCCGTCGTGTGCGGTCGTCGCGCATCGGGGGCTCGAAA
AAAATGCTTGGCTCCGGCTTGGC
>Gastrodia_elata_KX674870
CACATTATGTCGCTCCGCGCCCGAGCGCACGCCGTCGGCACGGAGATGCAGACTGGCTCC
TCACGCTTACTGGCGCGGTTGGGCTGAAGTGCGAGTTGCACCACTCTCGCTGTGGTTGGG
GCCGACAAGGGTGGGAGGAAACATTGTGTGCCTCAGACATTTGTCTTGCGCCGCGGCCCA
CGGGGACAGGTTGCGCTCTCGAGATCTCGAATCCCTGCACCGCACGCCCACGGCAGCTAG
GAATG
>Gentiana_acaulis_KF544437
CGCATCGCGTCGCCCCCCAACACCGTGCATGAAATCGTGCAGGTCGTCGGAGGGGCGGAT
ATTGGCTTCCCGTGCTCCGGTGCGGCTAGCCTAAATGCAAGTCCCTTGCGACGGACACGA
CGACAAGTGGTGGTTGATTTACTCGACTAAGGTGCTGTCGCACGCTGCCCCGTCGGATGA
GGAGACTTACTTGACCCTGATGCATACGTCGTCACGACGTCTGCCACGACCG
>Gentiana_acaulis_KF544436
CGCATCGCGTCGCCCCCCAACACCGTGCATGAAATCGTGCAGGTCGTCGGAGGGGCGGAT
ATTGGCTTCCCGTGCTCCGGTGCGGCTAGCCTAAATGCAAGTCCCTTGCGACGGACACGA
CGACAAGTGGTGGTTGATTTACTCGACTAAGGTGCTGTCGCRCGCTGCCCCGTCGGATGA
GGAGACTTACTTGACCCTGATGCATACGTCGTCACGACGTCTGCCACGACCG
>Gentiana_acaulis_KF544435
CGCATCGCGTCGCCCCCCAACACCGTGCATGAAATCGTGCAGGTCGTCGGAGGGGCGGAT
ATTGGCTTCCCGTGCTCCGGTGCGGCTAGCCTAAATGCAAGTCCCTTGCGACGGACACGA
CGACAAGTGGTGGTTGATTTACTCGACTAAGGTGCTGTCGCRCGCTGCCCCGTCGGATGA
GGAGACTTACTTGACCCTGATGCATACGTCGTCACGACGTCTGCCACGACCG
>Gentiana_acaulis_KF544434
CGCATCGCGTCGCCCCCCAACACCGTGCATGAAATCGTGCAGGTCGTCGGAGGGGCGGAT
ATTGGCTTCCCGTGCTCCGGTGCGGCTAGCCTAAATGCAAGTCCCTTGCGACGGACACGA
CGACAAGTGGTGGTTGATTTACTCGACTAAGGTGCTGTCGCGCGCTGCCCCGTCGGATGA
GGAGACTTACTTGACCCTGATGCATACGTCGTCACGACGTCTGCCACGACCG
>Gentiana_acaulis_KF544433
CGCATCGCGTCGCCCCCCAACACCGTGCATGAAATCGTGCAGGTCGTCGGAGGGGCGGAT
ATTGGCTTCCCGTGCTCCGGTGCGGCTAGCCTAAATGCAAGTCCCTTGCGACGGACACGA
CGACAAGTGGTGGTTGATTTACTCGACTAAGGTGCTGTCGCRCGCTGCCCCGTCGGATGA
GGAGACTTACTTGACCCTGATGCATACGTCGTCACGACGTCTGCCACGACCG
>Gentiana_acaulis_KF544432
CGCATCRCGTCGCCCCCCAACACCGTGCATGAAATCGTGCAGGTCGTCGGAGGGGCGGAT
ATTGGCTTCCCGTGCTCCGKTGCGGCTAGCCTAAATGCAAGTCCCTTGCGACGGACACGA
CGACAAGTGGTGGTTGATTTACTCGACTAAGGTGCTGTCGCRCGCTGCCCCGTCGGATGA
GGAGACTTACTTGACCCTGATGCATACGTCGTCACGACGTCTGCCACGACCG
>Gentiana_acaulis_KF544431
CGCATCGCGTCGCCCCCCAACACCGTGCATGAAATCGTGCAGGTCGTCGGAGGGGCGGAT
ATTGGCTTCCCGTGCTCCGGTGCGGCTAGCCTAAATGCAAGTCCCTTGCGACGGACACGA
CGACAAGTGGTGGTTGATTTACTCGACTAAGGTGCTGTCGCGCGCTGCCCCGTCGGATGA
GGAGACTTACTTGACCCTGATGCATACGTCGTCACGACGTCTGCCACGACCG
>Gentiana_acaulis_KF544430
CGCATCGCGTCGCCCCCCAACACCGTGCATGAAATCGTGCAGGTCGTCGGAGGGGCGGAT
ATTGGCTTCCCGTGCTCCGGTGCGGCTAGCCTAAATGCAAGTCCCTTGCGACGGACACGA
CGACAAGTGGTGGTTGATTTACTCGACTAAGGTGCTGTCGCGCGCTGCCCCGTCGGATGA
GGAGACTTACTTGACCCTGATGCATACGTCGTCACGACGTCTGCCACGACCG
>Gentiana_acaulis_KF544439
CGCATCGCGTCGCCCCCCAACACCGTGCATGAAATCGTGCAGGTCGTCGGAGGGGCGGAT
ATTGGCTTCCCGTGCTCCGGTGCGGCTAGCCTAAATGCAAGTCCCTTGCGACGGACACGA
CGACAAGTGGTGGTTGATTTACTCGACTAAGGTGCTGTCGCACGCTGCCCCGTCGGATGA
GGAGACTTACTTGACCCTGATGCATACGTCGTCACGACGTCTGCCACGACCG
>Gentiana_acaulis_KF544438
CGCATCGCGTCGCCCCCCAACACCGTGCATGAAATCGTGCAGGTCGTCGGAGGGGCGGAT
ATTGGCTTCCCGTGCTCCGGTGCGGCTAGCCTAAATGCAAGTCCCTTGCGACGGACACGA
CGACAAGTGGTGGTTGATTTACTCGACTAAGGTGCTGTCGCRCGCTGCCCCGTCGGATGA
GGAGACTTACTTGACCCTGATGCATACGTCGTCACGACGTCTGCCACGACCG
>Crataegus_uniflora_EU683923
CGCGCCGTTGCCCCCCCTCGCCTCCCTCGGGAGCGTCGGCGGGCGGACGATGGCCTCCCG
CGCGCCACCCCGCGCGGTTGGCACAAATGCCGAGTCCCCGGCGACGAACGCCACGACAAT
CGGTGGTTGTCAGACCTCGGTTGCCTGTTGTGCGCCTTCGCCGCGCCCCGGGCGGCTCGC
GACCCCATAAACGGCTGTGCTTCGGCAGATCTCTTCAGCG
>Styrax_pedicellatus_AY143578
CACATCACCCTGCGCCCCCCCCAGCACTCCTTCTGGCGTCTGGTGTCTGGGGCGTGGTAT
ATTGGCCCCCCGTGCCCTACGGAGCGTGGTCGGCCTAAAATGGCGCACACGACATCTTTT
GACACAAAACAGTGGTTGGCGATTAGTCGTTTCTATCCTGTGGTGTCGCTCGTGGTGTCG
GTTGCCTTGCAGACCCAGAGTGCCGTTGCAACGGTGCCTCGG
>Prunus_avium_KX711731
CACGTCGTTGCACCCCCACTACTCCCTCGGGATTGCGGGGGGCGGATGATGGCCTCCCGT
ACGCTCCGTCGCACGGTTGGCATAAATACCAAGTCCTCGGCGGCGCACGCCACGACAATC
GGTGGTTGCGAAACCTCGGTTCCCCGTCGTGTGCGGTCGTCGCGCATCGAGGGCTCGAAA
AAAATGCTTGGCTCCGGCTTGGCTTCAACG
>Prunus_avium_KX711732
CACGTCGTTGCACCCCCACTACTCCCTCGGGATTGCGGGGGGCGGATGATGGCCTCCCGT
ACGCTCCGTCGCGCGGTTGGCATAAATACCAAGTCCTCGGCGGCGCACGCCACGACAATC
GGTGGTTGCGAAACCTCGGTTGCCCGTCGTGTGCGGTCGTCGCGCATCGAGGGCTCGAAA
AAAATGCTTGGCTCCGGCTTGGCTTCAACG
>Prunus_avium_KX711733
CACGTCGTTGCACCCCCACTACTCCCTCGGGATTGCGGGGGGCGGATGATGGCCTCCCGT
ACGCTCCGTCGCGCGGTTGGCATAAATACCAAGTCCTCGGCGGCGCACGCCACGACAATC
GGTGGTTGCGAAACCTCGGTTGCCCGTCGTGTGCGGTCGTCGCGCATCGAGGGCTCGAAA
AAAATGCTTGGCTCCGGCTTGGCTTCAACG
>Prunus_avium_KX711734
CACGTCGTTGCACCCCCACTACTCCCTCGGGATTGCGGGGGGCGGATGATGGCCTCCCGT
ACGCTCCGTCGCGCGGTTGGCATAAATACCAAGTCCTCGGCGGCGCACGCCACGACAATC
GGTGGTTGCGAAACCTCGGTTGCCCGTCGTGTGCGGTCGTCGCGCATCGAGGGCTCGAAA
AAAATGCTTGGCTCCGGCTTGGCTTCAACG
>Valeriana_wallrothii_AY792877
CGCATCGCGTCGCCCCCCCTCCCCGNCTCCCGCCCCTCGGGGTGCGTCGCGCGGACGGGG
GCGCCGGAAGATGGCCTCCCGCGATCGCTTCGATCCCGGCTGGCCCAAAACACTGTCCCC
CGGAGGNGGACGTAAAGGNGAGTGGTGGTCGAATCAGCCCTCTCTTCGCGCCGTTTCTAT
CCCCGCCTCCGGGTGGCGAACCGACCCTCGCGCGACGTCCTCGAGACGGCGCTCCGA
>Bupleurum_scorzonerifolium_KX181412
CGTAAAGCTTTGCCCCTCCGCAGCTCGCTCGAAGCGAGTCGTTGCTGTTCGGGGGGACGG
AAAGTGACCTCCCGTGCCTCGTCGTGCGGCTGGTTTAAAAGAGAGCCTCCGGAGATCGGA
AAACGCAACATTGGTGGAAGGCATTACGCACCTCTTGCCATCTTGCGCTGAGCCCGTTTA
CTCTGTGAGCAACTGCGACCCTTTGGCGCCGCCCCAGGTGCGCGCTCGAA
>Bupleurum_scorzonerifolium_KX181413
CGTAAAGCTTTGCCCCTCCGCAGCTCGCTCGAAGCGAGTCGTTGCTGTTCGGGGGGACGG
AAAGTGACCTCCCGTGCCTCGTCGTGCGGCTGGTTTAAAAGAGAGCCTCCGGAGATCGGA
AAACGCAACATTGGTGGAAGGCATTACGCACCTCTTGCCATCTTGCGCTGAGCCCGTTTA
CTCTGTGAGCAACTGCGACCCTTTGGCGCCGCCCCAGGTGCGCGCTCGAA
>Bupleurum_scorzonerifolium_KX181410
CGTAAAGCTTTGCCCCTCCGCAGCTCGCTCGAAGCGAGTCGTTGCTGTTCGGGGGGACGG
AAAGTGACCTCCCGTGCCTCGTCGTGCGGCTGGTTTAAAAGAGAGCCTCCGGAGATCGGA
AAACGCAACATTGGTGGAAGGCATTACGCACCTCTTGCCATCTTGCGCTGAGCCCGTTTA
CTCTGTGAGCAACTGCGACCCTTTGGCGCCGCCCCAGGTGCGCGCTCGAA
>Bupleurum_scorzonerifolium_KX181411
CGTAAAGCTTTGCCCCTCCGCAGCTCGCTCGAAGCGAGTCGTTGCTGTTCGGGGGGACGG
AAAGTGACCTCCCGTGCCTCGTCGTGCGGCTGGTTTAAAAGAGAGCCTCCGGAGATCGGA
AAACGCAACATTGGTGGAAGGCATTACGCACCTCTTGCCATCTTGCGCTGAGCCCGTTTA
CTCTGTGAGCAACTGCGACCCTTTGGCGCCGCCCCAGGTGCGCGCTCGAA
>Bupleurum_scorzonerifolium_KX181414
CGTAAAGCTTTGCCCCTCCGCAGCTCGCTCGAAGCGAGTCGTTGCTGTTCGGGGGGACGG
AAAGTGACCTCCCGTGCCTCGTCGTGCGGCTGGTTTAAAAGAGAGCCTCCGGAGATCGGA
AAACGCAACATTGGTGGAAGGCATTACGCACCTCTTGCCATCTTGCGCTGAGCCCGTTTA
CTCTGTGAGCAACTGCGACCCTTTGGCGCCGCCCCAGGTGCGCGCTCGAA
>Bupleurum_scorzonerifolium_KX181415
CGTAAAGCTTTGCCCCTCCGCAGCTCGCTCGAAGCGAGTCGTTGCTGTTCGGGGGGACGG
AAAGTGACCTCCCGTGCCTCGTCGTGCGGCTGGTTTAAAAGAGAGCCTCCGGAGATCGGA
AAACGCAACATTGGTGGAAGGCATTACGCACCTCTTGCCATCTTGCGCTGAGCCCGTTTA
CTCTGTGAGCAACTGCGACCCTTTGGCGCCGCCCCAGGTGCGCGCTCGAA
>Valeriana_sambucifolia_f._dageletiana_KX670796
CGCATCGCGTCGCCCCCCCTCCCCGCCTCCCCCTCATCGGGGCGCGGCGTGCGGCGGGGG
GCGCGGACGATGGCCTCCCGCGCCCCCATCGGGCGCGGCTGGCCCAAAACACGGTCCCCC
GGCGGCGGACGTCACGGCGAGTGGTGGTCGAAAAGTCCTCTGTTCGCGCCGTGGCCCTCC
CCGTCTTCCGGGCGGCGAATCGACCCATACGCGCCGTCGACGAGACGGCGCTCCGACCG
>Linum_usitatissimum_KMS0128A02I
CACAACGTCGCCCCACCCCCAGGATCTGGGACGGTGCGGATGTTGGCCTCCCGACAGCTC
GAAAGGGCCACACGGCTGGCCGAAATGAAAGTCGTCGGCGAGGGATGCCACGGTGAGCTG
TGGTTGACATGACACTACTATGGTATTGTAGCCGTGAGCGGTTCCTTGTCGGCTGCTAAG
TGATGGACCGAGAGGGGCCTAGGCCTTTTTAACTTG
>Amomum_villosum_KMS0009A02I
TGGCAACATCGCCTTTGCTCCTTGCTTTGCTGGTGCGAAGAGCGGAAATTGGCCTCGTGT
GCCCTCGGGCACAGTCGGTCGAAGAGCGGGTAGTCGGCAGTCGTCGGGCGCGATGGGTGC
TGGTCACCCTGCGCGTGAATAGAACGTCGCCCCGACGTGTTGGGATGTTTCCTCAAAGAG
ACCCTGTGCGATTGCGGCATCATGTCAAAGTGACGTGCCCATCGGATTG
>Rubus_caudifolius_FJ472912
CACGTCGTTGCCCCCCCCCAAACCCCCTCGGGAGTTGGGCGGGACGGATGATGGCCTCCC
GTGTGCTCCGTCATGCGGTTGGCATAAAAAACAAGTCCTCGGCGACTAACGCCACGACAA
TCGGTGGTTGTCAAACCTCTGTTGCCTATCGTGCGCGCGTGTCGAACGAGGGCTCAACGA
ACCAAGCTGCATTGATTCGTCGATGCTTTCAACG
>Gentiana_otophoroides_GU251027
NNNATCTCGTCGCCCCCCAACCCCATGCATGAAATCATGCTGGTGCTCTGAGGGGCGGAT
ATTGGCTTCCCGTGCTTCGGTGCGGCTGGCCTAAATGCAAGTCTCTTGCGACGGACACGA
CGACAAGTGGTGGTTGATTACCTCAACTAAGGTGCTGTCGTACGTTTCCAAGTCGATCGA
AGAGACTCCATCGACCCTAATGCAAGCGTCGAATCGACGCATGCCACGACCGC
>Rubus_canescens_x_Rubus_crispomarginatus_KM037289
CACGTCGTTGCCCCCCCCAAACCCCTCGGGAGTTGGGCGGGACGGATGATGGCCTCCCGT
GTGCTCTGTCATGCGGTTGGCATAAAAACAAGTCCTCGGCGACTAACGCCACGACAATCG
GTGGTTGTCAAACCTCTGTTGCCTATCGTGTGCGCGTGCCGAGCGAGGGCTCAACAAACC
ATGTTGCATCGATTCATCGATGCTTTCAACG
>Rosa_laxa_FJ527714
CACGTCGTTGCCCCCCCCCAACCCCCTCGGGAGTTGGATGGGGCGGATGATGGCCTCCCG
TGTGCTCAGTCACGCGGTTGGCATAAATACCAAGTCCTCGGCGACCAACGCCACGACAAT
CGGTGGTTGTCAAACCTCGGTTTCCTGTCGTGCGCGCGTGTTGATCGAGTGCTTTCTTAA
ACAATGCGTGTCGATCCGTCGATGCTTTCAACG
>Astragalus_glaucophyllus_JQ685569
CATATCGTTGCCTGATGCCTATTGCAGTGCAATAGGAATTTCTAGGGCGAATGATGGCTT
CCCGTGAGCGTTGTTGCCTCGCGGTTGGTTGAAAATTGAGTCCTTGGTAGGGTGTGCCAT
GATAGATGGTGGTCGAGTTAGCACGATACCGATCATGTGCATGCCCCCCAAAATATGGCC
TCTATGACCCACATGTGTCTTTTGACACTCATGACG
>Astragalus_glaucophyllus_JQ685568
CATATCGTTGCCTGATGCCTATTGCAGTGCAATAGGAATTTCTAGGGCGAATGATGGCTT
CCCGTGAGCGTTGTTGCCTCGCGGTTGGTTGAAAATTGAGTCCTTGGTAGGGTGTGCCAT
GATAGATGGTGGTCGAGTTAGCACGATACCGATCATGTGCATGCCCCCCAAAATATGGCC
TCTATGACCCACATGTGTCTTTTGACACTCATGACG
>Codonopsis_pilosula_var._modesta_KPS0058A03I
CGCATCGCGTCGCCTCCCTTAACTTAATTGTTTACAAAACAAGTCAAGGAAAGGGGGAGC
GGATACTGGCCTCCCGTGCCTTGCGGCGCGGCTGGCTCAAAACGGAGTCCCCCGCGAAGG
ACGCACGACAAGTGGTGGTTGATAACAAGGCCCTCGCGTCCCGTCGTGCGCACGTCCTGC
GATGGGTTGGCTCTCGTGACCCTGACGCGTCTAGGCTTAAGCCTAAGGCGCTCCGACCG
>Prunus_x_yedoensis_AF329015
CACGTCGTTGCACCCCCACTACTCCCTCGGGATTGCGGGCTGCGGATGATGGCCTCCCGT
GCGCTCCGTCGCGCGGTTGGCATAAATACCAAGTCCTCGGCGACGCACGCCACGACAATC
GGTGGTTGCGAAACCTCGGTTGCCCGTCGTGTGCGGTCGTCGCGCATCGGGGGCTAGAAA
AATTGCCCGGCTGCTTTCAACG
>Prunus_x_yedoensis_AF329012
CACGTCGTTGCACCCCCACCACTCCCTCGGGATTGCGGGCTGCGGATGATGGCCTCCCGT
GCGCTCCGTCGCGCGGTTGGCATAAATACCAAGTCCTCGGCGACGCACGCCATGACAATC
GGTGGTTGCGAAACCTCGGTTGCCCGTCGTGTGCGGTCGTCGCGCATCGAGGGCTAGAAA
AACGCCCGCTTCGCTTGCTTCAACG
>Prunus_x_yedoensis_AF329013
CACGTCGTTGCACCCCCACTACTCCCTCGGGATTGCGGGCTGCGGATGATGGCCTCCCGT
GCGCTCCGTCGCGCGGTTGGCATAAATACCAAGTCCTCGGCGACGCACGCCATGACAATC
GGTGGTTGCGAAACCTCGGTTGCCCGTCGTGTGCGGTCGTCGCGCATCGAGGGCTAGAAA
AACGCCCGCTTCGCTTGCTTCAACG
>Prunus_x_yedoensis_AF329011
CACGTCGTTGCACCCCCACTACTCCCTCGGGATTGCGGGCTGCGGATGATGGCCTCCCGT
GCGCTCCGTCGCGCGGTTGGCATAAATACCAAGTCCTCGGCGACGCACGCCATGACAATC
GGTGGTTGCGAAACCTCGGTTGCCCGTCGTGTGCGGTCGTCGCGCATCGAGGGCTAGAAA
AACGCCCGCTTCGCTTGCTTCAACG
>Gentiana_piasezkii_Z71956
ATGCGTCGCAACCCAACACCGTGCATGAAATATTCGCCGGTCTTTGGAGGGGCGGACATT
GGCTTNCCGTGCTTCGGTGCGGCTGGCCTAAATGCGAGTCCCTTGCGACGGACACTACGA
CAAGTGGTGGTTGATTTNCTCAACTAAGGTGTGTCGCGCGCTGACCCGTCGGACGAGGAG
ACTTCCCTGACCCTAACACGTGCGTCACGACGCATGCCACGACCGC
>Ziziphus_mauritiana_KR532740
CACACAACGTTGCCCCCCACCCCCAACGTCGACCACGGAGGGGGAAGGGGGGCGGATGCT
GGCCTCCCGTGCGCCACGGTCCGCGGCCGGCCAAAACGTAGGTCCCCGGCGACGAGCGCC
GCAGCAATCGGTGGTTTGTCCAAACCTCGTATCCCCGCTGCGTGCGCGGATCGCCGCCGC
GGCCTCACGGAGACCCCAACGCGCCGCACCAGCGGCGTCTACAACG
>Angelica_sachalinensis_AF077873
CGCATCGTATTGCCCACAAACCACTCACACATGAGAAGTTGTGCCAGTTTGGGGCGGAAA
TTGGCCTCCCGTACCTTGTCGTGCGGTTGGCGGAAAAACGAGTCTCCGGCGATGGACGTC
GCGACATCGGTGGTTGTAAAAGACCCTCTTGTCTTGTCGCGCGAATCCTCGTCATCTTAG
CGAGCTCAAGGACCCTTAGGCAGCACATACTCTGTGCGCTTCGA
>Gentiana_crassicaulis_JX966268
CGCATCGCGTCGCCCCCCCAACAYCGTGCATGAAACATTGCCGGTTGTCGGAGGGGCGGA
TATTGGCTTCCCGTGCTTCGGTGCGGCTGGCCTAAATGCAAGTCCCTTGCGACGGACACG
ACGACAAGTGGTGGTTGATTGCCTCAACTAAGGTGCTGTCGCGCGTTACCCCGTCGGATG
AGGAGACTTCTTTGACCCTAATGCAAGCGTTGTCACGACGCCTGCCACGACCG
>Cinnamomum_appelianum_KU139817
CGCCACCCATCGCCCCCCCGCGCGGCATTCCCATGCCCCGCCGGGGAGCGGAGACTGGCC
GTCCGTGCCCGAGCGATCGGCGCGCGGTCGGCAGAAAAGGAGGACACCGTGCGGCGCGAC
ACGGCGTGTGGGGGTTGTGAGAGGCGACTCGTCGCCGATCGTACGTCGCGCCCGCAATCC
GCCGCGCGGTGCCACCCGTGGGACCATACCCGCCCGCAGCCGCGGGCGCTCGGAC
>Arnebia_guttata_JX976805
CGCATCGCGTCACCCCATCCCATGTAACTATGGATGTGGTGGATTGTGACCTCCTGTGTC
TTGAGATGCAGTTGGTCAAAATTTGAGTCTGGAGCTGAGGACTTCACGTCAAGTGGTGGT
TGGATAACAACTCGCGTCCTGTCGTGTGCCAAACCTCCATTCCTCTGTGGACCCTAAGGC
GTGTTTTTTTCCAACTCTTGTGTTGGGAAATCTTGCTACGA
>Lithospermum_rzedowskii_FJ763205
CGCATCGCGTCACCCATCCCCAATTCTCGTGGATGTGGTGGATTGTGACCTCCTGTGCCC
TGAGGTGCAGTTGGTCGAAATTCGAGCTCGGAGTCAAGGACTTCACGACAAGTGGTGGTT
GGACGACCAACTCGCGTCATGTCGTGTGCCAAACCTTCGTGGCTCTCAAGACCCTAAGGC
ACGTGCTGCCCGACTCTTGGGTCGGAAAACTCGTGCTACGACCG
>Geranium_homeanum_AY752471
CGCGCTCCGTCGCCCCGCAACCCTGAACCCCGAAACGGGCCAGGGTGATTGTGGTGCGGA
CATTGGTCTCCCGTGTGCCTTGCTCTCGCGGCTGGCCTAAAATTGAGTCCCGGACGCTCT
GTTCTGCGGCCGACGGTGGTTGAGAAGCCCTCGAAAACGTGCCGCTGCAGTGTTGCCCGA
TGCGGACCCCTTGACCCTTGCGCGACCTCTCCCATTTGGGTGAGGGAGCTCCATCTG
>Croton_skutchii_EU478099
CGCAACATCGCTCCCAACCCATTAGGGTGCGGAATATGGCCTCCCGTGAGATTTTCTCTC
GTGGTTGGCCGAAAAGAATGGTCCTCGGCAGCGAATGCCTCGACAATCGGTGGTTGTAAG
ACCCTCGGACATAGTCGTGTGCACGTAAGCAGCCTTAGGATTAGTAGACCCCTCTGCGTC
CTTTGTGGCACGCTCACATTG
>Croton_skutchii_EU478098
CGCAACATCGCTCCCAACCCATTAGGGTGCGGAATATGGCCTCCCGTGAGATTTTCTCTC
GTGGTTGGCCGAAAAGAATGGTCCTCGGCAGCGAATGCCTCGACAATCGGTGGTTGTAAG
ACCCTCGGACATAGTCGTGTGCACGTAAGCAGCCTTAGGATTAGTAGACCCCTCTGCGTC
CTTTGTGGCACGCTCACATTG
>Astragalus_tribulifolius_AF521953
CATATCGTTGCCCCATGCCTATTACAGCGTGATAGGAATTTTCTAGGGCGAAAGTTGGCT
TCCCGTGAGCGTTATTGCCTTGCGGTTGGTTGAAAATCGAGTCCTTGGTAGGGTGTGCCA
TGATAGATGGTGGTCGAGTTAGCGCGAGACCAATCATGTGCGGGCACCCCCAAATATGGG
CTCTTTGACCCACACGCGTCTTTTGGCGCTCATGACG
>Pueraria_montana_var._thomsonii_AF338217
CACATCGTTACCCCAACGCAAACAAACGTTCCCACACGACGGCCGTTGCGTAGTAGGGTG
CACGCTGACCTCCCGCGAGCGGCGTCTCGCGGTTGGTTGAAAATCGAGTTCGCGGCCGAG
CACGCCGTGATAAAATGGTGGATGAGCAACGCTCGAGACCAATCACGCGCTGCGACTCGG
TCCGCGAAGGACTCCCTGATCGATGACGACCCTACAGTGCGCCTCCTCTCCGGAGACGCT
CTCTACG
>Scrophularia_variegata_subsp._variegata_KY067632
CGCATCGCGTCGCCCCCCYCCCAATCCCTCGGGACAACGGAGAGGGGSGGATATTGGCCT
CCCGTGCTCTTYGGTGCGCGGCKGGCCCAAATGTGATCCCTCGTCGACGCGAGTCACGAC
CAGTGGTGGTTGATTTTCTCAACTCGCGTGCTGTCGTGCCGTACCGCGTCGTTCGTTCGG
GCATCGTCGCAGACCCAAAAGGTGCTCTAGAGTGCCTTYGACCG
>Gentiana_praeclara_KF563962
CGCATCGCGTCGCCCCCCAACACCGTGCATGAAATCATGCCGGTCTTCGGAGGGGTGGAT
ATTGGCTTCCCGTGCTTCGGTGCGGCTGGCCTAAATTCAAGTCCCTTGCGACGGACACGA
CGACAAGTGGTGGTTGAATTACTCAACTAAGGTGCTGTCGTGCGTTGCCCCGTCGGATGA
GGAGACTTCTTTGACCCTGACGCATGTGTCTTCACGACGTATGCCACGACCG
>Coptis_teeta_KMS0064A02I
CGCACAGCGTCGCACCCCGCCACTCTTGCTGGACGGGGAGCGGAGATTGGCCCCCCGGGC
ACCCGTTGCCCGGTCGGCTCAAACGATTGTCCCCGGCGACGAGCGTCGCTATCGTGGTGG
ATCGAAAGCTAAGACAGAGGCAGTCTCGCCGCCACAGCAGGGACAGACCGGCCCCCGGAC
GCCGTCACCGACGGCGCTCACCATG
>Ziziphus_lloydii_JN900313
CACGACGTTGCCCCCCCCATCCCCGGACACCGGAGGCGGGGGGGCGGATGCTGGCCTCCC
GCGGACCACGGTCCGCGGTTGGTCGAAACGCGAGTCCCCGGCGACGAGCGCCGCAACAAC
CGGTGGTTTCCGGACCCTCGTGCCCTGTTGCGCGCGCGGACGGCCGCCGCGGCCCCGACA
GACCCCGAAGCGGTGCGGACGCACCGCCTCAAACG
>Ziziphus_thyrsiflora_DQ146606
CACAACGTTGCCCCCCCAATCCCCGGCACCGGGAGGCGGGGGGGCGGATGCTGGCCTCCC
GCGAGCCACGGCCCGCGGTTGGTCGAAATGCGAGTCCTCGGCGACGAGCGCCGCAGCAAC
CGGTGGTTTCCCAACCCTCGTGCCCTGCTGTGCGCGCGAACGGACGCCGCGGCCCKACCG
ACCCCGATGCGGCGCCAGCGCGCCGCCTCCGACG
>Polygala_senega_var._latifolia_KU174564
CGCATCGTCGCCCTCCCCACCTTCATCTCATCATCATTGGGGTGAGGAGTGGGGGGCGGA
TGCTGGTCTCCCGTGTGCCTTGGCACGCGGATGGCTGAAAATCGATGGACCACGGTGCCT
AACGCCGCGTCGCATGGTGGACGAGTGCTATCGGAGACCCGACGCGACTGTCACCGTGGC
CTTGCAAGACCCTGATGCGCTGCGATGCAGTGCACTCCGACG
>Polygala_senega_var._latifolia_KU174562
CGCATCGTCGCCCTCCCCACCTTCATCTCATCATCATTGGGGTGAGGAGTGGGGGGCGGA
TGCTGGTCTCCCGTGTGCCTTGGCACGCGGATGGCTGAAAATCGATGGACCACGGTGCCT
AACGCCGCGTCGCATGGTGGACGAGTGCTATCGGAGACCCGACGCGACTGTCACCGTGGC
CTTGCAAGACCCTGATGCGCTGCGATGCAGTGCACTCCGACG
>Ephedra_rhytidosperma_DQ212958
CAAACCACAATTCGCCCCCCGGCTCATGTCGTCGGGGGGACGGCCTTGACCGTCCGGTCC
GCCTCGGCGGTGCGGTCGGTTGAAATGCAAAAGGGGACCTTCGCATGCTCTCCGACGGTG
GGAGGTTGCGCATCGCGGCCCGCTTCCCGGGAGGGGTCGCGTCCGGCACCGGCCGTGCGG
GAGATGCTGCGCGAGGTTTCCCGATCGGAAAAGGACTTCACCAAAGGCGGGATTTATTCC
CGTCGCAAACG
>Foeniculum_vulgare_AY551289
CACATTTGCTTGCCCCAACCACTCACTCCTTGATGAGATGTGCTGGTTTTTGGGCGGAAA
TTGGCCTCCCGTGCCTTGTTGTGCGGTTGGTGCAAAAGCGAGTCTCCGGCGTTGGACGTC
GTGACATCGGTGGTTGTAAAAGACCCTCTTGACTTGTCGCACGAATCCTCGTCATCTAAG
TGAGCTCTAGGACCCTTGGGCGCTACACAATCTGTTTGCCCTAACTG
>Valeriana_coarctata_AY792884
CGCATCGCGTCGCCCTCCCTCCCCGCCTCCCTCTCATCGGGGCACGGCGTGCGGCGGGGG
GCGCGGATAATGGCCTCCCGTGCCTCTATCGGTGCGGCTGGCATAAAACACGGTCCCCCG
GCGGAGGACGTCACGGCGAGTGGTGGTCGAAAAAGCCCTCTGTTCACGCCGTGGCCCTCT
CTGCCTTTCGGGTGGCGAATCGACCCAGACGCGCGGTCCACGAGACGGCGCTCCGA
>Astragalus_vesicarius_subsp._pastellianus_HQ241898
CATATCGTTGCCCGATGCCTATTGCAGTGCAGTAGGAATTTCTAGGGCGAATGATGGCTT
CCCGTGGGCTTTGTTGCCTCGCGGTTGGTTGAAAATCGAGTCCTTGGTAGGGTGTGCCAC
GGTAGATGGTGGTCGAGTTAGAACGATACCGATCATGTGCATGCTCCCCAAAATATGGCT
TCTATGACCCACACGCGTCTTTTGACGCTCATGA
>Ephedra_sinica_JF421494
CAAACCACAATTCGCCCCCCGGCTCATGTCGTCGGGGGGACGGCCTTGACCGTCCGGTCC
GCCTCGGCGGTGCGGTCGGTTGAAATACAAAAGGGGACCTTCGCATGCTCTCCGACGGTG
GGAGGTTGCGCATCGCGGCCCGCTTCCCGGGAGGGGTCGCATCCGGCACCGACCGTGCGG
GAGATGCTGCGCGAGGTTTCCCGATCGGAAAAGGACTTCATCGAAGGCGGGAGTTATTCC
CGTCACAGACG
>Bupleurum_candollei_DQ285471
CGTAAAGCATTGCCCCTCCGCTGCTCGCTCGTGGCGAGTTGTTGCAGTTCGGGGGGACGG
AAAGTGACCTCCCGTGCCTCGTTGTGCGGCTGGTTTAAAAGAGAGTCTCCGGAGATCGGT
GAACGCAACATTGGTGGAAGGCATTACTACCCTCTTGCCATCTTGCGCCGAGCCCGTTTA
CTCCCTGAGCGGAAGCGACCCTTTGGCGCCGCCCAGGTGCGCGCTCAAACTG
>Astragalus_vesicarius_subsp._pastellianus_HQ241893
CATATCGTTGCCCGATGCCTATTGCAGTGCAGTAGGAATTTCTAGGGCGAATGATGGCTT
CCCGTGGGCTTTGTTGCCTCGCGGTTGGTTGAAAATCGAGTCCTTGGTAGGGTGTGCCAT
GGTAGATGGTGGTCGAGTTAGAACGATACCGATCATGTGCATGCTCCCCAAAATATGGCT
TCTATGACCCACACGCGTCTTTTGACGCTCATGA
>Astragalus_prodigiosus_FJ236896
CATATCGTTGCCCTATGCCTATTACAGCGTGATAGGAATTTCTAGGGCGAAAGTTGGCTT
CCCGTGAGCGTTGTTGCCTTGCGGTTGGTTGAAAATCGAGTCCTTGGTAGGGTGTGCCAT
GATAGATGGTGGTCGAGTTAGCGCGAGACCAATCATGTGCGGGCTCCCCCAAATATGGGC
TCTTTGACCCACACGCGTCTTTTGGCGCTCAT
>Astragalus_vesicarius_subsp._pastellianus_HQ241894
CATATCGTTGCCCGATGCCTATTGCAGTGCAGTAGGAATTTCTAGGGCGAATGATGGCTT
CCCGTGGGCTTTGTTGCCTCGCGGTTGGTTGAAAATCGAGTCCTTGGTAGGGTGTGCCAT
GGTAGATGGTGGTCGAGTTAGAACGATACCGATCATGTGCATGCTCCCCAAAATATGGCT
TCTATGACCCACACGCGTCTTTTGACGCTCATGA
>Astragalus_vesicarius_subsp._pastellianus_HQ241895
CATATCGTTGCCCGATGCCTATTGCAGTGCAGTAGGAATTTCTAGGGCGAATGATGGCTT
CCCGTGGGCTTTGTTGCCTCGCGGTTGGTTGAAAATCGAGTCCTTGGTAGGGTGTGCCAT
GGTAGATGGTGGTCGAGTTAGAACGATACCGATCATGTGCATGCTCCCCAAAATATGGCT
TCTATGACCCACACGCGTCTTTTGACGCTCATGA
>Salvia_lavanduloides_DQ667297
CGCATCGCGTCGCCCCCCACCCTGCGCTTAGCGAAAGGGCGGGGAGCGGAAACTGGCCTC
CCGTTCGCCTTTGGTGTGCGGCTGGCCCAAATGCGATCCCTCGGCGACTCGCGTCACGAC
AAGTGGTGGTTGAACACTCAATCTCTTGCGTCGTCGTKCCGCTGTGTCGTTCCCACGGGC
ATCAAACAGCGACCCTACGGTGGCGGTGCCTCACGGCTCCACACCTTCGACCG
>Illicium_lanceolatum_JQ180200
CGCTTTGCGTCGCTCCCCCACCTCCTTGCACATACGGGCTTTGTGGTGTTAAGGGGAAGC
GGAGATTGGCTGCCCGTGCCATGGTTGCGTGGCCAGCCGAAAAGTGGGCCTCTGGCGTGT
TGCGACACGACGAGTGGTGGTCAAATACCCTTCTCATCGTATGGGACGTCGAGTCGCTTT
GCTAGTGGCACATGAACTCTTGGAGCCGTTTCGCGGCAACTTGCATC
>Illicium_lanceolatum_JQ180201
CGCTTTGCGTCGCTCCCCCACCTCCTTGCACATACGGGCTTTGTGGTGTTAAGGGGAAGC
GGAGATTGGTTGCCCGTGCCATGGTTGCGTGGCCAGCCGAAAAGTGGGCCTCTGGCGTGT
TGCGACACGACGAGTGGTGGTCAAATACCCTTCTCATCGTATGGGACGTCGAGTCGCTTT
GCTAGTGGCACATGAACTCTTGGAGCCGTTTCGCGGCAACTTGCATC
>Illicium_lanceolatum_JQ180202
CGCTTTGCGTCGCTCCCCCACCTCCTTGCACATACGGGCTTTGTGGTGTTAAGGGGAAGC
GGAGATTGGCTGCCCGTGCCATGGTTGCGTGGCCAGCCGAAAAGTGGGCCTCTGGCGTGT
TGCGACACGACGAGTGGTGGTCAAATACCCTTCTCATCGTATGGGACGTCGAGTCGCTTT
GCTAGTGGCACATGAACTCTTGGAGCCGTTTCGCGGCAACTTGCATC
>Illicium_lanceolatum_JQ180203
CGCTTTGCGTCGCTCCCCCACCTCCTTGCCCATACGGGCTTTGTGGTGTTAAGGGGAAGC
GGAGATTGGCTGCCCGTGCCATGGTTGCGTGGCCAGCCGAAAAGTGGGCCTCTGGCGTGT
TGCGACACGACGAGTGGTGGTCAAATACCCTTCTCATCGCATGGGACGTCGAGTCGCTTT
GCTAGTGGCACATGAACTCTTGGAGCCATTTCACGGCAACCTGCATC
>Illicium_lanceolatum_JQ180204
CGCTTTGCGTCGCTCCCCCACCTCCTTGCACATACGGGCTTTGTGGTGTTAAGGGGAAGC
GGAGATTGGCTGCCCGTGCCATGGTTGCGTGGCCAGCCGAAAAGTGGGCCTCTGGCGTGT
TGCGACACGACGAGTGGTGGTCAAATACCCTTCTCATCGTATGGGACGTCGAGTCGCTTT
GCTAGTGGCGCATGAACTCTTGGAGCCGTTTCGCGGCAACTTGCATC
>Illicium_lanceolatum_JQ180205
CGCTTTGCGTCGCTCCCCCACCTCCTTGCCCATACGGGCTTTGTGGTGTTAAGGGGAAGC
GGAGATTGGCTGCCCGTGCCATGGTTGCGTGGCCAGCCGAAAAGTGGGCCTCTGGTGTGT
TGCGACACGACGAGTGGTGGTCAAATACCCTTCTCATCGCATGGGACGTCGAGTCGCTTT
GCTAGTGGCACATGAACTCTTGGAGCCATTTCACGGCAACCTGCATC
>Astragalus_pseudoglaucus_HQ241879
CATATCGTTGCCCGATGCCTATTGCAGTGCAGTAGGAATTTCTAGGGCGAATGATGGCTT
CCCGTGTGCGTTGTTGCCTCGCGGTTGGTTGAAAATTGAGTCCTTGGGAGGGTGTGCCAT
GGTAGATGGTGGTCGAGTTAGAACGATACCGATCATGTGCATGCTCCCCAAAATATGGCT
TCTATGACCCACACGCGTCTTTTGGCGCTCATGA
>Astragalus_pseudoglaucus_HQ241878
CATATCGTTGCCCGATGCCTATTGCAGTGCAGTAGGAATTTCTAGGGCGAATGATGGCTT
CCCGTGAGCGTTGTTGCCTCGCGGTTGGTTGAAAATTGAGTCCTTGGGAGGGTGTGCCAT
GGTAGATGGTGGTCGAGTTAGAACGATACCGATCATGTGCATGCTCCCCAAAATATGGCT
TCTATGACCCACACGCGTCTTTTGGCGCTCATGA
>Salvia_russellii_KU563824
CGCATCGCGTCGCCCCCCATCCATGCGCACTGCGCTGGTTGGGGGGCGGATATTGGCCTC
CCGTGTGCCTCGGCATGCGGCTGGCCCAAATGCGATCCCTCGGCGACTCATGTCACGACA
AGTGGTGGTTGATAACTCAATCTCTTGCGCCGTCGTGCCACTGCGTCGTCCGTATGGGCA
TCCATCAATGACCCAACGGTGAAGGTGCCTCACGGCGCCCCACCTTCGACCG
>Akebia_quinata_AY029791
AGCATCGCGTCACCCCCCGACTCCGTCGTGTNAAAACCGCGCGGGTGGAGATTGGCCCCC
CGTGCGTCGCGCGGTCGGCCCAAAAAAGAGCCCTTGNCGGCCAGTGTCACGATCAGTGGT
GGTTGACGTGCCTCTTTCCGGAGATGGATGTCGTGCCCNNTGCGTCGTCGAACGGGCCAG
GCGGACCTTGTCGGGCTCAGGAGCACTCGTCCTG
>Strychnos_mitscherlichii_JF938007
CGCATCGCGTCGCCCCCCCCACACTCCCACTCGGGCCGTGCGAGGGGGACGGATAATGGC
CTTCCGTGCTTTCTCGCGGTTGGCCTAAATGAGAGTCCCTCCCGACGGGCGTCACGACAA
GTGGTGGTTGAATCCCTCAACTAGCGTAGATGTCGTGTTGGAACCCGTCGCCGGAGCGGA
CTGCCCCGACCCTAACCGCGAGTGTCTCGACGACTCTCGGCCACGACC
>Strychnos_mitscherlichii_JF938006
CGCATCGCGTCGCCCCCCCCACACGCCCGCTCGGGCCGTGCGAGGGGGACGGATAATGGC
CTTCCGTGCTTTCCCGCGGTTGGCCTAAATGAGAGTCCCTCCCGACGGGCGTCACGACAA
GTGGTGGTTGAATCCCTCAACTAGCGTAGATGTCGTGTCGGAACCCGTTGCCGGAGCGGA
CCGCCCCGACCCTAACCGCGAGTGTCTCGACGACTCTCGGCCACRACC
>Croton_corylifolius_EF421726
CGCAACATYGCTCCCATYCCATTAGGGGCGGAATATGGCCTCCCGTGTGATCCCATCTCG
CGGTTGGCCGAAATAAATGGTCCTTGGCTGCGAATGCCGCGACAAAACGGTGGTTGGAAG
ACCCTCGGACACTGTCGCGCGCACGTGTGCCTTTGGACAACGAGACCCCCTATGCGTCCC
TTGTGGAACGCTCACATCG
>Croton_corylifolius_EF421727
CGCAACATCGCTCCCATCCCATTAGGGGCGGAATATGGCCTCCCGTGTGATCCCATCTCG
CGGTTGGCCGAAATAAATGGTCCTTGGCTGCGAATGCCGCGACAAACGGTGGTTGGAAGA
CCCTCGGACACTGTCGCGCGCACGTGTGCCTTTGGACAACGAGACCCCTATGCGTCCCTT
GTGGAACGCTCACATCG
>Croton_corylifolius_EF421724
CGCAACATCGCTCCCATCCCATTAGGGGCGGAATATGGCCTCCCGTGTGATCCCATCTCG
CGGTTGGCCGAAATAAATGGTCCTTGGCTGCGAATGCCGCGACAAACGGTGGTTGGAAGA
CCCTCGGACACTGTCGCGCGCACGTGTGCCTTTGGACAACGAGACCCCCTATGCGTCCCT
TGTGGAACGCTCACATCG
>Croton_corylifolius_EF421725
CGCAACATCGCTCCCATCCCATTAGGGGCGGAATATGGCCTCCCGTGTGATCCCATCTCG
CGGTTGGCCGAAATAAATGGTCCTTGGCTGCGAATGCCGCGACAAACGGTGGTTGGAAGA
CCCTCGGACACTGTCGCGCGCACGTGTGCCTTTGGACAACGAGACCCCCTATGCGTCCCT
TGTGGAACGCTCACATCG
>Schisandra_chinensis_KP689678
CGCTTTGCGACGCTCCCCTCCCTCCCATTCTCCTTTTTGGGTGTATGGTGTTTGCGAGGA
GCGGATATTGGCTGCCCGTGCAATGTTTGTGCGGTCGGCCGAAAGATGGGCCCCTGGTGT
GTTGTGACACGACGAGTGGTGGTCAAATGCCCTTCTCACCGCGTGGGACGTCGAGTCGCA
TTCCTTGTGGCTCTTGGGACTCTTGGAGCCGCTTCGCGGCAACCTGCA
>Schisandra_chinensis_KP689679
CGCTTTGCGACGCTCCCCTCCCTCCCATTCTCCTTTTTGGGTGTATGGTGTTTGCGAGGA
GCGGATATTGGCTGCCCGTGCCATGTTTGTGCGGTCGGCCGAAAGATGGGCCCCTGGTGT
GTTGTGACACGACGAGTGGTGGTCAAATGCCCTTCTCACCGCGTGGGACGTCGAGTCGCA
TTCCTTGTGGCTCTTGGGACTCTTGGAGCCGCTTCGCGGCAACCTGCA
>Croton_lindheimeri_FJ614753
CGCAACATCGCTCCTAACCTATTAGGGTGCGGAATATGGCCTCCCGTGAGATTCCATCTC
GCGGATGGCCGAAAAGAATGGTCCTCGGCTGCGAATGCCGCGACAATCGGTGGTTGTAAG
ACCCTCGGACGCCGTCGTGCGCACGTTTGCCTTCGGATAAGTAGACCCCTTAGCGTCCTT
TGTGGCACGCTCACATCG
>Croton_lindheimeri_FJ614757
CGCAACATCGCTCCTAACCTATTAGGGTGCGGAATATGGCCTCCCGTGAGATTCCATCTC
GCGGATGGCCGAAAAGAATGGTCCTCGGCTGCGAATGCCGCGACAATCGGTGGTTGTAAG
ACCCTCGGACGCCGTCGTGCGCACGTTTGCCTTCGGATAAGTAGACCCCTTAGCGTCCTT
TGTGGCACGCTCACATCG
>Ophiopogon_pingbienensis_KF671299
CGCCAAGCGTCGCTCCGCGCACCTCGCCCCTTGTCACGGGGGGCGGCGGGTGCGGATGCG
GAGATTGGCCCCCCGCGCCTGAAGGCGCGGCGGGTCGAAGTTCGTGCCGCCGGTCGGGAC
GGACGCGGCGAGTGGTGGACGGTCACGCACGGCGCTGAACGTCGCCTCCGCCCCCGGCCC
CAGCGGTGCATGCAAGGAACCC
>Schisandra_chinensis_KP689675
CGCTTTGCGACGCTCCCCTCCCTCCCATTCTCCTTTTTGGGTGTATGGTGTTTGCGAGGA
GCGGATATTGGCTGCCCGTGCCATGTTTGTGCGGTCGGCCGAAAGATGGGCCCCTGGTGT
GTTGTGACACGACGAGTGGTGGTCAAATGCCCTTCTCACCGCGTGGGACGTCGAGTCGCA
TTCCTTGTGGCTCTTGGGACTCTTGGAGCCGCTTCGCGGCAACCTGCA
>Schisandra_chinensis_KP689676
CGCTTTGCGACGCTCCCCTCCCTCCCATTCTCCTTTTTGGGTGTATGGTGTTTGCGAGGA
GCGGATATTGGCTGCCCGTGCCATGTTTGTGCGGTCGGCCGAAAGATGGGCCCCTGGTGT
GTTGTGACACGACGAGTGGTGGTCAAATGCCCTTCTCACCGCGTGGGACGTCGAGTCGCA
TTCCTTGTGGCTCTTGGGACTCTTGGAGCCGCTTCGCGGCAACCTGCA
>Schisandra_chinensis_KP689677
CGCTTTGCGACGCTCCCCTCCCTCCCATTCTCCTTTTTGGGTGTATGGTGTTTGCGAGGA
GCGGATATTGGCTGCCCGTGCAATGTTTGTGCGGTCGGCCGAAAGATGGGCCCCTGGTGT
GTTGTGACACGACGAGTGGTGGTCAAATGCCCTTCTCACCGCGTGGGACGTCGAGTCGCA
TTCCTTGTGGCTCTTGGGACTCTTGGAGCCGCTTCGCGGCAACCTGCA
>Arctium_lappa_FJ449868
CGCATCGCGTCGCCCCCGACCACGCCTCCCCAGTGGGGATGCGTGTCGTTTGGGGCGGAG
ACTGGTCTCCCGTGCCCATGGTGCGGTTGGCCTAAAAAGGAGTCCCCTTTGACGGACGCA
CGGCTAGTGGTGGTTGTCAAGGCCTTCGTATCGAGCCGTGCGGACGCAAGGGAAGCGCTC
TCCAATGACCCCAACGTGTCGTCTTGCAACGACGCTTCGACCG
>Arctium_lappa_FJ449869
CGCATCGCGTCGCCCCCGACCACGCCTCCCCAGTGGGGATGCGTGTCGTTTGGGGCGGAG
ACTGGTCTCCCGTGCCCATGGTGCGGTTGGCCTAAAAAGGAGTCCCCTTTGACGGACGCA
CGGCTAGTGGTGGTTGTCAAGGCCTTCGTATCGAGCCGTGCAGACGCAAGGGAAGCGCTC
TCCAATGACCCCAACGTGTCGTCTTGCAACGACGCTCCGACCG
>Arctium_lappa_FJ449865
CGCATCGCGTCGCCCCCGACCACGCCTCCCCAGTGGGGATGCGTGTCGTTTGGGGCGGAG
ACTGGTCTCCCGTGCCCATGGTGCGGTTGGCCTAAAAAGGAGTCCCCTTTGACGGACGCA
CGGCTAGTGGTGGTTGTCAAGGCCTTCGTATCGAGCCGTGCGGACGCAAGGGAAGCGCTC
TCCAATGACCCCAACGTGTCGTCTTGCAACGACGCTTCGACCG
>Arctium_lappa_FJ449866
CGCATCGCGTCGCCCCCGACCACGCCTCCCCAGTGGGGATGCGTGTCGTTTGGGGCGGAG
ACTGGTCTCCCGTGCCCATGGTGCGGTTGGCCTAAAAAGGAGTCCCCTTTGACGGACGCA
CGGCTAGTGGTGGTTGTCAAGGCCTTCGTATCGAGCCGTGCGGACGCAAGGGAAGCGCTC
TCCAATGACCCCAACGTGTCGTCTTGCAACGACGCTTCGACCG
>Arctium_lappa_FJ449867
CGCATCGCGTCGCCCCCGACCACGCCTCCCCAGTGGGGATGCGTGTCGTTTGGGGCGGAG
ACTGGTCTCCCGTGCCCATGGTGCGGTTGGCCTAAAAAGGAGTCCCCTTTGACGGACGCA
CGGCTAGTGGTGGTTGTCAAGGCCTTCGTATCGAGCCGTGCGGACGCAAGGGAAGCGCTC
TCCAATGACCCCAACGTGTCGTCTTGCAACGACGCTTCGACCG
>Fritillaria_cirrhosa_GQ205118
CGCCTTGTTTCGCTCCGTGCCCAATGACCCTTCGGGTGCGGTCACGGATGCGGAGATTGG
CCCCCCGTGCCTCGTGTGCGGCGGGCTTAAGCGCGGGCTGTCGGCGTCGGGATGGGCACG
ACGATTGGTGGACGGAGCACCAGCAGGATGTTGTGGCCCCCTGTCGCCTTAAGGGGCTCA
AGAGACCCGGAACGGGCGAGCCGTGCTCCGTACGAGGAGGGCGTGCCGTCTCGCAATG
>Aconitum_triphyllum_KX394614
CACACAGCGTCGCACCCCGTCAACCACGTTGTCGGGGAGCGGAGATTGGCCCCCCGGGCC
CCTGCGGGCACGGTCGGCACAAATGTTTGTCCCCGGCGGCGAGCGTCGCGGTCAGTGGTG
GTTGTATTTCTCATCCTCCAAAGACATCAAGACGCGTCGTCCTCGTTGCACGTTGGGACA
CATCGACCCCAAGGAGCCGCTTCGCGCGGCATTCACCCTG
>Cinnamomum_micranthum_f._kanehirae_KY271521
CGCCACCCATCGCCCCCACCCCCGCGGCATTCCCATGCCCGGGCCGGGGAGCGGAGAATG
GCCGTCCGTGCCCGAGCCCTCGGCGCGCGGTCGGCGGAAAAAGGAGGACACCGTGCGGCG
CGACACGGCGTGTGGGGGTTGAGAGGCGATTCGTCGCCGATCGTACGTCGCGCCCGCATT
CCGCCGCGCGGATCCACCCGCGGGACCAGACCCGCCCGCAGCCGCGGGCGCTCGGACCG
>Cinnamomum_micranthum_f._kanehirae_KY271522
CGCCACCCATCGCCCCCACCCCCGCGGCATTCCCATGCCCGGGCCGGGGAGCGGAGAATG
GCCGTCCGTGCCCGAGCCCTCGGCGCGCGGTCGGCGGAAAAAGGAGGACACCGTGCGGCG
CGACACGGCGTGTGGGGGTTGAGAGGCGATTCGTCGCCGATCGTACGTCGCGCCCGCATT
CCGCCGCGCGGATCCACCCGCGGGACCAGACCCGCCCGCAGCCGCGGGCGCTCGGACCG
>Aster_tataricus_HQ154045
CGCATCGCGTCGCTCCCACCATTCCTTCCTTCGGGATGCTTGGTTGGGGGCGGATAATGG
CCTCCCGTTCCTCACCGAGCGGTTGACCAAAATAAAAGTCCCCTTTGATGGATGCACGAC
TAGTGGTGGTTGACAAAACCCGGTATTGTGTCGTGTGTCATGTCGAAAGGGTGCATATTA
GTAGACCCAACGCGTTGTCACGAAGCAACGCATCGACCG
>Fritillaria_cirrhosa_GQ205117
TGCCTTGTTTCGCTCCGTGCCCAATGACCCTTCGGGTGCGGTCACGGATGCGGAGATTGG
CCCCCCGTGCCTCGTGTGAGGCGGGCTTAAGCGCGGGCTGTCGGCGTCGGGATGGGCACG
ACGAGTGGTGGACGGAGCACCAGCAGGATGTTGTGGCCCCCTGTCGCCTTATGGGGTTCA
AGAGACCCGGAACGGGCGAGCCGTGCTCCGTACGAGGAGGGCGTGCCGTCTCGCAATG
>Polygala_cyparissias_GQ888948
CGCATCGTCGCCTCCCCCCACCTTCGCCTCGTCATTGGGGTAAGGAGTGGTGGGGGCGGA
TGCTGGTCTCCCGTGTGCTTCGCCACGCGGATGGCTGAAAATTGTTGGACCATGGTGCCG
AACGCCGCGTCGAATGGTGGACGAGTACTATCGAAGACCCTACGCGCGTTCCCCTGTGGC
CTTTGCAAGACCCAGATGTGCTGCTCTGCAGTGCACTCCGACG
>Paeonia_lactiflora_KF454348
CGTATCCCGTCGCACCCCCAACCCGTCCAAACTCGGGCATGATGGCTGGTGGGAGCGGAT
ATTGGCCTCCCGTGTACTCGCGTTACGGTTGGTTTAAAATCGAGCCCCGAGCGACGAACG
TCACGACAAGTGGTGGTCTGTAATAGCTATTTCGTGTTGTGCGTTGTCTCGTCGCCCGTG
GGAGCTCACAAAGACCCCAAAGCATCGTCACGATGATGCATCCATCG
>Scrophularia_nervosa_KY067686
CGCATCGCGTCGCCCCCCTCCCAATCCCTCGGGACAACRGAGAGGGGCGGAGATTGGCCT
CCCGTGCTCTTCGGTGCGCGGCTGGCCCAAATGTGATCCCGCGTCGACGCGAGTCACGAC
CAGTGGTGGTTGATTCCTCAACTCGCGTGCTGTCGTGCCGTACCGCGTTGTTCGTTCGGG
CATCGTCGTAGACCCAAAAGGCGCTCTCGAGTGTCTTCGACCG
>Amomum_subcapitatum_AY352006
TGGCATCGTCGCCTTTGCTCCTCGCTTTGCTGGTGCCAAGCGCGGAAATTGACCTCGTGT
GCCCTCGGGCACAGTCGGTTGAAGACCGGGTAGTCGGCAATTGTTGGGACCGATGGGTGT
TGGTCGCCCTGTGCGTGAACCGAACGTCGTCCCCGTTGCGTTGGGATGAGTCCTCAAGAG
ACCCTGTGGGATTGCGGCATCGTGTGAAAGTGCCGTGTCCATCATATTG
>Illicium_burmanicum_KP689722
CGCTTTGCGTCGCTCCCCCACCTCCTTGCCCATACGGGCTTTGTGGTGTTAAGGGGAAGC
GGAGATTGGCTGCCCGTGCCATGGTTGCGTGGCCAGCCGAAAAGTGGGCCTCTGGCGTGT
TGCGACACGACGAGTGGTGGTCAAATACCCTTCTCATCGCATGGGACGTCGAGTCGCTTT
GCTAGTGGCACATGAACTCTTGGAGCCGTTTCACGGCATCCTGCA
>Illicium_burmanicum_KP689723
CGCTTTGCGTCGCTCCCCCACCTCCTTGCCCATACGGGCTTTGTGGTGTTAAGGGGAAGC
GGAGATTGGCTGCCCGTGCCATGGTTGCATGGCCAGCCGAAAAGTGGGCCTCTGGCGTGT
TGCGACACGACGAGTGGTGGTCAAATACCCTTCTCATCGCATGGGACGTCGAGTCGCTTT
GCTAGTGGCACATGAACTCTTGGAGCCATCTCGCGGCATCCTGCA
>Crataegus_gaylussacia_KC174065
CGCGCCGTTGCCCCCCTCGACTCCCTCGGGAGCGTCGAGGGGCGGACGATGGCCTCCCGC
GCGGCGCGGTTGGCACAAATGCCGAGTCCCCGGCGACGAACGCCACGACAATCGGTGGTT
GACAGACCTCGGTTGCCTGTTGTGCGCTTTCGCCGCGTTGCGGGCGGCTCGCGACCCCAA
CAACGGCTCTGCTGCGGCGGAGCTATTCAACG
>Crataegus_gaylussacia_KC174064
CGCGCCGTTGCCCCCCTCGACTCCCTCGGGAGCGTCGAGGGGCGGACGATGGCCTCCCGC
GCGCCACCCCGCGCGGTTGGCACAAATGCCGAGTCCCCGGCGACGAACGCCACGACAATC
GGTGGTTGACAGACCTCGGTTGCCTGTTGTGCGCTTTCGCCGCGTTGCGGGCGGCTCGCG
ACCCCAACAACGGCTCTGCTGCGGCGGAGCTATTCAACG
>Crataegus_gaylussacia_KC174067
CGCGCCGTTGCCCCCCTCGACTCTCTCGGGAGCGTCGAGGGGCGGACGATGGCCTCCCGC
GCGGCGCGGTTGGCACAAATGCCGAGTCCCCGGCGACGAACGCCACGACAATCGGTGGTT
GACAGACCTCGGTTGCCTGTTGTGCGCTTTCGCCGCGTTGCGGGCGGCTCGCGACCCCAA
CAACGGCTCTGCTGCGGCGGAGCTATTCAACG
>Crataegus_gaylussacia_KC174066
CGCGCCGTTGCCCCCCCTCGACTCCCTCGGGAGCGTCGGCGGGCGGACGATGGCCTCCCG
CGCGCCACCCCGCGCGGTTGGCACAAATGCCGAGTCCCCGGCGACGAACGCCACGACAAT
CGGTGGTTGACAAACCTCGGTTGCCTGTTGTGCGCTTTCGCCGCGTTGCGGGCGGCTCGC
GACCCCAACAACGGCTCTGCTGCGGCGGAGCTATTCAACG
>Crataegus_gaylussacia_KC174061
CGCGCCGTTGCCCCCCCTCGACTCCCTCGGGAGCGTCGGCGGGCGGACGATGGCCTCTCG
CGCGCCACCCCGCGCGGTTGGCACAAATGCCGAGTCCCCGGCGACGAACGCCACGACAAT
CGGTGGTTGACAGACCTCGGTTGCCTGTTGTGCGCTTTCGCCGCGTTGCGGGCGGCTCGC
GACCCCAACAACGGCTCTGCTGCGGCGGAGCTATTCAACG
>Crataegus_gaylussacia_KC174060
CGCGCCGTTGCCCCCCTCGACTCCCTCGGGAGCGTCGGCGGGCGGACGATGGCCTCCCGC
GCGCCACCCCGCGCGGTTGGCACAAATGCCGAGTCCCCGGCGACGGACGCCACGACAATC
GGTGGTTGACAGACCTCGGTTGCCTGTTGTGCGCTTTCGCCGCGTTGCGGGCGGCTCGCG
ACCCCAACAACGGCTCTGCTGCGGCGGAGCTATTCAACG
>Crataegus_gaylussacia_KC174063
CGCGCCGTTGCCCCCCTCGACTCCCTCGGGAGCGTCGAGGGGCGGACGATGGCCTCCCGC
GCGGCGCGGTTGGCACAAATGCCGAGTCCCCGGCGACGAACGCCACGACAATCGGTGGTT
GACAGACCTCGGTTGCCTGTTGTGCGCTTTCGCCGCGTTGCGGGCGGCTCGCGACCCCAA
CAACGGCTCTGCTGCGGCGGAGCTATTCAACG
>Crataegus_gaylussacia_KC174062
CGCGCCGTTGCCCCCCTCGACTCCCTCGGGAGCGTCGAGGGGCGGACGATGGCCTCCCGC
GCGGTGCGGTTGGCACAAATGCCGAGTCCCCGGCGACGAACGCCACGACAATCGGTGGTT
GACAGACCTCGGTTGCCTGTTGTGCGCTTTCGCCGCGTTGCGGGCGGCTCGCGACCCCAA
CAACGGCTCTGCTGCGGCGGAGCTATTCAACG
>Crataegus_gaylussacia_KC174068
CGCGCCGTTGCCCCCCTCGACTCCCTCGGGAGCGTCGGCGGGCGGACGATGGCCTCCCGC
GCGCCACCCCGCGCGGTTGGCACAAATGCCGAGTCCCCGGCGACGAACGCCACGACAATC
GGTGGTTGACAGACCTCGGTTGCCTGTTGTGCGCTTTCGCCGCGTTGCGGGCGGCTCGCG
ACCCCAACAACGGCTCTGCTGCGGCGGAGCTATTCAACG
>Polygala_leptostachys_GQ888976
CGCATCGTCGCCCACCCCTCCTTCACCTCGACGACGGGGCTGAGGAGTGGTGGGCGGATG
CTGGCTTCCCGTGAGCCCTCTTGGGGCACGCGGTTGGCTTAAAACCGTTGGACCACGGTG
GCGAACGCCGCGTCGCATGGTGGACGAGTCACCATCGACGACCGGACGCGCGCTTCGCCC
TGGCCTTGCAGGACCCAAGATGCGCTGCGACGCAGTGCACTCCGACG
>Geranium_rotundifolium_KX167455
CGCGCTCCGTCGCCCCGCAACCCCGAGCCCCTAAACGGGCGCGGGTGCTTGCGGTGCGGA
CATTGGTCTCCCGTGGGCCTTGCTCGCGGCTGGCCTAAAATCGAGTCCCGGACGCTCTGT
ACTGCGGCCGACGGTGGTTGAGAAGCCCTCGAGAACGTGCCGCTGCAGCGCTGCCCGATG
CGGACCCCGTGACCCTTGCGCGACCTCTCCCGTTGGGGCGAGGGAGCTCCATCTG
>Tussilago_farfara_KJ418339
CATATCGCGTCGCCCCTACCATGCCTTCTTGATAGGGATGCTTGGATTGGGGCGGAGATT
GGTCTCCCGTTCCTATGGTGCGGTTGGCTAAAACTGGAGTCCTCTTCAACGGACGCATGA
TTAGTGGTGGTTGAGAAGACCCTCTTATCATGTTGTGTGTTCCAAAGGAGCAGGGAATAT
CTCTTTAATGACCCTKGTCGTTTTTAGACAATAATTTGACC
>Ipomoea_umbraticola_AF110936
CGCATCGCGTCGCCCCCCGCTCGATCCTCGGTCGAGCGCGGGGAGCGGATGTTGGCATCC
CGTGCCCCAGCTCGTGGCGCGGCCGGCCTAAATGCGAGCCCTTGGCGACGGACGTCACGG
CGAGTGGTGGTCGTACCTAGCGTGCATTATCTTCGCGTCGTGCCCCGTCGTTCTCGGGCG
AACGACCCTTAACGAGCCCCCCTCGGTGCGGCTCTCCGAACG
>Prunus_sp._cdK169_FJ606753
CACGTCGTTGCACCCCCATCTACTCCTTCGGGATTGGGGGGGGCGGATGATGGCCTCCCG
TGCGCCTCGTCGCGCGGTTGGCATAAATACCAAGTCCTCGGCGACGCACGCCATGACAAT
CGGTGGTTGCGAAACCTCGGTTGCCCGTCGTGTGCGGTCGTCGCGCATCGAGGGCTCGAA
TAAAATGCTCGGCTCCGGCTCGGCTTTCAACG
>Tribulus_terrestris_KX675035
CGCATCGTCGCCCCAACCCCCCTCGTGCTTTGGCCGAGGGGCGGGCGGAAATTGGTCTCC
CGTTTGCCCAGCCAAGCGGTTGGCCCAAATTCGAGTACTCGGCACCGGCTCTCGCCGACC
AACGGTGGTGTAACAACCTCTCGGAGGCAAGTCGCGGGCGCCCTTGCAATCCTGAGGCAC
TCACGGACCCTGCGCACGGCAGTGCTCATGACG
>Tribulus_terrestris_KX675034
CGCATCGTCGCCCCAACCCCCCTCGTGCTTTGGCCGAGGGGCGGGCGGAAATTGGTCTCC
CGTTTGCCCAGCCAAGCGGTTGGCCCAAATTCGAGTACTCGGCACCGGCTCTCGCCGACC
AACGGTGGTGTAACAACCTCTCGGAGGCAAGTCGCGGGCGCCCTTGCAATCCTGAGGCAC
TCACGGACCCTGCGCACGGCAGTGCTCATGACG
>Ligusticum_canadense_AF009114
ATCGTGTTGCCCCCCGACCACTCACTTCTTGAGGAGGTGTGCCGGTTTGGGGGCGGATAC
TGGCCTCCCGTGCCCCGTCGCGCGGCTGGCACAAAAGTGAGTCTCTGGCGACGGACGTCG
CGACATCGGTGGTTGTAAAAATACCCTCTTGTCTTGTCGCGCGGATGCCCGCCACCTTAG
CGAGCTCGAGGACCCTTAGGTGCCACACACTGTGTGCGCTTCGA
>Aralia_chinensis_U63181
CGCATCGCGTCGCCCCCCAACCCCGCACTCCCTCACGGGAGTCGAGGCATAGGGGCGGAT
ACTGGCCTCCCGTGTCTCACCACGCGGTTGGCCCAAATGTGAGTCCTTGKCGACGGACGT
CACGACAAGTGGTGGTTGTAAAAAGCCCTCTTCTCATGTCGTGCGGTGACCCGTCGNCAG
CAAAAGCTCTCATGACCCTGTTGCGCCGTCCTCGACGCGCGCTCCGACCG
>Aster_gramineus_JN315928
CGCATCGCGTCGCTCCCACCATTCATTCCTTCGGGATTCTTGTTTGGGAGCGGATACTGG
TCTCCCGTTCCTCACCGAGCGGTTTGCCTAAATACGAGTCCCCTTTGACGGATGCACGAC
TAGTGGTGGTTGAGAAGACCCGGAATCGTGTTGTGTGTTCTGTCAAAACGGTGCATGTTA
ATAGACCCAATGTGTTGTCATGTGACAACGCTTCGACC
>Paeonia_tenuifolia_JN622192
CGTATCCCGTCGCACCCCCAACCCCGTCCCAACTCGGGAATGATGGCTGGTGGGAGCGGA
TATTGGCCTCCCGTGTACTCGCGTTACGGTTGGTCTAAAATCGAGCCCCGAGCGAAGGAC
GTCACGACAAGTGGTGGTCTGTAATAGCTATTTCGTGTTGGTCGTTGTCTCGTCCCCCGT
GGGAGCTCACAGAGACCCCAAAGCATCGTCACGAT
>Prunus_virginiana_AF318742
CACGTCGTTGCCACCCCACTACTCCCTCGGGATCGCGGGGGGCGGATGATGGCCTCCCGT
ACGCTCCGTCGCGCGGTTGGCGTAAATACCAAGTCCTCGGCGACGCACGCCACGACAATC
GGTGGTTGCGAAACCTCGGTTGCCCGTCGTGTGCGGTCGTCGCGCATCGAGGGCTCGAAA
AAAATGCTCGGCTCCGGCTCGGCTTTCAACG
>Eriobotrya_seguinii_KJ170778
CGCCGTTGCCTCCCCCGCGCCTTCCTCAGATGGGGCGGACGATGGCCTCCCGTGCGTCAC
GCCTTGCGGTTGGGCCAAATACCGAGTCCTCGACGACGAACGCCATGACAATCGATGGTT
GTCAAACCTTGTTTGCTTGTTATGCGCTTTCGTCGGTTTCGAGCTACTCGCGAAGCTCGT
CGCTCTCATTCAGCGGAGCTTTCAACGCGACCCCAGGTCAGGCGAGATTACCCGCTGAGT
TTAACATATCAATAAGCGGAGGAAA
>Polyporus_sp._BAB-5009_KR002894
TGAAATTCTCAACCTAACAAGCTTGTAACGAGCTTGCTTAGGCTTGGACTTGGAGGCTTG
CCGGCTGCTCGCAGTCGACTCCTCTTAAATGCATTAGCTTGGTTCCTCTGCGGATCGGCT
CACGGTGTGATAATTGTCTACGCCGCGACCGTTGAAGCGTTTTAT
>Carthamus_alexandrinus_GU969616
CGCATCTCGTCGCCCCAGACCACGCTCCCCCATGGGGACGTGTTTGGTCTGGGACGGAGA
CTGGTCTCCCGTGCTCATGGTGCGGTTGGCCTAAAAAGGAGTCCCCTTTGGCGGACGCAC
GGCTAGTGGTGGTTGTCAAAGCCTTCGTATCGAGCCGTGCTGATGCTAGGGAATCGCTCT
CTAAAGACCCTAACGTGTCGTCTTTACGACGATGCTTCGACCG
>Carthamus_alexandrinus_GU969617
CGCATCGCGTCGCCCCAGACCATGCTCCCCCATGGGGACGTGTTTGGTCTGGGACGGAGA
CTGGTCTCCCGTGCTCATGGTGCGGTTGGCCTAAAAAGGAGTCCCCTTTGGCGGATGCAC
GGCTAGTGGTGGTTGTCAAGGCCTTCGTATCGAGCCGTGCTGATGCTAGGGAATCGCTCT
CTAAAGACCCTAACGTGTCGTCTTTACGACGATGCTTCGACCG
>Codonopsis_pilosula_var._modesta_AF134859
CGCATCGCGTCGCCTCCCTTATGATAATTTTGTTTACGTTAACAAGTAACGGAAAGGGGG
AGCGGATACTGGCCTCCCGTGCCTTGCGGCGCGGCTGGCTCAAAACGGAGTCCCCGCGAA
GGACGCACGACAAGTGGTGGTTGATAACAACCCCTCGCGTCCTATCGTGCGCACGTCCTG
CGATGGGTTGGCTCTCGTGACCCTGACGCGTCTAGGTCTAAGCCTAAGGCGCTCCGACCG
>Prunus_amplifolia_JQ926612
CACGACGTTGCCCCCCCGACCAATCCCTCGGGATTGCGAGGGGGGGCGGATGATGGCCTC
CCGTACGCTCCGTCGCGCGGTTGGCACAAACACCAAGTCCCCGGCGACGCACGCCACGAC
AATCGGTGGTTGCGAAACCTCGGTTGCCCGTCGTGCGCGGTCGTCGCGCGTCGGGGGCTC
GAAAAAAAACGCTCGCCCGGCTACGGCTCGGCTTCGACG
>Gentiana_occidentalis_KF544713
CGCATCGCGTCGCCCCCCAACACCGTGCATGAAATCGTGCCGGTCGTCGGAGGGGCGGAT
ATTGGCTTCCCGTGCTCCGGTGCGGCTAGCCTAAATGCAAGTCCCTTGCGACGGACACGA
CGACAAGTGGTGGTTGATTTACTCAACTAAGGTGCTGTCGCGCGCTGCCCCGTCGGATGA
GGAGACTTACTTGACCCTGATGCATACGTCGTCACGACGTCTGCCACGACCG
>Gentiana_occidentalis_KF544715
CGCATCGCGTCGCCCCCCAACACCGTGCATGAAATCGTGCCGGTCGTCGGAGGGGCGGAT
ATTGGCTTCCCGTGCTCCGGTGCGGCTAGCCTAAATGCAAGTCCCTTGCGACGGACACGA
CGACAAGTGGTGGTTGATTTACTCAACTAAGGTGCTGTCGCGCGCTGCCCCGTCGGATGA
GGAGACTTACTTGACCCTGATGCATACGTCGTCACGACGTCTGCCACGACCG
>Gentiana_occidentalis_KF544714
CGCATCGCGTCGCCCCCCAACACCGTGCATGAAATCGTGCCGGTCGTCGGAGGGGCGGAT
ATTGGCTTCCCGTGCTCCGGTGCGGCTAGCCTAAATGCAAGTCCCTTGCGACGGACACGA
CGACAAGTGGTGGTTGATTTACTCAACTAAGGTGCTGTCGCGCGCTGCCCCGTCGGATGA
GGAGACTTACTTGACCCTGATGCATACGTCGTCACGACGTCTGCCACGACCG
>Gentiana_occidentalis_KF544717
CGCATCGCGTCGCCCCCCAACACCGTGCATGAAATCGTGCCGGTCGTCGGAGGGGCGGAT
ATTGGCTTCCCGTGCTCCGGTGCGGCTAGCCTAAATGCAAGTCCCTTGCGACGGACACGA
CGACAAGTGGTGGTTGATTTACTCAACTAAGGTGCTGTCGCGCGCTGCCCCGTCGGATGA
GGAGACTTACTTGACCCTGATGCATACGTCGTCACGACGTCTGCCACGACCG
>Gentiana_occidentalis_KF544716
CGCATCGCGTCGCCCCCCAACACCGTGCATGAAATCGTGCCGGTCGTCGGAGGGGCGGAT
ATTGGCTTCCCGTGCTCCGGTGCGGCTAGCCTAAATGCAAGTCCCTTGCGACGGACACGA
CGACAAGTGGTGGTTGATTTACTCAACTAAGGTGCTGTCGCGCGCTGCCCCGTCGGATGA
GGAGACTTACTTGACCCTGATGCATACGTCGTCACGACGTCTGCCACGACCG
>Gentiana_occidentalis_KF544719
CGCATCGCGTCGCCCCCCAACACCGTGCATGAAATCGTGCCGGTCGTCGGAGGGGCGGAT
ATTGGCTTCCCGTGCTCCGGTGCGGCTAGCCTAAATGCAAGTCCCTTGCGACGGACACGA
CGACAAGTGGTGGTTGATTTACTCAACTAAGGTGCTGTCGCGCGCTGCCCCGTCGGATGA
GGAGACTTACTTGACCCTGATGCATACGTCGTCACGACGTCTGCCACGACCG
>Crataegus_enderbyensis_KC174129
CGCGCCGTTGCCCCCCCTCGACTCCCTCGGGAGCGTCGGCGGGCGGACGATGGCCTCCCG
CGCTCCACCCCGCGCGGTTGGCACAAATGCCGAGTCCCCGGCGACGAACGCCATGACAAT
CGGTGGTTGACAGACCTCGGTTGCCTGTTGTGCGCTTTCGCCGCGCTGCGGGCGGCTCGC
GACCCCAACAACGGCTCTGCTGCGGCGGAGCTATTCAACG
>Salvia_x_sylvestris_KJ584181
CGCATCGCGTCGCCCCCCCACCATGTGTGGGGGGGCGGATACTGGCCTCCCGTGCGCCCC
GGCGCGCGGCTGGCCCAAATGCGATCCCTCGGCGACTCATGTCACGACAAGTGGTGGTTG
AAATCTCAATCTCTTGCGCCGTCGTGCCACTGCGTCGTCCGTACGGGCATCCATCAACGA
CCCAACGGTGGGGGTGCCTCGCGGCACCCCGACCTTCGACCG
>Paeonia_ostii_GQ434604
CGTATCCCGTCGCACCCCCAACCCGTCCCAACGCGGGCACGATGGCTGGTGGGAGCGGAT
ATTGGCCTCCCGTGTACTCGCGTCGCGGTTGGTCTAAAATCGAGCCCCGAGCGACGAACG
TCACGACAAGTGGTGGTCTGTAATAGCTATTTCGTGTTGTGCGTTGTCTCGTCGCCCGTG
TGAGCTCACAAAAACCCCAGAGCATCGTCACGATGATGCTTCCATCG
>Lonicera_pyrenaica_EU240703
CGCATCGCGTCGCCCCCCCACCCCGCGTCCCACAGGGTCGCGAGCGGCGGGGGGTGCGGA
CAATGGCCTCCCGTGCCCCCGGGCGCGGCTGGCCCAAAATCGAGTCCCCGGCGGCGGACG
TCACGACGAGTGGTGGTCGAAACATTCCTCTTATCACGTCGTGCGGTTCCCCGTCGCCCG
GGCGGCCAATTGACCCTGACGCGTCGTCGCACGACGGCGCTCCGAC
>Juncus_capillaceus_AY727796
GTTGCCCACGAACGCTCCCTGCCCGTCTTTCACGTGGCGGGACGCGGAGCATGGCCATCC
TTGCCCTCGGGCTCGGCGGGCCGAAGCATGTGGCTTGCCGATTGGGGCCGGCAGTGGCGA
GTGGTGGATTGCTCACGCGAGCCGTACGTCGCCCGTCGTGCCCCCGAGCGGGAAGCCTCG
TGTCACCCCGGACGCACGGATGCCGAACGGCATCCTCGGACC
>Paeonia_lactiflora_KJ564290
CGTATCCCGTCGCACCCCCAACCCGTCCCAACTCGGGCATGATGGCTGGTGGGAGCGGAT
ATTGGCCTCCCGTGTACTCGCGTTACGGTTGGTTTAAAATCGAGCCCCGAGCGACGAACG
TCACGACAAGTGGTGGTCTGTAATAGCTATTTCGTGTTGTGCGTTGTCTCGTCGCCCGTG
GGAGCTCACAAAGACCCCAAAGCATCGTCACGATGATGCATCCATCG
>Paeonia_lactiflora_KJ564291
CGTATCCCGTCGCACCCCCAACCCGTCCAAACTCGGGCATGATGGCTGGTGGGAGCGGAT
ATTGGCCTCCCGTGTACTCGCGTTACGGTTGGTTTAAAATCGAGCCCCGAGCGACGAACG
TCACGACAAGTGGTGGTCTGTAATAGCTATTTCGTGTTGTGCGTTGTCTCGTCGCCCGTG
GGAGCTCACAAAGACCCCAAAGCATCGTCACGATGATGCATCCATCG
>Achyranthes_bidentata_KX055979
CGCATAGCGTCTCTCCCCACCTCCAAAGTGTGGAGGGGAGAGGAAGATGGCCTCCCATGC
CTCACCGGGTGTGGATGGCCTAAATTAGGAAGCCTCGGGATACGAGATGCCGCGGCGATT
GGTGGTTGTATACATGGCCTTCCCTCGTGTCGTGCATCACGTAGCCCATGTGGCCTCGTA
GGACCCTTAAAAACC
>Ipomoea_alba_AF110946
CGCATCGCGTCGCCCCCCTGCTTGGCCCTTAGGTCGAGTTTGGGGAGCGGATGGTGGCCT
CCCGTGCTCCCAACTCGGGGCGCGGCTGGCTCAAATGCGAGTCCCATTGCGGCGGACGTC
ACGGCGAGTGTTGGTCGTACCCAGCGTGCATATCTTCGCGCCGTGCCCCCGTCGTCCGCG
GACGAAAGACCCTTAAAGTGCCATTCGTGCAAGTTTGGCTCTCCGACCG
>Swertia_elata_DQ317504
ATCGCGTCGCCCCCCAACCCCGTGTGTTAACTCGTACGGATGACGTGTGGGGACGGAAAA
TGGCTTCCCGTGCTTGGTGCGGCTGGCCTAAATATGAGTCCCTTGCGACGGACGCGACGA
CAAGTGGTGGTTGATTGCCTCAACTAAGGTGCTGTCGCGCGACGCCTGTCGAACGAGGAG
ACTACCCGACCCTGATGCATGCGTCGTCATGACGCCTGCTACGACCG
>Croton_alabamensis_var._alabamensis_DQ227507
CGCAACATTGCTCCCAAGCGATTAGGGAGCGGAATATGGCTTCCCGTGCGTTCACCTCTC
ACGGTTGGCTGAAAAAAATGGTCCTTGGCAACGAATGCCGCGACAATCGGTGGTTGGAAG
ACCCTCGGGCACAGTCGCGCGCACGTGCGCCTTAGGACGGCGAGACCTCTATGAGTTCCT
TTCGGGAACATTCCGATCG
>Aconitum_septentrionale_AF216552
CACACAGCGTCGCACCCCTCCAACAAGGTTTGTTGGGGAGCGGATATTGGCCCCCCGGGC
CCTTGCAGGCACGGTCGGCACAAATGTTGGTCCCCGACAACGAGCGTCGCGGTCAGTGGT
GGTTGTATTTCTCATCCTCCAAAGACATCAAGACGCGTCGTCCTCGTTGCTTGTTGGGAC
GCATCCACCCTATGGAGCCGTTTTGCGCGGCATTCACCCT
>Aconitum_septentrionale_AF216555
CACACAGCGTCGCACCCCTCCAACAAGGTTTGTTGGGGAGCGGATATTGGCCCCCCGGGC
CCTTGCAGGCACGGTCGGCACAAATGTTGGTCCCCGACAACGAGCGTCGCGGTCAGTGGT
GGTTGTATTTCTCATCCTCCAAAGACATCAAGACGCGTCGTCCTCGTTGCTTGTTGGGAC
GCATCCACCCTATGGAGCCGTTTTGCGCGGCATTCACCCT
>Prunus_padus_AF143533
CACGTCGTTGCACCCCACTACTCCCTGGGGATCGCGGGGGCGGATGATGCCCTCCCGTAC
GCTCCGTCGCGCGGTTGCCATAAATACCAAGTCCTCGGGCGACGCACGCAACGACAATCG
GTGGTTGCGAAACCTCGGGTTCGGCGCCGTGTGCGGTCGTCGCGCATCGAGGGCTCGAAA
AGATGCTCGGCTCCGGCTTGGCTTTCAACG
>Croton_alabamensis_var._alabamensis_DQ227509
CGCAACATTGCTCCCAAGCGATTAGGGAGCGGAATATGGCTTCCCGTGCGTTCACCTCTC
ACGGTTGGCTGAAAAAAATGGTCCTTGGCAACGAATGCCGCGACAATCGGTGGTTGGAAG
ACCCTCGGGCACAGTCGCGCGCACGTGCGCCTTAGGACGGCGAGACCTCTATGAGTTCCT
TTCGGGAACATTCCGATCG
>Sophora_japonica_KPS0208A02I
CACATCGTTGCCCCAATGCCAGTGCCTCTTGCTAGGTCCTGAGCGGGGCGAATGTTGGCT
TCCCGTGAGCCTTGTCTCGCGGTTGGTTTAAAAATGTGTCTGTGGTGGAGAGCACCACGA
TGGATGGTGGCTGAGTAAAATCTCGAGACCAATCGCGTGTGTCTCTCTGCCGGTTTTGGA
CTATGTGACCCACGGAGCATCATATACGATCGCCCCATAACG
>Citrus_medica_GQ434837
CGCATCGTTGCCCCACCCCACCCCCCCAAACCAAGGCGGGGGCCCCGGGGTGCGGGCGGA
GATTGGCCTCCCGTGCGCTGACCGCTCGCGGTTGGCCCAAATATGAGTCCTCGGCGACCG
AAGCCGCGGCGATCGGTGGTGAAACAAAGCCTCTCGAGCTCCCGCCGCGCGCCCGGTCTC
CAAGTGTGGACTCTGCGACCCTGAAGCTCCGTTCCAACGGCGCTCGCATCG
>Citrus_medica_GQ434836
CGCATCGTTGCCCCACCCCACCCCCCCAAACCAAGGCGGGGGCCCCGGGGTGCGGGCGGA
GATTGGCCTCCCGTGCGCTGACCGCTCGCGGTTGGCCCAAATATGAGTCCTCGGCGACCG
AAGCCGCGGCGATCGGTGGTGAAACAAAGCCTCTCGAGCTCCCGCCGCGCGCCCGGTCTC
CAAGTGTGGACTCTGCGACCCTGAAGCTCCGTTCCAACGGCGCTCGCATCG
>Paeonia_intermedia_DQ313697
CGTATCCCGTCGCACCCCCAACCCGTCCCAACTCGGGCATGATGGCTGGTGGGAGCGGAT
ATTGGCCTCCCGTGTACTCGCGTTACGGTTGGTCTAAAATCGAGCCCCGAGCGACGAACG
TCACGACAAGTGGTGGTCTGTAATAGCTATTTCGTGTTGTGCGTTGTCTCGTCGCCCGTG
GGAGCTCACAAAGACCCCAAAGCATCGTCACGATGATGCATCCA
>Styrax_agrestis_AF327483
CACATCACCCTGCGCCCTCCTAGAACTCCTTTCGGCGTTTGGTGTTTGGGGCGTGGTATA
TTGGCCCCCCGTGCTCTATGGAGCGCGGTCGGCCTAAAATGATGCACATGACATTTGTCG
ACACAGAACAGTGGTTGGCGATAAGTCGTTAATATCTTGTGGTGTCGCTTGCGATGTCGG
TTGTTTTGCAGACCCAGAGTGCCGTTGCAACGGTGCCTCGG
>Paeonia_intermedia_DQ313698
CGTATCCCGTCGCACCCCCAACCCGTCCCAACTCGGGCATGATGGCTGGTGGGAGCGGAT
ATTGGCCTCCCGTGTACTCGCGTTACGGTTGGTCTAAAATCGAGCCCCGAGCGACGAACG
TCACGACAAGTGGTGGTCTGTAATAGCTATTTCGTGTTGTGCGTTGTCTCGTCGCCCGTG
GGAGCTCACAAAGACCCCAAAGCATCGTCACGATGATGCATCCA
>Aconitum_carmichaelii_EU591980
CACACAGCGTCGCACCCCGTCAACCAAGTTGTCGGGGAGCGGAGATTGGCCCCCCGGGCC
CCTGCGGGCACGGTCGGCACAAATGTTTGTCCCCGGCGGCGAAGCGTCGCGGTCAGTGGT
GGTTGTATTTCTCATCCTCCAAAGACATCAAGACGCGTCGTCCTCGTTGCACGTTGGGAC
ACATCGACCCCAAGTAGCCGCTTCGCGCGGCATTCACCCT
>Prunus_lusitanica_var._lusitanica_KM458053
CATGTCGTTGCCCCCCCMCTAATCCCTCGGGACTGCGGGGGGCGGATGATGGCCTCCCGT
ACGCTCCGTCGCGCGGTTGGCATAAATACCAAGTCCTCGGCAATGCACGCCACGACAATC
GGTGGTTGCGAAACCTCGGTTGCCTGTCGTGTGCGGTCGTTGCGCATCGAGGGCTCGAAA
AAATGCTTGGCTCCGGCTTTKCTTTCAACG
>Alpinia_uraiensis_FJ496790
TGGCATCGTCGCCTTTGCTCCTTGCTCTGTCGGTGCCAAGCGCGGAAATTGGCCTCGTGT
GCCCTCGGGCACAGTCGGCTGAAGAGTGGGTAATCCGCAGTCGTCGGGCGCGATGGGTGT
TGGTCGCCCYGTGCGTGAACTGAACRTCGTCCCCGTCRTGTTGAGATGAGTCCTCAAGAG
ACCCTGTGTGATAGCGGCGTCGCATAAAAGCGTCGTGTCCATCAAATT
>Alpinia_uraiensis_FJ496791
TGGCATCGTCGCCTTTGCTCCTTGCTCTGTCGGTGCCAAGCGCGGAAATTGGCCTCGTGT
GCCCTCGGGCACAGTCGGCTGAAGAGTGGGTAATCCGCAGTCGTCGGGCGCGATGGGTGT
TGGTCGCCCYGTGCGTGAACTGAACRTCGTCCCCGTCRTGTTGAGATGAGTCCTCAAGAG
ACCCTGTGTGATAGCGGCGTCGCATAAAAGCGTCGTGTCCATCAAATT
>Alpinia_uraiensis_FJ496792
TGGCATCGTCGCCTTTGCTCCTTGCTCTGTCGGTGCCAAGCGCGGAAATTGGCCTCGTGT
GCCCTCGGGCACAGTCGGCTGAAGAGTGGGTAATCCGCAGTCGTCGGGCGCGATGGGTGT
TGGTCGCCCTGTGCGTGAACTGAACRTCGTCCCCGTCRTGTTGAGATGAGTCCTCAAGAG
ACCCTGTGTGATAGCGGCGTCGCATAAAAGCGTCGTGTCCATCAAATT
>Cyperus_ovatus_KX306853
TCGCCCATCAACGCCCGGTCACCCGACCGCGTGCGGACAGTGGCCCCCCGAGCCGCAGAG
GCACGGCGGGCTGAAGAGCGAGGCCGTCGACCGCGTCGGGAGCGGCAAGTGGTGGGCTAC
AGCGCATGCCGAGCCCGACCCGCGTCGACACACGGCCCTTCCGGACCCCACGACGAGGAG
ACCGTCGCCGCGGCGGCGACTCCTTCGGACC
>Alpinia_uraiensis_FJ496799
TGGCATCGTCGCCTTTGCTCCTTGCTCTGTCGGTGCCAAGCGCGGAAATTGGCCTCGTGT
GCCCTCGGGCACAGTCGGCTGAAGAGTGGGTAATCCGCAGTCGTCGGGCGCGATGGGTGT
TGGTCGCCCYGTGCGTGAACTGAACRTCGTCCCCGTCRTGTTGAGATGAGTCCTCAAGAG
ACCCTGTGTGATAGCGGCGTCGCATAAAAGCGTCGTGTCCATCAAATT
>Scrophularia_pauciflora_KC692571
CGCATCGCGTCGCCCCCCTCCCAATCCCTCGGGACACGGATAGGGGCGGATATTGGCCTC
CCGTGCTCTTCGGTGCGCGGCTGGCCCAAATGTGATCCCGCGTCGACGCGAGTCACGACT
AGTGGTGGTTGATTACTCAACTCGCGTGCTGTCGTGCCGTACCGTCGTTCGTTCGGGCAT
CGTCGTAGACCCAAAAGGCTCTCGAGTGCC
>Perilla_frutescens_KX302858
CGCATCGCGTCGCCCCCCTCCCCGCGCTGAGCGCTCGTGAGGGGGGCGGATATTGGCCCC
CCGTGCGCCCTGGCGTGCGGTCGGCCCAAATGCGATCCCTCGACGACTCGTGTCGCGACT
AGTGGTGGTTGAATAGCTCAATCTCGTGTCTTGTCGTGCTACCGCGTCGTCCGAATGGGA
ATCGAACAACGACCCAACGGTGTTCGTGCGTTACCGCACCGCACCTTCGACCG
>Forsythia_suspensa_HQ658080
CGCATCTCGTCGCCCTCCACCTCTCCCCGAAAGGGATTCGTGAGGTGCTGGGCTGGATAT
TGGCCTCCCGTGCGCCATCGTGTACGGTTGGCCTAAATTTGATTCGGCATCGACGCATGT
CACGACAATTGGTGGTTGATGACCTCAACTTGCGTGTTGTCGTGCAAGGCTGCGTCGTTT
TGATCGGATGTTTTGACCCCATGGTGC
>Forsythia_suspensa_HQ658081
CGCATCTCGTCGCCCTCCACCTCTCTCCGAAAGGGATTCGTGAGGTGCTGGGCTGGATAT
TGGCCTCCCGTGCGCCATCGTGTGCGGTTGGCCTAAATTTGATTCGGCATCGACGCATGT
CACGACAATTGGTGGTTGATGACCTCAACTTGCGTGTTGTCGTGCAAGGCTGCGTCGTTT
TGATCGGATGTTTTGACCCCATGGTGC
>Forsythia_suspensa_HQ658082
CGCATCTCGTCGCCCTCCACCTCCCCCCGAAAGGGATTCGTGAGGTGCTGGGCTGGATAT
TGGCCTCCCGTGCGCCATCGTGTGCGGTTGGCCTAAATTTGATTCGGCATCGACGCATGT
CACGACAATTGGTGGTTGATGACCTCAACTTGCGTGTTGTCGTGCAAGGCTGCGTCGTTT
TGATCGGATGTTTTGACCCCATGGTGC
>Forsythia_suspensa_HQ658083
CGCATCTCGTCGCCCTCCACCTCCCCCCGAAAGGGATTCGTGAGGTGCTGGGCTGGATAT
TGGCCTCCCGTGCGCCATCGTGTGCGGTTGGCCTAAATTTGATTCGGCATCGACGCATGT
CACGACAATTGGTGGTTGATGACCTCAACTTGCGTGTTGTCGTGCAAGGCTGCGTCGTTT
TGATCGGATGTTTTGACCCCATGGTGC
>Forsythia_suspensa_KX674846
CGCATCTCGTCGCCCTCCACCTCTCCCCGAAAGGGATTCGTGAGGTGCTGGGCTGGATAT
TGGCCTCCCGTGCGCCATCGTGTGCGGTTGGCCTAAATTTGATTCGGCATCGACGCATGT
CACGACAATTGGTGGTTGATGACCTCAACTTGCGTGTTGTCGTGCAAGGCTGCGTCGTTT
TGATCGGATGTTTTGACCCCATGGTGCTTTTGCACTTCGACAG
>Forsythia_suspensa_KX674847
CGCATCTCGTCGCCCTCCACCTCCCCCCGAAAGGGATTCGTGAGGTGCTGGGCTGGATAT
TGGCCTCCCGTGCGCCATCGTGTGCGGTTGGCCTAAATTTGATTCGGCATCGACGCATGT
CACGACAATTGGTGGTTGATGACCTCAACTTGCGTGTTGTCGTGCAAGGCTGCGTCGTTT
TGATCGGATGTTTTGACCCCATGGTGCTTTTGCACTTCGACAG
>Croton_farinosus_KP878341
CGCAACATCGCTCCCAACCCATTAGGGTGCGGAATATGGCCTCCCGTGCGATTCCCTCTC
GCGGTTGGCCGAAAAGAATGGTCCTCGGCTGCGAATGCCGCGACAATCGGTGGTTGTAAG
ACCCTCGGGCACGGTCGCCGGCACGTACGCCTTTGGATAACGAGACCCCTCTGCGTCCTT
TGTGGCACGCTCACATCG
>Zanthoxylum_piperitum_HM851464
CGCATCGTTGCCCCACCCCACCCCTCCGGGGGCCTGGCGGTGCGGGCGGATAATGGCCTC
CCGTGCGCTCTTAGCTCGCGGTTGGCCCAAATTTGAGTCCCTGGCGACCGGAGCCGCGAC
GATCGGTGGTGAAAACAAACCTCTCGAGCTCACGTCTCGTGCCCGGCCCCCTGTTACGGG
ACTCATGGACCCTGAAGCTCTGCGCAAGCAGCGCTCGCATC
>Sophora_prostrata_Z95579
CATCGTTGCCCCAATGCCTCAGCCTGTTGCTAGGCTTAGTAAGGGGTTGATGTTGGCTTC
CCGTGAGCGATGCCTCACGGTTGGCTGAAAATTGAGTCCGTGGTGGAGTGCGCCGCGATG
GATGGTGGTTGAGTAAAAGCTCGAGACCGATCGTGTGTGTCACCCCTACCGGATTTGGGA
CTCTTTGACCCATGAGCGGCGTTGGCTGCCAAAGACG
>Scrophularia_multicaulis_KY067654
CGCATCGCGTCGCCCCCCTCCCAATCCCTCGGGTCAACGGAGAGGGGCGGATATTGGCCT
CCCGTGTGCTCTTCGGTGCGCGGCTGGCCCAAATTTGATCCCGCGTCGACGCGAGTCACG
ACCAGTGGTGGTTGATTTTCTCAACTCGCGTGCTGTCGTGCCGTACCGCGTTGTTCGATC
GGGCATCGTTGCAGACCCAAAAGGTGCTCTAGAGTGCCTTCGACCG
>Rheum_rhizostachyum_KF258709
CGCACCGCGTTGCCCCCGCCCCCTCCGGGGGGCTGGGGCGGAGACTGGCCCCCCGTGCGC
CTTGGCGTGCGGCCGGCCTAAACGCAGGCCCCGCGGCCGCGAGAAGCCGCGACGAATGGT
GGTGTACTAGCGGCCCCGTGCCGCGAAGCATCGCGTCGCGTCTCGCGCGGCCACCGTGAG
TGCCAAAGGGCCCCGACCACCGTTG
>Alpinia_caerulea_AY742342
TGGCATCATCGCCTTTGCTCCTTGCTCTGCTGGTGCCAAGCGCGGAAATTGGCCTCGTGT
GCCCTCGGACACAGTCGGTCAAAGAGCGGGCAGTCGTCAGTCGTCGGGCGCGATGGGTGC
TGGTAACCCCGTGCGCGAATAGAACGTCGCGCCCTCGACGTGCTGGGACGAGTCCTCGAG
GAGAGACCCTGCGGGACCGCGGCATCGCTACGCGCGAAAGTGCCGGGTCCGTCGGTTTG
>Alpinia_kusshakuensis_FJ496857
TGGCATCGCCGCCTTTGCTCCTTGCTCTGTCGGTGCCAAGCGCGGAAATTGGCCTCGTGT
GCCCTCGGGCACAGTCGGCTGAAGAGTGGGTAATCCGCAGTCGTCGGGCGCGATGCGTGT
TGGTCGCCCTGTGCGTGAACTGATCGCCGTCCCCGTCGTGTTGAGATGTGCCCTCAAGAG
ACCCTGTGTGATAGCGGCGTCGCATGAAAGTGCCGTGTCCATCAAATT
>Alpinia_kusshakuensis_FJ496856
TGGCATCGTCGCCTTTGCTCCTTGCTCTGTCGGTGCCAAGCGCGGAAATTGGCCTCGTGT
GCCCTCGGGCACAGTCGGCTGAAGAGTGGGTAATCCGCAGTCGTCGGGCGCGATGGGTGT
TGGTCGCCCCGTGCGTGAACTGAACGTCGTCCCCGTCATGTTGAGATGAGTCCTCAAGAG
ACCCTGTGTGATAGCGGCGTCGCATAAAAGCGTCGTGTCCATCAAATT
>Alpinia_kusshakuensis_FJ496855
TGGCATCGTCGCCTTTGCTCCTTGCTCTGTCGGTGCCAAGCGCGGAAATTGGCCTCGTGT
GCCCTCGGGCACAGTCGGCTGAAGAGTGGGTAATCCGCAGTCGTCGGGCGCGATGGGTGT
TGGTCGCCCCGTGCGTGAACTGAACGTCGTCCCCGTCATGTTGAGATGAGTCCTCAAGAG
ACCCTGTGTGATAGCGGCGTCGCATAAAAGCGTCGTGTCCATCAAATT
>Alpinia_kusshakuensis_FJ496854
TGGCATCGTCGCCTTTGCTCCTTGCTCTGTCGGTGCCAAGCGCGGAAATTGGCCTCGTGT
GCCCTCGGGCACAGTCGGCTGAAGAGTGGGTAATCCGCAGTCGTCGGGCGCGATGGGTGT
TGGTCGCCCCGTGCGTGAACTGAACGTCGTCCCCGTCATGTTGAGATGAGTCCTCAAGAG
ACCCTGTGTGATAGCGGCGTCGCATAAAAGCGTCGTGTCCATCAAATT
>Alpinia_kusshakuensis_FJ496853
TGGCATCGTCGCCTTTGCTCCTTGCTCTGTCGGTGCCAAGCGCGGAAATTGGCCTCGTGC
GCCCTCGGGCACAGTCGGCTGAAGAGTGGGTAATCCGCAGTCGTCGGGCGCGATGGGTGT
TGGTCGCCCCGTGCGTGAACTGAACGTCGTCCCCGTCATGTTGAGATGAGTCCTCAAGAG
ACCCTGTGTGATAGCGGCGTCACATAAAAGCGTCGTGTCCATCAAATT
>Alpinia_kusshakuensis_FJ496852
TGGCATCGTCGCCTTTGCTCCTTGCTCTGTCGGTGCCAAGCGCGGAAATTGGCCTCGTGT
GCCCTCGGGCACAGTCGGCTGAAGAGTGGGTAATCCGCAGTCGTCGGGCGCGATGGGTGT
TGGTCGCCCCGTGCGTGAACTGAACGTCGTCCCCGTCATGTTGAGATGAGTCCTCAAGAG
ACCCTGTGTGATAGCGGCGTCGCATAAAAGCGTCGTGTCCATCAAATT
>Alpinia_kusshakuensis_FJ496851
TGGCATCGTCGCCTTTGCTCCTTGCTCTGTCGGTGCCAAGCGCGGAAATTGGCCTCGTGT
GCCCTCGGGCACAGTCGGCTGAAGAGTGGGTAATCCGCAATCGTCGGGCGCGATGGGTGT
TGGTCGCCCTGTGCGTGAACTGAACGTCGTCCCCGTCGTGTTGAGATGAGTCCTCAAGAG
ACCCTGTGTGATAGCGGCGTCGCATAAAAGCGTCGTGTCCATCAAATT
>Alpinia_kusshakuensis_FJ496850
TGGCATCGTCGCCTTTGCTCCTTGCTCTGTCGGTGCCAAGCGCGGAAATTGGCCTCGTGT
GCCCTCGGGCACAGTCGGCTGAAGAGTGGGTAATCCGCAATCGTCGGGCGCGATGGGTGT
TGGTCGCCCTGTGCGTGAACTGAACGTCGTCCCCGTCGTGTTGAGATGAGTCCTCAAGAG
ACCCTGTGTGATAGCGGCGTCGCATAAAAGCGTCGTGTCCATCAAATT
>Alpinia_kusshakuensis_FJ496859
TGGCATCGCCGCCTTTGCTCCTTGCTCTGTCGGTGCCAAGCGCGGAAATTGGCCTCGTGT
GCCCTCGGGCACAGTCGGCTGAAGAGTGGGTAATCCGCAGTCGTCGGGCGCGATGCGTGT
TGGTCGCCCTGTGCGTGAACTGATCGCCGTCCCCGTCGTGTTGAGATGTGCCCTCAAGAG
ACCCTGTGTGATAGCGGCGTCGCATGAAAGTGCCGTGTCCATCAAATT
>Alpinia_kusshakuensis_FJ496858
TGGCATCGCCGCCTTTGCTCCTTGCTCTGTCGGTGCCAAGCGCGGAAATTGGCCTCGTGT
GCCCTCGGGCACAGTCGGCTGAAGAGTGGGTAATCCGCAGTCGTCGGGCGCGATGCGTGT
TGGTCGCCCTGTGCGTGAACTGATCGCCGTCCCCGTCGTGTTGAGATGTGCCCTCAAGAG
ACCCTGTGTGATAGCGGCGTCGCATGAAAGTGCCGTGTCCATCAAATT
>Crataegus_punctata_KC173698
CGCGCCGTTGCCCCCCCTCGCCTCCCTCGGGAGCGTCGGCGGGCGGACGATGGCCTCCCG
CGCGCCACCCCGCGCGGTTGGCACAAATGCCGAGTCCCCGGCGACGAACGCCACGACAAT
CGGTGGTTGTCAGACCTCGGTTGCCTGTTGTGCGCCTTCGCCGCGCCCCGGGCGGCTCGC
GACCCCATCAACGGCCCTGCTTCGGCGTAGCTCTTCAACG
>Crataegus_punctata_KC173699
CGCGCCGTTGCCCCCCCTCGCCTCCCTCGGGAGCGTCGGCGGGCGGACGATGGCCTCCCG
CGCGCCACCCCGCGCGGTTGGCACAAATGCCGAGTCCCCGGCGACGAACGCCACGACAAT
CGGTGGTTGTCAGACCTCGGTTGCCTGTTGTGCGCCTTCGCCGCGCCCCGGGCGGCTCGC
GACCCCATTGACGGCCCTGCTTCGGCGGAGCTCTTCAACG
>Crataegus_punctata_KC173696
CGCGCCGTTGCCCCCCCTCGCCTCCCTCGGGAGAGTCGGCGGGCGGACGATGGCCTCCCG
CGCGCCACCCCGCGCGGTTGGCACAAATGCCGAGTCCCCGGCGACGAACGCCACGACAAT
CGGTGGTTGTCAGACCTCGGTTGCCTGTTGTGCGCCTTCGCCGCGCCCCGGGCGGCTCGC
GACCCCATTGACGGCCCTGCTTCGGCGGAGCTCTTCAACG
>Crataegus_punctata_KC173697
CGCGCCGTTGCCCCCCCTCGCCTCCCTCGGGAGCGTCGGCGGGCGGACGATGGCCTCCCG
CGCGCCACCCCGCGCGGTTGGCACAAATGCCGAGTCCCCGGCGACGAACGCCACGACAAT
CGGTGGTTGTCAGACCTCGGTTGCCTGTTGTGCGCCTTCGCCGCGCCCCGGGCGGCTCGC
GACCCCATTGACGGCCCTGCTTCGGCGGAGCTCTTCAACG
>Crataegus_punctata_KC173694
CGCGCCGTTGCCCTCCCTCGCATCCCTCGGGAGCGTCGGCGGGCGGACGATGGCCTCCCG
CGCGCCACCCCGCGCGGTTGGCACAAATGCCGAGTCCCCGGCGACGAACGCCACGACAAT
CGGTGGTTGTCAGACCTCGGTTGCCTGTTGTGCGCCTTCGTCGCGCTCCGGGCGGCTCGC
GACCCCATTAACGGCCCTGCTTCGGCGGAGCTCTTCAACG
>Crataegus_punctata_KC173695
CGCACCGTTGCCCCCCCTCGCCTCCCTCGGGAGAGTCGGCGGGCGGACGATGGCCTCCCG
CGCGCCACCCCGCGCGGTTGGCACAAATGCCGAGTCCCCGGCGACGAACGCCACGACAAT
CGGTGGTTGTCAGACCTCGGTTGCCTGTTGTGCGCCTTCGCCGCGCCCCGGGCGGCTCGC
GACCCCATTGACGGCCCTGCTTCGGCGGAGCTCTTCAACG
>Crocus_sativus_KMS0193A05I
CGCCTCCCGTCGCTCCCCACAGCCGTGCGGATGCGGAGATTGGCCCGCCGTGCTCCGTGC
GCGGCGGGTCGAAGTGCCGGCCGTCGTCGGGCCTGGCGCGGCGAATGGTGGACGAATACA
TCGTTGTTTGTGCCTACTCTCCGTGTCCTTGCCCTCAACAATGCGACATGTCGTCGTCGG
ACCCCTCACCATGGACCCTTCCGGCTTCCGAATAAGAAGAAGGAACCGTCCTCGGAACG
>Senna_tora_KP338213
CGCATCGTAGCCCCAAGCCACGTCCACCCCCCGATTGATCAGGGGCGACGAGGTGCTTGG
GGGGAATTTGGCCTCCCGTGATCCGTGCATTGCGGATGGCCGAAAAAGGAGCCTGTGCGG
GGCAATCGCCACGTTCCACGGTGGATGAGCAGATGCCTCGAGACCGACCTTGTGTTGGTT
GTCCCTACGGATGGGCTGTCAGACCCTTTGGGAGCGACGAAGCTTTCCCGAAG
>Citrus_swinglei_FJ434160
CGCATTGTTGCCCCACCCCACCCCCCCAAACCAAGGCGGGGGCCCCGGGGTGCGGGCGGA
GATTGGCCTCCCGTGCGCTGACCGCTCGCGGTTGGCCCAAATCTGAGTCCTCGGCGACCG
AAGCCGCGGCGATCGGTGGTGAAACAAAAGCCTCTCGAGCTCCCGCCGCGCGCCCGGTGT
CCGAGTGGGGACTCTGCGGCCCTGAAGCTCCGCGCAAGCGGCGCTCGCATCG
>Styrax_tonkinensis_KPS0037A04I
CACATCACCCTGCGCCCTCCCAGCACTCCTTCTGGCGTCTGGTGTCTGGGGCGTGGTATA
TTGGCCCCCCGTGCCCTGTGGAGCGCGGTCGGCCTAAAATGGCATGCATGACATCTGTCG
ACACAAAACAGTGGTTGGCGATTAGTCGTTACTATCCTGTGGTGTCGCTTGCGGTGTCGG
TTGTGTTGTAGACCCAGAGTGCCGTTGCGACGGTGCCTCGGTTG
>Prunus_arborea_var._montana_KF186465
CACGTCGTTGCACCCCCCTACTCCCTCGGGATTACGGGGTGCGGATTATGGCCTCCCGTA
CGCTCCGTCGCGCGGTTGGCATAAATACCAAGTCCTTGGCGACGCACGCCACGACAATCG
GTGGTTGCGAAACCTCGGTTGCCCGTCGTGTGCGGTCGTCGCGCATCGGGGACTCGAAAA
ATTGCTTGGCTCCGGCTTGGCTTTCAACG
>Coix_lacryma-jobi_var._ma-yuen_KX675135
CGCCAAAAGACACTCCCAACCCACCCCCGGGGAGGGACGTGGTGTCTGGCCCCCCGCGCC
GCAAGGCGCGGTGGGCCGAAGTTGGGGCTGCCGGCGAATCGTGTCGGGCACAGCACGTGG
TGGGCGACACCTAGTTGTTCTCGGTGCAGCGCCCCGGCACGCAGCCAGCACATCGGCCCT
AAGGATCCATCGGGCACCGCAGCGCACCGTCGCTCGGACCG
>Rubus_columellaris_KP093156
CACGTCGTTGCCCCCCCCAATCCCCTCGGGAGTTGGGCGGGACGGATGATGGCCTCCCGT
GTGCTCTGTCATGCGGTTGGCATAAAAAACAAGTCCTCGGCGACTAACGCCATGACAATC
GGTGGTTGTCAAACCTCTGTTGCCTATCATGTGCGCGTGTCGAACGAGGGCTCAACGAAC
CATATTGTATCGATTCGTCGATGCTTTCAACG
>Amomum_compactum_JF421465
TGGCAACATCGCCTTTGCTCCTTGCGAAGCGCGGAAATTGGCCTCGTGTGCCCTCGGGCA
CAGTCGGTCGAAGAGCGGGCAGTCGGCAGTCGTCGGGCGCGATGGGTGCTGGTCACCCTG
TGCGTGAATGGAACGTCGCCCCCGATGTGTTGGGATGTGTCCTCGAGAGACCCTGTGCGA
TTGCGGCACCGTGTGAAAGTGTCGTGCCCGTCGGATTG
>Strychnos_atlantica_JF937949
CGCATCGCGTCGCCCCCCCCACACGCCCACTCGGGCCGTGTGAGGGGGACGGATAATGGC
CTTCCGTTCTTTCTCGCGGTTGGCCTAAATGAGAGTCCCTCCCGACGGGCGTCACGACAA
GTGGTGGTTGAATCCCTCAACTGGCGTAGATGTCGTTTGCGAACCCGTTGCTGGAGCGGA
CTGCCCTGACCCTAACCCCGAGTGTCTCGACGACTCTCG
>Panax_vietnamensis_KJ418195
CGCATCGCGTCGCCCCCCAACTCATCACTCCCTCACGGGAGTCGAGGCGGAGGGGCGGAT
AATGGCCTCCCGTGTCTCACCGCGCGGTTGGCCCAAATGCGAGTCCTTGGCGATGGACGT
CACGACAAGTGGTGGTTGTAAAAAGCCCTCTTCTCATGTCGTGCGGTGACCCGTCGCCAG
CAAAAGCTCTCATGACCCTGTTGCGC
>Panax_vietnamensis_KJ418194
CGCATCGCGTCGCCCCCCAACTCATCACTCCCTCACGGGAGTCGAGGCGGAGGGGCGGAT
AATGGCCTCCCGTGTCTCACCGCGCGGTTGGCCCAAATGCGAGTCCTTGGCGATGGACGT
CACGACAAGTGGTGGTTGTAAAAAGCCCTCTTCTCATGTCGTGCGGTGACCCGTCGCCAG
CAAAAGCTCTCATGACCCTGTTGCGC
>Panax_vietnamensis_KJ418193
CGCATCGCGTCGCCCCCCAACTCATCACTCCCTCACGGGAGTCGAGGCGGAGGGGCGGAT
AATGGCCTCCCGTGTCTCACCGCGCGGTTGGCCCAAATGCGAGTCCTTGGCGATGGACGT
CACGACAAGTGGTGGTTGTAAAAAGCCCTCTTCTCATGTCGTGCGGTGACCCGTCGCCAG
CAAAAGCTCTCATGACCCTGTTGCGC
>Panax_wangianus_U41690
CGCATCGCGTCGCCCCCCAACCCATCACTCCCTTGCGGGAGTCGAGGCGGAGGGGCGGAT
AATGGCCTCCCGTGTCTCACCGCGCGGTTGGCCCAAATGCGAGTCCTTGGCGATGGACGT
CACGACAAGTGGTGGTTGTAAAAGGCCCTCTTCTCATGTCGTGCGGTGACCTGTCGCCAG
CAAAAGCTCTCATGACCCTGTTGCGCCGTCCTCGACGCGCGCTCCGACCG
>Panax_wangianus_U41691
CGCATCGCGTCGCCCCCCAACCCATCACTCCCTTGCGGGAGTCGAGGCGGAGGGGCGGAT
AATGGCCTCCCGTGTCTCACCGCGCGGTTGGCCCAAATGCGAGTCCTTGGCGATGGACGT
CACGACAAGTGGTGGTTGTAAAAGGCCCTCTTCTCATGTCGTGCGGTGACCTGTCGCCAG
CAAAAGCTCTCATGACCCTGTTGCGCCGTCCTCGACGCGCGCTCCGACCG
>Curcuma_aromatica_GQ434452
TGACGTTGTCGCTTTTGCTCCATGCTTTGTCGGCATTGAGTGAGCGCGGAAGTTGGCCCC
GTGTGCCCTCGGGCACAGTCGGTCGAAGAGCGGGTAGTCGGCAATCGTCGAGCACGATGG
ACGTTGGTCGTCGCGAGCGAGAACTGAACGTCTTCCTCTTCGTTTTGGGATGAGCCCTCA
AGAGACCCTGCGTGATGATTGCGGAGCCGCGCGAAAGCGCCGCGCGTCAATCATTTG
>Curcuma_aromatica_GQ434451
TGACGTTGTCGCTTTTGCTCCATGCTTTGTCGGCATTGAGTGAGCGCGGAAGTTGGCCCC
GTGTGCCCTCGGGCACAGTCGGTCGAAGAGCGGGTAGTCGGCAATCGTCGAGCACGATGG
ACGTTGGTCGTCGCGAGCGAGAACTGAACGTCTTCCTCGTCGTTTTGGGATGAGCCCTCA
AGAGACCCTGCGTGATGATTGCGGAGCCGCGCGAAAGCGCCGCGCGTCAATCATTTG
>Rubus_lasiostylus_EF034134
CACGTCGTTGCCCCCCCCAACCCCCTCGGGAGTTGGGCGGGACGGATGATGGCCTCCCGT
GTGCTCCGTCATGCGGTTGGCATAAAAACCAAGTCCTCGGCGACTAACGCCACGACAATC
GGTGGTTGTCAAACCTCTGTTGCCTATCGTGTGCGCGTGTCGAACGAGGGCTCAATGAAC
CATGCTGCATTGATTCGTCGATGCTTTCAACG
>Cnidium_monnieri_KX675029
CGCATCGTCTTGCCCACAAACCACTCACACCTGAGAAGTTGTGCCGGTTTGGGGGCGGAA
ACTGGCCTCCCGTACCTTGTTGTGCGGTTGGCGGAAAAACGAGTCTCCGGCGATGGACGT
CGCGACATCGGTGGTTGTAAAAGACCCTCTTGTCTTGTCGCGCGAATCCTCGTCATCTTA
GCGAGCTCCAGGACCCTTAGGCAGCACACACTCTGTGCGCATCGACTG
>Astragalus_shultziorum_AF121693
CATATCGTTGCCCGATGCCTATTGCAGTGCAATAGGAATTTCTAGGGCGAATGATGGCTT
CCCGTGAGCATTGTTGCCTCGCGGTTGGTTGAAAATCGAGTCCTTGGTGGGGTGTGCCAT
GATAGATGGTGGTCGAGTTAGCACGATACCGATCGTGTGCATGCTCCCCAAAATATGGCC
TCTATGACCCACACGCGTCTTTTGACGCACATGA
>Atractylodes_chinensis_JX083767
CGCATCGCGTCGCCCCCTACCACGCCTCCCCCACGGGGACGCGTGTCGTCGGGGGCGGAG
ATTGGTCTCCCGTGCCCACGGCGCGGCTGGCCTAAAAGGGAGTCCCCTTCGACGGACGCA
CGGCTAGTGGTGGTTGTAATGGCCCTCGTATCGAGCCGTGCGTCGCGAGCCGCAAGGGAA
GCGCTCGACAAAGACCCCAACGCGTCGCCTCACGACGACGCTTCGA
>Scopolia_japonica_KX714226
CGCATCCCGTCGCCCCTCGCGCGCCGCGCGGGGCGGAAGCTGGCCTCCCGTGCGCCCCGA
GCGCGCGGCTGGCCTAAATGCGGGTCCACGTCGACGGACGTCGCGGCATGTGGTGGTTGT
AACCCAGCTCTCGCGGTGCCGCGTCGTGCGTCCGGACTCCCCGACCCTCTTTGCGCTCGC
GCGCTCCGACCG
>Capsicum_annuum_JQ885436
TGCATCGCGTCACCCCCTTGCATCGCACCTTAATCATGGGGTGCGCTTCCATCACAGGGC
GGATACTAGCCTCCCGTTAACCTCAAGCTCGCGGCTGGCCTAAATGCGAGTCCATGTCAA
TGAACGTGGCAAGTGGTGGTTGTAACTCAACTCTCTTTGCTGTCGCGGCTACAGCCTGTC
GTGCATTTAGACTTCGGGACCCTACCGTGCTTAGGCTCTCTAACTG
>Capsicum_annuum_JQ885437
TGCATCGCGTCACCCCCTTGCATCGCACCATAATCATGGGGTGCGCTTCCATCACAGGGC
GGATACTAGCCTCCCGTTAACCTCAAGCTCGCGGCTGGCCTAAATGCGAGTCCATGTCAA
TGAACGTGGCAAGTGTTGGTTGTAACTCAACTCTCTTTGCTGTCGCGGCTACAGCCTGTC
GTGCATTTAGACTTCGGGACCCTACCGTGCTTAGGATCTCTAACTG
>Gentiana_straminea_HM598115
CGCATCGCGTCGCCCCCCAACACCGTGTATGAAACATTGCCGGTTGTCGGAGGGGCGGAT
ATTGGCTTCCCGTGCTTCGGTGCGGCTGGCCTAAATGCAAGTCCCTTGCGACGGACACGA
CGACAAGTGGTGGTTGATTGCCTCAACTAAGGTGCTGTCGCGCGTTGCCCCGTCGGATGA
GGAGACTTCCTTGACCCTAATGCAAGCGTCGTCACGACGCCTGCCACGACCG
>Astragalus_mongholicus_JF736665
CATATCGTTGCCCGATGCCTATTGCAGTGTGATAGGAATTTTTAGGGCGAATGATGGCTT
CCCGTGAGCGTTGTTGCCTCGCGGCTGGTTGAAAATTGAGTCCTTGGTGGGGTGTGCCAT
GATAGATGGTGGTCGAGTTAGCACGAGACCCATCATGTGTACGCTCCCCATAATATGGCT
TCGATGACCCACATGCGTCTTTTGACTCTCATGA
>Capsicum_annuum_JQ885433
TGCATCGCGTCACCCCCTTGCATCGCACCTTAATCATGGGGTGCGCTTCCATCACAGGGC
GGATACTAGCCTCCCGTTAACCTCAAGCTCGCGGCTGGCCTAAATGCGAGTCCATGTCAA
TGAACGTGGCAAGTGGTGGTTGTAACTCAACTCTCTTTGCTGTCGCGGCTACAGCCTGTC
GTGCATTTAGACTTCGGGACCCTACCGTGCTTAGGGCTCTCTAACTG
>Alisma_orientale_DQ016540
CGCCTCTAGGCGCTCCCCTCCCACTTGAGTTCAGCATCTTGATGTTGGCCTTGTTGGTGG
TGGATGCGGATGTTGGCCTTCCGTGGCTTTGCCGCCGCGGTGGGCTGAAGGATGTGGAGT
CGGTCCGTCCAACGTTATTGGGCATGACTGTGCTGGGTCGCTGCAGCTACTGCTCGTTGC
TCGCTGGGTGCGGCAGTCTTAGCAAATGCGGGCATCGTCGTTGTGTCGAGTAGCCTTGTT
GTC
>Alisma_orientale_DQ016541
CGCCTCTAGGCGCTCCCCTCCCACTTGAGTTCAGCATCTTGATGTTGGCCTTGTTGGTGG
TGGATGCGGATGTTGGCCTTCCGTGGCTTTGCCGCCGCGGTGGGCTGAAGGATGTGGAGT
CGGTCCGTCCAACGTTATTGGGCATGACTGTGCTGGGTCGCTGCAGCTACTGCTCGTTGC
TCGCTGGGTGCGGCAGTCTTAGCAAATGCGGGCATCGTCGTTGTGTCGAGTAGCCTTGTT
GTC
>Rosa_canina_KM353039
CACGTCGTTGTCGGGAGTTGGATGGGACGGATGATGGCCTCCCGTGTGCTCAGTCACGCG
GTTGGCATAAATACCAAGTCCTCGGCGACCAACGCCACGACAATCGGTGGTTGTCAAACC
TCGGTTTCCTGTCGTGCGCGCGTGTTGATCGAGTGCTTTCTTAAACAATGCGTGTCGATC
CGTCGATGCTTACAAC
>Cyperus_pulchellus_JX566736
GAAGCCCATCAACGCTCGGTCACCCCTCCACAAACTGTGGCGGCGGACCCGACCAGATGC
GGACATTGGCTCTCCGAGTCGTAAAGGCACGGTGGGCTCAAGTGCAAGGCCGTCGACGAT
GTTGGGAGCGGCAAGTGGTGGGCTACTGCGCATGCCGACCCCGACCCTGTCGACATTTGG
CCCTTGTTGACCCCAGAACAAGAAGATTGTCACNATAGCGTCTCGCTTTGTGACATATTC
GGACCG
>Scrophularia_ningpoensis_FJ980433
CGCATCGCGTCGCCCCCCTCCCAATCCCTTGGGATACAGAGAGGGGCGGATATTGGCCTC
CCGTGCTCTTTGGTGCGCGGCCGGCCCAAATGTGATCCCGCGTCGACGCGAGTCACGACC
AGTGGTGGTTGATTCCTCAACTCGCGTGCTGTCGTGCCGTATTGCGTCGTTCGTTTGGGC
ATCGTCGTAGACCCAAAAGGTGCTCTCGAGTGCCTTCGACCG
>Prunus_spinosa_KF186463
CACGTCGTTGCCCCCCCATCTACTCCTTCGGGATTGCGGGGGGCGGATGATGGCCTCCCG
TGCGCCTCGTCGCGCGGTTGGCATAAATRCCAAGTCCTCGGCGACGCACGCCACGACAAT
CGGTGGTTGCGAAACCTCGGTTGCCCGTCGTGTGCGGTCGTCGCGCATCGAGGGCTCGAA
AAAATTGCCGGGCTCCGGCTCGGCTTTCAACG
>Panax_ginseng_U41681
CGCATCGCGTCGCCCCCCAACCCATCACTCCCTTGCGGGAGTTGAGGCGGAGGGGCGGAT
AATGCCTCCCGTGTCTCACCGCGCGGTTGGCCCAAATGCGAGTCCTTGGCGATGGACGTC
ACGACAAGTGGTGGTTGTAAAAAGCCCTCTTCTCATGTCGTGCGGTGACCCGTCGCCAGC
AAAAGCTCTCATGACCCTGTTGCGCCGTCCTCGACGTGCGCTCCGACCG
>Cnidium_monnieri_KX674773
CGCATCGTCTTGCCCACAAACCACTCACACCTGAGAAGTTGTGCCGGTTTGGGGGCGGAA
ACTGGCCTCCCGTACCTTGTTGTGCGGTTGGCGGAAAAACGAGTCTCCGGCGATGGACGT
CGCGACATCGGTGGTTGTAAAAGACCCTCTTGTCTTGTCGCGCGAATCCTCGTCATCTTA
GCGAGCTCCAGGACCCTTAGGCAGCACACACTCTGTGCGCATCGACTG
>Cnidium_monnieri_KX674772
CGCATCGTCTTGCCCACAAACCACTCACACCTGAGAAGTTGTGCCGGTTTGGGGGCGGAA
ACTGGCCTCCCGTACCTTGTTGTGCGGTTGGCGGAAAAACGAGTCTCCGGCGATGGACGT
CGCGACATCGGTGGTTGTAAAAGACCCTCTTGTCTTGTCGCGCGAATCCTCGTCATCTTA
GCGAGCTCCAGGACCCTTAGGCAGCACACACTCTGTGCGCATCGACTG
>Capsicum_annuum_JQ885438
TGCATCGCGTCACCCCCTTGCATCGCACCTTAATCATGGGGTGCGCTTCCATCACAGGGC
GGATACTAGCCTCCCGTTAACCTCAAGCTCGCGGCTGGCCTAAATGCGAGTCCATGTCAA
TGAACGTGGCAAGTGCGTGGTTGTAACTCAACTCTCTTTGCTGTCGCGGCTACAGCCTGT
CGTGCATTTAGACTTCGGGACCCTACCGTGCTTAGGCTCTCTAACTG
>Salvia_kiaometiensis_JQ934127
CGCATCGCGTCGCCCCCTCTCCCCGCGCACAGCGCGGTTTGCGGGGGTGGAAATTGGCCT
CCCGTGCACCCCGGCGCGCGGCTGGCCCAAATGCGATCCCTCGGCGACTCGTGTCGCGAC
AAGTGGTGGTTGAACAACTCACTTTCGTGTCGTGCTTCTGCGTCGTCGGTATGGGCATCC
GTAAACGACCCAACGGTGTCGGCGTCGCACGGCGCCCCACCTTCGACCG
>Astragalus_peterfii_HQ241863
CATATCGTTGCCCGATGCCTATTGCAGTGCAATAGGAGTTTCTAGGGTGAAGGATGGCTT
CCCGTGAGCGTTGTTGCCTCGCGGTTGGCTGAAAATCGAGTCCTTGGTGGGGTGTGCCAT
GGCAGATGGTGGTCGAGTTAGAACGATACCGATCATGTGCATGCTCCCCAAAATATGGCC
TCTATGACCCACACGCGTCTTTTGGCGCTCATGA
>Epimedium_sagittatum_GQ434792
CGCACAGCGTCGCTCCCACCATGATGCCTTTGTTCTGTTATCGGGCAACTGCAACGTGGC
TTGGGAAGCGGATATTGGCCCCCCGTACCTTTGTAGGCGCGGCCGGCCTAAAATTCGGCC
CTCGGCGACGAGCGTCACGATCAGTGGTGGTTGAATAACCCCTTTGTCATAGACCGGTAT
CGTGTTGTTTCGTCGTCTATTTGGGCCATATGGACCCTTGCGTGTCGTATAAACGACATT
CACTCTG
>Forsythia_suspensa_KF366059
CGCATCTCGTCGCCCTCCACCTCCCTCCGAAAGGGATTCGTGAGGTGCTGGGCTGGATAT
TGGCCTCCCGTGCGCGATCGTGTGCGGTTGGCCTAAATTTGATTCGGCATCGACGCATGT
CACGACAATTGGTGGTTGATGACCTCAACTTGCGTGTTGTCGTGCAAGGCTGCGTCGTTT
TGATCGGATGTTTTGACCCCATGGTGC
>Astragalus_peterfii_HQ241862
CATATCGTTGCCCGATGCCTATTGCAGTGCAATAGGAATTTCTAGGGCGAATGATGGCTT
CCCGTGAGCATTGTTGCCTCGCGGTTGGCTGAAAATCGAGTCCTTGGTGGGGTGTGCCAT
GGTAGATGGTGGTCGAGTTAGAACGATACCGATCATGTGCATGCTCCCCAAAATATGGCC
TCTATGACCCACACGCGTCTTTTGGCGCTCATGA
>Forsythia_suspensa_KF366057
CGCATCTCGTCGCCCTCCACCTCCCTCCGAAAGGGATTCGTGAGGTGCTGGGCTGGATAT
TGGCCTCCCGTGCGCCATCGTGTGCGGTTGGCCTAAATTTGATTCGGCATCGACGCATGT
CACGACAATTGGTGGTTGATGACCTCAACTTGCGTGTTGTCGTGCAAGGCTGCGTCGTTT
TGATCGGATGTTTTGACCCCATGGTGC
>Forsythia_suspensa_KF366056
CGCATCTCGTCGCCCTCCACCTCTCCCCGAAAGGGATTCGTGAGGTGCTGGGCTGGATAT
TGGCCTCCCGTGCGCGATCGTGTGCGGTTGGCCTAAATTTGATTCGGCATCGACGCATGT
CACGACAATTGGTGGTTGATGACCTCAACTTGCGTGTTGTCGTGCAAGGCTGCGTCGTTT
TGATCGGATGTTTTGACCCCATGGTGC
>Forsythia_suspensa_KF366055
CGCATCTCGTCGCCCTCCACCTCTCCCCGAAAGGGATTCGTGAGGTGCTAGGCTGGATAT
TGGCCTCCCGTGCGCCATCGTGTGCGGTTGGCCTAAATTTGATTCGGCATCGACGCATGT
CACGACAATTGGTGGTTGATGACCTCAACTTGCGTGTTGTCGTGCAAGGCTGCGTCGTTT
TGATCGAATGTTTTGACCCCATGGTGC
>Forsythia_suspensa_KF366054
CGCATCTCGTCGCCCTCCACCTCTCCCCGAAAGGGATTCGTGAAGTGCTGGGCTGGATAT
TGGCCTCCCGTGCGCCATCGTGTGCGGTTGGCCTAAATTTGATTCGGCATCGACGCATGT
TACGACAATTGGTGGTTGATGACCTCAACTTGCGTGTTGTCGTGCAAGGCTGCGTCGTTT
TGATCGGATGTTTTGACCCCATGGTGC
>Forsythia_suspensa_KF366053
CGCATCTCGTCGCCCTCCACCTCTCTCCGAAAGGGATTCGTGAGGTGCTGGGCTGGATAT
TGGCCTCCCGTGCGCCATCGTGTGCGGTTGGCCTAAATTTGATTCGGCATCGACGCATGT
CACGACAATTGGTGGTTGATGACCTCAACTTGCGTGTTGTCGTGCAAGGCTGCGTCGTTT
TGATCGGATGTTTTGACCCCATGGTGC
>Forsythia_suspensa_KF366052
CGCATTTCGTCGCCCTCCACCTTCCCCTGAAAGGGATTCGTGAGGTGCTGGGCTGGATAT
TGGCCTCCCGTGCGCCATCGTGTGCGGTTGGCCTAAATTTGATTCGGCATCGACGCATGT
CACGACAATTGGTGGTTGATGACCTCAACTTGCGTGTTGTCGTGCAAGGCTGCGTCGTTT
TGATCGGATGTTTTGACCCCATGGTGC
>Forsythia_suspensa_KF366051
CGCATTTCGTCGCCCTCCACCTTCCCCTGAAAGGGATTCGTGAGGTGCTGGGCTGGATAT
TGGCCTCCCGTGCGCCATCGTGTGCGGTTGGCCTAAATTTGATTCGGCATCGACGCATGT
CACGACAATTGGTGGTTGATGACCTCAACTTGCGTGTTGTCGTGCAAGGCTGCGTCGTTT
TGATCGGATGTTTTGACCCCATGGTGC
>Forsythia_suspensa_KF366050
CGCATCTCGTCGCCCTCCACCTCCCCCCGAAAGGGATTCGTGAGGTGCTGGGCTGGATAT
TGGCCTCCCGTGCGCCATCGTGTGCGGTTGGCCTAAATTTGATTCGGCATCGACGCATGT
CACGACAATTGGTGGTTGATGACCTCAACTTGCGTGTTGTCGTGCAAGGCTGCGTCTTTT
TGATCGGATGTTTTGACCCCATGGTGC
>Ephedra_monosperma_AY755746
CAAACCACAATTCGCCCCCCGGCTCATGTCGTCGGGGGGACGGCCTTGACCGTCCGGTCC
GCCTCGGCGGTGCGGTCGGTTGAAATACAAAAGGGGACCTTCGCATGCTCTCCGACGGTG
GGAGGTTGCGCATCGCGGCCCGCTTCCCGGGAGGGGTCGCATCCGGCACCGACCGTGCGG
GAGATGCTGCGCGAGGTTTCCCGATCGGAAAAGGACTTCATCGAAGGCGGGAGTTATTCC
CGTCACAGACG
>Mentha_canadensis_KF454265
CGCATCGTGTCGTCCCCCACCCCCGCGCGTATCGCCGGGTGGTTGGGGGCGGACACTAGC
CTTCCATGCACCTCGGCGTGTGGCCGGCCCAAATGAGATCCCCGGGCGACTGGCGTCGCG
ACAAGTGGTGGTTGAACATCTCAATCTCTATCATGGTCGTGCTGCCGTGTCGTCCCGTAC
AGGAATCGAAAATGACCCAACAGTGCTCGGCGTGAATAGCATCTCACCTTCAACCG
>Geranium_dahuricum_DQ192625
CGCGCTCCGTCGCCCCGCAACCCCGAACCCCGAAACGGGCCAGGGTGCTTGTGGTGCGGA
GATTGGTCTCCCGTGTGCCTTGCTCGCGGCTGGCCTAAAATTGAGTCCCGGGCGCTCTGT
TCTGCGGCCGACGGTGGTTGAGAAGCCCTCGAAATTGTGCTGCTGCAGTGCTGCCCGATG
CGGACCCTGTGACCCTTGCGCGACCTCTCCCCTTGGGGTGAGGGAGCTCCATCTG
>Mentha_canadensis_KF454268
CGCATCGTGTCGTCCCCCACCCCCGCGCGCATCGCCGGGTGGTTGGGGGCGGACACTAGC
CTTCCATGCACCTCGGCGTGTGGCCGGCCCAAATGAGATCCCCGGGCGACTGGCGTCGCG
ACAAGTGGTGGTTGAACATCTCAATCTCTATCATGGTCGTGCTGCCGTGTCGTCCCGTAC
AGGAATCGAAAATGACCCAACAGTGCTCGGCGTGAATAGCATCTCACCTTCAACCG
>Aconitum_piepunense_KY417312
CACACAGCGTCGCACCCCGTCAACCACGTTGTCGGGGAGCGGAGATTGGCCCCCCGGGCC
CCTGCGGGCACGGTCGGCACAAATGTTTGTCCCCGGCGGCGAGCGTCGCGGTCAGTGGTG
GTTGTATTTCTCATCCTCCTAAGACATCAAGACGCGTCGTCCTCGTTGCACGTTGGGACA
CATCGACCCCAAGGAGCCGCTTCGCGCGGC
>Polygonum_inflexum_GQ340009
CGCACCGCGTCGCCCCCACCCCCCTCCGGGGGGTACGGGGCGGAGATTGGCCCCCCGTGT
GCCTCGTGGCGCGCGGCCGGCCCAAACATAGACCCCGCGACCGCTGGACGGCGCGACGAT
CGGTGGAGTAGACCCTACGCATCCCGTCGCGCCCCGAGCGGCCCTCGGAGGCCACGATCG
ACCCTCAGTGAAACCACCGTT
>Polyporus_squamosus_KC572029
TAAAATTCTCAACCTTACAAACTTTTGTGTTTGATTTGGTTTGGAGTTGGAGGCTTGCTA
ATGGGAAATTCCTTTGGCTCCTCTCAAATGCATTAGCTTGGTTCCTTGCGGATTGGCTCC
TGGTGTGATAAATGTTTACGCCGCAGCTGTTGAAGCATTTTGGG
>Zanthoxylum_coreanum_JN226789
CGCATCGTTGCCCCACCCCACCCCCTCAGGGGGGCCCGGCGGTGCGGGCGGATAATGGCC
TCCCGTGCGCTCCCCGCTCGCGGCTGGCCCAAAATTTGAGTCCCTGGCGACCGGAGCCGC
GACGATCGGTGGTGAAAACAAACCTCTCGAGCTCACGTCTTGTGCCCGGCCCCCAGTTTC
GGGACTCATGGACCCTGAAGCCCTGCGCAAGCAGCGCTCGCATCG
>Polygala_venulosa_GQ889038
CGCATCGTCGCCTTCCTCGCCCTCGGCTCATCAACGGGTCGAGGTGCTTGGGGCGGATGA
TGGTCTCCCGTGTGCTTTGGCACGCGGCTGGCTGAAAATCGCAGGGCCATGGTGTACAAC
GCCACGTCGCATGGTGGACGAGTTAATCTCTAAGACCGGACGTTTGCGTCGCCGTTGCCC
CCGAGACCCACCGCGCTGCGATGCAGTGCCCTCCGACG
>Valeriana_clarionifolia_KM358848
CGCATCGCGTCGCCCCCCCTCCCCGCCTCCCCCTCACCGGGGCGCGGCGTGCGGCGGGGG
GCGCGGACGATGGCCTCCCGCTCCCCCATCGGTTGCGGCTGGCCCAAAACACGGTCCCCC
GGCGGCGGACGTCACGGCGAGTGGTGGTCGAATAAGCCCTCTGTTCGCGCCGTGGCCCTC
CCCGTCTTTCGGGCGGCGTATCGACCCATACGTGCTGTCCACTAGACGGCGCTCCGACA
>Gentiana_ligustica_AY773217
ATCGCGTCGCCCCCCAACACCGTGCATGAAATCGTGCCGGTCTTCGGAGGGGCGTATATT
GGCTTCCCGTGCTCCGGTGCGGCTAGCCTAAATGCAAGTCCCTTGCGACGGACACGACGA
CAAGTGGTGGTTGATTTACTCAACTAAGGTGCTGTCGCGCGCTGCCCCGTCGGATGAGGA
GACTTACTTGACCCTGATGCATACGTCGTCACGACGTCTGCCACGACCG
>Gentiana_ligustica_AY773216
ATCGCGTCGCCCCCCAACACCGTGCATGAAATCGTGCCGGTCTTCGGAGGGGCGTATATT
GGCTTCCCGTGCTCCGGTGCGGCTAGCCTAAATGCAAGTCCCTTGCGACGGACACGACGA
CAAGTGGTGGTTGATTTACTCAACTAAGGTGCTGTCGCGCGCTGCCCCGTCGGATGAGGA
GACTTACTTGACCCTGATGCATACGTCGTCACGACGTCTGCCACGACCG
>Prunus_serotina_subsp._serotina_JQ776875
CACGCCGTTGCCCCCCGCCACTCCCTCGGGATTGCGGGGGGCGGATGATGGCCTCCCGTG
CGCTCCGTCGCGCGGTTGGCGTAAATACCAAGTCCTCGGCGGCGCACGCCACGACAATCG
GTGGTTGCGAAACCTCGGTTGCCCGTCGTGTGCGGTCGTCGCGCATCGAGGGCTCGAAGA
ATTGCCTCGGCTCCGGCTCTGGCTTCAACG
>Zingiber_officinale_KPS0109A02I
TGGCATCGTCGCCTCTGCTCCTCCATGCCTCGTCGGTTGGTAGGTGCCGAGCGCGGAAAT
TGGCCCCGTGTGCCCTCGGGCACAGTCGGCCGAAGAGCGGGTAAAAGTCGGCAGTCGCGG
GGCACGACGGGTGTTGGTCGCCGTGAGCGGGAACAGAACGTCGTCCCCGTCGTTTTCGGA
CTGAATTCCTCAAGAGACCCTGCGTGATTGCGGCACCGGGCAGCGAATGAAAGAAAGCGC
GCCGTGCTGCCCGTCATCAACTTG
>Syzygium_banksii_AY187179
ACACATGGCGTTGCCCCTAACCCCTCGCCTTGAATTGGGCGGGCGGGACTTGGGTGCGTA
TGTTGGCCTCCCGAGATGACCTTATCCCGGTTGGCCCAAAATCGAGCGTCGGAGCGATTA
GCACCACGACATTCGGTGGTTGATGAGACCCCAATGATCAATGTCGTGCGTGTCGCTCAT
GCACANGCTCCAAGAATCTACC
>Prunus_serotina_subsp._serotina_JQ776879
CACGCCGTTGCCCCCTCCACTCCCTCGGGATTGCGGGGGGCGGATGATGGCCTCCCGTGC
GCTCCGTCGCGCGGTTGGCGTAAATACCAAGTCCTCGGCGGCGCACGCCACGACAATCGG
TGGTTGCGAAACCTCGGTTGCCCGTCGTGTGCGGTCGTCGCGCATCGAGGGCTCGAAAAA
TTGCTCGGCTCCGGCT
>Gentiana_ligustica_AY773219
ATCGCGTCGCCCCCCAACACCGTGCATGAAATCGTGCCGGTCTTCGGAGGGGCGTATATT
GGCTTCCCGTGCTCCGGTGCGGCTAGCCTAAATGCAAGTCCCTTGCGACGGACACGACGA
CAAGTGGTGGTTGATTTACTCAACTAAGGTGCTGTCGCGCGCTGCCCCGTCGGATGAGGA
GACTTACTTGACCCTGATGCATACGTCGTCACGACGTCTGCCACGACCG
>Gentiana_ligustica_AY773218
ATCGCGTCGCCCCCCAACACCGTGCATGAAATCGTGCCGGTCTTCGGAGGGGCGTATATT
GGCTTCCCGTGCTCCGGTGCGGCTAGCCTAAATGCAAGTCCCTTGCGACGGACACGACGA
CAAGTGGTGGTTGATTTACTCAACTAAGGTGCTGTCGCGCGCTGCCCCGTCGGATGAGGA
GACTTACTTGACCCTGATGCATACGTCGTCACGACGTCTGCCACGACCG
>Prunus_lusitanica_FJ899103
CATGTCGTTGCCCCCCCACTAATCCCTCGGNACTGCGGGGGGCGGATGATGGCCTCCCGT
ACGCTCCGTCGCGCGGTTGGCATAAATACCAAGTCCTCGGCAATGCACGCCACGACAATC
GGTGGTTGCAAAACCTCGGTTGCCTGTCGTGTGCGGTCGTTGCGCATCGAGGGCTCAAAA
AAATGCTTGGCTCCGGCTTTGCTTTCAACG
>Prunus_lusitanica_FJ899102
CATGTCGTTGCCCCCCCACTAATCCCTCGGGACTGCGGGGGGCNGATGATGGCCTCCCGT
ACGCTCCGTCGCGCGGTTGGCATAAATACCAAGTCCTCGGCAATGCACGCCACGACAATC
GGTGGTTGCAAAACCTCGGTTGCCTGTCGTGTGCGGTCGTTGCGCATCGAGGGCTCGAAA
AAATGCTTGGCTCCCGCTTTGCTTTCAACG
>Eleutherococcus_sessiliflorus_KMS0002A02I
CGCATCGCGTCGCCCCCCAACCCTGCACTCCCTCATGGGAGTCATGACTGAGGGGCGGAT
ACTGGCCTCCCGTGTCTCACCGTGCGGTTGGCCCAAATGTGAGTCCTTGGCGACGGACGT
CACGACAAGTGGTGGTTGTAAAAAGCCCTCTTCTCCTGTCGTGCGGTGGCCCGTCGCCAG
CAAAAGCTCATGTGACCCTGTTGTGCCGTCCTCGACGAGCACTCCGACCG
>Sparganium_fallax_KF265377
CGCAAACGACGCTCCGCCCCTCCGCCCCTTGGGCGGGCGGCGGACGCGGACAATGGCCCT
CCGCGCCCACGGACGCGGTGGGCTGAAGCATGGGCCGTCGGCAGGGACCGAGACACGGCG
AGTGGTGGACGTATCTTCACGCGAGCCGGACGTCGTGCCTTAGGCGCCCTTCGAGGAAGG
CCCTCCGGACCCTTTTAACCGAGGCGCTTGCCGTCATCGGACCG
>Sparganium_fallax_KF265376
CGCAAACGACGCTCCGCCCCTCCGCCCCTTGGGCGGGCGGCGGACGCGGACAATGGCCCT
CCGCGCCCACGGACGCGGTGGGCTGAAGCATGGGCCGTCGGCAGGGACCGAGACACGGCG
AGTGGTGGACGTATCTTCACGCGAGCCGGACGTCGTGCCTTAGGCGCCCTTCGAGGAAGG
CCCTCCGGACCCTTTTAACCGAGGCGCTTGCCGTCATCGGACCG
>Plantago_media_KY067704
CGCATCGCGTCGCCCCCACACCAATTTTGGTGCGGGGCGGATAATGGCATCCCGTTAGCT
CGGTTTGCCCAAAACTGATCCCTCATCGACGGATGTCACAACCAGTGGTGGTTGAAAGAT
CATTGGTGTCGTTGTGCTTCACTCTGTCGCATGCTTGGGCATCGTAATAAAACAATGGTG
CTAACGCGCCTTCGACCG
>Rosa_sericea_KY624388
CACGTCGTTGCCCCCCCCAACCCCCTCGGGAGTTGGATGGGACGGATGATGGCCTCCCGT
GTGCTCAGTCACGCGGTTGGCATAAATACCAAGTCCTCGGCGACCAACGCCACGACAATC
GGTGGTTGTCAAACCTCGGTTTCCTGTCGTGCGCGCGTGTTGATCGAGTGCTTTCTGAAA
CAATGCGTGTCGATCCGTCGATGCTTTCAACG
>Curcuma_sichuanensis_KF694819
TGACGTTGTCGCTTTTGCTCCATGCTTTGTCGGCATTGAGTGAGCGCGGAAGTTGGCCCC
GTGTGCCCTCGGGCACAGTCGGTCGAAGAGCGGGTAGTCGGCAATCGTCGAGCACGATGG
ACGTTGGTCGTCGCGAGCGAGAACTGAACGTCGTCCTCGTCGTTTTGGGATGAGCCCTCA
AGAAAGAGACCCTGCGTGATGATTGCGGAGCCGCGCGAAAGCGCCGTGCGTCAATCATTT
G
>Salvia_discolor_HQ418860
CGCATCGCGTCGCCCCCTGCCCGCGCTTAGCGCCAGGTCGGGGAGCGGATGTTGGCCTCC
CGTGCGCCTCGGTGTGCGGCTGGCCCAAATGAGATCCCTCGGCGACTCGCGTCACGACAA
GTGGTGGTTGAACACTCAATCTCTTGCGTCGTCGTGTCGCTGTGTCGTTCCTACGGGTAT
CAAACAACGACCCTACGGTGACGGTGCCTGACGGCTCCGCACCTTCGACC
>Curcuma_sichuanensis_KF694818
TGACGTTGTCGCTTTTGCTCCATGCTTTGTCGGCATTGAGTGAGCGCGGAAGTTGGCCCC
GTGTGCCCTCGGGCACAGTCGGTCGAAGAGCGGGTAGTCGGCAATCGTCGAGCACGATGG
ACGTTGGTCGTCGCGAGCGAGAACTGAACGTCGTCCTCGTCGTTTTGGGATGAGCCCTCA
AGAAAGAGACCCTGCGTGATGATTGCGGAGCCGCGCGAAAGCGCCGTGCGTCAATCATTT
G
>Lycium_chinense_KJ796853
CGCATCGCGTCGCCCCCGCACACCGCGCCCATGCTCTGGGTTGCGGTGGTGTCGCGGGGC
GGATACTGGCCTCCCGTGCGCCTCGCGCTCGCGGCTGGCCTAAATGAGAGTCCACGTCGA
CGGACGTCACGGCAAGTGGTGGTTGTAACCCAACTCTCGAAGTGTCGTGGCTATGCCCCG
TCGCGCGTTTGGCCTCCCAGACCCTTCTTGCGCTTAGGCGCTCCGACCG
>Rubus_coreanus_KU881073
CACGTCGTTGCCCCCCCCAACCCCCTCGGGAGTTGGGCGGGACGGATGATGGCCTCCCGT
GTGCTCCGTCATGCGGTTGGCATAAAAAACAAGTCCTCGGCGACTAACGCCACGACAATC
GGTGGTTGTCAAACCTCTGTTGCCTATCGTGTGCGCGTGTCGAACGAGGGCTCAATGAAC
CATGCTGCATTGATTCGTCGATGCTTTCAACG
>Rubus_coreanus_KU881074
CACGTCGTTGCCCCCCCAACCCCCTCGGGAGTTGGGCGGGACGGATGATGGCCTCCCGTG
TGCTCCGTCATGCGGTTGGCATAAAAAACAAGTCCTCGGCGACTAACGCCACGACAATCG
GTGGTTGTCAAACCTCTGTTGCCTATCGTGTGCGCGTGTCGAACGAGGGCTCAATGAACC
ATGCTGCATTGATTCGTCGATGCTTTCAACG
>Rubus_coreanus_KU881075
CACGTCGTTGCCCCCCCAACCCCCTCGGGAGTTGGGCGGGACGGATGATGGCCTCCCGTG
TGCTCCGTCATGCGGTTGGCATAAAAAACAAGTCCTCGGCGACTAACGCCACGACAATCG
GTGGTTGTCAAACCTCTGTTGCCTATCGTGTGCGCGTGTCGAACGAGGGCTCAATGAACC
ATGCTGCATTGATTCGTCGATGCTTTCAACG
>Astragalus_rattanii_AF121712
CATATCGTTGCCCGATGCCTATTGCAGTGCAATAGGAATTTCTAGGGCGAATGATGGCTT
CCCGTGAGCGTTGTTGCCTCGCGGTTGGTTGAAAATCGAGTCCTTGGTGGGGTGTGCCAT
GATAGATGGTGGTCGAGTTAGCACGATACCAATCGTGTGCATGCTCCCCAAAATATGGCC
TCTATGACCCACACGCGTCTTTTGACGCACATGA
>Ipomoea_batatas_KT972688
CGCATCGCGTCGCCCCCCGCTCCGTCCTCGGTCGAGCGCGGGGTGTGGATGTTGGCCTCC
CGTGCCCCAACTCGTGGCGCGGCCGGCCTAAATGCGAGTCCTTGGCGACGGACGTCACGG
CGAGTGGTGGTCGTACCTAGCGTGCATATCTTCGAGCCGTGCCCCGTCGTTCTCGGGCGA
ACGACCCCGAACGAGCCCCCCTCAGTGCGGCTCTCCGAACG
>Salvia_chloroleuca_KU563847
CGCATCGCGTCGCCCCCCCACCATGTGCGGGGGCGGATACTGGCCTCCCGTGSGCCCCGG
CGCGCGGCTGGCCCAAATGCGATCCCTCGGCGACTCATGTCACGACAAGTGGTGGTTGAA
ATCTCAATCTCTTGCGCCGTCGTGCCACTGCGTCGTCCGTAAGGGCATCCATCAACGACC
CAACGGCCGGTGCGCCTCGCGGCGCCCCGACCTTCGACCG
>Amomum_maximum_KJ871998
TGGCATCGTCGCCTTTGCTCCTTGCTTTGCTGGTGCCAAGCGCGGAAATTGGCCTCGTGT
GCCCTCGGGCACAGTCGGTTGAAGAGTGGGTAGTCGGCAATCGTCGGGAACGATGGGTGT
TGGTCGCCCTGTGCGTGAACTGAACATCGTCCCCGTCATGTTGGGATTAGTCCTCAAGAG
ACCCTGTGTGATTGCGGCGCCACGTGAAAGTGTCGTGTCCATCATCAAATTG
>Amomum_maximum_KJ871999
TGGCATCGTCGCCTTTGCTCCTTGCTTTGCTGGTGCCAAGCGCGGAAATTGGCCTCGTGT
GCCCTCGGGCACAGTCGGTTGAAGAGTGGGTAGTCGGCAATCGTCGGGAACGATGGGTGT
TGGTCGCCCTGTGCGTGAACTGAACATCGTCCCCGTCATGTTGGGATTAGTCCTCAAGAG
ACCCTGTGTGATTGCGGCGCCACGTGAAAGTGTCGTGTCCATCATCAAATTG
>Lycium_minimum_KM978578
CGCATCGCGTCGCCCCCGCCCACCGCGCCCGTACTCCGGGTCGCTGTGCGTGTCGCGGGG
CGGATACTGGCCTCCCGTGCGCCTCGCGCTCGCGGCTGGCCTAAATGCGAGTCCACGTCG
ACGGACGTCACGGCAAGTGGTGGTTGTAACCCAACTCTCGAAGTGTCGTGGCTGTACCCC
GTCGCGCGTTTGGCCTCC
>Lycium_minimum_KM978579
CGCATCGCGTCGCCCCCGCCYACCGCGCCCRTACTCCGGGTCRCTGTGCRTGTCGCGGGG
CGGATACTGGCCTCCCGTGCGCCTCGCGCTCGSGGCTGGCCTAAATGCGAGTCCACGTCG
ACGGACGTCACGGCAAGTGGTGGTTGTAACCCAACTCTYGAAGTGTCGTGGCTRTACCCC
GTCGCGCGTTTGGCCTCC
>Amomum_maximum_KJ871994
TGGCATCGTCGCCTTTGGTCCTTGCTTTGCTGGTGCCAAGCGCGGAAATTGGCCTCGTGT
GCCCTCGGGCACAGTCGGTTGAAGAGTGGGTAGTCGACAATCGTCGGGAACGATGGGTGT
TGGTCGCCCTGTGCGTGAACTAAACATCGTCCCCGTCATRTTGGGATGAGTCCTCAAGAG
ACCCTGTGTGATTGCGGCGCCACGTGAAAGTGTCGTGTCCATCATCATATTG
>Amomum_maximum_KJ871995
TGGCATCGTCGCCTTTGCTCCTTGCTTTGCTGGTGCCAAGCGCGGAAATTGGCCTCGTGT
GCCCTCGGGCACAGTCGGTTGAAGAGTGGGTAGTCGGCAATCGTCGGGAACGATGGGTGT
TGGTCGCCCTGTGCGTGAACTGAACATCGTCCCCGTCATGTTGGGATTAGTCCTCAAGAG
ACCCTGTGTGATTGCGGCGCCACGTGAAAGTGTCGTGTCCATCATCAAATTG
>Amomum_maximum_KJ871996
TGGCATCGTCGCCTTTGCTCCTTGCTTTGCTGGTGCCAAGCGCGGAAATTGGCCTTGTGT
GCCCTCGGGCACAGTCGGTTGAAGAGTGGGTAGTCGGCAATCGTCGGGAACGATGGGTGT
TGGTCGCCCTGTGCGTGAACTGAACATCGTCCCCGTCATGTTGGGATTAGTCCTCAAAAG
ACCCTGTGTGATTGCGGCGCCACGTGAAAGTGTCGTGTCCATCATCAAATTG
>Amomum_maximum_KJ871997
TGGCATCGTCGCCTTTGCTCCTTGCTTTGCTGGTGCCAAGCGCGGAAATTGGCCTCGTGT
GCCCTCGGGCACAGTCGGTTGAAGAGTGGGTAGTCGGCAATCGTCGGGAACGATGGGTGT
TGGTCGCCCTGTGCGTGAACTGAACATCGTCCCCGTCATGTTGGGATTAGTCCTCAAGAG
ACCCTGTGTGATTGCGGCGCCACGTGAAAGTGTCGTGTCCATCATCAAATTG
>Valeriana_carnosa_HQ878129
CGCATCGCGTCGCCCCCCCTCCCCGCCTCCCCCTCACCGGGGCGCGGCGTGCGGCGGGGG
GCGCGGACGATGGCCTCCCGCTCCCCCATCGGTTGCGGCTGGCCCAAAACATGGTCCCCC
GGCGGCGGACGTCACGGCGAGTGGTGGTCGAATAAGCCCTCTGTTCGCGCCGTGGCCCTC
CCCGTCTTCCGGGCGGCGTATCGACCCATACGTGCTGTCCACTGGACGGCGCTCCGA
>Prunus_undulata_KF186461
CACGTCGTTGCCACCCCGCTACTCCCTCGGGATTGCGGGGGGCGGATGATGGCCTCCCGT
ACGCTCCGTCGCGCGGTTGGCATAAATACCAAGTCCTCGGCGACGCACGCCACGACGGTC
GGTGGTTGCGAGACCTCGGTTGCCTGTCGTGTGCGGTCGTCGCTCATCGGGGGCTCGAAA
AAACGCTTGGCTCCGGCTCGGCTTCAACG
>Ophiopogon_japonicus_KJ535708
CGCCTCGCATCGCCTGCGCACCCTGCCCCACATCCTGGGAAGGCGGCAGGTGCGGATGCG
GAGATTGGCCCCCGTGCCTGACGGCGCAGCGGGTCAAAGCGCGTGCCGCCGGCTGGGACG
GACGCGACGACTGGTGGACGGACACGTGCGAGGCTTAACGTTGCCTCCACCCCCCAGCCC
CGGCGGTGCATGCAAGGAACCCACGCCGAGCACCCATCGGAACA
>Ophiopogon_japonicus_KJ535709
CGCCTCGCGTCGCTCCGTGCATCCCGTCCCGATGAGGCGGCGGGTGCGGATGCGGAGATT
GGCCCCCCGTGCCTGACGGCGCGGCGGGTCGAAGTGCGTACCGCCGGTCGGGACGGACGC
GGCGAGTGGTGGACGGACACGTACGGCGCTGAACGTCGCCTCCGCCCCCCGGCCACGGCG
GTACATGCAAGGAACCCACGCCGAGCATCCCTCGGAACA
>Ophiopogon_japonicus_KJ535704
CGCCTCGCGTCGCTCCGCGCACCCTGCCCCCCTTCCCGGGGAGGCGGCGGGCGCAGATGC
GGAGATTGGCCCCCCGTGCCTGACGGCGCGGCGGGTCGAAGTGCGTGCCGCCGGCCGGGA
AGGACGCGGCGAGTGGTGGACGGACACGTGCGGCGCTCAACGTCGCCTCCGACCCTGGTC
CCGGAGGTGCATGCAAGGAACCCACGCCGAGCGCCCCTCGGAACA
>Ophiopogon_japonicus_KJ535705
CGCCTCGCGTCGCTCCGCGCACCCTGCCCCCCTTCCCGGGGAGGCGGCGGGCGCAGATGC
GGAGATTGGCCCCCTGTGCCTGACGGCGCGGCGGGTCGAAGTGCGTGCCGCCGGCCGGGA
CGGACGCGGCGAGTGGTGGACGGACACGTGCGGCGCTCAACGCCGCCTCCGCCCCCGGTC
CCGAAGGTGCATGCAAGGAACCCACGCCGAGCGCCCCTCGGAACA
>Ophiopogon_japonicus_KJ535706
CGCCTCGCGTCGCTCCGCGTACCCTGTCCCCCGTCTTGGGGAGGCGGCGGGTACAGATGC
GGAGATTAGCCCCCCATGCCTAACGGCGCAGTGGGTTGAAGTGCATGCTGCCGGCCGGGA
CGGACACGGCGAGTAGTGGATGGACACGTACAACGCTCAACGTCGCCTCTGCCCCCGGCC
TCGGAGGTGCATGCAAGGAACCCACGCCGAGCACTCGTCGGAACA
>Ophiopogon_japonicus_KJ535707
CGCCTCGCGTCGCTCCGCGCACCCTGCCCCCCTTCCCGGGGAGGCGGCGGGCGCAGATGC
GGAGATTGGCCCCCCGTGCCTGACGGCGCGGCGGGTCGAAGTGCGTGCCGCCGGCCGGGA
AGGACGCGGCGAGTGGTGGACGGACACGTGCGGCGCTCAACGTCGCCTCCGACCCCGGTC
CCGGAGGTGCATGCAAGGAACCCACGCCGAGCGCCCCTCGGAACA
>Ophiopogon_japonicus_KJ535700
CGCCTCGCGTCGCTCCGTGCACCCCGTCCCGGGGAGGTGGCGGGTGCGGATGCAGAGATT
AGCCCCCATGCCTGACGGTACGGCAGGTAGAAGTGCGTACTGCCGATCGAGACGGACGCG
CCGAGTGGTGGAAGGACACGTACGGTGCTGAACATTGCCTCTGCCCCCCGGCCACGGCGG
TATATGCAAGGAACCCATGCCGAGAATCCCTCTGAACA
>Eleutherococcus_gracilistylus_KPS0001A01I
CGCATCGCGTCGCCCCCCAACCATGCACTCCCTCACGGGAGTCATGACTGAGGGGCGGAT
ACTGGCCTCCCGTGTCTCACCGCGCGGTTGGCCCAAATGTGAGTCCTTGGCGACGGGCGT
CACGACAAGTGGTGGTTGTAAAAAGCCCTCTTCTCATGTCGTGCGGTGGACCGTCGCCAT
CAAAAGCTCATGTGACCCTGTTGTGCCGTCCTCGACGAGCACTCCGACCG
>Ophiopogon_japonicus_KJ535702
CGCCTTACATCTCTCTGTGCATCCCGTACCCCATCCCGGGGAGGCGGCGGGTGTCTATGC
GGAGTTGGCCCCCCGAGTCTGACGGCACTGCGTGTCGAAGTGCGTACCGCCGGTCGGGAC
GGCCGCGGCGAGTGGAGGACAGACATGTATGGCGCTGAACGTCGCCTCCGCCCCCCGATC
ACGGTGGTACATGGAAGGAACCCACGCCAAGCATCCCTCTGAACA
>Ophiopogon_japonicus_KJ535703
CGCCTCGCGTCGCTCCGTGCACCCCGTCCCGATGAGGCGGCGGGTGCGGATGCGGAGATT
GGCCCCCCGTGCCTGACGGCGCGGCGGGTCGAAGTGCGTACCGCCGGTCGGGACGGACGC
GGCGAGTGGTGGACGGACACGTACGGCGCTGAACGTCGCCTCCGCCCCCCGGCCACGGCG
GTACATGCAAGGAACCCACGCCGAGCATCCCTCGGAACA
>Strychnos_cocculoides_JF937961
CGCATCGCGTCGACCCCCCACACGCCGACTCAGGCCGTGCGGGGGGGCGGACAATGGCCT
CCCGTGCTAGCGCGCGGTTGGCCTAAATGAGAGTCCCACCCGACGGGCGTCACGACAAGT
GGTGGTTGAATGCCTCAACTCGCATAGCTGTCGTGTCGGAACCCGTCGCGCGAGCGGACT
GCCGTGACCCTGACTGCCAGTGTCCCTCGTAAGA
>Foeniculum_vulgare_JF421498
CACATTTGCTTGCCCCCACCACTCACTCCTTGATGAGATGTGCTGGTTTTTGGGCGGAAA
TTGGCCTCCCGTGCCTTGTTGTGCGGCTGGTGCAAAAGCGAGTCTCTGGCGGTGGACGTC
GTGACATCGGTGGTTGTAAAATACCCTCTTGACTTGTCGCACGAATCCGCGTCATCTTAG
TGAGCTCTAGGACCCTTGGGCGCTACACAATCTGTTCGCCCTAACTG
>Mentha_aquatica_KF735671
CGCATCGCGTCGCCCCCCACCCCCGCGCGCATCGCCGGGCGGTTGGGGGCGGACACTGGC
CTCCCGTGCGCCTCGGCGTGCGGCCGGCCCAAATGAGATCCCCGGGCGACTGGCGTCGCG
ACAAGTGGTGGTTGAACATCTCAATCTCTCTCGTGGTCGTGCCGCCGTGTCGTCCCGTAC
GGGAATCGAAAACGACCCAACGGTGCTAGGCGCGAACAGCGTCTCACCTTCGACCG
>Mentha_aquatica_KF735670
CGCATCGCGTCGCCCCCCACCCCCGCGCGCATCGCCGGGCGGTTGGGGGCGGACACTGGC
CTCCCGTGCGCCTCGGCGTGCGGCCGGCCCAAATGAGATCCCCGGGCGACTGGCGTCGCG
ACAAGTGGTGGTTGAACATCTCAATCTCTCTCGTGGTCGTGCCGCCGTGTCGTCCCGTAC
GGGAATCGAAAACGACCCAACGGTGCTAGGCGCGAACAGCGTCTCACCTTCGACCG
>Mentha_aquatica_KF735673
CGCATCGCGTCGCCCCCCACCCCCGCGCGCATCGCCGGGCAGTTGGGGGCGGACACTGGC
CTCCCGTGCGCCTCGGCGTGCGGCCGGCCCAAATGAGATCCCCGGGCGACGGGCGTCGCG
ACAAGTGGTGGTTGAACATCTCAATCTCTCTGCGTGGTCGTGCCGCCGTGTCGTCCCGTA
CGGGATTAAAAGACGACCCAACGGTGCTAGGCGCGAACAGCGTCTCACCTTCGACCG
>Foeniculum_vulgare_JF421497
CACATTTGCTTGCCCCCACCACTCACTCCTTGATGAGATGTGCTGGTTTTTGGGCGGAAA
TTGGCCTCCCGTGCCTTGTTGTGCGGCTGGTGCAAAAGCGAGTCTCTGGCGGTGGACGTC
GTGACATCGGTGGTTGTAAAATACCCTCTTGACTTGTCGCACGAATCCGCGTCATCTTAG
TGAGCTCTAGGACCCTTGGGCGCTACACAATCTGTTCGCCCTAACTG
>Astragalus_hendersonii_AF521957
CATATCGTTGCCCCATGCCTATTACAGCGTGATAGGAATTTCTAGGGCGAAAGTTGGCTT
CCCGTGAGCGTTGTTGCCTTGCGGTTGGTTGAAAATCGAGTCCTTGGTAGGGTGTGCCAT
GATAGATGGTGGTCGAGTTAGCGCAAGACCAATCATGTGCGGGCTCCCCCAAATATGGGC
TCTTTGACCCACACGCGTCTTTTGGCGCTCATGACG
>Salvia_aristata_DQ667280
CGCATCGCGTCGCCCCCCTCCCCGCGCATTGCGCCGGCGACGGGGGCGGATACTGGCCTC
CCGTGCGCCCCGGCGCGCGGCTGGCCCAAATGTGATCCCTCGGCGGCTCGTGCCGCGGCA
AGTGGTGGTTGAGCACTCAATCTCTTGCGCCGCCGTGGCACCGCGCCGTCCGTGCGCGGA
TCCCTCAGTGACCCAACGGCGACGGAGCCTCAGGGCGCCGCGCCTTCGACCG
>Epimedium_sagittatum_KX675080
CGCACAGCGTCGCTCCCACCATGATGCCTTTGTTCTGTTATCGGGCAACTGCAACGTGGC
TTGGGAAGCGGATATTGGCCCCCCGTACCTTTGTAGGCGCGGCCGGCCTAAAATTCGGCC
CTCGGCGACGAGCGTCACGATCAGTGGTGGTTGAATAACCCCTTTGTCATAGACCGGTAT
CGTGTTGTTTCGTCGTCTATTTGGGCCATATGGACCCTTGCGTGTCGTATAAACGACATT
CACTCTG
>Crataegus_aemula_KC861764
CACGCCGTTGCCCCCCCCGGCACCTCCCTTGGAAGCGTCGGTGAGCGGACAATGGCTTTC
AGTACATCACCACACGTGGTTGGCATAAATGTTTAGTCCCCGGCGACGAACGCCACGACA
ATCGTTGGTTGTCAAACCTCGGTTGCTTGTTGTGCACTTTCACCGAGCTCTGGGCGGCTC
ACGATGCTCACTGCTTTACTTCGGCAGAGCCTTCAACG
>Crataegus_aemula_KC861763
CACGCCGTTGCCCCCCCCGGCACCTCCCTTGGAAGCGTCGGTGAGCGGACAATGGCTTTC
AGTACATCACCACACGTGGTTGGCATAAATGTTTAGTCCCCGGCGACGAACGCCACGACA
ATCGTTGGTTGTCAAACCTCGGTTGCTTGTTGTGCACTTTCACCGAGCTCTGGGCGGCTC
ACGATGCTCACTGCTTTACTTCGGCAGAGCCTTCAACG
>Crataegus_aemula_KC861762
CACGCCGTTGCCCCCCCCGGCACCTCCCTTGGAAGCGTCGGTGAGCGGACAATGGCTTTC
AGTACATCACCACACGTGGTTGGCATAAATGTTTAGTCCCCGGCGACGAACGCCACGACA
ATCGTTGGTTGTCAAACCTCGGTTGCTTGTTGTGCACTTTCACCGAGCTCTGGGCGGCTC
ACGATGCTCACTGCTTTACTTCGGCAGAGCCTTCAACG
>Alpinia_hainanensis_KMS0007A02I
GCATCGTCGCCTTTGCTCCTTGCTCTGTCGGTGCCAAGCGCGGAAATTGGCCTCGTGTGC
CCTCGGGCACAGTCGGCTGAAGAGTGGGTAATCCGCAGTCGTCGGGCGCGATGGGTGTTG
GTCGCCCTGTGCGTGAACTGAACGTCGTCCCCGTCGTGTTGAGATGAGTCCTCAAGAGAC
CCTGTGTGATAGCGGCGTCGCATAAAAGCGTCGTGTCCATCAAATTG
>Crataegus_aemula_KC861760
CACGCCGTTGCCCCCCCCGGCACCTCCCTTGGAAGCGTCGGTGAGCGGACAATGGCTTTC
AGTACATCACCACACGTGGTTGGCATAAATGTTTAGTCCCCGGCGACGAACGCCACGACA
ATCGTTGGTTGTCAAACCTCGGTTGCTTGTTGTGCACTTTCACCGAGCTCTGGGCGGCTC
ACGATGCTCACTGCTTTACTTCGGCAGAGCCTTCAACG
>Tribulus_terrestris_GQ434432
CGCATCGTCGCCCCAACCCCCCTCGTGCTTTGGCCGAGGGGCGGGCGGAAATTGGTCTCC
CGTTTGCCCAGCCAAGCGGTTGGCCCAAATTCGAGTACTCGGCACCGGCTCTCGCCGACC
AACGGTGGTGTAACAACCTCTCGGAGGCAAGTCGCGGGCGCCCTTGCAATCCTGAGGCAC
TCACGGACCCTGCGCACGGCAGTGCTCATGACG
>Prunella_vulgaris_FJ577998
GCCCCGGCGTGCGGCTGGCCCAAATGCGATCCCTCGGCGACTCGTATCGCGACAAGTGGT
GGTTGAACAACTCACTTTCGTGTCGTGATTCTGCGTCGTCGGTATGGGCATCCGTAAACG
ACCCAACGGTGTCGGCGTCGCACGACGCCCCACCTTCGACCG
>Rubus_hirsutus_AY818208
AACGGCGTTTCCCCCCCAACCCCCTCGGGAGTTGGGCGGGACAAATGATGGCCCCCTTTG
TGCCTTTTCATTCGGGTGGCAAAAAAAAAAAATCCTCGGCGACTACTTCCACGAAAAATG
GTGGGTGGCAAACCCCTGGTGCCTAACCTTTTTTTTTTGCGAACGAGGGCCCAATGAAAC
AAACTGTATCGATTCCGCGATGCTTTCAACC
>Polygala_refracta_GQ889005
CGCATCGTCGCCCTCCCCGCCYTCTCCTCATCTCTGGGGCGAGGAGCTGTGGGCGGATGC
TGGTCTCCCGTGTGCCTCGGCATGCGGCTGGCTTAAAAATCACAGGACCACGGTGCAGAA
CGCCGCGTCGCATGGTGGACGAGGTAATCTCTAAGGCCGGACGCGCGCTTCGCCGTAGCC
TATCAGGACCCACCGCGCTGCCGTGCAGTGCACTCCGACG
>Morus_alba_var._atropurpurea_KF784888
AACACCGATGCCCCCCCAAATCCCCTCGTCACTCTCCCCTGAGTGCCCGGGGAGTGTGGG
GGTCGGATGATGGCCTCCCGTGTCTTGGCTCGCGGTTGGCCCAAAGTCGAGTCCTCGGTC
ACGGTTACCGTGGTGACAGGTGGTTGTCGGTCGCTCGGTACCCCGTCACGTGCGCCGGAC
ACGAATCGAGACTCTCTTGATTACCCCAACGCATCCCCGTTTGGGTGCCTCTGATG
>Imperata_brevifolia_EU267069
CGCCAAAAGACACTCCCAACCCACCCTCGGGGAGGGACGTGGTGTTTGGAGCCCCGCGCC
GCAGGGCGCGGTGGGCCGAAGTTGGGGCTGCCGGCGAACCGTGTCGGGCACAGCACGTGG
TGGGCGACATCAGTTGTTCTCGGTGCAGCGCCCCGGCGCGCGGCCGGCGTGTCGGCCCTA
WGGACCCATCGAGCACCGCAGC
>Rubus_cf._caesius_MS-2014_KM037403
CACGTCGTTGCCCCCCCCAAACCCCTCGGGAGTTGGGCGGGACGGATGATGGCCTCCCGT
GTGCTCTGTCATGCGGTTGGCATAAAAACAAGTCCTCGGCGACTAACGCCACGACAATCG
GTGGTTGTCAAACCTCTGTTGCCTATCGTGTGTGCGTGCCGAGCGAGGGCTCAACAAACC
ATGTTGCATCGATTCGTCGATGCTTTCAACG
>Rubus_cf._caesius_MS-2014_KM037402
CACGTCGTTGCCCCCCCCAAACCCCTCGGGAGTTGGGCGGGACGGATGATGGCCTCCCGT
GTGCTCTGTCATGCGGTTGGCATAAAAACAAGTCCTCGGCGACTAACGCCACGACAATCG
GTGGTTGTCAAACCTCTGTTGCCTATCGTGTGCGCGTGCCGAGCGAGGGCTCAACAAACC
ATGTTGCATCGATTCGTCGATGCTTTCAACG
>Fritillaria_delavayi_KPS0097A02I
CGCCTTGTTTCGCTCCGTGCCCAATGTCCCTTCGGGTGCGGTCACGGATGCGGAGATTGG
CCCCCCGTGCCTCGTGTGCGGCGGGCTTAAGCGCGGGCTGTCGGCGCCGGGATGGGCACG
ACGAGTGGTGGACGGAGCACCAGCAGGATGTTGTGGCCCCCCGTCGCCTTAAGGGGCTCA
AGAGACCCGGACCGGGCGAGCCGTGCTCCGTACGAGGAGGGCGTGCCGTCTCGCAATG
>Rubus_cf._caesius_MS-2014_KM037400
CACGTCGTTGCCCCCCCAACCCCTCGGGAGTTGGGCGGGACGGATGATGGCCTCCCGTGT
GCTCTGTCAAGCGGTTGGCATAAAAACAAGTCCTCGGCGACTAACGCCACGACAATCGGT
GGTTGTCAAACCTCTGTTGCCTATCGTGTGCGCGTGTCGAGCGAGGGCTCCACAAACCAT
GTTGCATCGATTCGTCTATGCTTTCAACG
>Phellodendron_chinense_KPS0163A01I
CGCATCGCTGCCCCACCCCACCCCCGCCCCGGGGGCCTGGCGGTGTGGGCGGAAAATGGC
CTCCCGTGCGCTCCCCGCTCGCGGTTGGCCCAAATTCGAGTCCTCGGCGACCGGAGCCGC
GGCGATCGGTGGTGAAAACAAGCCTCTCGAGCTCACGCCGCGAGCCCGTGTCTTCCTTTT
CGGGACTCAGGGACCCTGACGCTCCGCGCGAGCGGCGCTCGCATCG
>Rubus_cf._caesius_MS-2014_KM037404
CACGTCGTTGCCCCCCCAACCCCTCGGGAGTTGGGCGGGACGGATGATGGCCTCCCGTGT
GCTCTGTCAAGCGGTTGGCATAAAAACAAGTCCTCGGCGACTAACGCCACGACAATCGGT
GGTTGTCAAACCTCTGTTGCCTATCGTGTGCGCGTGTCGAGCGAGGGCTCCACAAACCAT
GTTGCATCGATTCGTCTATGCTTTCAACG
>Lonicera_modesta_FJ217835
CGCATCGCGTCGCCCCCCCACCCCGCGTCCCACAGGGTCGCGAGCGGCGGGGGGTGCGGA
CAATGGCCTCCCGTTCCCCCGGGTGCGGCTGGCCCAAAATCGAGTCCCCGGCGGCGGACG
TCACGACGAGTGGTGGTCGAAACAATCCTCTTATCACGTCGTGCGGTTCCCCGTCGCTCG
GGCGGCCGAGTGACCCTGATGCGTCTTCTTACGACGGCGCTCCGAC
>Lithospermum_officinale_EU919590
CGCATCGCGTCACCCATCCCCAATTCTCGTGGATGTGGTGGATTGTGACCTCCTGTGCCT
TGAGGTGCAGTTGGTCGAAATTCGAGTTCGGAGTTAAGGACTTCACGACAAGTGGTGGTT
GGACGACCAACTCGCGTCATGTCGTGTGCCAAACCTTCGTGGCTCTCAAGACCCTAAGGC
ACGTGCTTCCCGGCTCTTGGGTCGGAAAACTCGTGCTACGACCG
>Gentiana_pumila_KT907700
CGCATCGCGTCGCCCCCCAACACCGTGCATGAAGCAATGTCGGTCGTATGAGGGGCGGAT
ATTGGCTTCCCGTGCTCCGGTGCGGCTGGCCTAAACGCAAGTCCCTTGCGACGGACACGA
CGACAAGTGGTGGTTGATTTCCTCAGCTAAGGTGCTGTCGCATGTTGCCCCGTCGGATGA
GGAGACTTACTTGACCCTTATGCATGCGTCGTCACGACGTCTTCCACGACCG
>Swertia_punicea_KC861327
CGCATCGCGTCGCCCCCCCGACCCCGTTTGTTAACTCGTACGGGTGACGTGAGGGGGCGG
AGACTGGCTTCCCGTGCTTGGCTGCGGCTGGCCTAAATGCGAGTCCCTTGCGACGGACGC
GATGACAAGTGGTGGTTGTTTGTCTCAACTAAGGTGCTGTCACGCGGTGCTCGTCGAATG
AGGAGACTCCCCGACCTTGATGCACGCGTCTTCACGACGCTTGCTACGACCG
>Geranium_purpureum_KX167629
CGCGCTCCGTCGCCCCGCAACCCCAAACCCCGAAACGGGCCAGGGATCATGCGGTGCGGA
GATTGGTCTCCCGTGCGCGAGAGCTCGCGGTTGGCCTAAAATCGAGTCCCGGGCGCTCTG
TTATGCGGCCGACGGTGGTTGAGAAGCCCTCGGAAATGTGCCGATGACAGGTCGCTCACT
GCGGACCACACGACCCTTGCGCGACTTCTCCTCTCGGGGAGGATGAGCTCTTACTG
>Angelica_pseudoselinum_EU418379
CGCATCGTATTGCCCACAAACCACTCACACCTGAGAAGGTGTGCCGGTTTGGGGCGGAAA
TTGGCCTCCCGTACCTTGTCGTGCGGTTGGCGGAAAAACGAGTCTCCGGCGATGGACGTC
GCGACATCGGTGGTTGTAAAAGACCCTCTTGTCTTGTCGTGCGAATCCTCGTCATCTTAG
CGAGCTCCAGGACCCTTAGGCAGCACATACTCTGTGCGCTTCGA
>Kalopanax_septemlobus_KPS0121A02I
CGCATCGCGTCGCCCCCCAAGCCCGCACTCCCTCATGGGAGTCGTGGCGGAGGGGCGGAT
ACTGGCCTCCCGTGTCTCACCGTGCGGTTGGCCCAAATGCGAGTCCTTGGCGACGGACGT
CACGACAAGTGGTGGTTGTAAAATGCCCTATTCTCCTGTCGTGCGGTTACCCGTTGCCAT
CAAAAGCTCCCGTGACCCTGTTGTGCCGTCCTCGACGCGCACTCCGACCGCGA
>Ipomoea_ramosissima_AF256631
ATCGCGTCGCCCCCCGCTCGATCCTCGGTCGAGCGCGGGGTGCGGATGTTGGCCTCCCGT
GCCCCAACTCGTGGCGCGGCCGGCCTAAATGCGAGTCCTTGGCGACGGACGTCACGGCGA
GTGGTGGTCGTACCTAGCGTGCATATCTTCGAGCCGTGCCCCGTCGTTCTCGGGCGAACG
ACCCCGAACGAGCCCCCCTCAGTGCGGCTCTCCGAAC
>Polygonum_chinense_FJ503010
CGCACCGCGTCGCCCCCCTCCCCCATACAATGGGAGTGGTGGGGCGGATTCTGGCCCCCC
GTGCGCTGCCCGCTCGCGGTCGGCCTAAATAAAGACCCCGTGGCCGCGAAATGCCGCGAC
GATTGGTGGTGTCCTTGTGGCCTCGTGCCTCGAGCATCGCGTCGCGCCTTTGGCGGCCCA
TGGTAGGTCAAAGGACCCTGAAGGAGACCCCCATCGGCGTCGTCCATCAATGTGTGGATG
CCGATGGGATCCCCTAACCGTTG
>Aconitum_carmichaelii_KPS0179A03I
CACACAGCGTCGCACCCCGTCAACCAAGTTGTCGGGGAGCGGAGATTGGCCCCCCGGGCC
CCTGCGGGCACGGTCGGCACAAATGTTTGTCCCCGGCGGCGAGCGTCGCGGTCAGTGGTG
GTTGTATTTCTCATCCTCCAAAGACATCAAGACGCGTCGTCCTCGTTGCACGTTGGGACA
CATCGACCCCAAGGAGCCGCTTCGCGCGGCATTCACCCTG
>Curcuma_angustifolia_KJ803125
TGGCATTGTCGCTTTTGCTCCATGCTTTGTCGGCATTGAGCGCGGAAGTTGGCCCCGTGT
GCCCTCGGGCACAGTCGGTCGAAGAGCGGGTAGTCGGTAATCGTCGAGCACGATGGACGT
TGGTCGTCGCGAGCGAGAACTGAACGTCGTCCTCGTCGTTTTGGGATGAGCCCTCAAGAG
ACCCTGTGTGATGATTGCGGACCCGCGCGAAAGCGCCGCGTCAATCATTTG
>Curcuma_angustifolia_KJ803126
TGACATCGTCGCTTTTGCTCCATGCTTTGTCGGCATTGAGCGCGGAAGTTGGCCCCGTGT
GCCCTCGGGCACAGTCGGTCGAAGAGTGGGTAGTCGGTAATCGTCGAGCACGATGGACGT
TGGTTGTCGCGAGCGAGAACTGAACGTCGTCCTCGTCGTTTTGGGATGAGTCCTCAAGAG
ACCCTGTGTGATGATTGCGGAGTCGCGTGAAAGCGCCGCGTCAATCATTTG
>Schisandra_grandiflora_KP689673
CGCTTTGCGTCGCTCCCCTCCCTCCCATTCTCCTTTTTTGGTGTATGGTGTTTGCGAGGA
GCGGATATTGGCTGCCCGTGCCATGTTTGTGCGGTCGGCCGAAAGATGGGCCCCTGGTGT
GTTGTGACACGACGAGTGGTGGTCAAATGCCCTTCTCACCGCGTGGGACGTCGAGTCGCA
TTCCTTGTGGCTCTTGGGACTCTTGGAGCCGCTTCGCGGCAACCAGCA
>Aconitum_franchetii_KY417288
CACACAGCGTCGCACCCCGTCAACCACGTTGTCGGGGAGCGGAGATTGGCCCCCCGAGCC
CCTGCGGGCACGGTCGGCACAAATGTTTGTCCCCGGCGGCGAGCGTCGCGGTCAGTGGTG
GTTGTATTTCTCATCCTCCAAAGACATCAAGACGCGTCGTCCTCGTTGCACGTTGGGACA
CATCGACCCCAAGGAGCCGCTTCGCGCGGC
>Schisandra_grandiflora_KP689674
CGCTTTGCGTCGCTCCCCTCCCTCCCATTCTCCTTTTTTGGTGTATGGTGTTTGCGAGGA
GCGGATATTGGCTGCCCGTGCCATGTTTGTGCGGTCGGCCGAAAGATGGGCCCCTGGTGT
GTTGTGACACGACGAGTGGTGGTCAAATGCCCTTCTCACCGCGTGGGACGTCGAGTCGCA
TTCCTTGTGGCTCTTGGGACTCTTGGAGCCGCTTCGCGGCAACCAGCA
>Polyporus_melanopus_JQ964423
TGAAATTCTCAACCTACAAATCTTTTGTAGGCTTGGACTTTTGGAGGGCTTTGCCGACGT
TTCTAATGCCGGCTCCTCTCAAATGCATTAGCTTGTGTCCTTGCGGATCGGCTCTTCGGT
GTGATAATTGTCTACGCCGTGGTCGTGAAGTGTTTTGACCGGCTTCTAATGGTCTTGTTT
ACAAGACAAAACATCATT
>Polyporus_melanopus_JQ964422
TGAAATTCTCAACCTACAAATCTTTTGTAGGCTTGGACTTTGGAGGGCTTTGCCGACGTT
TCTAATGCCGGCTCCTCTCAAATGCATTAGCTTGTGTCCTTGCGGATCGGCTCTTCGGTG
TGATAATTGTCTACGCCGTGGTCGTGAAGTGTTTTGACCGGCTTCTAATGGTCTTGTTTA
CAAGACAAAACATCATT
>Commiphora_madagascariensis_JN882672
CGCATCGTTGCCCCCACCCCCCGCACCCCGGGGAGGAGCGCGGGCGGGGCGGAGACTGGC
CTCCCGTGCGCCTCGCGGCTCGCGGTTGGCCCAAATCCGAGTCCCACGGCCTCGCGTGCC
GCGGCTTTCGGTGGTCGAAAGAAACCCGATGCCTGCCGCGCTCGCGTGGCCGCACCGTCG
GACCCCGTGACCCAGAGCGCGTCGATCCGTAGAGCGACGCTCGTAACG
>Rubus_sanctus_KM037598
CACGTCGTTGCCCCCCCCAAACCCCTCGGGAGTTGGGCGGGACGGATGATGGCCTCCCGT
GTGCTCTGTCATGCGGTTGGCATAAAAACAAGTCCTCGGCGATTAACGCCACGACAATCG
GTGGTTGTCAAACCTCTGTTGCCTGTCGTGTGCGCGTGTCGAGCGAGGGCTCAACAAACC
ATGTTGCATCGATTCGTCGATGCTTTCAACG
>Lycium_ruthenicum_JQ320162
CGCATCGTGTCGCCCCCGCCCACCGCACCCACGCTCTGGGTCGCGGTGGTGTCGCGGGGC
GAATACTCGCCTCCCGTGAGCCTCGCGCTCGCGGCTGGCCTAAATACGAGTCCACGTCGA
CGGACGTCACGGCAAGTGGTGGTTGTAACCCAACTCTTGAAGTGTCGTGACTATGCCCCG
TCGCGCGTTTGGCCTCCCGGACCCTTCTCGCGCTTAGGCGCTCCGACCG
>Strychnos_malacoclados_JF937995
CGCATCGCGTCGCCCCCCCCACACNNCCGCTAAGGCCGTGGGAGGGGGACGGATAATGGC
CTCCCGTGGTTGCACGCGGTTGGCCTAAATGAGAGTCCCTCCCGACGGGCGTCACGACAA
GTGGTGGTTGAATRCCTCAACTCGCGTAGCTGTCGTGTCGGAACCCGTCGCTAGAGCGGA
CAGCCGTGAGCCCTGACCCCGAGTGTCTTGHCGATGCTCGRCCACGACC
>Curcuma_xanthorrhiza_KJ803168
TGACATCGTCGCTTTTGCTCCATGCTTCGTCGGCATTGAGCGCGGAAGTTGGCCCCGTGT
GCCCTCGGGCACAGTCGGTCGAAGAGTGGGTAGTCGGTAATCGTCGAGCACGATGGACGT
TGGTCGTCGCGAGCGAGAACTGAACGTCGTGTCCTCGTCGTTTTGGGATGAGTCCTCCAG
AGACCCTGTGTGATGATTGCGGAGTCGCGTGAAAGCGCCGCGTCAATCATTTG
>Astragalus_saganlugensis_JQ685657
CATATCGTTGCCCGATGCCTATTGCAGTGCAATAGGAATTTCTAGGGCGAATGATGGCTT
CCCGTGAGCGTTGTTGCCTCGCGGTTGGTTGAAAATCGAGTCCTTGGTAGGGTGTGCCAT
GATAGATGGTGGTCGAGTTAGCACGATACCGATCATGTGCATGCTCTCCAAAATATGGCC
TCTATGACCCACACGCGTCTTTTGACGCTCATGACG
>Astragalus_saganlugensis_JQ685656
CATATCGTTGCCCGATGCCTATTGCAGTGCAATAGGAATTTCTAGGGCGAATGATGGCTT
CCCGTGAGCGTTGTTGCCTCGCGGTTGGTTGAAAATCGAGTCCTTGGTAGGGTGTGCCAT
GATAGATGGTGGTCGAGTTAGCACGATACCGATCATGTGCATGCTCTCCAAAATATGGCC
TCTATGACCCACACGCGTCTTTTGACGCTCATGACG
>Astragalus_saganlugensis_JQ685655
CATATCGTTGCCCGATGCCTATTGCAGTGCAATAGGAATTTCTAGGGCGAATGATGGCTT
CCCGTGAGCGTTGTTGCCTCGCGGTTGGTTGAAAATCGAGTCCTTGGTAGGGTGTGCCAT
GATAGATGGTGGTCGAGTTAGCACGATACCGATCATGTGCATGCTCTCCAAAATATGGCC
TCTATGACCCACACGCGTCTTTTGACGCTCATGACG
>Polygonum_ramosissimum_GQ340038
CGCACCGCGTCGCCCCCACCCCCCTCCGGGGGGGACGGGGCGGAGACTGGCCCCCCGTGC
GCCTCACGGCGCGCGGCCGGCCCAAACACAGACCCCGTGGCCGCTGGACGGCGCGACGAT
CGGTGGAGTAGACCCTACGCATCCCGTCGCGCCCCGAGCGGCCCTCGGAGGCCACGGTCG
ACCCTCGGTAGAACCACCGTT
>Aralia_elata_KT380919
CGCATCGCGTCGCCCCCCAACCCCGCACTCCCTCATGGGAGTCGAGGCAGAGGGGCGGAT
ATTGGCCTCCCGTGTCTCACCACGCGGTTGGCCCAAATGTGAGTCCTTGGCGACGGACGT
CACGACAAGTGGTGGTTGTAAAAAGCCCTCTTCTCATGTCGTGCGGTGACCCGTCGCCAG
CAAAGGCTCTCATGACCCTGTTGCGCCGTCCTCGACGCGCGCTCCGACCG
>Lonicera_japonica_KX674749
CGCATCGCGTCGCCCCCCCGCCCCGCCTCCCACAGGGTCGCGAGCGGCGGGGGGCGCGGA
CAATGGCCCCCCGTGCCCCCGGGCGCGGCCGGCCCAAAATCGAGTCCCCGGCGGCGGACG
TCACGACGAGTGGTGGTCGTAACATTCCTCTTATCGCGTCGTGCGGTTCCCCGTCGCCCG
GGCGACCGAGTGACCCTGACGCGCCGTCGTACGACGGCGCTCCGACCG
>Croton_itzaeus_EU478072
CGCAACATCGCAACCAACCCAATAGGGTGGCGGCGGAATATGGCCTCCCGTGCGTTCCTC
TCTCACGGTTGGCCGAAAAGAATGGTCCTCGGCTACGCATGCCACGACAATCGGTGGTTG
TGAGACCCTCGGACACAGTCGCGCGCGCACGTATGCCCTTGGACAAGTAGACCCCCCGCG
TCCTTCACGGAACGCTCACATCG
>Astragalus_robbinsii_var._harringtonii_HQ613349
CATATCGTTGCTCGATGCCTATCGCATTGCGATAGGACTTAGGGCGAATGATGGCTTCCC
GTGAGCGTTGTTGCCTCGCGGTTGGTTGAAAATCGAGTCCTTGGTAGGGTGTGCCATGAT
ATATGGTGGTCGAGTTAGCACGAGACCGATCATGTGCATGCTCCCC
>Astragalus_robbinsii_var._harringtonii_HQ613347
CATATCGTTGCTCGATGCCTATCGCATTGCGATAGGACTTAGGGCGAATGATGGCTTCCC
GTGAGCGTTGTTGCCTCGCGGTTGGTTGAAAATCGAGTCCTTGGTAGGGTGTGCCATGAT
ATATGGTGGTCGAGTTAGCACGAGACCGATCATGTGCATGCTCCCCAAAATATGGCCTCT
GTGACCCACAAGCGTCTTTTGACGCTCATGACG
>Croton_fragrantulus_HM044792
CGCAACATCGCTCCCTACTCATCAGGGTGCGGAATATGGCCTCCCGTGCGATCCCCTCTC
GCGGTTGGCCGAAAAAAATGGTCCTCGGCTGCGAATGCCGCGACAATCGGTGGTTGCAAG
ACCCTCGTACACAGTTGCGTGCACGTATGCCTTTGGATAAGTAGACCCCTTTGCGTCCTC
TGTGGCACGCTCACATCG
>Cyperus_rotundus_KPS0074A01I
GAAGCCCATCCACGCTCGGTCACCCGACCGCATGCGGACAGTGGCCCTCCGAGCCGTGTA
GGCGCGGCGGGCCGAAGCGCGAGGCCGTCGACCGCGTCGGGGGCGGCAAGTGGTGGGCTA
CAGCGCATGCCGACCCCGACCCGTGCCGACACCCGGCCCCTAACGACCCCACGACGAGGA
GACTGTCGCCGCCGCGCGACGCCTTCGGACCG
>Eriobotrya_bengalensis_FJ571503
CACGCCGTTGCCTTCCCCGCGCGCCTCCCTCGGGGGCGTCGGGGAGGGCGGACGATGGCC
TCCCGTGCCTCACCCCGCGCGGTTGGCCCAAATGCCGAGTCCTCGGCGACGAACGCCACG
ACAGTCGGTGGTTGTCAAACCTCGGTTGCCTGTTGTGCGCGTTCGTCGCGCTCCGAGCGG
CTCGCGACGATCGCTGCTCTGCATCGGCGGAGCTTTCAACG
>Astragalus_lentiginosus_var._palans_EU282969
CATATCGTTGCCCAATACCTATTGCAGTGCAATAGGAATTTTTAGGGCGAATGATGGCTT
CCCGTGAGCGTTGTTGCCTCGCGGTTGGTTGAAAATCGAGTCCTTGGTGGGGTGTGCCAT
GATAGATGGTGGTCGAGTTAGCACGATACCGATCGTGTGCATGCTCCCCAAAATATGGCC
TCTATGACCCACATGCGTCTTTTGACGCACATGACG
>Glycyrrhiza_uralensis_AF467050
CAGACCGTTGCCCGATGCCAATTGCCTCGAAGGTACGTGCAGGGTGAATGTTGGCTTCCC
GTGAGCATTCTCACGGTTGGCTCAAAACTGAGTCCATGGTAGGGTTTGGCATGATCGATG
GTGGTTGAGTGACGCTCGAGACCAATCATGTGTGACTCCACTGAGTTTGGGCTCTGTAAC
CAATAGGCGTCTTTGAACGCTCGTGATG
>Scrophularia_grandiflora_KF447285
CGCATCGCGTCGCCCCCCTCCCAATCCCTCGGGACAACGGAGAGGGGCGGATATTGGCCT
CCCGTGCTCTTATGCGTGCGGTTGGCCCAAATGTGATCCCGCGTCGACGCGAGTCGCGAC
CAGTGGTGGTTGATTCCTCAACTCGCGTGCTGTCGTGCCGTACCGCGTTGTTCGTTCGGG
CATCGTCATAGACCCAAAAGGCGCTCTAGAGTGCCTTCGACCG
>Astragalus_membranaceus_JX017321
CATATCGTTGCCCGATGCCTATTGCAGTGTGATAGGAATTTTTAGGGCGAATGATGGCTT
CCCGTGAGCGTTGTTGCCTCGCGGCTGGTTGAAAATTGAGTCCTTGGTGGGGTGTGCCAT
GATAGATGGTGGTCGAGTTAGCACGAGACCCATCATGTGTACGCTCCCCATAATATGGCT
TCGATGACCCACATGCGTCTTTTGACTCTCATGACG
>Illicium_henryi_JQ003481
CGCTTTGCGTCGCTCCCCCACCTCCTTGCCCATACGGGCTTTGTGGTGTTAAGGGGAAGC
GGAGATTGGCTGCCCGTGCCATGGTTGCGTGGCCAGCCGAAAAGTGGGCCTCTGGTGTGT
TGCGACACGACGAGTGGTGGTCAAATACCCTTCTCATCGCATGGGACGTCGAGTCGCTTT
GCTAGTGGCACATGAACTCTTGGAGCCATTTCACGGCAACCTGCATCG
>Ipomoea_cairica_AF256619
ATCGCGTCGCCCCCAATGCTTGGCCCCTGGTCGAGCGCGGGGACCGGACGATGGCCTCCC
GTGCCCCCCCCGGGCGCGGCTGGCCCAAATGCGAGTCCTTGGCGACGGACGTCACGGCGA
GTGGTGGTCGTACCCAGCGTGTGCATATCTTCGCGCCGTGCCCCCGTCGTTCGCGGACGA
ATGACCCAAACGAGCCCCGTCAGCGCGGCTCTACGACC
>Ziziphus_celata_DQ146582
CACAACGTTGCCCCCCCAACCCCAAACCTCGTCTTTGAGGAGGACGGGGGGCTGATGCTG
GCTTCCCGTGCGCTACGGCTCGCGGTTGGCCCAAATGCGAGCACTCGGCGACGAGCGCCG
CGGCAATCGGTGGTTGTCCAACCCTCGGTGCCATGCTGCGCGCGCGAGTCGCTAATGCGT
GCTCGTCGACCCCCAATGCGCCGTACATGCGGCGTTTACAACG
>Ziziphus_celata_DQ146581
CACAACGTTGCCCCCCATCCCAAACCTCGTCTTTGAGGAGGACGGGGGGCTGATGCTGGC
TTCCCGTGCGCTACGGCTCGCGGTTGGCCCAAATGCGAGCACTCGGCGACGAGCGCCGCG
GCAATCGGTGGTTGTCCAACCCTCGGTGCCATGCTGCGCGCGAGAGTCGCTAATGCGTGC
TCGTCGACCCCCAATGCGCCGTACATGCGGCGTTTACAACG
>Strychnos_parvifolia_JF938021
CGCATTGCGTCGCCCCCCCACACTCCCHCTYGGGCCGTGTGAGGGGGRCGGATAAWGGCC
YTCCGTTYTTTCTCGCGGTTGGCCTAAAWGAGARTCCCTCTCGACGGGSGTCACGACAAG
TGGTGGTTGAATCCCTCAACTAGCGTAGATGTCGTTTCAGAACCCGTTGCTGGAGCGGAC
YGCCTTGACCCTAACCTCGAGTGTCTCGACGACTC
>Gentiana_krylovii_KT907660
CGCATCGCGTCGCCCCCCAACACCGCGCATGAAGCCATGCCGGTCGTATGAGGGGCGGAT
ATTGGCTTCCCGTGCTCCGGTGCGGCTGGCCTAAATGCAAGTCCCTTGCGACGGACACGA
CGACAAGTGGTGGTTGATTTCTCAGCTAAGGTGCTGTCGCGCGCTGCCCCGTCGGACGAG
TAGACTTACTTGACCCTTATGCATGCGTCGTCACGACGTCTGCCACGACCG
>Astragalus_membranaceus_JX017327
CATATCGTTGCCCGATGCCTATTGCAGTGTGATAGGAATTTTTAGGGCGAATGATGGCTT
CCCGTGAGCGTTGTTGCCTCGCGGTTGGTTGAAAATTGAGTCCTTGGTGGGGTGTGCCAT
GATAGATGGTGGTCGAGTTAGCACGAGACCCATCATGTGTACGCTCCCCATAATATGGCT
TCGATGACCCACATGCGTCTTTTGACTCTCATGACG
>Polygala_virgata_GQ889041
CGCATCGTCGCCCTCCCTGCCCTCGCCTCATATTTGGGGCGAGGAGCTGGGGGCGGATGC
TGGTCTCCCGTGTGCCTCGGCATGCGGCTGGCTTAAAAGTCACAGGACCACGGTGCAGAA
CGCCGCGTCGCATGGTGGACGAGGTAATCTCTAAGACCGGACGCGCGCTTCGCCGTTGCC
TATCAGGACCCACCGCGCTGCTGTGCAGTGCACTCCGACG
>Epimedium_franchetii_DQ851463
CGCACAGCGTCGCTCCCACCATGATGCCTTTGTTCTGTTATCGGGCAACTGCAACRTGGC
TTGGGAAGCGGATATTGGCCCCCCGTACCYTTGYAGGCGCGGCCGGCCTAAAATTCGGCC
CTCGGCGACGAGCGTCACGATCAGTGGTGGTTGAATAACCCCTTTGTCATAGACCGGTAT
CGTGTTGTTTCGTCGTCTATTTGGGCCATATGGACCCTTGCGTGTCGTGTAAACGACATT
CACTCT
>Rosa_pendulina_KF454166
CACGTCGTTGCCCCCCCCAACCCCCTCGGTAGTTGGATGGGACGGATGATGGCCTCCCGT
GTGCTCAGTCACGCGGTTGGCATAAATACCAAGTCCTCGGCGACCAACGCCACGACAATC
GGTGGTTGTCAAACCTCGGTTTCCTGTCGTGCGCGCGTGTTGATCGAGTGCTTTCTTAAA
CAATGCGTGTCGATCTGTCGATGCTTTCAACG
>Salvia_aethiopis_DQ667272
CGCATCGCGTCGCCCCCCCACCATGTGCGGGGGCGGATACTGGCCTCCCGTGCGCCCCGG
CGCGCGGCTGGCCCAAATGCGATCCCTCGGCGACTCGTGTCACGACAAGTGGTGGTTGAA
ATCTCAATCTCTTGCGCCGTCGTGCCGCTGCGTCGTCCGTAAGGGCATCCATCAACGACC
CAACGGCCGGTGCGCCTCGCGGCGCCCCGACCTTCGACCG
>Ziziphus_mauritiana_JQ627032
CACAACGTTGCCCCCCCAACCTCCGCCTCGGAAGGGAAGAGGGGGCGGATGCTGGCCTCC
CGTGTGCCGCGGTTCGCGGCTGGCCGAAACGCGGGTCCCCGGCGACGAGTGCCGCAGCAA
TCGGTGGTTGTCAAACCCTCGGCTCCCCGCTGCGTGTGCGGATCGCCGTCGCGGCCCCAC
AAAGACCCCAATGCGTCGCGTATGCTGCGTCTCCAACG
>Ziziphus_mauritiana_JQ627033
CACAACGTTGCCCCCCCAACCTCCGCCTCGGAAGGGAAGAGGGGGCGGATGCTGGCCTCC
CGTGTGCCGCGGTTCGCGGCTGGCCGAAACGCGGGTCCCCGGCGACGAGTGCCGCAGCAA
TCGGTGGTTGTCAAACCCTCGGCTCCCCGCTGCGTGTGCGGATCGCCGTCGCGGCCCCAC
AAAGACCCCAATGCGTCGCGGATGCGGCGTCTCCGACG
>Valeriana_scandens_HQ878161
CGCATCGCGTCGCCCCCCCTCCCCGCCTCCCTTTCATCGGGGAGCGTCGTGCGGCGGGGG
GCGCGGACGATGGCCTCCCGCTCCCTCGTCGGGTGCGGCTGGCCCAAAACACGGTCCCCC
GGCGGCGGACGTCACGGCGAGTGGTGGTCGAATAAGCCCTCTGTTCGCGCCGTGGCCCTC
CCCGTCTTTCGGGCGGCGATTCGACCCATACGCGCTGTCCACGAGATGGCGTTCCGA
>Gentiana_depressa_Z48081
ATGCGTCGCCCCCCCCAACACCGTGCATGAAATCATGCCGGTCGTCGGAGGGGCGGATAT
TGGCTTCCCGTGCTTCTGTGCGGCTGGCCTAAATTTAAGTCCCTTGCGACGGACACGACG
ACAAGTGGTGGTTGAATTACTCAACTAAGGTCGTGTCGCGCGTTGCCCCGTCGGATGAGG
AGACTTCTTTACCCTAACGCATGTGTCGTCACGACGTATGCCACGACCG
>Fritillaria_przewalskii_KPS0098A02I
CGCCTTGTTTCGCTCCGTGCCCAATGACCCTTCGGGTGCGGTCACGGATGCGGAGATTGG
CCCCCCGTGCCTCGTGTGCGGCGGGCTTAAGCGCGGGCTGTCGGCGTCGGGATGGGCACG
ACGAGTGGTGGACGGAGCACCAGCAGGATGTTGTGGCCCCCTGTCGCCTTAAGGGGCTCA
AGAGACCCGGACCGGGCGAGCCGTGCTCCGTACGAGGAGGGCGTGCCGTCTCGCAATG
>Rubus_schleicheri_KM037542
CACGTCGTTGCCCCCCCCAAACCCCTCGGGAGTTGGGCGGGACGGATGATGGCCTCCCGT
GTGCTCTGTCATGCGGTTGGCATAAAAACAAGTCCTCGGCGACTAACGCCACGACAATCG
GTGGTTGTCAAACCTCTGTTGCCTATCGTGTGCGCGTGTCGAGCGAGGGCTCAACAAACC
ATGTTGCATCGATTCGTCGATGCTTTCAACG
>Rubus_schleicheri_KM037541
TACGTCGTTGCCCCCCCCCAAACCCCTCGGGAGTTGGGCGGGACGGATGATGGCCTCCCG
TGTGCTCTGTCATGCGGTTGGCATAAAAACAAGTCCTCGGCGACTAACGCCACGACAATC
GGTGGTTGTCAAACCTCTGTTGCCTATCGTGTGCGCGTGTCGATCGAGGGCTCAACAAAC
CATGTTGCATCGATTCGTCGATGCTTTCAACG
>Rubus_schleicheri_KM037540
CACGTCGTTGCCCCCCCCAAACCCCTCGGGAGTTGGGCGGGACGGATGATGGCCTCCCGT
GTGCTCTGTCATGCGGTTGGCATAAAAACAAGTCCTCGGCGACTAACGCCACGACAATCG
GTGGTTGTCAAACCTCTGTTGCCTATCGTGTGCGCGTGCCGAGCGAGGGCTCAACAAACC
ATGTTGCATCGATTCGTCGATGCTTTCAACG
>Astragalus_chinensis_AF121681
CATATCGTTGCCTGATGCCTATTGCAGTGTGATAGGAACTTTTAGGGCGAATGATGGCTT
CCCGTGAGCTTTGTTGCCTCGCGGTTGGTTGAAATGTGAGTCCTTGGTGGGGTGTGCCAT
GATAGATGGTGGTCGAGTTAGCACGAGACCAATCATGTGTAGGCCCCCCATAATATGGCC
TCCATGACCCACATGCGTCTTTTGACGCTCATGA
>Polyporus_squamosus_AY218421
TGAAATTCTCAACCTTACAAACTTTTGTGTTTGATTTGGCTTGGAGTTGGAGGCTTGCTG
ATGGGAAATTCCTTTGGCTCCTCTCAAATGCATTAGCTTGGTTCCTTGCGGATTGGCTCC
TGGTGTGATAAATGTTTACGCCGCAGCTGTTGAAGCGATTTGGG
>Prunus_undulata_HM856806
CACGTCGTTGCCACCCCGCTACTCCCTCGGGATTGCGGGGGGCGGATGATGGCCTCCCGT
ACGCTCCGTCGCGCGGTTGGCATAAATACCAAGTCCTCGGCGACGCACGCCACGACGGTC
GGTGGTTGCGAGACCTCGGTTGCCTGTCGTGTGCGGTCGTCGCTCATCGGGGGCTCGCGC
TTGGCTCCGGCTCGGCTTTCAACG
>Salvia_fruticulosa_HQ418866
CGCATCGCGTCGCCCCCTTCCTGCGCTCTGCGTCGGGTCGGGGAGCGGACATTGGTCTCC
CGTGCGCCTCGGTGTGCGGCTGGCCCAAATGCGATCCCTCGGCGACTCGCGTCACGACAA
GTGGTGGTTGAACACTCAATCTCTTGCGTCGTCGTGCTGCTGTGTCGTCTGCACGGGTAT
CACATAACGACCCAACGGTGTAGGAGCCTCACGGCCCCAAGCCTTCGACC
>Amomum_krervanh_KPS0189A01I
TGGCAACATCGCCTTTGCTCCTTGCGAAGCGCGGAAATTGGCCTCGTGTGCCCTCGGGCA
TAGTCGGTCGAAGAGCGGGCAGTCGGCAGTCGTCGGGCGCGATGGGTGCTGGTCACCCTG
TGCGTGAATGGAACGTCGCCCCCGATGTGTTGGGATGTGTCCTCGAGAGACCCTGTGCGA
TTGCGGCACCGTGTGAAAGTGCCGTTCCCGTCGGATTG
>Sophora_davidii_AF467496
CACATCGTTGCCCCAATGCCTCGCCCTGTTGCAAGGCATGGAAAGGGGCGAATGTTGGCT
TCCCGCGAGCGATGCCTCACGGTTGGCTGAAAATCGAGTCCGTGGTGGAGTGTGCCGCGA
TGGATGGTGGTTGAGTAAGCTCGAGACCGATCGTGTGTGTCGCCCCTAGGATTTGGACTC
CATGACCCACGACGGCCGTTGGCCGCCCACGACG
>Angelica_lignescens_AY179030
CGCATCGTATTGCCCACAAACCACTCACACCTGAGAAGTTGTGCCGGTTTGGGGCGGAAA
TTGGCCTCCCGTACCTTGTCGTGCGGTTGGCGAAAAACGAGTCTCCGGCGATGGACGTCG
CGACATCGGTGGTTGTAAAAGACCCTCTTGTCTTGTCGCGTGAATCCTCGTCATCTTAGC
GAGCTCCAGGACCCTTAGGCAGCACATACTCTGTGCGCTTCGA
>Morinda_ammitia_FJ907051
CGCATCGCGTCGCCACCCCCCTTCTCGCCTTAGAAATTTGGACGGATGGGGGTGACGGAT
GTTGGCCTCCCGTGCCCCCCGTGGCGCGGCCGGCCTAAATGCGAGTCCTCTGCGCGGGAC
GTCACGACGAGTGGTGGTTGAACTCATCAACTCGAGAGCTGTCGTGACGACGCCCGACGA
GGAACTCTCCCGACCCTAGGGCTGTGGCCCCGAGAGGAGCCACGAGCCTTCGACCG
>Notopterygium_incisum_KPS0154A02I
CGCATCGTGTTGCCCCTGACCACTCTCTCCTTGAGGAGATGAGCCGGTCTGGGGGCGGAT
ACTGGCCTCCCGTGCCTTGCGGCGTGGCTGGCCCAAAAGCGAGTCTCTGGCGACGGACGT
CGTGACATTTGTGGTTGTAAAAAGACCCTATTCTCTTGTTGCGCGAATACCCGTCACCTA
AGGGAGCTCGATGACCCTTCTGCGCCACAAACCGTGTGCGCTCGACTG
>Aster_diplostephioides_JN543847
CACATCGCGTCGCTCCCACCATTTCTTCCTTCGGGATGCTTGGCTGGGGGCGGATACTGG
TCTCCCGTTCCTCACCGAGTGGTTGGCCAAAATAAGAGTCTCCTTTGACGGACGCACGAC
TAGTGGTGGTTGATAAAACCCGGAATGTGTCGTGTGTCTTGTCAAAAGGGTGCATCTTAA
TAGACCCAACGCGTTGTCATTTAACGACGCTTCGACC
>Achyranthes_bidentata_DQ497186
CGCATAGCGTCTCTCCCCACCTCCAAAGTGTGGAGGGGAGAGGAAGATGGCCTCCCATGC
CTCACCGGGTGTGGATGGCCTAAATTAGGAAGCCTCGGGATACGAGATGCCGCGGCGATT
GGTGGTTGTATACATGGCCTTCCCTCGTGTCGTGCATCACGTAGCCCATGGGGCCTCGTA
GGACCCTTAAAAACCTTT
>Panax_japonicus_var._bipinnatifidus_U41679
CGCATCGCGTCCCCCCCCAACCCATCACTCCCTCGCGGGAGTCGAGGCGGAGGGGCGGAT
AATGCCTCCCGTGTCTCACCGCGCGGTTGGCCCAAATGCGAGTCCTTGGCGATGGACGTC
ACGACAAGTGGTGGTTGTAAAAAGCCCTCTTCTCATGTCGTGCGGTGACCCGTCGCCAGC
AAAAACTCTCATGACCCTGTTGCGCCGTCCTCGACGTGTGCTCCGACCG
>Panax_japonicus_var._bipinnatifidus_U41678
CGCATCGCGTCGCCCCCCAACCCATCACTCCCTTGCGGGAGTAGAGCGGAGGGGCGGATA
ATGGCCTCCCGTGTCTCACCCCGGTTGGCCAAATGCGAGTCCTTGGCGATGGACGTCACG
ACAAGTGGTGGTTGTAAAAGCCCTCTTCTCATGTCGTGGGGTGACCCGTCGCCAGCAAAA
GCTCTCATGACCCTCTGCCCGTCCTCGACGCGCGCTCCGACCGCGACCCC
>Cinnamomum_quadrangulum_KU139878
CGCCACCCATCGCACCCCCTCGGCATTCCCATGCCCCGCCGGGGAGCGGAGACTGGCCGT
CCGTGCCCGAGCCCTCGGCGCGCGGTCGGCCGAAAAAGGAGGACACCGTGCGGCGCGACA
CGGCGTGTGGGGGTTGAGAGGCGACTCGTCGCCGATCGTACGTCGCGCCCGCATTCCGCC
GCGCGGTGCCGCCCCGTGGGACCGGACCCGCCCGCACCGGCGGGCGCTCGGAC
>Lindera_reflexa_AY265407
CGCCACCCATCGCCCCCGCCCCGCGGCATTCCCATGCCCGGCCGGGGAGCGGAGACTGGC
CGTCCGTGCCCGAGTCCTCGGCGCGCGGTCGGCAGAAAAGGAGGACACCGTGCGGCGCGA
CACGGCGTGTGGGGGTTGAGAGGCGATTCGTCGCCGATCGTACGTCGCGCCCGCATTCCG
CCGCGCGCAGTGTCACCCGTGGGACCAGACGAGCCCGCAGCCGCGGGCGCTCGGACCG
>Rheum_rhaponticum_KF258692
CGCACCGCGTCGCCCCCGCCCCCCTCCGGGGGTCCGGGGCGGAGATTGGCCTCCCGTGCG
CCCCGGCGCGCGGCCGGCCTAAACGCAGGCCCCGCGGCCGCGAGAAGCCGCGACGATTGG
TGGTGTACCAGCGGCCCAGTGCCGCGAAGCATCGCGTCGCGTCTCGCGCGGCCGTCGTAA
GTGCCAAAGGGCCCCGACCACCGTTG
>Angelica_sinensis_KJ999487
CGCATCATCTTTGCCCACAACCACTCACTCCTCGTGGAGCTGTACTGGTATGGGGGCGGA
AATTGGCCTCCCGTGCCTTGTTGTGCGGTTGGCGCAAAAGTGAGTCTCCGGCGACGGACG
TCGTGACATTGGTGGTTGTAAAATACCCTCATGTCTTGTCGCGCGAATCCGCGTCATCTT
AGTGAGCTCAAGGACCCTTAGGCGGCACACACTTTGTGCACTTCGAATG
>Aralia_parasitica_AY233319
CGCATCGCGTCGCCCCCCAACCCCGCACTCCCTCATGGGGGTCGAGGCAGAGGGGCGGAT
ACTGGCCTCCCGTGTCTCACCACGCGGTTGGCCCAAATGTGAGTCCTTGGCGACGGACGT
CACGACAAGTGGTGGTTGTAAAAAGCCCTCTTCTCATGTCGTGCGGTGACCCGTCGCCAG
CAAAAGATCTCATGACCCTGTTGCGCCGTCCTCGACGCGCGCTCCGACCG
>Ephedra_likiangensis_AY394068
ACCACAATTCGCCCCCCGGCTCATGTCATCGGGGGGACGGCCTTGACCGTCCGGTCCGCC
TCGGCGGTGCGGTCGGTTGAAATGCAAAAGGGGACCTTCGCATGCTCTCCGACGGTGGGA
GGTTGCGCATCGCGGCCCGCTTCCCGGGAGGGGTCGCATCCGGCACCGGCCGTGCGGGAG
ATGCTGCGCGAGGTTTCCCGATCGAAAAAGGACTTCACCAAAGGCGGGAGTTATTCCCGT
CACAAA
>Angelica_apaensis_HQ686375
CGCATCGTATTGCCCACAAACCAGTCATACCTGAGAAGTTGTGTCGGTTTGGGGCGGAAA
TTGGCCTCCTGTACCTTGTTGTGCGGTTGGCGGAAAAATGAGTCTCCGGCGATGGACGTC
GCGACATCGGTGGTTGTAAAAGACCCTCTTGTCTTGTCGCGCGAATCCTCGTCATCTTAG
CGAGCTCCAGGACCCTTAGGCAGCACATACTCTGTGCGCTTCGA
>Salvia_cerinopruinosa_KM519758
CGCATCGCGTCGCCCCCCCTCCGTGCGCACAGCGCCCGTTGTGGGGGCGGATATTGGCCT
CCCGTGCTCCCCGGCGTGCGGCTGGCCCAAATGTGATCCCTCGGCGACTCATGTCACGAC
AAGTGGTGGTTGAACAACTCAATCTCGCGCGCCGTCGTGCCACTGCGTCGTCCGCTTGGG
CATCCATCAACGACCCAACGGTGCCGGTGCCTCACAGCACCCACCTTCGACCG
>Polygala_rugelii_x_Polygala_lutea_KM068825
CRCATCGTCGCCCTCCCCWCCYTCGCCTCGAAGTCGGGGCGAGGAGTGGGGGCGGATGTT
GGTCTCCCGTKTGCCTCGGCACGCGGATGGCTGAAAATCGTTGGACCACGGTGCCGAACA
CGGYGTCTCATGGTGGACGAGTAACAATCGATGACCGGATGCCCGTGTTGCCGTGGCCTT
GCATGACCCAAGATGCRCTGYGCTGCAGTGCAMTCTGAC
>Polygala_rugelii_x_Polygala_lutea_KM068824
CRCATCGTCGCCCTCCCCWCCYTCGCCTCGAAGTCGGGGCGAGGAGTGGGGGCGGATGTT
GGTCTCCCGTKTGCCTCGGCACGCGGATGGCTGAAAATCGTTGGACCACGGTGCCGAACA
CGGYGTCTCATGGTGGACGAGTAACAATCGATGACCGGATGCCCGTGTTGCCGTGGCCTT
GCATGACCCAAGATGCRCTGYGCTGCAGTGCAMTCTGAC
>Gentiana_veitchiorum_KU512380
CCCCAACACCGTGCATGATATCGTGCCGGTTGTCGGAGGGGCGGATATTGGCTTCCCGTG
CTTCGGTGCGGCTGGCATAAATGCAAGTCCCTTGCGACGGACACGACGACAAGTGGTGGT
TGATTGACTCAACTAAGGTGCTGTCGGCGTTGCCCCGTCGGATGAGGAGACTTCTTTGAC
CCTAACGCAAACGTCGTCTAGACGTATGCCACGAC
>Strychnos_angustiflora_JF937944
CGCATCGCGTCGCTCCCCCCACACGCCCTCTCGGGCCGTGCGGGAGGGGACGGATAATGG
CCTCCCGTGCTAGCGCGCGGTTGGCCTAAATGAGAGTCCCTCAMGACGGGCGTCACGACA
AGTGGTGGTTGAATGCCTCAACTCGCATAGCTGTCGTGTCGGAACCCGTCGCTCGAGCGG
ACTGCCGCGACCCTGCCGCCAGGCGTCCCGAGGACGCTCGGCCACGACC
>Croton_cassinoides_KP878328
CGCAACATCGCTCCCAACCCATTAGGGTGCGGAATATGGCCTCCCGTGCGATTCCCTCTC
GCGGCTGGCCGAAAAGAATGGTCCTCGGCTGCGAATGCCGCGACAATCGGTGGTTGTAAG
ACCCTCGGGCACGGTCGCCGGCACGTACGCCTTCGGATAACGAGACCCCTCTGCGTCCTT
TGTGGCACGCTCACATCG
>Prunus_serotina_DQ006035
CACGCCGTTGCCCCCTCCACTCCCTCGGGATTGCGGGGGGCGGATGATGGCCTCCCGTGC
GCTCCGTCGCGCGGTTGGCGTAAATACCAAGTCCTCGGCGGCGTACGCCACGACAATCGG
TGGTTGCGAAACCTCGGTTGCCTGTCGTGTGCGGTCGTCGCGCATCGAGGGCTTGAAAAA
TTGCTCGGCTCCGGCTTGGCTTTCAACG
>Rosa_roxburghii_KM353177
CACGTCGTTGTCGGGAGTTGGATGGGACGGATGATGGCCTCCCGTGTGCTCAGTCACGCG
GTTGGCATAAATACCAAGTCCTCGGCGACCAACGCCACGACAATCGGTGGTTGTCAAACC
TCGGTTTCCTGTCGTGCGCTCGTGTTGATCGAGTGCTTTCTTAAATAATACGTGTCGATC
CGTCGATGCTTTCAAC
>Phellodendron_chinense_KT972646
CGCATCGCTGCCCCACCCCACCCCCGCCCCGGGGGCCTGGCGGTGCGGGCGGACAATGGC
CTCCCGTGCGCTCCCCGCTCGCGGTTGGCCCAAATTCGAGTCCTCGGCGACCGGAGCCGC
GGCGATCGGTGGTGAAAACAAGCCTCTCGAGCTCACGCCGCGAGCCCGTGTCTTCCTTTT
CGGGACTCAGGGACCCTGACGCTCCGCGCGAGCGGCGCTCGCATCG
>Phellodendron_chinense_KT972645
CGCATCGCTGCCCCACCCCACCCCCGCCCCGGGGGCCTGGCGGTGCGGGCGGACAATGGC
CTCCCGTGCGCTCCCCGCTCGCGGTTGGCCCAAATTCGAGTCCTCGGCGACCGGAGCCGC
GGCGATCGGTGGTGAAAACAAGCCTCTCGAGCTCACGCCGCGAGCCCGTGTCTTCCTTTT
CGGGACTCAGGGACCCTGACGCTCCGCGCGAGCGGCGCTCGCATCG
>Phellodendron_chinense_KT972644
CGCATCGCTGCCCCACCCCACCCCCGCCCCGGGGGCCTGGCGGTGCGGGCGGACAATGGC
CTCCCGTGCGCTCCCCGCTCGCGGTTGGCCCAAATTCGAGTCCTCGGCGACCGGAGCCGC
GGCGATCGGTGGTGAAAACAAGCCTCTCGAGCTCACGCCGCGAGCCCGTGTCTTCCTTTT
CGGGACTCAGGGACCCTGACGCTCCGCGCGAGCGGCGCTCGCATCG
>Astragalus_sp._A108_JQ685708
CATATCGTTGCCTGATGCCTATTGCAGTGCAATAGGAATTTCTAGGGCGAATGATGGCTT
CCCGTGAGCGTTGTTGCCTCGCGGTTGGTTGAAAATTGAGTCCTTGGTAGGGTGTGCCAT
GATAGATGGTGGTCGAGTTAGCACGATACCGATCATGTGCATGCCCCCCAAAATATGGCC
TCTACGACCCACATGTGTCTTTTGACACTCATGACG
>Phellodendron_chinense_KT972642
CGCATCGCTGCCCCACCCCACCCCCGCCCCGGGGGCCTGGCGGTGCGGGCGGACAATGGC
CTCCCGTGCGCTCCCCGCTCGCGGTTGGCCCAAATTCGAGTCCTCGGCGACCGGAGCCGC
GGCGATCGGTGGTGAAAACAAGCCTCTCGAGCTCACGCCGCGAGCCCGTGTCTTCCTTTT
CGGGACTCAGGGACCCTGACGCTCCGCGCGAGCGGCGCTCGCATCG
>Phellodendron_chinense_KT972641
CGCATCGCTGCCCCACCCCACCCCCGCCCCGGGGGCCTGGCGGTGTGGGCGAAAAATGGC
CTCCCGTGCGCTCCCCGCTCGCGGTTGGCCCAAATTCGAGTCCTCGGCGACCGGAGCCGC
GGCGATCGGTGGTGAAAACAAGCCTCTCGAGCTCACGCCGCGAGCCCGTGTCTTCCTTTT
CGGGACTCAGGGACCCTGACGCTCCGCGCGAGCGGCGCTCGCATCG
>Phellodendron_chinense_KT972640
CGCATCGCTGCCCCACCCCACCCCCGCCCCGGGGGCCTGGCGGTGCGGGCGGACAATGGC
CTCCCGTGCGCTCCCCGCTCGCGGTTGGCCCAAATTCGAGTCCTCGGCGACCGGAGCCGC
GGCGATCGGTGGTGAAAACAAGCCTCTCGAGCTCACGCCGCGAGCCCGTGTCTTCCTTTT
CGGGACTCAGGGACCCTGACGCTCCGCGCGAGCGGCGCTCGCATCG
>Croton_trichotomus_HM044808
CGCAACATCGCTCCCAACCTATTAGGGTGCGGAATATGGCCTCCCGTGCGATTCCCTCTC
GCGGTTGGCCGAAAAGAATGGTCCTCGGCTACGAATGCCGCGACAATCGGTGGTTGTAAG
ACCCTCGGACACAGTCGCCGGCACGTACGCCTCTGGACTACGAGACCCCTCTGCGTCCTC
TGCGGCACGCTCACATCG
>Senna_italica_KJ004293
CGCATCGTTGCCCCAAAACCCTGTCATCCCTCCGTTCAATCGGAGACGGCGAGGTGCTTG
GGCGGAAGTTGGCCTCCCGTGAGCATTGCCTCGTGGATGGCCGAAATTAGAGCCTGTGGG
GGGCAACCACCACGTTCCACGGTGGTTGAGCAGATGCCTCGAGGCCAATCGTGTGCGAGT
TGTCCCCACGTCAAGGCTGCGAGACCCTTGCGAGCAAGTAAGTGCTCCCAACG
>Aralia_echinocaulis_AF273525
CGCATCGCGTCGCCCCCCAACCCCGCACTCCCTCATGGGAGTCGAGGCAGAGGGGCGGAT
ATTGGCCTCCCGTGTCTCACCACGCGGTTGGCCCAAATGTGAGTCCTTGGCGACGGACGT
CACGACAAGTGGTGGTTGTAAAAAGCCCTCTTCTCATGTCGTGCGGTGACCCGTCGCCGG
CAAAGGCTCTCATGACCCTGTTGCGCCGTCCTCGACGCGCGCTCCGACCG
>Aralia_echinocaulis_AF273524
CGCATCGCGTCGCCCCCCAACCCCGCACTCCCTCATGGGAGTCGAGGCAGAGGGGCGGAT
ATTGGCCTCCCGTGTCTCACCACGCGGTTGGCCCAAATGTGAGTCCTTGGCGACGGACGT
CACGACAAGTGGTGGTTGTAAAAAGCCCTCTTCTCATGTCGTGCGGTGACCCGTCGCCGG
CAAAGGCTCTCATGACCCTGTTGCGCCGTCCTCGACGCGCGCTCCGACCG
>Morinda_mollis_FJ907074
CGCATCGCGTCGCCACCCCCTCCCCGCCTTAGAAATTTGGACGGACGGGGGTGACGGATG
TTGGCCTCCCGTGCCCTCGCGGCGCGGTCGGCCTAAATGCGAGTCCTCGGCCCGGGACGT
CACGACGAGTGGTGGTTGAACCCTTCAACTCGAGAGCCGTCGCGACGACGCCCGACGGGG
AGCTCTACCGACCCTAGGGCTAGCGGCCCCGAGAGGAGCCGCGAGCCTTCGACCG
>Scrophularia_pruinosa_KY067640
CGCATCGCGTCGCCCCCCTCCCAATCCCTCGGGACAACGGAGAGGGGCGGATATTGGCCT
CCCGTGCTYTTCGGTGCGCGGCTGGCCCAAATGTGATCCCGCGTCGACGCGAGTCACGAC
CAGTGGTGGTTGATTTTCTCAACTCGCGTGCTGTCGTGCCGTACCGCGTCGTTCGTTCGG
GCATCGTCGTAGACCCAAAAGGTGCTCTAGAGTGCCTTCGACCG
>Astragalus_milingensis_AF521954
CATATCGTTGCCCTATGCCTATTACAGCGTGATAGGAATTTCTAGGGCGAAAGTTGGCTT
CCCGTGAGCGTTGTTGCCTTGCGGTTGGTTGAAAATCGAGTCCTTGGTAGGGTGTGCCAT
GATAGATGGTGGTCGAGTTAGCGCGAGACCAATCATGTGCGGGCTCCCCCAAATATGGGC
TCTTTGACCCACACGCGTCTTTTGGCGCTCATGACG
>Codonopsis_inflata_KC282645
CGCATCGCGTCGCCTCCCTTAACTTAATTGTTTACAAAACAAGTCAAGGAAAGGGGGAGC
GGATACTGGCCTCCCGTGCCTTGCGGCGCGGCTGGCTCAAAACGGAGTCCCCCGCGAAGG
ACGCACGACAAGTGGTGGTTGATAAAAAGGCCCTCGCGTCCCGTCGTGTACACGTCCTGC
GCTGGGTTGGCTCTAGTGACCCTGACGCGTCTGGGCTTAAGCCTAAGCCGCTCCGACCG
>Salvia_quezelii_KU563808
CGCATCGCGTCGTCCCCCCTCCGTGCGCACAGCGCCCGTTTTGGGGGGGCGGATATTGGC
CTCCCGTGCTCCCCGGCGTGCGGTTGGCCCAAATGCGATCCCTCGGCGACTCATGTCACG
ACAAGTGGTGGTTGAACAATTCAATCTCGCGCGCCGTCGTGCCACTGCGTCGTCCGCTTG
GGCATCCATCAACGACCCAACGGTGCCGGTGCCTCACAGCGCCCACCTTCGACCG
>Croton_yavitensis_EU586918
CGCAACATCGCTCCCAGCCCATTAGGGTGCGGAATATGGCCTCCCATGAGATTACCTCTC
GTGGTTGGCCGAAATGAATGGTCCTTGGCTGCGAATGCCGCGACAATCGGTGGTTGCAAG
ACCCTCAGACACAGTCGCTCGCACGTAGGCCTTTGGATAAGTAGACCCCTATGCGTCCTT
TGTGGCACNCTCACATCG
>Zingiber_mioga_GU180377
GCATCGCCGCCTCTGCTCCATGCGTTGTTCGCTGGCGTCGAGCGCGGAAATTGGCCCCGT
GTGCCCCCTCGGGCACAGTCGGCTGAAGAGCGGGTAGTCGCCAGTCGTCGGGCACGATGG
GTGTTGGTCGCCGTGAGCGGGAACAGAACGTCGTCCTCGTCGTTTTGGTGGGATATAGCC
CTCAAGTCAAGAGACCCTGTGTGATTGTGGCTGATGCAAGAAATAAAAGCGCCGTGCGTG
TCCATCAATCAACTTG
>Dioscorea_polystachya_FJ860059
TTTCACCACTCAAGCCTCGCTTGGTATTGGGCAACGCGGTCCGCCGCGTGCCTCAAATCG
ACCGGCTGGGTCTTCTGTCCCCTAAGCGTTGTGGAAACTATTCGCTAAAGGGTGCTCGGG
AGGCTACGCCGTAAAACAAACCCATTTCTAAGGTTGACCTCGGATCGGGTAGGGATACCC
GCTGAACTTAAGCATATCAATAAGCGGAGGAA
>Gentiana_ligustica_AY773249
ATCGCGTCGCCCCCCAACACCGTGCATGAAATCGTGCAGGTCGTCGGAGGGGCGGATATT
GGCTTCCCGTGCTCCGGTGCGGCTAGCCTAAATGCAAGTCCCTTGCGACGGACACGACGA
CAAGTGGTGGTTGATTTACTCAACTAAGGTGCTGTCGCGCGCTGCCCCGTCGGATGAGGA
GACTTACTTGACCCTGATGCATACGTCGTCACGACGTCTGCCACGACCG
>Alisma_orientale_KPS0006A03I
CGCCTCTAGGCGCTCCCCTCCCACTTGAGTTCAGCATCTTGATGTTGGCCTTGTTGGTGG
TGGATGCGGATGTTGGCCTTCCGTGGCTTTGCCGCCGCGGTGGGCTGAAGGATGTGGAGT
CGGTCCGTCCAACGTTATTGGGCATGACTGTGCTGGGTCGCTGCAGCTACTGCTCGTTGC
TCGCTGGGTGCGGCAGTCTTAGCAAATGCGGGCATCGTCGTTGTGTCGAGTAGCCTTGTT
GTCGGACTCTTACGCCAGTAAAGTTACCACGATTGGTATATCAGCGGTCACACCGTTGGT
TCCTCATATTG
>Salvia_evansiana_var._evansiana_KJ584251
CGCATCGCGTCGCCCCCTCTCCCCGCGCAYAGCGCGGTTTGCGGGGGTGGAAATTGGCCT
CCCGTGCACCCCGGCGCGCGGCTGGCCCAAATGCGATCCCTCGACGACTCGTGTCGCGAC
AAGTGGTGGTTGAACAACTCACTTTCGTGTCGTGCTTCTGYGTCGTCGGTATGGGCATCC
GTAAACGACCCAACGGTGTCGGCGTCGCACGACGCCCCACCTTCGACCG
>Atractylodes_lancea_KPS0033A01I
CGCATCGCGTCGCCCCCTACCACGCCTCCCCCACGGGGACGCGTGTCGTCGGGGGCGGAG
ATTGGTCTCCCGTGCCCACGGTGCGGTTGGCCTAAAAGGGAGTCCCCTTCGACGGACGCA
CGGCAAGTGGTGGTTGTAATGGCCCTCGTATCGAGCCGTGCGTCGCGAGCCGCAAGGGAA
GCGCTCGACAAAGACCCCAACGCGTCGCCTCGCGACGACGCTTCGACCG
>Morinda_shuanghuaensis_AY514062
CGCATCGCGTCGCCACCCCCTCCTCGCCCTAGAAATTCGGACGGACGGGGGTGACGGATG
TTGGCCTCCCGTGCCCCCGCGGCGCGGCCGGCCTAAATGCGAGTCCTCGGCCCGGGACGT
CACGACGAGTGGTGGTTGAACCCTTCAACTCGAGAGCCGTCGAGACGACGCCCGACGGGG
AACTCCNACGACCCTAGGGCTATCGGCCCCGAGAGGAGCCGCGAGCCTTCGACCG
>Swertia_punicea_GQ848485
CGCATCGGGTCGACCCCCCGCCCCCCGTGTGTTAACTCGTACGGGTGACGTGAGGGGGCG
GAAACTGGCTTCCCGTGCTTGGCTGCGGCTGGCCTAAATGCGAGTCCCTTGCGACGGACG
CGACGACAAGTGGTGGTTGTTTGTCTCAACTAAGGTGCTGTCGCGCGACGGCCCGTCGAA
TGAGGAGACTCCCCGACCCTGATGCA
>Bupleurum_longicaule_var._giraldii_JQ794899
CGTAAAGCATTGCCCCTCCGCAGCTCGCTCAAAGGGAGTCGCTGCTGTCGGGGGGACGGA
AAGTGACCTCCCGTGCCTCGTCGTGCGGCTGGTTTAAAAGACAGTCACCGGAGATCGGAA
AACGCAACATTGGTGGAAGTCATTACGCACCTCTTGCCATCTTGCGCTGAGCCCGTTTAC
TCTGTGAGCAACATCGACCCTTTGGCGCCGCCCCAGGTGCGCGCTCGAA
>Xanthium_strumarium_AY947421
CGCATCACGTCGCCCCCACCACGCCTCCCTTCTAGGGACGTCTTTGGTTGGGGCGGAGAT
TGGTCTCCCGTGCCCATGGCGTGGTTGGCCTAAATAGGAGTCTCCTTAAGAGGGACGCAC
GGCTAGTGGTGGTTGATAACACAGTCGTCTCGTGTCGTGCGTTTTCATTCTTGGGTGTAG
ATGCTCTTAGAATACCCTGACGCGTTGTCTTGCGGCAGTGCTTCGATC
>Zanthoxylum_flavum_HM851493
CGCATCGCTGCCCCACCCCACCCCCGCCCCGGGGGCCCGGTGATGTGGGCGGATAATGGC
CTCCCGTGCGCTCCCCGCTCGCGGCTGGCCCAAAATCGAGTCCCCGGCGACCGGAGCCGT
GACGATCGGTGGTGTAAACAGGCCTCTCGAGCTCACGTCGCGCGCCCGGCTCTCCGTTTC
AGGACTCAGGGACCCCGACGCTCTGCGCAAGCTGAGCTCGCATC
>Fritillaria_maximoviczii_AY616729
CGCCTTGTTTCGCTCTGTGCCCATGCTCCTTCGGGGGCGGTCATGGATGCGGAGACTGGC
CCTCCGTGCCTCGTGTGCGGCGGGCTTAAGCACGGGCTGTCGGCGCCGGTATGGGCACGA
CNAGTGGTGGACGGAGCACCAGCNGGATGTCGTGGCCCCCCGTCGCCTTAAGGGGCTCAA
GAGACCCGGACCAGGCGAGCCGCCCTTCGTACGAGGAGGGCGTGCCGTCTCGCAATG
>Gleditsia_sinensis_KMS0112A01I
CACAACGTCGCCCCCTCCCCGCCGCCCCCGAGGCGGCGGGTCGGGCGGGGCGGATGATGG
CCTCCCGTGGGCGAATCGCCCCGCGGATGGCCGAAAGACGAGCCTGCGGCGTGGAACGCC
GCGACGGACGGTGGAAGAGCGAAACCTCGAGACCGGTCGCGCGCGAGTCCTCCCTTGGGG
CAGGCTGCGAGACCCTTTAGCGTCCCGCGGGCGCTTACGACG
>Angelica_likiangensis_HQ267716
CGCATCGTATTGCCCACAAACCACTCACACCTGAGAAGGTGTGCCGGTTTGGGGCGGAAA
TTGGCCTCCCGTACCTTGTCGTGCGGTTGGCGGAAAAACGAGTCTCCGGCGATGGACGTC
GCGACATCGGTGGTTGTAAAAGACCCTCTTGTCTTGTCGCGCGAATCCTCGTCATCTTAG
CGAGCTCCAGGACCCTTAGGCAGCACATACTCTGTGCGCTTCGA
>Imperata_cylindrica_GQ434410
TGCCAAAAGACACTCTCAACCCACCCTCGGGGAGGACATGGTGTTTGGACCCCCACGCCG
CAGGGCGCGGTATGCTGAAGTTGGGTCTGCCGGTGAACCATGTCGGGCATAGCACGAGGT
GGGCGACATCAGTTGTTCTTGGTGCAGCGCCCCGGCGCGCGGCCAGCGTGTCGGCCCTAA
GGACCCATCGAGCACTGCAGTGCATCGCCGCTCAAACCG
>Astragalus_camptodontoides_FJ236888
CATATCGTTGCCCCATGCCTATTACAGCGTGATGGGAATTTCTAGGGCGAAAGTTGGCTT
CCCGTGAGCGTTATTGCCTTGCGGTTGGTTGAAAATCGAGTCCTTGGTAGGGTGTGCCAT
GATAGATGGTGGTCGAGTTAGCGCGAGACCAATCATGTGCGGGCACCCCCAAATATGGGC
TCTTTGACCCACACGCGTCTTTTGGCGCTCAT
>Polygonatum_kingianum_KX270894
CGCCCCGCGTCGCTCCGCGCACCCCGCCCCCCCGGGAGGCGGCGGGCGCGGACGCGGAGA
TTGGCCCCCCGTGCCTCGCGGCGCGGCGGGCCGAAGTGCGGGCCGCCAGCCGGGACGGAC
GCGGCGAGTGGTGGACGGACACGTACGGCGCTTAACGTCGCCTCCGGCCCCCGGCCCCAG
CGGCGCATGCGAAGGAACCCACGCCGAGCACGGCTCGGAACA
>Ipomoea_minutiflora_DQ355308
CGCATCGCGTCGCCCCTCCTGGCTCTGCTTCGGGGGGGAGCGGATGATGGCCTCCCGTGC
CCCGTAAGACGTGGCGCGGCCGGCTTAAATGCGAGTCCCTGGCGGCGGACGTCACGGCGA
GTGGTGGTAGTACCTAGCGTGCATATCTTCTCTTCGCGCCGTGCCCCCGTCGTTCTGCGG
GAAATGACCCTAACGAGCCGCGCACGTAAGTGCCCGCGGCTCT
>Lonicera_caerulea_EF611050
CGCATCGCGTCGCCCCCCCACCCCGCGTCCCACAGGGTCGCGAGCGGCGGGGGGTGCGGA
CAATGGCCTCCCGTGCCCCCGGGCGCGGCTGGCCCAAAATCGAGTCCCCGGCGGCGGACG
TCACGACGAGTGGTGGTCGTAACATTCCTCTTATCACGTCGTGCGGTTCCCCGTCGCTCG
GGCGGCCGAGTGACCCTGACGCGTCGTCGCGCGACGGCGCTCCGAC
>Morinda_geminata_FJ907067
CGCATCGCGTCGCCGCCCCCGCTCCTCGCCCCGCGCGGGACGGACGGGGGTGACGGACGT
TGGCCTCCCGTGCCCCTGGCGGCGCGGCTGGCCTAAATGCGAGTCCTCGGCCCGGGACGT
CACGGCGAGTGGTGGTTGAACTCATCAACTCGAGAGCCGTCGCGACGGCGCCCGACGGGG
AACTCTCCGACCCTAGAGCTCTTCGC
>Amomum_glabrum_FJ848586
TGGCATCGTCGCCTTTGCTCCTTGCTTTGCTGGTGCCAAGCGCGGAAATTGGCCTTGTGT
GCCCTCGGGCACAGTCGGTTGAAGAGTGGGTAGTCGACAATCGTCGGGCACGATGGGTGT
TGGTCGCCTTGTGCGTGAACTGAACATCGTCCCCGTCATGTTGGGATGAGTCCTCAAGAG
ACCCTGTGTGATTGCGGTGCCACGTGAAAGTGCKGTGTCCATCATTATATTG
>Scrophularia_lucida_KC692560
CGCATCGCGTCGCCCCCCTCCCAATCCCTCGGGACAACGGAGAGGGGCGGATATTGGCCT
CCCGTGCTCTTCGGTGCGCGGCCGGCCCAAATGTGATCCCGTGTCGACGCGAGTCACGAC
CAGTGGTGGTTGATTTCTCAACTCGCGTGCTGTCGTGCCGTACCGCGTCGTTCGTTCGGG
CATCGTCGCAGACCCAAAAGGTGCTCTAGAGTGCC
>Prunus_undulata_JQ776848
CACGTCGTTGCCACCCCGCTACTCCCTCGGGATTGCGGGGGGCGGATGATGGCCTCCCGT
ACGCTCCGTCGCGCGGTTGGCATAAATACCAAGTCCTCGGCGACGCACGCCACGACAGTC
GGTGGTTGCGAGACCTCGGTTGCCTGTCGTGTGCGGTCGTCGCTCATCGGGGGCTCGAAA
AAACGCTTGGCTCCGGCTCGGCTTTCAACG
>Sinomenium_acutum_KPS0207A02I
TGCATTGCGCCACTCCCAACCCAAAGGGAGGGAGTGAAATTGGCCTCCCGTGACTCGTGT
GCGGACGGCTGAAAAAGTTGCCCGTTGGTGGCATGCACTACGCGATCAGTGGTGGTTGAC
AAAACCCATTCACCGAAATAGGATGACTTGATCGAGTAGTTGCCATCGAGGGTAAATTGA
ACCCTTGTAGCTCATATACCATG
>Prunus_undulata_JQ776846
CACGTCGTTGCCACCCCGCTACTCCCTCGGGATTGCGGGGGGCGGATGATGGCCTCCCGT
ACGCTCCGTCGCGCGGTTGGCATAAATACCAAGTCCTCGGCGACGCACGCCACGACAGTC
GGTGGTTGCGAAACCTCGGTTGCCTGTCGTGTGCGGTCGTCGCTCATCGGGGGCTCGAAA
AAACGCTTGGCTCCGGCTCGGCTTTCAACG
>Cornus_suecica_KX166782
CACATCGCGTCGCCCCCCTCACACACCGTGATGAATGATCGCGTGCGTGGGTGAAGGGGG
CGGATAATGGCCCCCCGTGCAATTTTGTTTCGCGGTCGGCCTAAAATTTGAGTCGCGGGC
GACGGACGTCACGACAAGTGGTGGTTTGATTGAACTAATACTCGATCGTCATGCCTTGNG
TGCGGCCGTCTCCGGCGGGAAGCTCTAGTGACCCTGATGTGCCGTCAATGACGGTGCCTC
GACCG
>Prunus_undulata_JQ776845
CACGTCGTTGCCACCCCGCTACTCCCTCGGGATTGCGGGGGGCGGATGATGGCCTCCCGT
ACGCTGCGTCGCGCGGTTGGCATAAATACCAAGTCCTCGGCGACGCACGCCACGACAGTC
GGTGGTTGCGAAACCTCGGTTGCCTGTCGTGTGCGGTCGTCGCTCATCGGGGGCTCGAAA
AAACGCTTGGCTCCGGCTCGGCTTTCAACG
>Rubus_moschus_KM037440
CACGTCGTTGCCCCCCCCAAACCCCTCGGGAGTTGGGCGGGACGGATGATGGCCTCCCGT
GTGCTCTGTCATGCGGTTGGCATAAAAACAAGTCCTCGGCGACTAACGCCACGACAATCG
GTGGTTGTCAAACCTCTGTTGCCTATCGTGTGCGCGTGTCGAGCGAGGGCTCAACAAACC
ATGTTGCATCGATTCGTCGATGCTTTCAACG
>Aralia_spinosa_U66928
CGCATCGCGTCGCCCCCCAACCCCGCACTCCCTCATGGGAGTCGAGGCAGAGGGGCGGAT
ACTGGCCTCCCGTGTCTCACCGBGCGGTTGGCCCAAATGTGAGTCCTTGGCGACGGACGT
CACGACAAGTGGTGGTTGTAAAAAGCCCTCTTCTCATGTCGTGCGGTGACCGGTCGCCAA
CAAAAGCTCTCATGACCCTGTTCGGCCGTCCTCGACGCGCGCTCCGACCG
>Lindera_aggregata_KP096042
CGCCACCCATCGCCCCCCCTCGAGGCACTCCCGTGCACCGCCGGGGAGCGGAGACTGGCC
GTCCGTGCCCGAGTCCTCGGCGCGCGGTCGGCAGAAAAGGAGGACACCGTGCGGCGCGAC
ACGGCGTGTGGGGGTTGAGAGGCGATTCGTCGCCGATCGTACGTCGCGCCCGCATTCCGC
CGCGCGCAGTGCCACCCGTGGGACCAGACCAGCCCGCAGCCGCGGGCGCTCGGACCG
>Ipomoea_tiliacea_AF256639
ATCGCGTCGCCCCCCGCTCGATCCTCGGTCGAGCGCGGGGTGCGGATGTTGGCCTCCCGT
GCCCCAACTCGTGGCGCGGCCGGCCTAAATGCGAGTCCTTGGCGACGGACGTCACGGCGA
GTGGTGGTCGTACCTAGCGTGCATATCTTCGAGCCGTGCCCCGTCGTCCTCGGGCGAACG
ACCCCGAACGAGCCCCCCCTCAGTGCGGCTCTCCGAAC
>Asparagus_schoberioides_JN171658
TGCCTCACATCGCTCCGTTCCCCCCGCCCCCCACGGCTATAGCATTGGGAGGCGACGGCG
CGGATGCGGAGATTGACCTCCCGTGCCTTGCGGCGCGGCGGGTTGAAATGATTGTCGCTG
GCCGGGTCGTACACGGCGAATGGTGGACAGACACAAATGACGCTGAACGCTGTGTACCCG
ACCCTAAGCCAAAGCGGCGTGTGCAAGGAGCCCATGCCGACGGGCGCTCAAGAGCGCCCT
CGGACCA
>Asparagus_schoberioides_JN171659
TGCCTCACATCGCTCCGTTCCCCCCGCCCCCCACGGCTATAGCATTGGGAGGCGACGGCG
CGGATGCGGAGATTGACCTCCCGTGCCTTGCGGCGCGGCGGGTTGAAATGATTGTCGCTG
GCCGGGTCGTACACGGCGAATGGTGGACAGACACAAATGACGCTGAACGCTGTGTACCCG
ACCCTAAGCCAAAGCGGCGTGTGCAAGGAGCCCATGCCGACGGGCGCTCAAGAGCGCCCT
CGGACCA
>Asparagus_schoberioides_JN171654
TGCCTCACATCGCTCCGTTCCCCCCGCCCCCCACGGCTATAGCATTGGGAGGCGACGGCG
CGGATGCGGAGATTGACCTCCCGTGCCTTGCGGCGCGGCGGGTTGAAATGATTGTCGCTG
GCCGGGTCCTACACGGCGAATGGTGGACAGACACAAATGACGCTGAACGCTGTGTACCCG
ACCCTAAGCCAAAGCGGCGTGTGCAAGGAGCCCARGCCGACGGGCGCTCAAGAGCGCCCT
CGGACCA
>Asparagus_schoberioides_JN171655
TGCCTCACATCGCTCCGTTCCCCCCGCCYCCCACGGCTATAGCATTGGGAGGCGACGGCG
CGGATGCGGAGATTGACCTCCCGTGCCTTGCGGCGCGGCGGGTTGAAATGATTGTCGCTG
GCCGGGTCGTACACGGCGAATGGTGGACAGACACAAATGACGCTGAACGCTGTGTACCCG
ACCCTAAGCCAAAGCGGCGTGTGCAAGGAGCCCATGCCGACGGGCGCTCAAGAGCGCCCT
CGGACCA
>Asparagus_schoberioides_JN171656
TGCCTCACATCGCTCCGTTCCCCCCGCCYCCCACGGCTATAGCATTGGGAGGCGACGGCG
CGGATGCGGAGATTGACCTCCCGTGCCTTGCGGCGCGGCGGGTTGAAATGATTGTCGCTG
GCCGGGTCGTACACGGCGAATGGTGGACAGACACAAATGACGCTGAACGCTGTGTACCCG
ACCCTAAGCCAAAGCGGCGTGTGCAAGGAGCCCATGCCGACGGGCGCTCAAGAGCGCCCT
CGGACCA
>Asparagus_schoberioides_JN171657
TGCCTCACATCGCTCCGTTCCCCCCGCCCCCCACGGCTATAGCATTGGGAGGCGACGGCG
CGGATGCGGAGATTGACCTCCCGTGCCTTGCGGCGCGGCGGGTTGAAATGATTGTCGCTG
GCCGGGTCGTACACGGCGAATGGTGGACAGACACAAATGACGCTGAACGCTGTGTACCCG
ACCCTAAGCCAAAGCGGCGTGTGCAAGGAGCCCATGCCGACGGGCGCTCAAGAGCGCCCT
CGGACCA
>Asparagus_schoberioides_JN171650
TGCCTCACATCGCTYCGTTCCCCCCGCCCCCCACGGCTATAGCATTGGGAGGCGACGGCG
CGGATGCGGAGATTGACCTCCCGTGCCTTGCGGCGCGGCGGGTTGAAATGATTGTCGCTG
GCCGGGTCGTACACGGCGAATGGTGGACAGACACAAATGACGCTGAACGCTGTGTACCCG
ACCCTAAGCCAAAGCGGCGTGTGCAAGGAGCCCATGCCGACGGGCGCTCAAGAGCGCCCT
CGGACCA
>Asparagus_schoberioides_JN171651
TGCCTCACATCGCTCCGTTCCCCCCGCCCCCCACGGCTATAGCATTGGGAGGCGACGGCG
CGGATGCGGAGATTGACCTCCCGTGCCTTGCGGCGCGGCGGGTTGAAATGATTGTCGCTG
GCCGGGTCGTACACGGCGAATGGTGGACAGACACAAATGACGCTGAACGCTGTGTACCCG
ACCCTAAGCCAAAGCGGCGTGTGCAAGGAGCCCATGCCGACGGGCGCTCAAGAGCGCCCT
CGGACCA
>Epimedium_wushanense_DQ851471
CGCACAGCGTCGCTCCCACCATGATGCCTTTGTTTTGTTATCGGGCAACTGCAACGTGGC
TTGGGAAGCGGATATTGGCCCCCCGTACCTTTGTAGGCGCGGCCGGCCTAAAATTCGGCC
CTCGGCGACGAGCGTCACGATCAGTGGTGGTTGAATAACCCCTTTGTCATAGACCGGTAT
CGTGTTGTTTCGTCGTCTATTTGGGCCATATGGACCCTTGCGTGTCGTATAAACGACATT
CACTCT
>Asparagus_schoberioides_JN171653
TGCCTCACATCGCTCCGTTCCCCCCGCCYCCCACGGCTATAGCATTGGGAGGCGACGGCG
CGGATGCGGAGATTGACCTCCCGTGCCTTGCGGCGCGGCGGGTTGAAATGATTGTCGCTG
GCCGGGTCGTACACGGCGAATGGTGGACAGACACAAATGACGCTGAACGCTGTGTACCCG
ACCCTAAGCCAAAGCGGCGTGTGCAAGGAGCCCATGCCGACGGGCGCTCAAGAGCGCCCT
CGGACCA
>Polygonum_thymifolium_GQ340056
CGCACCGCGTCGCCCCCACCCCTTCCCTAACGGGGAGGACGGGGCGGAGATTGGCCCCCC
GTGCGCTTCCCGGCGCGCGGCCGGCCCAAACGCAGACCCCGCGGCCGCTGGACGGCGCGA
CGATTGGTGGAGTAGTCCCTACGCATCGCGTCGCGCCCCGAGCGGCCTCCGGAGGCCACG
GACCCYCGTA
>Polygonum_thymifolium_GQ340055
CGCACCGCGTCGCCCCCACCCCTTCCCTAACGGGGAGGACGGGGCGGAGATTGGCCCCCC
GTGCGCTTCCCAGCGCGCGGCCGGCCCAAACGCAGACCCCGCGGCCGCTGGACGGCGCGA
CGATTGGTGGAGTAGTCCCTACGCATCGCGTCGCGCCCCGAGCGGCCCCCGGAGGCCACG
GACCCYCGTA
>Ipomoea_amnicola_AF110928
CGCATCGCGTTGCCCCCCTCCTTGACCGTTGGTCGAGTGCGGGGAGCGGATGTTGGCCTC
CCGTGTCCCAAACTAGGGGCGTGGCTGGCCCAAATGCGAGTCCTTGGCGATGGGCGTCAC
GGCGAGTGGTGGTCGTACCTAGTGTGCATATCTTCGCGCCGTGCCCCTGTTGTTCGTGGG
AAAATGACCCTAACGGGCTCCTTAACGTGGTNTACCACCG
>Prunus_phaeosticta_KP093140
CGCGCCGTTGCCCCCCCGACCGATCCCTCGGGATCGCGGGGGGCGGATGGTGGCCTCCCG
TGCGCTCCGCCGCGCGGTTGGCATAAATACCAAGTCCCCGGCGACGCGCGCCACGACGAT
CGGTGGTTGCGAAACCTCGGTTGCCCGTCGTGTGCGGCCGTCGCKCGTCGAGGGCTAGAA
GTAAAGATGCTCGGCTCCGGCTCGGCTCTCAACG
>Cnidium_monnieri_HQ316168
CGCATCGTCTTGCCCACAAACCACTCACACCTGAGAAGTTGTGCCGGTTTGGGGGCGGAA
ACTGGCCTCCCGTACCTTGTTGTGCGGTTGGCGGAAAAACGAGTCTCCGGCGATGGACGT
CGCGACATCGGTGGTTGTAAAAGACCCTCTTGTCTTGTCGCGCGAATCCTCGTCATCTTA
GCGAGCTCCAGGACCCTTAGGCAGCACACACTCTGTGCGCATCGA
>Curcuma_longa_KX079328
TGGCATCGTCGCTTTTGCTCCATGCTTTGTCGGCATTGAGCGCGGAAGTTGGCCCCGTGT
GCCCTCTCGGGCACAGTCGGTCGAAGAGCGGGTAGTCGGTAATCGTCGAGCACGATGGAC
GTTGGTCGTCGCGAGCGAGAACTGAACGTCGTCCTCGTCGTT
>Coptis_deltoidea_KC815237
CGCACAGCGTCGCACCCCGCCACTCTTGCTGGACGGGGAGCGGAGATTGGCCCCCCGGGC
ACCCGTTGCCCGGTCGGCTCAAATGACTGTCCCCGGCGACGAGCGTCGCTATCGTGGTGG
ATCAAAAGCTAAGATAGAGGCAGTCTCGCAGCCACAGTAGGGACAGACCGACCCCCGGAC
GCCGTCACCGACGGCGTTCGCCCTG
>Coptis_deltoidea_KC815236
CGCACAGCGTCGCACCCCGCCACTCTTGCTGGACGGGGAGCGGAGATTGGCCCCCCGGGC
ACCCGTTGCCCGGTCGGCTCAAATGATTGTCCCCGGCGACGAGCGTCGCTATCGTGGTGG
ATCAAAAGCTAAGATAGAGGCAGTCTCGCCGCCACAGTAGGGACAGACCGACCCCCGGAC
GCCGTCACCGACGGCGTTCACCCTG
>Coptis_deltoidea_KC815235
CGCACAGCGTCGCACCCCGCCACTCTTGCTGGACGGGGAGCGGAGATTGGCCCCCCGGGC
ACCCGTTGCTCGGTCGGCTCAAATGATTGTCCCCGGCGACGAGCGTCGCTATCGTGGTGG
ATCAAAGCTAAGATAGAGACAGTCTCGCCGCCACAGTAGGGACAGACCGACCCCTGGACG
CCGTCACCAACGGCGCTCACCCTA
>Coptis_deltoidea_KC815234
CGCACAGCGTCGCACCCCGCCACTCTTGCTGGACGGGGAGCGGAGATTGGCCCCCCGGGC
ACCCGTTGCTCGGTCGGCTCAAATGATTGTCCCCGGCGACGAGCGTCGCTATCGTGGTGG
ATCAAAGCTAAGATAGAGACAGTCTCGCCGCCACAGTAGGGACAGACCGACCCCCGGACG
CCGTCACCAACGGCGCTCACCCTG
>Coptis_deltoidea_KC815233
CGCACAGCGTCGCACCCCGCCACTCTTGCTGGACGGGGAGCGGAGATTGGCCCCCCGGGC
ACCCGTTGCCCGGTCGGCTCAAATGATTGTCCCCGGCGACGAGCGTCGCTATCGTGGTGG
ATCAAAAGCTAAGATAGAGGCAGTCTCGCCGCCACAGTAGGGACAGACCGACCCCCGGAC
GCCGTCACCGACGGCGTTCACCCTG
>Coptis_deltoidea_KC815232
TGCACAGCGTCGCACCCCGCCACTCTTGCTGGACGGGGAGCGGAGATTGGCCCCCCAGGC
ACCCGTTGCCTGGTCGGCTTAAATGATTGTCCCCGGCGACGAGCGTCGCTATCGTGGTGG
ATCAAAAGCTAAGATAGAGGCAGTCTCGCCGCCATAGTAGGGACAGACCGACCCCCGGAC
GCCGTCACCGACGGCGTTCACCCTG
>Coptis_deltoidea_KC815231
CGCACAGCGTCGCACCCCGCCACTCTTGCTGGACGGGGAGCGGAGATTGGCCCCCCGAGC
ACCCGTTGCTCGGTCGGCTCAAATGATTGTCCCCGGCGACGAGCGTCGCTATCGTGGTGG
ATCAAAGCTAAGATAGAGACAGTCTCGCCGCCACAGTAGGGACAGACCGACCCCCGGACG
CCGTCACCAACGGCGCTCACCCTG
>Prunus_laurocerasus_AF179548
CACGTCGTTGCCACCCCGCTACTCCCTCGGGATTGCGGGGGGCGGATGATGGCCTCCCGT
ACGCTCCGTCGCGCGGTTGGCATAAATACCAAGTCCTCGGCGACGCACGCCACGACAATC
GGTGGTTGCGAAACCTCGGTTGCCTGTCGTCGCGGTCGTCGCGCATCGGGGGCTCGAAAA
AATGCTTGGCTCCGGCTTGGCTTT
>Gentiana_scabra_KMS0106A03I
CGCATCGCGTCGCCCCCCCAACACCGTGCATGAAACATTGCCGGTTGTCAGAGGGGCGGA
TATTGGCTTCCCGTGCTTCGGTGCGGCTGGCCTAAATGCAAGTCCCTTGCGACGGACACG
ACGACAAGTGGTGGTTGATTGCCTCAACTAAGGTGCTGTCGCGCGTTGCCCCGTCGGATG
AGGAGACTTTCATGACCCTAATGCACGTGTCGTCACGACGCCTGCCACGACCG
>Prunus_laurocerasus_AF179546
CACGTCGTTGCCACCCCGCTACTCCCTCGGGATTGCGGGGGGCGGATGATGGCCTCCCGT
ACGCTCCGTCGCGCGGTTGGCATAAATACCAAGTCCTCGGCGACGCACGCCACGACAATC
GGTGGTTGCGAAACCTCGGTTGCCTGTCGTGCGCGGTCGTCGCGCATCGGGGGCTCGAAA
AAATGCTTGGCTCCGGCTTGGCTTT
>Coptis_deltoidea_KC815239
CGCACAGCGTCGCACCCCGCCACTCTTGCTGGACGGGGAGCGGAGATTGGCCCCCCAGGC
ACCCGTTGCCTGGTCGGCTCAAATGATTGTCCCCGGCGACGAGCGTCGCTATCGTGGTGG
ATCAAAAGCTAAGATAGAGGCAGTCTCGCCGCCATAGTAGGGACAGACCGACCCCCGGAC
GCCGTCACCGACGGCGTTCACCCTG
>Coptis_deltoidea_KC815238
CGCACAGCGTCGCACCCCGCCACTCTTGCTGGACGGGGAGCGGAGATTGGCCCCCCGGGC
ACCCGTTGCTCGGTCGGCTCAAATGATTGTCCCCGGCAACGAGCGTCGCTATCGTGGTGG
ATCAAAGCTAAGATAGAGACAGTCTCGCCGCCACAGTAGGGACAGACCGACCCCCGGACG
CCGTCACCAACGGCGCTCACCCTG
>Lycium_americanum_DQ124619
CGCATCGCGTCGCCCCCGCGCACCGCGCCCACGCTCTGGGTCGCGGTGCATGTCGCGGGG
CGGATACTGGCCTCCCGTGCGTGCGCCTCGCGCTCGCGGCTGGCCTAAATGCGAGTCCAC
GTCGACGGACGTCACGGCAAGTGGTGGTTGTAACCCAACTCTCGAAGTGTCGTGGCYGTA
RCCCGTCGCGCGTTTGGCCTCCCGGACCCTYYTCGCGCTTAGGCGCTCCGACCG
>Salvia_stachydifolia_HQ418890
CGCATCGCGTCGCCCCCCACCTGCGCTCAGCGCCAGGGCGGGGAGCGGATATTGGCCTCC
CGTTCGCCAAGGCGTGCGGCTGGCCCAAATGCGATCCCTCGGCGACTCGCGTCACGACAA
GTGGTGGTTGAACACTCAATCTCTTGCGTCGTCGTGCCGCTGTGTCGTTCCTGCGGGTAT
CACAGAACGACCCTACGGTGACGGTGCCTCACGGCTCCACACCTTCGACC
>Styrax_obassia_AF327479
CACATCACCCTGCGCCCTCCCAGAACTCCTTTTGGCGTCTGGTGTTTGGGGCGTGGTATA
TTGGCCCCCCGTGCTCTATGGAGCGCGGTCGGCCTAAAANGACGCACATGACATCTGTCG
ACACAGAACAGTGGTTGGCGATTAGTCGTTACTATCCTGTGGTGTCGCATGTGGTGTCGG
TTGTTTTGCAGACCCAGAGTGCCGTTGCAACGGTGCCTCGG
>Curcuma_sichuanensis_KJ803159
TGGCATTGTCGCTTTTGCTCCATGCTTTGTCGGCATTGAGCGCGGAAGTTGGCCCCGTGT
GCCCTCGGGCACAGTCGGTCGAAGAGCGGGTAGTCGGTAATCGTCGAGCACGATGGACGT
TGGTCGTCGCGAGCGAGAACTGAACGTCGTCCTCGTCGTTTTGGAATGAGCCCTCAAGAG
ACCCTGTGTGATGATTGCGGACCCGCGCGAAAGCGCCGCGTCAATCATT
>Astragalus_sp._Kh118_KR150152
CATATCGTTGCCCGATGCCTATTGCAGTGCAATAGGAATTTCTAGGGCGAAAGATGGCTT
CCCGTGAGCGTTGTTGCCTCGCGGTTGGTTGAAAATCGAGTCCTTGGTGGGGTGTGCCAT
GATAGATGGTGGTCGATTTAGCACGATACCGATCATGTGCATGCTCCCCAAAATACGGGC
TCTATGACCCACACGCGTCTTTTGACGCTCATGACG
>Swertia_macrosperma_KU363202
CGCATCGCGTCGCCCCCCCAACCCCGTGTGTTAACTCGTACGGGTGACGTGAGGGGGCGG
AAATTGGCTTCCCGTGCTTGCCCGCGGCTGGCCTAAATGCGAGTCCCTTGCGATGGACGC
GACGACAAGTGGTGGTTGATTGTCTCAACTAAGGTGCTGTCACGCGACGTCCGTCGAATA
AGGAGACTCCCCGACCCTGATGCTCGCGTCGTCATGACGCTTGCTACGACCG
>Swertia_macrosperma_KU363201
CGCATCGCGTCGCCCCCCCAACCCCGTGTGTTAACTCGTACGGGTGACGTGAGGGGGCGG
AAATTGGCTTCCCGTGCTTGCCCGCGGCTGGCCTAAATGCGAGTCCCTTGCGATGGACGC
GACGACAAGTGGTGGTTGATTGTCTCAACTAAGGTGCTGTCACGCGACGTCCGTCGAATA
AGGAGACTCCCCGACCCTGATGCTCGCGTCGTCATGACGCTTGCTACGACCG
>Rubus_caesius_AF055776
CACGTCGTTGCCCCCCCAAACCCCTCGGGAGTTGGGCGGGACGGATGATGGCCTCCCGTG
TGCTCTGTCAAGCGGTTGGCATAAAAACAAGTCCTCGGCGACTAACGCCACGACAATCGG
TGGTTGTCAAACCTCTGTTGCCTATCGTGTGCGCGTGTCGAGCGAGGGCTCCACAAACCA
TGTTGCATCGATTCGTCTATGCTTTCAACG
>Lablab_purpureus_KPS0078A01I
CACATCGTCACCCCCCCACGTACATGTACATTGGGGAGTGAAAGTTGACTTCCCACGAGC
TTGTTCTCGTGGTTGGTTGAAAATTAAGTTCAAAGTGGAGTTTGCCACGTAAAATGGTGG
ATGAGTGATGCTCGAGACCAATTGCGTGTGCATGACTTTGGCATATTGGACTAGTTGACC
CTATGCGTCTTTGGTGAAAATTGAAGGCGTTCTTAGCG
>Polyporus_tricholoma_AJ132940
TGAAATTCTCAACCTAACAATTTGTAACGAGCTTGCTTAGCTTGGACTTGGAGGTCTTGC
TGGCTGCTCGTTCAGTCCGGCTCCTCTCAAATGCATTAGCTTGGTTCCTCTGCGGATCGG
CTCACGGTGTGATAATTGTCTACGCCGCGACCGTTGAAGCGTTTATAGGCCAGCTTCTAA
TCGTCTCTTGCGAGACAATTCTA
>Bupleurum_wenchuanense_DQ285461
CGTAAATCTCTGCCCCTCCGCAGCTCGCTCAAATCGAGTCGTTGCTGTTCGTGGGGGACG
GAAAGTGACCTCCCGTGCCTCGTCGTGCGGCTGGTTTAAAAGAGAGTCTCCGGAGATCGG
AAAACGCAACATTGGTGGAAGGCATTACGCACCTCTTGCCATCTTGCGCTGAGCCCGTTT
ACTCTGTGAGCACAGCGACCCTTTGGCGCCGCCCCAGGTGCGCGCTCGAACTG
>Polyporus_tricholoma_AJ132942
TGAAATTCTCAACCTAACAAGTTTGTTTGTAACGAGCTTGCTTAGGCTTGGACTTGGAGG
CTTGCCGGCTGTGTTAATATCAGTCGACTCCTCTTAAATGCATTAGCTTGGTTCTATGCG
GATCGGCTTCACGGTGTGATAATTGTCTACGCCGCGACCGTGAAGCGTTTATTGACCAGC
TTCTAATCGTCTCTTGCGAGACAATTACT
>Salvia_prionitis_JQ934152
CGCATCGCGTCGCCCCCCTCCCCACGCTTAGCGCGGGCTGCGGGGGCGGAAACTGGCCTC
CCGTGCGCCCCGGCGCGCGGCTGGCCCAAATGCGATCCCTCGGCGACTCGTGTCGCGACA
AGTGGTGGTTGAACAACTCACTTTCGTGTCGTGATTCTGCGTCGTCGGTATGGGCATCCG
TAAACGACCCAACGGTGTCGGCGCCGCACGGCGCCCCACCTTCGACCG
>Pueraria_montana_var._lobata_KMS0183A04I
CACATCGTTACCCCAACGCAAACAGACGTCCCACACGACGGCCGTTGCGTGGTAGGGTGC
ACGCTGACCTCCCGCGAGCGGCGTCTCGCGGTTGGTTGAAAATCGAGTTCGCGGCCGAGC
ACGCCGTGATAAAATGGTGGATGAGCAACGCTCGAGACCAATCACGCGCTGCGACTCGGT
CCGCGAAGGACTCCCTGATTGATGACGACCCTACAGTGCGCCTCCTCTCCGGAGACGCTC
TCGACG
>Panax_zingiberensis_U41699
CGCATCGCGTCGCCCCCCAACCCATCACTCCCTTGCGGGAGTCGAGGCGGAGGGGCGGAT
AATGCCTCCCGTGTCTCACCGCGCGGTTGGCCCAAATGCGAGTCCTTGGCGATGGACGTC
ACGACAAGTGGTGGTTGTAAAAAGCCCTCTTCTCATGTCGTGCGGTGACCTGTCGCCAGC
AAAAGCTCTCATGACCCTGTTGCGCCGTCCTCGACGCGCGCTCCGACCG
>Citrus_reticulata_KX270908
CGCATCGTTGGCCCACCCCACCCCCCCAAACCAAGGGGGGGGCCCCGGGGTGCGGGCGGA
GATTGGCCTCCCGTGCGCTGACTGCTCGCGGTTGGCCCAAATATGAGTCCTCGGCGACCG
AAGCCGCGGCGATCGGTGGTGAAACAAAGCCTCTCGAGCTCCCGCCGCGCGCCCGGTCTC
CAAGTGTGGACTCTGTGACCCTGAAGCTCCGCGCAAGCGGCGCTCGCATTG
>Citrus_reticulata_KX270903
CGCATCGTTGCCCCACCCCACCCCCCCAAACCAAGGCGGGGGCCCCGGGGTGCGGGCGGA
GATTGGCCTCCCGTGCGCTGACCGCTCGCGGTTGGCCCAAATCTGAGTCCTCGGCGACCG
AAGCCGCGGCGATCGGTGGTGAAACAAAAGCCTCTCGAGCTCCCGCCGCGTGCCCGGTCT
CCGAGTGGGGACTCTGCGGCCCTGAAGCTCCGCGCAAGCGGCGCTCGCATTG
>Gentiana_newberryi_KT907678
CGCATCGCGTCGCCCCCCCCAACACCGTGCATGAAACATTGCCGGTTGTCGGAGGGGCGG
ATATTGGCTTCCCGTGCTTCGGTGCGGCTGGCCTAAATGCAAGTCCCTTGCAACGGACAC
GACGACAAGTGGTGGTTGATTGCCTCAACTAAGGTGCTGTCGTTCGTTGCCCCGTCGGAT
GAGGAGACTTCCATGACCCTAATGCATGCGTCGTCACGACGCCTGCCACGACCG
>Citrus_reticulata_KX270905
CGCATCGTTGCCCCACCCCACCCCCCCAAACCAAGGCGGGGGCCCCGGGGTGCGGGCGGA
GATTGGCCTCCCGTGCGCTGACCGCTCGCGGTTGGCCCAAATCTGAGTCCTCGGCGACCG
AAGCCGCGGCGATCGGTGGTGAAACAAAAGCCTCTCGAGCTCCCGCCGCGTGCCCGGTCT
CCGAGTGGGGACTCTGCGGCCCTGAAGCTCCGCGCAAGCGGCGCTCGCATTG
>Citrus_reticulata_KX270904
CGCATCGTTGCCCCACCCCACCCCCCCAAACCAAGGCGGGGGCCCCGGGGTGCGGGCGGA
GATTGGCCTCCCGTGCGCTGACCGCTCGCGGTTGGCCCAAATCTGAGTCCTCGGCGACCG
AAGCCGCGGCGATCGGTGGTGAAACAAAAGCCTCTCGAGCTCCCGCCGCGTGCCCGGTCT
CCGAGTGGGGACTCTGCGGCCCTGAAGCTCCGCGCAAGCGGCGCTCGCATTG
>Citrus_reticulata_KX270907
CGCATCGTTGGCCCACCCCACCCCCCCAAACCAAGGGGGGGGCCCCGGGGTGCGGGCGGA
GATTGGCCTCCCGTGCGCTGACTGCTCGCGGTTGGCCCAAATATGAGTCCTCGGCGACCG
AAGCCGCGGCGATCGGTGGTGAAACAAAGCCTCTCGAGCTCCCGCCGCGCGCCCGGTCTC
CAAGTGTGGACTCTGTGACCCTGAAGCTCCGCGCAAGCGGCGCTCGCATTG
>Citrus_reticulata_KX270906
CGCATCGTTGGCCCACCCCACCCCCCCAAACCAAGGGGGGGGCCCCGGGGTGCGGGCGGA
GATTGGCCTCCCGTGCGCTGACTGCTCGCGGTTGGCCCAAATATGAGTCCTCGGCGACCG
AAGCCGCGGCGATCGGTGGTGAAACAAAGCCTCTCGAGCTCCCGCCGCGCGCCCGGTCTC
CAAGTGTGGACTCTGTGACCCTGAAGCTCCGCGCAAGCGGCGCTCGCATTG
>Trichosanthes_kirilowii_GQ845146
CGCATCGCTGCCCCCCCCCAACGCAACCCCCACTCGGGTTCGTTGCGCAGGTGGGGGCAC
ACGCTGGCCTCCCGTGCGCACCGTCGCGCGGACGGCTTAAATTCGAGTCCTCGGCGCCTG
TCGTCGCGACACTACGGTGGTTGATCCAGCCTCGGTACCGCGTCGCGACCTCAGCCCGCG
CACCTCCTCCTTGCAAGCGAGGACTCCCATGCCGACCCTCTGAACGTCGTCCCCAAAGAC
GATGCTCTCGACG
>Croton_michauxii_var._elliptica_HM564089
CGCAACATCGCTCCAAATCTATTTGGGTGCGGATTGTGGCCTCCCGTGAGATCTCCTCCC
GCGGTTGGCCGAAAAGTATGGTCCTCGGCTGCGGATGCCGCGACAATCGGTGGTTGTAAG
ACCCTCGTTCACGGTCGTGCGCACGCATGCCTGCGGATATGTAGACCCCTCTGCGGCCTT
TGTGGCACGCTCCAATCGCG
>Atractylodes_lancea_KU174582
CGCATCGCGTCGCCCCCAACCACGCCTCCCCCACGGGGACGCGTGTCGTCGGGGGCGGAG
ATTGGTCTCCCGTGCCCACGGTGCGGCTGGCCTAAAAGGGAGTCCCCTTCGACGGACGCA
CGGCAAGTGGTGGTTGTAATGGCCCTCGTATCGAGCCGTGCGTCGCGAGCCGCAAGGGAA
GCGCTCGACAAAGACCCCAACGCGTCGCCTCGCGACGACGCTTCGACCG
>Atractylodes_lancea_KU174583
CGCATCGCGTCGCCCCCAACCACGCCTCCCCCACGGGGACGCGTGTCGTCGGGGGCGGAG
ATTGGTCTCCCGTGCCCACGGTGCGGCTGGCCTAAAAGGGAGTCCCCTTCGACGGACGCA
CGGCAAGTGGTGGTTGTAATGGCCCTCGTATCGAGCCGTGCGTCGCGAGCCGCAAGGGAA
GCGCTCGACAAAGACCCCAACGCGTCGCCTCGCGACGACGCTTCGACCG
>Atractylodes_lancea_KU174581
CGCATCGCGTCGCCCCCAACCACGCCTCCCCCACGGGGACGCGTGTCGTCGGGGGCGGAG
ATTGGTCTCCCGTGCCCACGGTGCGGCTGGCCTAAAAGGGAGTCCCCTTCGACGGACGCA
CGGCAAGTGGTGGTTGTAATGGCCCTCGTATCGAGCCGTGCGTCGCGAGCCGCAAGGGAA
GCGCTCGACAAAGACCCCAACGCGTCGCCTCGCGACGACGCTTCGACCG
>Prunus_serrulata_var._pubescens_AF145382
CACGTCGTTGCACCCCCACTACTCCCTAGGGATTGCGGGGTGCGGATGATGGCCTCCCGT
GCGCTCCGTCGCGCGGTTGGCATAAATACCAAGTCCTCGGCGACGCACGCCACGACAATC
GGTGGTTGCGAAACCTCGGTTGCCCGTCGTGTGCGGTCGTCGCGCATCGGGGGCTCGAAA
AAATGCTTGGCTCCGGCTTGGCTTTCAACG
>Salvia_sclarea_JQ934158
CGCATCGCGTCGCCCCCCATCCATGTGCACAACACTGGTTGAGGGGCGGATATTGGCCTC
CCGTGTGCCTCGGCGTGCGGCTGGCCCAAATGCGATCCCTCGGCGACTCATGTCACGACA
AGTGGTGGTTGATAACTCAATCTCTTGCGCCGTCGTGCCATTGCGTCGTCCGTATGGGCA
TCCATCAACGACCCAACGGTGAAGGTGCCTCACGGCGCCCCACCTTCGACCG
>Tetradium_glabrifolium_DQ225860
CGCATCGTTGCCCCACCCCCACCCCCACCCCGGGGGCCTGGCGGTGCTGGCGGATAATGG
CCTCCCGTGCGCTCCCCGCTCGCGGTTGGCCCAAATTCGAGTCCTCGGCGACCGGAGCCG
CGACAATCGGTGGTGAAAACAAGCCTCTCGAGCTCAAGTCGCGGGCCCGCGTCTCCGTTT
CGGGACTCAGGGACCCTGGCGCTCCGCGCAAGCGGCGCTCGCATCG
>Salvia_sclarea_JQ934157
CGCATCGCGTCGCCCCCCATCCATGTGCACAACACTGGTTGAGGGGCGGATATTGGCCTC
CCGTGTGCCTCGGCGTGCGGCTGGCCCAAATGCGATCCCTCGGCGACTCATGTCACGACA
AGTGGTGGTTGATAACTCAATCTCTTGCGCCGTCGTGCCATTGCGTCGTCCGTATGGGCA
TCCATCAACGACCCAACGGTGAAGGTGCCTCACGGCGCCCCACCTTCGACCG
>Aralia_spinosa_GU054699
CGCATCGCGTCGCCCCCCAACCCCGCACTCCCTCATGGGAGTCGAGGCAGAGGGGCGGAT
ACTGGCCTCCCGTGTCTCACCGCGCGGTTGGCCCAAATGTGAGTCCTTGGCGACGGACGT
CACGACAAGTGGTGGTTGTAAAAAGCCCTCTTCTCATGTCGTGCGGTGACCGGTCGCCAA
CAAAAGCTCTCATGACCCTGTTGCGCCGTCCTCGACGCGCGCTCCGACCG
>Cyperus_cephalanthus_KF193567
GAAGCCCATCCACGCTCGGTCACCCCGACCGCACGCGGACACTGGCCCTCCGAGCCGCAG
AGGCACGGCGGGCCGAAGCGCGAGGCCGTCGACCGCGTCGGGAGCGGCAAGTGGTGGGCT
ACAGCGCATGCCGAGCCCGACCCGCGTCGACACACGGCCCTTCCGGACCCCACGACGAGG
AGACCGTCGCCGCCGCGCGACGCCTTCGGACCG
>Astragalus_neglectus_AF121713
CATAACGTTGCCCGATGCCTATTGCGGTGCAATAGGAATTTCTAGGGCGAATGATGGCTT
CCCGTGAGCGTTGTTGCCTCGCGGTTGGTTGAAAATCGAGTCCTTGGTGGGGTGTGCCAT
GATAGATGGTGGTCGAGTTAGCACGATACCGGTCGTGGGCATGCTCCCCAAAATATGGCC
TCTATGACCCACACGCGTCTTTTGACGCACATGA
>Lonicera_dasystyla_FJ372913
CGCATCGCGTCGCCCCCCCACCCCGCTTCCCACAGGGTCGCGAACGGCGGGGGGTGCGGA
CAATGGCCTCTCGTGCCCCCGGGCGCGGCCGGTCCAAAATCGAGTCCCCGGCGGCGGACG
TCACGACGAGTGGTGGTCGTAACATTCCTCTTATCGCGTCGTGCGGTTCCCCTTCGCTCG
GACGACCAAGTGACCCTGACGCGTCGTCGTACGACGGCGCTCTGAC
>Codonopsis_nervosa_AF136237
CGCATCGCGTCGCCTCGTTTATGATAATTTTGTTTACGTTAACAAGTAACGGAAAGGGGG
AGCGGATACTGGCCTCCCGTGCCTTGCGGCGCGGCTGGCTCAAAACGGAGTCCCCGCGAA
GGACGCACGACAAGTGGTGGTTGATAACAACCCCTCGCGTCCTATCGTGCGCACGTCCTG
CGATGGGTTGGCTCTCGTGACCCTGACGCGTCTAGGTCTAAGCCTAAGGCGCTCCGACCG
>Sophora_flavescens_KX674878
CACATCGTTGCCCCAATGCCTCAGCCCTGTTGCTAGGCATAGTAAAGGGGTGAATGTTGG
CTTCCCGTGAGCGATGCCTCGCGGTTGGCTGAAAATTGAGTCCGTGGTGGAGTGCGCCGC
GATGGATGGTGGTTGAGTAAGAGCTCGAGACCGATCGTGTGTGTCACCCCTACCGGATTT
GTGACTCTTTGACCCATGAGCGGCCGTTGGCTGCCCACGACG
>Sophora_flavescens_KX674879
CACATCGTTGCCCCAATGCCTCAGCCCTGTTGCTAGGCATAGTAAAGGGGTGAATGTTGG
CTTCCCGTGAGCGATGCCTCGCGGTTGGCTGAAAATTGAGTCCGTGGTGGAGTGCGCCGC
GATGGATGGTGGTTGAGTAAGAGCTCGAGACCGATCGTGTGTGTCACCCCTACCGGATTT
GTGACTCTTTGACCCATGAGCGGCCGTTGGCTGCCCACGACG
>Salvia_pisidica_KU563806
CGCATCGCGTCGCCCCCCCTCCGTGCGCGCAGCGCCCGTTGTGGGGGCGGATATTGGCCT
CCCGTGCGCCCCCGGCGTGCGGCTGGCCCAAATGCGATCCCTCGGCGACTCATGTCACGA
CAAGTGGTGGTTGAACAACTCAATCTCGCGCGCCGTCGTGCCACTGCGTCGTCCGCTTGG
GCATCCATGAACGACCCAACGGTGCCGGTGCCCCGCAGCACCCACCTCGACCG
>Croton_cupulifer_EU478062
CGCAACATCGCCCCCAACCCTCTAGGGTGGTGGCGGAATATGGCCTCCCGTGCGTCCCTC
TCTCACGGTTGGCCGAAAAGAATGGTCCTCGGCAACGCATGCCACGACAATCGGTGGTTG
TTAGACCCTCGGACACCGTCGCGCGCACGTATGCCTCTGGATAAGCAGACCCCTCTGCGT
CCTTCACGGAACGCTCGCATCG
>Croton_cupulifer_EU478063
CGCAACATCGCTCCCAACCCTCTAGGGTGGTGGCGGAATATGGCCTCCCGTGCGTCCCTC
TCTCACGGTTGGCCGAAAAGAATGGTCCTCGGCAACGCATGCCACGACAATCGGTGGTTG
TTAGACCCTCGGACACAGTCGCGCGCACGCATGCCTCTGGATAAGTAGACCCCTATGCGC
CCTTCATGGAACGCTCACATCG
>Aconitum_austroyunnanense_JQ387580
CACACAGCGTCGCACCCCGTCAACCACGTTGTCGGGGAGCGGAGATTGGCCCCCCGGGCC
CCTGCGGGCACGGTCGGCACAAATGTTTGTCCCCGGCGGCGAGCGTCGCGGTCAGTGGTG
GTTGTATTTCTCATCCTCCTAAGACATCAAGACGCGTCGTCCTCGTTGCACGTTGGGACA
CATCGAACCCAAGGAGCCGCTTCGTGCGGCATTCACCCT
>Asparagus_cochinchinensis_KU182883
TGCCTCACATCGCTCCGTGCCCCCCGCCTCCCACAGCCTAGCATTGGGAAGCGGCGGCGC
GGATGCGGAGATTGACCTCCCGTGCCTTGCGGCGCGGCGGGTTGAAATGATGGTCGCTGG
CCGGGTGGGACACGACGAATGGTGGACAGACAAAGGACGCTGAACGTTGTGTACTCGACC
CTAAGCCAAAGCGGCGCGTACAAGGAGCCCATGCCGACGGGCGCTTAAGAGTGCCCTCGG
ACCA
>Rubus_corchorifolius_AY083360
CACGTCGTTGCCCCCCCCAATCCCCTCGGGAGTTGGGCGGGACGGATGATGGCCTCCCGT
GTGCTCTGTCATGCGGTTGGCATAAAAAACAAGTCCTCGGCGACTAACGCCATGACAATC
GGTGGTTGTCAAACCTCTGTTGCCTATCATGTGCGCGTGTCGAACGAGGGCTCAACGAAC
CATATTGTATCGATTCGTCGATGCTTTCAACG
>Crataegus_crus-galli_KC173619
CGCGCCGTTGCCCCCCCTCGCCTCCCTCGGGAGCGTCGGCGGGCGGACGATGGCCTCCCG
CGCGCCACCCAGCGCGGCTGGCACAAATGCCGAGTCCCCGGCGACGAACGCCACGACAAT
CGGTGGTTGTCAGACCTCGGTTGCCTGTTGTGCGTCTTCGCCGCGCCCCGGGCGGCTCGC
GACCCCGTTAACGGCCCTGCTTCGGCGGAGCTCTTCAACG
>Astragalus_richardsonii_HQ613394
CATATCGTTGCTCGATGCCTATTGCATTGCGGTAGGAATTAGGGCGAATGATGGCTTCCC
GTGAGCGTTGTTGCCTCGCGGTTGGTTGAAAATCGAGTCCTTGGTAGGGTGTGCCATGAT
AAATGGTGGTCAAGTTAGCACGAAACCGATCATGTGCATGCTCCCCCAAAATATGGCCTC
TGTGACCCACACACGTCTTTTGACGCT
>Astragalus_richardsonii_HQ613390
CATATCGTTGCTCGATGCCTATTGCATTGCGGTAGGAATTAGGGCGAATGATGGCTTCCC
GTGAGCGTTGTTGCCTCGCGGTTGGTTGAAAATCGAGTCCTTGGTAGGGTGTGCCATGAT
AGATGGTGGTCGAGTTAGCACGAGACCGATCAT
>Alpinia_hainanensis_KPS0007A01I
GCATCGTCGCCTTTGCTCCTTGCTCTGTCGGTGCCAAGCGCGAAAATTGGCCTCGTGTGC
CCTCGGGCACAGTCGGCTGAAGAGTGGGTAATCCGCAGTCGTCGGGCGCGATGGGTGTTG
GTCGCCCTGTGCGTGAACTGAACGTCGTCCCCGTCGTGTTGAGATGAGTCCTCAAGAGAC
CCTGTGTGATAGCGGCGTCGCATATAAGTGCCGTGTCCATCAAATTG
>Bupleurum_sp._Wang_20110148_JQ365173
CGTAAAGTTCTGCCCCTCCCCAGTTCGCTCAAATGGAGTCATTGCTGTTCGGGGGGGACG
GAAAGTGACCTCCCGTGCCTCGTCGTGCGGCTGGTTTAAAAGAGAGTCTCCGGAGATCGG
AAAACGCAACATTGGTGGAAGGCATTACGCACCTCTTGCCATCTTGCGCTGAGCCCGTTT
ACTCTTGTGAGCAACATCGACCCTTTGGCGCCGCCCCAGGTGCGCGCTCGAACTG
>Gentiana_mairei_KT907673
CGCATCGCGTCGCCCCCCAACACCGTGCATGAAACATTGCCGGTCTTCTGAGGGGCGGAA
ATTGGCTTCCCGTGCTTCTGTGCGGCTAGCCTAAATGTGAGTCCCTTGTGACGGACACGA
CGACAAGTGGTGGTTGATATCCTCAGCTAAGGTGCTGTCGCGCGCTGACCCGTCGGATGA
GGAGACTTCCCTGACCCTAACGCAYGCGTCGTCATGACGCCTGCCACGACCG
>Gentiana_aristata_KU512382
CCCCCAACACCGTGCATGAAAAATTGCCGGTTGTCGGAGGGGCGGATAATGGCTTCCCGT
GCTTCGGTGCGGCTGGCCTAAATGCAAGTCCCTTGCGACGGACACGACGACAAGTGGTGG
TTGATTACCTCAACTCAGGTGCTGTCGGACGTTGACCCGTCGGATGAGGAGACTTCCTTG
ACCCTAATGCAAGCGTCGTCACGACGCCTGC
>Arisaema_erubescens_KPS0024A02I
CGCCCCGCGTCGCTCCCTGACCCCCCATCTCACAGAGTGCGGGGGTGAGGGATGCGGAGA
TTGGCCCACCGTGCACGTGCGCGGCAGGCTGAAGAACTCGGCCCTCCTGCCGGGCGATTA
ACGGCGAGTGGTGGACGATGGTCATCGTCGCTGTGCCCGCGCGCAAGGATGGGCCGACCG
TGAGGAACCCAGTCATCGGAGAGAATAAACGCCTATATCTTCTTATGATAGGGTGGTATC
TCTTCGATCG
>Scutellaria_baicalensis_KT898228
CGCATCGCGTCGCCCCCCCTCGCACCGCCTCGAGCGGTGCCGTGTGGGGGGGGCGGAGAT
TGGCCCCCCGTGCGCCCCGGCGCGCGGCCGGCCCAAATGCGATCCCCCGGCGACGCACGC
CCCGACAAGTGGTGGTTGTTTCCTCAACTCGCGTGCTGTCGTGTGCCAAGGCGTCGTCCG
TTCGGGAGAGAATCGAAAGATGAGACCCAACGGCCATCGTGCCATCGA
>Rosa_hybrid_cultivar_FJ527687
CACGTCGTTGCCCCCCCCAACCCCTCGGGAGTTGGATGGGACGGATGATGGCCTCCCGTG
TGCTCAGTCACGCGGTTGGCATAAATACCAAGTCCTCGGCGACCAACGCCACGACAATCG
GTGGTTGTCAAACCTCGGTTTCCTGTCGTGCGCGCGTGTTGATCGAGTGCTTTCTTAAAC
AATGCGTGTCGATCAGTCGATGCTTACAACG
>Trichosanthes_rosthornii_GU059525
CGCATCGCTGCCCCCCTACGCAACCCCCACTCGGGTTCGTTGCGCAGGTGGGGGCACACG
CTGGCCTCCCGTGCGCACCGTCGCGCGGATGGCTTAAATTCGAGTCCTCGGCGCCTGTCG
TCGCGACACTACGGTGGTTGATCCAGCCTCGGTACCGCGTCGCGACCTCAGCCCGCGCAC
CTCCTCCTTGCGAGCGAGGACTCCCATGCCGACCCTCTGAACGTCGTCCCCAAAGACGAT
GCTCTCGACG
>Prunus_serrulata_var._lannesiana_KT887513
CACGTCGTTGCACCCCCACTACTCCCTCGGGATTGCGGGGTGCGGATGATGGCCTCCCGT
ACGCTCCGTCGCGCGGTTGGCATAAATACCAAGTCCTCGGCGACGCACGCCACGACAATC
GGTGGTTGCGAAACCTCGGTTGCCCGTCGTGTGCGGTCGTCGCGCATCGGGGGCTCGAAA
AAATGCTTGGCTCCGGCTTGGCTTTCAACG
>Prunus_serrulata_var._lannesiana_KT887518
CACGTCGTTGCACCCCCACTACTCCCTCGGGATTGCGGGGTGCGGATGATGGCCTCCCGT
ACGCTCCGTCGCGCGGTTGGCATAAATACCAAGTCCTCGGCGACGCACGCCACGACAATC
GGTGGTTGCGAAACCTCGGTTGCCCGTCGTGTGCGGTCGTCGCGCATCGGGGGCTCGAAA
AAATGCTTGGCTCCGGCTTGGCTTTCAACG
>Angelica_dielsii_GU395154
CACATTGTATTGCCCACAAACCAGTCATACCTGAGAAGTTGTGCCGGTTTGGGGCGGAAA
TTGGCCTCCCGTACCTTGTCGTGCGGTTGGCGGAAAAATGAGTCTCCGGCGATGGACGTC
GCGACATCGGTGGTTGTAAAAGACCCTCTTGTCTTGTCGCGCGAATCCTCGTCATCTTAG
CGAGCTCCAGGACCCTTAGGCAGCACGTACTCTGTGCGCTTCGA
>Rosa_hybrid_cultivar_FJ527689
CACGTCGTTGCCCCCCCCAACCCCTCGGGAGTTGGATGGGACGGATGATGGCCTCCCGTG
TGCTCAGTCACGCGGTTGGCATAAATACCAAGTCCTCGGCGACCAACGCCACGACAATCG
GTGGTTGTCAAACCTCGGTTTCTTGTCGTGCGCGTCTGTTGATCGAGTGCTTTCTTAAAC
AATGTGTGTCGATCCGTCGATGCTCTCAACG
>Rosa_hybrid_cultivar_FJ527688
CACGTCGTTGCCCCCCCCAACCCCTCGGGAGTTGGATGGGACGGATGATGGCCTCCCGTG
TGCTCAGTCACGCGGTTGGCATAAATACCAAGTCCTCGGCGACCAACGCCACGACAATCG
GTGGTTGTCAAACCTCGGTTTCCTGTCGTGCGCGTCTGTTGATCGAGTGCTTTCTTAAAC
AATGTGTGTCGATCCGTCGATGCTCTCAACG
>Cinnamomum_pittosporoides_KU139874
CGCCACCCATCGCCCCCCGCGGCATTCCATTGCCCCGCCGGGGAGCGGAGACTGGCCGTC
CGTGCCCGGGTCATCGGCGCGCGGTCGGCAGAAAAGGAGGACACCGTGCGGCGCGACACG
GCGTGTGGGGGTTGAGAGGCGACTCGTCGCCGATCGTACGTCGCGCCCGCAATCCGCCGC
GCGGTGCCACCATTGGGACCATACGCGCCCGCAGCCGCGGGCGCTCGGAC
>Aconitum_campylorrhynchum_AY189797
CACACAGCGTCGCACCCCGTCAACCACGTTGTCGGGGAGCGGAGATTGGCCCCCCGGGCC
CCTGCGGGCACGGTCGGCACAAATGTTTGTCCCCGGCGGCGAGCGTCGCGGTCAGTGGTG
GTTGTATTTCTCATCCTCCAAAGACATCAAGACGCGTCGTCCTCGTTGCACGTTGGGACA
CATCGACCCCAAGGAGCCGCTTCGCGCGGCATTCACCCT
>Prunus_japonica_GQ434661
CACGTCGTTGCCCCCCCATCTACTCCTTCGGGATTGCGGGGGGCGGATGATGGCCTCCCG
TGCGCCTCGTCGCGCGGTTGGCATAAATGCCAAGTCCTCGGCGACGCACGCCACGACAAT
CGGTGGTTGCGAAACCTCGGTTGCCCGTCGTGTGCGGTCGTCGCGCATCGAGGGCTCGAA
AAAAACACCGGGTTTCGGCTCGGCTTTCAACG
>Salvia_margaritae_KU563880
CGCATCGCGTCGCCCCCCTCCCCGCGCAATGCGCTGGTGACGGGGGTGGATATTGGCCTC
CCGTGCGCTCCGGCGTGCGGCTGGCCCAAATGCGATCCCTCGGCGACTCGTGTCGCGACA
AGTGGTGGTTGAACACTCAATCTCGCGCGCCGTCGTGGCACCGTGTCGTCCGTACGTGGA
TCCACCAATGACCCAACGGTGTCGGTGCCTCAGGGCGCCCCACCTTCGACCG
>Astragalus_pallescens_HQ241873
CATATCGTTGCCCGATGCCTATTGCAGTGCAGTAGGAATTTCTAGGGCGAATGATGGCTT
CCCGTGAGCGTTGTTGCCTCGCGGTTGGTTGAAAATTGAGTCCTTGGGAGGGTGTGCCAT
GGTAGATGGTGGTCGAGTTAGAACGATACCGATCATGTGCATGCTCCCCAAAATATGGCC
TCTATGACCCACACGCGTCTTTTGGCGCTCATGA
>Ipomoea_meyeri_DQ355311
CGCATCGCGTCGCACCCCTCTGCTTGGCCTATTTGGTCGAGCGCGGGGAGCGGATGATGG
CCTCCCGTGCCCCTTGTCGGGGCGTGGCCGGCTAAAACGCGAGTCCTTGGCGGCGGACGT
CACGGCGAGTGGTGGTCGTACCAAGTGTGCATATCTTCGCGCCGTGTCCCTGTCGCTCGT
GGGCGAAATGACCCTAATGAGCCATGTCGGTGTGGCTCTCCGACCGC
>Astragalus_viridissimus_FJ613404
CATATCGTTGCCCGATGCCTATTGCAGTGCAATAGGACTTTCTAGGGCGAATGATGGCTT
CCCGTGAGCGTTGTTGCCTCGCGGTTGGTTGAAAATTGAGTCCTTGGTAGGGTGTGCCAT
GATAGATGGTGGTCGAGTTAGCACGATGCCGATCATGTGCATGCTCTCCAAAATATGGCC
TCTATGACCCACACGCGTCTTTTGGCGCTCATGACG
>Plantago_coronopus_FJ024621
CGCATCGCGTCGCCCCCTCCCAATCCCTCGTGGATCGGTGATGGGACGGAAAATGGCCTC
CCGTTAGCTCGGTTGGCCCAAAAGGGATCCCTCGAAGACGGATGTCACAACCAGTGGTGG
TTGAAAATATCATTTTGCTGTTGTGCTTCACCCTGTCTCTTGTAGGGCATCGTTTTAACA
CCAACGGCGTCTAGTGCGCCTTCGACCG
>Croton_cotoneaster_KP878335
CGCAACATCGCTCCCAACCATTAGGGTGCGGAATATGGCCTCCCGTGCGATTCCCTCTCG
CGGCTGGCCGAAAAGAATGGTCCTCGGCTGCGAATGCCGCGACAATCGGTGGTTGTAAGA
CCCTCGGACACAGTCGCCGGCACGCACGCCTCTGGGCAACGAGACCCCCTCTGCATCCTC
TGCGGCACGCTCACATCG
>Geranium_rotundifolium_KX167823
CGCGCTCCGTCGCCCCGCAACCCCGAGCCCCTAAACGGGCGCGGGTGCTTGCGGTGCGGA
CATTGGTCTCCCGTGGGCCTTGCTCGCGGCTGGCCTAAAATCGAGTCCCGGACGCTCTGT
ACTGCGGCCGACGGTGGTTGAGAAGCCCTCGAGAACGTGCCGCTGCAGCGCTGCCCGATG
CGGACCCCGTGACCCTTGCGCGACCTCTCCCGTTGGGGCGAGGGAGCTCCATCTG
>Cimicifuga_heracleifolia_KMS0047A01I
CACATAGCGTCGTTCCCAACCAATTTTATTAATTGGGGAACGGAAATTGGCCCCCCGAGT
CCTTTTGGGCACGGTTGGCTCAAATATTGGTCCTCGACGGCAAGTGTCGCGGTCTGCGGT
GGTTGTAAACTCATCCCCTAAGACAAAATAAGACGCGTAGCCTTGTCGTCTAACGGACCA
ACATAACCCTTGGAAGCCGTTCAACGGTGTTCACCCTG
>Thuja_plicata_HQ414208
CACTCCAAAATCGCTCTCCCACGTGGAGGTGCGCAGATGGCCGTCCGTGCCCTTTAGCGA
TGCGGTCGGCTGAAATGAGCGTGAGGACCATCGACACGCAGCGACGAGCGGTGGCCTGTG
CAGGTCGGCGTTGGTTTGCGCGGCTCGAGTGAGGTCCAACGGGGAACTTTAATTCGGCCA
CAACGGTTTGCCTTAGTGCGGGCAAGTTGGGTTACTGTCG
>Schizonepeta_multifida_DQ667313
CGCATCGCGTCGCCCCCCTCCCCGTGCACAGCACGGTCGAGGTGGGGTGGATATTGGCCC
CCCGTGCATCCCGATGCGCGGTCGGCCCAAATGCGATCCCTCGGCGACTCGTGTCGCGAC
AAGTGGTGGTTGAACTTATCAATCTCGCGCCGTCGTGCTCCTGTGTCGTCCGAACGGGCA
TCAACGAACGACCCAATGGTGTCGGTGCCTCACAGCCCCACACCTTCGACCG
>Croton_spruceanus_HM044806
CGCAACATCGCTCCCAACTCATTAGGGTGCGGAATATGGCCTCCCGTGCGATCCCCTCTC
GCGGTTGGCCGAAAAAAATGGTCCTCGGCTGCGAATGCCGCGACAATCGGTGGTTGTAAG
ACCCTCGTACACAGTTGCGTGCACGTATGCCTTTGGATAAGTAGACCCCTTTGCGTCCTT
TGTGGCACGCTCACATCG
>Lycium_sp._UASWS1516_KU323957
CGCATCGTATCGCCCCCGTACACCGCACCCATATCCTGGGTCGTGGTGCATGTCGCGGGG
CGGATACTGGCCTCCCGTGCTCCTCGCGCTCACGGCTGGCCTAAATGTGAGTCCACGTCG
ACGGACGTCATGGCAAGTGGTGGTTGTAACCCAACTCTCGAAGT
>Thuja_plicata_HQ414206
CACTCCAAAATCGCTCTCCCACGTGGAGGTGCGCAGATGGCCGTCCGTGCCCTTTAGCGA
TGCGGTCGGCTGAAATGAGCGTGAGGACCATCGACACGCAGCGACGAGCGGTGGCCTGTG
CAGGTCGGCGTTGGTTTGCGCGGCTCGAGTGAGGTCCAACGGGGAACTTTAATTCGGCCA
CAACGGTTTGCCTTAGTGCGGGCAAGTTGGGTTACTGTCG
>Rehmannia_glutinosa_FJ770229
CGCATCGCGTCGCCCCCTCCCCTCGTCCCTATGTGGCGATCGTTGGGTGGGGGCGGATAA
TGGCCTCCCGTGCGCAGTGTTGCGCGGCTGGCCCAAATGCGATCCCGCGGCGGCGCACGT
CACGACCAGTGGTGGTTGAACACTCAACTCGCGTGCTGTCGTGTCGGACGACGTCGTCTT
CTCGGGCATCGTCACAGACCCAATGGTGCGAGTCATTCGCGCTTACGACCG
>Rehmannia_glutinosa_FJ770228
CGCATCGCGTCGCCCCCTCCCCTCGTCCCTATGTGGTGATCGTTGGGTGGGGGCGGATAA
TGGCCCCCCGTGCGCAGTGTTGCGCGGCTGGCCCAAATGCGATCCCGCGGCGGCGCACGT
CACGACCAGTGGTGGTTGAACACTCAACTCGCGTGCTGTCGTGCCGGACGACGTCGTCTT
CTCGGGCATCGTCACAGACCCAATGGTGCGAGTCATTCGCGCTTACGACCG
>Epimedium_grandiflorum_AY362410
CGCACAGCGTCGCTCCCACCATTATGCCTTTGTTCTCTTATCGGGCAACTGCAACGTGGC
TTGGGAAGCGGATATTGGCCCCCCGTACCTTTGTAGGCGCGGCCGGCCTAAAATTCGGCC
CTCGGCGACGAGCGTCACGATCAGTGGTGGTTGAATAACCCCTTTGTCATAGACCGGTAT
CGTGTTGTTTCGTCGTCTATTTGGGCCACATGGACCCTTGCGTGTCGTATAAACGACATT
CACTCTG
>Rehmannia_glutinosa_FJ770223
CGCATCGCGTCGCCCCCTCCCCTTGTCCCTATGTGGCGATCGTTGGGTGGGGGCGGATAA
TGGCCTCCCGTGCGCAGTGTTGCGCGGCTGGCCCAAATGCGATCCCGCGGCGGCGCACGT
CACGACCAGTGGTGGTTGAACACTCAACTCGCGTGCTGTCGTGCCGGACGACGTCGTCTT
CTCGGGCATCGTCACAGACCCAATGGTGCGAGTCATTCGCGCTTACGACCG
>Rehmannia_glutinosa_FJ770222
CGCATCGCGTCGCCCCCTCCCCTCGTCCCTATGTGGCGATCGTTGGGTGGGGGCGGATAA
TGGCCTCCCGTGCGTAGTGTTGCGCGGCTGGCCCAAATGCGATCCCGCGGCGGCGCACGT
CACGACCAGTGGTGGTTGAACACTCAACTCGCGTGCTGTCATGCCGGACGACGTCGTCTT
CTCGGGCATCGTCACAGACCCAATGGTGCGAGTCATTCGCGCTTACGACCG
>Rehmannia_glutinosa_FJ770221
CGCATCGCGTCGCCCCCTCCCCTCGTCCCTATGTGGCGATCGTTGGGTGGGGGCGGATAA
TGGCCTCCCGTGCGCAGTGTTGCGCTGCTGGCCCAAATGCGATCCCGCGGCGGCGCACGT
CACGACCAGTGGTGGTTGAACACTCAACTCGCGTGCTGTCGTGTCGGACGACGTCGTCTT
CTCGGGCATCGTCACAGACCCAATGGTGCGAGTCATTCGCGCTTACGACCG
>Rehmannia_glutinosa_FJ770220
CGCATCGCGTCGCCCCCTCCCCTCGTCCCTATGTGGCGATCGTTGGGTGGGGGCGGATAA
TGGCCTCCCGTGCGCAGTGTTGCGCGGCTGGCCCAAATGCGATCCCGCGGCGGCGCACGT
CACGACCAGTGGTGGTTGAACACTCAACTCGCGTGCTGTCGTGCCGGACGACGTCGTCTT
CTCGGGCATCGTCACAGACCCAATGGTGCGAGTCATTAACGCTTTTCG
>Rehmannia_glutinosa_FJ770227
CGCATCGCGTCGCCCCCTCCCCTCGTCCCTATGTGGCGATCGTTGGGTGGGGGCGGATAA
TGGCCTCCCGTGCGCAGTGTTGCGCTGCTGGCCCAAATGCGATCCCGCGGCGGCGCACGT
CACGACCAGTGGTGGTTGAACACTCAACTCGCGTGCTGTCGTGTCGGACGACGTCGTCTT
CTCGGGCATCGTCACAGACCCAATGGTGCGAGTCATTCGCGCTTACGACCG
>Rehmannia_glutinosa_FJ770226
CGCATCGCGTCGCCCCCTCCCCTCGTCCCTATGTGGCGATCGTTGGGTGGGGGCGGATAA
TGGCCTCCCGTGCGCAGTGTTGCGCGGCTGGCCCAAATGCGATCCCGCGGCGGCGCACGT
CACGACCAGTGGTGGTTGAACACTCAACTCGCGTGCTGTCGTGCCGGACGACGTCGTCTT
CTCGGGCATCGTCACAGACCCAATGGTGCGAGTCATTCGCGCTTACGACCG
>Rehmannia_glutinosa_FJ770225
CGCATCGCGTCGCCCCCTCCCCTCGTCCCTATGTGGCGATCGTTGGGTGGGGGCGGATAA
TGGCCTCCCGTGCGCAGTGTTGCGCGGCTGGCCCAAATGCGATCCCGCGGCGGCGCACGT
CACGACCAGTGGTGGTTGAACACTCAACTCGCGTGCTGTCGTGTTGGACGACATCGTCTT
CTCGGGCATCGTCACTGACCCAATGGTGCGAGTCATTCGCGCTTACGACCG
>Rehmannia_glutinosa_FJ770224
CGCATCGCGTCGCCCCCTCCCCTCGTCCCTATGTGGCGATCGTTGGGTGGGCGCGGATAA
TGGCCTCCCGTGCGCAGTGTTGCGCGGCTGGCCCAAATGCGATCCCGCGGCGGCGCACGT
CACGACCAGTGGTGGTTGAACACTCAACTCGCGTGCTATCGTGCCGGACGACGTCGTCTT
CTCGGGCATCGTCACAGACCCAATGGTGCGAGTCATTCGCGCTTACGACCG
>Glycyrrhiza_uralensis_JF778869
CAGACCGTTGCCCGATGCCAATTGCCTCGCGATAGGTACTTTGGTTGTGCAGGGTGAATG
TTGGCTTCCCGTGAGCATTGCGGCCTCACGGTTGGCTCAAAACTGAGTCCATGGTAGGGT
TTGGCATGATCGATGGTGGTTGAGTGACGCTCGAGACCAATCATGTGTGACTCCACTGAG
TTTGGGCTCTGTAACCAATAGGCGTCTTTGAACGCTCGTGATG
>Angelica_polymorpha_DQ263590
CGCATCGTATTGCCCACAAACCACTCACACCTGAGAAGTTGTGCCAGTTTGGGGCGGAAA
TTGGCCTCCCGTACCTTGTCGTGCGGTTGGCGGAAAAATGAGTCTCCGGCGATGGATGTC
GCGACATCGGTGGTTGTAAAAGACCCTCTCGTCTTGTCGCGCGAATCCTTGTCATTTTAG
CGAGCTCCAGGACCCTTAGGCAGCACATACTCTGTGCGCTTCGAS
>Scrophularia_olgae_KY067634
CGCATCGCGTCGCCCCCCTCCCAATCCCTCGGGACAATRGAGAGGGGCGGATATTGGCCT
CCCGTGCTCTTCGGTGTGCGGCTGGCCCAAATGTGATCCCGCGTCGACGCGAGTCACGAC
CAGTGGTGGTTGATTTTCTCAACTCGCGTGCTGTCGTGCCGTACCGCGTYGTTCGTTCGG
GCATCGTCGCAGACCCAAAAGGTGCTCTAGAGTGCCTTCGACCG
>Aconitum_alboviolaceum_JX966304
CACACAGCGTCGCACCCCTCCAACAAGGTTTGTTGGGGAGCGGATATTGGCCCCCCGGGC
CCTTGCGGGCACGGTCGGCACAAATGTTGGTCCCACGCGGCGAGCGTCGCGGTCAGCGGT
GGTTGTGCTCATCATCCCCCGAGGACGTCAAGACGCGGTTGCTCGTTGCACGATGGGACG
TGCAGACCCCACGGAGCCGCCCCCGGGCGGTGTCCACCCT
>Croton_kilwae_KP878350
CGCAACATCGCTCCCAACCCATTGGGTGCGGAATATGGCCTCCCGTGCGGTTCCCTCCCG
CGGTTGGCCGAAAAGAATGGTCCCCGGCTGCGAATGCCGCGACAATCGGTGGTTGTAAGA
CCCTCGGACACGGTCGCCGGCACGTACGCCTTCGGACAACGAGACCCCTCTGCGTCCTAT
GCGGCACGCTCA
>Amomum_quadratolaminare_AY352003
TGGCAACATCGCCTTTGCTCCTTGCTTTGCTGGTGCGAAGTGCGGAAATTGGCCTCGTGT
GCCCTCGGGCACAGTCGGTCGAAGAGCGGGTAGTCGGCAGTCGTCGGGCGCGATGGGTGC
TGGTCACCCTGTGCGTGAATAGAACGTCGCCCCCGACGTGTTGGGATGTGCCCTCAAGAG
ACCCTGTGCGATTGTGGCATCGTGTGAAAGTGTCGTGCCCGTCGGATTG
>Cinnamomum_osmophloeum_FJ357246
TGGGGGCGGAGAATGGCCTCCCGTGCCCGAGCGATCGGCGCGCGGTCGGCAGAAAAGGAG
GACACCGTGCGGCGCGACACGGCGTGTGGGGGTTGTGAGAGGCGACTCGTCGCCGATCGT
ACGTCGCGCCCGCAATCCGCCGCGCGGTGCCACCCGTGGGACCATACCCGCCCGCAGCCG
CGGGCGCTCGGACCG
>Fritillaria_pallidiflora_KMS0100A01I
CGCCTTGTTTCGCTCCGTGCCCATTGCCCCTTCGGGGGGCGGTCACGGATGCGGAGACTG
GCCCTCCGTGCCTCGTGTGCGGCGGGCTTAAGCGCGGGCTGTCGGCGCCGGGATGGGCAC
GACGAGTGGTGGACGGAGCACCAGCAGGATGTCGTGGCCCCCCGTGGCCTCAAGGGGCTC
AAGAGACCCGGACCAGGCGAGCCGTGCTCCGTACGAGGAGGGCGTGCCGTCTCGCAATG
>Scrophularia_buergeriana_KY067680
CGCATCGCGTCGCCCCCCTCCCAATCCCTCGGGATAYAGAGAGGGGCGGATATTGGCCTC
CCGTRCTCTTCGGTGTGCGGCTGGCCCAAATGTGATCCCGCGTCGACGCGAGTCAYGACC
AGTGGTGGTTGATTCCTCAACTCGCGTGCTGTCGTGATGTAYTGCGTCGTTCGTTTGGGC
ATCGTCKTAGACCCAAAAGGTGCTCTCGAGTGCCTTCGACCG
>Cinnamomum_longipaniculatum_KT248577
CGCCACCCATCGCCCCCGCCCCCCACGCCCGGGGCGGGGAGCGGAGAATGGCCGTCCGTG
CCCGAGCCCTCGGCGCGCGGTCGGCGGAAAAAGGAGGACACCGTGCGGCGCGGCACGGCG
TGTGGGGGTTGAGAGGCGATCCGTCGCCGATCGTACGCCGCGCCCGCATTCCGCCGCGCG
GATCCACCCGCGGGACCAGACCCGCCCGCAGCCGCGGGCGCTCGGAC
>Valeriana_pulchella_KM358842
CGCATCGCGTCGCCCCCCCTCCCCGCTTCCCCCTCATCGGGGCGCTGCGTGCGGCAGGGG
GGCGCGGACGATGGCCTCCCGCGCCCACATCGGGCGCGGCTGGCCCAAAACACGGTCCCC
CGACGGCGGACGTCACGGCGAGTGGTGGTCGAATAAGCCCTCTGTTCGCGCCGTGGCCCT
CCCCGTCCTTCGGGTGGCGATTCGACCCAAACGCGCTGTCCGAGAGGCAGCGTTCCGACC
>Tetradium_ruticarpum_KT961040
CGCATCGTTGCCCCACCCCCACCCCCACCCCGGGGGCCTGGCGGTGCGGGCGGATAATGG
TCTCCCGTGCGCTCCCCGCTCGCGGTTGGCCCAAATTCGAGTCCTTGGCGACCGGAGCCG
CGACAATCGGTGGTGAAAAGCCTCTCGAGCTCTAGTCGCGAGCCCGCGTCTCTGTTTCAG
GACTCAGGGACCCTGATGCTCCGCGCAAGCGGTGCTCGCATCG
>Alpinia_oxyphylla_AF254463
TGGCATCGTCGCCTTTGCTCCTTGCTCTGTTGGTGCCAAGCGCGGAAATTGGCCCCGTGT
GCCCTCGGGCACAGTCGGCTGAAGAGTGGGTAATCTCGGCAGTCGTCGGGCGCGATGGGT
GTTGGTCGCCCTGTGCGTGAACTGAGCGTCGTCCCCGTCGTGCTGGGATGAGTCCCAAAG
AGACCCTGTGTGATTGCGGCGTCGCATGAAAGTGCCGTGTCCATCAGATTG
>Ipomoea_ternifolia_AY538328
CGCATCGCGTCGCAACCCCTCCTTGGCTATTCGGTTGAGTGAGGGGGAGCGGATGGTGGC
CTCCCGTGCCACAATTGGAAGGCGCGGCTGGCTCAAATTCGAGTCCCTGACGGCGGACGT
CACGGCGAGTGGTGGTCGTACCTAGTGTGCATATCTTCGCGTCGTGCCCCCGTCGTTCTG
CGGTGAATGACCCTAACTGGAGCCACGTTAATGTGGCTCTCTGACCG
>Asparagus_oligoclonos_KY063589
TGCCTCACATCGCTCAGTGCCCCCCGCCTCCCAAGGCCATAGCATTGGGAAGCGGCGGCG
CGGATGCGGAGATTGACCTCCCGTGCCTTGCGGCGCGGCGGGTTGAAATGATTGTCGCTG
GTCGGGTCGGACACGGCGAATGGTGGACAGACACAAATGACGCTGAACGCTGTGTACTCG
ACCCTAAGCCAAAGCGGCGCGTGCAAGGAGCCCATGCCGACGGGCGTTCAAGAACGCCCT
CGGACCA
>Eriobotrya_bengalensis_var._angustifolia_FJ571506
CACGCCGTTGCCTTCCCCGCGCGCCTCCCTCGGGAGCGTCGGGGAGGGCGGACGATGGCC
TCCCGTGCGTCACCCCGCGCGGTTGGCCCAAATGCCGAGTCCTCGGCGACGAACGCCACG
ACAGTCGGTGGTTGTCAAACCTCGGTTGCCTGTTGTGCGCGTTCGTCGCGCTCCGAGCGG
CTCGCGACGATCGCTGCTCTGCATCGGCGGAGCTTTCAACG
>Cornus_officinalis_EU591992
CACATTGCATCACCCCTACCCCCCACAGACTTCGGTGATGGTGGGCGGGGGCGGACAGTG
GCCCCCTGTGCGCTCACTCACAGCACGCGGTCGGCCGAAAAAATAAGTTGTATGCGACGG
ACGTCACAACAAGTGGTGGTTGAGACAAAACCTTAAGTGTCCTGTCGTGCGCGCCATCAT
CACCAGCGTGATGCTCGTGTGACCCTTAACGCGCCGTCGGTGACCGACGGTGCCTCG
>Polyporus_cf._virgatus_CulTENN11530_AF516560
TGAAATTCTCTCAACCTACGGAGCTTTGTTGTTTTCCGTTAGGTTTGGACTTGGAGGCTT
TTTGCTGGCCCGTTGTTTGTGGGTCAGCTCCTCTCAAACGCATTAGCTTGGTTCCTTGCG
GATCGGCTCTCGGTGTGATAATTGTCTACGCCGTGGTTGTGAAGCGTTTTGGCAAGCTTA
TAATCGTCTTGCTAAGAGACAGCTTATAGTTGACATC
>Rubus_parkeri_KU881130
CACGTCGTTGCCCCCCCAAACCCCCTCGGGAGTTGGGCGGGACGGATGATGGCCTCCCGT
GTGCTCCGTCATGCGGTTGGCATAAAAAACAAGTCCCCGGCGACTAACGCCACGACAATC
GGTGGTTGTCAAACCTCTGTTGCCTATCGTGTGCGCTTGTCGAACGAGGGCTCAACGAAC
CATGCCGCATTGATTCGTCGATGCTTTCAACG
>Salvia_dorrii_subsp._mearnsii_AF538902
CGCATCGCGTCGCCCCCCTCCGCCGCGCAATGCGCGGGTCGGGGGGCGGATACTGGCCTC
CCGTGCGCCCCGGCGCGCGGCTGGCCSAAATGCGATCCCTCGGCGACCCGCGTCACGGCA
AGTGGTGGTTGAACGCTCAATCTCTTGCGCCGTCGTGCCGCTGCGTCGTCCGCACGGGCA
TCAGCCAACGACCCTTCGGTGACGGTGCCTCGCGGYGCCCCACCTTCGACCG
>Salvia_dorrii_subsp._mearnsii_AF538900
CGCATAGCGTCGCCCCCCTCCGCCGCGCAATGCGCGGGTCGGGGGGCGGATACTGGCCTC
CCGTGCGCMCCGGCGYGCGGCTGGCCGAAATGCGATCCCTCGGCGACCCGCGTCACGGCA
AGTGGTGGTTGAACGCTCAATCTCTTGCGCCGTCGTGCCGCTGCGTCGTCCGCACGGGCA
YCAGCCAACGACCCTTCGGTGACGGTGCCTCGCGGYGCCCAACCTTCGACCG
>Salvia_dorrii_subsp._mearnsii_AF538901
CGCATCGCGTCGCCCCCCTCCGCCGCGCAATGCGCGGGTCGGGGGGGCGGATACTGGCCT
CCCGTGCGCCCCGGCGCGCGGCTGGCCCAAATGCGATCCCTCGGCGACCCGCGTCACGGC
AAGTGGTGGTTGAACGCTCAATCTCTTGCTCCGTCGTGCCGCTGCGTCGTCCGCAAGGGC
ATCCGCCAACGACCCTTCGGTGACGGTGCCTCGCGGCGCCCCACCTTCGACCG
>Plantago_mauritanica_AY101890
CGCATCGCGTCGCCCCCTCCCAATCCCTCGTGGGCTGGTGATGGGGCGGATACTGGCTTC
CCGTTATCTCGGTTAGCCCAAATGGGATCCCTCATCGACGGATGTCACAACCAGTGGTGG
TTGAAAGATCATTGGTGCTGTTGTGCTTCACCCTGTCGCTTGTTCGGGCATCGTCATAAA
CCAACGGCGTGTAATGCGCCTTCGACCG
>Codonopsis_lanceolata_AY548195
CGCATCGCGTCGCCTCCCTTAACTTAATTGTTTACAAAACAAGTCAAGGAAAGGGGGAGT
AGATACTGGCCTCCCGTGCCTTGCGGCGTGGTTGGCTCAAAACGGAGCCCCCCGCGAAGG
ACGCACGACAAGTGGTGGTTAATAACAAGGCCCTCATGGCCCGTCGTGCGCACGTCCTGC
GCTGGGTTGGCTCTCGTGACCCTGACGAGTCTAGGCTTAAGCCTAAGGTGCTCCGACCG
>Coix_lacryma-jobi_KX270846
CGCCAAAAGACACTCCCAACCCACCCCCGGGGAGGGACGTGGTGTCTGGCCCCCCGCGCC
GCAAGGCGCGGTGGGCCGAAGTTGGGGCTGCCGGCGAATCGTGTCGGGCACAGCACGTGG
TGGGCGACACCTAGTTGTTCTCGGTGCAGCGCCCCGGCACGCAGCCAGCACATCGGCCCT
AAGGATCCATCGGGCACCGCAGCGCACCGTCGCTCGGACCG
>Gentiana_alpina_KF544550
CGCATCGCGTCGCCCCCTAACACCGTGCATGAAATCGTGCCGGTCGTCGGAGGGGCGGAT
ATTGGCTTCCCGTGCTCCGGTGCGGCTAGCCTAAATGCAAGTCCCTTACGACGGACACGA
CGACAAGTGGTGGTTGGTTTACTCAACTAAGGTGCTGTCGCGCGCTGCCCCGTCGGATGA
GGAGACTTACTTGACCCTGATGCATACGTCGTCACGACGTCTGCCACGACCG
>Gentiana_alpina_KF544551
CGCATCGCGTCGCCCCCTAACACCGTGCATGAAATCGTGCCGGTCGTCGGAGGGGCGGAT
ATTGGCTTCCCGTGCTCCGGTGCGGCTAGCCTAAATGCAAGTCCCTTACGACGGACACGA
CGACAAGTGGTGGTTGGTTTACTCAACTAAGGTGCTGTCGCGCGCTGCCCCGTCGGATGA
GGAGACTTACTTGACCCTGATGCATACGTCGTCACGACGTCTGCCACGACCG
>Gentiana_alpina_KF544552
CGCATCGCGTCGCCCCCTAACACCGTGCATGAAATCGTGCCGGTCGTCGGAGGGGCGGAT
ATTGGCTTCCCGTGCTCCGGTGCGGCTAGCCTAAATGCAAGTCCCTTACGACGGACACGA
CGACAAGTGGTGGTTGGTTTACTCAACTAAGGTGCTGTCGCGCGCTGCCCCGTCGGATGA
GGAGACTTACTTGACCCTGATGCATACGTCGTCACGACGTCTGCCACGACCG
>Gentiana_alpina_KF544553
CGCATCGCGTCGCCCCCTAACACCGTGCATGAAATCGTGCCGGTCGTCGGAGGGGCGGAT
ATTGGCTTCCCGTGCTCCGGTGCGGCTAGCCTAAATGCAAGTCCCTTACGACGGACACGA
CGACAAGTGGTGGTTGGTTTACTCAACTAAGGTGCTGTCGCGCGCTGCCCCGTCGGATGA
GGAGACTTACTTGACCCTGATGCATACGTCGTCACGACGTCTGCCACGACCG
>Gentiana_alpina_KF544554
CGCATCGCGTCGCCCCCTAACACCGTGCATGAAATCGTGCCGGTCGTCGGAGGGGCGGAT
ATTGGCTTCCCGTGCTCCGGTGCGGCTAGCCTAAATGCAAGTCCYTTACGACGGACACGA
CGACAAGTGGTGGTTGGTTTACTCAACTAAGGTGCTGTCGCGCGCTGCCCCGTCGGATGA
GGAGACTTACTTGACCCTGATGCATACGTCGTCACGACGTCTGCCACGACCG
>Gentiana_alpina_KF544555
CGCATCGCGTCGCCCCCTAACACCGTGCATGAAATCGTGCCGGTCGTCGGAGGGGCGGAT
ATTGGCTTCCCGTGCTCCGGTGCGGCTAGCCTAAATGCAAGTCCYTTACGACGGACACGA
CGACAAGTGGTGGTTGGTTTACTCAACTAAGGTGCTGTCGCGCGCTGCCCCGTCGGATGA
GGAGACTTACTTGACCCTGATGCATACGTCGTCACGACGTCTGCCACGACCG
>Glehnia_littoralis_KMS0114A06I
CGCATCGTCTTGCCCACAAACCACTCACACCTGAGAAGTTGTGCCGGTTTGGGGCGGAAA
CTGGCCTCCCGTACCTTGTCTTGCGGTTGGCGGAAAAACGAGTCTCCGGCGACGGATGTC
GCGGCATCGGTGGTTGTAAAAGACCCTCTTGTCTTGTCGCGCGAATCCTCGTCATCCTAG
CGAGCTCCAGGACCCTTAGGCAGCACACACTCTGTGCGCTTCGACTG
>Gentiana_alpina_KF544557
CGCATCGCGTCGCCCCCTAACACCGTGCATGAAATCGTGCCGGTCGTCGGAGGGGCGGAT
ATTGGCTTCCCGTGCTCCGGTGCGGCTAGCCTAAATGCAAGTCCCTTACGACGGACACGA
CGACAAGTGGTGGTTGGTTTACTCAACTAAGGTGCTGTCGCGCGCTGCCCCGTCGGATGA
GGAGACTTACTTGACCCTGATGCATACGTCGTCACGACGTCTGCCACGACCG
>Gentiana_alpina_KF544558
CGCATCGCGTCGCCCCCTAACACCGTGCATGAAATCGTGCCGGTCGTCGGAGGGGCGGAT
ATTGGCTTCCCGTGCTCCGGTGCGGCTAGCCTAAATGCAAGTCCYTTACGACGGACACGA
CGACAAGTGGTGGTTGGTTTACTCAACTAAGGTGCTGTCGCGCGCTGCCCCGTCGGATGA
GGAGACTTACTTGACCCTGATGCATACGTCGTCACGACGTCTGCCACGACCG
>Gentiana_alpina_KF544559
CGCATCGCGTCGCCCCCTAACACCGTGCATGAAATCGTGCCGGTCGTCGGAGGGGCGGAT
ATTGGCTTCCCGTGCTCCGGTGCGGCTAGCCTAAATGCAAGTCCTTTACGACGGACACGA
CGACAAGTGGTGGTTGGTTTACTCAACTAAGGTGCTGTCGCGCGCTGCCCCGTCGGATGA
GGAGACTTACTTGACCCTGATGCATACGTCGTCACGACGTCTGCCACGACCG
>Rubus_ellipticus_KU881079
CACGTCGTTGCCCCCCCAACCCCCTCGGGAGTTGGGCGGGGCGGATGATGGCCTCCCGTG
TGCTCCGTCATGCGGTTGGCATAAAAAACAAGTCTTCGGCGACTAACGCCACGACAATCG
GTGGTTGTCAAACCTCTGTTGCCTATCGTGTGCGCGTGTCGAACGAGGGCTCAACGAACC
ATATTGCATCGATTCGTCGATGCTTTCAACG
>Prunus_avium_KX167295
CACGTCGTTGCACCCCCACTACTCCCTCGGGATTGCGGGGGGCGGATGATGGCCTCCCGT
ACGCTCCGTCGCGCGGTTGGCATAAATACCAAGTCCTCGGCGGCGCACGCCACGACAATC
GGTGGTTGCGAAACCTCGGTTGCCCGTCGTGTGCGGTCGTCGCGCATCGAGGGCTCGAAA
AAAATGCTTGGCTCCGGCTTGGCTTTCAACG
>Prunus_salicina_KX192129
CACGTCGTTGCCCCCCCATCAACTCCTTCGGGATTGTGGGGGGCGGATGATGGCCTCCCG
TGCGCCTCGCCGCGCGGTTGGCATAAATGCCAAGTCCTCGGCGACACACGCCACGACAAT
CGGTGGTTGCGAAACCTCGGTTGCCCGTCGTGTGCGGTCGTCGCGCATCGAGGGCTCGAA
AAAGTTGCTGGGCTCCGGCTCGGCTTTCAACG
>Prunus_salicina_KX192128
CACGTCGTTGCCCCCCCATCAACTCCTTCGGGATTGCGGGGGGCGGATGATGGCCTCCCG
TGCGCCTCGCCGCGCGGTTGGCATAAATGCCAAGTCCTCGGCGACACACGCCACGACAAT
CGGTGGTTGCGAAACCTCGGTTGCCCGTCGTGTGCGGTCGTCGCGCATCGAGGGCTCGAA
AAAATTGCTGGGCTCCGGCTCGGCTTTCAACG
>Prunus_salicina_KX192125
CACGTCGTTGCCCCCCCATCAACTCCTTCGGGATTGCGGGGGGCGGATGATGGCCTCCCG
TGCGCCTCGCCGCGCGGTTGGCATAAATGCCAAGTCCTCGGCGACGCACGCCACGACAAT
CGGTGGTTGCGAAACCTCGGTTGCCCGTCGTGTGCGGTCGTCGCGCATCGAGGGCTCGAA
AAAATTGCTGGGCTCCGGCTCGGCTTTCAACG
>Prunus_salicina_KX192124
CACGTCGTTGCCCCCCCATCAACTCCTTCGGGATTGCGGGGGGCGGATGATGGCCTCCCG
TGCGCCTCGTCGCGCGGTTGGCATAAATGCCAAGTCCTCGGCGACGCACGCCACGACAAT
CGGTGGTTGCGAAACCTCGGTTGCCCGTCGTGTGCGGTCGTCGCGCATCGAGGGCTCGAA
AATATTGCTGGGCTCCGGCTCGGCTTTCAACG
>Prunus_salicina_KX192127
CACGTCGTTGCCCCCCCATCAACTCCTTCGGGATTGCGGGGGGCGGATGATGGCCTCCCG
TGCGCCTCGCCGCGCGGTTGGCATAAATGCCAAGTCCTCGGCGACGCACGCCACGACAAT
CGGTGGTTGCGAAACCTCGGTTGCCCGTCGTGTGCGGTCGTCGCGCATCGAGGGCTCGAA
AAAATTGCTGGGCTCCGGCTCGGCTTTCAACG
>Prunus_salicina_KX192126
CACGTCGTTGCCCCCCCATCAACTCCTTCGGGATTGCGGGGGGCGGATGATGGCCTCCCG
TGCGCCTCGCCGCGCGGTTGGCATAAATGCCAAGTCCTCGGCGACGCACGCCACGACAAT
CGGTGGTTGCGAAACCTCGGTTGCCCGTCGTGTGCGGTCGTCGCGCATCGAGGGCTCGAA
AAAATTGCTGGGCTCCGGCTCGGCTTTCAACG
>Prunus_salicina_KX192121
CACGTCGTTGCCCCCCCATCTACTCCTTCGGGATTGCGGGGGGCGGATGATGGCCTCCCG
TGCGCCTCACTGCGCGGTTGGCATAAATGCCAAGTCCTCGGCGACGCACGCCACGACAAT
CGGTGGTTGCGAAACCTCGGTTGCCCGTCGTGTGCGGTCGTCGCGCATCGAGGGCTCGAA
AATATTGCTGGGCTCCGGCTCGGCTTTCAATG
>Prunus_salicina_KX192120
CACGTCGTTGCCCCCCCATCAACTCCTTCGGGATTGTGGGGGGCGGATGATGGCCTCCCG
TGCGCCTCGCCGCGCGGTTGGCATAAATGCCAAGTCCTCGGCGACACACGCCACGACAAT
CGGTGGTTGCGAAACCTCGGTTGCCCGTCGTGTGCGGTCGTCGCGCATCGAGGGCTCGAA
AAAATTGCTGGGCTCCGGCTCGGCTTTCAACG
>Prunus_salicina_KX192123
CACGTCGTTGCCCCCCCATCAACTCCTTCGGGATTGCAGGGGGCGGATGATGGCCTCCCG
TGCGCCTCGCCGCGCGGTTGGCATAAATGCCAAGTCCTCGGCGACACACGCCACGACAAT
CGGTGGTTGCGAAACCTCGGTTGCCCGTCGTGTGCGGTCGTCGCGCATCGAGGGCTCGAA
AAAGTTGCTGGGCTCCGGCTCGGCTTTCAACG
>Prunus_salicina_KX192122
CACGTCGTTGCCCCCCCATCAACTCCTTCGGGATTGCGGGGGGCGGATGATGGCCTCCCG
TGCGCCTCGCCGCGCGGTTGGCATAAATGCCAAGTCCTCGGCGACGCACGCCACGACAAT
CGGTGGTTGCGAAACCTCGGTTGCCCGTCGTGTGCGGTCGTCGCGCATCGAGGGCTCGAA
AAAATTGCTGGGCTCCGGCTCGGCTTTCAACG
>Rosa_longicuspis_var._sinowilsonii_KM353209
CACGTCGTTGTCGGGAGTTGGATGGGGCGGATGATGGCCTCCCGTGTGCTCAGTCACGCG
GTTGGCATTAAATACCAAGTCCTCGGCGACCAACGCCACGACAATCGGTGGTTGTCAAAC
CTCGGTTTCCTGTCGTGCGCGCGTGTTGATCGAGTGCTTTCTTAAACAATGCGTGTCGAT
CCGTCGATGCTTACAAC
>Rosa_longicuspis_var._sinowilsonii_KM353208
CACGTCGTTGTCGGGAGTTGGATGGGGCGGATGATGGCCTCCCGTGTGCTCAGTCACGCG
GTTGGCATTAAATACCAAGTCCTCGGCGACCAACGCCACGACAATCGGTGGTTGTCAAAC
CTCAGTTTCCTGTCGTGCGCGCGTGTTGATCGAGTGCTTTCTTAAACAATGCGTGTCGAT
CCGTCGATGCTTACAAC
>Corydalis_turtschaninovii_KY305172
CGCACCGAGTCGCCCCCACCCCTCTACTCACCGAGGCGGCGGGAGCGGATAATGGCCCCC
CGTGCGCTCCACGTGCGCGGCCGGCCCAAACACAGGCCCCGGGAGGCCGACGTCACGATC
CGTGGTGGTTGTAAAAGACACGCCCTCGAAACCGGATCCCGTGCACGCCGCGCCTCGCCC
AGGGCCACAGCGACCCCCAAGGGCCGTCCCCGGACGGCGCCCACTCTG
>Cinnamomum_cordatum_KU139835
CGCCACCCATCGCCCCCCCCGCGGCATTCACATGCCCCGCCGGGGAGCGGAGACTGGCCG
TCCGTGCCCGGGTCATCGGCGCGCGGTCGGCAGAAAAGGAGGACACCGTGCGGCGCGACA
CGGCGTGTGGGGGTTGAGAGGCGACTCGTCGCCGATCGTACGCAGCGCCCGCATTCCGCC
GCGCGGTGCCGCCCGTGGGACCATACCCGCCCGCAGCCGCGGGCGATCGGAC
>Nelumbo_nucifera_KC573836
CGCATCGTTGCCCTTCCCTCCCTTTCCCCATTAGGTGTTGGAAAGTGGGTGCAAATGTTG
GCCTCTCGTTCCGTTTTGGTGCGGTTGGCCCAAATGATGGCCCCCGACAACAAAGTGCCA
CGACGGTTGGTGGTTCAATCTTAGGTGGTGGAATGCTGGACGTTGTGCACGTTGTGTTGT
CATTGGGGTGTCGAGTGTGTGACCCGATTAGGGATCCGTTGTTGACGGAGCCTGCCTTG
>Nelumbo_nucifera_KC573837
CGCATCGTTGCCCTTCCCTCCCTTTCCCCATTAGGTGTTGGAAAGTGGGTGCAGATGTTG
GCCTCTCGTTCCGTTTTGGTGCGGTTGGCCCAAATGATGGCCCCCGACAACAAAGTGCCA
CGACGGTTGGTGGTTCAATCTTAGGTGGTGGAATGCTGGACGTTGTGCACGTTGTGTTAT
CATTGGGGTGTCTAGTGTGTGACCCGATTAGGGATCCGTTGTTGACGGACCCTGCCTTG
>Nelumbo_nucifera_KC573834
CGCATCGTTGCCCTTCCCTCCCTTTCCCCATTAGGTGTTGGAGAGTTGGTGCAGATGTTG
GCCTCTCGTTCCGTTTTGGTGCGGTTGGCCCAAATGATGGCCCCCGACAACAAAGTGCCA
CGACGGTTGGTGGTTCAATCTTAGGTGGTGGAATGCTGGACGTTGTGCACGTTGTGTTGT
CATTGGGGTGTCGAGTGTGTGACCCGATTAGGGATCCGTTGTTGACGGAGCCTGCCTTG
>Nelumbo_nucifera_KC573835
CGCATCGTTGCCCTTCCCTCCCTTTCCCCATTAGGTGTTGGAGAGTGGGTGCAGATGTTG
GCCTCTCGTTCCGTTTTGGTGCGGTTGGCCCAAATGATGGCCCCCGACAACAAAGTGCCA
CGACGGTTGGTGGTTCAATCTTAGGTGGTGGAATGCTGGACGTTGTGCACGTTGTGTTGT
CATTGGGGTGTCGAGTGTGTGACCCGATTAGGGATCCGTTGTTGACGGAGCCTGCCTTG
>Polyporus_tuberaster_KM085412
TGAAATTCTCAACCTGCGAGATCCTTGTGGTCTTCGTAAGGCTTGGACTTTGGAGGCTTT
TGTCGGCGATTGTCGACTCCTCTCAAATGCATTAGCTTGGTTCCTTGCGGATCGGCTTTC
GGTGTGATAGTTGTCTACGCCGTGACCGTGAAGCGTTTTGGCGAGCTTCTAACCGTCTCG
TTCGAGACTTATTCTTCA
>Astragalus_membranaceus_JX017332
CATATCGTTGCCCGATGCCTATTGCAGTGTGATAGGAATTTTTAGGGCGAATGATGGCTT
CCCGTGAGCGTTGTTGCCTCGCGGTTGGTTGAAAATTGAGTCCTTGGTGGGGTGTGCCAT
GATAGATGGTGGTCGAGTTAGCACGAGACCCATCATGTGTACGCTCCCCATAATATGGCT
TCGATGACCCACATGCGTCTTTTGACTCTCATGACG
>Astragalus_membranaceus_JX017330
CATATCGTTGCCCGATGCCTATTGCAGTGTGATAGGAATTTTTAGGGCGAATGATGGCTT
CCCGTGAGCGTTGTTGCCTCGCGGCTGGTTGAAAATTGAGTCCTTGGTGGGGTGTGCCAT
GATAGATGGTGGTCGAGTTAGCACGAGACCCATCATGTGTACGCTCCCCATAATATGGCT
TCGATGACCCACATGCGTCCTTTGACTCTCATGACG
>Astragalus_membranaceus_JX017331
CATATCGTTGCCCGATGCCTATTGCAGTGTGATAGGAATTTTTAGGGCGAATGATGGCTT
CCCGTGAGCGTTGTTGCCTCGCGGTTGGTTGAAAATTGAGTCCTTGGTGGGGTGTGCCAT
GATAGATGGTGGTCGAGTTAGCACGAGACCCATCATGTGTACGCTCCCCATAATATGGCT
TCGATGACCCACATGCGTCTTTTGACTCTCATGACG
>Curcuma_aff._attenuata_JC-2013_KJ803113
TGACATCGTCGCTTTTGCTCCATGCTTCGTCGGCATTGAGCGCGGAAGTTGGCCCCGTGT
GCCCTCGGGCACAGTCGGTCGAAGAGTGGGTAGTCGGTAATCGTCGAGCACGAYGGACGT
TGGTCGTCGCGAGCGAGAACTGAACGTCGTCCTCGTCGTTTTGGGATGAGTCCTCAAGAG
ACCCTGTGTGATGATTGCGGAGTCGCGTGAAAGCGCCGCGTCAATCATTTG
>Rubus_bohemiicola_KM037218
CACGTCGTTGCCCCCCCCAAACCCCTCGGGAGTTGGGCGGGACGGATGATGGCCTCCCGT
GTGCTCTGTCATGCGGTTGGCATAAAAACAAGTCCTCGGCGACTAACGCCACGACAATCG
GTGGTTGTCAAACCTCTGTTGCCTATCGTGTGCGCGTGCCGAGCGAGGGCTCAACAAACC
ATGTTGCATCGATTCGTCGATGCTTTCAACG
>Rubus_bohemiicola_KM037219
CACGTCGTTGCCCCCCCCCAAACCCCTCGGGAGTTGGGCGGGACGGATGATGGCCTCCCG
TGTGCTCTGTCATGCGGTTGGCATAAAAACAAGTCCTCGGCGACTAACGCCACGACAATC
GGTGGTTGTCAAACCTCTGTTGCCTATCGTGTGCGCGTGCCGAGCGAGGGCTCAACAAAC
CATGTTGCATCGATTCGTCGATGCTTTCAACG
>Rubus_bohemiicola_KM037216
CACGTCGTTGCCCCCCCCCAAACCCCTCGGGAGTTGGGCGGGACGGATGATGGCCTCCCG
TGTGCTCTGTCATGCGGTTGGCATAAAAACAAGTCCTCGGCGACTAACGCCACGACAATC
GGTGGTTGTCAAACCTCTGTTGCCTATCGTGTGCGCGTGTCGAGCGAGGGCTCAACAAAC
CATGTTGCATCGATTCGTCGATGCTTTCAACG
>Rubus_bohemiicola_KM037217
CACGTCGTTGCCCCCCCCCAAACCCCTCGGGAGTTGGGCGGGACGGATGATGGCCTCCCG
TGTGCTCTGTCATGCGGTTGGCATAAAAACAAGTCCTCGGCGACTAACGCCACGACAATC
GGTGGTTGTCAAACCTCTGTTGCCTATCGTGTGCGCGTGCCGAGCGAGGGCTCAACAAAC
CATGTTGCATCGATTCGTCGATGCTTTCAACG
>Curcuma_reclinata_KJ803155
TGACATCGTCGCTTTTGCTCCATGCTTCGTCGGCATTGAGTGCGGAAGTTGGCCCCGTGT
GCCTGCCATCGGGCACAGTCGGTCGAAGAGTGGGTAGTCGGTAATCGTCGAGCACGATGG
ACGTTGGTCGTCGCGAGCGAGAACTGAACGTCGTGTCCTCGTCGTTTTGGGATGAGTCCT
CCAGAGACCCTGTGTGATGATTGCGGAGTCGCGTGAAAGCGCCGCGTCAATCACTTGCGG
CCCCAAGTCAGGCGAGACCACCCGCCGAGTTTAAGCATATCAAT
>Eucommia_ulmoides_KX674935
CGCATCGCGTCGCTCCCAAAACCCTGCCCCACCAGTGGGGGGGTTGGGGGGAGCGGAGAT
TGGCCTCCCGTGCGCCCGGCGTGCGCGGCTGGCCGAAAACAGAGACGACGGCAACGGACG
TCACGACTAGCGGTGGTCGTACGATAGCCAATGCATGAGTTTAAGCATCCGTGCCGTCTT
CGACCCCCACGAGAGCCCCGAGCTCCATTG
>Eucommia_ulmoides_KX674936
CGCATCGCGTCGCTCCCAAAACCCTGCCCCACCAGTGGGGGGGTTGGGGGGAGCGGAGAT
TGGCCTCCCGTGCGCCCGGCGTGCGCGGCTGGCCGAAAACAGAGACGACGGCAACGGACG
TCACGACTAGCGGTGGTCGTACGATAGCCAATGCATGAGTTTAAGCATCCGTGCCGTCTT
CGACCCCCACGAGAGCCCCGAGCTCCATTG
>Zanthoxylum_schinifolium_KPS0226A03I
CGCATCGTTGCCCCGCCCCACCCCCGCCCGGGGGCTTGGCGGCGAGGGCGGATAATGGCC
TCCCGTGCGCTCCCCGCTCGCGGTTGGCCCAAATTCGAGTCCCCGGCGACCGGAGCCGCG
ACGATCGGTGGTGAAAACAAACCTCTCGAACACACGTCGCGTGCCCGGCTCTCCGTTTCG
AGACTCAGGGACCCTGACGCTCCGCGCGAGCGGCGCTCGCATCG
>Coptis_teeta_KM887410
CGCACAGCGTCGCACCCCGCCACTCTTGCTGGACGGGGAGCGGAGATTGGCCCCCCGGGC
ACCCGTTGCCCGGTCGGCTCAAACGATTGTCCCCGGCGACGAGCGTCGCTATCGTGGTGG
ATCGAAAGCTAAGACAGAGGCAGTCTCGCCGCCACAGCAGGGACAGACCGACCCCCGGAC
GCCGTCACCGACGGCGCTCACCATG
>Valeriana_moyanoi_HQ878149
CGCATCGCGTCGCCCCCCCTCCCCGCCCCCCCTCACAGGGGCGCGGCGTGCGGAGGGGGG
CGCGGATGATGGCCTCCCGCGCCCCCATCGGGCGCGGCTGGCCCAAAACACGGTCCCCCG
GAGGCGGACGTCACGGCGAGTGGTGGTCGAATAAGCCCTCTGTTCGCGCCGTGGCCCTCC
CCGTCTTTCGGGCGGCGAATCGACCCATACGCGCGGTCCACGCGACGGCGCTCCGA
>Lonicera_rupicola_FJ217850
CGCATCGCGTCCCCCCCCACCCCGCGTCCCACTGGGTCGCGGGCGGCGGGGGGTGCGGAC
AATGGCCTCCCGTGCCCCCGGGCGCGGCTGGCCCAAAATCGAGTCCCCGACGGCGGACGT
CACGACGAGTGGTGGTCGAAACATTCCTCTTATCACGTCGTGCGGTTCCCCGTCGCTCGG
GCGGCCAAGTGACCCTTACGCGCCGTCGTACGACGGTGCTCCGAC
>Scrophularia_nachitschevanica_KY067635
CGCATCGCGTCGCCCCCCTCCCAATCCCTCGGGACAACGGAGAGGGGCGGATATTGGCCT
CCCGTGCTCTTCGGTGCGCGGCTGGCCCAAATGTGATCCCGCGTCGACGCGAGTCACGAC
CAGTGGTGGTTGATTTTCTCAACTCGCGTGCTGTCGTGCCGTACCGYVTCGTTCGTTCGG
GCATCGTCGCAGACCCAAAAGGTGCTCTAGAGTGCCTTCGACCG
>Angelica_decursiva_KX674921
CGCATCGTATTGCCTGCAGACCACTCACACCTGAGAAGTTGTGACGGTTTGGGGCGCAAA
TTGGCCTCCCGTACCTTGTCGTGCGGTTGGCGGAAAAACGAGTCTCCGGCGACGGATGTC
GCGACATCGGTGGTTGTGAAAGACCCTCTTGTCTTGTCGCGCGAGTCCTCGTCATCTTAG
CGAGCTCCAGGACCCATAGGCAGCACACACTCTGTGCGCTTCGACTG
>Aster_indicus_JN543715
CGCATCACGTCGCTCCCACCATACCTTCCTTCGGGATGCTAGGTTGGGGGCGGATAATGG
CCTCCCGTTCCTCACCGAGCGGTTGGCCAAAATAAAAGTCCCCTTTGATGGATGCACGAC
TAGTGGTGGTTGACAAAACCCGTTATTGTGTCGTGTGTCTTGTCAAAAGGTTGCAACTTA
ATAGACCCAACGCGTTGTCATGAAGCAACGCATCGACC
>Angelica_kangdingensis_GU395157
CGCATCGTATTGCCCACAAACCACTCACACCTGAGAAGGTGTGCCGGTTTGGGGCGGAAA
TTGGCCTCCCGTACCTTGTCGTGCGGTTGGCGGAAAAACGAGTCTCCGGCGATGGACGTC
GCGACATCGGTGGTTGTAAAAGACCCTCTTGTCTTGTCGCGCGAATCCTCGTCATCTTAG
CGAGCTCCAGGACCCTTAGGCAGCACATACTCTGTGCGCTTCGA
>Bupleurum_exaltatum_KF573812
CGTAAAGCTTTGCCCCTCCGCAGCTCGCTCAAAGCGAGTCGTTGCTCTCGTGGGGGACGG
AAATTGACCTCCCGTGCCTCGTCGTGCGGCTGGTTTAAAAGAGAGTCTCCGGGGATCGGA
AAACGCAACATTGGTGGAAGGCATTACGCACCTCTTGCCATCTTGCGCTGAGCCCGTTTA
CTCTGTGAGCAACAGCGACCCTTTGGCGCCGCCCCAGGTGCGCG
>Terminalia_arjuna_FJ381783
CAACGGCATCGTGCCTCCAAACCCTCCGCCCCTCGAACGTTGCGGCGATTGGGTTGGATG
CGGAAGCTGGCCTCCCGTGACCGAGAGCCACGGATGGCCCAAATACGTGCTAAGGAAGCG
GAGCGCCACGGCGTTCGGTGGTCGAACGAAGCCCCAGAAACGACGCCGGTGGCCGCCGCA
TCCGTCCCTAGCCTACGACCCTAAACGTTAACCAACG
>Citrus_reticulata_FJ641917
CGCATCGTTGCCCCACCCCACCCCCCCAAACCAAGGCGGGGGCCCCGGGGTGCGGGCGGA
GATTGGCCTCCCGTGCGCTGACCGCTCGCGGTTGGCCCAAATCTGAGTCCTCGGCGAGCG
AAGCCGCGGCGATCGGTGGTGAAACAAAAGCCTCTCGAGCTCCCGCCGCGCGCCCGGTCT
CCGAGTGGGGACTCTGCGGCCCTGAAGCTCCGCGCAAGCGGCGCTCGCATTG
>Citrus_reticulata_FJ641916
CGCATCGTTGCCCCACCCCACCCCCCCAAACCAAGGCGGGGGCCCCGGGGTGCGGGCGGA
GATTGGCCTCCCGTGCGCTGACCGCTCGCGGTTGGCCCAAATCTGAGTCCTCGGCGAGCG
AAGCCGCGGCGATCGGTGGTGAAACAAAAGCCTCTCGAGCTCCCGCCGCGCGCCCGGTCT
CCGAGTGGGGACTCTGCGGCCCTGAAGCTCCGCGCAAGCGGCGCTCGCATTG
>Citrus_reticulata_FJ641915
CGCATCGTTGCCCCACCCCACCCCCCCAAACCAAGGCGGGGGCCCCGGGGTGCGGGCGGA
GATTGGCCTCCCGTGCGCTGACCGCTCGCGGTTGGCCCAAATCTGAGTCCTCGGCGAGCG
AAGCCGCGGCGATCGGTGGTGAAACAAAAGCCTCTCGAGCTCCCGCCGCGCGCCCGGTCT
CCGAGTGGGGACTCTGCGGCCCTGAAGCTCCGCGCAAGCGGCGCTCGCATTG
>Commiphora_habessinica_JN882673
CGCATCGTTGCCCCCCCCACCACCCCCCGCAACAAGGGGAAGAGGGCGGGCGGGGGCGGA
GATTGGCCTCCCGTGCGCCTCGCGGCTCGCGGTTGGCCCAAATCCGAGTCCCACGGCCTC
GCGTGCTGCGACTTTCGGTGGTCGAAAGAAACCCGATGCCCGTCGCGCTCGCGTGGCCGC
ACAGAAGGACCCCGTGACCCCGACGCGTCGCCCGTAGAGCGACGCTCGTAACG
>Paeonia_chamaeleon_JN622170
CGTATCCCGTCGCACCCCCAACCCCGTCCCAACGCGGGCACGATGGCTGGTGGGAGCGGA
TATTGGCCTCCCGTGTACTCGCGTCACGGTTGGTCTAAAATCGAGCCCCGAGCGACGAAC
GTCACGACAAGTGGTGGTCTGTAATAGCTATTTCGTGTTGTGCGTTGTCTCGTCCCCCGT
GTGAGCTCACAAAGACCCCAAAGCATCGTCACGAT
>Astragalus_bachmarensis_JQ685627
CATATCGTTGCCCGATGCCTATTGCAGTGCAATAGGAATTTCTAGGGCGAATGATGGCTT
CCCGTGAGCGTTGTTGCCTCGCGGTTGGTTGAAAATCGAGTCCTTGGTAGGGTGTGCCAT
GATAGATGGTGGTCGAGTTAGCACGATACCGATCATGTGCATGCTCTCCAAAACATGGCC
TCTATGACCCACACGCGTCTTTTGACGCTCATGACG
>Astragalus_bachmarensis_JQ685626
CATATCGTTGCCCGATGCCTATTGCAGTGCAATAGGAATTTCTAGGGCGAATGATGGCTT
CCCGTGAGCGTTGTTGCCTCGCGGTTGGTTGAAAATCGAGTCCTTGGTAGGGTGTGCCAT
GATAGATGGTGGTCGAGTTAGCACGATACCGATCATGTGCATGCTCTCCAAAACATGGCC
TCTATGACCCACACGCGTCTTTTGACGCTCATGACG
>Astragalus_bachmarensis_JQ685625
CATATCGTTGCCCGATGCCTATTGCAGTGCAATAGGAATTTCTAGGGCGAATGATGGCTT
CCCGTGAGCGTTGTTGCCTCGCGGTTGGTTGAAAATCGAGTCCTTGGTAGGGTGTGCCAT
GATAGATGGTGGTCGAGTTAGCACGATACCGATCATGTGCATGCTCTCCAAAACATGGCC
TCTATGACCCACACGCGTCTTTTGACGCTCATGACG
>Cnidium_officinale_U78448
ATCATCTTGCCAACAACCACACACTCCTTCAAGAGCTGTGCCGGTTTGGGGCGGAAATTG
GCCTCCCGTGCCTTGTTGTGCGGTTGGTGCAAAAGTGAGTCTCCGGCGACGGACGTCGTG
ACATCGGTGGTTGTAAAAGACCCTCATGTCTTGTCACGCGAATCTGCGTCATCTTAGTGA
GCTCTAGGACCCCTAGGCAGCACACACTCTGTGCGCTTCGA
>Salvia_sophrona_DQ667268
CGCATCGCGTCGCCCCCCACCCTGCGCTCAGCGCCAGGGCGGGGAGCGGATATTGGCCTC
CCGTTCGCCTCCACGTGCGGCTGGCCCAAATGCGATCCCTCGGCGACTCGCGTCACGACA
AGTGGTGGTTGAACACTCAATCTCTTGCGTCGTCGTGCCGCTGTGTCGTTCCAACGGGTA
TCACAAAACGACCCTACGGTGSCGGTGCCTCACGGCTCCACAC
>Ophiopogon_multiflorus_KF671260
CGCCTCGCGTCGCTCCGTGAACCCCGCCCACCCCGTCCCGGGGAGGCGGCGGGTGCGGAT
GCGGAGATTGGCCCCCCGTGCCTGACGGCGCGGCGGGTCGAAGTGCGTGCCGCCGGTCGG
GACGGAAGCGGCGAGTGGTGGACGGACACGTACGGCGCTGAACGTCGCCTCTGAGCCCCG
GCCCCAGCGGTGCATGCAAGGAACCCACGCCGAGCACCCCTCGGAACA
>Ophiopogon_multiflorus_KF671261
CGCCTCGCGTCGCTCCGTGAACCCCGCCCACCCCGTCCCGGGGAGGCGGCGGGTGCGGAT
GCGGAGATTGGCCCCCCGTGCCTGACGGCGCGGCGGGTCGAAGTGCGTGCCGCCGGTCGG
GACGGACGCGGCGAGTGGTGGACGGACACGTACGGCGCTGAACGTCGCCTCTGAGCCCCG
GCCCCAGCGGTGCATGCAAGGAACCCATGCCGAGCACCCCTCGGAACA
>Alpinia_officinarum_GU180360
GCATCGTCGCCTTTGCTCCTTGCTCTGTTGGTGCCAAGCGTGGAAATTGGCCCCGTGTGC
CCTCGGGCACAGTCGGCTGAAGAGTGGGTAATCTCGGCAGTCGTCGGGCGCGATGGGTGT
TGGTCGCCCTGTGCGTGAACTGAGCGTCGTCCCCGTCGTGCTGGGATGAGTCCCAAAGAG
ACCCTGTGTGATTGCGGCATCGCATGAAAGTGCCGTGTCCATCAGATTG
>Commiphora_wightii_EU419988
CGCATCGTTGCCCCCCCCACCCCCCGCACCCCGGGGAGGAGCGCGGGCGGGGCGGAGATT
GGCCTCCCGTGCGCCTCGCGGCTCGCGGTTGGCCCAAATCCGAGTCCCACGGCATCGCGT
GCCGCGACTTTCGGTGGTCGAAAGAAACCCGATGCCCGTCGCGCTCGCGTGGCCGCACAG
TCGGACCCCGTGACCCAGACGCGTCGCCCGTAGTGCGACGCTCGTAACG
>Commiphora_wightii_EU419989
CGCATTGTTGCCCCCCCCACCCCCCGCACCCCGGGGAGGAGCGCGGGCGGGGCGGAGACT
GGCCTCCCGTGCGCCTCGCGGCTCGCGGTTGGCCCAAATCCGAGTCCCACGGCATCGCGT
GCCGCGACTTTCGGTGGTCGAAAGAAACCCGATGCCCGTCGCGCTCGCGTGGCCGCACAG
TCGGAACCCCGTGACCCAGACGCGTCGCCCGTAGGTGCGAGCGCTCGTAACG
>Commiphora_wightii_EU419984
CGCATCGTTGCCCCCCCCACCCCCCGCACCCCGGGGAGGAGCGCGGGCGGGGCGGAGACT
GGCCTCCCGTGCGCCTCGCGGCTCGCGGTTGGCCCAAATCCGAGTCCCACGGCATCGCGT
GCCGCGACTTTCGGTGGTCGAAAGAAACCCGATGCCCGTCGCGCTCGCGTGGCCGCACAG
TCGGAGCCCCGTGACCCAGAGCGCGTCGCCCGTAATGCGACGCTCGAATCG
>Commiphora_wightii_EU419985
CGCATCTATTGCCCCCCCAACCCCCCCACCCCGGGGAGGAGCGCGGGCGGGGCGGAGACT
GGCCTCCCGTGCGCCTCGCGGCTCGCGGTTGGCCCAAATCCGAGTCCCACGGCATCGCGT
GCCGCGACTTTCGGTGGTCGAAAGAAACCCGATGCCCGTCGCGCTCGCGTGGCCGCACCA
GTCGGACCCGTGACCCAGACGCGTCGCCCGTAGTGCGACGCTCGTAACG
>Commiphora_wightii_EU419986
CGCATTGTTGCCCCCCCCACCCCCCCAACCCCGGGGAGGAGCGTGGGCGGGGCGGAGATT
GGCCTCCCGTGCGCCTCACGGCTCGCGGTTGGCCCAAATCTGAGTCCCACGGCCTCGCGT
GTCGCGACTTTCGGTGGTCGAAAGAAACCTGATGCCCGTCGTGCTCGCGTGGCCGCACAG
TCGGACCCCGTGACCCAGACGCGTCGCCCGTACGGCGACGCTCGTAACG
>Commiphora_wightii_EU419987
CGCATTGTTGCCCCCCCCACCCCCCGCACCCCGGGGAGGAGCGCGGGCGGGGCGGAGACT
GGCCTCCCGTGCGCCTCGCGGCTCGCGGTTGGCCCAAATCCGAGTCCCACGGCATCGCGT
GCCGCGACTTTCGGTGGTCGAAAGAAACCCGATGCCCGTCGCGCTCGCGTGGCCGCACAG
TCGGACCCCGTGACCCAGACGCGTCGCCCGTAGTGCGACGCTCGTAACG
>Commiphora_wightii_EU419980
CGCATCGTTGCCCCCCCCACCCCCCGAACCCCGGGGAGGAGCGCGGGCGGGGCGGAGACT
GGCCTCCCGTGCGCCTCGCGGCTCGCGGTTGGCCCAAATCTGAGTCCCACGGCATCGCGT
GCCGCGACTTTCGGTGGTCGAAAGAAACCCGATGCCCGTCGCGCTCGCGTGGCCGCACAG
TCGGACCCCGTGACCCAGACGCGTCGCCCGTAGTGCGACGCTCGAAAGG
>Commiphora_wightii_EU419981
CGCATCGTTGCCCCCCCCACCCCCCGCACCCCGGGGAGGAGCGCGGGCGGGGCGGAGACT
GGCCTCCCGTGCGCCTCGCGGCTCGCGGTTGGCCCAAATCTGAGTCCCACGGCATCGCGT
GCCGCGACTTTCGGTGGTCGAAAGAAACCCGATGCCCGTCGCGCTCGCGTGGCCGCACAG
TCGGACCCCGTGACCCAGACGCGTCGCCCGTAGTGCGACGCTCGTAACG
>Gentiana_clusii_AJ223132
ATCGCGTCGCCCCCCCAACACCGTGCATGAAATCGTGCCGGTCGTCGGAGGGGYGGATAT
TGGCTTCCCGTGCTCCGGTGCGGCTAGCCTAAATGCAAGTCCCTTACGACGGACACGACG
ACAAGTGGTGGTTGATTTCCTCAACTAAGGTGCTGTCGCGCGCTGCCCCGTCGGACGATG
AGACTAACTTGACCCTGATGCATACGTCGTCACGACGTCTGCCACGACCG
>Commiphora_wightii_EU419983
CGCATCGTTGCCCCCCCCACCCCCCGCACCCCGGGGAGGAGCGCGGGCGGGGCGGAGACT
GGCCTCCCGTGCGCCTCGCGGCTCGCGGTTGGCCCAAATCCGAGTCCCACGGCATCGCGT
GCCGCGACTTTCGGTGGTCGAAAGAAACCCGATGCCCGTCGCGCTCGCGTGGCCGCACAG
TCGGACCCCGTGACCCAGACGCGTCGCCCGTAGTGCGACGCTCGTAACG
>Lycium_brevipes_DQ124621
CGCATCGCGTCGCCCCCGCGCACCGCGMCCRCACTCTGGGTCGCGGTGCATGTCGCGGGG
CGGATACTGGCCTCCCGTGAGCCTCGCGCTCGCGGCTGGCCTAAATGCGAGTCCACGTCG
ACGGACGTCACGGCAAGTGGTGGTTGTAACCCAACTCTCGAAGTGTCGTGGCTATGACCC
GTCGCGCGTYTGGCCTCCCTGACCCTTCTTGCGCTTMGGCGCTCCGACCG
>Rosa_chinensis_var._spontanea_KM353060
CACGTCGTTGTCGGGAGTTGGATGGGGGCGGATGATGGCCTCCCGTGTGCTCAGTCACGC
GGTTGGCATTAAATACCAAGTCCTCGGCAACCAACGCCACGACAATCGGTGGTTGTCAAA
CCTCGGTTTCCTGTCGTGCGCGCGTGTTGATCGAGTGCTTTCTTAAACAATGCGTGTCGA
TCAGTCGATGCTTACAAC
>Fritillaria_meleagroides_KC801074
CGCCTTGTTTCGCTCCGTTCCCATGCCCCTTCGGGGGCGGTCACGGATGCGGAGACTGGC
CCTCCGTGCCTCGTGTGCGGCGGGCTTAAGCGCGGGCTGTCGGCGTCGGGATGGGCACGA
CGAGTGGTGGACGGAGCACCAGCAGGATGTCGTGGCCCCCCGTCGCCTTAAGGGGCTCAA
TGGACCCGGACCAGGCGAGCCGTGCTCCGTACGAGGAGGGCGTGCCGTCTCGCAACG
>Rheum_tanguticum_KF514549
CGCACCTTATCGCACATGCCCCCTCCGGGGGGCCGAGGCAGAGACTGGCCTCCCATGCGT
CTCGGTGCACGACCGGCCTAAACGCAGGCCCCGCGGCCACGAGAAGCCGCAACGATTGGT
GGTGTACCAGCGGCCTCGTCCCGTGAAGCATCGCATCGTGTCTCGCGCGGACCCTGGGCG
CCAAAGGGCCCCGACCACCGTTG
>Rheum_tanguticum_KF514548
CGCACCGCATCGCCCCCGCCCCCTCCGGGGGGAGGGGCGGAAACTAGCCTCATGTGCGCC
TCGGTGCACGGCTGGCCTAAACGCAGGCCCCACGGCCGCGAGAATCCGCGACGATTAGTG
GTGTACCAGCGGCCTCATGCCGTGAAGCATTGCGTCGTGTCTCGCGCGGACCCCGGGCGC
CGAAGGGCCCCGACCACCGTTG
>Rheum_tanguticum_KF514545
CGCACCGCGTCGCTCCCGCCCCCTCTGGGGGGCAGGGGCGGAGACTGGCCCCCCGTGCGC
CCCGGCGCGCGGCCGGCCTAAACGCAGGCCCCGCGGCCGCGAGAAGCCGCGACGACTGGT
GGTGTACCAGCGGCCTCGTGCCGCGAAGCATCGCGTCGCGTCTTGCGCGGCCACCGTGAG
CGCCAAAAGGGCCCCGACCACCGTTG
>Rheum_tanguticum_KF514544
CGCACCGCGTCGCCCCCTCCCCCTCCGGGGGGCAGGGGCGGAGACTGGCCCCCCGTGCGC
CCCGGCGCGCGGCCGGCCTAAACGCAGGCCCCGTGGCCGCGAGAAGCCGCGACGATTGGT
GGTGTACCAGCGGCCCCGTGCCGCGAAGCATCGCGTCGCGTCTCGCGCGGCCACCGTGAG
CGCCAAAAGGGCCCCGACCACCGTTG
>Rheum_tanguticum_KF514547
CGCACCTTATCGCACATGCCCCCTCCGGGGGGCCGAGGCAGAGACTGGCCTCCCATGCGT
CTCGGTGCACGACCGGCCTAAACGCAGGCCCCGCGGCCACGAGAAGCCGCAACGATTGGT
GGTGTACCAGCGGCCTCGTCCCGTGAAGCATCGCATCGTGTCTCGCGCGGACCCTGGGCG
CCAAAGGGCCCCGACCACCGTTG
>Rheum_tanguticum_KF514546
CGCACCGCGTCGCCCCCGCCCCCTCCGGGGGGCAGGGGCGGAGACTGGCCCCCCGTGCGC
CCCGGCGCGCGGCCGGCCTAAATGCAGGCCCCGCGGTCGCGAGAAGCCGCGACGATTGGT
GGTGTACCAGCGGCCCCGTGCCGCGAAGCATCGCGTCGCGTCTCGCGCGGCCACCGTGAG
CGCCAAAAGGGCCCCGACCACCGTTG
>Rheum_tanguticum_KF514541
CGCACCGCGTCGCTCCCGCCCCCTCTGGGGGGCAGGGGCGGAGACTGGCCCCCCGTGCGC
CCCGGCGCGCGGCCGGCCTAAACGCAGGCCCCGCGGCCGCGAGAAGCCGCGACGACTGGT
GGTGTACCAGCGGCCTCGTGCCGCGAAGCATCGCGTCGCGTCTTGCGCGGCCACCGTGAG
CGCCAAAAGGGCCCCGACCACCGTTG
>Rheum_tanguticum_KF514540
CGCACCGCGTCGCTCCCGCCCCCTCTGGGGGGCAGGGGCGGAGACTGGCCCCCCGTGCGC
CCCGGCGCGCGGCCGGCCTAAACGCAGGCCCCGCGGCCGCGAGAAGCCGCGACGACTGGT
GGTGTACCAGCGGCCTCGTGCCGCGAAGCATCGCGTCGCGTCTTGCGCGGCCACCGTGAG
CGCCAAAAGGGCCCCGACCACCGTTG
>Rheum_tanguticum_KF514543
CGCACCGCGTCGCTCCCGCCCCCTCTGGGGGGCAGGGGCGGAGACTGGCCCCCCGTGCGC
CCCGGCGCGCGGCCGGCCTAAACGCAGGCCCCGCGGCCGCGAGAAGCCGCGACGACTGGT
GGTGTACCCGCGGCCTCGTGCCGCGAAGCATCGCGTCGCGTCTTGCGCGGCCACCGTGAG
TGCCAAAAGGGCCCCGACCACCGTTG
>Rheum_tanguticum_KF514542
CGCACCGCGTCGCTCCCGCCCCCTCTGGGGGGCAGGGGCGGAGACTGGCCCCCCGTGCGC
CCCGGCGCGCGGCCGGCCTAAACGCAGGCCCCGCGGCCGCGAGAAGCCGCGACGACTGGT
GGTGTACCAGCGGCCTCGTGCCGCGAAGCATCGCGTCGCGTCTTGCGCGGCCACCGTGAG
CGCCAAAAGGGCCCCGACCACCGTTG
>Astragalus_latifolius_JQ685576
CATATCGTTGCCTGATGCCTATTGCAGTGCAATAGGAATTTCTAGGGCGAATGATGGCTT
CCCGTGAGCGTTGTTGCCTCGCGGTTGGTTGAAAATTGAGTCCTTGGTAGGGTGTGCCAT
GATAGATGGTGGTCGAGTTAGCACGATACCGATCATGTGCATGCCCCCCAAAATATGGCC
TCTACGACCCACATGTGTCTTTTGACACTCATGACG
>Astragalus_latifolius_JQ685575
CATATCGTTGCCTGATGCCTATTGCAGTGCAATAGGAATTTCTAGGGCGAATGATGGCTT
CCCGTGAGCGTTGTTGCCTCGCGGTTGGTTGAAAATTGAGTCCTTGGTAGGGTGTGCCAT
GATAGATGGTGGTCGAGTTAGCACGATACCGATCATGTGCATGCCCCCCAAAATATGGCC
TCTACGACCCACATGTGTCTTTTGACACTCATGACG
>Astragalus_latifolius_JQ685574
CATATCGTTGCCTGATGCCTATTGCAGTGCAATAGGAATTTCTAGGGCGAATGATGGCTT
CCCGTGAGCGTTGTTGCCTCGCGGTTGGTTGAAAATTGAGTCCTTGGTAGGGTGTGCCAT
GATAGATGGTGGTCGAGTTAGCACGATACCGATCATGTGCATGCCCCCCAAAATATGGCC
TCTACGACCCACATGTGTCTTTTGACACTCATGACG
>Zingiber_parishii_KF304568
TGGCATCGCCGCCTCTGCTCCATGCCCTATTATATATAGTCGGTTGGCGCGGAGTGCGGA
AATTGGCCCCGTGTGCCCTCGGGCACAGTCGGCCGAAGTGCGGGTAGTCGTCGGCAGTCG
TCGGGGCACGATGGGTGTTGGTCGCCGTGAGCGGGAACAGAACGTCGTCCCCGTCGTTTT
CGGACGAGCCCTCAATCAATCAAGAGACCCTGCGTGATTGCGGCACCGGGCGAAAGAAAG
AAAGCACCGCCGTGTCCATCAACTTG
>Zingiber_parishii_KF304569
TGGCATCGCCGCCTCTGCTCCATGCCCTCTATTCTATTAGTCGGCTGGCGCGGAGCGCGG
AAATTGGCCCCGTGTGCCCTCGGGCACAGTCGGCCGAAGTGCGGGTAGTCGTCGGCAGTC
GTCGGGGCACGATGGGTGTTGGTCGCCGTGAGCGGGAACAGAACGTCGTCCCCGTCGTTT
TCGGACGAGCCCTCAATCGATCAAGAGACCCTGCGTGATTGCGGCACCGGGCGAAAGAAA
GAAAGCGCCGCCGTGTCCATCAACTTG
>Gentiana_siphonantha_KT783552
CGCATCGCGTCGCCCCCCAACACCGTGTATGAAACATTGCCGGTTGTCGGAGGGGCGGAT
ATTGGCTTCCCGTGCTTCGGTGCGGCTGGCCTAAATGCAAGTCCCTTGCGACGGACACGA
CGACAAGTGGTGGTTGATTGCCTCAACTAAGGTGCTGTCGCGCGTTGCCCCGTCGGATGA
GGAGACTTCCTTGACCCTAATGCAAGCGTCGTCACGACGCCTGCCACGACCG
>Panax_ginseng_KMS0111A02I
CGCATCGCGTCGCCCCCCAACCCATCACTCCCTTGCGGGAGTTGAGGCGGAGGGGCGGAT
AATGGCCTCCCGTGTCTCACCGCGCGGTTGGCCCAAATGCGAGTCCTTGGCGATGGACGT
CACGACAAGTGGTGGTTGTAAAAAGCCCTCTTCTCATGTCGTGCGGTGACCCGTCGCCAG
CAAAAGCTCTCATGACCCTGTTGCGCCGTCCTCGACGTGCGCTCCGACCG
>Salvia_selleana_KU358696
CGCATCGCGTCGCCCCCCACACTCGCTCAGCGCCGGTGTGGGGAGCGGATATTGGCCTCC
CGTTTGCCTCGGTGTGCGGCTGGCCCAAATGCGATCCCTCGGCGGCTCGCGTCACGACAA
GTGGTGGTTGAACGGTCAATCTCTTGCGTCGTCGTGCCGCTGCGTCGCTCCCACGGGTGT
CAAGCAACGACCCTACGGTGGCGGTGCCACATGGCT
>Gentiana_siphonantha_KT783551
CGCATCGCGTCGCCCCCCCAACACCGTGCATGAAACATTGACGGTTGTCGGAGGGGCGGA
TATTGGCTTCCCGTGCTTCGGTGCGGCTGGCATAAATGCAAGTCCCTTGCGACGGACACG
ACGACAAGTGGTGGTTGATTGCCTCAACTAAGGTGCTGTCGCGCGTTGCCCCGTCGGATG
AGGAGACTTCCTTGACCCCAATGCAAGCGTCGTCAGGACGCCTGCCACGACCG
>Gentiana_siphonantha_KT783556
CGCATCGCGTCGCCCCCCCAACACCGTGCATGAAACATTGACGGTTGTCGGAGGGGCGGA
TATTGGCTTCCCGTGCTTCGGTGCGGCTGGCATAAATGCAAGTCCCTTGCGACGGACACG
ACGACAAGTGGTGGTTGATTGCCTCAACTAAGGTGCTGTCGCGCGTTGCCCCGTCGGATG
AGGAGACTTCCTTGACCCCAATGCAAGCGTCGTCAGGACGCCTGCCACGACCG
>Gentiana_siphonantha_KT783557
CGCATCGCGTCGCCCCCCAACACCGTGTATGAAACATTGCCGGTTGTCGGAGGGGCGGAT
ATTGGCTTCCCGTGCTTCGGTGCGGCTGGCCTAAATGCAAGTCCCTTGCGACGGACACGA
CGACAAGTGGTGGTTGATTGCCTCAACTAAGGTGCTGTCGCGCGTTGCCCCGTCGGATGA
GGAGACTTCCTTGACCCTAATGCAAGCGTCGTCACGACGCCTGCCACGACCG
>Gentiana_siphonantha_KT783554
CGCATCGCGTCGCCCCCCCAACACCGTGCATGAAACATTGACGGTTGTCGGAGGGGCGGA
TATTGGCTTCCTGTGCTTCGGTGCGGCTGGCATAAATGCAAGTCCCTTGCGACGGACACG
ACGACAAGTGGTGGTTGATTGCCTCAACTAAGGTGCTGTCGCGCGTTGCCCCGTCGGATG
AGGAGACTTCCTTGACCCCAATGCAAGCGTCGTCAGGACGCCTGCCACGACCG
>Gentiana_siphonantha_KT783555
CGCATCGCGTCGCCCCCCAACACCGTGTATGAAACATTGCCGGTTGTCGGAGGGGCGGAT
ATTGGCTTCCCGTGCTTCGGTGCGGCTGGCCTAAATGCAAGTCCCTTGCGACGGACACGA
CGACAAGTGGTGGTTGATTGCCTCAACTAAGGTGCTGTCGCGCGTTGCCCCGTCGGATGA
GGAGACTTCCTTGACCCTAATGCAAGCGTCGTCACGACGCCTGCCACGACCG
>Gentiana_siphonantha_KT783558
CGCATCGCGTCGCCCCCCCAACACCGTGCATGAAACATTGACGGTTGTCGGAGGGGCGGA
TATTGGCTTCCCGTGCTTCGGTGCGGCTGGCATAAATGCAAGTCCCTTGCGACGGACACG
ACGACAAGTGGTGGTTGATTGCCTCAACTAAGGTGCTGTCGCGCGTTGCCCCGTCGGATG
AGGAGACTTCCTTGACCCCAATGCAAGCGTCGTCAGGACGCCTGCCACGACCG
>Gentiana_siphonantha_KT783559
CGCATCGCGTCGCCCCCCCAACACCGTGCATGAAACATTGACGGTTGTCGGAGGGGCGGA
TATTGGCTTCCCGTGCTTCGGTGCGGCTGGCATAAATGCAAGTCCCTTGCGACGGACACG
ACGACAAGTGGTGGTTGATTGCCTCAACTAAGGTGCTGTCGCGCGTTGCCCCGTCGGATG
AGGAGACTTCCTTGACTCCAATGCAAGCGTCGTCAGGACGCCTGCCACGACCG
>Paeonia_lactiflora_EU591986
CGTATCCCGTCGCACCCCCAACCCGTCCAAACTCGGGCATGATGGCTGGTGGGAGCGGAT
ATTGGCCTCCCGTGTACTCGCGTTACGGTTGGTTTAAAATCGAGCCCCGAGCGACGAACG
TCACGACAAGTGGTGGTCTGTAATAGCTATTTCGTGTTGTGCGTTGTCTCGTCGCCCGTG
GGAGCTCACAAAGACCCCAAAGCATCGTCACGATGATGCATCCATC
>Pinellia_integrifolia_AF469033
CGCCCCGCGTCGCTCCCCCGTCCCCCCCCCACACCGCGGCACGCGTGTGCGCGTGGGGGG
CGAGGGATGCGGAGATTGGCCCACCGTGCACTCGCGCGGCGGGCTCAAGACCTCGGCCCT
CCCGCCGGGCGAGCAAACGGCGAGTGGTGGACGACGCTCATCGTCGCCGTGGCGTACACC
CGCGCACAAGGATGGGACCGATCGTGAAGAACCCAGTCGTCGGAGAGAACGGCACGGCCG
CTCTCCGAC
>Polygonum_polycnemoides_GQ340034
CGCACCGCGTCGCCCCCACCTCCTCCTCACCGGGGGGGGTCGGGGGCGGAAAATGGCCCC
CCGTGCGCTCCCCAGCGCGCGGCCGGCCCAAACGCAAACCCCGCTGCCGCCGGACGGCGC
GACAATTGGTGGAGTAGTCCCTACGCATCGCGTCGCGCCCCGGGCGGCCCCCGGAGGCCA
CGGGCCCTCCAA
>Aster_hispidus_HQ154044
CGCATCACGTCGCTCCCAGCATACCTTCCTTCGGGATGCTAGGTTGGGGGCGGATAATGG
CCTCCCGTTCCTCACCGAGCGGTTGGCCAAAATAAAAGTCCCCTTTGATGGATGCACGAC
TAGTGGTGGTTGACAAAACCCGTTATTGTGTCGTGTGTCTTGTCAAAAGGTTGCAACTTA
ATAGACCCAACGCGTTGTCATGAAGCAACGCATCGACCG
>Aconitum_nagarum_AY571347
CACACAGCGTCGCACCCTGTCAACCACGTTGTTGGGGAGCGGAGATTGGCCCCCCGGGCC
CCTGCGGGCACGGTCGGCACAAATGTTTGTCCCCGGCGGCGAGCGTCGCGGTCAGTGGTG
GTTGTATCTCTCATCCTCCAAAGACATCAAGACGCGTCGTCCTCGTTGCATGTTGGGACA
CATCGACCCCAAGGAGCCGCTTCGCGCGGCATTCACCCT
>Salvia_aegyptiaca_DQ667285
CGCATCGCGTCGCCCCCCTGCCCGCGCTCCGGGCACGGGGGCGGATACTGGCCTCCCGTG
CGCCCCGCCGCGCGGATGGCCCAAATGCGATCCCTCGGCGGCCCGTGCCGCGACAAGTGG
TGGTTGAACGCTCAATCTCCGTCGCGGCGCCGAGCCGCCCGTTACGGGAACGGCCCAACG
GTGCCGGCGCCTCCGGGCGCCCCACCTCCGACCG
>Salvia_canariensis_DQ667256
CGCATCGCGTCGCCCCCCCAACCATGTGGGGGGGGCGGATACTGGCCTCCCGTGCGCCCC
GGCGCGCGGCTGGCCCAAATGCGATCCCTCGGCGACTCATGTCGCGACAAGTGGTGGTTG
AAATCTCAATCTCTTGCGCCGTCGTGCCACTGCGTCGTCCGTATGGGCATCCGTCAACGA
CCCAATGGTGGGGGTGCCTCGCGGCGCCCCGACCTTCGACCG
>Ziziphus_mauritiana_KX088497
CACAACGTTGCCCCCCCAACCTCCGCCTCGGAAGGGAAGAGGGGGCGGATGCTGGCCTCC
CGTGTGCCGCGGTTCGCGGCTGGCCGAAACGCGGGTCCCCGGCGACGAGTGCCGCAGCAA
TCGGTGGTTGTCAAACCCTCGGCTCCCCGCTGCGTGTGCGGATCGCCGTCGCGGCCCCAC
AAAGACCCCATGCGTCGCGGA
>Ziziphus_mauritiana_KX088496
CACAACGTTGCCCCCCCAACCTCCGCCTCGGAAGGGAAGAGGGGGCGGATGCTGGCCTCC
CGTGTGCCGCGGTTCGCGGCTGGCCGAAACGCGGGTCCCCGGCGACGAGTGCCGCAGCAA
TCGGTGGTTGTCAAACCCTCGGCTCCCCGCTGCGTGTGCGGATCGCCGTCGCGGCCCCAC
AAAGACCCCATGCGTCGCGGATGCGGCGTCTCCAACG
>Ziziphus_mauritiana_KX088495
CACAACGTTGCCCCCCCAACCTCCGCCTCGGAAGGGAAGAGGGGGCGGATGCTGGCCTCC
CGTGTGCCACGGTTCGCGGCTGGCCGAAACGTGGGTCCCCGGCGACGAGTGCCGCAGCAA
TCGGTGGTTGTCAAACCCTCGGCTCCCCGCTGCGTGTGCGGATCGCCGTCGCGGCCCCAC
AAAGACCCCAGTGCGTCGCGGATGCGGCGTCTCCAACG
>Ziziphus_mauritiana_KX088499
CACAACGTTGCCCCCCCAACCTCCGCCTCGGAAGGGAAGAGGGGGCGGATGCTGGCCTCC
CGTGTGCCACGGTTCGCGGCTGGCCGAAACGCGGGTCCCCGGCGACGAGTGCCGCAGCAA
TCGGTGGTTGTCAAACCCTCGGCTCCCCGCTGCGTGTGCGGATCGCCGTCGCGGCCCCAC
AAAGACCCCAATGC
>Ziziphus_mauritiana_KX088498
CACAACGTTGCCCCCCCAACCTCCGCCTCGGAAGGGAAGAGGGGGCGGATGCTGGCCTCC
CGTGTGCCGCGGTTCGCGGCTGGCCGAAACGCGGGTCCCCGGCGACGAGTGCCGCAGCAA
TCGGTGGTTGTCAAACCCTCGGCTCCCCGCTGCGTGTGCGGATCGCCGTCGCGGCCCCAC
AAAGACCCCATGCGTCGC
>Alpinia_guinanensis_AF254477
TGGCATCGTCGCCTTTGCTSCTTGCTKTGTCGGTGCCAAGCGCGGAAATTGGCCTCSTGT
GCCCTSGGGCACAGTCGGCTGAAGAGTGGGTAATCCGMAGKCGKCGGGCGCGATGGGTGT
TGGWCGSCCTGTGCGTGAACTGAACGTCGKMCCCGTCGTGTTGAGATGAGTCCTCAAGAG
ACCCTGTGTGATAGCGGCGCCGCATDAAAGCGYCGGGTCCATCAAATTG
>Rubus_ulmifolius_AF183552
GTTGGTGWCCCCCCCCAAACCCCTCGGGAGTTGGGCGGGACGGATGATGGCCTCCCGTGT
GCTCTGTCATGCGGTTGGCATAAAAACAAGTCCTCGGCGACTAACGCCACGACAATCGGT
GGTTGTCAAACCTCTGTTGCCTATCGTGTGCGCGTGTCGAGCGAGGGCTCAACAAACCAT
GTTGCATCGATTCGTCGATGCTTTCAAC
>Raphanus_sativus_KPS0184A02I
CAAATCGTCGTCCCCCCATCCTCTCGAGGATATAGGACGGAAGCTGGTCTCCCGTGTGTT
ACCGCACGCGGTTGGCCAAAATCCGAGCTAAGGATGCCAGGAGCGTCTTGACATGCGGTG
GTGAATTCAATCTCCTCGTCATATCGTCGGTCGTTCCGGTCCAAAAGCTCTCGATGACCC
AAAGTCCTCAACG
>Astragalus_membranaceus_JF421475
CATATCGTTGCCCGATGCCTATTGCAGTGTGATAGGAATTTTTAGGGCGAATGATGGCTT
CCCGTGAGCGTTGTTGCCTCGCGGCTGGTTGAAAATTGAGTCCTTGGTGGGGTGTGCCAT
GATAGATGGTGGTCGAGTTAGCACGAGACCCATCATGTGTACGCTCCCCATAATATGGCT
TCGATGACCCACATGCGTCTTTTGACTCTCATGACG
>Gentiana_clusii_KF544654
CGCATCGCGTCGCCCCCCAACACCGTGCATGAAATCGTGCCGGTCGTCGGAGGGGCGGAT
ATTGGCTTCCCGTGCTCCGGTGCGGCTAGCCTAAATGCAAGTCCCTTGCGACGGACACGA
CGACAAGTGGTGGTTGATTTMCTCARCTAAGGTGCTGTCGCGCGCTGCCCCGTCGGAYGA
KGAGACTWACTTGACCCTGATGCATACGTCGTCACGACGTCTGCCACGACCG
>Gentiana_clusii_KF544657
CGCATCGCGTCGCCCCCCAACACCGTGCATGAAATCGTGCCGGTCGTCGGAGGGGCGGAT
ATTGGCTTCCCGTGCTCCGGTGCGGCTAGCCTAAATGCAAGTCCCTTGCGACGGACACGA
CGACAAGTGGTGGTTGATTTACTCAGCTAAGGTGCTGTCGCGCGCTGCCCCGTCGGATGA
GGAGACTTACTTGACCCTGATGCATACGTCGTCACGACGTCTGCCACGACCG
>Gentiana_loureiroi_KT907667
CGCATCGCGCCGTCCCCCCAACACCGTGCATGAAACTTTGCCGGCTGCCGGAGGGGTGGA
TATTGGCTTCCGTGCCCTCGGTGCGGCTGGCCTAAATGCAAGTCCCTATCGACGAACACG
ACGACAAGTGGTGGTTGATTGCCTCAACTAAGGTGCTGTCGCTCGTCGGCCTGTCGGATG
AGGAGACCTCCATGACCCTGATGCACGCATCGTCACGACCGC
>Plantago_depressa_KPS0167A02I
CGCATCGCGTCGCCCCCTATACCAATTTGGTGCGGGGGGCGGATAATGGCATCCCGTTAG
CTTGGTTTGCCCAAAAAGGATCCCTCATCGACGGATGTCACAACCAGTGGTGGTTGAAAG
ATCATTGGTGTTGTTGTGCATCACTCTGTCGCATGCTTGGGCATCGTTATAAAACAATGG
TGCTAACGCGCCTTCGACCG
>Morinda_officinalis_var._hirsuta_JF977050
CGCATCGCGTCGCCACCCCCTCCTCGCCTTAGGAATTCGGACGGACGGGGGTGACGGATG
TTGGCCCCCCGTGCCCTCGCGGCGCGGCCGGCCTAAATGCGAGTCCTCGGCCCGGGACGT
CACGACGAGTGGTGGTTGAGCCCTTCAACTCGAGAGCCGTCGAGACGACGCCCGACGGGG
AACTCTAACGACCCTAAGGCTGTCGGCCCCGAGAGGAGCCGCGAGCCTTCGACCG
>Syzygium_sp._BC140_EF026647
ACACATGGCGTTGCCCCTAACCCCTCGCCTTGAATTGGGCGGGCGGGACTTGGGTGCGTA
TGTTGGCCTCCCGAGATGACCTTATCCCGGTTGGCCCAAAATCGAGCGTTGGAGCGATTA
GCACCACGACATTCGGTGGTGATGAGACCCCATTGATCAATGTCGTGCGTGTCGCTCGTG
CACATGCTCCGTGAATCTACCTTTCACCAAC
>Cynomorium_songaricum_HQ222981
CTCAATGTGCTGCTGCTTCCTTTCGATTCTCAATTATTTGAGGTGCATTGTAAGAAGCGT
TCTGTTGGCCTCCCTTGTCGCTGCAAAGGTTGGCTCAAAAGCTTCATTGTGAGCGGTAAG
TCTGCACATTCACTGGTGGGTAGTAAGGCTTGTCCCTTATTGTGGTGTTTGTGTCTGGTC
CCTCACTTTTCCCTAGGCCCTGTAAGGTCTTCAAT
>Ephedra_pseudodistachya_JQ726587
ACCACAATTCGCCCCCCGGCTCATGTCGTCGGGGGGACGGCCTTGACCGTCCGGTCCGCC
TCGGCGGTGCGGTCGGTTGAAATACAAAAGGGGACCTTCGCATGCTCTCCGACGGTGGGA
GGTTGCGCATCGCGGCCCGCTTCCCGGGAGGGGTCGCATCCGGCACCGACCGTGCGGGAG
ATGCTGCGCGAGGTTTCCCGATCGGAAAAGGACTTCATCGAAGGCGGGAGTTATTCCCGT
CACAGA
>Ephedra_pseudodistachya_JQ726589
ACCACAATTCGCCCCCCGGCTCATGTCGTCGGGGGGACGGCCTTGACCGTCCGGTCCGCC
TCGGCGGTGCGGTCGGTTGAAATACAAAAGGGGACCTTCGCATGCTCTCCGACGGTGGGA
GGTTGCGCATCGCGGCCCGCTTCCCGGGAGGGGTCGCATCCGGCACCGACCGTGCGGGAG
ATGCTGCGCGAGGTTTCCCGATCGGAAAAGGACTTCATCGAAGGCGGGAGTTATTCCCGT
CACAGA
>Polygala_tenuifolia_KM051449
CGCATCGTCGCCCTCCCCCGCCTTCGCCTCATCTCTTGGGGCGAGGAGTTGGGGGGGCGG
ATGTTGGTCTCCCGTGTGCCTTGGCATGCGGCTGGCTGAAAATCACAGGACCACGGTGCA
CAACGCCGCGTCGCAAGGTGGATGAGGTAATCTCTAAGACCGGACGCGTGCGTCGCCGTT
GCCTGACAGGACCCACTGCGCTGCGATGCAGTGCCCTCCGACG
>Cimicifuga_foetida_KMS0046A01I
CACACAGCGTCGTTCCTAACCAATTTTATTAGTTGGGGAACGGAAATTGGCCCCCCGAGT
CCTTTTGGGCACGGTTGGCTCAAATATTGGTCCTCGGCGGCAAGCGTCGCGGTCTGCGGT
GGTTGTAAACTCATCCCCCTAAGACGAAATAAGACGCGTAGCCTTGTCGTATAACGGACC
AACATAACCCTTGGAAGCCGTTCAACGGTTTTCACCCTG
>Salvia_trijuga_KU563779
CGCATCGCGTCGCCCCCTCTCCCCGCGCACAGCGCGGTTTGCGGGGGCGGAGACTGGCCT
CCCGTGCGCCCCGGCGTGCGGTTGGCCCAAATGCGATCCCTCGGCGACTCGTATCGCGAC
AAGTGGTGGTTGAACAACTCACTTTCATGTCGTGCTTCTGCGTCGTTGGTATGGGCATCC
GTAAACGACCCAACGGTGTCGGCGTCGCACGACGCCCCACCTTCGACCG
>Astragalus_candolleanus_GU238423
CATATCGTTGCCCGATGCCTATTGCAGTGTGATAGGAACTTTTAGGGCGAATGATGGACT
GTGCGGGTGAGCGTTGCTTGCCTCGCGGTTGGTTGAAATTTGAGTCCTTGGTGGGGTGTG
CCATGATAGATGGTGGTCGAGTTAGCACGAGACCAATCATGTGCAGGCTCCCCATAATAT
GGCCTCTATGACCCACATGCGTCTTTTGACGCTCATGACG
>Scrophularia_ningpoensis_KU360425
CGCATCGCGTCGCCCCCCTCCCAATCCCTTGGGATACAGAGAGGGGCGGATATTGGCCTC
CCGTGCTCTTTGGTGCGCGGCCGGCCCAAATGTGATCCCGCGTCGACGCGAGTCACGACC
AGTGGTGGTTGATTCCTCAACTCGCGTGCTGTCGTGCCGTATTGCGTCGTTCGTTTGGGC
ATCGTCGTAGACCCAAAAGGTGCTCTCGAGTGCCTTCGACCG
>Alpinia_formosana_FJ496865
TGGCATCGCCGCCTTTGCTCCTTGCTCTGTCGGTGCCAAGCGCGGAAATTGGCCTCGTGT
GCCCTCGGGCACAGTCGGCTGAAGAGTGGGTAATCCGCAGTCGTCGGGCGCGATGCGTGT
TGGTCGCCCTGTGCGTGAACTGATCGCCGTCCCCGTCGTGTTGAGATGAGCCCTCAAGAG
ACCCTGTGTGATAGCGGCGTCGCATGAAAGTGCCGTGTCCATCAAATT
>Alpinia_formosana_FJ496864
TGGCATCGCCGCCTTTGCTCCTTGCTCTGTCGGTGCCAAGCGCGGAAATTGGCCTCGTGT
GCCCTCGGGCACAGTCGGCTGAAGGGTGGGTAATCCGCAGTCGTCGGGCGCGATGCGTGT
TGGTCGCCCTGTGCGTGAACTGATCGCCGTCCCCGTCGTGTTGAGATGAGCCCTCAAGAG
ACCCTGTGTGATAGCGGCGTCGCATGAAAGTGCCGTGTCCATCAAATT
>Alpinia_formosana_FJ496863
TGGCATCGCCGCCTTTGCTCCTTGCTCTGTCGGTGCCAAGCGCGGAAATTGGCCTCGTGT
GCCCTCGGGCACAGTCGGCTGAAGAGTGGGTAATCCGCAGTCGTCGGGCGCGATGCGTGT
TGGTCGCCCTGTGCGTGAACTGATCGCCGTCCCCGTCGTGTTGAGATGAGCCCTCAAGAG
ACCCTGTGTGATAGCGGCGTCGCATGAAAGTGCCGTGTCCATCAAATT
>Alpinia_formosana_FJ496862
TGGCATCGCCGCCTTTGCTCCTTGCTCTGTCGGTGCCAAGCGCGGAAATTGGCCTCGTGT
GCCCTCGGGCACAGTCGGCTGAAGAGTGGGTAATCCGCAGTCGTCGGGCGCGATGCGTGT
TGGTCGCCCTGTGCGTGAACTGATCGCCGTCCCCGTCGTGTTGAGATGAGCCCTCAAGAG
ACCCTGTGTGATAGCGGCGTCGCATGAAAGTGCCGTGTCCACCAAATT
>Alpinia_formosana_FJ496861
TGGCATCGCCGCCTTTGCTCCTTGCTCTGTCGGTGCCAAGCGCGGAAATTGGCCTCGTGT
GCCCTCGGGCACAGTCGGCTGAAGAGTGGGTAATCCGCAGTCGTCGGGTGCGATGCGTGT
TGGTCGCCCTGTGCGTGAACTGATCGCCGTCCCCGTCGCGTTGAGATGAGCCCTCAAGAG
ACCCTGTGTGATAGCGGCGTCGCATGAAAGTGCCGTGTCCATCAAATT
>Alpinia_formosana_FJ496860
TGGCATCGCCGCCTTTGCTCCTTGCTCTGTCGGTGCCAAGCGCGGAAATTGGCCTCGTGT
GCCCTCGGGCACAGTCGGCTGAAGAGTGGGTAATCCGCAGTCGTCGGGCGCGATGCGTGT
TGGTCGCCTTGTGCGTGAACTGATCGCCGTCCCCGTCGTGTTGAGATGAGCCCTCAAGAG
ACCCTGTGTGATAGCGGCGTCGCATGAAAGTGCCGTGTCCATCAAATT
>Angelica_decursiva_KX674745
CGCATCGTATTGCCTGCAGACCACTCACACCTGAGAAGTTGTGACGGTTTGGGGCGCAAA
TTGGCCTCCCGTACCTTGTCGTGCGGTTGGCGGAAAAACGAGTCTCCGGCGACGGATGTC
GCGACATCGGTGGTTGTGAAAGACCCTCTTGTCTTGTCGCGCGAGTCCTCGTCATCTTAG
CGAGCTCCAGGACCCATAGGCAGCACACACTCTGTGCGCTTCGACTG
>Salvia_dugesii_FJ883508
CGCATCGCGTCGCCCCCCGCCCTGCGCTTAGCGAAAGGGCGGGGAGCGGAGACTGGCCTC
CCGTCCGCCTTTGGTGTGCGGCTGGCCCAAATGCGATCCCTCGGCGACTCGCGTCACGAC
AAGTGGTGGTTGAACACTCAATCTCTTGCGTCGTCGTGCCGCTGCGTCGTTCCTACGGGT
GTCGAACAACGACCCTGCGGTGGCGGTGCCTCACGGCTCCACACCTTCGA
>Plantago_arborescens_AY101886
CGCATCGCGTCGCCCCCTCCCAATCCCTTGCGGGCTGGTGATGGGGCGGATACTGGCTTC
CCGTTATCTCGGTTAGCCCAAATGGGATCCCTCATCGACGGATGTCACAACCAGTGGTGG
TTGAAAGATCATTGGTGCTGTTGTGCTTCACCCTGTCGCTTGTTCGGGCATCGTCATAAA
CCAACGGCGTGTAATGCGCCTTCGACCG
>Rosa_majalis_U90801
CACGTCGTKGCCCCCCCCAACCCCCTCGGGAGTTGGATGGGACGGATGATGGCCTCCCGT
GTGCTCAGTCACGCGGTTGGCATAAATACCAAGTCCTCGGCGACCAACGCCACGACAATC
GGTGGTTGTCAAACCTCGGTTTCCTGTCGTGCGCGCGTGTTGATCGAGTGCTTTCTTAAA
CAATGCGTGTCGATCCGTCGATGCTTTCAACG
>Astragalus_siliquosus_HQ613379
CATATCGTTGCCCAATGCCTATTGCAGTGCGATAGGGAATTGGGCGAATGATGGCTTCCC
GTGAGCCTTGTTGCCTCGCGGTTGGTTGAAAATTGAGTCCTTGGTAGGGTGTGCCATGAT
AGATGGTGGTCGAGTTATCACGAGACCCATCATGTGCATCCTCCCCAAAATGTGGCCTCT
GTGACCCACACGCGTCTTTTTTGACGCTCATGACG
>Gentiana_officinalis_KU512335
CGCATCGCGTCGCCCCCCAACACCGTGTATGAAACATTGCCGGTTGTCGGAGGGGCGGAT
ATTGGCTTCCCGTGCTTCGGTGCGGCTGGCCTAAATGCAAGTCCCTTGCGACGGACACGA
CGACAAGTGGTGGTTGATTGCCTCAACTAAGGTGTTGTCGCGCGTTTCCCCGTCGGATGA
GGAGACTTCCTTGACCCTAATGCAAGCGTCGTCACGACGCCTGCCACGACCG
>Gentiana_officinalis_KU512334
CGCATCGCGTCGCCCCCCAACACCGTGTATGAAACATTGCCGGTTGTCGGAGGGGCGGAT
ATTGGCTTCCCGTGCTTCGGTGCGGCTGGCCTAAATGCAAGTCCCTTGCGACGGACACGA
CGACAAGTGGTGGTTGATTGCCTCAACTAAGGTGCTGTCGCGCGTTKCCCCGTCGGATGA
GGAGACTTCCTTGACCCTAATGCAAGCGTCGTCACGACGCCTGCCACGACCG
>Gentiana_officinalis_KU512337
CGCATCGCGTCGCCCCCCAACACCGTGTATGAAACATTGCCGGTTGTCGGAGGGGCGGAT
ATTGGCTTCCCGTGCTTCGGTGCGGCTGGCCTAAATGCAAGTCCCTTGCGACGGACACGA
CGACAAGTGGTGGTTGATTGCCTCAACTAAGGTGYTGTCGCGCGTTKCCCCGTCGGATGA
GGAGACTTCCTTGACCCTAATGCAAGCGTCGTCACGACGCCTGCCACGACCG
>Gentiana_officinalis_KU512336
CGCATCGCGTCGCCCCCCAACACCGTGTATGAAACATTGCCGGTTGTCGGAGGGGCGGAT
ATTGGCTTCCCGTGCTTCGGTGCGGCTGGCCTAAATGCAAGTCCCTTGCGACGGACACGA
CGACAAGTGGTGGTTGATTGCCTCAACTAAGGTGTTGTCGCGCGTTTCCCCGTCGGATGA
GGAGACTTCCTTGACCCTAATGCAAGCGTCGTCACGACGCCTGCCACGACCG
>Gentiana_officinalis_KU512338
CGCATCGCGTCGCCCCCCAACACCGTGTATGAAACATTGCCGGTTGTCGGAGGGGCGGAT
ATTGGCTTCCCGTGCTTCGGTGCGGCTGGCCTAAATGCAAGTCCCTTGCGACGGACACGA
CGACAAGTGGTGGTTGATTGCCTCAACTAAGGTGTTGTCGCGCGTTTCCCCGTCGGATGA
GGAGACTTCCTTGACCCTAATGCAAGCGTCGTCACGACGCCTGCCACGACCG
>Zingiber_nimmonii_KF304554
TGGCACCGTCGCCTCTGCTCCATGCAAACAGCTGTTCGTTGGTGTCGAGCGCGGAAATTG
GCCCCGTGTGCCCTCGGGGGCACAGTCGGCTGAAGAGCGGGTAGTCGCCAGTCGTCGGGC
ACGATGGGTGTTGGTCGCCGTGAGCGGGAACAGAACGTCGTGCCCGTCGTTTCGGGACGA
GCCCTCAATCAAGAGACCCTGTGTGATTGTGTCCATCAATCAACTTG
>Zingiber_nimmonii_KF304552
TGGCACCGTCGCCTCTGCTCCATGCAAACAGCTGTTCGTTGGTGTCGAGCGCGGAAATTG
GCCCCGTGTGCCCTCGGGGGCACAGTCGGCTGAAGAGCGGGTAGTCGCCAGTCGTCGGGC
ACGATGGGTGTTGGTCGCCGTGAGCGGGAACAGAACGTCGTGCCCGTCGTTTCGGGACGA
GCCCTCAATCAAGAGACCCTGTGTGATTGTGTCCATCAATCAACTTG
>Zingiber_nimmonii_KF304553
TGGCACCGTCGCCTCTGCTCCATGCAAACAGCTGTTCGTTGGTGTCGAGCGCGGAAATTG
GCCCCGTGTGCCCTCGGGGGCACAGTCGGCTGAAGAGCGGGTAGTCGCCAGTCGTCGGGC
ACGATGGGTGTTGGTCGCCGTGAGCGGGAACAGAACGTCGTGCCCGTCGTTTCGGGACGA
GCCCTCAATCAAGAGACCCTGTGTGATTGTGTCCATCAATCAACTTG
>Astragalus_yatungensis_AF521955
CATATCGTTGCCCCATGCCTATTACAGCGTGATAGGAATTTCTAGGGCGAAAGTTGGCTT
CCCGTGAGCGTTGTAGCCTTGCGGTTGGTTGAAAATCGAGTCCTTGGTAGGGTGTGCCAT
GATAGATGGTGGTCGAGTTAGCGCGAGACCAATCATGTGCGGCCTCCCCCAAATATGGGC
TCTTTGACCCACACGCGTCTTTTGGCGCTCATGACG
>Cinnamomum_sintoc_KU139884
CGCCACCCATCGCACCCCCCCGCGGCATTCCCATGCCCCGCCGGGGAGCGGAGACTGGCC
GTCCGTGCCCGGGTGACCGGCGCGCGGTCGGCAGAAAAGGAGGACACCGTGCGGCGCGAC
ACGGCGTGTGGGGGTTGAGAGGCGACTCGTCGCCGATCGTACGTCGCGCCCGCAATCCGC
GGCGCGGTGCAGCCCGTGGGACCATACCCCGCCCGCAGCCGCGGGCGCTCGGAC
>Astragalus_adsurgens_KT201455
CATATCGTTGCCCAATGCCTATTGCAGTGCAATAGGAATTTCTAGGGCGAATGATGACTT
CCCGTGAGCTTTGTTGCCTCGCGGTTTGTTGAAAATCGAGTCCTTGGTAGGGTGTGCCAT
GATAGATGGTGGTCGAGTTAGCACGATACCGATCATGTGCATGCTCCCCAAAATATGGCC
TCTATGACCCACACGTGTCTTTGGACGCTCATGACG
>Valeriana_stenophylla_AY792868
CGCATCGCGTCGCCCCCCCTCCCCACCTCCCCCTCATCGGGGCGCGGCGTGCGGCGGGGG
GCGCGGACGATGGCTCCCCGGGCTCCATCGGGCGCGGCTGGCCCAAAACACGGTCCCCCG
GCAACGGACGTCTCGGCGAGTGGTGGTTGAATAAGCCCTCTGTTCGCGCCGTGGCCCTCT
CCTCCTTCCGGTGGCGAATCGACCCAAACGCGCTGTCCTCAAGACGGCGCTCCCA
>Gentiana_atlantica_Z71934
ATCGCGTCGCCCCCCCAACAACCGTGCATGAAAAATTGCCGGTTGTCTCAGGGGCGGATA
TTGGCTTCCCGTGCTTCGGTGCGGCTGGCCTAAATTCAAGTCCTTGCGCAAGGACACGAC
GACAGTGGTGGTTGATTACCTCAACTCAGTTGCTGTCGGACGTTGACCCGTCGGTGAGGA
GACGTACCTAGACCCAAATGCATGCGACGACATCACGCCTGCGCACGACCAC
>Croton_myricifolius_EU497741
CGCAACATCGCTCCCAACCCATTGGGGTGCGGAATTTGGCCTCCCGTGCGATCCCTTCTC
GCGGTTGGCCGAAAAGAATGGTCCTCGGCTGCGAATGCCGCGACAATCGGTGGTTGTAAG
ACCCTCGGACACGGTCGCGCGCGCGTAGGCCGTTGGATAATTAGACCCCTCTGCGTCCTC
CGTGGGACGCTCACATCG
>Epimedium_sempervirens_AY362426
CGCACAGCGTCGCTCCCACCATTATGCCTTTGTTCTCTTATCGGGCAACTGCAACGTGGC
TTGGGAAGCGGATATTGGCCCCCCGTACCTTTGTAGGCGCGGCCGGCCTAAAATTCGGCC
CTCGGCGACGAGCGTCACGATCAGTGGTGGTTGAATAACCCCTTTGTCATAGACCGGTAT
CGTGTTGTTTCGTCGTCTATTTGGGCCACATGGACCCTTGCGTGTCGTGTAAACGACATT
CACTCTG
>Epimedium_leptorrhizum_JN010286
CGCACAGCGTCGCTCCCACCATGATGCCTTTGTTCTGTTATCGGGCAACTGCAACGTGGC
TTGGGAAGCGGATATTGGCCCCCCGTACCTTTGTAGGCGCGGCCGGCCTAAAATTCGGCC
CTCGGCGACGAGCGTCACGATCAGTGGTGGTTGAATAACCCCTTTGTCATAGACCGGTAT
CGTGTTGTTTCGTCGTCTATTTGGGCCATATGGACCCTTGCGTGTCGTATAAACGACATT
CACTCTG
>Rubus_hirsutus_KU881092
CACGTCGTTGCCCCCCCAACCCCTTCGGGAGTTGGGCGGGACAGATGATGGCCTCCTGTG
TGCTTTGTCATGCGGTTGGCATAAAAAACAAGTCTTCGGCGACTACTGCCACGACAATTG
GTGGTTGTCAAACCTCTGTTGCCTATCGTGTGTGTGTGTCGAACGAGGACCCAATGAAGC
ATACTGTATCGATTCGTCGATGCTTTCAACG
>Mentha_spicata_GU381394
CGCATCACGTCGCCCCCCATCCCCGCGCGCACAGCCGGGCGGTTGGGGGCGGAGATTGGC
CCCCCGTGCGCCTCGGTGCGCGGCCGGCCCAAATGCGATCCCCGGGCGGCTGGCGTCACG
ACAAGTGGTGGTTGAACATCTCAATCTCTCCTCGCAGCCGTGCCGCCTTGCCGTCCCGTA
CGGGCATCCACAAACGACCCAACGGTGCACGTCGCGAACAGCGTCTCAC
>Salvia_polystachya_DQ667292
CGCATCGCGTCGCCCCCCACCCTGCGCTTAGCGAAAGGGCGGGGAGCGGAAACTGGCCTC
CCGTTCGCCTTTGGTGTGCGGCTGGCCCAAATGCGATCCCTCGGCGACTCGCGTCACGAC
AAGTGGTGGTTGAACACTCAATCCCTTGCGTCGTCGTGCCGCTGTGTCGTTCTTACGGGT
GTCAAACAACGACCCTACGGTGGCGGTGCCTCACGGCTCCACACCTTCGACCG
>Mentha_canadensis_AY656002
CATCGCGTCGCCCCCCACCCCCGCGCGCATCGCCGGGCAGTTGGGGGCGGACACTGGCCT
CCCGTGCGCCTCGGCGTGCGGCCGGCCCAAATGAGATCCCCGGGCGACTGGCGTCGCGAC
AAGTGGTGGTTGAACATCTCAATCTCTCTCCGTGGTCGTGCCGCCGTGTCGTCCCGTACA
GGAATCGACAAACGACCCAACGGTGCTAGGCGCGAACAGCGTCTCACCTTCGACC
>Mentha_canadensis_AY656007
CATCGCGTCGCCCCCCACCCCCGCGCGCATCGCCGGGCAGTTGGGGGCGGACACTGGCCT
CCCGTGCGCCTCGGCGTGCGGCCGGCCCAAATGAGATCCCCGGGCGACTGGCGTCGCGAC
AAGTGGTGGTTGAACACCTCAATCTCTCTCGTGGTCGTGCCGCCGTGTCGTCCCGTACGG
GAATCGAAAACGACCCAACGGTGCTAGGCGCGAACAGCGTCTCACCTTCGACC
>Mentha_canadensis_AY656006
CATCGCGTCGCCCCCCACCCCCGCGCNCATCGCCGGGCAGTTGGGGGCGGACACTGGCCT
CCCGTGCGCCTCGGCGTGCGGCCGGCCCAAATGAGATCCCCGGGCGACTGGCGTCGCGAC
AAGTGGTGGNNGANCATCTCAATCTCTCTCNGTGGTCGTGCCGCCGTGTCGTCCCGTACG
GGAATNNNNAAACGACCCAACGGTGCTANGCGCGAACAGCGTCTCACCTTCGACC
>Mentha_canadensis_AY656009
CATCGCGTCGCCCCCCACCCCCGCGCGCATCGCCGGGCGGTTGGGGGCGGACACTGGCCT
CCCGTGCGCCTCGGCGTGCGGCCGGCCCAAATGAGATCCCCGGGCGACTGGCGTCGCGAC
AAGTGGTGGTTGAACATCTCAATCTCTCTCGTGGTCGTGCCGCCGTGTCGTCCCGTACGG
GAATCGAAAACGACCCAACGGTGCTAGGCGCGAACAGCGTCTCACCTTCGACC
>Mentha_canadensis_AY656008
CATCGCGTCGCCCCCCATCCCCGCGCGCACAGCCGGGCGGTTGGGGGCGGAGATTGGCCC
CCCGTGCGCCTCGGTGCGCGGCCGGCCCAAATGCGATCCCCGGGCGGCTGGCGTCACGAC
AAGTGGTGGTTGAACATCTCAATCTCTCCTCGCAGCCGTGCCGCCGTGCCGTCCCGTACG
GGCATCCACAAACGACCCAACGGTGCACGTCGCGAACAGCGTCTCACCTTCGACC
>Croton_mongue_KP878368
CGCAACATCGCTCCCAACCCATTAGGGTGCGGAATATGGCCTCCCGTGCGATTCCCTCTC
GCGGTTGGCCGAAAAGAATGGTCCTCGGCTGCGAATGCCGCGACAATCGGTGGTTGTAAG
ACCCTCGGGCACAGTCGCCGGCACGTACGCCTTCGGATAACGAGACCCCTCTGCGTCCCT
TGTGGCACGCTCACATCG
>Plantago_triantha_FJ024614
CGCATCGCGTCGCCCCCTACACCAATTTGGTGTGGGGGCGGACAATGGCATCCCGTTAGC
TCGGTTTGCCCAAAAAGGATCCCTCATCGACGGATGTCACAACCAGTGGTGGTTGAAAGA
TCATTGGTGCCGTTGTGCTTCACTCCGTCGCATGCTCGGGCATCGTTATAAGACAATGGT
GCTGATGCGCCTTCGACCG
>Strychnos_oiapocensis_JF938016
CGCATCGCGTCGCCCCCCCCACACGCCCACTCGGGCCGTGCGAGGGGGACGGATAATGGC
CTTCCGTGCTTTCTCGCGGTTGGCCTAAATGAGAGTCCCTCCCGACGGGCGTCACGACAA
GTGGTGGTTGAATCCCTCAACTAGCGTAGATGTCGTGTCGGACCCCGTTTTCGGAGCGGA
CTGCCTCGACCCTAACCGCGAGTGTCTCGACGACTCTCGGCTACGACC
>Rubus_sumatranus_KP093170
CACGTCGTTGCCCCCCMAACCCCTTCGGGAGTTGGGCGGGACAGATGATGGCCTCCTGTG
TGCTTTGTCATGCGGTTGGCATAAAAAACAAGTCTTCGGCGACTAMTGCCACGACAATTG
GTGGTTGTCAAACCTCTGTTGCCTATCGTGTGTGTGTGTCGAACGAGGACCCAATGAAGC
ATACTGTATCGATTCGTCGATGCTTTCAACGCGA
>Curcuma_yunnanensis_KF694815
TGGCATTGTCGCTTTTGCTCCATGCTTTGTCGGCATTGAGCGCGGAAGTTGGCCCCGTGT
GCCCTCGGGCACAGTCGGTCGAAGAGCGGGTAGTCGGTAATCGTCGAGCACGATGGACGT
TGGTCGTCGCGAGCGAGAACTGAACGTCGTCCTCGTCGTTTTGGGATGAGCCCTCAAGAG
ACCCTGTGTGATTGATGATTGCGGACCCGCGCGAAAGCGCCGCGTCAATCATTTG
>Angelica_cartilaginomarginata_var._foliosa_DQ263589
CACATCGTATTGCCCACAAATCACTCACACCTGAGAAGTTGTGCCGGTTTGGGGCGATAA
TTGGCCTCCCGTACCTTGTCGTGCGGTTGGCGGAAAAATGAGTCTCCGGCGACGGACGTC
GCGACATCGGTGGTTGTAAAAGACCCTCTTGTCTTGTCGCGCGAATCCTGGTCATCTTAG
CGAGCTCCAGGACCCTTAGGCAGCACACACTCTGTGCGCTTCTA
>Pinellia_pedatisecta_KM236618
CGCCCCGCGTCGCTCCCCCGTCCACCCCCCCACACCGCCGCGCGCGCGTGCTCGTGGGGG
ACGAGGGATGCGGAGATTGGCCCACCGTGCACTCGCACGGCGGGCTCAAGAGCTCGGCCC
TCCCGCCGGGCGAGCAAACGGCGAGTGGTGGAGGACGCTCATCGTCGCCGTGGCGCACGC
CCGCGCACAAGGACAGGACCGACCGTGAAGAACCCAGTCGTCCGAGAGAACGGCACGGCC
GCTCTCCGACCG
>Pinellia_pedatisecta_KM236614
CGCCCCGCGTCGCTCCCCCGTCCACCCCCCCACACCGCCGCGCGCGCGTGCTCGTGGGGG
ACGAGGGATGCGGAGATTGGCCCACCGTGCACTCGCACGGCGGGCTCAAGAGCTCGGCCC
TCCCGCCGGGCGAGCAAACGGCGAGTGGTGGAGGACGCTCATCGTCGCCGTGGCGCACGC
CCGCGCACAAGGACAGGACCGACCGTGAAGAACCCAGTCGTCCGAGAGAACGGCACGGCC
GCTCTCCGACCG
>Pinellia_pedatisecta_KM236615
CGCCCCGCGTCGCTCCCCCGTCCACCCCCCCACACCGCCGCGCGCGCGTGCTCGTGGGGG
ACGAGGGATGCGGAGATTGGCCCACCGTGCACTCGCACGGCGGGCTCAAGAGCTCGGCCC
TCCCGCCGGGCGAGCAAACGGCGAGTGGTGGAGGACGCTCATCGTCGCCGTGGCGCACGC
CCGCGCACAAGGACAGGACCGACCGTGAAGAACCCAGTCGTCCGAGAGAACGGCACGGCC
GCTCTCCGACCG
>Pinellia_pedatisecta_KM236616
CGCCCCGCGTCGCTCCCCCGTCCACCCCCCCACACCGCCGCGCGCGCGTGCTCGTGGGGG
ACGAGGGATGCGGAGATTGGCCCACCGTGCACTCGCACGGCGGGCTCAAGAGCTCGGCCC
TCCCGCCGGGCGAGCAAACGGCGAGTGGTGGAGGACGCTCATCGTCGCCGTGGCGCACGC
CCGCGCACAAGGACAGGACCGACCGTGAAGAACCCAGTCGTCCGAGAGAACGGCACGGCC
GCTCTCCGACCG
>Pinellia_pedatisecta_KM236617
CGCCCCGCGTCGCTCCCCCGTCCACCCCCCCACACCGCCGCGCGCGCGTGCTCGTGGGGG
ACGAGGGATGCGGAGATTGGCCCACCGTGCACTCGCACGGCGGGCTCAAGAGCTCGGCCC
TCCCGCCGGGCGAGCAAACGGCGAGTGGTGGAGGACGCTCATCGTCGCCGTGGCGCACGC
CCGCGCACAAGGACAGGACCGACCGTGAAGAACCCAGTCGTCCGAGAGAACGGCACGGCC
GCTCTCCGACCG
>Pinellia_pedatisecta_KM236610
CGCCCCGCGTCGCTCCCCCGTCCACCCCCCCACACCGCCGCGCGCGCGTGCTCGTGGGGG
ACGAGGGATGCGGAGATTGGCCCACCGTGCACTCGCACGGCGGGCTCAAGAGCTCGGCCC
TCCCGCCGGGCGAGCAAACGGCGAGTGGTGGAGGACGCTCATCGTCGCCGTGGCGCACGC
CCGCGCACAAGGACAGGACCGACCGTGAAGAACCCAGTCGTCCGAGAGAACGGCACGGCC
GCTCTCCGACCG
>Pinellia_pedatisecta_KM236611
CGCCCCGCGTCGCTCCCCCGTCCACCCCCCCACACCGCCGCGCGCGCGTGCTCGTGGGGG
ACGAGGGATGCGGAGATTGGCCCACCGTGCACTCGCACGGCGGGCTCAAGAGCTCGGCCC
TCCCGCCGGGCGAGCAAACGGCGAGTGGTGGAGGACGCTCATCGTCGCCGTGGCGCACGC
CCGCGCACAAGGACAGGACCGACCGTGAAGAACCCAGTCGTCCGAGAGAACGGCACGGCC
GCTCTCCGACCG
>Pinellia_pedatisecta_KM236612
CGCCCCGCGTCGCTCCCCCGTCCACCCCCCCACACCGCCGCGCGCGCGTGCTCGTGGGGG
ACGAGGGATGCGGAGATTGGCCCACCGTGCACTCGCACGGCGGGCTCAAGAGCTCGGCCC
TCCCGCCGGGCGAGCAAACGGCGAGTGGTGGAGGACGCTCATCGTCGCCGTGGCGCACGC
CCGCGCACAAGGACAGGACCGACCGTGAAGAACCCAGTCGTCCGAGAGAACGGCACGGCC
GCTCTCCGACCG
>Pinellia_pedatisecta_KM236613
CGCCCCGCGTCGCTCCCCCGTCCACCCCCCCACACCGCCGCGCGCGCGTGCTCGTGGGGG
ACGAGGGATGCGGAGATTGGCCCACCGTGCACTCGCACGGCGGGCTCAAGAGCTCGGCCC
TCCCGCCGGGCGAGCAAACGGCGAGTGGTGGAGGACGCTCATCGTCGCCGTGGCGCACGC
CCGCGCACAAGGACAGGACCGACCGTGAAGAACCCAGTCGTCCGAGAGAACGGCACGGCC
GCTCTCCGACCG
>Angelica_laxifoliata_FJ196891
CGCATCGTATTGCCCACAAACCACTCACACCTGAGAAGGTGTGCCGGTTTGGGGCGGAAA
TTGGCCTCCCGTACCTTGTCGTGCGGTTGGCGGAAAAACGAGTCTCCGGCGATGGACGTC
GCGACATCGGTGGTTGTAAAAGACCCTCTTGTCTTGTCGCGCGAATCCTCGTCATCTTAG
CGAGCTCCAGGACCCTTAGGCAGCACATACTCTGTGCGCTTCGA
>Alisma_plantago-aquatica_subsp._orientale_KX674939
CGCCTCTAGGCGCTCCCCTCCCACTTGAGTTCAGCATCTTGATGTTGGCCTTGTTGGTGG
TGGATGCGGATGTTGGCCTTCCGTGGCTTTGCCGCCGCGGTGGGCTGAAGGATGTGGAGT
CGGTCCGTCCAACGTTATTGGGCATGACTGTGCTGGGTCGCTGCAGCTACTGCTCGTTGC
TCGCTGGGTGCGGCAGTCTTAGCAAATGCGGGCATCGTCGTTGTGTCGAGTAGCCTTGTT
GTCGGACTCTTACGCCAGTAAAGTTACCACGATTGGTATATCAGCGGTCACACCGTTGGT
TCCTCATATTG
>Alisma_plantago-aquatica_subsp._orientale_KX674938
CGCCTCTAGGCGCTCCCCTCCCACTTGAGTTCAGCATCTTGATGTTGGCCTTGTTGGTGG
TGGATGCGGATGTTGGCCTTCCGTGGCTTTGCCGCCGCGGTGGGCTGAAGGATGTGGAGT
CGGTCCGTCCAACGTTATTGGGCATGACTGTGCTGGGTCGCTGCAGCTACTGCTCGTTGC
TCGCTGGGTGCGGCAGTCTTAGCAAATGCGGGCATCGTCGTTGTGTCGAGTAGCCTTGTT
GTCGGACTCTTACGCCAGTAAAGTTACCACGATTGGTATATCAGCGGTCACACCGTTGGT
TCCTCATATTG
>Alisma_plantago-aquatica_subsp._orientale_KX674937
CGCCTCTAGGCGCTCCCCTCCCACTTGAGTTCAGCATCTTGATGTTGGCCTTGTTGGTGG
TGGATGCGGATGTTGGCCTTCCGTGGCTTTGCCGCCGCGGTGGGCTGAAGGATGTGGAGT
CGGTCCGTCCAACGTTATTGGGCATGACTGTGCTGGGTCGCTGCAGCTACTGCTCGTTGC
TCGCTGGGTGCGGCAGTCTTAGCAAATGCGGGCATCGTCGTTGTGTCGAGTAGCCTTGTT
GTCGGACTCTTACGCCAGTAAAGTTACCACGATTGGTATATCAGCGGTCACACCGTTGGT
TCCTCATATTG
>Leonurus_sibiricus_DQ903317
CGCATCGCATCGCCCCCCTCCCCCGCGGGGTGGGGTGGAGATTGGCCTCCCGTGCGCGAT
TGCGCGCGTGGCCGGCCCAAATACGAATCCTCCGTCGGTGCGCATCGCGACCAGTGGTGG
TTGATGATTCAACTCACGTGATGTCGCGTCCCGCGTCGCCGTCGGCCCGAAAACGATCAC
GAAACCCAACGGCGCGAGGACGCATCGTGCCCACGACCG
>Plantago_hawaiensis_EU602319
CACATCGCGTCGCCCCCTATACCAATTTGGTGCGGGGGCGGATAATGGCATCCCGTTAGC
TCGGTTTGCACAAAAAGGATCCCTCATCGACGGATGTCACAACCAGTGGTGGTTGAAAGA
TCATTCGTGTCGTTGTGCATCACTATGTCGCATGCTTGGGCATCGTTACAAAACAATGGT
GCTAACGTGCCTT
>Prunus_mume_JQ034166
CACGTCGTTGCCCCCCCCATCTACTCCTTCGGGATTGCGGGGGGCGGATGATGGCCTCCC
GTGCGCCTCGTCGCGCGGTTGGCATAAATACCAAGTCCTCGGCGACGCACGCCACGACAA
TCGGTGGTTGCGAAACCTCGGTTGCCCGTCGTGCGCGGTCGTCGCGCATCGAGGGCTCG
>Croton_peraeruginosus_EU477919
CGCAACAATGCTCCCAACCCATTTGGGTGCGGAATATGGCCTCCCGTGCGATCCCCTCTC
GCGGTTGGCCGAAAAGAATGGTCCAAGGCTGCGAATGCCGCGACAATCGGTGGTTGTAAG
ACCCTCGTACACAGTCACGTGCACGCATGCCTCTGGATAACGAGACCCCTTTGCGTCCTT
TGTGGCACGCTCACTTCG
>Polyporus_radicatus_AF516585
TGAAATACTCAACCTACAAACCTTTGTGTTTTGTTAGGCTTGGACTTTGGAGGTTTGTTG
GCAGTCTGTCTGTCAACTCTTCTTAAATTCATTAGCTTGGTTCCTTGTGGATCGACTCTC
GGTATCATAATTGTCTGTGCCGTGACCGTGAAGCATTTGGCAGGCTTCTAACTCTCCCTT
ATGGGGAGACTTATTTGACATC
>Platycodon_grandiflorus_KP058319
CGCATCGCGTCGCCCCCCCAAACAAACAAACAAACAAACCAAACGTTTGTCGGTTGTTCA
GGGGGAGCGGATACTGGCCTCCCGTGCCTCGCGGCGCGGCTGGCTCAAAACGGAGTCCCC
CGCGAAGGACGCACGGCAAGTGGTGGTTGATAACAAGGCCCTCGCGTCCCGTCGTGCGCA
AGTCCTGAGCGATGGTGCAGGCTCTCGTGACCCTGACGCGTCTCCGTTCGTCCACAGCGA
CGAGCGACGGCGCTCCGACCG
>Curcuma_zedoaria_JQ409980
TGACATCGTCGCTTTTGCTCCATGCTTCGTCGGCATTGAGCGTGCGGAAGTTGGCCTCGT
GTGCCCTCGGGCACAGTCGGTCGAAGAGTGGGTAGTCGGTAATCGTCGAGCACGACGGAC
GTTGGTCGTCGCGAGCGAGAACTGAACGTCGTGTCCTCGTCGTTTTGGGATGAGTCCTCA
ACAAGAGACCCTGTGTGATTGATGATTGCGGAGTCGCGTGAAAGCGCCGCCGCGTCAAT
>Mentha_suaveolens_AY655907
CATCGCGTCGCCCCCCATCCCCGCGCACACAGCCGGGCGGTTGGGGGCGGAGATTGGCCT
CCCGTGCGCCTCGGTGCGCGGCCGGCCCAAATGCGATCCCCGGGCGACTGGCGTCACGAC
AAGTGGTGGTTGAACATCTCAATCTCTCCTCGCAGCCGTGCCGCCGTGTCGTCCCGTACG
GGAATCCACAAACGACCCAACGGTGCACGTCGCGAATAGCGTCTCACCTTCGACC
>Arisaema_heterophyllum_KPS0025A01I
CGCCCCACGTCGCTCCCTGACCCCCCCCACAAAGTGCGGGGTGAGGGATGCGGAGATTGG
CCCATCGTGCACGTGCGCGGTAGGCTGAAGAACTCGGCCCTCCTGCTGGGCGATTAACGG
TGAGTGGTGGACGACGCTCATCGTCGCCGTGGCGCACCCCCGTGCGCAAGGATGGGCTGA
TCGTGAGAAACCCAGTCATCGGAGAGAACGACCATACTTTAAGATGAGGTAGCTCTTTGA
TTG
>Scrophularia_glabrata_KR361741
CGCATCGCGTCGCCCCCCTCCCAATCCCTCGGGACAATGGAGAGGGGCGGATATTGGCCT
CCCGTGCTCTTCGGCGTGCGGCTGGCCCAAATGTGATCCCGCGTCGACGCGAGTCGCGAC
CAGTGGTGGTTGATTCCTCAACTCGCGTGCTGTCGTGCCGTACCGCGTCGTTCGTTCGGG
CATCGTCATAGACCCAAAAGGCGCTCTAGAGT
>Mentha_suaveolens_AY655908
CATCGCGTCGCCCCCCATCCCCGCGCACACAGCCGGGCGGTTGGGGGCGGAGATTGGCCT
CCCGTGCGCCTCGGTGCGCGGCCGGCCCAAATGCGATCCCCGGGCGACTGGCGTCACGAC
AAGTGGTGGTTGAACATCTCAATCTCTCCTCGCAGCCGTGCCGCCGTGTCGTCCCGTACG
GGAATTCACAAACGACCCAACGGTGCACGTCGCGAATAGCGTCTCACCTTCGACC
>Trichosanthes_dioica_GQ240881
CGCATCGCTGCCCCCCCCCCACGCAACCCCCACTCGGGTTCGTTGTGCAGGCGGGGGCAC
ACGCTGGCCTCCCGTGCGCACCGTCGCGCGGATGGCTTAAATTCGAGTCCCCGGCGCCTG
ACGTCGCGACACTACGGTGGTTGATCCAACCTCGGTACCGCGTCGCGACCTCAGCCCGCG
CACCTCCTCCCAGCGAGCGAGCGAGCGAGGACTCCCATGTCGACCCTCTGAACGTCGTCC
ACAAAGACGATGCTCTCGAC
>Paeonia_suffruticosa_KT944693
CGTATCCCGTCGCACCCCCAACCCGTCCCAACGCGGGCACGATGGCTGGTGGGAGCGGAT
ATTGGCCTCCCGTGTACTCGCGTCGCGGTTGGTCTAAAATCGAGCCCCGAGCGACGAACG
TCACGACAAGTGGTGGTCTGTAATAGCTATTTCGTGTTGTGCGTTGTCTCGTCGCCCGTG
TGAGCTCACAAAAACCCCAGAGCATCGTCACGATGATGCTTCCATCG
>Scutellaria_indica_KC535533
CGCATCGCGTCGCCCCCCCCACCCGCATCGCGGTTTCGGAGGGGGCGGAGATTGGCCTCC
CGTGCGCCTCGGTGCGCGGCCGGCCCAAATGCGATCCCCCGGCGACGCACGCCCCGACAA
GTGGTGGTTGAGCTATCAACTCGCGTGCTGTCGTGTGCCAAGGCGTCGTCCGTTCGGGAG
AGAAATAAACAGACCCAACGGCCATCGTGCCATCGACCG
>Scutellaria_indica_KC535532
CGCATCGCGTCGCCCCCCCCACCCGCATCGCGGTTTCGGAGGGGGCGGAGATTGGCCTCC
CGTGCGCCTCGGTGCGCGGCCGGCCCAAATGCGATCCCCCGGCGACGCACGCCCCGACAA
GTGGTGGTTGAGCTATCAACTCGCGTGCTGTCGTGTGCCAAGGCGTCGTCCGTTCGGGAG
AGAAATAAACAGACCCAACGGCCATCGTGCCATCGACCG
>Paeonia_suffruticosa_KT944695
CGTATCCCGTCGCACCCCCAACCCGTCCCAACGCGGGCACGATGGCTGGTGGGAGCGGAT
ATTGGCCTCCCGTGTACTCGCGTCGCGGTTGGTCTAAAATCGAGCCCCGAGCGACGAACG
TCACGACAAGTGGTGGTCTGTAATAGCTATTTCGTGTTGTGCGTTGTCTCGTCGCCCGTG
TGAGCTCACAAAAACCCCAGAGCATCGTCACGATGATGCTTCCATCG
>Paeonia_suffruticosa_KT944694
CGTATCCCGTCGCACCCCCAACCCGTCCCAACGCGGGCACGATGGCTGGTGGGAGCGGAT
ATTGGCCTCCCGTGTACTCGCGTCGCGGTTGGTCTAAAATCGAGCCCCGAGCGACGAACG
TCACGACAAGTGGTGGTCTGTAATAGCTATTTCGTGTTGTGCGTTGTCTCGTCGCCCGTG
TGAGCTCACAAAAACCCCAGAGCATCGTCACGATGATGCTTCCATCG
>Crataegus_marshallii_EF127037
CGCGCCGTTGCCCTCCCTCGCCTCCCTCGGGAGCGTCGGCGGGCGGACGATGGCCTCCCG
CGCGCCACCCCGCGCGGTTGGCAGAAATGCCGAGTCCCCGGCGACGAACGCCACGACAAT
CGGTGGTCGTCGAACCTCGGTTGCCTGTTGTGCGCCTTCGTCGCGCTCCGGGCGGCTCGC
GACCGCAGCAGCGGCTCTGCTTCGGCGGAGCTCTTCAACG
>Scrophularia_calycina_KY067688
CGCATCGCGTCGCCCCCCTCCCAATCCCTCGGGACACGGAGAGGGGCGGATATTGGCCTC
CCGTGCTCTTCGGTGCGCGGCTGGCYCAAATGTGATCCCGCGTCGACGCGAGTCACGACC
AGTGGTGGTTGATTTCTCAACTCGCGTGCTGTCGTGCCGTACCGCGTCGTTCGTTCGGGC
ATCGTCGTAGACCCAAAAGGCGCTCTTGWGTGCCTTCGACCG
>Ipomoea_sescossiana_AY538326
CGCATCGCGTCGCCCCCCTGCTTGGCCCCTTGGTCGAGTTTGGGGAAGCGGATGATGGCC
TCCCGTGCCCCCAACTCGGGGCGCGGCTGGCTCAAATGCGAGTCCCTGGCGGCGGACGTC
ACGGCGAGTGGTGGTCGTACCCAGTGTGCATATCTTCGCGCCGTGCCCCCCGTCGTCCAC
GAGCGAAAGACCCTTAACGAGTCACGTCATTGTGGTTCTCCGACCG
>Bupleurum_wenchuanense_EU001348
CGTAAAGCTCTGCCCCTCCGCAGCTCGCTCAAATCGAGTCGTTGCTGTTCGTGGGGGACG
GAAAGTGACCTCCCGTGCCTCGTCGTGCGGCTGGTTTAAAAGAGAGTCTCCGGAGATCGG
AAAACGCAACATTGGTGGAAGGCATTACGCACCTCTTGCCATCTTGCGCTGAGCCCGTTT
ACTCTGTGAGCAACAGCGACCCTTTGGCGCCGCCCCAGGTGCGCGCTCGAA
>Epimedium_koreanum_JX040542
CGCACAGCGTCGCTCCCACCATTATGCCTTTGTTCTCTTATCGGGCAACTGCAACGTGGC
TTGGGAAGCGGATATTGGCCCCCCGTACCTTTGTAGGCGCGGCCGGCCTAAAATTCGGCC
CTCGGCGACGAGCGTCACGATCAGTGGTGGTTGAATAACCCCTTTGTCATAGACCGGTAT
CGTGTTGTTTCGTCGTCTATTTGGGCCACATGGACCCTTGCGTGTCGTATAAACGACATT
CACTCTG
>Rubus_pinfaensis_KU881148
CACGTCGTTGCCCCCCCAACCCCCTCGGGAGTTGGGCGGGGCGGATGATGGCCTCCCGTG
TGCTCCGTCATGCGGTTGGCATAAAAAACAAGTCCTCGGCGACTAATGCCACGACAATCG
GTGGTTGTCAAACCTCTGTTGCCTATCGTGTGCGTGTGTCGAACGAGGGCTCAACGAACC
ATACTGCATCGATTCGTCGATGCTTTCAACG
>Polygonum_runcinatum_EF653692
CGCACCGCGTCGCCCCCCACCCCCATACAGTGGGAGCGTTGGGGCGGATTCTGGCCCCCC
GTGCGCTGCCCGCTCGCGGTCGGCCTAAACACAGACCCCGTGGCCGCGAAATGCCGCGAC
GATTGGTGGTGTCCTTGTGGCCTCGTGCCTCGAGCATCGCGTCGCGCCTTTGGCGGTCCA
TGGTAGGTCAAAGGACCCTGAAGGAGACCCCCCTCGGCGTCCATCAACGTGTGGATGCCG
ATGGGATCCCCTAACCGTT
>Gentiana_scabrida_JQ890594
CGCATCGCGCCGCCCCCAACACCGAGCATGAAACATTTCGTGCTGTCGGAGGGGCGGATA
TTGGCTTCCCGTACCCCGGTGCGGCTGGCCTAAATGCAAGTCCCTTGCGACGGACACGAC
GACAAGTGGTGGTTGATTTCCTCAACTAAAGTGCTGTCGCGCGTTGGCCCGTCGGATGAG
GAGACCTCGTTGACCCTAATGCAGCGTCCTCACGACGCCGCTCACGACTG
>Swertia_binchuanensis_GQ848484
CGCATCGCGTCGCCCCCCGACCCCGTGTGTYAACTYGTACGGGTGACGTGAGGGGGCGGA
AAYTGGCTTCCCGTGCTTGGCTGCGGCTGGCCTAAATGCGAGTYCCTTGCGACGGACGCR
ACGACAAGTGGTGGTTGTTTRTCTCAACTAAGGTGCTGTCGYGCGACGCCCGTCGAATGA
GGAGACTCCCCGACCCTGATGCA
>Astragalus_brachycarpus_JQ685538
CATATCGTTGCCTGATGCCTATTGCAGTGCAATAGGAATTTCTAGGGCGAATGATGGCTT
CCCGTGAGCGTTGTTGCCTCGCGGTTGGTTGAAAATTGAGTCCTTGGTAGGGTGTGCCAT
GATAGATGGTGGTCGAGTTAGCACGATACCGATCATGTGCATGCCCCCCAAAATATGGCC
TCTACGACCCACATGTGTCTTTTGACACTCATGACG
>Astragalus_brachycarpus_JQ685539
CATATCGTTGCCTGATGCCTATTGCAGTGCAATAGGAATTTCTAGGGCGAATGATGGCTT
CCCGTGAGCGTTGTTGCCTCGCGGTTGGTTGAAAATTGAGTCCTTGGTAGGGTGTGCCAT
GATAGATGGTGGTCGAGTTAGCACGATACCGATCATGTGCATGCCCCCCAAAATATGGCC
TCTACGACCCACATGTGTCTTTTGACACTCATGACG
>Bupleurum_scorzonerifolium_KT984186
CGTAAAGCTTTGCCCCTCCGCAGCTCGCTCGAAGCGAGTCGTTGCTGTTCGGGGGGACGG
AAAGTGACCTCCCGTGCCTCGTCGTGCGGCTGGTTTAAAAGAGAGCCTCCGGAGATCGGA
AAACGCAACATTGGTGGAAGGCATTACGCACCTCTTGCCATCTTGCGCTGAGCCCGTTTA
CTCTGTGAGCAACTGCGACCCTTTGGCGCCGCCCCAGGTGCGCGCTCGAA
>Bupleurum_scorzonerifolium_KT984185
CGTAAAGCTTTGCCCCTCCGCAGCTCGCTCGAAGCGAGTCGTTGCTGTTCGGGGGGACGG
AAAGTGACCTCCCGTGCCTCGTCGTGCGGCTGGTTTAAAAGAGAGCCTCCGGAGATCGGA
AAACGCAACATTGGTGGAAGGCATTACGCACCTCTTGCCATCTTGCGCTGAGCCCGTTTA
CTCTGTGAGCAACTGCGACCCTTTGGCGCCGCCCCAGGTGCGCGCTCGAA
>Bupleurum_scorzonerifolium_KT984184
CGTAAAGCTTTGCCCCTCCGCAGCTCGCTCGAAGCGAGTCGTTGCTGTTCGGGGGGACGG
AAAGTGACCTCCCGTGCCTCGTCGTGCGGCTGGTTTAAAAGAGAGCCTCCGGAGATCGGA
AAACGCAACATTGGTGGAAGGCATTACGCACCTCTTGCCATCTTGCGCTGAGCCCGTTTA
CTCTGTGAGCAACTGCGACCCTTTGGCGCCGCCCCAGGTGCGCGCTCGAA
>Bupleurum_scorzonerifolium_KT984183
CGTAAAGCTTTGCCCCTCCGCAGCTCGCTCGAAGCGAGTCGTTGCTGTTCGGGGGGACGG
AAAGTGACCTCCCGTGCCTCGTCGTGCGGCTGGTTTAAAAGAGAGCCTCCGGAGATCGGA
AAACGCAACATTGGTGGAAGGCATTACGCACCTCTTGCCATCTTGCGCTGAGCCCGTTTA
CTCTGTGAGCAACTGCGACCCTTTGGCGCCGCCCCAGGTGCGCGCTCGAA
>Astragalus_aucheri_JQ685670
CATATCGTTGCCCGATGCCTATTGCAGTGCAATAGGAATTACTAGGGCGAATGATGGCTT
CCCGTGAGCGTAGTTGCCTCGCGGTTGGTTGAAAATCGAGTCCTTGGTAGGGTGTGCCAT
GGTAGATGGTGGTCGAGTTAGAACGATACCGATCATGTGCATGCTCCCCAAAATATGGCT
TCTACGACCCACACGCGTCTTTTGACGCTCATGACG
>Astragalus_aucheri_JQ685671
CATATCGTTGCCCGATGCCTATTGCAGTGCAATAGGAATTACTAGGGCGAATGATGGCTT
CCCGTGAGCGTAGTTGCCTCGCGGTTGGTTGAAAATCGAGTCCTTGGTAGGGTGTGCCAT
GGTAGATGGTGGTCGAGTTAGAACGATACCGATCATGTGCATGCTCCCCAAAATATGGCT
TCTACGACCCACACGCGTCTTTTGACGCTCATGACG
>Astragalus_aucheri_JQ685672
CATATCGTTGCCCGATGCCTATTGCAGTGCAATAGGAATTACTAGGGCGAATGATGGCTT
CCCGTGAGCGTAGTTGCCTCGCGGTTGGTTGAAAATCGAGTCCTTGGTAGGGTGTGCCAT
GGTAGATGGTGGTCGAGTTAGAACGATACCGATCATGTGCATGCTCCCCAAAATATGGCT
TCTACGACCCACACGCGTCTTTTGACGCTCATGACG
>Polygonum_aschersonianum_GQ339971
CGCACCGCGTCGCCCCCTCCCCCTCCGGGGGGAACGGGGCGGAGACTGGCCCCCCGTGTG
CCCCAGGGCGCGCGGCCGGCCCAAACGCAGACCCCGCGGCCGCTGGACGGCGCGACGATC
GGTGGAGTAGACCCTACGCATCCCGTCGCGCCCCGAGCGGCCCTCGGAGGCCACGATCGA
CCCTCAGTGAAACCACCGTT
>Polygonum_aschersonianum_GQ339972
CGCACCGCGTCGCCCCCTCCCCCTCCGGGGGGAACGGGGCGGAGACTGGCCCCCCGTGTG
CCCCAGGGCGCGCGGCCGGCCCAAACGCAGACCCCGCGGCCGCTGGACGGCGCGACGATC
GGTGGAGTAGACCCTACGCATCCCGTCGCGCCCCGAGCGGCCCTCGGAGGCCACGATCGA
CCCTCAGTGAAACCACCGTT
>Zingiber_junceum_DQ064588
TGGCATCGCCGCCTCTGCTCCATGCCCTCTAATACTCTATTAGTCGGTTGGCGCGGAGCG
CGGAAATTGGCCCCGTGTGCCCTCGGGCACAGTCGGCCGAAGTGCGGGTAGTCGTCGGCA
GTCGTCGGGGCACGATGGGTGTTGGTCGCCGTGAGCGGGACAGAACGTCGTCCCCGTCGT
TTTCGGACGAGCCCTCAATAATCAAGAGACCTGCGTGATTGCGGCACCGGGCGAATGAAA
GAAAGCGCCGCCGTGCCCATCAACTT
>Geranium_cuneatum_subsp._hololeucum_KY750237
CGCGCTCCGTCGCCCCGCAACCCCTAACCCCGGAAACGGGCGAGGGTGNTTGCGGTGCGG
ACATTGGTCTCCCGTGTGCCCTGCTCGCGGCTGGCCTAAATTTGAGTCCCGGACGCTCTG
CTCTGCAGCCGACGGTGGTTGAGAAGCCCTCGAAAACGTGCTGCTGCATTGCTGCCCGAT
GTGGACCCTGTGACCCTTGCGCGACCTCTCCCCACCGGGCGAGGGAGCTCCATCTG
>Salvia_munzii_DQ667224
CGCATCGCGTCGCCCCCCTCCGCCGCGCAATGCGCGGGTCGTGGGGGGCGGATACTGGCC
TCCCGTGCGCCCCGGCGCGCGGCTGGCCCAAATGCGATCCCTCGGCGACCCGCGTCACGG
CAAGTGGTGGTTGAACGCTCAATCTCTTGCGCCGTCGTGCCGCTGCGTCGTCCGCACGGG
CATCCGCCAACGACCCTTCGGTGGCGGCGCCTCGCGGCGCCCCACCTTC
>Juncus_capensis_AY727825
GTTGCACTCGAACGCTCCGTGCCCATATTCATGTTGCCGGACGCGAACCCTGGCCCTCCG
AGCCCTCGGGCTTGACGGGCCGAAGAGCGTGGCTTGCCGATTGGGGCCGGCTGTGGCGAG
TGGTGGACAAATCGCACTCGCGACCCGTACGTCGCCCTCCGTCCCCGTTAGGTAGGAGCC
CTGAGGATACCCCGGACATGAGGGTGCCGACCGGCAACCTCGGACA
>Commiphora_edulis_JF919026
CGCACCGTCGCCCCCCCACCGCCCCCCGCACCCCGGGGAGGAGCGCGGGCGGGGCGGAGA
TTGGCCTCCCGTGCGCCTCGCGGCTCGCGGTTGGCCCAAATCCGAGTCCCCCGGCCTCGC
GCGCCGCGACTTTCGGTGGTCGAAAGAAACCCGATGCCCGTCGCGACCGCGCGGCCGTAC
GGCCGGACCCCGTGACCCAAACGCGTCGCCCGCAGAAGAGCGACGCTCGCCACG
>Astragalus_cornutus_JQ685678
CATATCGTTGCCCGATGCCTATTGCAGTGCAATAGGAATTTCTAGGGCGAATGATGGCTT
CCCGTGAGCGTTGTTGCCTCGCGGTTGGTTGAAAATCGAGTCCTTGGTAGGGTGTGCCAT
GGTAGATGGTGGTCGAGTTAGAACGATACCGATCATGTGCATGCTCCCCAAAATATGGCC
TCTATGACCCACACGCGTCTTTTGACGCTCATGACG
>Astragalus_cornutus_JQ685677
CATATCGTTGCCCGATGCCTATTGCAGTGCAATAGGAATTTCTAGGGCGAATGATGGCTT
CCCGTGAGCGTTGTTGCCTCGCGGTTGGTTGAAAATCGAGTCCTTGGTAGGGTGTGCCAT
GGTAGATGGTGGTCGAGTTAGAACGATACCGATCATGTGCATGCTCCCCAAAATATGGCC
TCTATGACCCACACGCGTCTTTTGACGCTCATGACG
>Astragalus_cornutus_JQ685676
CATATCGTTGCCCGATGCCTATTGCAGTGCAATAGGAATTTCTAGGGCGAATGATGGCTT
CCCGTGAGCGTTGTTGCCTCGCGGTTGGTTGAAAATCGAGTCCTTGGTAGGGTGTGCCAT
GGTAGATGGTGGTCGAGTTAGAACGATACCGATCATGTGCATGCTCCCCAAAATATGGCC
TCTATGACCCACACGCGTCTTTTGACGCTCATGACG
>Valeriana_candolleana_AY792839
CGCATCGCGTCGCCCCCCCTCCCCGCCTCCCCCACATCGGGGAGCGCGTGCGGCAGGGGG
CGCGGAAGCTGGCCTCCCGCGCCCTCATCGGGTGCGGCTGGCCCAAAACACGGTCCCCCG
GCGGCGGACGTCACGGCGAGTGGTGGTCGAATAAGCCCTCTGTTCGCGCCGTGGCCCTCC
CCGTCTTTCGGGCGGCGATTCGACCCTTACGCGCTGTCCACGAGATGGCGTTCCGA
>Alpinia_hainanensis_GQ434438
TGGCATCGTCGCCTTTGCTCCTTGCTCTGTCGGTGCCAAGCGCGGAAATTGGCCTCGTGT
GCCCTCGGGCACAGTCGGCTGAAGAGTGGGTAATCCGCAGTCGTCGGGCGCGATGGGTGT
TGGTCGCCCTGTGCGTGAACTGAACGTCGTCCCCGTCGTGTTGAGATGAGTCCTCAAGAG
ACCCTGTGTGATAGCGGCGTCGCATAAAAGCGTCGTGTCCATCAAATTG
>Astragalus_kohrudicus_KT894776
CATATCGTTGCCCGATGCCTATTGCAGTGCAATAGGAATTTCTAGGGCGAATGATGGCTT
CCCGTGAGCGTTGTTGCCTCGCGGTTGGTTGAAAATCGATTCCTTGGTAGGGTGTGCCAT
GATAGATGGTGGTCGAGTTAGGACGATACCGATCATGTGCATGCTCCCCAAGATATGGCC
TCTATGACCCACACGTGTCTTTGGACGCTCATGA
>Astragalus_kohrudicus_KT894777
CATATCGTTGCCCGATGCCTATTGCAGTGCAATAGGAATTTCTAGGGCGAATGATGGCTT
CCCGTGAGCGTTGTTGCCTCGCGGTTGGTTGAAAATCGATTCCTTGGTAGGGTGTGCCAT
GATAGATGGTGGTCGAGTTAGGACGATACCGATCATGTGCATGCTCCCCAAGATATGGCC
TCTATGACCCACACGTGTCTTTGGACGCTCATGA
>Juncus_diastrophanthus_JX644902
GTTGCACTCGAACGCTCCGTGCGCATATTCATGTTGCCGGACGCGAACCCTGGCCCTCCG
AGCCCTCGGGCTTGACGGGCCGAAGAGCGTGGCTTGCCGATTGGGGCCGGATGTGGCGAG
TGGTGGACAAATCGCTCTCGCGACCCGTACGTCGCCCTCCGTCCCCGTTAGGTAGAAGCC
CTCTAAGGATACCCCGGACATGAGGGTGCCGACCGGCAACCTCGGACA
>Astragalus_kohrudicus_KT894778
CATATCGTTGCCCGATGCCTATTGCAGTGCAATAGGAATTTCTAGGGCGAATGATGGCTT
CCCGTGAGCGTTGTTGCCTCGCGGTTGGTTGAAAATCGATTCCTTGGTAGGGTGTGCCAT
GATAGATGGTGGTCGAGTTAGGACGATACCGATCATGTGCATGCTCCCCAAGATATGGCC
TCTATGACCCACACGTGTCTTTGGACGCTCATGA
>Astragalus_kohrudicus_KT894779
CATATCGTTGCCCGATGCCTATTGCAGTGCAATAGGAATTTCTAGGGCGAATGATGGCTT
CCCGTGAGCGTTGTTGCCTCGCGGTTGGTTGAAAATCGATTCCTTGGTAGGGTGTGCCAT
GATAGATGGTGGTCGAGTTAGGACGATACCGATCATGTGCATGCTCCCCAAGATATGGCC
TCTATGACCCACACGTGTCTTTGGACGCTCATGA
>Astragalus_alpinus_KX166297
CATATCGTTGCCCGATGCCTATTGCAGTGCAATAGGAATTTCTAGGGCGAATGATGGCTT
CCCGTGAGCTTAGTTGCCTCACGGTTGGTTGAAAATTGAGTCCTTGGTAGGGTGTGCCAT
GATAGATGGTGGTCGAGTTCGCACGATACCGATCATGTGCATGCTCCCCAAAATATGGCC
TCTATGACCCACACGTGTCTTTTGACGCTCATGACG
>Strychnos_panurensis_JF938020
CGCATCGCGTCGACCCCCCAACGCGCCGACCTAGGCCGTTCGCGGGGGACGGATAGTGGC
CTCCCGTGCCAGCGCGCGGTTGGCCTAAATGAGAGTCCCACCCGACGGGTGTCACGACAA
GTGGTGGTTGAAATCCTCAACTCGCGTATCTGTCGTGGCGGAACCCGTCGTTGGAGCGGA
CTGCCGTGACCCTGACAGCCGGCGTCCCTTGGACGTTTGGCTACGACC
>Crataegus_pinnatifida_var._major_KX675094
CGCGCCGTTGCCCCCCCTCGCCTCCCTCGGGAGCGTCGGCGGGCGGAAGATGGCCTCCCG
TGCGCCACCCCGCGCGGTTGGCACAAATGCCGAGTCCCCGGCGGCGAACGCCACGACAAT
CGGTGGTTGACAAACCTCGGTTGCCTGTTGTGCGCTTTCGCCGCGCTGCGGGCGGCTCGC
GACCCTCGTTTGCTCTGCTTCGGCGGAGTTCTTCAACG
>Aconitum_volubile_KX369376
CACACAGCGTCGCACCCCGTCAACCACGTTGTCGGGGAGCGGAGATTGGCCCCCCGGGCC
CCTGCGGGCACGGTCGGCACAAATGTTTGTCCCCGGCGGCGAGCGTCGCGGTCAGTGGTG
GTTGTATTTCTCATCCTCCAAAGACATCAAGACGCGTCGTCCTCGTTGCACGTTGGGACA
CATCGACCCCAAGGAGCCGCTTCGCGCGGCATTCACCCTG
>Paeonia_veitchii_JN622191
CGTATCCCGTCGCACCCCCAACCCCGTCCCAACTCGGRCATGATGGCTGGTGGGAGCGGA
TATTGGCCTCCCGTGTACTCGCGTTACGGTTGGTCTAAAATTGAGCCCCGAGCGACGAAC
GTCACGACAAGTGGTGGTCTGTAATAGCTATTTCGTGTTGTGCGTTGTCTCGTCCCCCGT
GGGAGCTCACAATGACCCCAAAGCATCGTYACGAT
>Paeonia_veitchii_JN622190
CGTATCCCGTCGCACCCCCAACCCCGTCCCAACTCGGRCATGATGGMTGGTGGGAGCGGA
TATTGGCCTCCCGTGTACTCGCGTTACGGTTGGTCTAAAATTGAGCCCCGAGCGACGAAC
GTCACGACAAGTGGTGGTCTGTAATAGCTATTTCGTGTTGTGCGTTGTCTCGTCCCCCGT
GGGAGCTCACAATGACCCCAAAGCATCGTYACGAT
>Prunus_japonica_KT887494
CACGCCGTTGCCCCGCCCATCTACTCCTTCGGGATTGCGGGGGCCGGATGATGGCCTCCC
GTGCGCCCCGTCGCGCGGTTGGCATAAATGCCAAGTCCTCGGCGACGCACGCCACGACAA
TCGGTGGTTGCGAAACCTCGGTTGCCCGTCGTGTGCGGTCGTCGCGCATCGAGGGCTCGA
AAAAACACCGGGCTCCGGCTCGGCTTTCAACG
>Croton_abutiloides_AY971176
CGCAACAATGCTCCCAACCCATTTGGGTGCGGAATATGGCCTCCCGTGTGATCTCCTCAT
GCGGTTGGCCGAAAAGAATGGTCCAAGGCTGCGAATGCCACGACAATCGGTGGTTGTAAG
ACCCTCGTACACAGTCGCGTGCACGCATTCCTCTGGATAACGAGACCCCTTTTGCGTCCT
TTGTGGCACGCTCGCTTCG
>Zingiber_corallinum_AF202418
TGGCATCGTCGCCTCAGCTCCATTCCCCGTCATTCGGTTGGTGCTGAGCGCGGAAATTGG
CCCCGTGTGCCCTCGGGCACAGTCGGCCGAAGAGCGGGTAGTCGGCAGTCGTCGGGCACG
ACGGGCGTTGGTCGCCGTGAGCGGGAACAGAACGTCGTCCCCGTCGCTTTCGGACGAGCC
CTCAAGCAAGAGACCCTGCGTGATTGCGGCACCGGGCGAGAGAAAGAACGCGCCGTGTCC
ATCAACTTG
>Zingiber_zerumbet_KU215129
TGGCATCGTCGCCTCTGCTCCACGCGCCGTTATAGACTGGGTTGGTGGTGTTGAGCGCGG
AAAAAGGCCCCGTGTGCCCTCGGGGGCACAGTCGGCCGAAGAGCGGGTAGTCGGCAGTTG
TCGGGCACGATGGGTGTTGGTCGCCGTGAGCGGGAACAGAATGTTGTCCCCGTCGTTTTC
GGACGACCCCTCAAGAGCCCCTGCGTGATTGTGGCACCGGGCGAAAGAAAGAAAGCGCCG
TGTCCACCATCAACTTG
>Zingiber_zerumbet_KU215128
TGGCATCGTCGCCTCTGCTCCATGCGCCGTTATAGTCGGTTGGTGGTGCCGAGCGCGGAA
ATTGGCCCCGTGTGCCCTCGGGCACAGTCGGCCGAAGAGCGGGTAGTCGGCAGTCGTCGG
GCACGATGGGTGTTGGTCGCCGTGAGCGGGAACAGAACGTCGTCCCCGTCGTTTTCGGAC
GAGCCCTCAAGAGACCCTGCGTGATTGTGTGGCACCGGGCGAAAGAAAGAAAGCGCCGTG
TCCACCATCAACTTG
>Astragalus_bodinii_HQ613366
CATATCGTTGCCCGATGCCTATTGCTGTGCAATAGGAATTTCTAGGGCGAATGATGGCTT
CCCGTGAGCGTTGTTGCCTCGCGGTTGGTTGAAAATCGAGTCCTTGGTGGGGTGTGCCAT
GATAGATGGTGGTCGAGTTAGCACGATACCGATCGTGTGCATGCTCCCCAAAATATGGCC
TCTATGACCCACACGCGTCTTTTGATGCACATGACG
>Astragalus_bodinii_HQ613367
CATATCGTTGCCCGATGCCTATTGCTGTGCAATAGGAATTTCTAGGGCGAATGATGGCTT
CCCGTGAGCGTTGTTGCCTCGCGGTTGGTTGAAAATCGAGTCCTTGGTGGGGTGTGCCAT
GATAGATGGTGGTCGAGTTAGCACGATACCGATCGTGTGCATGCTCCCCAAAATATGGCC
TCTATGACCCACACGCGTCTTTTGATGCACATGACG
>Juncus_bufonius_JQ811751
GTTGCCCACGAACGCTCCCTGCCCGTCTTTTACGTGGCGGGATGCGGAGCATGGCCATCC
TTGCCCTCGGGCTCGGCGGGCCGAAGCATGTGGCTTGCCGATTGGGGCCGGCAGTGGCGA
GTGGTGGATTGCTCACGCGAGCCGTACGTCGCCCGTCGTGCCCCCGAGCGGGAAGCCTCG
TGTCACCCCGGACGCACGGATGCCGTCGGCATCCTCGGACC
>Swertia_crassiuscula_AJ410337
ATCGCGTCGCCCCCCAACCCCGTGTGATCACACGTACGGGTGATGTGAGGGGGCGGAAAT
TGGCTTCCCGTGCTTGGCTGCGGCTGGCCTAAATATGAGTCCCTTACGACGGACGTGACG
ACAAGTGGTGGTTGATAGTATCAGCTAAAGCGGTGTCACGCGACGCCCGTCGAATGAGTG
AGACTCCCTGACCCTGATGCATGCGTCGCCACGACGCTTGCTACGACCG
>Curcuma_wenyujin_KJ803165
TGACATCGTCGCTTTTGCTCCATGCTTCGTCGGCATTGAGCGCGGAAGTTGGCCCCGTGT
GCCCTCGGGCACAGTCGGTCGAAGAGTGGGTAGTCGGTAATCGTCGAGCACGACGGACGT
TGGTCGTCGCGAGCGAGAACTGAACGTCGTCCTCGCCGTTTT
>Arctium_lappa_GQ434510
CGCATCGCGTCGCCCCCGACCACGCCTCCCCAGTGGGGATGCGTGTCGTTTGGGGCGGAG
ACTGGTCTCCCGTGCCCATGGTGCGGTTGGCCTAAAAAGGAGTCCCCTTTGACGGACGCA
CGGCTAGTGGTGGTTGTCAAGGCCTTCGTATCGAGCCGTGCGGACGCAAGGGAAGCGCTC
TCCAATGACCCCAACGTGTCGTCTTGCAACGACGCTTCGACCG
>Coptis_chinensis_KR139910
CGCACAGCGTCGCACCCCGCCACTCCTGCTGGACGGGGAGCGGAGATTGGCCCCCCGGGC
ACCCGCTGCACGGCCGGCTCAAATGACTGTCCCCGGCGACGAGCGTCGCTATTATCGTGG
TGGATCAAAGCTGAGATAAGGCGTTCTCGCCGCCACAGTAGGGACGGATCGACCCCCGGA
CGCCGTCACCGACGGCGCTCACCCTG
>Gentiana_robusta_KP214499
CGCATCGCGTCGCCCCCCAACACCGTGTATGAAACATTGCCGGTTGTCGGAGGGGCGGAT
ATTGGCTTCCCGTGCTTCGGTGCGGCTGGCCTAAATGCAAGTCCCTTGCGACGGACACGA
CGACAAGTGGTGGTTGATTGCCTCAACTAAGGTGCTGTCGCGCGTTGCCCCGTCGGATGA
GGAGACTTCCTTGACCCTAATGCAAGCGTCGTCACGACGCCTGCCACGACCG
>Gentiana_robusta_KP214498
CGCATCGCGTCGCCCCCCCAACACCGTGTATGAAACATTGCCGGTTGTCGGAGGGGCGGA
TATTGGCTTCCCGTGCTTCGGTGCGGCTGGCCTAAATGCAAGTCCCTTGCGACGGACACG
ACGACAAGTGGTGGTTGATTGCCTCAACTAAGGTGCTGTCGCGCGTTGCCCCGTCGGATG
AGGAGACTTCCTTGACCCTAATGCAAGCGTCGTCACGACGCCTGCCACGACCG
>Gentiana_robusta_KP214491
CGCATCGCGTCGCCCCCCAACACCGTGTATGAAACATTGCCGGTTGTCGGAGGGGCGGAT
ATTGGCTTCCCGTGCTTCGGTGCGGCTGGCCTAAATGCAAGTCCCTTGCGACGGACACGA
CGACAAGTGGTGGTTGATTGCCTCAACTAAGGTGCTGTCGCGCGTTGCCCCGTCGGATGA
GGAGACTTCCTTGACCCTAATGCAAGCGTCGTCACGACGCCTGCCACGACCG
>Gentiana_robusta_KP214490
CGCATCGCGTCGCCCCCCCAACACCGTGTATGAAACATTGCCGGTTGTCGGAGGGGCGGA
TATTGGCTTCCCGTGCTTCGGTGCGGCTGGCCTAAATGCAAGTCCCTTGCGACGGACACG
ACGACAAGTGGTGGTTGATTGCCTCAACTAAGGTGCTGTCGCGCGTTGCCCCGTCGGATG
AGGAGACTTCCTTGACCCTAATACAAGCGTCGTCACGACGCCTGCCACGACCG
>Gentiana_robusta_KP214493
CGCATCGCGTCGCCCCCCAACACCGTGTATGAAACATTGCCGGTTGTCGGAGGGGCGGAT
ATTGGCTTCCCGTGCTTCGGTGCGGCTGGCCTAAATGCAAGTCCCTTGCGACGGACACGA
CGACAAGTGGTGGTTGATTGCCTCAACTAAGGTGCTGTCGCGCGTTGCCCCGTCGGATGA
GGAGACTTCCTTGACCCTAATGCAAGCGTCGTCACGACGCCTGCCACGACCG
>Gentiana_robusta_KP214492
CGCATCGCGTCGCCCCCCCAACACCGTGTATGAAACATTGCCGGTTGTCGGAGGGGCGGA
TATTGGCTTCCCGTGCTTCGGTGCGGCTGGCCTAAATGCAAGTCCCTTGCGACGGACACG
ACGACAAGTGGTGGTTGATTGCCTCAATTAAGGTGCTGTCGCGCGTTGCCCCGTCGGATG
AGGAGACTTCCTTGACCCTAATGCAAGCGTCGTCACGACGCCTGCCACGACCG
>Gentiana_robusta_KP214495
CGCATCGCGTCGCCCCCCAACACCGTGTATGAAACATTGCCGGTTGTCGGAGGGGCGGAT
ATTGGCTTCCCGTGCTTCGGTGCGGCTGGCCTAAATGCAAGTCCCTTGCGACGGACACGA
CGACAAGTGGTGGTTGATTGCCTCAACTAAGGTGCTGTCGCGCGTTGCCCCGTCGGATGA
GGAGACTTCCTTGACCCTAATGCAAGCGTCGTCACGACGCCTGCCACGACCG
>Gentiana_robusta_KP214494
CGCATCGCGTCGCCCCCCAACACCGTGTATGAAACATTGCCGGTTGTCGGAGGGGCGAAT
ATTGGCTTCCCGTGCTTCGGTGCGGCTGGCCTAAATGCAAGTCCCTTGCGACGGACACGA
CGACAAGTGGTGGTTGATTGCCTCAACTAAGGTGCTGTCGCGCGTTGCCCCGTCGGATGA
GGAGACTTCCTTGACCCTAATGCAAGCGTCGTCACGACGCCTGCCACGACCG
>Gentiana_robusta_KP214497
CGCATCGCGTCGCCCCCCCAACACCGTGTATGAAACATTGCCGGTTGTCGGAGGGGCGGA
TATTGGCTTCCCGTGCTTCGGTGCGGCTGGCCTAAATGCAAGTCCCTTGCGACGGACACG
ACGACAAGTGGTGGTTGATTGCCTCAACTAAGGTGCTGTCGCGCGTTGCCCCGTCGGATG
AGGAGACTTCCTTGACCCTAATGCAAGCGTCGTCACGACGCCTGCCACGACCG
>Gentiana_robusta_KP214496
CGCATCGCGTCGCCCCCCCAACACCGTGTATGAAACATTGCCGGTTGTCGGAGGGGCGGA
TATTGGCTTCCCGTGCTTCGGTGCGGCTGGCCTAAATGCAAGTCCCTTGCGACGGACACG
ACGACAAGTGGTGGTTGATTGCCTCAACTAAGGTGCTGTCGCGCGTTGCCCCGTCGGATG
AGGAGACTTCCTTGACCCTAATGCAAGCGTCGTCACGACGCCTGCCACGACCG
>Notopterygium_forbesii_KPS0153A04I
CGCATCGTGTTGCCCCTGACCACTCTCTCCTCGAGGAGATGAGCCGGGCTGGGGGCGGAT
ATTGGCCTCCCGTGCCTTGCGGCGCTGCTGGCCCAAAAGCGAGTCTCTGGCGACGGACGT
CGTGACATTTGTGGTTGTAAAAAGACCCTATTCTTTTGTCGCACGAATACCCGTCACCTA
AGCGAGCTCGATGACCCTTCTGCGCCACAAATCGTGTGCGCTCGACTG
>Rubus_treutleri_EF034146
CACGTCGTTGCCCCCCCAAACCCCCTCGGGAGTTGGGCGGGACGGATGATGGCCTCCCGT
GTGCTCCGTCATGCGGTTGGCATAAAAAACAAGTCCTCGGCGACTAACGCCACGACAATC
GGTGGTTGTCAAACCTCTGTTGCCTATCGTGTGCGCGTGTCGAACGAGGGCTCAACGAAC
CATGCTGCATTGATTCGTCGATGCTTTCAACG
>Crataegus_laevigata_EU785942
CGCGCCGTTGCCCCCCCTCGCCTCCCTCGGGAGCGTCGGCGGGCGGACGATGGCCTCCCG
TGCGCCACCCCGCGCGGTTGGCCCAAATGTCGAGTCCCCGGCGACGAACGCCACGACAAT
CGGTGGTTGTCAAACCTCGGTTGCCTGTTGTGCGCTTTCGCCGCGCTGCGGGCGGCTCGC
GACCATCGCGGCTCTGCTTCGGCGGAGCTCTTCAACG
>Lonicera_ferdinandi_FJ217858
CGCATCGCGTCGCCCCCCCACCCCGCGTCCCACAGGGTCGCGAGCGGCGGGGGGTGCGGA
CAATGGCCTCCCGTGCCCCCGGGCGCGGCTGGCCCAAAATCGAGTCCCCGACGGCGGACG
TCACGACGATTGGTGGTCGAAACATTCCTCTTATCACGTCGTGCGGTTCCCCGTCGCTCG
GGCGGCCAAGTGACCCTGACGCGTCGTCTTGCGACTGCGCTCCGAC
>Bupleurum_aureum_HQ687903
CGTAAAGCTTTGCCCCTCCGCAGCTCACTCAAAGCGAGTCGTTGCTGTTCGGGGGGCGGA
AAGTGACCTCCCGTGCCTCGTCGTGCGGCTGGTTTAAAAGAGAGTCTCCGGAGATCGGAA
AACGCAACATTGGTGGAAGGCATTACGCACCTCTTGCCATCTTGCGCTGAGCCCGTTTAC
TCTGTGAGCCACAGCGACCCTTTGGCGCCGCCCCAGGTGCGCGCTCGAA
>Senna_obtusifolia_KX675057
CGCATCGTAGCCCCAAGCCACGTCCACCCCCCGATTGATCAGGGGCGACGAGGTGCTTGG
GGGGAATTTGGCCTCCCGTGATCCGTGCATTGCGGATGGCCGAAAAAGGAGCCTGTGCGG
GGCAATCGCCACGTTCCACGGTGGATGAGCAGATGCCTCGAGACCGACCTTGTGTTGGTT
GTCCCTACGGATGGGCTGTCAGACCCTTTGGGAGCGACGAAGCTTTCCCGAAG
>Alpinia_carolinensis_AF478711
TGACATCGGCGCCTTTGCTCCTCGCTTTGTCGGGGGCCAAGCGCGGAAATTGGCCTCGTG
TGCCCTCGGGCACAGTCGGTCGAAGAGCGGGCAGTCGACAATCGTCGGGCGCGATGGGTG
TTGGTCGCCCTATGCGTGAACTGAACGTCGTCCCCGTCGTGTCGGAACGAGTCCTCAAGA
GATCCTGTGCGATTGCGGCGACGCCGTATCGATCAAATTG
>Plantago_asiatica_KX675051
CGCATCGCGTCGCCCCCTACACCAATTTGGTGAGGGGGCGGATAATGGCATCCCGTTAGC
TCGGTTTGCCCAAAAAGGATCCCTCATCGATGGATGTCACAACCAGTGGTGGTTGAAAGA
TCATTGGTGCCGTTGTGCTTCACTCCGTCGCATGCTTGGGCATCGTTACAAAACAATGGT
GCTAACGCGCCTTCGACCG
>Alpinia_officinarum_KMS0008A01I
GCATCGTCGCCTTTGCTCCTTGCTCTGTTGGTGCCAAGCGCGGAAATTGGCCCCGTGTGC
CCTCGGGCACAGTCGGCTGAAGAGTGGGTAATCTCGGCAGTCGTCGGGCGCGATGGGTGT
TGGTCGCCCTGTGCGTGAACTGAGCGTCGTCCCCGTCGTGCTGGGATGAGTCCCAAAGAG
ACCCTGTGTGATTGCGGCGTCGCATGAAAGTGCCGTGTCCATCAGATTG
>Aconitum_pilopetalum_AY571343
CACACAGCGTCGCACCCCGTCAACCACGTTGTCGGGGAGCGGAGATTGGCCCCCCGGGCC
CCTGCGGGCACGGTCGGCACAAATGTTTGTCCCCGGCGGCGAGCGTCGCGGTCAGTGGTG
GTTGTATTTCTCATCCTCCTAAGACATCAAGACGCGTCGTCCTCGTTGCACGTTGGGACA
CATCAAACCCAAGGAGCTGCTTCGTGCGGCATTCACCCT
>Scrophularia_marilandica_HQ130085
CGCATCGCGTCGCCCCCCTCCCAATCCCTYGGGACTCGGAGAGGGGCGGATATTGGCCTC
CCGTGCTCTTTAGTGCGCGGCCGGCCCAAATGTGRTCCCGYGTCGACGCGAGTCATGACC
AGTGGTGGTTGATTCCTCAACTTGCGTGCTGTCGTGCYGTACCGYGTCGTTHKWWCRGGC
ATCGTCGTAGACCCAAAAGGCGCTCTCGAGTGCCTTCGACCG
>Plantago_triandra_subsp._triandra_FJ024599
CGCATCGCGTCGCCCCCTAATACCAATTTGGTGTGGGGGCGGATAATGGCATCCCGTTMG
CTCGGTTTGCCCAAAAAGGATCCCTCATCGACGGATGTCACAACCAGTGGTGGTTGAAAG
ATCATTGGTGCTGTTGTGCTTCACCCTGTCGCATGCTTGGGCATCGTTATAAAACAATGG
TACTAATGCGCCTTCGACCG
>Gentiana_straminea_KT783564
CGCATCGCGTCGCCCCCCAACACCGTGTATGAAACATTGCCGGTTGTCGGAGGGGCGGAT
ATTGGCTTCCCGTGCTTCGGTGCGGCTGGCCTAAATGCAAGTCCCTTGCGACGGACACGA
CGACAAGTGGTGGTTGATTGCCCCAACTAAGGTGCTGTCGCGCGTTGCCCCGTCGGATGA
GGAGACTTCCTTGACCCTAATGCAAGCGTCGTCACGACGCCTGCCACGACCG
>Gentiana_straminea_KT783565
CGCATCGCGTCGCCCCCCAACACCGTGTATGAAACATTGCCGGTTGTCGGAGGGGCGGAT
ATTGGCTTCCCGTGCTTCGGTGCGGCTGGCCTAAATGCAAGTCCCTTGCGACGGACACGA
CGACAAGTGGTGGTTGATTGCCCCAACTAAGGTGCTGTCGCGCGTTGCCCCGTCGGATGA
GGAGACTTCCTTGACCCTAATGCAAGCGTCGTCACGACGCCTGCCACGACCG
>Gentiana_straminea_KT783566
CGCATCGCGTCGCCCCCCAACACCGTGTATGAAACATTGCCGGTTGTCGGAGGGGCGGAT
ATTGGCTTCCCGTGCTTCGGTGCGGCTGGCCTAAATGCAAGCCCCTTGCGACGGACACGA
CGACAAGTGGTGGTTGATTGCCCCAACCAAGGTGCTGTCGCGCGTTGCCCCGTCGGATGA
GGAGACTTCCTTGACCCTAATGCAAGCGTCGTCACGACGCCTGCCACGACCG
>Gentiana_straminea_KT783567
CGCATCGCGTCGCCCCCCAACACCGTGTATGAAACATTGCCGGTTGTCGGAGGGGCGGAT
ATTGGCTTCCCGTGCTTCGGTGCGGCTGGCCTAAATGCAAGTCCCTTGCGACGGACACGA
CGACAAGTGGTGGTTGATTGCCCCAACTAAGGTGCTGTCGCGCGTTGCCCCGTCGGATGA
GGAGACTTCCTCGACCCTAATGCAAGCGTCGTCACGACGCCTGCCACGACCG
>Gentiana_straminea_KT783560
CGCATCGCGTCGCCCCCCAACACCGTGTATGAAACATTGCCGGTTGTCGGAGGGGCGGAT
ATTGGCTTCCCGTGCTTCGGTGCGGCTGGCCTAAATGCAAGTCCCTTGCGACGGACACGA
CGACAAGTGGTGGTTGATTGCCCCAACTAAGGTGCTGTCGCGCGTTGCCCCGTCGGATGA
GGAGACTTCCTTGACCCTAATGCAAGCGTCGTCACGACGCCTGCCACGACCG
>Gentiana_straminea_KT783561
CGCATCGCGTCGCCCCCCAACACCGTGTATGAAACATTGCCGGTTGTCGGAGGGGCGGAT
ATTGGCTTCCCGTGCTTCGGTGCGGCTGGCCTAAATGCAAGTCCCTTGCGACGGACACGA
CGACAAGTGGTGGTTGATTGCCCCAACTAAGGTGCTGTCGCGCGTTGCCCCGTCGGATGA
GGAGACTTCCTTGACCCTAATGCAAGCGTCGTCACGACGCCTGCCACGACCG
>Gentiana_straminea_KT783562
CGCATCGCGTCGCCCCCCAACACCGTGTATGAAACATTGCCGGTTGTCGGAGGGGCGGAT
ATTGGCTTCCCGTGCTTCGGTGCGGCTGGCCTAAATGCAAGTCCCTTGCGACGGACACGA
CGACAAGTGGTGGTTGATTGCCCCAACTAAGGTGCTGTCGCGCGTTGCCCCGTCGGATGA
GGAGACTTCCTTGACCCTAATGCAAGCGTCGTCACGACGCCTGCCACGACCG
>Gentiana_straminea_KT783563
CGCATCGCGTCGCCCCCCAACACCGTGTATGAAACATTGCCGGTTGTCGGAGGGGCGGAT
ATTGGCTTCCCGTGCTTCGGTGCGGCTGGCCTAAATGCAAGTCCCTTGCGACGGACACGA
CGACAAGTGGTGGTTGATTGCCCCAACTAAGGTGCTGTCGCGCGTTGCCCCGTCGGATGA
GGAGACTTCCTTGACCCTAATGCAAGCGTCGTCACGACGCCTGCCACGACCG
>Gentiana_straminea_KT783568
CGCATCGCGTCGCCCCCCAACACCGTGTATGAAACATTGCCGGTTGTCGGAGGGGCGGAT
ATTGGCTTCCCGTGCTTCGGTGCGGCTGGCCTAAATGCAAGTCCCTTGCGACGGACACGA
CGACAAGTGGTGGTTGATTGCCCCAACTAAGGTGCTGTCGCGCGTTGCCCCGTCGGATGA
GGAGACTTCCTTGACCCTAATGCAAGCGTCGTCACGACGCCTGCCACGACCG
>Gentiana_straminea_KT783569
CGCATCGCGTCGCCCCCCAACACCGTGTATGAAACATTGCCGGTTGTCGGAGGGGCGGAT
ATTGGCTTCCCGTGCTTCGGTGCGGCTGGCCTAAATGCAAGTCCCTTGCGACGGACACGA
CGACAAGTGGTGGTTGATTGCCCCAACTAAGGTGCTGTCGCGCGTTGCCCCGTCGGATGA
GGAGACTTCCTTGACCCTAATGCAAGCGTCGTCACGACGCCTGCCACGACCG
>Rubus_chamaemorus_U90803
CACGTCGTTGCCCCCCCAACCCCCTCGGGAGTTGGATGGGACGGATGATGGCCTCCCATG
TGCTCCGTCACGTGGTTGGCATAAAAACAAAGTCTTTGGCGACTAACGTCACGACAATCG
GTGGTTGTCAAACCTCTGTTGCCTGTCGTGAGCGCGTGTCGATCGAGGGCTCAAGGAACC
ATGGTGCATCGATCCGTCGATGCTTTCAACG
>Croton_grewiifolius_EF421729
CGCAACATCGCTCCCATCCCATTAGGGGCGGAATATGGCCTCCCGTGTGATCCCCTCTCG
CGGTTGGCCGAAAAGAATGGTCCTTGGCTGCGAATGCCGCGACAATCGGTGGTTGGAAGA
CCCTCGGACACTGTCACGCGCACGTGTGCCTTTGGACAACGAGACCCCTATGCATCCCTT
ATGGAACGCTCACATCG
>Coptis_japonica_KM051457
CGCACAGCGTCGCACCCCGCCACTCCTGCTGGACGGGGAGCGGAGATTGGCCCCCCGGGC
ACCCGCTGCACGGCCGGCTCAAATGACTGTCCCCGGCGACGAGCGTCGCTATTATCGTGG
TGGATCAAAGCTGAGATAAGGCGTTCTCGCCGCCACAGTAGGGACAGATCGACCCCCGGA
CGCCGTCACCGACGGCGCTCACCCTG
>Senna_alexandrina_KU174619
CGCATCGTTGCCCCAAAACCTTGTCGTCCCTTCGGTCAACCGGAGGCGATGAGGTGCTTG
GGCGGAAGTTGGCCTCCCGTGAGCATTGCCTCGCGGATGGTCGAAATTGGAGCCTGTGGG
GAGCGACCGCCACGTTCCACGGTGGTTGAGCAGATGCCTCGAGGCCGACCGTGCACGAGT
TGTCCCCACGTCAAAGGCTGCGAGACCCTTGCGAGCAAGAAAGTGCTCCCAACG
>Alisma_rariflorum_DQ339089
CGCCTCTAGGCGCTCTTCTCCCAGTTGAGTTCAGCAGCTTGATGCTGGCCTTGCTGGTGG
TGGATGCGGATGTTGGCCTTCCGTGGCTTCGCCGCCGCGGTGGGCTGAAGGATGTGGAGT
CGGTCCGTCCAACGTTATTGGGCATGACTGTGCTGGGTCGCTGCTGGTACTGCTCGT
>Senna_alexandrina_KU174617
CGCATCGTTGCCCCAAAACCTTGTCGTCCCTTCGGTCAACCGGAGGCGATGAGGTGCTTG
GGCGGAAGTTGGCCTCCCGTGAGCATTGCCTCGCGGATGGTCGAAATTGGAGCCTGTGGG
GAGCGACCGCCACGTTCCACGGTGGTTGAGCAGATGCCTCGAGGCCGACCGTGCACGAGT
TGTCCCCACGTCAAAGGCTGCGAGACCCTTGCGAGCAAGAAAGTGCTCCCAACG
>Crataegus_saligna_KC173436
CGCGCCGTTGCCCCCCTCGCCTCCCTCGGGAGCGTCGGCGGGCGGACGATGGCCTCCCGC
GCGCCACCCCGCGCGGTTGGCACAAATCCCGAGTCCCCGGCGACGAACGCCACGACAATC
GGTGGTTGTCAGACCTCGGTTGCATGTTGTGCGCCTTCGCCGTGCTCCGGGCGGCTCGCG
ACCCCAGCAACGGCTCTGCTTCGGCGGAGCTATTCAACG
>Crataegus_saligna_KC173437
CGCGCCGTTGCCCCCCTCGCCTCCCTCGGGAGCGTCGGCGGGCGGACGATGGCCTCCCGC
GCGCCACCCCGCGCGGTTGGCACAAATGCCGAGTCCCCGGCGACGAACGCCACGACAATC
GGTGGTTGTCAGACCTCGGTTGCATGTTGTGCGCCTTCGCCGCGCTCCGGGCGGCTCGCG
ACCCCAGCAACGGCTCTGCTTCGGCGGAGCTATTCAACG
>Crataegus_saligna_KC173434
CGCGCCGTTGCCCCCCTCGCCTCCCTCGGGAGCGTCGGCGGGCGGACGATGGCCTCCCGC
GCGCCACCCCGCGCGGTTGGCACAAATCCCGAGTCCCCGGCGACGAACGCCACGACAATC
GGTGGTTGTCAGACCTCGGTTGCATGTTGTGCGCCTTCGCCGTGCTCCGGGCGGCTCGCG
ACCCCAGCAACGGCTCTGCTTCGGCGGAGCTATTCAACG
>Crataegus_saligna_KC173435
CGCGCCGTTGCCCCCCTCGCCTCCCTCGGGAGCGTCGGCGGGCGGACGATGGCCTCCCGC
GCGCCACCCCGCGCGGTTGGCACAAATCCCGAGTCCCCGGCGACGAACGCCACGACAATC
GGTGGTTGTCAGACCTCGGTTGCATGTTGTGCGCCTTCGCCGTGCTCCGGGCGGCTCGCG
ACCCCTGCAACGGCTCTGCTTCGGCGGAGCTATTCAACG
>Polygonum_boreale_KU508739
CGCACCGCGTCGCCCCCACCCCCCTCCGGGGGGTACGGGGCGGAGATTGGCCCCCCGTGT
GCCTCGTGGCGCGCGGCCGGCCCAAACATAGACCCCGCGACCGCTGGACGGCGCGACGAT
CGGTGGAGTAGACCCTACGCATCCCGTCGCGCCCCGAGCGGCCCTCGGAGGCCATGATCG
ACCCTTAGTAAAACTACCGTTG
>Astragalus_utahensis_L10796
ATCGTTGCCCAATCCCTATTGCAGTGCAATAGGAATTTCTAGGGCAATGATGGCTTCCCA
TGAGCTTGTTGCCTCGCGGTTGGTTGAAAATCGAGTCCTTGGTGGGGTGTGCCATGATAG
ATGGTGGTCGAGTTAGCACGATACCGATCGTGTGCATGCTCCCCAAAATATGGCCTCTAT
GACCCACATGCGTCTTTTGACGCACA
>Ophiopogon_bodinieri_KF671240
TGCCTCGCGTCGCTCCGTGCACCTTGCCCCTCGTCCCGGGGAGGCAGCGGGAGCGGATGC
GGAGATTGGCCCCCCGTGCCTTGACGGCGCGGCGGGTCGAAGTGCGTGCCGCCGGTCGGG
ACGGACGCGGCGAGTGGTGGACGGACGTACGGCGCTGAACGTCGCCTCCGCCCCCCGGCC
CCAGCGGTGCATGCAAGGAACCCATGCCGAGCACCCCTCGGAACA
>Polygonum_thymifolium_JQ288772
CGCACCGCGTCGCCCCCACCCCTTCCCTAACGGGGAGGACGGGGCGGAGATTGGCCCCCC
GTGCGCTTCCCGGCGCGCGGCCGGCCCAAACGCAGACCCCGCGGCCGCTGGACGGCGCGA
CGATTGGTGGAGTAGTCCCTACGCATCGCGTCGCGCCCCGAGCGGCCTCCGGAGGCCACG
GACCCYCGTA
>Alisma_plantago-aquatica_KX165812
CGCCTCTAGGCGCTCCCCTCCCACTTGAGTTCAGCATCTTGATGTTGGCCTTGTTGGTGG
TGGATGCGGATGTTGGCCTTCCGTGGCTTTGCCGCCGCGGTGGGCTGAAGGATGTGGAGT
CGGTCCGTCCAACGTTATTGGGCATGACTGTGCTGGGTCGCTGCTGCTACTGCTCGTTGC
TCGCTGGGTGCGGCAGTCTTAGCAAATGCGGGCATCGTCGTTGTGTCGAGTAGCCTTGTT
GTCGGACTCTTACGCCAGTAAAGTTACCACGATTGGTATATCAGCGGTCACACCGTTGGT
TCCTCATATTG
>Crataegus_aestivalis_EF127023
CGCGCCGTTGCCCCCCCTCGCTCCCTCGGGAGCGTCGGCGGGCGGACGATGGCCTCCCGC
GCGCCACCATGCGCGGTTGGCACAAATGCCGAGTCCCCGGCGACGAACGCCACGACAATC
GGTGGTTGTCAGACCTCGGTTGCCTGTTGTGCGCCTTCGCCGCGCTCCGGGCAGCCCGCG
ACCCCATTAACGGCCCTGCTTCGGCGGAGCTCTTCAACG
>Crataegus_suksdorfii_KC173518
CGCGCCGTTGCCCCCCTCGACTCCCTCGGGAGCGTCGAGGGGCGGACGATGGCCTCCCGC
GCGCCACCCTGCGCGGTTGGCACAAATGCCGAGTCCCCGGCGACGAACGCCACGATAATC
GGTGGTTGACAGACCTCGGTTGCCTGTTGTGCGCTTTCGCCGCGTTGCGGGCGGCTCGCG
ACCCCAACAACGGCTCTGCTGCGGCGGAGCTATTCAACG
>Crataegus_suksdorfii_KC173519
CGCGCCGTTGCCCCCCTCGACTCCCTCGGGAGCGTCGAGGGGCGGACGATGGCCTCCCGC
GCGCCACCCCGCGCGGTTGGCACAAATGCCGAGTCCCCGGCGACGAACGCCACGACAATC
GGTGGTTGACAGACCTCGGTTGCCTGTTGTGCGCTTTCGCCGCGTTGCGGGCGGCTCGCG
ACCCCAACAACGGCTCTGCTGCGGCGGAGCTATTCAACG
>Crataegus_suksdorfii_KC173516
CGCGCCGTTGCCCCCCCTCGACTCCCTCGGGAGCGTCGGCGGGCGGACGATGGCCTCCCG
CGCTCCACCCCGCGCGGTTGGCACAAATGCCGAGTCCCCGGCGACGAACGCCACGACAAT
CGGTGGTTGACAGACCTCGGTTGCCTGTTGTGCGCTTTCGCCGCGCTGCGGGCGGCTCGC
GACCCCAACAACGGCTCTGCTGCGGCGGAGCTATTCAACG
>Crataegus_suksdorfii_KC173517
CGCGCCGTTGCCCCCCTCGACTCCCTCGGGAGCGTCGGGGGGCGGACGATGGCCTCCCGC
GCGCCACACCGCGCGGTTGGCACAAATGCCGAGTCCCCGGCGACGAACGCCACGACAATC
GGTGGTTGACAGACCTCGGTTGCCTGTTGTGCGCTTTCGCCGCTTTGCGGGCGGCTCGCG
ACCCCAACAACGGCTCTGCTGCGGCGGAGCTATTCAACG
>Crataegus_suksdorfii_KC173514
CGCGCCGTTGCCCCCCCTCAACTCCCTCGGGAGCGTCGGCGGGCGGACGATGGCCTCCCG
CGCGCCACCCCGCGCGGTTGGCACAAATGCCGAGTCCCCGGCGACGAACGCCACGACAAT
CGGTGGTTGACAAACCTCGGTTGCCTGTTGTGCGCTTTCGCCGCGTTGCGGGCGGCTCGC
GACCCCAACAACGGCTCTGCTGCGGCGGAGCTATTCAACG
>Crataegus_suksdorfii_KC173515
CGCGCCGTTGCCCCCCTCGACTCCCTCGGGAGCGTCGGCGGGCGGACGATGGCCTCCCGT
GCTCCACCCGGCGCGGTTGGCACAAATGCCGAGTCCCCGGCGACGAACGCCACGACAATC
GGTGGTTGACAGACCTCGGTTGCCTGTTGTGCGCTTTCGCCGCGCTGCGGGCGGCTCGCG
ACCCCAACAACGGCTCTGCTGCGGCGGAGCTATTCAACG
>Crataegus_suksdorfii_KC173512
CGCGCCGTTGCCCCCCTCGACTCCCTCGGGAGCGTCGGCGGGCGGACGATGGCCTCCCGC
GCGCCACCCCGCGCGGTTGGCACAAATGCCGAGTCCCCGGCGACGGACGCCACGACAATC
GGTGGTTGACAGACCTCGGTTGCCTGTTGTGCGCTTTCGCCGCGTTGCGGGCGGCTCGCG
ACCCCAACAACGGCTCTGCTGCGGCGGAGCTATTCGACG
>Crataegus_suksdorfii_KC173513
CGCGCCGTTGCCCTCCTCGACTCCCTCGGGAGCGTCGAGGGGCGGACGATGGCCTCCCGC
GCGCCACCCTGCGCGGTTGGCACAAATGCCGAGTCCCCGGCGACGAACGCCACGACAATC
GGTGGTTGACAGACCTCGGTTGCCTGTTGTGCGCTTTCGCCGCGTTGCGGGCGGCTCGCG
ACCCCAACAACGGCTCTGCTGCGGCGGAGCTATTCAACG
>Crataegus_suksdorfii_KC173510
CGCGCCGTTGCCCCCCTCGACTCCCTCGGGAGCGTCGGCGGGCGGACGATGGCCTCCCGC
GCGCCACCCCGCGCGGTTGGCACAAATGCCGAGTCCCCGGCGACGAACGCCACGACAATC
GGTGGTTGACAGACCTCGGTTGCCTGTTGTGCGCTTTCGCCGCGTTGGGGGCGGCTCGCG
ACCCCAACAACGGCTCTGCTGCGGCGGAGCTATTCAACG
>Crataegus_suksdorfii_KC173511
CGCGCCGTTGCCCCCCTCGACTCCCTCGGGAGCGTCGGCGGGCGGACGATGGCCTCCCGC
GCGCCACCCCGCGCGGTTGGCACAAATGCCGAGTCCCCGGCGACGAACGCCACGACAATC
GGTGGTTGACAGACCTCGGTTGCCTGTTGTGCGCTTTCGCCGCGTTGCGGGCGGCTCGCG
ACCCCAACAACGGCTCTGCTGCGGCGGAGCTATTCAACG
>Gentiana_dahurica_KR608027
CGCATCGCGTCGCCCCCCAACACCGTGTATGAAACATTGCCGGTTGTCGGAGGGGCGGAT
ATTGGCTTCCCGTGCTTCGGTGCGGCTGGCCTAAATGCAAGTCCCTTGCGACGGACACGA
CGACAAGTGGTGGTTGATTGCCTCAACTAAGGTGCTGTCGCGCGTTGCCCCGTCGGATGA
GGAGACTTCCTTGACCCTAATGCAAGCGTCGTCACGACGCCTGCCACGACCG
>Gentiana_dahurica_KR608029
CGCATCGCGTCGCCCCCCAACACCGTGTATGAAACATTGCCGGTTGTCGGAGGGGCGGAT
ATTGGCTTCCCGTGCTTCGGTGCGGCTGGCCTAAATGCAAGTCCCTTGCGACGGACACGA
CGACAAGTGGTGGTTGATTGCCTCAACTAAGGTGCTGTCGCGCGTTGCCCCGTCGGATGA
GGAGACTTCCTTGACCCTAATGCAAGCGTCGTCACGACGCCTGCCACGACCG
>Gentiana_dahurica_KR608028
CGCATCGCGTCGCCCCCCAACACCGTGTATGAAACATTGCCGGTTGTCGGAGGGGCGGAT
ATTGGCTTCCCGTGCTTCGGTGCGGCTGGCCTAAATGCAAGTCCCTTGCGACGGACACGA
CGACAAGTGGTGGTTGATCGCCTCAACTAAGGTGCTGTCGCGCGTTGCCACGTCGGATGA
GGAGACTTCCTTGACCCTAATGCAAGCGTCGTCACGACGCCTGCCACGACCG
>Curcuma_ecomata_AY424753
TGGCATTGTCGCTTTTGCTCCATGCTTCGTYAGCATTGAGCGCGGAAATTGGCCCCGTGT
GCCCTCGGGCACAGTCGGTCGAAGAGTGGGTAGTCGGTATTCGTCGAGCACGATGGATGT
TGGTCGTCGCGAACGGGAACTGAACGTCGTCCTCGTCGTTTCGGGATGAGTCCTCAAGAG
ACCCTGTGTGATTGCGGAGTCGGTTGAAAGTGCCGTGTCAATCATTTGTGGCCCCAAGT
>Salvia_cyclostegia_EU169465
CGCATCGCGTCGCCCCCTCTCCCCGCGCACAGCGCGGTTTGCGGGGGTGGAAATTGGCCT
CCCGTGCACCCCGGCGCGCGGCTGGCCCAAATGCGATCCCTCGACGACTCGTGTCGCGAC
AAGTGGTGGTTGAACAACTCACTTTCGTGTCGTGCTTCTGCGTCGTCGGCATGGGCATCC
GTAAACGACCCAACGGTGTCGGCGTCGCACGACGCCCCACCTTC
>Crataegus_heldreichii_EF127016
CGCGCCGTTGCCCCCCCTCGCCTCTCTCGGGAGCGTCGGCGGGCGGACGATGGCCTCCCG
TGCGCCACCCCGCGCGGTTGGCCCAAATGTCGAGTCCCCGGCGACGAACGCCACGACAAT
CGGTGGTTGTCAAACCTCGGTTGCCTGTTGTGCGCTTTCGCCGCGCTGCGGGCGGCTCGC
GACCATCGCGGCTCTGCTTCGGCGGAGCTCTTCAACG
>Prunus_murrayana_EU669099
CACGCCGTTGCCCCCCATCTACTCCTTCGGGATTGCGGGGGGCGGATGATGGCCTCCCGT
GCGCCTCGTCGCGCGGTTGGCATAAATGCCAAGTCCTCGGCGACGCACGCCACGACAATC
GGTGGTTGCGAAACCTCGGTTGCCCGTCGTGTGCGGTCGTCGCGCATCGAGGGCTCGAAA
AAATTACCGGGCTCCGGCTCGGCTTTCAACG
>Gentiana_capitata_KT907626
CGCATCGCGTCGCCCCCCAACCCCGTGCATCAAACACGATGTCGGAGGGGCGGATATTGG
CTTCCCGTGCTTCGGTGCGGCTGGCCTAAATGCATGTCCCTTGCGACGGACACGACGACA
AGTGGTGGTTGATTGCCTCAATCAGGGTGCTGTCGYGCGCTGCCCCGTCGGATGAGGAGA
CTTCATTGACCCTAATGCATGTGTCTTCATGACGCTTGCCACGACCGC
>Salvia_miltiorrhiza_KMS0194A02I
CGCATCGCGTCGCCCCCCTCCCCGCGCATAGCGTGGGCTGCGGGGGCGGAAACTGGCCTC
CCGTGCGCCCCGGCGCGCGGCTGGCCCAAATGCGATCCCTCGGCGACTCGTGTCGCGACA
AGTGGTGGTTGAACAACTCACTTTCATGTCGTGATTCTGCGTCGTCGGTATGGGCATCTG
TAAACGACCCAACGGTGTAGGCGCCACACGGCGCCCAACCTTCGACCG
>Salvia_honania_FJ546868
GCCCCGGCGCGCGGCTGGCCCAAATGCGATCCCTCGGCGACTCGTGTCGCGACAAGTGGT
GGTTGAACAACTCACTTTCATGTCGTGATTCTGCGTCGTCGGTATGGGCATCCGTAAACG
ACCCAACGGTGTAGGTGCCACACGGCGCCCAACCTTCGACCG
>Drynaria_fortunei_KPS0079A01I
ACACGACCCCCACGCCCAGCCCCCCCTTTCCTCCTCCCGCGCGGCGGAMGGAACGGGGGG
TGGGAGGCGGAACTGCCCCTCCGAACCCCCACCCCGGCCCGCTCGGCCTTCCCTCCCCCA
CGGGGGGGGGAAGGGGTGGGGGGGGGGCCCCCGCGGACCCCCGGTCGGCTGAAATGCATC
GACGGCACCGCGCGGCGACCGACCGCAAGGGTGATCGACGCCCTCCCTCGATGCAGGCGT
GCATCGAGGGGGGACGTGGCTTCTGTTGCCGGCCCGATCGCGCCGGTGCCACCGTGTCGA
GAAACGAAGGGCTCGCGAGAGGGGAGCGCCCCGGCCTCCCCGATCGGCGATCGAACGCAC
GGACCTCAGATCAG
>Bupleurum_longicaule_var._franchetii_EU001342
CATAAAGCATTGCCCCTCCGCTGCTCTCTCGTGGTGAGTTGTGGCAGTTCGGGGGGACGG
AAAGTGACCTCCCGTGCCTCGTTGTGCGGCTGGTTTAAAAGAGAGTCTCCGGAGATCGGT
GAACGCAACATTGGTGGAAGGCACTACTAACCTCTTGCCATCTTGCGCCGAGTCCGTTTA
CTCCGCGAGCGACAGCGACCCATTGGCGCCGCCCCAGGTGCGCGTTCAAA
>Illicium_micranthum_JQ003476
CGCTTTGCGTCGCTCCCCCACCTCCTTGCCCATACGGGCTTTGTGGTGTTAAGGGGAAGC
GGAGATTGGCTGCCCGTGCCATGGTTGCGTGGCCAGCCGAAAAGTGGGCCTCTGGCGTGT
TGCGACACGACGAGTGGTGGTCAAATACCCTTCTCATCGCATGGGACGTCGAGTCGCTTT
GCTAGTGGCACATGAACTCTTGGAGCCATTTCGCGGCAACCTGCATCG
>Illicium_micranthum_JQ003475
CGCTTTGCGTCGCTCCCCCACCTCCTTGCCCATACGGGCTTTGTGGTGTTAAGGGGAAGC
GGAGATTGGCTGCCCGTGCCATGGTTGCGTGGCCAGCCGAAAAGTGGGCCTCTGGCGTGT
TGCGACACGACGAGTGGTGGTCAAATACCCTTCTCATCGCATGGGACGTCGAGTCGCTTT
GCTAGTGGCACATGAACTCTTGGAGCCATTTCGCGGCAACCTGCATCG
>Illicium_micranthum_JQ003474
CGCTTTGCGTCGCTCCCCCACCTCCTTGCCCATACGGGCTTTGTGGTGTTAAGGGGAAGC
GGAGATTGGCTGCCCGTGCCATGGTTGCGTGGCCAGCCGAAAAGTGGGCCTCTGGCGTGT
TGCGACACGACGAGTGGTGGTCAAATACCCTTCTCATCGCATGGGACGTCGAGTCGCTTT
GCTAGTGGCACATGAACTCTTGGAGCCATTTCGCGGCAACCTGCATCG
>Rheum_kialense_KF258700
CGCACCGCGTCGCCCCCGCCCCCTCCGGGGGGCCGGGGCGGAGACTGGCCCCCCGTGCAC
CTTGGCGCGCGGCCGGCCTAAACGCAGGCCCCGCGGCCGCGAGAAGCCGCGACGATCGGT
GGTGTACCAGCGGCCCCGTGCCGCGAAGCATCGCGTCGCGTCTCGTGCGGACCCCGGGCG
CCAGAGGGCCCCGACCCACCGTTG
>Salvia_trijuga_EU169478
CGCATCGCGTCGCCCCCTCTCCCCGCGCACAGCGCGGTTTGCAGGGGCGGAAACTGGCCT
CCCGTGCGCCCCGGCGTGCGGTTGGCCCAAATGCGATCCCTCGGCGACTCGTATCGCGAC
AAGTGGTGGTTGAACAACTCACTTTCATGTTGTGCTTCTGCGTCGTTGGTATGGGCATCC
GTAAACGACCCAGCGGTGTCGGCGTCGCACGACGCCCCACCTTC
>Morinda_buchii_FJ907055
CGCATCTCGTCGCCACTCCCCCTCCTCGCATTGCGTTGGACGAGCGGGGGTGACGGATGT
TGGCCTCCCGTGCCTCCCCGTGGCGCGGCCGGCCTAAATGCGAGTCCTCGGCGCGGGACG
TCACAACGAGTGGTGGTTGAACTCAATCAACTCGAGATCCGTTGCGACGACACCCGACGG
GGAACTCTCCGACCCTGGAGCTGCTGTCTCCGAGAGGAGCCTCGAGCCTTCGACCG
>Polygonum_patulum_GQ339942
CGCACCGCGTCGCCCCCACCCCCCTCCGGGGGGTACGGGGCGGAGATTGGCCCCCCGTGT
GCCTCGTGGCGCGCGGCCGGCCCAAACATAGACCCCGCGACCGCTGGACGGCGCGACGAT
CGGTGGAGTAGACCCTACGCATCCCGTCGCGCCCCGAGCGGCCCTCGGAGGCCATGATCG
ACCCTTAGTAAAACTACCGTT
>Cinnamomum_iners_KX766402
CGCCACCCATCGCCCCCCCTCCCGCGGCATTCACATGCCCCGCGTCGGGGAGCGGAGACT
GGCCGTCCGTGCCCGGGTCATCGGCGCGCGGTCGGCAGAAAAGGAGGACACCGTGCGGCG
CGACGCGGCGTGTGGGGAATGAGAGGCGACTCGTCGCCGATCGCACGCAGCGCCCGCATT
CCGCCGCGCGGTGCCGCCCGTGGGACCATATCCGCCCGCAGCCGCGGGCGCTCGGACCG
>Ephedra_monosperma_KP788832
CAAACCACAATTCGCCCCCCGGCTCATGTCGTCGGGGGGACGGCCTTGACCGTCCGGTCC
GCCTCGGCGGTGCGGTCGGTTGAAATGCAAAAGGGGACCTTCGCATGCTCTCCGACGGTG
GGAGGTTGCGCATCGCGGCCCGCTTCCCGGGAGGGGTCGCATCCGGCACCGGCCGTGCGG
GAGATGCTGCGCGAGGTTTCCCGATCGGAAAAGGACTTCACCAAAGGCGGGATTTATTCC
CGTCGCAAACG
>Gentiana_rubicunda_KU512350
CGCATCGCGTCGCCCCCCCAACACCGTGCATGAAACATTGCAGGTCGTCGGAGGGGCGGA
TATTGGCTTCCCGTGCTTCGGTGCGGCTGGCATAAATGCGAGTCCCTTGCGACGGACACG
ACGACAAGTGGTGGTTGATTGCCTCAACTAAGGTGCTGTCGCGCGATGACCCGTCGGATG
AGGAGACTTCCATGACCCTAATGCATGCGTCGTCACGACGTCTGCCA
>Schisandra_chinensis_KMS0197A03I
CGCTTTGCGACGCTCCCCTCCCTCCCATTCTCCTTTTTGGGTGTATGGTGTTTGCGAGGA
GCGGATATTGGCTGCCCGTGCAATGTTTGTGCGGTCGGCCGAAAGATGGGCCCCTGGTGT
GTTGTGACACGACGAGTGGTGGTCAAATGCCCTTCTCACCGCGTGGGACGTCGAGTCGCA
TTCCTTGTGGCTCTTGGGACTCTTGGAGCCGCTTCGCGGCAACCTGCATCG
>Prunus_maritima_EU669098
CACGCCGTTGGCCCCCCATCTACTCCTTCGGGATTGCGGGGGGCGGATGATGGCCTCCCG
TGCGCCTCGTCGCGCGGTTGGCATAAATGCCAAGTCCTCGGCGACGYACGCCACGACAAT
CGGTGGTTGCGAAACCTCGGTTGCCCGTCGTGTGCGGTCGTCGCGCATCGAGGGCTCGAA
AAAATTGCCGGGCTCCGGCTCGGCTTTCAACG
>Aconitum_variegatum_KF219805
CACACAGCGTCGCACCCCGTCAACCACGTTGTCGGGGAGCGGAGATTGGCCCCCCGGGTC
CCTGCGGGCACGGTCGGCACAAATGTTTGTCCCCGGCGGCGAGCGTCGCGGTCAGTGGTG
GTTGTATCTCTCATCCTCCAAAGACATCAAGACGCGTCGTCCTCGTTGCACGTTGGGACA
CATCGACCCCAAGGAGCCGCTTCGCGCGGCATTCACCCT
>Angelica_decursiva_KJ999544
CGCATCGTATTGCCTGCAGACCACTCACACCTGAGAAGTTGTGACGGTTTGGGGCGCAAA
TTGGCCTCCCGTACCTTGTCGTGCGGTTGGCGGAAAAACGAGTCTCCGGCGACGGATGTC
GCGACATCGGTGGTTGTGAAAGACCCTCTTGTCTTGTCGCGCGAGTCCTCGTCATCTTAG
CGAGCTCCAGGACCCATAGGCAGCACACACTCTGTGCGCTTCGACTG
>Angelica_decursiva_KJ999543
CGCATCGTATTGCCTGCAGACCACTCACACCTGAGAAGTTGTGACGGTTTGGGGCGCAAA
TTGGCCTCCCGTACCTTGTCGTGCGGTTGGCGGAAAAACGAGTCTCCGGCGACGGATGTC
GCGACATCGGTGGTTGTGAAAGACCCTCTTGTCTTGTCGCGCGAGTCCTCGTCATCTTAG
CGAGCTCCAGGACCCATAGGCAGCACACACTCTGTGCGCTTCGACTG
>Morus_alba_AY345148
AACACCGATGCCCCCCCAAATCCCCTCGTCACTCTCCCCTGAGTGCCCGGGGAGTGTGGG
GGTCGGATGATGGCCTCCCGTGTCTTGGCTCGCGGTTGGCCCAAAGTCGAGTCCTCGGTC
ACGGTTACCGTGGTGACAGGTGGTTGTCGGTCGCTCGGTACCCCGTCACGTGCGCCGGAC
ACGAATCGAGACTCTCTTGATTACCCAACGCATCCCCGTTTGGGTGCCTCTGATG
>Morus_alba_AY345149
AACACCGATGCCCCCCCAAATCCCCTCGTCACTCTCCCCTGAGTGCCCGGGGAGTGTGGG
GGTCGGATGATGGCCTCCCGTGTCTTGGCTCGCGGTTGGCCCAAAGTCGAGTCCTCGGTC
ACGGTTACCGGGGTGACAAGTGGTTGTCGGTCGCCTCGGTAACCCCGTCACGTGCGCCGG
TACACGAATCGATGACTCTCTTTGATTACCCCAACGCATTCCCCGGTTTGGGGTGCCTCC
TGATTT
>Salvia_glutinosa_KU563774
CGCATCGCGTCGCCCCCTCTCCCCGCGCACAGCGCGGTTTGCGGGGGCGGAAATTGGCCT
CCCGTGCGCCCCGGCGCGTGGCTGGCCCAAATGCGATCCCTCGGCGACTCGTGTCGCGAC
AAGTGGTGGTTGAACAACTCACTCTCGTGTCGTGCTTCTGCGTCGTCGGTATGGGCATCC
GTAAACGACCCAACGGTGTCGGCGTCGCACGACGCCCCACCTTCGACCG
>Salvia_castanea_KC473231
CGCATCGCGTCGCCCCCTCTCCCCGCGCATAGCGCGGTTTGCGGGGGTGGAAATTGGCCT
CCCGTGCACCCCGGCGCGCGGCTGGCCCAAATGCGATCCCTCGGCGACTCGTGTCGCGAC
AAGTGGTGGTTGAACAACTCACTTTCGTGTCGTGCTTCTGCGTCGTCGGTATGGGCATCC
GTAAACGACCCAACGGTGTCGGCGTCGCACGACGCCCCACCTTCGACCG
>Arctium_lappa_FJ440308
ATCGCGTCGCCCCCGACCACGCCTCCCCAGTGGGGATGCGTGTCGTTTGGGGCGGAGACT
GGTCTCCCGTGCCCATGGTGCGGTTGGCCTAAAAAGGAGTCCCCTTTGACGGACGCACGG
CTAGTGGTGGTTGTCAAGGCCTTCGTATCGAGCCGTGCGGACGCAAGGGAAGCGCTCTCC
AATGACCCCAACGTGTCGTCTTGCAACGACGCTTCGACCG
>Croton_tiglium_KP878399
CGCAGCATCGCTCCCAACCCATTGGGGTGCGGAATATGGCCTCCCGTGCGATTCTCTCCC
GCGGTTGGCCTAAAAGAATGGTCCTCGGCTGCAAATGCCGCGATAATCGGTGGTTGCAAG
GCCCTCGGACACAGTCGCGCGCGCACGTATGCCTTTGGATAACGAGACCCCTCTGCGTCC
GCGTCCTTCGCGGCACGCTCACATCG
>Plantago_rugelii_EF590795
CGCATCGCGTCGCCCCCTATACCAATTTAGTGCGGGGGCGGATAATGGCATCCCGTTAGC
TCGGTTTGCACAAAAAAGATCCCGCATCGACGGATGTCACAACTAGTGGTGGTTGAAAGA
TCATTCGTGTCGTTGTGCGTCACTCTGTCGCATGCTTGGGCATCGTTATAAAACAATGGT
GCTAACGTGCCTTCGACCG
>Crataegus_kansuensis_KC173432
CGCGCCGTTGCCCCCCCTCGCCTCCCTCGGGAGCGTCGGGGGGAGGACCATGGCCTCCCG
CGCGCCTCCCCGCGCGGATGGCACATTTGCCGAGTCCCCGGCGACGAACGCCACGACAAT
CGGTGGTTGTCAGACCTCGGTTGCCTGTTGTGCGCTTTCGCCGCGCTGCGGGCGGCTCGC
GACCCCGACAACGGCTCTACTGCGGCATACCTATTCAACG
>Crataegus_kansuensis_KC173433
CGCGCCGTTGCCCCCCCTCGCCTCCCTCGGGAGCGTCGGGGGGCGGACGATGGCCTCCCG
CGCGCCACCCCGCGCGGTTGGCACAAATGCCGAGTCCCCGGCGACGAACGCCACGACAAT
CGGTGGTTGTCAGACCTCGGTTGCCTGTTGTGCGCTTTCGCCGCGCTGCGGGCGGCTCGC
GACCCCAACAACGGCTCTGCTGCGGCGGAGCTATTCAACG
>Crataegus_kansuensis_KC173430
CGCGCCGTTGCCCCCCCTCGCCTCCCTCGGGAGCGTCGGGGGGCGGACGATGGCCTCCCG
CGCGCCACCCCGCGCGGTTGGCACAAATGCCGAGTCCCCGGCGACGAACGCCACGACAAT
CGGTGGTTGTCAGACCTCGGTTGCCTGTTGTGCGCTTTCGCCGCGCTGCGGGCGGCTCGC
GACCCCAACAACGGCTCTGCTGCGGCGGAGCTATTCAACG
>Crataegus_kansuensis_KC173431
CGCGCCGTTGCCCCCCCTCGCCTCCCTCGGGAGCGTCGGGGGGCGGACGATGGCCTCCCG
CGCGCCACCCCGCGCGGTTGGCACAAATGCCGAGTCCCCGGCGACGAACGCCACGACAAT
CGGTGGTTGTCAGACCTCGGTTGCCTGTTGTGCGCTTTCGCCGCGCTGCGGGCGGCTCGC
GACCCCACCAACGGCTCTGCTGCGGCGGAGCTATTCAACG
>Rubus_pinfaensis_KU881147
CACGTCGTTGCCCCCCCCAACCCCCTCGGGAGTTGGGCGGGGCGGATGATGGCCTCCCGT
GTGCTCCGTCATGCGGTTGGCATAAAAAACAAGTCCTCGGCCACTAATGCCACGACAATC
GGTGGTTGTCAAACCTCTGTTGCCTATCGTGTGCGTGTGTCGAACGAGGGCTCAACGAAC
CATACTGCATCGATTCGTCGATGCTTTCAACG
>Alpinia_oxyphylla_KMS0038A02I
GCATCGTCGCCTTTGCTCCTTGCTCTGTTGGTGCCAAGCGCGGAAATTGGCCCCGTGTGC
CCTCGGGCACAGTCGGCTGAAGAGTGGGTAATCTCGGCAGTCGTCGGGCGCGATGGGTGT
TGGTCGCCCTGTGCGTGAACTGAGCGTCGTCCCCGTCGTGCTGGGATGAGTCCCAAAGAG
ACCCTGTGTGATTGCGGCGTCGCATGAAAGTGCCGTGTCCATCAGATTG
>Xanthium_strumarium_KF454450
CGCATCACGTCGCCCCCACCACGCCTCCCTTCTGGGGACGTCTTTGGTTGGGGCGGAGAT
TGGTCTCCCGTGCCCATGGCGTGGTTGGCCTAAATAGGAGTCTCCCTAAGAGGGACGCAC
GGCTAGTGGTGGTTGATAACACAGTCGTCTCGTGTCGTGCGTTTTCATTCTTGGGTGTAG
ATGCTCTTAAAATACCCTGACGCGTTGTCTTGCGACAGTGCTTCGATCG
>Swertia_tetraptera_AF346013
CGCATCGCGTCGCCCCCCAACCCCGTGTGTTAAGTCGCATGGGTGACGTGAGGGGGGCGT
AAACTGGCTTCCCGTGCTTTGTCGCGGCTGGCCTAAATATGAGTCCCTTGCGACGGACAC
GACGACAAGTGGTGGTTGATTTTGTCAACTGAGGTGCTGTCGCGCGACGCCTGTCGAGTT
AGGAGACTCCCCGACCCTGATGCACGCGTCGTCACGACGCTTGCTACGACCG
>Lithospermum_officinale_KF454483
CGCATCGCGTCACCCATCCCCAATTCTTGTGGATGTGGTGGATTGTGACCTCCTGTGCCC
TGAGGTGCAGTTGGTCGAAATTCGAGTTCGGAGTTAAGGACTTCACGACAAGTGGTGGTT
GGACGACCAACTCGCGTCATGTCGTGTGCCAAACCTTCGTGGCTCTCAAGACCCTAAGGC
ACGTGCTACCCGACTCTTGGGTCGGAAAACTCGTGCTACGACCG
>Scrophularia_laevigata_var._pubescens_KC692554
CGCATCGCGTCGCCCCCCTCCCAATCCCTCGGGACAGCGGAGAGGGGCGGATATTGGCCT
CCCGTGCTCTTCTGCGTGCGGTTGGCCCAAATGTGATCCCGCGTCGACGCGAGTCGCGAC
CAGTGGTGGTTGATTCCTCAACTCGCGTGCTGTCGTGCCGTACCGCGTTGTTCGTTCGGG
CATCGTCATAGACCCAAAAGGCGCTCTAGAGTGCC
>Swertia_bimaculata_JF978819
CGCATCGCGTCGCCCCCCCCAACCCCGTGTGTTAACCCATACGAGTGACATGAGGGGGCG
GAAACTGGCTTCCCGTGCTTGTTCGCGGCTGGCCTAAATGCGAGTCCCTTGCGACGGACG
CGACGACAAGTGGTGGTTGATTGCCTCAACTAAGGCGCTGTCGCGCGACGCCCGTCGAAT
GAGGAGACTCCCCGACCCTGATGCACGCGTCGTCACGACGCTTGCTACGACCG
>Prunus_lancilimba_HM856812
CACGTCGTCGCCCCCCGACCAATCCCTCGGGATTGCGGGGGGCGGATGATGGCCTCCCGC
GCGCTCCGTCGCGCGGTTGGCATAAATACCAAGTCCTCGGCGGCGCACGCCACGACAATC
GGTGGTTGCGAGACCTCGGTTGCCCGTCGTGCGCGGTCGTCGCGCATCGAGGGCTCGTGC
TCGGCTCCGGCTAGGCTTTCAACG
>Prunus_virginiana_AF179537
CACGTCGTTGCCACCCCACTACTCCCTCGGGATCGCGGGGGGCGGATGATGGCCTCCCGT
ACGCTCCGTCGCGCGGTTGGCGTAAATACCAAGTCCTCGGCGACGCACGCCACGACAATC
GGTGGTTGCGAAACCTCGGTTGCCCGTCGTGTGCGGTCGTCGCGCATCGAGGGCTCGAAA
AAAATGCTCGGCTCCGGCTCGGCTTTCAACG
>Juncus_rigidus_KF805145
GTTGCCCATGAACGCTCCTTCCCCATATTTTGTTTGGCGGGATGCGGAGCATGGCCTTCC
TTGTCCTCGGGCTCGGCGGGCTGAAGCATGTGGCTTGCCAATTGGGGCCGGCAGTGGCGA
GTGGTGGATTGCTCACGCGAGCCGTACGTCGCCCTTCGTGCCCCGAGCGGAAGCCTCTTG
TCACCCCGGACGCATGGATGCCTAACGGCTTCCTCGGACC
>Xanthium_strumarium_var._canadense_KX262077
CGCATCACGTCGCCCCCACCACGCCTCCCTTCTAGGGACGTCTTTGGTTGGGGCGGAGAT
TGGTCTCCCGTGCCCATGGCGTGGTTGGCCTAAATAGGAGTCTCCTTAAGAGGGACGCAC
GGCTAGTGGTGGTTGATAACACAGTCGTCTCGTGTCGTGCGTTTTCATTCTTGGGTGTAG
ATGCTCTTAGAATACCCTGACGCGTTGTCTTGCGACAGTGCTTCGATCG
>Astragalus_eucosmus_HQ613337
CATATCGTTGCTCGATGCCTATCGCATTGCGATAGGACTTAGGGCGAATGATGGCTTCCC
GTGAGCGTTGTTGCCTCGCGGTTGGTTGAAAATCGAGTCCTTGGTAGGGTGTGCCATGAT
ATATGGTGGTCGAGTTAGCACGAGACCGATCATGTGCATGCTCCCCAAAATATGGCCTCT
GTGACCCACAAGCGTCTTTTGACGCTCATGACG
>Salvia_maximowicziana_JQ934129
CGCATCGCGTCGCCCCCTCTCCCCGCGCRCAGCGCGGTTTGCGGGGGTGGAAATTGGCCT
CCCGTGCACCCCGGCGCGCGGCTGGCCCAAATGCGATCCCTCGGCGACTCGTGTCGCGAC
AAGTGGTGGTTGAACAACTCACTTTCGTGTCGTGCTTCTGCGTCGTCGGTATGGGCATCC
GTAAACGACCCAACGGTGTCGGCGTCGCACGACGCCCCACCTTCGACCG
>Astragalus_eucosmus_HQ613330
CATATCGTTGCTCGATGCCTATCGCATTGCGATAGGACTTAGGGCGAATGATGGCTTCCC
GTGAGCGTTGTTGCCTCGCGGTTGGTTGAAAATCGAGTCCTTGGTAGGGTGTGCCATGAT
ATATGGTGGTCGAGTTAGCACGAGACCGATCATGTGCATGCTCCCCAAAATATGGCCTCT
GTGACCCACAAGCGTCTTTTGACGCTCATGACG
>Astragalus_eucosmus_HQ613331
CATATCGTTGCTCGATGCCTATCGCATTGCGATAGGACTTAGGGCGAATGATGGCTTCCC
GTGAGCGTTGTTGCCTCGCGGTTGGTTGAAAATCGAGTCCTTGGTAGGGTGTGCCATGAT
ATATGGTGGTCGAGTTAGCACGAGACCGATCATGTGCATGCTCCCCAAAATATGGCCTCT
GTGACCCACAAGCGTCTTTGACGCTCATGACA
>Polygala_celosioides_GQ888938
CGCATCGTCGCCCTCCCCACCCCCTCCTCAACTTTGGGGGCCTGGAGCGGGGGGCGGATG
CTGGTTCTCCCGTGTGCTCCCGCACGCGGATGACTGAAAATCACTGGACCACGGTGCCGA
ACGCCGCGTCGCATGGTGGACGAGTGCTATCGACGACCAGACGCGCGTGTCGCTGTGGCC
TTCCAAGACCCAGATGCGCTGCGATGCAGTGCACTCCGACG
>Astragalus_eucosmus_HQ613338
CATATCGTTGCTCGATGCCTATCGCATTGCGATAGGACTTAGGGCGAATGATGGCTTCCC
GTGAGCGTTGTTGCCTCGCGGTTGGTTGAAAATCGAGTCCTTGGTAGGGTGTGCCATGAT
ATATGGTGGTCGAGTTAGCACGAGACCGATCATGTGCATGCTCCCCAAAATATGGCCTCT
GTGACCCACAAGCGTCTTTTGACGCTCATGACG
>Astragalus_eucosmus_HQ613339
CATATCGTTGCTCGATGCCTATCGCATTGCGATAGGACTTAGGGCGAATGATGGCTTCCC
GTGAGCGTTGTTGCCTCGCGGTTGGTTGAAAATCGAGTCCTTGGTAGGGTGTGCCATGAT
ATATGGTGGTCGAGTTAGCACGAGACCGATCATGTGCATGCTCCCCAAAATATGGCCTCT
GTGACCCACAAGCGTCTTTTGACGCTCATGACG
>Epimedium_macrosepalum_JN010288
CGCACAGCGTCGCTCCCACCATTATGCCTTTGTTCTCTTATCGGGCAACTGCAATGTGGC
TTGGGAAGCGGATATTGGCCCCCCGTACCTTTGTAGGCGCGGCCGGCCTAAAATTCGGCC
CTCGGCGACGAGCGTCACGATCAGTGGTGGTTGAATAACCCCTTTGTCATAGACCGGTAT
CGTGTTGTTTCGTCGTCTATTTGGGCCACATGGACCCTTGCGTGTCGTATAAACGACATT
CACTCTG
>Polygala_serpyllifolia_KX167738
CGCATCGTCGCCTTCCTCGCCCTCGGCTCATCAACGGGTCGAGGTGCTTGGGGCGGATGA
TGGTCTCCCGTGTGCCTCGGCACGCGGTTGGCTGAAAATCGCAGGGCCATGGTGTACAAC
GCCACGTCACATGGTGGACGAGTTAATCTCTAAGACCGGACGTTTGCGTCGCTGTTGCCC
CCCGAGACCCACCGCGCTGCGATGCAGTGCCCTCCGACG
>Gardenia_jasminoides_KC533838
CGCATCGCGTCGCCACCCCCCTCCCGCGGGGGCGGCGGAGACTGGCCTCCCGTGCCCCGG
GGCGCGGCCGGCCCAAATGAGAGTTCCTCGGCGAGGGGCGTCACGACTGGTGGTGGTTGA
GTCCCTCAACTCGAGTCGTCGTCGTGCCGGCAAACCCCAGCCGCGGTCCCGTGACCCCGA
AGCTCCCGCGAGCCTCGACCG
>Codonopsis_tubulosa_KF366898
CGCATCGCGTCGCCTCCCTCAACTTAATTGTTTACAAGACAAGTCAAGGAAAGGGGGAGC
GGATACTGGCCTCCCGTGCCTTGCGGCGCGGCTGGCTCAAAACGGAGTCCCCCGCGAAGG
ACGCACGACAAGTGGTGGTTGATAACAAGGCCCTCGCGTCCCGTCGTGCGCACGTCCTGC
GCTGGGTTGGCTCTCGTGACCCTGACGCGTCTAGGCTAAAGCCCAAG
>Akebia_trifoliata_subsp._trifoliata_GQ434616
AGCATCGCGTCACCCCCCGACTCCGTCGTCTCGGAGCCGCGCGGGTGGAGATTGGCCCCC
CGTGCGTCGCGCGGTCGGCCCAAAAACGAGCCCTTGACGGCCAGTGTCACGATCAGTGGT
GGTTGACGTGCCTCTTTCCGGAGATGGATGTCGTGCCCGCTGCGTCGTCAAACGGGCCAC
GCGGACCTTTTCGGTGCTCACGGAGCACTCGTCCTG
>Scrophularia_ningpoensis_KMS0202A02I
CGCATCGCGTCGCCCCCCTCCCAATCCCTTGGGATACAGAGAGGGGCGGATATTGGCCTC
CCGTGCTCTTTGGTGCGCGGCCGGCCCAAATGTGATCCCGCGTCGACGCGAGTCACGACC
AGTGGTGGTTGATTCCTCAACTCGCGTGCTGTCGTGCCGTATTGCGTCGTTCGTTTGGGC
ATCGTCGTAGACCCAAAAGGTGCTCTCGAGTGCCTTCGACCG
>Illicium_parviflorum_AF163735
CGCTTTGCGTCGCTCCCCCCACTTCCTTGCCCATGCGGGCTTGCGGTGTCAAGGGGAAGC
GGAGATTGGCTGCCCGTGCCATGGTTGCGTGGCCAGCCGAAAAGTGGGCCTCTGGCGTGT
TGCGACACGACGAGTGGTGGTCAAATACCCTTCTCACCGTGTGGGACGTCGAGTCGCTTT
GCTAGTGGCACATGGACTCTTGGAGCCGCTTCGGCAACCTGCA
>Salvia_przewalskii_KC473265
CGCATCGCGTCGCCCCCTCTCCCCGCGCATAGCGCGGTTTGCGGGGGTGGAAATTGGCCT
CCCGTGCACCCCGGCGCGCGGCTGGCCCAAATGCGATCACTCGGCGACTCGTGTCGCGAC
AAGTGGTGGTTGAACAACTCACTTTCGTGTCGTGCTTCTGCGTCGTCGGTATGGGCATCC
GTAAACGACCCAACGGTGTCGGCGTCGAACGACGCCCCACCTTCGACCG
>Coptis_deltoidea_KX674918
CGCACAGCGTCGCACCCCGCCACTCTTGCTGGACGGGGAGCGGAGATTGGCCCCCCGGGC
ACCCGTTGCTCGGTCGGCTCAAATGATTGTCCCCGGCGACGAGCGTCGCTATCGTGGTGG
ATCAAAGCTAAGATAGAGACAGTCTCGCCGCCACAGTAGGGACAGACCGACCCCCGGACG
C
>Croton_caudatus_KP878329
CGCAACATCGCTCCCAACCCATTAGGGTGCGGAATATGGCCTCCCGTGCGATTCCCTCTT
GCGGTTGGCCGAAAAGAATGGTCCTCGGCTGCGAATGCCGCGACAATCGGTGGTTGTAAG
ACCCTCGGACACAGTCGTGCGCACGTACGCCTTCGGATAACGAGACCCCTTTGCGTCCGC
GTCCTTCGCGGCACGCTCACACCG
>Tetradium_trichotomum_DQ225866
CGCATCGTTGCCCCACCCCACCCCCACCCCGGGGGCCTGGCGGTGCGGGCGGATAATGGC
CTCCCGTGCGCTCCCCGCTCGCGGTTGGCCCAAATTCGAGTCCTCGGCGACCGGAGCCGC
GACAATCGGTGGTGAAAAGCCTCTCGAGCTCTAGTCGCGAGCCCGCGTCTCTGTTTCGGG
ACTCAGGGACCCTGATGCTCCGCGCAAGCGGCGCTCGCATCG
>Polygala_obscura_GQ888993
CGCACCGTCGCCCCCCTCCCCTCCGTCCGCTCATCATCGGGTGCGAGAGGCGCAGGGGGT
GCGGACGCTGGCCTCCCGCGCGCCGCTGCTCGCGGATGGCTGAAATTGGGAGTCCACGGT
CTGGGACACCGCGTCGCACGGTGGATGAGTCGATCTCGAGACCCGACGTGCCGTGTCCCC
GTGTCCTCCGACGACCCCGTCGCGCTGCCCCTAGGGGCCTCCCCGACG
>Fritillaria_pallidiflora_AY616735
CGCCTTGTTTCGCTCCGTGCCCATTGCCCCTTCGGGGGGCGGTCACGGATGCGGAGACTG
GCCCTCCGTGCCTCGTGTGCGGCGGGCTTAAGCGCGGGCTGTCGGCGCCGGGATGGGCAC
GACGAGTGGTGGACGGAGCACCAGCAGGATGTCGTGGCCCCCCGTCGCGTNAAGGGGCTC
AAGAGACCCGGACCAGGCGAGCCGTGCTCCGTACGAGGAGGGCGTGCCGTCTCGCAATG
>Salvia_miltiorrhiza_f._alba_FJ883520
CGCATCGCGTCGCCCCCCTCCCTGCGCATAGCGTGGGCTGCGGGGGCGGAAACTGGCCTC
CCGTGCGCCCCGGCGCGCGGCTGGCCCAAATGCGATCCCTCGGCGACTCGTGTCGCGACA
AGTGGTGGTTGAACAACTCACTTTCATGTCGTGATTCTGCGTCGTCGGTATGGGCATCCG
TAAACGACCCAACGGTGTAGGCGCCACACGGTGCCCAACCTTCGA
>Croton_fruticulosus_EU477918
CGCAACAATGCTCCCAACCCATTTGGGTGCGGAATATGGCCTCCCGTGTGATCCCCTCTC
GCGGTTGGCCGAAAAGAATGGTCCAAGGCTGCGAATGCCGCGACAATCGGTGGTTGTAAG
ACCCTCGTACACAGTCGTGTGCACGTATGCCTCAGGATAACGAGACCCCTTTGCGTCCTT
TGTGGCACGCTCACTTTG
>Croton_fruticulosus_EU477917
CGCAACAATGCTCCCAACCCATTTGGGTGCGGAATATGGCCTCCCGTGTGATCCCCTCTC
GCGGTTGGCCGAAAAGAATGGTCCAAGGCTGCGAATGCCGCGACAATCGGTGGTTGTAAG
ACCCTCGTACACAGTCGTGTGCACGTATGCCTCAGGATAACGAGACCCCTTTGCGTCCTT
TGTGGCACGCTCACTTTG
>Croton_fruticulosus_EU477916
CGCAACAATGCTCCCAACCCATTTGGGTGCGGAATATGGCCTCCCGTGTGATCCCCTCTC
GCGGTTGGCCGAAAAGAATGGTCCAAGGCTGCGAATGCCGCGACAATCGGTGGTTGTAAG
ACCCTCGTACACAGTCGTGTGCACGTATGCCTCAGGATAACGAGACCCCTTTGCGTCCTT
TGTGGCACGCTCACTTTG
>Scrophularia_ningpoensis_FJ609731
CGCATCGCGTCGCCCCCCTCCCAATCCCTTGGGATACAGAGAGGGGCGGATATTGGCCTC
CCGTGCTCTTTGGTGCGCGGCCGGCCCAAATGTGATCCCGCGTCGACGCGAGTCACGACC
AGTGGTGGTTGATTCCTCAACTCGCGTGCTGTCGTGCCGTATTGCGTCGTTCGTTTGGGC
ATCGTCGTAGACCCAAAAGGTGCTCTCGAGTGCCTTCGACCG
>Sophora_davidii_JX495422
CACATCGTTGCCCCAATGCCTCAGCCCTGTTGCAAGGCATGGCAAAGGGGCGAATGTTGG
CTTCCCGCGAGCGATGCCCTCACGGTTGGCTGAAAATCGAGTCCGTGGTGGAGYGTGCCG
CGATGGATGGTGGTTGAGTAAAAGCTCGAGACCGATCGTGTGTGTCGCCCCTACCGGATT
TGGGACTCCATGACCCACGAGCGGCCGTTGGCYGCCCACGAC
>Prunus_serrulata_var._spontanea_KJ649381
CACGTCGTTGCACCCCCACCACTCCCTCGGGATTGCGGGGTGCGGATGATGGCCTCCCGT
GCGCTCCGTCGCGCGGTTGGCATAAATACCAAGTCCTCGGCGACGCACGCCATGACAATC
GGTGGTTGCGAAACCTCGGTTGCCCGTCGTGTGCGGTCGTCGCGCATCGGGGGCTCGAAA
AAAATGCTTGGCTCCGGCTTGGC
>Prunus_serrulata_var._spontanea_KJ649380
CACGTCGTTGCACCCCCACCACTCCCTCGGGATTGCGGGGTGCGGATGATGGCCTCCCGT
GCGCTCCGTCGCGCGGTTGGCATAAATACCAAGTCCTCGGCGACGCACGCCATGACAATC
GGTGGTTGCGAAACCTCGGTTGCCCGTCGTGTGCGGTCGTCGCGCATCGGGGGCTCGAAA
AAAATGCTTGGCTCCGGCTTGGC
>Perilla_frutescens_KT210246
CGCATCGCGTCGCCCCCCTCCCCGCGCTGAGCGCTCGTGAGGGGGGCGGATATTGGCCCC
CCGTGCGCCCTGGCGTGCGGTCGGCCCAAATGCGATCCCTCGACGACTCGTGTCGCGACT
AGTGGTGGTTGAATAGCTCAATCTCGTGTCTTGTCGTGCTACCGCGTCGTCCGAATGGGA
ATCGAACAACGACCCAACGGTGTTCGTGCGTTACCGCACCGCACCTTCGACCG
>Prunus_serrulata_var._spontanea_KJ649382
CACGTCGTTGCACCCCCACCACTCCCTCGGGATTGCGGGGTGCGGATGATGGCCTCCCGT
GCGCTCCGTCGCGCGGTTGGCATAAATACCAAGTCCTCGGCGACGCACGCCATGACAATC
GGTGGTTGCGAAACCTCGGTTGCCCGTCGTGTGCGGTCGTCGCGCATCGGGGGCTCGAAA
AAAATGCTTGGCTCCGGCTTGGC
>Prunus_serrulata_var._spontanea_KJ649385
CACGTCGTTGCACCCCCACTACTCCCTCGGGATTGCGGGGTGCGGATTATGGCCTCCCGT
ACGCTCCGTCGCGCGGTTGGCATAAATACCAAGTCCTCGGCGACGCACGCCACGACAATC
GGTGGTTGCGAAACCTCGGTTGCCCGTCGTGTGCGGTCGTCGCGCATCGGGGGCTCGAAA
AAATGCTTGGCTCTGGCTTGGC
>Paeonia_lactiflora_JN572150
CGTATCCCGTCGCACCCCCAACCCGTCCAAACTCGGGCATGATGGCTGGTGGGAGCGGAT
ATTGGCCTCCCGTGTACTCGCGTTACGGTTGGTTTAAAATCGAGCCCCGAGCGACGAACG
TCACGACAAGTGGTGGTCTGTAATAGCTATTTCGTGTTGTGCGTTGTCTCGTCGCCCGTG
GGAGCTCACAAAGACCCCAAAGCATCGTCACGATGATGCATCCATCG
>Prunus_serrulata_var._spontanea_KJ649387
CACGTCGTTGCACCCCCACTACTCCCTCGGGATTGCGGGGTGCGGATGATGGCCTCCCGT
ACGCTCCGTCGCGCGGTTGGCATAAATACCAAGTCCTCGGCGACGCACGCCACGACAATC
GGTGGTTGCGAAACCTCGGTTGCCCGTCGTGTGCGGTCGTCGCGCATCGGGGGCTCGAAA
AAATGCTTGGCTCCGGCTTGGC
>Prunus_serrulata_var._spontanea_KJ649386
CACGTCGTTGCACCCCCACTACTCCCTAGGGATTGCGGGGTGCGGATGATGGCCTCCCGT
GCGCTCCGTCGCGCGGTTGGCATAAATACCAAGTCCTCGGCGACGCACGCCACGACAATC
GGTGGTTGCGAAACCTCGGTTGCCCGTCGTGTGCGGTCGTCGCGCATCGGGGGCTCGAAA
AAATGCTTGGCTCCGGCTTGGC
>Prunus_serrulata_var._spontanea_KJ649389
CACGTCGTTGCACCCCCACTACTCCCTCGGGATTGCGGGGTGCGGATGATGGCCTCCCGT
ACGCTCCGTCGCGCGGTTGGCATAAATACCAAGTCCTCGGCGACGCACGCCACGACAATC
GGTGGTTGCGAAACCTCGGTTGCCCGTCGTGTGCGGTCGTCGCGCATCGGGGGCTCGAAA
AAATGCTTGGCTCCGGCTTGGC
>Prunus_serrulata_var._spontanea_KJ649388
CACGTCGTTGCACCCCCACHACTCCCTVGGGATTGCGGGGTGCGGATRATGGCCTCCCGT
VCGCTCCGTCGCGCGGTTGGCATAAATACCAAGTCCTCGGCGACGCACGCCABGACAATC
GGTGGTTGCGAAACCTCGGTTGCCCGYCGTGTGCGGTCGTCGCGCATCGGGGGCTCGAAA
AAATGCTTGGCTCCGGCTTGGC
>Gentiana_acaulis_KF544378
CGCATCGCGTCGCCCCCCAACACCGTGCATGAAATCGTGCAGGTCGTCGGAGGGGCGGAT
ATTGGCTTCCCGTGCTCCGGTGCGGCTAGCCTAAATGCAAGTCCCTTGCGACGGACACGA
CGACAAGTGGTGGTTGATTTACTCGACTAAGGTGCTGTCGCACGCTGCCCCGTCGGATGA
GGAGACTTACTTGACCCTGATGCATACGTCGTCACGACGTCTGCCACGACCG
>Gentiana_acaulis_KF544379
CGCATCGCGTCGCCCCCCAACACCGTGCATGAAATCGTGCAGGTCGTCGGAGGGGCGGAT
ATTGGCTTCCCGTGCTCCGGTGCGGCTAGCCTAAATGCAAGTCCCTTGCGACGGACACGA
CGACAAGTGGTGGTTGATTTACTCGACTAAGGTGCTGTCGCACGCTGCCCCGTCGGATGA
GGAGACTTACTTGACCCTGATGCATACGTCGTCACGACGTCTGCCACGACCG
>Curcuma_aff._petiolata_95KL45298_AJ388300
TGACATTGTCGCTTTTGCTCCATGCTCTGTTGGCATTGAGCGCGGAAGTTGGCCCCGTGT
GCCCTCGAGCACAGTCGGTCGAAGAGTGGGTAGTCGGTAATCGTCGAGCACGATGGACGT
TGGTCGTCACGAGCGAGAACTGAACGTCGTCCTCGTCGTTTTGGGATGAGTCCTCAAGAA
GAGACCCTGTGTGATGATTGCGGAGTCGCGTGAAAGCGCCGCGTCAATCATTTG
>Salvia_chamelaeagnea_KJ584212
CGCATCGCGTCGCCCCCCATCCATGCGCACAGCGCCGGTTGCGGGGGCGGATACTGGCCT
CCCGTACGCCTCGGCGTGCGGCTGGCCCAAATGCGATCCCTCGGCGACTCATGTCACGAC
AAGTGGTGGTTGAACTCTCAATCTCTTGCGCCGTCGTGCCACTGCGTCGTCCGCATGGGC
ATCCATGAACGACCCAACGGTGCTGGTGCCTCACGGTGCCACACCTTCGACCG
>Salvia_chamelaeagnea_KJ584210
CGCATCGCGTCGCCCCCCATCCATGCGCACAGCGCCGGTTGCGGGGGCGGATACTGGCCT
CCCGTACGCCTCGGCGTGCGGCTGGTCCAAATGCGATCCCTCGGCGACTCATGTCACGAC
AAGTGGTGGTTGAACTCTCAATCTCTTGCGCCGTCGTGCCACTGCGTCGTCCGCATGGGC
ATCCATGAACGACCCAACGGTGTTGGTGCCTCACGGCGCCACACCTTCGACCG
>Akebia_quinata_KR025497
AGCATCGCGTCACCCCCCGACTCCGTCGTCTCGGAGCCGCGCGGGTGGAGATTGGCCCCC
CGTGCGTCGCGCGGTCGGCCCAAAAAAGAGCCCTTGACGGCCGGTGTCACGATCAGTGGT
GGTTGACGTGCCTCTTTCCGGAGATGGATGTCGTGCCCGCTGCGTCGTCGAACGGGCCAC
GCGGACCTTGTCGGTGCTCACGGAGCACTCGTCC
>Akebia_quinata_KR025499
AGCATCGCGTCACCCCCCGACTCCGTCGTCTCGGAGCCGCGCGGGTGGAGATTGGCCCCC
CGTGCGTCGCGCGGTCGGCCCAAAAAAGAGCCCTTGACGGCCAGTGTCACGATCAGTGGT
GGTTGACGTGCCTCTTTCCGGAGATGGATGTCGTGCCCGCTGCGTCGTCGAACGGGCCAC
GCGGACCTTGTCGGTGCTCACGGAGCACTCGTCC
>Gentiana_acaulis_KF544377
CGCATCGCGTCGCCCCCCAACACCGTGCATGAAATCGTGCAGGTCGTCGGAGGGGCGGAT
ATTGGCTTCCCGTGCTCCGGTGCGGCTAGCCTAAATGCAAGTCCCTTGCGACGGACACGA
CGACAAGTGGTGGTTGATTTACTCGACTAAGGTGCTGTCGCACGCTGCCCCGTCGGATGA
GGAGACTTACTTGACCCTGATGCATACGTCGTCACGACGTCTGCCACGACCG
>Polygonum_aviculare_HM357902
CGCACCGCGTCGCCCCCTCCCCCTCCGGGGGGTACGGGGCGGAGACTGGCCCCCCGTGTG
CCTCACGGCGCGCGGCCGGCCCAAACGCAGACCCCGCGGCCGCTGGACGGCGCGACGATC
GGTGGAGTAGACCCTACGCATCCCGTCGCGCCCCGAGCGGCCCTCGGAGGCCACGAACGA
CCCTCGGTGAAACCACCGTTG
>Rubus_grabowskii_KM037366
CACGTCGTTGCCCCCCCAAACCCCTCGGGAGTTGGGCGGGACGGATGATGGCCTCCCGTG
TGCTCTGTCATGCGGTTGGCATAAAAACAAGTCCTCGGCGACTAACGCCACGACAATCGG
TGGTTGTCAAACCTCTGTTGCCTATCGTGTGCGCGTGTCGACGGAGGGCTCAACAAACCA
TGTTGCATCGATTCGTCGATGCTTTCAACG
>Cynomorium_songaricum_KMS0073A04I
CTCAATGTGCTGCTGCTTCCTTTCGATTCTCAATTATTTGAGGTGCATTGTAAGAAGCGT
TCTGTTGGCCTCCCTTGTCGCTGCAAAGGTTGGCTCAAAAGCTTCATTGTGAGCGGTAAG
TCTGCACATTCACTGGTGGGTAGTAAGGCTTGTCCCTTATTGTGGTGTTTGTGTCTGGTC
CCTCACTTTTCCCTAGGCCCTGTAAGGTCTTCAACTGGCCCCTTCATTG
>Croton_michauxii_AY971233
CGCAACATCGCTCCAAATCTATTTGGGTGCGGATTGTGGCCTCCCGTGAGATCTCCTCCC
GCGGTTGGCCGAAAAGTATGGTCCTCGGCTGCGGATGCCGCGACAATCGGTGGTTGTAAG
ACCCTCGTTCACGGTCGTGCGCACGCATGCCTGCGGATATGTAGACCCCTCTGCGGCCTT
TGTGGCACGCTCCAATCG
>Zingiber_zerumbet_DQ064584
TGGCATCGTCGCCTCTGCTCCATGCGCCGTTATAGTCGGTTGGTGGTGCCGAGCGCGGAA
ATTGGCTCCGTGTGCCCTCGGGCACAGTCGGCCGAAGAGCGGGTAGTCGGCAGTCGTCGG
GCACGATGGGTGTTGGTCGCCGTGAGCGGGAACAGAACGTCGTCCCCGTCGTTTTCGGAC
GAGCCCTCAAGAGACCCTGCGTGATTGTGTTGGCACCGGGCGAAAGGAAAGAAAGCGCCG
TGTCCACCATCAACTT
>Aconitum_lucidusculum_KJ078598
CACACAGCGTCGCACCCCGTCAACCAAGTTGTCGGGGAGCGGAGATTGGCCCCCCGGGCC
CCTGCGGGCACGGTCGGCACAAATGTTTGTCCCCGGCGGCGAGCGTCGCGGTCAGTGGTG
GTTGTATTTCTCATCCTCCAAAGACATCAAGACGCGTCGTCCTCGTTGCACGTTGGGACA
CATCGACCCCAAGG
>Mentha_x_piperita_AY655989
CATCACGTCGCCCCCCATCCCCGCGCGCACAGCCGGGTGGTTGGGGGCGGAGATTAGCCT
CCCGTGCGCCTCGGTGTGTGGCCGGCCCAAATGCGATACCCGGGCGACTGGTGTCACGAC
AAGTGGTGGTTAAACATCTCAATCTCTCCTCGTAGTCATGCCGCCGTGTCGTCCCGTACT
GGAATCCACAAACGACCCAACGGTGCACGTCGCGAATAGCGTCTCACCTTCGACC
>Rosa_multiflora_KP966595
CACGTCGTTGCCCCCCCCAACCCCCTCGGGAGTTGGGATGGGACGGATGATGGCCTCCCG
TGTGCTCAGTCACGCGGTTGGCATAAATACCAAGTCCTCGGCGACCAACGCCACGACAAT
CGGTGGTTGTCAAACCTCGGTTTCCTGTCGTGCGCGTCTGTTGATCGA
>Alisma_orientale_DQ339080
CGCCTCTAGGCGCTCCCCTCCCACTTGAGTTCAGCATCTTGATGTTGGCCTTGTTGGTGG
TGGATGCGGATGTTGGCCTTCCGTGGCTTTGCCGCCGCGGTGGGCTGAAGGATGTGGAGT
CGGTCCGTCCAACGTTATTGGGCATGACTGTGCTGGGTCGCTGCTGCTACTGCTCGT
>Rosa_multiflora_KP966598
CACGTCGTTGCCCCCCCCAACCCCCTCGGGAGTTGGGATGGGACGGATGATGGCCTCCCG
TGTGCTCAGTCACGCGGTTGGCATAAATACCAAGTCCTCGGCGACCAACGCCACGACAAT
CGGTGGTTGTCAAACCTCGGTTTCCTGTCGTGCGCGTCTGTTGATCGA
>Morus_yunnanensis_KJ605416
AACACCGATGCCCCCCCAAATCCCCTCGTCACTCTCCCCTGAGTGCCCGGGGAGTGTGGG
GGTCGGATGATGGCCTCCCGTGTCTTGGCTCGCGGTTGGCCCAAAGTCGAGTCCTCGGTC
ACGGTTACCGTGGTGACAGGTGGTTGTCGGTCGCTCGGTACCCCGTCACGTGCGCCGGAC
ACGAATCGAGACTCTCTTGATTACCCCAACGCATCCCCGTTTTGGTGCCTCTGATG
>Polygonum_chinense_JN407512
CGCACCGCGTCGCCCCCCTCCCCCATACAATGGGAGTGGTGGGGCGGATTCTGGCCCCCC
GTGCGCTGCCCGCTCGCGGTCGGCCTAAATAAAGACCCCGTGGCCGCGAAATGCCGCGAC
GATTGGTGGTGTCCTTGTGGCCTCGTGCCTCGAGCATCGCGTCGCGCCTTTGGCGGCCCA
TGGTAGGTCAAAGGACCCTGAAGGAGACCCCCATCGGCGTCGTCCATCAATGTGTGGATG
CCGATGGGATCCCCTAACCGTTG
>Polygonum_aviculare_KX167777
CGCACCGCGTCGCCCCCACCCCCCTCCGGGGGGTACGGGGCGGAGATTGGCCCCCCGTGT
GCCTCGTGGCGCGCGGCCGGCCCAAACATAGACCCCGCGACCGCTGGACGGCGCGACGAT
CGGTGGAGTAGACCCTACGCATCCCGTCGCGCCCCGAGCGGCCCTCGGAGGCCATGATCG
ACCCTTAGTAAAACTACCGTTG
>Angelica_gigas_DQ263575
CGCATCGTATTGCCCACAGACCACTCACACCTGAGAAGTTGTGCCGGTTTGGGGCGCAAA
TTGGCCTCCCGTACCTTGTCGTGCGGTTGGCGGAAAAACGAGTCTCCGGCGACGGACGTC
GCGACATCGGTGGTTGTGAAAGACCCTCTTGTCTTGTCGCGCGAATCCTCGTCATCTTAG
CGAGCTCCAGGACCCTTAGGCAGCACACACTCTGTGCGCTTCGA
>Lonicera_confusa_FJ774986
CGCATCGCGTCGCCCCCCCACCCCGCTTCCCACAGGGTCGCGAGCGGCGGGGGGTGCGGA
CAATGGCCTCCCGTGCCCCCGGGCGCGGCTGGCCCAAAATCGAGTCCCCGGCGGCGGACG
TCACGACGAGTGGTGGTCGTAACATTCCTCTTATCACGTCGTGCGGTTCCCCGTCGCTCG
GGCGACCAAGTGACCCTGACGCGTCGTCGTACGACGGCGCT
>Salvia_flaccidifolia_HQ418865
CGCATCGCGTCGCCCCCTTGATGCTCTTTAGGGCCTGTTGGGGGAGCGGATATTGGCCTC
CCGTGCGCCTCGGCATGCGGCTGGCCCAAATGAGATCCCTCGGCGACTCGCGTCGCGACA
AGTGGTGGTTGAACTCTCAATCTCTTGCGTCGTCGCTCCGCTGTGTCGTCGGTCCGGGCA
TCATACAACGACCCTACGGTGCGGTAGCCTCACGGCTCCGCACCTTCGACC
>Commiphora_neglecta_JN882686
CGCATCGTCGCCCCCCCACCACCCCCCGCACCCCGGGGAGGAGCGCGGGCGGGGCGGAGA
CTGGCCTCCCGTGCGCCTCGCGGCTCGCGGTTGGCCCAAATCCGAGTCCCTCGGTCTCGC
GTGCCGCGGCTTTCGGTGGTCGAAAGAAACCCGATGCCCGTCGCGCTCGCGTTGCCGCAC
AGCCGGACCCCGTGACCCCGACGCGTCGCCCGCAGAGCGGCGCTCGCAACG
>Geranium_homeanum_EU044757
CGCGCTCCGTCGCCCCGCAACCCCGAACCCCGAAACGGGCTAGGGTGCTTGTGGTGCGGA
CATTGGTCTCCCGTGTGCCTTGCTCGCGGCTGGCCTAAAATTGAGTCCCGGACGCTTTGT
TCTGCGGCCGACGGTGGTTGAGAAGCCCTCGAAAATGTGCCGCTGCAGTGCTGCCCGATG
CGGACCCATTGACCCTTGCGTGACCTCTCCCATTTGGGTGAGGGAGCTCCATCTG
>Poria_cocos_KMS0178A01I
CGGAACCCTCAACTCCGTCCGCCTTTGTTGGGGCGGGCTCGGAGCTTGGAATTGGAGGCC
CTTTGCCGCGCCTTTCCCTTCTACGATCCGTAGACCGGGGGTGGCCGCGCGGCTCCTCCC
AAACGCATTAGCCCGGACCGGATTGAAAAGGGAACCATCGGACCGGCGTCGATAGGGGCG
TTCGCGCCCACGTCAACGCCGTTGAACGGGAACCCTAGAAATCGTTAAGGTCGGCTTCTA
AAAGGCGCGTCTCGTCGGGGGCGGGTCGGATGGACAAACAGATTAGAGCGGATCGAAAAA
GTACCTCGATGTGAGGAGTTTGTAGGTTCCACCCCGATAGCCGTTATAGACGGAATGCCA
CAGTGGGCGGGGACCGCTCCGAAAGGAAGAGGGAAAATAAAAGATCTCGACTCCGGTTTG
GCGTCCCTCCTCCCTCCGCCGTCTCGAGGCGTCAGAAACCCTT
>Cyperus_polystachyos_var._hahnianus_KX306856
CGCCCATCCACGCTCGGTCACCCCGACCGCACGCGGACAGTGGCCCTCCGAGCCGAGTGG
GCACGGCGGGCTGAAGCGCGAGGCCGTCGACCGCGTCGGGAGCGGCAAGTGGTGGGCTAC
AGCGCATGCCGACCCCGACCCGCGCCGACACCCGGCCCTCACGGACCCCAAGACGAGGAG
ACCGCCGACGCGGCTTCCAGGCCGCGCGGCGCGTTCGGACC
>Rheum_tanguticum_KMS0187A03I
CGCACCGCGTCGCCCCCTCCCCCTCCGGGGGGCAGGGGCGGAGACTGGCCCCCCGTGCGC
CCCGGCGCGCGGCCGGCCTAAACGCAGGCCCCGCGGCCGCGAGAAGCCGCGACGATTGGT
GGTGTACCAGCGGCCCCGTGCCGCGAAGCATCGCGTCGCGTCTCGCGCGGCCACCGTGAG
CGCCAAAAGGGCCCCGACCACCGTTG
>Citrus_benikoji_JQ990186
CGCATCGTTGCCCCACCCCACCCCCGCAACCCAAGGCGGGGGCCCCATGGTGCGGGCATA
GATTGGCCTCCCGTGCGCTGACCGCTCGCGGTTGGCCCAAATATGAATCCTCGGCGACTG
AAGCCGCGGCGATCGGTGGTGAAACAAAGCCTCTCAAGCTACCGCTGCGCGCCCAGTATC
CAAGTGTGGACTCTACGACCTTGAAGCTCCACGCAAGCGGCGCTCGCATTG
>Polygonum_molliiforme_JQ288763
CGCACCGCGTCGCCCCCACCCTCCCCCTCCCCGCGAGGGGGGCGGGCCGGGGCGGAGACT
GGCCCCCCGTGCGCCCTTCCCGGAAGGAGCGCGCGGCCGGCCTAAACGCAGACCCCGCGG
CCGCCGGACGGCGCGACGATTGGTGGAGTAGTCCCTACGCATCGCGTCGCGCCCCGGGCG
GCCCCGAGAGGCCACGGTCCCGCGA
>Ziziphus_rugosa_EU075097
CACAACGTTGCCCCCCCAAACCTCGACCTAGGAGGGGAAGGGGGGCGGATGCTGGCCTCC
CGTGTGCCACGGTCCGCGGCTGGCCGAAACATGGGTCCCCGGCGACGAGTGCCGCAGCAA
TCGGTGGTTGTCCAGACCTCGGCTCCCTGCTGCGTGCGTGGATCGCCGTCGCGGCCCTTT
G
>Linum_austriacum_KJ767638
CACAAAGTCGCCCTGCCCCCAAAATTGGGAAGGTGCGGATTCTGGCCTCCCAGTGGCTCT
AAGTAGCCTACCGGATGGCCGAAATGAAAGTCGTCGGCAAGAGACGCCACGGTGAGCTGT
GGTTGAAACGACACTATGGTCTTTTAGCCGTGGTTGCTCCCTTGGCCGACGAAATTACGA
TGGACCATGGGGGCCTTTTATTTTATTAGCCCCATCCAACTT
>Styrax_grandifolius_AF327476
CACATCACCCTGCGCCCTCCCAGAACTCCTTTTGGCATCTGGTGTTTGGGGCGTGGTATA
TTGGCCCCCCGTGCTCTATGGAGCGCGGTCGGCCTAAAACGAAGCACATGACATCTGTCG
ACACAAAACAGTGGTTGGCGATTAGTCGTTACTATCCTGTGGTGTTGCTTGCGGTGTCGG
TTGTTTTGCAGACCCAGAGTGCCGTTGCAACGGTGCCTCGG
>Gentiana_bavarica_KT907617
CGCATCGCGTCGCCCCCCAACACCGTGCATGAAGCCATGTCGGTGGTATGAGGGGCGGAT
ATTGGCTTCCCGTGCTCCGACGCGGCTGGCCTAAACGCAAGTCCCTTGCGACGGACACGA
CGACAAGTGGTGGTTGATTTACTCAGCTAAGGTGTTGTCGCGCGCTGCCCTGTCGGACGA
GGAGACTTACTTGACCCTTATGCATACGTCGTCACGACGTCTGCCACGACCG
>Rosa_paniculigera_KM353169
CACGTCGTTGTTGGGAGTTGGATGGGACGGATGATGGCCTCCCGTGTGCTCAGTCACGCG
GTTGGCATAAATACCAAGTCCTCGGCGACCAACGCCACGACAATCGGTGGTTGTCAAACC
TCGGTTTCCTGTCGTGCGCGTCTGTTGATCGAGTGCTTTCTTAAACAATGCGTGTCGATC
CGTCGATGCTTTCAAC
>Rosa_paniculigera_KM353168
CACGTCGTTGTCGGGAGTTGGATGGGACGGATGATGGCCTCCCGTGTGCTCAGTCACGCG
GTTGGCATAAATACCAAGTCCTCGGCGACCAACGCCACGACAATCGGTGGTTGTCAAACC
TCGGTTTCCTGTCGTGCGCGTCTGTTGATCGAGTGCTTTCTTAAACAATGCGTGTCGATC
CGTCGATGCTTTCAAC
>Panax_quinquefolius_HQ112440
CGCATCGCGTCGCCCCCCAACCCATCACTCCTTTGCGGGAGTCGAGGCGGAGGGGCGGAT
AATGGCCTCCCGTGTCTCACCGCGCGGTTGGCCCAAATGCGAGTCCTTGGCGATGGACGT
CACGACAAGTGGTGGTTGTAAAAAGCCCTCTTCTCATGTCGTGCGGTGACCCGTCGCCAG
CAAAAGCTCTCATGACCCTGTTGCGCCGTCCTCGACGTGCGCTCCGACCG
>Swertia_tetraptera_JF978834
CGCATCGCGTCGCCCCCCAACCCCGTGTGTTAAGTCGCATGGGTGACGTGAGGGGGGCGT
AAACTGGCTTCCCGTGCTTTGTCGCGGCTGGCCTAAATATGAGTCCCTTGCGACGGACAC
GACGACAAGTGGTGGTTGATTTTGTCAACTGAGGTGCTGTCGCGCGACGCCTGTCGAGTT
AGGAGACTCCCCGACCCTGATGCACGCGTCGTCACGACGCTGCTACGACCG
>Scrophularia_hierochuntina_KY067627
CGCATCGCGTCGCCCCCCTCCCAATCCCTCGGGACAACGGAGAGGGGCGGATATTGGCCT
CCCGTGCTCTTCGGTGCGCGGCCGGCCCAAATGTGATCCCGCGTTGACGCGAGTCMCGAC
CAGTGGTGGTTGATTTTCTCAACTCGCGTGCTGTCGTGCCGTACCGCGTCGTTCGTTCGG
GCATCGTCGCAGACCCAAAAGGTGCTCTAGAGTGCCTTCGACCG
>Zanthoxylum_planispinum_JN226787
CGCATCGTTGCCCCACCCCACCCCTCCGGGGGCCTGGCGGTGCGGGCGGATAATGGCCTC
CCGTGCGCTCCCCGCTCGCGGCTGGCCCAAAATCTGAGTCCCCGGCGACCGGAGCCGCGA
CGTTCGGTGGTGAAAACAAACCTCTCGAGCTCACGTCTCGTGCCCGGCCCCCTGTTACGG
GACTCATGGACCCTGAAGCTCTGCGCAAGCAGCGCTCGCATCG
>Scrophularia_orientalis_KY067685
CGCATCGCGTCGCCCCCCTCCCAATCCCTCGGGACAACGGAGAGGGGCGGAGATTGGCCT
CCCGTGCTCTTCGGTGTGCGGCYGGCCCAAATGTGATCCCGCGTCGACGCGAGTCACGAC
CAGTGGTGGTTGATTCCTCAACTCGCGTGCTGTCGTGCCGTACCGCGTTGTTCGTTCGGG
CATCGTCGTAGACCCAAAAGGTGCTCTCGAGTGCCTTCGACCG
>Wolfiporia_cocos_GQ917243
CGGAACCCTCAACTCCGTCCGCCTTTGTTGGGGCGGGCTCGGAGCTTGGAATTGGAGGCC
CTTTGCCGCGCCTTTCCCTTCTACGATCCGTAGACCGGGGGTGGCCGCGCGGCTCCTCCC
AAACGCATTAGCCCGGACCGGATTGAAAAGGGAACCATCGGACCGGCGTCGATAGGGGCG
TTCGCGCCCACGTCAACGCCGTTGAACGGGAACCCTAGAAATCGTTAAGGTCGGCTTCTA
AAAGGCGCGTCTCGTCGGGGGCGGGTCGGATGGACAAACAGATTAGAGCGGATCGAAAAA
GTACCTCGATGTGAGGAGTTTGTAGGTTCCACCCCGATAGCCGTTATAGACGGAATGCCA
CAGTGGGCGGGGACCGCTCCGAAAGGAAGAGGGAAAGTAAAAGATCTCGACTCCGGTTTG
GCGTCCCTCCTCCCTCCGCCGTCTCGAGGCGTCAGAAACCCT
>Wolfiporia_cocos_GQ917242
CGGAACCCTCAACTCCGTCCGCCTTTGTTGGGGCGGGCTCGGAGCTTGGAATTGGAGGCC
CTTTGCCGCGCCTTTCCCTTCTACGATCCATAGACCGGGGGTGGCCGCGCGGCTCCTCCC
AAACGCATTAGCCCGGACCGGATTGAAAAGGGAACCATCGGACCGGCGTCGATAGGGGCG
TTCGCGCCCACGTCAACGCCGTTGAACGGGAACCCTAGAAATCGTTAAGGTCGGCTTCTA
AAAGGCGCGTCTCGTCGGGGGCGGGTCGGATGGACAAACAGATTAGAGCGGATCGAAAAA
GTACCTCGATGTGAGGAGTTTGTAGGTTCCACCCCGATAGCCGTTATAGACGGAATGCCA
CAGTGGGCGGGGACCGCTCCGAAAGGAAGAGGGAAAGTAAAAGATCTCGACTCCGGTTTG
GCGTCCCTCCTCACTCCGCCGTCTCGAGGCGTCAGAAACCCT
>Wolfiporia_cocos_GQ917245
CGGAACCCTCAACTCCGTCCGCCTTTGTTGGGGCGGGCTCGGAGCTTGGAATTGGAGGCC
CTTTGCCGCGCCTTTCCCTTCTACGATCCGTAGACCGGGGGTGGCCGCGCGGCTCCTCCC
AAACGCATTAGCCCGGACCGGATTGAAAAGGGAACCATCGGACCGGCGTCGATAGGGGCG
TTCGCGCCCACGTCAACGCCGTTGAACGGGAACCCTAGAAATCGTTAAGGTCGGCTTCTA
AAAGGCGCGTCTCGTCGGGGGCGGGTCGGATGGACAAACAGATTAGAGCGGATCGAAAAA
GTACCTCGATGTGAGGAGTTTGTAGGTTCCACCCCGATAGCCGTTATAGACGGAATGCCA
CAGTGGGCGGGGACCGCTCCGAAAGGAAGAGGGAAAATAAAAGATCTCGACTCCGGTTTG
GCGTCCCTCCTCCCTCCGCCGTCTCGAGGCGTCAGAAACCCT
>Wolfiporia_cocos_GQ917244
CGGAACCCTCAACTCCGTCCGCCTTTGTTGGGGCGGGCTCGGAGCTTGGAATTGGAGGCC
CTTTGCCGCGCCTTTCCCTTCTACGATCCGTAGACCGGGGGTGGCCGCGCGGCTCCTCCC
AAACGCATTAGCCCGGACCGGATTGAAAAGGGAACCATCGGACCGGCGTCGATAGGGGCG
TTCGCGCCCACGTCAACGCCGTTGAACGGGAACCCTAGAAATCGTTAAGGTCGGCTTCTA
AAAGGCGCGTCTCGTCGGGGGCGGGTCGGATGGACAAACAGATTAGAGCGGATCGAAAAA
GTACCTCGATGTGAGGAGTTTGTAGGTTCCACCCCGATAGCCGTTATAGACGGAATGCCA
CAGTGGGCGGGGACCGCTCCGAAAGGAAGAGGGAAAGTAAAAGATCTCGACTCCGGTTTG
GCGTCCCTCCTCCCTCCGCCGTCTCGAGGCGTCAGAAACCCT
>Gentiana_scabra_JF778858
CGCATCGCGTCGCCCCCCCAACACCGTGCATGAAACATTGCCGGTTGTCAGAGGGGCGGA
TATTGGCTTCCCGTGCTTCGGTGCGGCTGGCCTAAATGCAAGTCCCTTGCGACGGACACG
ACGACAAGTGGTGGTTGATTGCCTCAACTAAGGTGCTGTCGCGCGTTGCCCCGTCGGATG
AGGAGACTTTCATGACCCTAATGCACGTGTCGTCACGACGCCTGCCACGACCG
>Croton_sousae_EU478054
CGCAACATCGCCCCCAACCCATTTAGGGTGTGGTGCGGAATATGGCCTCCCGTGCGATCC
GCTCCCGCGGTTGGCCGAAAAAAATGGTCCTCGGCTGCGAATGCCGCGACAATCGGTGGT
TGTAAGACCCTCGGACACAGTCGCGCGCATGTATGCCGTTGGCTAAGTAGACCCCTCTGC
GTCCTTTACGGCACGCTCACATCG
>Lonicera_similis_JX682930
CGCATCGCGTCGCCCCCCCACCCCGCTTCCCACCAGGGTCGCGAGCGGCGGGGGGCGCGG
ACAATGGCCTCCCGTGCCCCCGGGCGCGGCTGGCCCAAAATCGAGTCCCCGGCGGCGGAC
GTCACGACGAGTGGTGGTCGTAACATTCCTCTTATCACGTCGTGCGGTTCCCCGTCGCTC
GGGCGACCAAGTGACCCTGACGCGTCGTCGTACGACGGCGCTCCGACCG
>Lonicera_similis_JX682931
CGCATCGCGTCGCCCCCCCACCCCGCTTCCCACCAGGGTCGCGAGCGGCGGGGGGCGCGG
ACAATGGCCTCCCGTGCCCCCGGGCGCGGCTGGCCCAAAATCGAGTCCCCGGCGGCGGAC
GTCACGACGAGTGGTGGTCGTAACATTCCTCTTATCACGTCGTGCGGTTCCCCGTCGCTC
GGGCGACCAAGTGACCCTGACGCGTCGTCGTACGACGGCGCTCCGACCG
>Lonicera_similis_JX682932
CGCATCGCGTCGCCCCCCCACCCCGCTTCCCACCAGGGTCGCGAGCGGCGGGGGGCGCGG
ACAATGGCCTCCCGTGCCCCCGGGCGCGGCTGGCCCAAAATCGAGTCCCCGGCGGCGGAC
GTCACGACGAGTGGTGGTCGTAACATTCCTCTTATCACGTCGTGCGGTTCCCCGTCGCTC
GGGCGACCAAGTGACCCTGACGCGTCGTCGTACGACGGCGCTCCGACCG
>Lonicera_similis_JX682933
CGCATCGCGTCGCCCCCCCACCCCGCTTCCCACCAGGGTCGCGAGCGGCGGGGGGCGCGG
ACAATGGCCTCCCGTGCCCCCGGGCGCGGCTGGCCCAAAATCGAGTCCCCGGCGGCGGAC
GTCACGACGAGTGGTGGTCGTAACATTCCTCTTATCACGTCGTGCGGTTCCCCGTCGCTC
GGGCGACCAAGTGACCCTGACGCGTCGTCGTACGACGGCGCTCCGACCG
>Ephedra_distachya_JQ726593
ACCACAATTCGCCCCCCGGCTCATGTCGTCGGGGGGACGGCCTTGACTGTCCGGTCCGCC
TCGGCGGTGCGGTCGGTTGAAATACAAAAGGGGACCTTCGCATGCTCTCCGACGGTGGGA
GGTTGCGCATCGCGGCCCGCTTCCCGGGAGGGGTCGCATCCGGCACCGACCGTGCGGGAG
ATGCTGCGCGAGGTTTCCCGATCGGAAAAGGACTTCATCGAAGGCGGGAGTTATTCCCGT
CACAGA
>Astragalus_robbinsii_var._minor_HQ613334
CATATCGTTGCTCGATGCCTATCGCATTGCGATAGGACTTAGGGCGAATGATGGCTTCCC
GTGAGCGTTGTTGCCTCGCGGTTGGTTGAAAATCGAGTCCTTGGTAGGGTGTGCCATGAT
ATATGGTGGTCGAGTTAGCACGAGACCGATCATGTGCATGCTCCCCAAAATATGGCCTCT
GTGACCCACAAGCGTCTTTTGACGCTCATGACG
>Cinnamomum_glanduliferum_KU139843
CGCCACCCATCGCCCCCGCCCCCGCGGCATTCCCATGCCCGGGGCGGGGAGCGGAGAATG
GCCGTCCGTGCCCGAGCCCTCGGCGCGCGGTCGGCGGAAAAAGGAGGACACCGTGCGGCG
CGACACGGCGTGTGGGGGTTGAGAGGCGATCCGTCGCCGATCGTACGTCGCGCCCGCATT
CCGCCGCGCGGATCCACCCGCGGGACCAGACCCGCCCGCAGCCGCGGGCGCTCGGAC
>Astragalus_robbinsii_var._minor_HQ613333
CATATCGTTGCTCGATGCCTATCGCATTGCGATAGGACTTAGGGCGAATGATGGCTTCCC
GTGAGCGTTGTTGCCTCGCGGTTGGTTGAAAATCGAGTCCTTGGTAGGGTGTGCCATGAT
ATATGGTGGTCGAGTTAGCACGAGACCGATCATGTGCATGCTCCCCAAAATATGGCCTCT
GTGACCCACAAGCGTCTTATG
>Astragalus_robbinsii_var._minor_HQ613332
CATATCGTTGCTCGATGCCTATTGCATTGCGATAGGAATTAGGGCGAATGATGGCTTCCC
GTGAGCGTTGTTGCCTCGCGGTTGGTTGAAAATCGAGTCCTTGGTAGGGTGTGCCATGAT
AGATGGTGGTCGAGTTAGCACGAGACCGATCATGTGCATGCCCTCCCAAAATATGGCCTC
TGTGACCCACACGCGTCTTTTGACGCTCATGACG
>Rheum_tanguticum_KX674973
CGCACCGCGTCGCCCCCGCCCCCTCCGGGGGGCAGGGGCGGAGACTGGCCCCCCGTGCGC
CCCGGCGCGCGGCCGGCCTAAACGCAGGCCCCGCGGCCGCGAGAAGCCGCGACGATTGGT
GGTGTACCAGCGGCCCCGTGCCGCGAAGCATCGCGTCGCGTCTCGCGCGGCCACCGTGAG
CGCCAAAAGGGCCCCGACCACCGTTG
>Polyporus_corylinus_AF516538
TGAAATTCTCAACCCAACAAGTTCTTAACGGGACTTGCTTGTGGCTTGGACTTGGAGGCT
TGTCGGCTCATTAGCASTCGGCTCCTCTCAAATGCATTAGCTTGGTTCCTTGCGGATCGG
CTCACGGTGTGATAATTGTCTACSCCGCGACCGTTGAAGCGTTTTAATGGCCAGCTTCTA
ATCGTCTCTTGCGAGACAGCATTCATCGAACTC
>Rheum_tanguticum_KX674974
CGCACCGCGTCGCCCCCGCCCCCTCCGGGGGGCAGGGGCGGAGACTGGCCCCCCGTGCGC
CCCGGCGCGCGGCCGGCCTAAACGCAGGCCCCGCGGCCGCGAGAAGCCGCGACGATTGGT
GGTGTACCAGCGGCCCCGTGCCGCGAAGCATCGCGTCGCGTCTCGCGCGGCCACCGTGAG
CGCCAAAAGGGCCCCGACCACCGTTG
>Astragalus_chinensis_KT201402
CATATCGTTGCCCGATGCCTATTGCAGTGTGATAGGAACTTTTAGGGCGAATGATGGCTT
CCCGTGAGCGTTGTTGCCTCGCGGTTGGTTGAAAATTGAGTCTTTGGTGGGGTGTGCCAT
GATAGATGGTGGTCGGGTTAGCACGAGACCAATCATGCGCAGGCTCCCCATAATATGGCC
TCTATGACCCACATGCGTCTTCTGACGCTCTTGACG
>Astragalus_chinensis_KT201403
CATATCGTTGCCCGATGCCTATTGCAGTGTGATAGGAACTTTTAGGGCGAATGATGGCTT
CCCGTGAGCGTTGTTGCCTCGCGGTTGGTTGAAAATTGAGTCTTTGGTGGGGTGTGCCAT
GATAGATGGTGGTCGGGTTAGCACGAGACCAATCATGCGCAGGCTCCCCATAATATGGCC
TCTATGACCCACATGCGTCTTCTGACGCTCTTGACG
>Astragalus_chinensis_KT201406
CATATCGTTGCCCGATGCCTATTGCAGTGTGATAGGAACTTTTAGGGCGAATGATGGCTT
CCCGTGAGCGTTGTTGCCTCGCGGTTGGTTGAAAATTGAGTCTTTGGTGGGGTGTGCCAT
GATAGATGGTGGTCGGGTTAGCACGAGACCAATCATGCGCAGGCTCCCCATAATATGGCC
TCTATGACCCACATGCGTCTTCTGACGCTCTGACG
>Astragalus_chinensis_KT201407
CATATCGTTGCCCGATGCCTATTGCAGTGTGATAGGAACTTTTAGGGCGAATGATGGCTT
CCCGTGAGCGTTGTTGCCTCGCGGTTGGTTGAAAATTGAGTCTTTGGTGGGGTGTGCCAT
GATAGATGGTGGTCGGGTTAGCACGAGACCAATCATGCGCAGGCTCCCCATAATATGGCC
TCTATGACCCACATGCGTCTTCTGACGCTCTTGACG
>Sophora_japonica_KT285086
CACATCGTTGCCCCAATGCCAGTGCCTCTTGCTAGGTCCTGAGCGGGGCGAATGTTGGCT
TCCCGTGAGCCTTGTCTCGCGGTTGGTTAAAAAATGTGTCTGTGGTGGAGAGCACCACGA
TGGATGGTGGCTGAGTAAAATCTCGAGACCAATCGCGTGTGTCTCTYTGCCGGTTTTGGA
CTATGTGACCCACGGAGCATCATATACGATCGCCCATAACG
>Astragalus_chinensis_KT201405
CATATCGTTGCCCGATGCCTATTGCAGTGTGATAGGAACTTTTAGGGCGAATGATGGCTT
CCCGTGAGCGTTGTTGCCTCGCGGTTGGTTGAAAATTGAGTCTTTGGTGGGGTGTGCCAT
GATAGATGGTGGTCGGGTTAGCACGAGACCAATCATGCGCAGGCTCCCCATAATATGGCC
TCTATGACCCACATGCGTCTTCTGACGCTCTGACG
>Sophora_japonica_KT285088
CACATCGTTGCCCCAATGCCAGTGCCTCTTGCTAGGTCCTGAGCGGGGCGAATGTTGGCT
TCCCGTGAGCCTTGTCTCGCGGTTGGTTAAAAAATGTGTCTGTGGTGGAGAGCACCACGA
TGGATGGTGGCTGAGTAAAATCTCGAGACCAATCGCGTGTGTCTCTTTGCCGGTTTTGGA
CTATGTGACCCACGGAGCATCATATACGATCGCCCATAACG
>Astragalus_chinensis_KT201408
CATATCGTTGCCCGATGCCTATTGCAGTGTGATAGGAACTTTTAGGGCGAATGATGGCTT
CCCGTGAGCGTTGTTGCCTCGCGGTTGGTTGAAAATTGAGTCTTTGGTGGGGTGTGCCAT
GATAGATGGTGGTCGGGTTAGCACGAGACCAATCATGCGCAGGCTCCCCATAATATGGCC
TCTATGACCCACATGCGTCTTCTGACGCTCTGACG
>Salvia_divinorum_DQ667249
CGCATCGCGTCACCCCCTACCTTGCGCTTAGCGCTGGGTCGGGGAGTGGATATTGGCCTC
CCGTGCGTCTCTCGGTGTGCGGCTGGCCCAAATGCGATCCTTCGGCGACTCGCGTCACGA
TAAGTGGTGGTTGAACACTCAATCTCTTGCGTCGTCGTGTCGCTGTGTCGTTCGTACGGG
TATCAGACAACGACCCTATGGTGACGGTGCCTCACGGCTCCACACCTTCGACCG
>Commiphora_aprevalii_KF906075
CGCATCGTCGCCCCCCCGGAGGAGCGCGGGGGGGGCGGAGACTGGCCTCCCGTGCGCCTC
GGGGCTCGCGGTTGGCCCAAATCCGAGTCCCCCCGGCCTCRCGTGCCGCGGCTTTCGGTG
GTCGAAAGAAACCCGATGCCCGGTCGCGCCCGCGTGGCCGCACGACAGGACCCCTCGACC
C
>Citrus_x_paradisi_GQ225859
GGCATCGCGGCCCCACCCCACCCCCGCAAACCAAGGCGGGGGCCCTGGGGTGCGGTGGCG
GAGTTTGGCCTCCCGTGCGCTGACCGCTCGCGGTTGGCCCAAATATGAGTCCTCGGCGAC
CGAAGCCGCGGCGATCGGTGGTGAAACAAAGCCTCTCGAGCTCCCGCCGCGCGCCCGGTC
TCCGAGTGTGGACTCTGCGGCCCTGAAGCTCCGCGCAAGCGGCGCTCGCATG
>Aconitum_alboviolaceum_AY571363
CACACAGCGTCGCACCCCTCCAACAAGGTTTGTTGGGGAGCGGATATTGGCCCCCCGGGC
CCTTGCGGGCACGGTCGGCACAAATGTTGGTCCCACGCGGCGAGCGTCGCGGTCAGCGGT
GGTTGTGCTCATCATCCCCCGAGGACGTCAAGACGCGGTTGCTCGTTGCACGATGGGACG
TGCAGACCCCACGGAGCCGCCCCCGGGCGGTGTCCACCCT
>Swertia_mussotii_KU363199
CGCATCGCGTCGCCCCCCCGACCCCGTGTGTTAACTCGTACGGGTGACGTGAGGGGGCGG
AAACTGGCTTCCCGTGCTTGGCTGCGGCTGGCCTAAATGCGAGTCCCTTGTGACGGACGC
GACGACAAGTGGTGGTTGTTTGTCTCAACTAAGGTGCTGTCGTCCGACGCCCGTCGAATG
AGGAGACTCCCCGACCCTGATGCACGCGTCTTCGCGACGCTTGCTACGACCG
>Swertia_mussotii_KU363198
CGCATCGCGTCGCCCCCCCGACCCCGTGTGTTAACTCGTACGGGTGACGTGAGGGGGCGG
AAACTGGCTTCCCGTGCTTGGCTGCGGCTGGCCTAAATGCGAGTCCCTTGTGACGGACGC
GACGACAAGTGGTGGTTGTTTGTCTCAACTAAGGTGCTGTCGTCCGACGCCCGTCGAATG
AGGAGACTCCCCGACCCTGATGCACGCGTCTTCGCGACGCTTGCTACGACCG
>Croton_grisebachianus_EU497737
CGCAACATCGCTCCCAACCCATTAGGGTGCGGAATATGGCCTCCCGTGAGGTCCCCTCTC
GCGGCTGGCCGAAAAGAATGGTCCTCGGCTGCGAATGCCGCGACAATCGGTGGTTGTAAG
ACCCTCGGACACAGTCGCGCGCACGTATGCCTTTGGACAAGCAGACCCCTCTGCGTCCTT
TGCGACACGCTCACATCG
>Salvia_miltiorrhiza_FJ546845
GCCCCGGCGCGCGGCTGGCCCAAATGCGATCCCTCGGCGACTCGTGTCGCGACAAGTGGT
GGTTGAACAACTCACTTTCATGTCGTGATTCTGCGTCGTCGGTATGGGCATCCGTAAACG
ACCCAACGGTGTAGGCGCCACACGGCGCCCAACCTTCGACCG
>Salvia_miltiorrhiza_FJ546844
GCCCCGGCGCGCGGCTGGCCCAAATGCGATCCCTCGGCGACTCGTGTCGCGACAAGTGGT
GGTTGAACAACTCACTTTCATGTCGTGATTCTGCGTCGTCGGTATGGGCATCTGTAAACG
ACCCAACGGTGTAGGCGCCACACGGCGCCCAACCTTCGACCG
>Achyranthes_bidentata_GQ434786
CGCATAGCGTCTCTCCCCACCTCCAAAGTGTGGAGGGGAGAGGAAGATGGCCTCCCATGC
CTCACCGGGTGTGGATGGCCTAAATTAGGAAGCCTCGGGATACGAGATGCCGCGGCGATT
GGTGGTTGTATACATGGCCTTCCCTCGTGTCGTGCATCACGTAGCCCATGGGGCCTCGTA
GGACCCTTAAAAACCTTTG
>Atractylodes_koreana_JX094441
CGCATCGCGTCGCCCCCTACCACGCCTCTCCCACGGGGACGCGTGTCGTCGGGGGCGGAG
ATTGGTCTCCCGTGCCCACGGCGCGGCTGGCCTAAAAGGGAGTCCCCTTCGACGGACGCA
CGGCTAGTGGTGGTTGTAATGGCCCTCGTATCGAGCCGTGCGTCGCGAGCCGCAAGGGAA
GCGCTCGACAAAGACCCCAACGCGTCGCCTCACGACGACGCTTCGA
>Scrophularia_hypericifolia_KC692551
CGCATCGCGTCGCCCCCCTTCGAATCCCTCGGGTCAACGGAGAGGGGCGGATATTGGCCT
CCCGTGCTCTTCGGTGCGCGGCTAGCCCAAATGTGATCCCGCGTCGACGCGAGTCACGAC
CAGTGGTGGTTGATTTCTCAACTCTCGTGCTGTCGTGCCGTACCGCGTCGTTCGTTCGGG
CATCGTCGCAGACCCAAAAGGTGCTCTAGAGTGCC
>Achyranthes_bidentata_KX055980
CGCATAGCGTCTCTCCCCACCTCCAAAGTGTGGAGGGGAGAGGAAGATGGCCTCCCATGC
CTCACCGGGTGTGGATGGCCTAAATTAGGAAGCCTCGGGATACGAGATGCCGCGACGATT
GGTGGTTGTATACATGGCCTTCCCTCGTGTCGTGCATCACGTAGCCCATGGGGCCTCGTA
GGACCCTTAAAAACC
>Achyranthes_bidentata_KX055981
CGCATAGCGTCTCTCCCCACCTCCAAAGTGTGGAGGGGAGAGGAAGATGGCCTCCCATGC
CTCACCGGGTGTGGATGGCCTAAATTAGGAAGCCTCGGGATACGAGATGCCGCGGCGATT
GGTGGTTCTATACATGGCCTTCCCTTGTGTCGTGCATCACGTAGCCTATGGGGCCTCGTA
GGACCCTTAAAAACC
>Achyranthes_bidentata_KX055982
CGCATAGCGTCTCTCCCCACCTCCAAAGTGTGGAGGGGAGAGGAAGATGGCCTCCCATGC
CTCACCGGGTGTGGATGGCCTAAATTAGGAAGCCTCGGGATACGAGATGCCGCGGCGATT
GGTGGTTCTATACATGGCCTTCCCTTGTGTCGTGCATCACGTAGCCTATGGGGCCTCGTA
GGACCCTTAAAAACC
>Achyranthes_bidentata_KX055983
CGCATAGCGTCTCTCCCCACCTCCAAAGTGTGGAGGGGAGAGGAAGATGGCCTCCCATGC
CTCACCGGGTGTGGATGGCCTAAATTAGGAAGCCTCGGGATACGAGATGCCGCGGCGATT
GGTGGTTGTATACATGGCCTTCCCTCGTGTCGTGCATCACGTAGCCCATGTGGCCTCGTA
GGACCCTTAAAAACC
>Raphanus_sativus_AF128105
CAAATCGTCGTCCCCCCATCCTCTCGAGGATATAGGACGGAAGCTGGTCTCCCGTGTGTT
ACCGCACGCGGTTGGCCAAAATCCGAGCTAAGGATGCCAGGAGCGTCTTGACATGCGGTG
GTGAATTCAATCTCCTCGTCATATCGTCGGTCGTTCCGGTCCAAAAGCTCTCGATGACCC
AAAGTCCTCAACG
>Raphanus_sativus_AF128104
CAAATCGTCGTCCCCCCATCCTCTGGAGGATATAGGACGGAAGCTGGTCTCCCGTGTGTT
ACCGCACGCGGTTGGCCAAAATCCGAGCTAAGGATGCCAGGAGCGTCTTGACATGCGGTG
GTGAATTCAATCTCCTCGTCATATCGTCGGTCGTTCCGGTCCAAAAGCTCTCGATGACCC
AAAGTCCTCAACG
>Paeonia_suffruticosa_EU369007
CGTATCCCGTCGCACCCCCAACCCGTCCCAACGCGGGCACGATGGCTGGTGGGAGCGGAT
ATTGGCCTCCCGTGTACTCGCGTCGCGGTTGGTCTAAAATCGAGCCCCGAGCGACGAACG
TCACGACAAGTGGTGGTCTGTAATAGCTATTTCGTGTTGTGCGTTGTCTCGTCACCCGCG
TGAGCTCACAAAAACCCCAGAGCATCGTCACGATGATGCTTCCATC
>Rosa_lichiangensis_KM353127
CACGTCGTTGTCGGGAGTTGGATGGGGCGGATGATGGCCTCCCGTGTGCTCAGTCACGCG
GTTGGCATTAAATACCAAGTCCTCGGCGACCAACGCCACGACAATCGGTGGTTGTCAAAC
CTCGGTTTCCTGTCGTGCGCGCGCGTTGATCGAGTGCTTTCTTAAACAATGCGTGTCGAT
CCGTCGATGCTTACAAC
>Rosa_lichiangensis_KM353126
CACGTCGTTGTCGGGAGTTGGATGGGGCGGATGATGGCCTCCCGTGTGCTCAGTCACGCG
GTTGGCATTAAATACCAAGTCCTCGGCGACCAACGCCACGACAATCGGTGGTTGTCAAAC
CTCGGTTTCCTGTCGTGCGCGCGCGTTGATCGAGTGCTTTCTTAAACAATGCGTGTCGAT
CCGTCGATGCTTACAAC
>Lablab_purpureus_KX674860
CACATCGTCACCCCCCCACGTACATGTACATTGGGGAGTGAAAGTTGACTTCCCACGAGC
TTGTTCTCGTGGTTGGTTGAAAATTAAGTTCAAAGTGGAGTTTGCCACGTAAAATGGTGG
ATGAGTGATGCTCGAGACCAATTGCGTGTGCATGACTTTGGCATATTGGACTAGTTGACC
CTATGCGTCTTTGGTGAAAATTGAAGGCGTTCTTAGCG
>Arctium_horrescens_HQ184223
ATAATCGAGTCGCCCCCGACCACGCCTCCCCTGTGGGGATGCGTCTCGTTGGGGCGGAGA
CTGGTCTCCCGTGCCCATGGTGCGGTTGGCCTAAAAAGGAGTCCCCTTTGACGGACGCAC
GGCTAGTGGTGGTTGTCAAGGCCTTCGTATCGAGCCGTGCGGATGCAAGGGAAGCGCTCT
CTAATGAACCCTAACGTGTCGTCTTRYGACGACGCTTCGA
>Scrophularia_herminii_KC692547
CGCATCGCGTCGCCCCCCTCCCAATCCCTCGGGACAACGGAGAGGGGCGGATATTGGCCT
CCCGTGCTCTTCGGTGCGCGGCTGGCCCAAATGTGATCCCGCGTCGACGCGAGTCACGAC
CAGTGGTGGTTGATTCATCAACTCGCGTGCTGTCGTGCCGTACCGCGTTGTTCGTTCGGG
CATCGTCGCAGACCCAAAAGGCGCGCTCGAGTGCC
>Aster_indicus_GU724331
CGCATCACGTCGCTCCCACCATACCTTCCTTCGGGATGCTAGGTTGGGGGCGGATAATGG
CCTCCCGTTCCTCACCGAGCGGTTGGCCAAAATAAAAGTCCCCTTTGATGGATGCACGAC
TAGTGGTGGTTGACAAAACCCGTTATTGTGTCGTGTGTCTTGTCAAAAGGTTGCAACTTA
ATAGACCCAACGCGTTGTCATGAAGCAACGCATCGACCG
>Aster_indicus_GU724332
CGCATCACGTCGCTCCCACCATACCTTCCTTCGGGATGCTAGGTTGGGGGCGGATAATGG
CCTCCCGTTCCTCACCGAGCGGTTGGCCAAAATAAAAGTCCCCTTTGATGGATGCACGAC
TAGTGGTGGTTGACAAAACCCGTTATTGTGTCGTGTGTCTTGTCAAAAGGTTGCAACTTA
ATAGACCCAACGCGTTGTCATGAAGCAACGCATCGACCG
>Pogostemon_cablin_EF529539
CGCATCGCGTCGCCCCCTCCCCGCGCCCAAACGCGCGGCGGTGGTGGAAAGTGGTCCCCC
GTGCGCGGTGTCGCGCGGTCGGCCCAAATGTGATCCCCGGCGACGCACGTCACGACAAGT
GGTGGTTGAACCCTCAACGCGCTTTGTCGTGCACCACCGTGTCGGGACGCATGATCAGAC
CCAATGGCACGTGCGAGCACGTCGCCTTCGACCG
>Pogostemon_cablin_EF529538
CGCATCGCGTCGCCCCCTCCCCGCGCCCAAACGCGCGGCGGTGGTGGAAAGTGGTCCCCC
GTGCGCGGTGTCGCGCGGTCGGCCCAAATGTGATCCCCGGCGACGCACGTCACGACAAGT
GGTGGTTGTACCCTCAACGCGCTTTGTCGTGCACCACCGTGTCGGGACGCATGATCAGAC
CCAATGGCACGTGCGAGCACGTCGCCTTCGACCG
>Gentiana_scabra_JQ890595
CGCATCGCGTCGCCCCCCCAACACCGTGCATGAAACATTGCCGGTTGTCAGAGGGGCGGA
TATTGGCTTCCCGTGCTTCGGTGCGGCTGGCCTAAATGCAAGTCCCTTGCGACGGACACG
ACGACAAGTGGTGGTTGATTGCCTCAACTAAGGTGCTGTCGCGCGTTGCCCCGTCGGATG
AGGAGACTTTCATGACCCTAATGCACGTGTCGTCACGACGCCTGCCACGACCG
>Pogostemon_cablin_EF529533
CGCATCGCGTCGCCCCCTCCCCGCGCCCAAACGCGCGGCGGTGGTGGAAAGTGGTCCCCC
GTGCGCGGTGTCGCGCGGTCGGCCCAAATGTGATCCCCGGCGACGCACGTCACGACAAGT
GGTGGTTGTACCCTCAACGCGCTTTGTCGTGCACCACCGTGTCGGGACGCATGATCAGAC
CCAATGGCACGTGCGAGCACGTCGCCTTCGACCG
>Pogostemon_cablin_EF529532
CGCATCGCGTCGCCCCCTCCCCGCGCCCAAACGCGCGGCGGTGGTGGAAAGTGGTCCCCC
GTGCGCGGTGTCGCGCGGTCGGCCCAAATGTGATCCCCGGCGACGCACGTCACGACAAGT
GGTGGTTGTACCCTCAACGCGCTTTGTCGTGCACCACCGTGTCGGGACGCATGATCAGAC
CCAATGGCACGTGCGAGCACGTCGCCTTCGACCG
>Pogostemon_cablin_EF529531
CGCATCGCGTCGCCCCCTCCCCGCGCCCAAACGCGCGGCGGTGGTGGAAAGTGGTCCCCC
GTGCGCGGTGTCGCGCGGTCGGCCCAAATGTGATCCCCGGCGACGCACGTCACGACAAGT
GGTGGTTGTACCCTCAACGCGCTTTGTCGTGCACCACCGTGTCGGGACGCATGATCAGAC
CCAATGGCACGTGCGAGCACGTCGCCTTCGACCG
>Pogostemon_cablin_EF529530
CGCATCGCGTCGCCCCCTCCCCGCGCCCAAACGCGCGGCGGTGGTGGAAAGTGGTCCCCC
GTGCGCGGTGTCGCGCGGTCGGCCCAAATGTGATCCCCGGCGACGCACGTCACGACAAGT
GGTGGTTGAACCCTCAACGCGCTTTGTCGTGCACCACCGTGTCGGGACGCATGATCAGAC
CCAATGGCACGTGCGAGCACGTCGCCTTCGACCG
>Scutellaria_supina_JX893233
CGCATCGCGTCGCCCCCCCTCGCCCCGCCCCGAGCGGGTGCCGTGGGGGTGCGGAGATTG
GCCCCCCGTGCGCCCCGGCGCGCGGCCGGCCCAAATGCGATCCCCCGGCGACGCACGCCC
CGACAAGTGGTGGTTGTTTCCTCAACTCGCGTGCTGTCGTGTGCCAAGGCGTCGTCCGTT
CGGGAGGGAACAGACCCAACGGC
>Pogostemon_cablin_EF529536
CGCATCGCGTCGCCCCCTCCCCGCGCCCAAACGCGCGGCGGTGGTGGAAAGTGGTCCCCC
GTGCGCGGTGTCGCGCGGTCGGCCCAAATGTGATCCCCGGCGACGCACGTCACGACAAGT
GGTGGTTGTACCCTCAACGCGCTTTGTCGTGCACCACCGTGTCGGGACGCATGATCAGAC
CCAATGGCACGTGCGAGCACGTCGCCTTCGACCG
>Pogostemon_cablin_EF529535
CGCATCGCGTCGCCCCCTCCCCGCGCCCAAACGCGCGGCGGTGGTGGAAAGTGGTCCCCC
GTGCGCGGTGTCGCGCGGTCGGCCCAAATGTGATCCCCGGCGACGCACGTCACGACAAGT
GGTGGTTGTACCCTCAACGCGCTTTGTCGTGCACCACCGTGTCGGGACGCATGATCAGAC
CCAATGGCACGTGCGAGCACGTCGCCTTCGACCG
>Pogostemon_cablin_EF529534
CGCATCGCGTCGCCCCCTCCCCGCGCCCAAACGCGCGGCGGTGGTGGAAAGTGGTCCCCC
GTGCGCGGTGTCGCGCGGTCGGCCCAAATGTGATCCCCGGCGACGCACGTCACGACAAGT
GGTGGTTGTACCCTCAACGCGCTTTGTCGTGCACCACCGTGTCGGGACGCATGATCAGAC
CCAATGGCACGTGCGAGCACGTCGCCTTCGACCG
>Schizonepeta_tenuifolia_KX674966
CGCATCGCGTCGCCCCCCTCCCCGTGCACAGCACGGTCGGGGTGGGGTGGATATTGGCCC
CCCGTGCATCCCGATGCGCGGCCGGCCCAAATGCGATCCCTCGGCGACTCGTGTCGCGAC
AAGTGGTGGTTGAACTTATCAATCTCGCGCCGTCGTGCTCCTGTGTCGTCCGAACGGGCA
TCAACGAACGACCCAACGGTGTCGGTGCCTCACAGCCCCGCACCTTCGACCG
>Schizonepeta_tenuifolia_KX674967
CGCATCGCGTCGCCCCCCTCCCCGTGCACAGCACGGTCGGGGTGGGGTGGATATTGGCCC
CCCGTGCATCCCGATGCGCGGCCGGCCCAAATGCGATCCCTCGGCGACTCGTGTCGCGAC
AAGTGGTGGTTGAACTTATCAATCTCGCGCCGTCGTGCTCCTGTGTCGTCCGAACGGGCA
TCAACGAACGACCCAACGGTGTCGGTGCCTCACAGCCCCGCACCTTCGACCG
>Schizonepeta_tenuifolia_KX674968
CGCATCGCGTCGCCCCCCTCCCCGTGCACAGCACGGTCGGGGTGGGGTGGATATTGGCCC
CCCGTGCATCCCGATGCGCGGCCGGCCCAAATGCGATCCCTCGGCGACTCGTGTCGCGAC
AAGTGGTGGTTGAACTTATCAATCTCGCGCCGTCGTGCTCCTGTGTCGTCCGAACGGGCA
TCAACGAACGACCCAACGGTGTCGGTGCCTCACAGCCCCGCACCTTCGACCG
>Strychnos_xinguensis_JF938068
CGCATCGCGTCGCCCCCCCACACGCCCGCTCGGGCCGTGCGAGGGGGACGGATAATGGCC
TTCCGTGCTTTCACGCGGTTGGCCTAAATGAGAGTCCCTCCCGACGGGCGTCACGACAAG
TGGTGGTTGAATCCCTCAACTAGCGTAGATGTCGTGTCGGAACCCGTTGCCGGAGCGGAC
TGCCCCGACCCTAACGGCGAGCGTCTCGACGACTCTCGGCCACGACC
>Schisandra_plena_AF263443
CGCTTTGCGTCGCTCCCCTCCCTCCCATTCCCCTCTTTGGGYGTATGGTGTCTGCGAGGA
GCGGATATTGGCTGCCCGTGCCATGTTTGTGCGGTCGGCTGAAAGACGGGCCCCTGGTGT
GTTGTGACACGACGAGTGGTGGTCAAATGCCCTTCTCACCGCGTGGGACGTCGAGTTGCA
TTCCTTGTGGCTCTTGGGACTCTTGGAGCCGCTTCGCGGCAACCTGCATC
>Cinnamomum_camphora_KPS0050A03I
TGCCACCCATCGCCCCTCCTGACCCCCGCGGCATTCCCATGCCCCGCTGGGGAGCGGAGA
ATGGTCATTCGTACCCAAGTCCTCAGGCGCGTTTAGCAGAAAAGGAGAACACCGTGCGAC
ACGACACGGCATGTGGGGGTTGAGAGGCGATTTGTCGCCGATCGTACGTTGCGCCCTCAT
TCCGCCGCTCGGAGCCACTCATGGGACCAAACTCGCCCGCAGCCGTGGGTGCTCAAACCG
>Scrophularia_arguta_KU926679
CGCATCGCGTCGCCCCACTTCCCAATCCCTCGGGACAAAGGAGAGGGGCGGATATTGGCC
TCCCGTGCTCCTCGGTGCGCGGCCGGCCCAAATGTGATCCCGCGTCGACGCGAGTCACGA
CCAGTGGTGGTTGATCCCTCAACTCGCGTGCTGTCGTGACGTACCGCGTCGTTCGTTCGG
GCATCGTCGCAGACCCAACAGGCGCTCCCGAGCGCCTTCGACCG
>Scrophularia_arguta_KU926678
CGCATCGCGTCGCCCCCCTTCCCAATCCCTCGGGACAAAGGAGAGGGGCGGATATTGGCC
TCCCGTGCTCCTCGGTGCGCGGCCGGCCCAAATGTGATCCCGCGTCGACGCGAGTCACGA
CCAGTGGTGGTTGATTCCTCAACTCGCGTGCTGTCGTGACGTACCGCGTCGTTCGTTCGG
GCATCGTCGCAGACCCAACAGGCGCTCCCGAGCGCCTTCGACCG
>Rosa_platyacantha_FJ527718
CACGTCGTTGTCCCCCCCAACCCCCTCGGGAGTTGGATGGGACGGATGATGGCCTCCCGT
GTGCTCAGTCACGCGGTTGGCATAAATACCAAGTCCTCGGCGACCAATGCCACGACAATC
GGTGGTTGTCAAACCTCGGTTTCCTGTCGTGCGCGCGTGTTGATCGAGTGCTTTCTTAAA
CAATGCGTGTCGATCCGTCGATGCTTTCAACG
>Carthamus_tinctorius_GU969650
CGCATCGCGTCGCCCCAGACCATGCTCCCCCATGGGGAAGTGTTTGGTCTGGGACGAAGA
GTGGTCTCCCGTGTCGATGGTGCGGTTGGCCTAAAAAGGAGTCCCCTTTGGCGGACGCAC
GGCTAGTGGTGGTTGTAAAGGACTTCGTAACGAGCCGTGTTGATGCTAGGGAATTGCTCT
CTAAAGACCCTAACGTGTCGTCTTACGACGATGCTTCGACCG
>Carthamus_tinctorius_GU969651
CGCATCGCGTCGCCCCAGACCATGCTCCCCCATGGGGAAGTGTTTGGTTTGGGACGAAGA
GTGGTCTCCCGTGTCGATGGTGCGGTTGGCCTAAAAAGGAGTCCCCTTTGGCGGATGCAC
GGCTAGTGGTGGTTGTAAAGGACTTCGTAACGAGCCGTGTTGATGCTAGGGAATTGCTCT
CTAAAGACCCTAACGTGTCGTCTTACGACGATGCTTCGACCG
>Carthamus_tinctorius_GU969652
CGCATCGCGTCGCCCCAGACCATGCTCCCCCATGGGGAAGTGTTTGGTCTGGGACGAAGA
GTGGTCTCCCGTGTCGATGGTGCGGTTGGCCTAAAAAGGAGTCCCCTTTGGCGGACGCAC
GGCTAGTGGTGGTTGTAAAGGACTTCGTAACGAGCCGTGTTGATGCTAGGGAATTGCTCT
CTAAAGACCCTAACGTGTCGTCTTACGACGATGCTTCGACCG
>Scrophularia_arguta_KU926672
CGCATCGCGTCGCCCCCCTTCCCAATCCCTCGGGACAAAGGAGAGGGGCGGATATTGGCC
TCCCGTGCTCCTCGGTGCGCGGCCGGCCCAAATGTGATCCCGCGTCGACGCGAGTCACGA
CCAGTGGTGGTTGATTCCTCAACTCGCGTGCTGTCGTGACGGACCGCGTCGTTCGTTCGG
GCATCGTCGCAGACCCAATAGGCGCTCCCGAGCGCCTTCGACCG
>Scrophularia_arguta_KU926675
CGCATCGCGTCGCCCCCCTTCCCAATCCCTCGGGACAAAGGAGAGGGGCGGATATTGGCC
TCCCGTGCTCCTCGGTGCGCGGCCGGCCCAAATGTGATCCCGCATCGACGCGAGTCACGA
CCAGTGGTGGTTGATTCCTCAACTCGCGTGCTGTCGTGATGTACCGCGTCGTTCGTTCGG
GCATCGTCGCAGACCCAACAGGCGCTCCCGAGCGCCTTCGACCG
>Scrophularia_arguta_KU926674
CGCATCGCGTCGCCCCCCTTCCCAATCCCTCGGGACAAAGGAGAGGGGCGGATATTGGCC
TCCCGTGCTCCTCGGTGCGCGGCCGGCCCAAATGTGATCCCGCGTCGACGCGAGTCACGA
CCAGTGGTGGTTGATTCCTCAACTCGCGTGCTGTCGTGACGTACCGCGTCGTTCGTTCGG
GCATCGTCGCAGACCCAATAGGCGCTCCCGAGCGCCTTCGACCG
>Scrophularia_arguta_KU926677
CGCATCGCGTCGCCCCCCTTCCCAATCCCTCGGGACAAAGGAGAGGGGCGGATATTGGCC
TCCCGTGCTCCTCGGTGCGCGGCCGGCCCAAATGTGATCCCGCGTCGACGCGAGTCACGA
CCAGTGGTGGTTGATTCCTCAACTCGCGTGCTGTCGTGACGTACCGCGTCGTTCGTTCGG
GCATCGTCGCAGACCCAACAGGCGCTCCCGAGCGCCTTCGACCG
>Scrophularia_arguta_KU926676
CGCATCGCGTCGCCCCCCTTCCCAATCCCTCGGGACAAAGGAGAGGGGCGGATATTGGCC
TCCCGTGCTCCTCGGTGCGCGGCCGGCCCAAATGTGATCCCGCATCGACGCGAGTCACGA
CCAGTGGTGGTTGATTCCTCAACTCGCGTGCTGTCGTGATGTACCGCGTCGTTCGTTCGG
GCATCGTCGCAGACCCAACAGGCGCTCCCGAGCGCCTTCGACCG
>Angelica_nitida_EU418378
CGCATCGTATTGCCCACAAACCAGTCATACCTGAGAAGTTGTGTCGGTTTGGGGCGGAAA
TTGGCCTCCTGTACCTTGTTGTGCGGTTGGCGGAAAAATGAGTCTCCGGCGATGGACGTC
GCGACATCGGTGGTTGTAAAAGACCCTCTTGTCTTGTCGCGCGAATCCTTGTCATCTTAG
CGAGCTCCAGGACCCTTAGGCAGCACATACTCTGTGCGCTTCGA
>Senna_uniflora_JQ301847
CGCATCGTTGCCCCAAACCATGTTGTCCCTCCGGTCGGTCGGAGCGGGTGAGGTGGTCGG
GCGGAAGTTGGCCTCCCGTGAGCCCCTGCCTCGCGGATGGTTGAAAACAAAGCCTGTGTG
GGGCGACCGCCATGTTCCACGGTGGATGAGCAGGTAGGTGCCTCGAGACCGACCGTGCGC
GGGTTGTCCCTACTTCTAGGCTGCGAGACCCTTGCGAGCGAGGATGCGCTCCCAACG
>Morus_alba_KMS0145A01I
AACACCGATGCCCCCCCAAATCCCCTCGTCACTCTCCCCTGAGTGCCCGGGGAGTGTGGG
GGTCGGATGATGGCCTCCCGTGTCTTGGCTCGCGGTTGGCCCAAAGTCGAGTCCTCGGTC
ACGGTTACCGTGGTGACAGGTGGTTGTCGGTCGCTCGGTACCCCGTCACGTGCGCCGGAC
ACGAATCGAGACTCTCTTGATTACCCCAACGCATCCCCGTTTGGGTGCCTCTGATG
>Angelica_sinensis_KJ999450
CGCATCATCTTTGCCCACAACCACTCACTCCTCGTGGAGCTGTACTGGTATGGGGGCGGA
AATTGGCCTCCCGTGCCTTGTTGTGCGGTTGGCGCAAAAGTGAGTCTCCGGCGACGGACG
TCGTGACATTGGTGGTTGTAAAATACCCTCATGTCTTGTCGCGCGAATCCGCGTCATCTT
AGTGAGCTCAAGGACCCTTAGGCGGCACACACTTTGTGCACTTCGAATG
>Trichosanthes_cucumeroides_GU059533
CGCATCGCTGCCCCCCCCCCCACGCAACCCCCGCTCGGGTTCGTTGCGCAGGTGGGGGCA
CACGTTGGCCTCCCGTGCGCACCGCCGCGCGGATGGCTTAAATTCGAGTCCCCGGTGCCT
GGCGTCGCGACACTACGGTGGTTGATCCAACCTCGGTACCGCGTCGCGACCTCAGCCCGT
GCACCTCCTCCCAGCGAGCGAGCGAGCAAGCGAGGACTCCCATGTCGACCCTCTGAACGT
CGTCCACAAAGACGATGCTCTCGACG
>Bupleurum_longiradiatum_KF573807
CGTAAAGCTTTGCCCCTCCGCAGCTCGCTCAAATCGAGTCGTTGCTGTTCGGGGGGACGG
AAATTGACCTCCCGTGCCTCGTCGTGCGGCTGGTTTAAAAGAGAGCCTCCGGAGATCGGA
AAACGCAACATTGGTGGAAGGCATTACGCACCTCTTGCCATCTTGCGCTGAGCCCGTTTA
CTCTGTGAGCAACAGCGACCCTTTGGCGCCGCCTCAGGCGCGCG
>Epimedium_alpinum_EU525869
CGCCAGCGTCGCTCCCACCATTATGCCTTTGTTCTCTTATCGGGCAACTGCAACGTGGCT
TGGGAAGCGGATATTGGCCCCCCGTACCTTTGCAGGCGCGGTCGGCCTAAAATTCGGCCC
TCGGCGACGAGCGTCACGATCAGTGGTGGTTGAATAACCCCTTTGTCATAGACCGGTATC
GTGTTGTTTCGTCGTCTATTTGGGCCACATGGACCCTTGCGTGTCGTATAAACGACATTC
ACTCT
>Salvia_sclarea_FJ546859
GCCTCGGCGTGCGGCTGGCCCAAATGCGATCCCTCGGCGACTCATGTCACGACAAGTGGT
GGTTGATAACTCAATCTCTTGCGCCGTCGTGCCATTGCGTCGTCCGTATGGGCATCCATC
AACGACCCAACGGTGAAGGTGCCTCACGGCGCCCCACCTTCGACCG
>Gentiana_siphonantha_HM598091
CGCATCGCGTCGCCCCCCAACACCGTGTATGAAACATTGCCGGTTGTCGGAGGGGCGGAT
ATTGGCTTCCCGTGCTTCGGTGCGGCTGGCCTAAATGCAAGTCCCTTGCGACGGACACGA
CGACAAGTGGTGGTTGATTGCCTCAACTAAGGTGTTGTCGCGCGTTTCCCCGTCGGATGA
GGAGACTTCCTTGACCCTAATGCAAGCGTCGTCACGACGCCTGCCACGACCG
>Codonopsis_benthamii_KP761455
CGCATCGCGTCGCCTCCGGGGAGCGGATACTGGCCTCCCGTGCCTTGCGGCGCGGCTGGC
TCAAAACGGAGTCCCCCGCGAAGGACGCACGACAAGTGGTGGTTGATAACAAGGCCCTCG
CGTCCCGTCGTGCGCACGTCCTGCGCTGGGTTGGCTCTCGTGACCCTGACGCGTCTAGGC
TTACCAAGGCGCTCCGACCG
>Ipomoea_orizabensis_AY538309
CGCATCGCGTCGCCCCCCTGCCAGTCTTCGGGGGGAGCGGATGATGGCCTCCCGTGCACC
TACTCGGTGCGCGGCTGGCTCAAATGCGAGTCCCTGGCGGCGGAAGTCACGGCGAGTGGT
GGTAGTACCCAGTGTGCATATCTTCGCGCCGTGCCCCCGTCGTTCGCGGGCTAAAGACCC
TTGACGAGCCGCGTCAGCGTGGCTCTCCGACCG
>Polygala_rhinostigma_GQ889006
CGCATCGTCGCCCTCCCCGCCTTCGCCTCATCTCTGGGGCGAGGAGCCGGGGGCGGATGC
TGGTCTCCCGTGTGCCTCGGCACGCGGCTGGCTTAAAAATCACGGGACCACGGTGCAGAA
CGCCGCGTCGCATGGTGGACGAGTTAATCTCCAAGACCGGACGCGTGCTTGGCCGTTGCC
TATCAGGACCCACCGCGCTGCTGTGCAGTGCACTCCGACG
>Aconitum_angustius_JF975787
CACACAGCGTCGCACCCCTCCAACAAGGTTTGTTGGGGAGCGGATATTGGCCCCCCGGGC
CCTTGCGGGCACGGTCGGCACAAATGTTGGTCCCCGACAACGAGCGTCGCGGTCAGTGGT
GGTTGTATTTCTCATCCTCCAAAGACATCAAGACGCGTCGTCCTCGTTGCTCGTTGGGAC
GCATTCACCCTATGGAGCCGTTTTGCGCGGCATTCACCCTG
>Lycium_barbarum_KT906360
GGCATCGCGTTGTCCCCGCGCACCGCGCCCAGACTCTGGGTCATGGTGGTGTCGCGGGGC
AGACTCTGGCTTTCCGTAAGCCTTCGCGGCTAGCCTAAATGTGAGTCCACTTCGACGGAC
GTCACGGCAAGTGGTGGTTGTAACCCAACTCTCGAAGTGTCGTGGCTATACCCCGTCGCA
CGTTTGGCCTCCCGGACCCTTCTTGCGCTTAGGCGCTCCGACC
>Aconitum_angustius_JF975788
CACACAGCGTCGCACCCCTCCAACAAGGTTTGTTGGGGAGCGGATATTGGCCCCCCGGGC
CCTTGCGGGCACGGTCGGCACAAATGTTGGTCCCCGACAACGAGCGTCGCGGTCAGTGGT
GGTTGTATTTCTCATCCTCCAAAGACATCAAGACGCGTCGTCCTCGTTGCTCGTTGGGAC
GCATTCACCCTATGGAGCCGTTTTGCGCGGCATTCACCCTG
>Aconitum_angustius_JF975789
CACACAGCGTCGCACCCCTCCAACAAGGTTTGTTGGGGAGCGGATATTGSCCCCCCGGGC
CCTTGCGGGCACGGTCGGCACAAATGTTGGTCCCCGACAACGAGCGTCGCGGTCAGTGGT
GGTTGTATTTCTCATCCTCCAAAGACATCAAGACGCGTCGTCCTCGTTGCTCGTTGGGAC
GCATTCACCCTATGGAGCCGTTTTGCGCGGCATTCACCCTG
>Ostericum_sp._NHW_200422_DQ270198
CGCATCATGTTGCCCCAGACCACACACTTCCTTTGGATATGTACCGGTTCTGGGGCGGAT
ATTGGCCTCCCGTGCCTAGTTGTGCGGTTGGCGCAAAAATGAGTCATTGGTGACGGACAT
TGCGACATCGGTGGTTGTAAGAAGACCTTCTTGTCTTGTCGCGTGAATGTCCTTCACCTT
AGTTGGCTCGAGGACCCTTAGGCGCCACTCCTTGTGTGTGCTTCGA
>Aconitum_sachalinense_subsp._yezoense_KJ078634
CACACAGCGTCGCACCCCGTCAACCAAGTTGTCGGGGAYCGGAGATTGGCCCCCCGGGCC
CCTGCGGGCACGGTCGGCACAAATGTTTGTCCCCGGCGGCGAGCGTCGCGGTCAGTGGTG
GTTGTATTTCTCATCCTCCAAAGACATCAAGACGCGTCGTCCTCGTTGCACGTTGGGACA
CATYGACCCCAAGG
>Rosa_obtusifolia_KX167433
CACGTCGTTGCCCCCCCCCAACCCCCTCGGGAGTTGGATGGGACGGATGATGGCCTCCCG
TGTGCTCAGTCACGCGGTTGGCATAAATACCAAGTCCTCGGCGACCAACGCCACGACAAT
CGGTGGTTGTCAAACCTCGGTTTCCTGTCGTGCGCGCGTGTTGATCGAGTGCTTTCTTAA
ACAATGCGTGTCGATCCGTCGATGCTTACAACG
>Astragalus_turkmenensis_JQ685613
CATATCGTTGCCTGATGCCTATTGCAGTGCAATAGGAATTTCTAGGGCGAATGATGGCTT
CCCGTGAGCGTTGTTGCCTCGCGGTTGGTTGAAAATTGAGTCCTTGGTAGGGTGTGCCAT
GATAGATGGTGGTCGAGTTAGCACGATACCGATCATGTGCATGCCCCCCAAAATATGGCC
TCTATGACCCACATGTGTCTTTTGACACTCATGACG
>Astragalus_turkmenensis_JQ685614
CATATCGTTGCCTGATGCCTATTGCAGTGCAATAGGAATTTCTAGGGCGAATGATGGCTT
CCCGTGAGCGTTGTTGCCTCGCGGTTGGTTGAAAATTGAGTCCTTGGTAGGGTGTGCCAT
GATAGATGGTGGTCGAGTTAGCACGATACCGATCATGTGCATGCCCCCCAAAATATGGCC
TCTATGACCCACATGTGTCTTTTGACACTCATGACG
>Astragalus_turkmenensis_JQ685615
CATATCGTTGCCTGATGCCTATTGCAGTGCAATAGGAATTTCTAGGGCGAATGATGGCTT
CCCGTGAGCGTTGTTGCCTCGCGGTTGGTTGAAAATTGAGTCCTTGGTAGGGTGTGCCAT
GATAGATGGTGGTCGAGTTAGCACGATACCGATCATGTGCATGCCCCCCAAAATATGGCC
TCTATGACCCACATGTGTCTTTTGACACTCATGACG
>Amomum_villosum_KC878612
TGGCAACATCGCCTTTGCTCCTTGCTTTGCTGGTGCGAAGAGCGGAAATTGGCCTCGTGT
GCCCTCGGGCACAGTCGGTCGAAGAGCGGGTAGTCGGCAGTCGTCGGGCGCGATGGGTGC
TGGTCACCCTGCGCGTGAATAGAACGTCGCCCCGACGTGTTGGGATGTTTCCTCAAAGAG
ACCCTGTGCGATTGCGGCATCATGTCAAAGTGACGTGCCCATCGGATTG
>Crataegus_douglasii_KC174049
CGCGCTGTTGCCCCCCCCTCGCCTCCCTCGGGAGCGTCGGCGGGCGGACGATGGCCTCCC
GCGCGCCACCCTGCGCGGTTGGCACAAATGCCGAGTCCCCGGCGACGAACGCCACGACAA
TCGGTGGTTGTCAGACCTCGGTTGCCTGTTGTGCGCCTTCGTCGCGCTCCGGGCGGCTCG
CGACCCCATTAACGGCCCTGCTTCGGCGGAGCTCTTCAACG
>Cyperus_compressus_KF150541
GAAGCCCATCCACGCTCGGTCGCCACGACCGCACGCGGACACTGGCCCTCCGAGCCGCAG
AGGCGCGGCGGGCTGAAGCGCGAGGCCCTCGACCGCGTCGTGATCGGCAAGTGGTGGGCT
ACAGCGCATGCCGACCCCGACGCGCGTCGACGCACGGCCCCTCCCGACCCCACAACGAGG
AGACCGTCGCCGCGGCTTCCCAGCCGCGCGACGCATTCGGACC
>Crataegus_douglasii_KC174040
CGCGCCGTTGCCCCCCCTCGCCTCCCTCGGGAGCGTCGGCGGGCGGACGATGGCCTCCCG
CGCGCCACCCTGCGCGGTTGGCACAAATGCCGAGTCCCCGGCGACGAACGCCACGACAAT
CGGTGGTTGTCAGACCTCGGTTGCCTGTTGTGCGCCTTCGTCGCGCTCCGGGCGGCTCGC
GACCCCATTAACGGCCCTGCTTCGGCGGAGCTCTTCAACG
>Arnebia_euchroma_KX180966
CACATCGCGTCACCCCATCCAAAATAATGTTGGATGTGGTGGATTGTGACCTCCTGTGTC
TTGAGATGCAGTTGGTCGAAATTCGAGTCCGGAGCTTAGGACTTCACGACAAGTGGTGGT
TGGATAACAACTCGCGTCATGTCGTGTGCCAAGCCTCCGTGTCTCCGTAGACCCTAAGGC
GCGTGCTTTCCAACTCGTTCGTTGGGAAACCGTGCTACGACCG
>Crataegus_douglasii_KC174041
CGCGCCGTTGCCCCCCTCGACTCCCTCGGGAGCGTCGGCGGGCGGACGATGGCCTCCCGC
GCTCCACCCCGCGCGGTTGGCACAAATGCCGAGTCCCCGGTGACGAACGCCACGACAATC
GGTGGTTGACAAACCTCGGTTGCCTGTTGTGCGCTTTCGCCGCGTTGCGGGCGGCTCGCG
ACCCCAACAACGGCTCTGCTGCGGCGGAGCTATTCAACG
>Cornus_officinalis_KC201269
CACATCGCGTCGCCCCCCCCACCACCCCACCACACACTTCGGTGACGGTGGGCGGGGGGC
GGACAGTGGCCCCCCGTGCGCTCGCTCACAGCACAGTGTGCGGTCGGCCGAAAAAACGAG
TCGCCGGCGACGGACGTCACGACAAGTGGTGGTTGAGACGGAACCTTAAGCGTCCTGTCG
TGCGTGCCGCAGTCGCCAGCGCGATGCTCGCGCGACCCTTAACGCGCCGTCACCGACGGT
GCCTCGACCG
>Cornus_officinalis_KC201268
CACATCGCGTCGCCCCCCCCACCACCCCACCACACACTTCGGTGACGGTGGGCGGGGGGC
GGACAGTGGCCCCCCGTGCGCTCGCTCACAGCACAGTGTGCGGTCGGCCGAAAAAACGAG
TCGCCGGCGACGGACGTCACGACAAGTGGTGGTTGAGACGGAACCTTAAGCGTCCTGTCG
TGCGTGCCGCAGTCGCCAGCGCGATGCTCGCGCGACCCTTAACGCGCCGTCACCGACGGT
GCCTCGACCG
>Cimicifuga_simplex_KPS0048A01I
CACACAGCGTCGTTCCCAACCAATTTTATTAGTTGGGGAATGGAGATTGGCCCCCCGAGT
CCTTTTGGGCACGGTTGGCTCAAATATTCGTCCTCGGCGGCAAGTGTCGCGGTCTACGGT
GGTTGTAAACTCATCCCCCTAAGACAAAATAAGACGCGTAGCCTTGTCGTCTAACGGACT
AACATAACCCTTGGAAGCCGTTCAACGGTGTTCACCCTG
>Ephedra_minuta_AY394069
ACCACAATTCGCCCCCCGGCTCATGTCATCGGGGGGACGGCCTTGACCGTCCGGTCCGCC
TCGGCGGTGCGGTCGGTTGAAATGCAAAAGGGGACCTTCGCATGCTCTCCGACGGTGGGA
GGTTGCGCATCGCGGCCCGCTTCCCGGGAGGGGTCGCATCCGGCACCGGCCGTGCGGGAG
ATGCTGCGCGAGGTTTCCCGATCGAAAAAGGACTTCACCAAAGGCGGGAGTTATTCCCGT
CACAAA
>Cornus_officinalis_KC201261
CACATCGCGTCGCCCCCCCCACCACCCCACCACACACTTCGGTGACGGTGGGCGGGGGGC
GGACAGTGGCCCCCCGTGCGCTCGCTCACAGCACAGTGTGCGGTCGGCCGAAAAAACGAG
TCGCCGGCGACGGACGTCACGACAAGTGGTGGTTGAGACGGAACCTTAAGCGTCCTGTCG
TGCGTGCCGCAGTCGCCAGCGCGATGCTCGCGCGACCCTTAACGCGCCGTCACCGACGGT
GCCTCGACCG
>Cornus_officinalis_KC201260
CACATCGCGTCGCCCCCCCCACCACCCCACCACACACTTCGGTGACGGTGGGCGGGGGGC
GGACAGTGGCCCCCCGTGCGCTCGCTCACAGCACAGTGTGCGGTCGGCCGAAAAAACGAG
TCGCCGGCGACGGACGTCACGACAAGTGGTGGTTGAGACGGAACCTTAAGCGTCCTGTCG
TGCGTGCCGCAGTCGCCAGCGCGATGCTCGCGCGACCCTTAACGCGCCGTCACCGACGGT
GCCTCGACCG
>Cornus_officinalis_KC201263
CACATCGCGTCGCCCCCCCCACCACCCCACCACACACTTCGGTGACGGTGGGCGGGGGGC
GGACAGTGGCCCCCCGTGCGCTCGCTCACAGCACAGTGTGCGGTCGGCCGAAAAAACGAG
TCGCCGGCGACGGACGTCACGACAAGTGGTGGTTGAGACGGAACCTTAAGCGTCCTGTCG
TGCGTGCCGCAGTCGCCAGCGCGATGCTCGCGCGACCCTTAACGCGCCGTCACCGACGGT
GCCTCGACCG
>Cornus_officinalis_KC201262
CACATCGCGTCGCCCCCCCCACCACCCCACCACACACTTCGGTGACGGTGGGCGGGGGGC
GGACAGTGGCCCCCCGTGCGCTCGCTCACAGCACAGTGTGCGGTCGGCCGAAAAAACGAG
TCGCCGGCGACGGACGTCACGACAAGTGGTGGTTGAGACGGAACCTTAAGCGTCCTGTCG
TGCGTGCCGCAGTCGCCAGCGCGATGCTCGCGCGACCCTTAACGCGCCGTCACCGACGGT
GCCTCGACCG
>Croton_morifolius_var._brandegeanus_EU477945
CGCAACAATGCTCCCAACCCATTTGGGTGCGGAATATGGCCTCCCGTGTGATCTCCTCTC
GCGGTTGGCCGAAAAGAATGGTCCAAGGCTGCGAATGCCGCGACAATCGGTGGTTGTAAG
ACCCTCGTACACGGTCGCGTGCACGCATGGCTCTGGATAACGAGACCCCTTTGCGTCCTT
TGTGGCACGCTCACTTCG
>Cornus_officinalis_KC201264
CACATCGCGTCGCCCCCCCCACCACCCCACCACACACTTCGGTGACGGTGGGCGGGGGGC
GGACAGTGGCCCCCCGTGCGCTCGCTCACAGCACAGTGTGCGGTCGGCCGAAAAAACGAG
TCGCCGGCGACGGACGTCACGACAAGTGGTGGTTGAGACGGAACCTTAAGCGTCCTGTCG
TGCGTGCCGCAGTCGCCAGCGCGATGCTCGCGCGACCCTTAACGCGCCGTCACCGACGGT
GCCTCGACCG
>Cornus_officinalis_KC201267
CACATCGCGTCGCCCCCCCCACCACCCCACCACACACTTCGGTGACGGTGGGCGGGGGGC
GGACAGTGGCCCCCCGTGCGCTCGCTCACAGCACAGTGTGCGGTCGGCCGAAAAAACGAG
TCGCCGGCGACGGACGTCACGACAAGTGGTGGTTGAGACGGAACCTTAAGCGTCCTGTCG
TGCGTGCCGCAGTCGCCAGCGCGATGCTCGCGCGACCCTTAACGCGCCGTCACCGACGGT
GCCTCGACCG
>Cornus_officinalis_KC201266
CACATCGCGTCGCCCCCCCCACCACCCCACCACACACTTCGGTGACGGTGGGCGGGGGGC
GGACAGTGGCCCCCCGTGCGCTCGCTCACAGCACAGTGTGCGGTCGGCCGAAAAAACGAG
TCGCCGGCGACGGACGTCACGACAAGTGGTGGTTGAGACGGAACCTTAAGCGTCCTGTCG
TGCGTGCCGCAGTCGCCAGCGCGATGCTCGCGCGACCCTTAACGCGCCGTCACCGACGGT
GCCTCGACCG
>Plantago_asiatica_KJ493659
CGCATCGCGTCGCCCCCTACACCAATTTGGTGAGGGGGCGGATAATGGCATCCCGTTAGC
TCGGTTTGCCCAAAAAGGATCCCTCATCGATGGATGTCACAACCAGTGGTGGTTGAAAGA
TCATTGGTGCCGTTGTGCTTCACTCCGTCGCATGCTTGGGCATCGTTACAAAACAATGGT
GCTAACGCGCCTTCGACCG
>Plantago_asiatica_KJ493658
CGCATCGCGTCGCCCCCTACACCAATTTGGTGAGGGGGCGGATAATGGCATCCCGTTAGC
TCGGTTTGCCCAAAAAGGATCCCTCATCGATGGATGTCACAACCAGTGGTGGTTGAAAGA
TCATTGGTGCCGTTGTGCTTCACTCCGTCGCATGCTTGGGCATCGTTACAAAACAATGGT
GCTAACGCGCCTTCGACCG
>Aconitum_hemsleyanum_KY417290
CACACAGCGTCGCACCCCGTCAACCACGTTGTCGGGGAGCGGAGATTGGCCCCCCGAGCC
CCTGCGGGCACGGTCGGCACAAATGTTTGTCCCCGGCGGCGAGCGTCGCGGTCAGTGGTG
GTTGTATTTCTCATCCTCCAAAGACATCAAGACGCGTCGTCCTCGTTGCACGTTGGGACA
CATCGACCCCAAGGAGCCGCTTCGCGCGGC
>Plantago_asiatica_KJ493654
CGCATCGCGTCGCCCCCTACACCAATTTGGTGAGGGGGCGGATAATGGCATCCCGTTAGC
TCGGTTTGCCCAAAAAGGATCCCTCATCGATGGATGTCACAACCAGTGGTGGTTGAAAGA
TCATTGGTGCCGTTGTGCTTCACTCCGTCGCATGCTTGGGCATCGTTACAAAACAATGGT
GCTAACGCGCCTTCGACCG
>Plantago_asiatica_KJ493657
CGCATCGCGTCGCCCCCTACACCAATTTGGTGAGGGGGCGGATAATGGCATCCCGTTAGC
TCGGTTTGCCCAAAAAGGATCCCTCATCGATGGATGTCACAACCAGTGGTGGTTGAAAGA
TCATTGGTGCCGTTGTGCTTCACTCCGTCGCATGCTTGGGCATCGTTACAAAACAATGGT
GCTAACGCGCCTTCGACCG
>Plantago_asiatica_KJ493656
CGCATCGCGTCGCCCCCTACACCAATTTGGTGAGGGGGCGGATAATGGCATCCCGTTAGC
TCGGTTTGCCCAAAAAGGATCCCTCATCGATGGATGTCACAACCAGTGGTGGTTGAAAGA
TCATTGGTGCCGTTGTGCTTCACTCCGTCGCATGCTTGGGCATCGTTACAAAACAATGGT
GCTAACGCGCCTTCGACCG
>Plantago_asiatica_KJ493651
CGCATCGCGTCGCCCCCTACACCAATTTGGTGAGGGGGCGGATAATGGCATCCCGTTAGC
TCGGTTTGCCCAAAAAGGATCCCTCATCGATGGATGTCACAACCAGTGGTGGTTGAAAGA
TCATTGGTGCCGTTGTGCTTCACTCCGTCGCATGCTTGGGCATCGTTACAAAACAATGGT
GCTAACGCGCCTTCGACCG
>Plantago_asiatica_KJ493650
CGCATCGCGTCGCCCCCTACACCAATTTGGTGAGGGGGCGGATAATGGCATCCCGTTAGC
TCGGTTTGCCCAAAAAGGATCCCTCATCGATGGATGTCACAACCAGTGGTGGTTGAAAGA
TCATTGGTGCCGTTGTGCTTCACTCCGTCGCATGCTTGGGCATCGTTACAAAACAATGGT
GCTAACGCGCCTTCGACCG
>Plantago_asiatica_KJ493653
CGCATCGCGTCGCCCCCTACACCAATTTGGTGAGGGGGCGGATAATGGCATCCCGTTAGC
TCGGTTTGCCCAAAAAGGATCCCTCATCGATGGATGTCACAACCAGTGGTGGTTGAAAGA
TCATTGGTGCCGTTGTGCTTCACTCCGTCGCATGCTTGGGCATCGTTACAAAACAATGGT
GCTAACGCGCCTTCGACCG
>Plantago_asiatica_KJ493652
CGCATCGCGTCGCCCCCTACACCAATTTGGTGAGGGGGCGGATAATGGCATCCCGTTAGC
TCGGTTTGCCCAAAAAGGATCCCTCATCGATGGATGTCACAACCAGTGGTGGTTGAAAGA
TCATTGGTGCCGTTGTGCTTCACTCCGTCGCATGCTTGGGCATCGTTACAAAACAATGGT
GCTAACGCGCCTTCGACCG
>Angelica_breweri_U78456
ATCGTCTTGCCCACAAACCACTCACACCTGAGAAGTTGTGCCGGTTTGGGGCGGAAACTG
GCCTCCCGTACCTTGTTGTGCGGTTGGCGGAAAAACGAGTCTCCGGCGACGGACGTCGCG
ACATCGGTGGTTGTAAAAGACCCTCTTTTCTTGTCGGGCGAATCCTCGTCATCTTAGCGA
GCTCCAGGACCCTTAGGCAGCACACACTCTGTGCGCTTCGA
>Thuja_sutchuenensis_AY846285
CACTCCAAAATCGCTCTCCCACGTGGAGGCGCGCAGATGGCCGTCCGTGCCCTCCAGTGA
TGCGGTCGGCTGAAATGAGCGTGAGGACCATCGACACGCAGCGACGAGCGGTGGCCTTTG
CAGGTCGGCGTTGGTTTGCGCGGCTCGATCGAGGTCCAACGTGGAACTTTAATTCGGCCA
CAACGGTTTGCCTTAGTGCGGGCAAGTTGGGTTGCTGT
>Syzygium_floribundum_KM064818
ACACATGGCGTTGCCCCTAACCCCTCGCCTCGAATTGGGCGGGCGGGACTTGGGTGCGTA
TGTTGGCCTCCCGAGACGACCTTGTCCCGGTTGGCCCAAAATCGAGCGTGTTGGAGCGAT
TAGCACCACGACATTCGGTGGTTGATGAGACCCCAATGGTCAATGTCGCGCGTGTCGCTC
ACGGACAAGCTCCACGAATCTACCTTTCACCAACG
>Angelica_sinensis_KT365796
CGCATCATCTTTGCCCACAACCACTCACTCCTCGTGGAGCTGTACTGGTATGGGGGCGGA
AATTGGCCTCCCGTGCCTTGTTGTGCGGTTGGCGCAAAAGTGAGTCTCCGGCGACGGACG
TCGTGACATTGGTGGTTGTAAAATACCCTCATGTCTTGTCGCGCGAATCCGCGTCATCTT
AGTGAGCTCAAGGACCCTTAGGCGGCACACACTTTGTGCACTTCGAATG
>Rubus_robustus_AF055771
CACGTCGTTGCCCCCCCCAAACCCCTCGGGAGTTGGGCGGGACGGATGATGGCCTCCCGT
GTGCTCTGTCATGCGGTTGGCATAAAAACAAGTCCTCGGCGACTAACGCCACGACAATCG
GTGGTTGTCAAACCTCTGTTGCCTATCGTGTGCGCGTGTCGAGCGAGGGCTCAACAAACT
ATGTTGCATTGATTCGTCAATGCTTTCAACG
>Codonopsis_pilosula_FJ572048
CGCATCGCGTCGCCTCCCTTAACTTAATTGTTTACAAAACAAGTCAAGGAAAGGGGGAGC
GGATACTGGCCTCCCGTGCCTTGCGGCGCGGCTGGCTCAAAACGGAGTCCCCCGCGAAGG
ACGCACGACAAGTGGTGGTTGATAACAAGGCCCTCGCGTCCCGTCGTGCGCACGTCCTGC
GATGGGTTGGCTCTCGTGACCCTGACGCGTCTAGGCTTAAGCCTAAGGCGCTCCGACCG
>Scrophularia_xylorrhiza_KY067612
CGCATCGCGTCGCCCCCCTCCCAATCCYTCGGGACAACGGAGAGGGGCGGATATTGGCCT
CCCGTGCTCTTCGGTGCGCGGCTGGCCCAAATGTGATCCCGCGTCGACGCGAGTCACGAC
CAGTGGTGGTTGATTTTCTCAACTCGCGTGCTGTCGTGCCGTACYGCRTYGTTCGTTCGG
GCATCGTCGYAGACCCAAAAGGTGCTCTAGAGTGCCTTCGACCG
>Citrus_karna_GQ225861
CGCATCGTTGCCCCACCCCACCCCCCCAAACCAAGGCGGGGGCCCCGGGGTGCGGGCGGA
GATTGGCCTCCCGTGCGCTGACCGCTCGCGGTTGGCCCAAATATGAGTCCTCGGCGACCG
AAGCCGCGGCGATCGGTGGTGAAACAAAGCCTCTCGAGCTCCCGCCGCGCGCCCGGTCTC
CAAGTGTGGAGCTCTGCGACCCTGAAGCTCCGTT
>Ephedra_lomatolepis_GU290484
ACCACAATTCGCCCCCCGGCTCATGTCGTCGGGGGGACGGCCTTGACCGTCCGGTCCGCC
TCGGCGGTGCGGTCGGTTGAAATACAAAAGGGGACCTTCGCATGCTCTCCGACGGTGGGA
GGTTGCGCATCGCGGCCCGCTTCCCGGGAGGGGTCGCATCCGGCACCGACCGTGCGGGAG
ATGCTGCGCGAGGTTTCCCGATCGGAAAAGGACTTCATCGAAGGCGGGAGTTATTCCCGT
CACAGA
>Panax_japonicus_var._bipinnatifidus_HQ588769
CGCATCGCGTCGCCCCCCAACCCATCACTCCCTTGCGGGAGTGGAGGCGGAGGGGCGGAT
AATGGCCTCCCGTGTTTCACTGCCCGGTTGGCCCAAATGCGAGTCCTTGGCGATGGACGT
CACGACAAGTGGTGGTTGTAAAAAGCCCTCTTCTCATGTCGTGCGGTGACCCGTCGCCAG
CAAAAGCTCTCATGACCCTGTTGCGCCGTCCTCGACGCACGCTCCGACCG
>Panax_japonicus_var._bipinnatifidus_HQ588768
CGCATCGCGTCGCCCCCCAACCCATCACTCCCTTGCGGGAGTGGAGGCGGAGGGGCGGAT
AATGGCCTCCCGTGTTTCACTGCGCGGTTGGCCCAAATGCGAGTCCTTGGCGATGGACGT
CACGACAAGTGGTGGTTGTAAAAAGCCCTCTTCTCATGTCGTGCGGTGACCCGCCGCCAG
CAAAAGCTCTCATGACCCTGTTGCGCCGTCCTCGACGCACGCTCCGACCG
>Citrus_sinensis_KY486202
CGCATCGTTGCCCCACCCCACCCCCCCAAACCAAGGCGGGGGCCCCGGGGTGCGGGCGGA
GATTGGCCTCCCGTGCGCTGACCGCTCGCGGTTGGCCCAAATCTGAGTCCTCGGCGACCG
AAGCCGCGGCGATCGGTGGTGAAACAAAACCCTCTCGGGTTCCGGCGGGGGGCCGGGTCT
CCGATGGGGAATCCGGCAGCCTTGAACTTCCCCCCAACCGGCGTTCCCATTG
>Epimedium_pubescens_DQ851449
CGCACAGCGTCGCTCCCACCATGATGCCTTTGTTCTGTTATCGGGCAACTGCAACGTGGC
TTGGGAAGCGGATATTGGCCCCCCGTACCTTTGTAGGCGCGGCCGGCCTAAAATTCGGCC
CTCGGCGACGAGCGTCACGATCAGTGGTGGTTGAATAACCCCTTTGTCATAGACCGGTAT
CGTGTTGTTTCGTCGTCTATTTGGGCCATATGGACCCTTGCGTGTCGTATAAACGACATT
CACTCT
>Angelica_archangelica_EF590754
CGCATCGTCTTGCCCACAAACCACTCACACCTGAGAAGTTGTGCTGGTTTGGGGCGGAAA
CTGGCCTCCCGTACCTTGTCGTGCGGTTGGCGGAAAAACGAGTCTCCGGCGACGGACGTC
GCGACATCGGTGGTTGTAAAAGACCCTCTTGTCTTGTCGCGCGAATCCTCGTCATCTTAG
CGAGCTCCAGGACCCTTAGGCAGCACACACTCTGTGCGCTTCGACTG
>Panax_japonicus_var._bipinnatifidus_HQ588767
CGCATCGCGTCGCCCCCCAACCCATCACTCCCTTGCGGGAGTCGAGGCGGAGGGGCGGAT
AATGGCCTCCCGTGTTTCACTGCGCGGTTGGCCCAAATGCGAGTCCTTGGCGATGGACGT
CACGACAAGTGGTGGTTGTAAAAAGCCCTCTTCTCATGTCGTGCGGTGACCCGTCGCCAG
CAAAAGCTCTCATGACCCTGTTGCGCCGTCCTCGACGCACGCTCCGACCG
>Panax_japonicus_var._bipinnatifidus_HQ588766
CGCATCGCGTCGCCCCCCAACCCATCACTCCCTTGCGGGAGTCGAGGCGGAGGGGCGGAT
AATGGCCTCCCGTGTTTCACTGCGCGGTTGGCCCAAATGCGAGTCCTTGGCGATGGACGT
CACGACAAGTGGTGGTTGTAAAAAGCCCTCTTCTCATGTCGTGCGGTGACCCGTCGCCAG
CAAAAGCTCTCATGACCCTGTTGCGCCGTCCTCGACGCACGCTCCGACCG
>Panax_japonicus_var._bipinnatifidus_HQ588765
CGCATCGCGTCGCCCCCCAACCCATCACTCCCTTGCGGGAGTTGAGGCGGAGGGGCGGAT
AATGGCCTCCCGTGTTTCACTGCGCGGTTGGCCCAAATGCGAGTCCTTGGCGATGGACGT
CACGACAAGTGGTGGTTGTAAAAAGCCCTCTTCTCATGTCGTGCGGTGACCCGTCGCCAG
CAAAAGCTCTCATGACCCTGTTGCGCCGTCCTCGACGCACGCTCCGACCG
>Panax_japonicus_var._bipinnatifidus_HQ588764
CGCATCGCGTCGCCCCCCAACCCATCACTCCCTTGCGGGAGTTGAGGCGGAGGGGCGGAT
AATGGCCTCCCGTGTTTCACTGCGCGGTTGGCCCAAATGCGAGTCCTTGGCGATGGACGT
CACGACAAGTGGTGGTTGTAAAAAGCCCTCTTCTCATGTCGTGCGGTGACCCGTCGCCAG
CAAAAGCTCTCATGACCCTGTTGCGCCGTCCTCGACGCACGCTCCGACCG
>Tribulus_terrestris_KMS0216A03I
CGCATCGTCGCCCCAACCCCCCTCGTGCTTTGGCCGAGGGGCGGGCGGAAATTGGTCTCC
CGTTTGCCCAGCCAAGCGGTTGGCCCAAATTCGAGTACTCGGCACCGGCTCTCGCCGACC
AACGGTGGTGTAACAACCTCTCGGAGGCAAGTCGCGGGCGCCCTTGCAATCCTGAGGCAC
TCACGGACCCTGCGCACGGCAGTGCTCATGACGCGA
>Carthamus_tinctorius_KF301218
CGCATCGCGTCGCCCCAGACCATGCTCCCCCATGGGGAAGTGTTTGGTTTGGGACGAAGA
GTGGTCTCCCGTGTCGATGGTGCGGTTGGCCTAAAAAGGAGTCCCCTTTGGCGGACGCAC
GGCTAGTGGTGGTTGTAAAGGACTTCGTAACGAGCCGTGTTGATGCTAGGGAATTGCTCT
CTAAAGACCCTAACGTGTCGTCTTACGACGATGCTTCGACCG
>Scrophularia_balbisii_KF447291
CGCATCGCGTCGCCCCCCTCCCAATCCCTCGGGACAACGGAGAGGGGCGGATATTGGCCT
TCCGTGCTCTTATGCGTGCGGTTGGCCCAAATGTGATCCCGCGTCGACGCGAGTCGCGAC
CAGTGGTGGTTGATTCCTCAACTCGCGTGCTGTCGTGCCGTACCGCGTTGTTCGTTCGGG
CATCGTCATAGACCCAAAAGGCGCTCTAGAGTGCCTTCGACCG
>Juncus_effusus_GQ434342
GTTGCCCACTAACGCTCCTTGCCCATCTTTTACGTGGCGGGATGCGGAGCATGGCCATCC
TTGCCCTCGGGCTCGGCGGGCCGAAGCATGTGGCTTGCCGATTGGGGCCGGCAGTGGCGA
GTGGTGGATTGCTCACGCGAGCCGTACGTCGCCCGTCGTGCCCCCGAGCGGGAAGCCTCG
TGTCACCCCGGACGCACGGATGCCGAACGGCATCCTCGGACCA
>Juncus_effusus_GQ434340
GTTGCCCACTAGCGCTCCTTGCCCATCTTTTACGTGGCGGGATGCGGAGCATGGCCATCC
TTGCCCTCGGGCTCGGCGGGCCGAAGCATGTGGCTTGCCGATTGGGGCCGGCAGTGGCGA
GTGGTGGATTGCTCACGCGAGCCGTACGTCGCCCGTCGTGCCCCCGAGCGGGAAGCCTCG
TGTCACCCCGGACGCACGGATGCCGAACGGCATCCTCGGACCA
>Juncus_effusus_GQ434341
GTTGCCCACTAGCGCTCCTTGCCCATCTTTTACGTGGCGGGATGCGGAGCATGGCCATCC
TTGCCCTCGGGCTCGGCGGGCCGAAGCATGTGGCTTGCCGATTGGGGCCGGCAGTGGCGA
GTGGTGGATTGCTCACGCGAGCCGTACGTCGCCCGTCGTGCCCCCGAGCGGGAAGCCTCG
TGTCACCCCGGACGCACGGATGCCGAACGGCATCCTCGGACCA
>Carthamus_strictus_KU258491
CGCATCGCGTCGCCCCAGACCATGCTCCCCCATGGGGACGTGTTTGGTTTGGGACGGAGA
GTGGTCTCCCGTGCCAATGGTGCGGTTGGCCTAAAAAGGAGTCCCCTTTGGTGGACGCAC
GGCTAGTGGTGGTTTTCAAGGCCTTCGTATCGAGTCGTGTTGATGCTAGGGAATCGCTCT
CTAATGACCC
>Carthamus_strictus_KU258492
CGCATCGCGTCGCCCCAGACCATGCTCCCCCATGGGGACGTGTTTGGTTTGGGACGGAGA
GTGGTCTCCCGTGCCAATGGTGCGGTTGGCCTAAAAAGGAGTCCCCTTTGGTGGACGCAC
GGCTAGTGGTGGTTTTCAAGGCCTTCGTATCGAGTCGTGTTGATGCTAGGGAATCGCTCT
CTAATGACCC
>Cinnamomum_insularimontanum_KY271510
CGCCACCCATCGCCCCCCCCTCCCGCGGCATTCCCATGCCCGGCCGGGGAGCGGAGACTG
GCCGTCCGTGCCCGGGTTTTATCGGCGCGCGGTCGGCAGAAAATGAGGACACCGTTCGGC
GCGACACGGCGTGTGGGGGTTGAGAGGCGACCCGTCGCCGATCGTACGTCGCGCCCGCAA
TCCGCCGCGCGGTGCCCGCCCGTGGGACCATACCCGCCCGCAGCCGCGGGCGCTCGGACC
G
>Rehmannia_glutinosa_KMS0180A01I
CGCATCGCGTCGCCCCCTCCCCTCGTCCCTATGTGGCGATCGTTGGGTGGGGGCGGATAA
TGGCCTCCCGTGCGCAGTGTTGCGCGGCTGGCCCAAATGCGATCCCGCGGCGGCGCACGT
CACGACCAGTGGTGGTTGAACACTCAACTCGCGTGCTGTCGTGCCGGACGACGTCGTCTT
CTCGGGCATCGTCACAGACCCAATGGTGCGAGTCATTCGCGCTTACGACCG
>Aconitum_firmum_KF219826
CACACAGCGTCGCACCCCGTCAACCACGTTGTCGGGGAGCGGAGATTGGCCCCCCGGGCC
CCTGCGGGCACGGTCGGCACAAATGTTTGTCCCCGGCGGCGAGCGTCGCGGTCAGTGGTG
GTTGTATCTCTCATCCTCCAAAGACATCAAGACGCGTCGTCCTCGTTGCACGTTGGGACA
CATCGACCCCAAGGAGCCGCTTCGCGCGGCATTCACCCT
>Citrus_unshiu_JQ990160
CGCATCGTTGCCCCACCCCACCCCCCCAAACCAAGGGGGGGGCCCTGGGGTGCGGGCGGA
AATTGGCCTCCCGTGAGCTGACTGCTCGCGGTTGGCCCAAATATGAGTCCTCGGCGACCG
AAGCCGCGGCGATCGGTGGTGAAACAAAGCCTCTCGGGCTCCCGCCGCGCGCCCGGTCTC
CAAG
>Epimedium_wushanense_KPS0087A02I
CGCACAGCGTCGCTCCCACCATGATGCCTTTGTTCTGTTATCGGGCAACTGCAACGTGGC
TTGGGAAGCGGATATTGGCCCCCCGTACCTTTGTAGGCGCGGCCGGCCTAAAATTCGGCC
CTCGGCGACGAGCGTCACGATCAGTGGTGGTTGAATAACCCCTTTGTCATAGACCGGTAT
CGTGTTGTTTCGTCGTCTATTTGGGCCATATGGACCCTTGCGTGTCGTATAAACGACATT
CACTCTG
>Euryale_ferox_KC573870
CGCTTAGCGTCGCCCTCCCTAAGTTTTAAGGGAGAGCGGAGGATTGGCCATCGATGCCAT
GAATGATTGGTGTCGTTGGCTGAAAATTCTAACCTTTCGATTTGTTGTTTGTCACAACAA
GCGGTGGATTTCCATTCGGTTGTGCCTAACATGAATGAAGGGACATGGGACATATGTAAG
GCAAAGAACAATGGTTTTTATGCCTTTAGCTTTG
>Astragalus_nothoxys_AF121688
CATATCGTTGCCCGATGCCTATTGCCATGCAGTAGGAATTTCTAGGGCGAATGATGGCTT
CCCGTGAGCGTTGTTGCCTCGCGGTTGGTTGAAAATCGAGTCCTTGGTGGGGTGTGCCAC
GATAGATGGTGGTCGAGTTAGCACGATACCGATTGTGTGCATACTCCCCAAAAATATGGC
CTCTATGACCCATACGCGTCTTTTGACGCACATGA
>Strychnos_aculeata_JF937940
CGCATCGCGTCGCCCCCCCCACACGCCAACTCAGGCCGTGCGAGGGGGACGGACAATGGC
CTCCCGTGCTGGCGCGCGGTTGGCCTAAATGAAAGACCCTCCCGACGGGCGTCACGACAA
GTGGTGGTTGAATCCCTCAACTCGCGTAGCTGTCGTCTCGGAACCCGTCGGTCGAGCGGA
CTGGCGTGACCCTGACCGCGAGCGTCCGTAGGACGCTCGGCCACGACC
>Polyporus_tuberaster_KU507580
TGAAATTCTCAACCTGCGAGATCCTTGTGGTCTTTCGTAAGGCTTGGACTTTGGAGGCTT
TTGTCGGCGATTGTCGACTCCTCTCAAATGCATTAGCTTGGTTCCTTGCGGATCGGCTTT
CGGTGTGATAGTTGTCTACGCCGTGACCGTGAAGCGTTTTGGCGAGCTTCTAACCGTCTC
GTTCGAGACTTATTCTTCA
>Croton_michaelii_EU477940
CGCAACAATGCTCCCAACCCATTTGGGTGCGGAATATGGCCTCCCGTGTGATCCCCTCTC
GCGGTTGGCCGAAAAGAATGGTCCAAGGCTGCGGATGCCGCGACAATCGGTGGTTGTAAG
ACCCTCGTACACAGTCGCGTGCACGCATGCCTCTGGATAACGAGACCCCTTTGCGTCCTT
TGTGGCACGCTCACTTCG
>Fritillaria_cirrhosa_KF906207
CGCCTTGTTTCGCTCCGTGCCCAATGACCCTTCGGGTGCGGTCACGGATGCGGAGATTGG
CCCCCCGTGCCTCGTGTGCGGCGGGCTTAAGCGCGGGCTGTCGGCGTCGGGATGGGCACG
ACGAGTGGTGGACGGAGCACCAGCAGGATGTTGTGGCCCCCCGTCGCCTTAAGGGGCTCA
AGAGACCCGGACCGGGCGAGCCGTGCTCCGTACGAGGAGGGCGTGCCGTCTCGCAATG
>Juncus_alpinoarticulatus_JN999260
GTTGCACTCGAACGCTCCGTGCCCATATTCATGTTGCCGGACGCGAACCCTGGCCCTCCG
AGCCCTCGGGCTTGACGGGCCGAAGAGCGTGGCTTGCCGATTGGGGCCGGCTGTGGCGAG
TGGTGGACGAATCGCTCTCGCGACCCGTACGTCGCCCTCCGTCCCCGTTAGGTAGAAGCC
CTAAGGATACCCCGGACATGAGGGTGCCGACCGGCAACCTCGGACAA
>Juncus_alpinoarticulatus_JN999261
GTTGCACTCGAACGCTCCGTGCCCATATTCATGTTGCCGGACGCGAACCCTGGCCCTCCG
AGCCCTCGGGCTTGACGGGCCGAAGAGCGTGGCTTGCCGATTGGGGCCGGCTGTGGCGAG
TGGTGGACGAATCGCTCTCGCGACCCGTACGTCGCCCTCCGTCCCCGTTAGGTAGAAGCC
CTAAGGATACCCCGGACATGAGGGTGCCGACCGGCAACCTCGGACAA
>Lycium_parishii_AF238990
CGCATGCGTCGCCCCCGCGCACCGCGCCCGCACTCCGGGTCGCGGTGCATGTCGCGGGGC
GGAACTGGCCTCCCGTGAGCCTCGCGCTCGCGGCTGGCTAAATGCGAGTCCACGTCGACG
GACGTCACGGCAAGTGGTGGTTGTAACCCAACTCTCGAAGTGTCGTGGCTATGCCCCGTC
GCGCGTCTGGCTCCCTGACCTTCTYGCGCTTAGGCGCTCCGACCG
>Citrus_medica_GQ225849
CGCATCGTTGCCCCACCCCACCCCCCCAAACCAAGGCGGGGGCCCCGGGGTGCGGGCGGA
GATTGGCCTCCCGTGCGCTGACCGCTCGCGGTTGGCCCAAATATGAGTCCTCGGCGACCG
AAGCCGCGGCGATCGGTGGTGAAACAAAGCCTCTCGAGCTCCCGCCGCGCGCCCGGTCTC
CAAGTGTGGACTCTGCGACCCTGAAGCTCCGTCCAACAACGCGCGCCACG
>Scrophularia_oxyrhyncha_KF447280
CGCATCGCGTCGCCCCCCTCCCAATCCCTTGGGACAATGGAGAGGGGCGGATATTGGCCT
CCCGTGCTCTTCGGCGCGCGGCCGGCCCAAATGTGATCCCGCGTCGACGTGAGTCGCGAC
CAGTGGTGGTTGATTCCTCAACTCGCGTGCTGTCGTGCCGTATCGCGTCGTTCGTTCGGG
CATCGTCATAGACCCAAAAGGCGCTCTAGAGTGCCTTCGACCG
>Ephedra_equisetina_AY394065
ACCACAATTCGCCCCYYGACTCATGTCGTCGGGGGGACGGCCTTGACCGTCCGGTCCGCC
TCGGCGGTGCGGTCGGTTGAAATGCAAAAGGGGACCTTCGCATGCTCTCCGACGGTGGGA
GGTTGCGCATCGCGGCCCGCTTCCCGGGAGGGGTCGCATCCGGCACCGGCCGTGCGGGAG
ATGCTGCGCGAGGTTTCCCGATCGGAAAAGGACTTCACCAAAGGCGGGATTTATTCCCGT
CGCAAA
>Coptis_chinensis_KC815124
CGCACAGCGTCGCACCCCGCCACTCCTGCTGGACGGGGAGCGGAGATTGGCCCCCCGGGC
ACCCGCTGCACGGTCGGCTCAAATGACTGTCCCCGGCGACGAGCGTCGCTATTATCGTGG
TGGATCAAAGCTGAGATAAGGCGTTCTCGCCGCCACAGTAGGGACAGATCGACCCCCGGA
CGCCGTCACCGACGGCGCTCACCCTG
>Coptis_chinensis_KC815125
CGCACAGCGTCGCACCCCGCCGCTCCTGCTGGACGGGGAGCGGAGATTGGCCCCCCGGGC
ACCCGTTGCACGGCCGGCTCAAATGACTGTCCCCGGCGACGAGCGTCGCTATCGTGGTGG
ATCAAAGCTGAGATAAGGCGTTCTCGCCGCCACAGTAGGGACGGATCGACCCCCGGACGC
CGTCACCGACGGCGCTCACCCTG
>Coptis_chinensis_KC815126
CGCACAGCGTCGCACCCCGCCACTCCTGCTGGACGGGGAGCGGAGATTGGCCCCCCGGGC
ACCCGTTGCACGGCCGGCTCAAATGACTGTCCCCGGCGACGAGCGTCGCTATTATCGTGG
TGGATCAAAGCTGAGATAAGGCGTTCTCGCCGCCACAGTAGGGACGGATCGACCCCCGGA
CGCCGTCACCGACGGCGCTCACCCTG
>Coptis_chinensis_KC815127
CGCACAGCGTCGCACCCCGCCACTCCTGCTGGACGGGGAGCGGAGATTGGCCCCCCGGGC
ACCCGTTGCACGGCCGGCTCAAATGACTGTCCCCGGCGACGAGCGTCGCTATTATCGTGG
TGGATCAAAGCTGAGATAAGGCGTTCTCGCCGCCACAGTAGGGACAGATCGACCCCCGGA
CGCCGTCACCGACGGCGCTCACCCTG
>Aster_tataricus_KPS0029A01I
CGCATCGCGTCGCTCCCACCATTCCTTCCTTCGGGATGCTTGGTTGGGGGCGGATAATGG
CCTCCCGTTCCTCACCGAGCGGTTGGCCAAAATAAAAGTCCCCTTTGATGGATGCACGAC
TAGTGGTGGTTGACAAAACCCGGTATTGTGTCGTGTGTCATGTCGAAAGGGTGCATCTTA
GTAGACCCAACGCGTTGTCGCGAAGCAACGCATCGACCG
>Rubus_ichangensis_KU881095
CACGTCGTTGCCCCCCCAAACCCCCTCGGGAGTTGGGCGGGACGGATGATGGCCTCCCGT
GTGCTCCGTCATGCGGTTGGCATAAAAAACAAGTCCTCGGCGACTAACGCCACGACAATC
GGTGGTTGTCAAACCTCTGTTGCCTATCGTGTGCGCGTGTCGAACGAGGGCTCAAAGAAC
CATGCTGCATTGATTCGTCGATGCTTTCAACG
>Strychnos_dinklagei_JF937973
CGCATCGCGTCGATCCCCCAACACGCCAACACAGGCCGTGCGTGGGGGACGGATATTGGC
CTCCCGTGCCAGCGCGCGGTTGGCCTAAATGAGAGTCCCACCCGACGGGCGTTACGACAA
GTGGTGGTTGAATGCCTCAACTCGCATATCTGTCGTGTCGAAACCCGTTGCTCGTGCGGA
CTRCCGTGACCCTGAACGCCAGCATCATCTCTTTGACGCTCGGCAACGACC
>Ephedra_transitoria_FJ958021
CAAACCACAATTCGCCCCCCGGCTCATGTCGTCGGGGGGACGGCCTTGACTGTCCGGTCC
GCCTCGGCGGTGCGGTCGGTTGAAATACAAAAGGGGACCTTCGCATGCTCTCCGACGGTG
GGAGGTTGCGCATCGCGGCCCGCTTCCCGGGAGGGGTCGCATCCGGCACCGATCGTGCGG
GAGATGCTGCGCGAGGTTTCCCGATCGGAAAAGGACTTCATCGAAGGCGGGAGTTATTCC
CGTCACAGACG
>Aconitum_liljestrandii_AY164645
CACACAGCGTCGCACCCCGTCAACCACGTTGTCGGGGAGCGGAGATTGGCCCCCCGAGCC
CCTGCGGGCACGGTCGGCACAAATGTTTGTCCCCGGCGGCGAGCGTCGCGGTCAGTGGTG
GTTGTATTTCTCATCCTCCAAAGACATCAAGACGCGTCGTCCTCGTTGCACGTTGGGACA
CATCGACCCCAAGGAGCCGCTTAGCGCGGCATTTACCCT
>Salvia_euphratica_var._euphratica_KM519756
CGCATCGCGTCGCCCCCCCTCCGTGCGCACAGCGCCCGTTGTGGGGGCGGATATTGGCCT
CCCGTGCTCCCCGGCGTGCGGCTGGCCCAAATGCGATCCCTCGGCGACTCATGTCACGAC
AAGTGGTGGTTGAACAACTCAATCTCGCGCGCCGTCGTGCCACTGCGTCGTCCGCTTGGG
CATCCATCAACGACCCAACGGTGCCGGTGCCTCACAGCACCCACCTTCGACCG
>Rubus_sp._MS-2014a_KM037195
CACGTCGTTGCCCCCCCCCAAACCCCTCGGGAGTTGGGCGGGACGGATGATGGCCTCCCG
TGTGCTCTGTCATGCGGTTGGCATAAAAACAAGTCCTCGGCGACTAACGCCACGACAATC
GGTGGTTGTCAAACCTCTGTTGCCTATCGTGTGCGCGTGTCGAGCGAGGGCTCAACAAAC
CATGTTGCATCGATTCGTCGATGCTTTCAACG
>Rubus_sp._MS-2014a_KM037194
CACGTCGTTGCCCCCCCCCAAACCCCTCGGGAGTTGGGCGGGACGGATGATGGCCTCCCG
TGTGCTCTGTCATGCGGTTGGCATAAAAACAAGTCCTCGGCGACTAACGCCACGACAATC
GGTGGTTGTCAAACCTCTGTTGCCTATCGTGTGCGCGTGTCGAGCGAGGGCTCAACAAAC
CATGTTGCATCGATTCGTCGATGCTTTCAACG
>Rubus_sp._MS-2014a_KM037196
CACGTCGTTGCCCCCCCAAACCCCTCGGGAGTTAGGCGGGACGGATGATGGCCTCCCGTG
TGCTCTGTCAAGCGGTTGGCATAAAAACAAGTCCTCGGCGACTAACGCCACGACAATCGG
TGGTTGTCAAACCTCTGTTGCCTATCGTGTGCGCGTGTCGAGCGAGGGCTCAACAAACCA
TGTTGCATCGATTCGTCGATGCTTTCAACG
>Rubus_sp._MS-2014a_KM037191
CACGTCGTTGCCCCCCCCCAAACCCCTCGGGAGTTGGGCGGGACGGATGATGGCCTCCCG
TGTGCTCTGTCATGCGGTTGGCATAAAAACAAGTCCTCGGCGACTAACGCCACGACAATC
GGTGGTTGTCAAACCTCTGTTGCCTATCGTGTGCGCGTGCCGAGCGAGGGCTCAACAAAC
CATGTTGCATCGATTCGTCGATGCTTTCAACG
>Rubus_sp._MS-2014a_KM037190
CACGTCGTTGCCCCCCCCCAAACCCCTCGGGAGTTGGGCGGGACGGATGATGGCCTCCCG
TGTGCTCTGTCATGCGGTTGGCATAAAAACAAGTCCTCGGCGACTAACGCCACGACAATC
GGTGGTTGTCAAACCTCTGTTGCCTATCGTGTGCGCGTGTCGAGCGAGGGCTCAACAAAC
CATGTTGCATCGATTCGTCGATGCTTTCAACG
>Rubus_sp._MS-2014a_KM037193
CACGTCGTTGCCCCCCCAAACCCCTCGGGAGTTGGGCGGGACGGATGATGGCCTCCCGTG
TGCTCTGTCAAGCGGTTGGCATAAAAACAAGTCCTCGGCGACTAACGCCACGACAATCGG
TGGTTGTCAAACCTCTGTTGCCTATCGTGTGCGCGTGTCGAGCGAGGGCTCCACAAACCA
TGTTGCATCGATTCGTCTATGCTTTCAACG
>Rubus_sp._MS-2014a_KM037192
CACGTCGTTGCCCCCCCAAACCCCTCGGGAGTTGGGCGGGACGGATGATGGCCTCCCGTG
TGCTCTGTCAAGCGGTTGGCATAAAAACAAGTCCTCGGCGACTAACGCCACGACAATCGG
TGGTTGTCAAACCTCTGTTGCCTATCGTGTGCGCGTGTCGAGCGAGGGCTCCACAAACCA
TGTTGCATCGATTCGTCTATGCTTTCAACG
>Corydalis_yanhusuo_KX674990
CGCACCGAGTCGCCCCCATCCCTCTACTTACCGAGAGGCGGCGGGAGCGGATAATGSCCC
CCCGTGCGCACTCCGCGCGGCCGGCCCAAACACAGGCCCCGGGAGGCCGACGTCACGATC
CGTGGTGGTTGTAAAAGACACGCCCTCGAAACCGGATCCCGTGCACGCCGCGCCGCGAAA
CCCGGAGGGCCACAGCGACCCCCCAGGGCTGTCCTTGCACCGCAAGGACGGCGCCCACTC
TG
>Gentiana_simulatrix_KT907714
CGCATCGCGTCGCCCCCCCAACACCGTGCATGAAACATTGTCCGGTTGTCGGAGGGGCGG
AGATTGGCTTCCCGTGCTTCGGTGCGGCTGGCCTAAATACGAGTCCCTTGCAACGGACAC
GACGACAAGTGGTGGTTGATTACCTTAACTAAGGTGCTGTCGTGCGTTGACCCGTCGGAT
GAGGAGACTTCCTGACCCTAATGCATGCGTCGTCACGACCGTGCCACGACCG
>Asparagus_cochinchinensis_KMS0028A03I
TGCCTCACATCGCTCCGTGCCCCCCCGCCTCCCACGGCCATAGCATTGGGAAGCGGCGGC
GCGGATGCGGATATTGACCCCCCGTGCCTTGCGGCGCGGCGGGTTGAAATGATGGTCGCT
GGCCGGGTAGGACACGACGAATGGTGGACAGACAAAGGACGCTGAACGTTGTGTACTCGA
CCCTAAGCCAATGCGGCGCATGCAAGGAGCCCATGCCGACGGGAGCTTAAGAGCGCCCTC
GGACCA
>Lycium_cestroides_AY028152
ATCGCGTCGCCCCCGCGCACCGCGCCCGTACTCTGGGTCGTGGTGGTGTCGCGGGGCGGA
TGCTGGCCTCCCGTGCGCCTCGCGCTCGCGGCTGGCCTAAATGCGAGTCCACGTCGACGG
ACGTCACGGCAAGTGGTGGTTGTAACCCAACTCTCGAAGTGCCGTGGCTACGCCCCGTCG
CGCGTTTGGCCTCCCGGACCTTCTTGCGCTTAGGCGCTCCGAC
>Lycium_cestroides_AY028153
ATCGCGTCGCCCCCGCGCACCGCGCCCGTACTCTGGGTCGTGGTGGTGTCGCGGGGCGGA
TGCTGGCCTCCCGTGCGCCTCGCGCTCGCGGCTGGCCTAAATGCGAGTCCACGTCGACGG
ACGTCACGGCAAGTGGTGGTTGTAACCCAACTCTCGAAGTGCCGTGGCTACGCCCCGTCG
CGCGTTTGGCCTCCCGGACCCTTCTTGCGCTTAGGCGCTCCGAC
>Aster_scaber_HQ154049
CGCATCGCGTCGCCCCCACCATTCATTCCTTCGGGATTCTTGGTTGGGGGCGGATACTGG
TCTCCCGTTTCTTATGGAGCGGTTGGCCAAAATACGAGTCCCTTTTGACGGATGCACGAC
TAGTGGTGGTTGACAAAACCCGGAATCGTGTCGTGCGACTTGTCGAAAGGGTGCATCTTA
ATTGACCTAATGCGTTGTCATGTGACGACGCTTCGACCG
>Salvia_daghestanica_DQ667258
CGCATCGCGTCGCCCCCCCTCCATGCGCGCGAGCGCCTGTTGCGGGGGCGGATATTGGCC
TCCCGTGCGCCCCGGCGCGCGGCCGGCCCAAATGCGATCCCTCGGCGACTCATGTCACGA
CAAGTGGTGGTTGAAATCTCAATCTCTTGCGCCGTCGTGCCGCTGCGTCGTCCGTTCGGG
CATCCATCAACGACCCAACGGTGAGGGCGCCTCGCGGCGCCCAACCTTCGACCG
>Rubus_tsangii_var._linearifoliolus_KU881191
CACGTCGTTGCCCCCCCCAACCCCTTCGGGAGTTGGGCGGGACAGATGATGGCCTCCTGT
GTGCTTTGTCATGCGGTTGGCATAAAAAACAAGTCTTCGGCGACTAATGCCACGACAATT
GGTGGTTGTCAAACCTCTGTTGCCTATCGTGTGTGTGCGTCGAACGAGGACCCAATGAAG
CATACTGTATCGATTCGTCGATGCTTTCAACG
>Swertia_leducii_KC861339
CGCATCGCGTCGCCCCCCCAACCCCGTGTGTTAACTCTTACGGGTGACGTGAGGGGGCGG
AAATTGGCTTCCCGTGCCTGGTTGCGGCTGGCCTAAATGCAAGTCCCTTGCGACGGACGC
GACGACAAGTGGTGGTTGATTTCCTCAACTAAGGTGCTGTCGCGCGACGCCCGTCGAATG
AGGAGGCTTCACGACCCTGATGCACGCGTCGTCCCGACGCCTGCTACGACCG
>Rheum_wittrockii_KF258686
CGCACCGCGTCGCCCCCGCCCCCCTCCGGGGGTCCGGGGCGGAGATTGGCCTCCCGTGCG
CCCCGGCGCGCGGCCGGCCTAAACGCAAGCCCCGCGGCCGCGAGAATCCGCGACGATTGG
TGGTGTACCAGCGGCCCAGTGCCGCGAAGCATCGCGTCGCGTCTCGCGCGGCTGTCGTAA
GTGCCAAAGGGCCCCGACCACCGTTG
>Curcuma_elata_HM236123
TGACATCGTCGCTTTTGCTCCATGCTTTGTCGGCATTGAGCGCGGAAGTTGGCCCCGTGT
GCCCTCGGGCACAGTCGGTCGAAGAGTGGGTAGTCGGTAATCGTCGAGCACGATGGACGT
TGGTCGTCGCGAGCGAGAACTGAACGTCGTGTCCTCGTCGTTTTGGGATGAGTCCTCCAG
AGACCCTGTGTGATGATTGCGGAGTCGCGTGAAAGCGCCGCGTCAATCAT
>Polygala_sphaerospora_GQ889023
CGCATCGCCGCCCCCGAGCCTCCGTCCCCTCCTAGGGGCGAGGGACCGGGTGCGGATGCT
GGCCTCCCGTGTGCTGCCGCGCGCGGATGGCTGAAATTAGTAGCCCACGGTGCCGAAAGG
CGCGTCGCATGGTGGATGAGGAAATCTCGATACCGGACGCGTGCGCCGCCGTGGTCTCGC
ACGACCCCGATGCGCTGCGATGCAGCGCCCTCCGACG
>Ephedra_foeminea_GU968551
CAAACCACAATTCGCCCCTCGGCTCATGTCGTCGGGGGGACGGCCTTGACCGTCCGGTCC
GCCTCGGCGGTGCGGTCGGTTGAAATGCAAAAGGGGACCTTCGCATGCTCTCCGACGGTG
GGAGGTTGCGCATCGCGGCCCGCTTCCCGGGAGGGGTCGCATCCGGCACCGACTGTGCGG
GAGATGCTGCGCAAGGTTTCCCGATCGAAAAAGGACTTCACCAGAGGCGGGATTTATTCC
CGTCGCAAACG
>Aster_glehnii_KJ587605
CGCATCGCGTCGCCCCYTACCATGCCTTCCTTCGGGATGCTTGGCTGGGGGCGGATATTG
GTTTCCCGTTCATCACCGAGCGGTTGGCCAAAATAAGAGTCCCCTTTGACGGGCGCACGA
CTAGTGGTGGTTGACAAAACCCAGAATCGTGTCGTGTGTCTCGTCGAAAGGGTGCATCTT
AAAAGACCCAATGCGTTGTCATGTAACGACGCTTCGACC
>Aster_glehnii_KJ587606
CGCATCGCGTCGCCCCYTACCATGCCTTCCTTCGGGATGCTTGGCTGGGGGCGGATATTG
GTTTCCCGTTCATCACCGAGCGGTTGGCCAAAATAAGAGTCCCCTTTGACGGGCGCACGA
CTAGTGGTGGTTGACAAAACCCAGAATCGTGTCGTGTGTCTCGTCGAAAGGGTGCATCTT
AAAAGACCCAATGCGTTGTCATGTAACGACGCTTCGACC
>Angelica_biserrata_KJ999436
CGCATCGTCTTGCCCATAAACCACAAACACCTGCGAAGGTGTGCCGGTTAGGGGCGGAAA
[truncated: 5,250,329 more chars]
