# Supplementary material for: BOKP: A DNA Barcode Reference Library for Monitoring Herbal Drugs in the Korean Pharmacopeia
Source: Front Pharmacol. 2017 Dec 19;8:931. doi: 10.3389/fphar.2017.00931 (PMC5742532; doi:10.3389/fphar.2017.00931)
Supplement: Data Sheet 5 — psbA-trnH sequence records of the DNA barcode reference library. [file DataSheet5.FASTA]

>Citrus_x_paradisi_JN315366
GATTTTGGTCTTTGTGTAGGCGGGTTTTTGAAAATAACGGATCAATACTGACCCCCAGCT
GGGGGTCAGTATTGATCCGTTATTTAGTCGGGTTTCTTTATCGGGGTTCTTTATTAGTTT
TTAGTTCATTTTTTTTTTTTTTAAGTATTTTTATGCTTTTCTTTCTTTGATTTCTTTCTT
TGATTTAGTATGATATTATTGGTATGCGCTAATACTACTAATAAATTAGTAAATTTATAA
TTTTATTATTAGATTATTAATTAGAAATTAGAGTTGCCATTTTCGAATTTTACAGTTAAT
TTCATAGCAAAGAAAAAAGACAATAGAAAGGTTGTAGTTTTCTTCCCTTCGATCTTCATT
TGGCTCTTCATAAGTAAGATAAGATAAACAAAAATAATCAATGGTTGAATTTGAGATCTT
TGTATTTCAAAATTGGTAAATAGCGGAGGG
>Citrus_x_paradisi_JN315367
GATTTTGGTCTTTGTGTAGGCGGGTTTTTGAAAATAACGGATCAATACTGACCCCCAGCT
GGGGGTCAGTATTGATCCGTTATTTAGTCGGGTTTCTTTATCGGGGTTCTTTATTAGTTT
TTAGTTCATTTTTTTTTTTTTTAAGTATTTTTATGCTTTTCTTTCTTTGATTTCTTTCTT
TGATTTAGTATGATATTATTGGTATGCGCTAATACTACTAATAAATTAGTAAATTTATAA
TTTTATTATTAGATTATTAATTAGAAATTAGAGTCGCCATTTTCGAATTTTACAGTTAAT
TTCATAGCAAAGAAAAAAGACAATAGAAAGGTTGTAGTTTTCTTCCCTTCGATCTTCATT
TGGCTCTTCATAAGTAAGATAAGATAAACAAAAATAATCAATGGTTGAATTTGAGATCTT
TGTATTTCAAAATTGGTAAATAGCGGAGGG
>Tetradium_ruticarpum_KT961099
GATTTTGATCTTTGTGTAGACGAGTTTTTAAAAATAACGGATCAATACCGACCCCTTAAG
GGGGTCGGTATTGATCCGTTATTGAGTCGGTTTCTTTAGTAGTTTTTTATTTACATCTTT
TTTTATTTTAATTTAAAGTATTTTTATGCTTTTCGTTCTTTTCTTTGATTTAGTATCATA
TATTTTGTATGCGCTAATACTACTAAGAAAATTCTAATTTTATTAATTTATAAATTAGTA
AATTAGAATCTAATTTTTTAATTTTTACTATTAATTTAATAGAAAAGAAAAGAGAAAGGT
TGTAGTTTTCTGCCCTTGGATCTTCATGAATCTTCATAAATAAGATAAAAAAATAATGAT
CAATGATTGAAATGGAGATTTTTGTAGTTCAAAATTTTGTAAATAACAGAATTAAAGGG
>Zanthoxylum_spinifex_KJ426993
GATTTTGATCGTTGTGTAGACGGATTTTTGAAAATAACGGATCAATACCGACCCCCTTCA
AGGGGGTCGGTATTGATCCGTTATTGAGTCGATTTCTTTAGTAGTTTTTTATTTACATAT
TTTTTTATTTTTATTTTAAATATTTTTATGCTTTTCTTTCTTTTCTTTGATTTAGTATGA
TATATTTGGTATGCACTAATACTACTAAGAAAATTAGAATTTTCTTAATTAGATTCTAAT
TTTCGAATTTTACAGTTAATTTAATAGAAAAAAAAAGAGAAAGGTTGTAGTTTTCTGCCC
TTCGATCTTCATGGATCTTCAAAAGTAAGATAAGATAAAAAAATAATGATCAATGGTTGA
AATGGAGATCTTTGTAGTTCAAAATTTTGTAAATAGCGGAGGG
>Valeriana_rigida_AY794284
GACCTATTCGTAGTGTATATGAGTTTTTGAAAAAGAAAAAAGCAGAAACACCCCAATCTA
GCAAGGGGTCTTTATTTCTCCTTTTTTTCTTTCATTATAATGAAAATGCATAGTATTTAA
TATGTTAACTGACATATGTTCTTGAAAAAACAGTCAGACATAGATTGATTAATCTAAATA
AGAGTCCTCGCTGGGG
>Commiphora_kerstingii_AY831915
GATTTCGGTCTTTGTGTATACGAGTTTTTGAAAATAACGGAGCAATACCGACCCTCTTGC
GAGAAATTGGTATTGCTCCGTTATCGCTATTTAGTAGTTTTTCTTTAGTACTTTTTTCTT
TCCATATCTTTGTTTTCAACAAAACAAAAGTATTTTTATGCCTTTGATTTAGTCCCTTAC
TTATCCTTATATACTAATAATTAGAAACTAATCGAATATATAGAATAATAGAAAAAAAAC
TAATATAGAAACTCGAATCGATTAGATAAAAAGATAAAAGTTGGAATTTTCTGTCTCTTG
GATCTGAATTTCGATCTTCATAAGTTAAGATAAAAAATCAAAAATAATGATCAATGCTAG
AAATTGAAATCTTTGGATTTTTTTATTTAAATCGAAATAGTGGAGGG
>Crataegus_douglasii_EU572839
GACTTTGGTCTTAATATATATGAGTTCTTGAAAGTAAAGGAGTAATAAAAAATTTCTTGT
TATATCAAGAGGTTGGTTATTGCTCCTTTACTATTTAGTTTTAGTATTTTTTTAGTTATT
ACTTAACTATTTGTTTTATTCTTTTTTTTTTTTTTTAGTAAAAAAAAAAAAGAATAAAGT
TTTCAATTTAGGTTGTATTTTATCTTAAATTTAGGTTGTATTTTATCTTACAAGTAATGC
TAAATGGCGGAAAAATTATTAA
>Crataegus_douglasii_EU572838
GACTTTGGTCTTAATATATATGAGTTCTTGAAAGTAAAGGAGTAATAAAAAATTTCTTGT
TATATCAAGAGGTTTGTTATTGCTCCTTTACTATTTAGTTTTAGTATTTTTTTAGTTATT
ACTTAACTATTTGTTTTATTCTTTTTTTTTTTTTTTAGTAAAAAAAAAAAAGAATAAAGT
TTTCAATTTAGGTTGTATTTTATTTTAAATTTAGGTTGTATTTTATCTTACAAGTAATGC
TAAATGGCGGAAAAATTATTAA
>Ligusticum_acuminatum_KC295138
GACCGGGTTTTAGTATATACGAGTTTTTTGAAATAAAAAAAGCAATACCGCCCTCTTGAT
AGAACAAGAGGGCGGTATTGCTTTTTTTTTATATTTCAGACTGTTTTAGATAAACAAATA
TTTTTGAATGATCAAAAAGGAATCCTTTGAAATAAAAATAAATAAAATAAAATTGGCGGG
>Ligusticum_acuminatum_KC295139
GACCGGGTTTTAGTATATACGAGTTTTTTGAAATAAAAAAAGCAATACCGCCCTCTTGCC
TCTTGATAGAACAAGAGGGCGGTATTGCTTTTTTTTATATTTCAGACTGTTTTAGATAAA
CAAATATTTTTGAATGATCAAAAAGGAATCCTTTGAAATAAAAATAAATAAAATAAAATT
GGCGGG
>Ligusticum_acuminatum_KC295137
GACCGGGTTTTAGTATATACGAGTTTTTTGAAATAAAAAAAGCAATACCGCCCTCTTGAT
AGAACAAGAGGGCGGTATTGCTTTTTTTTTATATTTCAGACTGTTTTAGATAAACAAATA
TTTTTGAATGATCAAAAAGGAATCCTTTGAAATAAAAATAAATAAAATAAAATGGCGGG
>Foeniculum_vulgare_AY587874
GACCGGGTTTTAGTATATACGAGTTTTTTGAAATCTTAAAAAAGGAGCAATACATCTTTC
TTGTTCTATCAAGAGGGCGGTATTGCTCCTTTTTTTTTTTATTTATTTTTTATTTAAGAC
TTTTTTAGATAAACAAATATTTTTGAATGATCAAAAAAGAATCCTTTGAAATGCAAATAA
AAAAAATTGGTGGG
>Curcuma_longa_KF304330
ATAGCGATTGTATGGCCAATCATTGTGGGTATAATGGTAGATGCCCGAGACCAAGTTACT
ATTATTTCTTTCTCTTCCCTCGTGTTGAGTTTTTCAATTTTTGCCGATAAATGATTAGCT
ACAAAAGGGTTTTTTTTTAGTGAACGTGTCATGTCACAGTGTATTACTCCTTTTTTTTTA
CATTTTTTATTTTAAAGATTGGCATTCTATGTCCAATATCTCGATCTAAGTTAAGTATGG
AGGTCAGAATAAATACAATAATGATGAAGG
>Ephedra_coryi_AY849366
GTTATGCATGAACGTAATGCTCACAATTTTCCTCTTGATTTGGCATCAATGGAATTCAAT
TCTATAGATGGTTAATTAGATAGAATTCTAGGTATTCCTTTCATCGTACCAAACCTCTAA
AGGAGGTTTGGTACCTTATCTGTCTTTGTTCATATCCACATTATAAGATATCGAGTTTTT
TACTGTTGTATTTGAGGATATATAAGGAATTTGAATTAGATATGTGCATCCAGCAGGAAT
TGAACCCGCGAGTTCGCCAATTATGAGTTGGGCGCTTTAACCATTCAGCCATGGATGCTG
GAGAAAAGCTCATCCGGAATAATCAATTCATTCGATAATATGAGTGAGTATCGACTTAGG
GTAGCCAAGTACTCATATCCCAATCATGCCAAACATAGAAAATGCAACGGAAAAACTTGT
GGGAGTGAGTACCGATCTTGCAACACTTGGATTTCCTGTTGGATTTCCTGGAATAAGTCG
CCCACATTCCGTAGGATGAACAGAAAACAACTCTTTTCTTGAAAGTAATGTTGATTAGAT
AGATTTTATGG
>Prunus_persica_FN675835
GACTTTGGTCTTAGTATATACGAGTTCTTGAAAGTAAAGGAGCAATAATAAATTTCTTGT
TATATCAAGAGGTTTGGTATTGCTCCTTTACTATATAAAAAAAATACTAATATACTACAG
AAGCAATACAAACCTCTTGATATAACAAGAAATTTATTATTGCTCCTTTACTTTCAAGAA
CTCCTATAATACTAAGAGTTTCAGTCTATTTTATATTGTATTTTATCTTACAAGTAATGA
TAAATGGTGTAAATATTTGTAATAGTAAAGGG
>Dioscorea_polygonoides_KJ426700
GACTTTTCTTTTGTCTTAATGTATATGAATCGTTGAAGGAGCAATATCGAATATCTTGTT
CGAGCAAGAAGTTGGTATTGCTCCCCTTTTTTATTTAACTGTATGTTTTTTATTTAACTG
TATGTATTGTATACCGATAAATGATCAGCTACAAAAGGATTTTTTTTTAGTGAACGTGTC
ACAGCGGATTACTCCTTTATTTTTTACATTTTTAAGATTGGCATTCTATGTTCAATATCT
CGATCTAATAAGGTAAGAATAAATATAAATACAATAATGATGAATGGAAAAAGAGAAAAT
CCTTTAGCTTTAGCTAGG
>Prunus_prostrata_HQ188845
GACTTTGGTCTTAGTATATACGAGTTCTTGAAAGTAAAGGAGCAATAATAAATTTCTTGT
TATATCAAGAGGTTTGTTATTGCTCCTTTACTATTTAGTATTTTTTTTATTTACTACTTT
ACTTTATTGTTCTATATTTTTTTTTAGTTAATTTACTACAAAATTTAATTAAAATATTAA
AAGTTTCAGTTTATTTTATGTTGTATTTTATCTTATTTATCTTACAAGTAATGATAAATG
GTGTAAATATTTGTAATAGTACAAGG
>Prunus_prostrata_HQ188846
GACTTTGGTCTTAGTATATACGAGTTCTTGAAAGTAAAGGAGCAATAATAAATTTCTTGT
TATATCAAGAGGTTTGTTATTGCTCCTTTACTATTTAGTATTTTTTTTATTTACTACTTT
ACTTTATTGTTCTATATTTTTTTTTAGTTAATTTACTACAAAATTTAATTAAAATATTAA
AAGTTTCAGTTTATTTTATGTTGTATTTTATCTTATTTATCTTACAAGTAATGATAAATG
GTGTAAATATTTGTAATAGTACAAGG
>Crataegus_lassa_EF127118
GACTTTGGTCTTAATATATATGAGTTCTTGAAAGTAAAGGAGTAATAAATAATTTCTTGT
TATATCAAGAGGTTTGTTATTGCTCCTTTACTATATTAGTTTTAGTATTTTTTTAGTTAT
TACTTAACTATTTGTTTTATTTGTTTTATTCTTTTTTTTTTTTTTAGGAAAAAAAAAAAA
AAAGAATAAAGTTTTCAATTTAGGTTGTATTTTATCTTACAAGTAATGCTAAATGGCGGA
AAAATTATTAA
>Aconitum_longecassidatum_JN043762
GATTTAGGTCTTGGTGCATGCCTGGCTTAGTGTATATGAGTCATTGAAGTTGCAGGAGTA
ATACCCTATTTCTTATTCTGTTAAGAGGCTGGGTATTGCTCCTGCATTTTGTTTGTATTA
AGTAAAAAATTTACTTTAACAGATTGGTGTTGGTTTGGTGAATTCTAGATTATAATACTA
TTATGATTATATGATATGATTATGTTCCTCAAATTTTTTTTTTTAATTTGATAAAGCAAA
GGG
>Aconitum_longecassidatum_JN043760
GATTTAGGTCTTGGTGCATGCCTGGCTTAGTGTATATGAGTCATTGAAGTTGCAGGAGTA
ATACCCTATTTCTTATTCTGTTAAGAGGCTGGGTATTGCTCCTGCATTTTGTTTGTATTA
AGTAAAAAATTTACTTTAACAGATTGGTGTTGGTTTGGTGAATTCTAGATTATAATACTA
TTATGATTATATGATATGATTATGTTCCTCAAAAATTTTTTTTTATTTGATAAAGCAGAG
GG
>Aconitum_longecassidatum_JN043761
GATTTAGGTCTTGGTGCATGCCTGGCTTAGTGTATATGAGTCATTGAAGTTGCAGGAGTA
ATACCCTATTTCTTATTCTGTTAAGAGGCTGGGTATTGCTCCTGCATTTTGTTTGTATTA
AGTAAAAAATTTACTTTAACAGATTGGTGTTGGTTTGGTGAATTCTAGATTATAATACTA
TTATGATTATATGATATGATTATGTTCCTCAAAAATTTTTTTTTATTTGATAAAGCAAAG
GG
>Aconitum_ranunculifolium_KY417514
GATTTAGGTCTTGGTGCATGCCTGGCTTAGTGTATATGAGTCATTGAAGTTGCAGGAGTA
ATACCCTATTTCTTGTTCTGTTAAGAGGCTGGGTATTGCTCCTGCATTTTGTTTGTATTA
AGTAAAAAATTTACTTTAACAGATTGGTGTTGGTTTGGTGAATTCTAGATTATAATACTA
TTATGATTATATCATATGATTATGTTCCTCAAAATTTTTTTTTTATTTGATAAAGC
>Glycyrrhiza_inflata_KMS0125A03P
CCATCTATAAATGGATAATATTTTGGTTTTAAAGAAGGATACGAGGTTTTGAAAGTAAAG
GAGTAATATCAACATTGTTGATATTACTCCCTTCTTGACTTTTACTTTTCTTAGTAGTCT
ATATATGTATATATATACATACATATTGTAATACATATGACTTCACAATGTAAAATCAGA
AAAAAAGAAATGTTTTCTTATTTTTTCTGATTTTCTCGTATTTTAGAAGACGCGTAAGAA
CTTAAAAGAGAAGAAAATAAGTGATAATGAAAAAGTCTAAATGGAAAATTAGATAATTTA
TACAT
>Cinnamomum_camphora_GU135428
TACTTTGGTATTAGTGTATACGAGTCGTTGAAGGATCAATACCAAACTTCTTGTTCTATT
AAGAAGTTTGGTATTGATCCATTTGGTTCAGTAGTGTTTTATTCACATAATCGTTTTTCA
TTTTCATTTCTTTTATTCAACTTATGAAAACCGCTGGTTATTTCATGATCGAATATCGTA
GTTTCTTCTGTACCAACCTGCATTTTATATATTCTTATTCTTCAAAATAATTTGATTTTT
TGAAAAAATCAAAGCATTTTTCTTTTTTTTTTTTTACGTACAACATTTTGTCTTATGTAC
AATATCTGTATTTCAGCAGGAAGGAGAGTGAAGTAATAAAGACTAAATCAAAAAATAATG
AATGGGGAAAATGGAATCCTTT
>Panax_japonicus_var._bipinnatifidus_HQ112819
GACCCGGTCTTAGTGTATACGAGTTTTTTTGAAATAAAAAGGAGCAATAACCTCTTTCTT
GTTCTATCAAGAGGGCGGTATTGCTCCTTTTTTTATTTAGTAGTATTTGACTTACCTAGT
TTCTTTAAATTTATTTAATTTATTTAAAGAAACGTCGTTTTATTTTTATCGGTTGGTTCA
TGAGTGAGTATCATGCTTTCGTTCTGTATTAATCATTAATCTAGAATTTAGCTACTTCTT
CCCAATCTTTATCTTTTGGGAAGTATTTTTTTAAAAGAAAAGATCAAAATGTTGGACTTT
TTACTTAGTTAATACTTAATATTTTGATCTCGAAAATAAGAAAGATAAGAAAGAAATAAT
GATGAATGGTAAAAATTTAATCTTTTGAAACGTAAGGAAAAGAATAGTAGGGG
>Alpinia_galanga_GU180424
GACTTTTGTCTTAGTGTATCTGAATTGTTAAAAAAATGTAGCAATCCCCTGAAACTGAAA
TAACAATACCCCATATCTCGTTTAAACGAGATATGGGGTATTGTTATTTTGTTTGATGTA
ATAGAATAGTATTTTCATTTTTTTGCGTGTAGCATACATATTTATTTATATTGTATAACA
TATTTGTATTGTATATATGTATATTAAATACAAATACATAAATATATAAAGTACATAAAT
ATATAAAGTATAAGAAATGAACTTAACGACGAGATTTATTATCGTTTCTCGCATGTATCG
TAAAAGACAGAGTAGGTGCAAATTCTCCCAATTTGTGACCCACCATACGATCCGTTATAT
AAATAGGTAAATGTTCCTTTCCATTATGAATAGCGATTGTATGGCCAATCATTGTGGGTA
TAATGGTAGATGCCCGAGACCAAGTTACTATTATTTCTTTCTCTTCCCTCGTGTTGAGTT
TTTCTATTTTTGCCGATAAATGATTAGCTACAAAAGGGTTTTTTTTTAGTGAACGTGTCA
TGTCACAGTGTATTACTCCTTTTTTTTTTTACATTCTTTATTTTAAAGATTGGCATTCTA
TGTCCAATATCTTGAATATCTCGATCTAAGTTAAGTATAGAGGTCAGAATAAATACAATA
A
>Asparagus_asparagoides_JX574238
GACTTTAGTCTTTATGTAGTAAGAATCGTTGAAGGAGCCATACCCAATATCTTCTTTTCG
TAAGATAGTGGGTATAGCTCCCTCCCCCGCCAATGAATGATAAGTATCTATTTCATTAAC
GACGAGATTTATTATCGTTTCTCGCATGTCTCGCGAAAGTCAGAGGAGGCGCGAATTCTC
CCAATTTGTGACCTACCATACGATCCGTTATATAAATAGGTAAATGTTCCTTTCCATTAT
GAATAGCGATTGTATGGCCAATCATTTTGGGTATAATGGTAGATGCCCGAGACCAAGTTA
CTATTATTTCTTTCTCCTCCCTCATGTTGAGTTTTTCAATTTTTCTCGATAAATGATTAG
CTACAAAAGGATTTTTTTTTAGTGAACGTGTCACAGCTGATTACTCCTTTTTTTACATTT
TAAAGATTGGCATTCTATGTCCAATAGAATATCTCGATCTAAGTATGAAGGTAAGAATAA
ATACAATAATGATGAATGGAAAAAAGAGAAAATTCTTTAGCTAGATAAGGG
>Panax_japonicus_var._bipinnatifidus_HQ112810
GACCCGGTCTTAGTGTATACGAGTTTTTTTGAAATAAAAAGGAGCAATAACCTCTTTCTT
GTTCTATCAAGAGGGCGGTATTGCTCCTTTTTTTATTTAGTAGTATTTGACTTACCTAGT
TTCTTTAAATAACTTTAAAGAAACGTCGTTTTATTTTTATCGGTTGGTTCATGAGTGAGT
ATCATGCTTTCGTTCTGTATTAATCATTAATCTATAATTTAGCTACTTCTTCCCAATCTT
TATCTTTTGGGAAGTATTTTTTTAAAAGAAAAGATAAAAATGTTGAACTTTTTACTTAGT
TAATACTTAATATTTTTATCTCGAAAATAAGAAAGATAAGAAAGAAATAATGATGAATGG
TAAAAATTTAATCTTTTGAAACGTAAGGAAAAGAATAGTAGGGG
>Panax_japonicus_var._bipinnatifidus_HQ112811
GACACGGTCTTAGTGTATACGAGTTTTTTTGAAATAAAAAGGAGCAATAACCTCTTTCTT
GTTCTATCAAGAGGGCGGTATTGCTCCTTTTTTTATTTAGTAGTATTTGACTTACCTAGT
TTCTTTAAATTTATTTAATTTTTTTAAAGAAACGTCGTTTTATTTTTATCGGTTGGTTCA
TGAGTGAGTATCATGCTTTCGTTCTGTATTAATCATTAATCTATAATTTAGCTACTTCTT
CCCAATCTTTATCTTTTGGTAAGTATTTTTTTAAAAGAAAAGATAAAAATGTTGGACTTT
TTACTTAGTTAATACTTAATATTTTTATCTCGAAAATAAGAAAGATAAGAAAGAAATAAT
GATGAATGGTAAAAATTTAATCTTTTGAAACGTAAGGAAAAGAATAGTAGGGG
>Panax_japonicus_var._bipinnatifidus_HQ112816
GACCCGGTCTTAGTGTATACGAGTTTTTTTGAAATAAAAAGGAGCAATAACCTCTTTCTT
GTTCTATCAAGAGGGCGGTATTGCTCCTTTTTTTATTTAGTAGTATTTGACTTACCTAGT
TTCTTTAAATAACTTTAAAGAAACGTCGTTTTATTTTTATCGGTTGGTTCATGAGTGAGT
ATCATGCTTTCGTTCTGTATTAATCATTAATCTATAATTTAGCTACTTCTTCCCAATCTT
TATCTTTTGGGAAGTATTTTTTTAAAAGAAAAGATAAAAATGTTGAACTTTTTACTTAGT
TAATACTTAATATTTTTATCTCGAAAATAAGAAAGATAAGAAAGAAATAATGATGAATGG
TAAAAATTTAATCTTTTGAAACGTAAGGAAAAGAATAGTAGGGG
>Panax_japonicus_var._bipinnatifidus_HQ112817
GACCCGGTCTTAGTGTATACGAGTTTTTTTGAAATAAAAAGGAGCAATAACCTCTTTCTT
GTTCTATCAAGAGGGCGGTATTGCTCCTTTTTTTATTTAGTAGTATTTGACTTACCTAGT
TTCTTTAAATAACTTTAAAGAAACGTCGTTTTATTTTTATCGGTTGGTTCATGAGTGAGT
ATCATGCTTTCGTTCTGTATTAATCATTAATCTATAATTTAGCTACTTCTTCCCAATCTT
TATCTTTTGGGAAGTATTTTTTTAAAAGAAAAGATAAAAATGTTGAACTTTTTACTTAGT
TAATACTTAATATTTTTATCTCGAAAATAAGAAAGATAAGAAAGAAATAATGATGAATGG
TAAAAATTTAATCTTTTGAAACGTAAGGAAAAGAATAGTAGGGG
>Panax_japonicus_var._bipinnatifidus_HQ112814
GACCCGGTCTTAGTGTATACGAGTTTTTTTGAAATAAAAAGGAGCAATAACCTCTTTCTT
GTTCTATCAAGAGGGCGGTATTGCTCCTTTTTATATTTAGTAGTATTTGACTTACCTAGT
TTCTTTAAATTTATTTAATTTATTTAAAGAAACGTCGTTTTATTTTTATCGGTTGGTTCA
TGAGTGAGTATCATGCTTTCGTTCTGTATTAATCATTAATCTATAATTTAGCTACTTCTT
CCCAATCTTTATCTTTTGGGAAGTATTTTTTTAAAAGAAAAGATAAAAATGTTGGACTTT
TTACTTAGTTAATACTTAATATTTTTATCTCGAAAATAAGAAAGATAAGAAAGAAATAAT
GATGAATGGTAAAAATTTAATCTTTTGAAACGTAAGGAAAAGAATAGTAGGGG
>Panax_japonicus_var._bipinnatifidus_HQ112815
GACCCGGTCTTAGTGTATACGAGTTTTTTTGAAATAAAAAGGAGCAATAACCTCTTTCTT
GTTCTATCAAGAGGGCGGTATTGCTCCTTTTTTTATTTAGTAGTATTTGACTTACCTAGT
TTCTTTAAATTTCTTTAATTTATTTAAAGAAACGTCGTTTTATTTTTATCGGTTGGTTCA
TGAGTGAGTATCATGCTTTCGTTCTGTATTAATCATTAATCTAGAATTTAGCTACTTCTT
CCCAATCTTTATCTTTTGGGAAGTATTTTTTTAAAAGAAAAGATAAAAATGTTGGACTTT
TTACTTAGTTAATACTTAATATTTTTATCTCGAAAATAAGAAAGATAAGAAAGAAATAAT
GATGAATGGTAAAAATTTAATCTTTTGAAACGTAAGGAAAAGAATAGTAGGGG
>Gentiana_straminea_KT724310
GACCTCAGTCTTAATCCTATAATATAGGATTAAGAATTAAAATAAAGGAGCAATAACGCC
CCCTTGATAAAACAAGAAGTGGATTATTGCTCCTTTATTTTAATATTTTAATTTTATTTC
GGTAAGGATTATTATTAGAAATTATTATTAGAATATTTTAATAATCTATATTCAAATATT
ATCTATATTAAAATATTGACATTACAATATAACTAATTCTAAAAAAACTAGTAAAACAAA
AAAATATAAAAAAGAGTTAAAAAAATAAAATAGTATCAAAAATTTAAAGACTAAAGAAAT
ACAGATAGTCAAGGG
>Gentiana_straminea_KT724311
GACCTCAGTCTTAATCCTATAATATAGGATTAAGAATTAAAATAAAGGAGCAATAACGCC
CCCTTGATAAAACAAGAAGTGGATTATTGCTCCTTTATTTTAATATTTTAATTTTATTTC
GGTAAGGATTATTATTAGAAATTATTATTAGAATATTTTAATAATCTATATTCAAATATT
ATCTATATTAAAATATTGACATTACAATATAACTAATTCTAAAAAAACTAGTAAAACAAA
AAAATATAAAAAAGAGTTAAAAAAATAAAATAGTATCAAAAATTTAAAGACTAAAGAAAT
ACAGATAGTCAAGGG
>Gentiana_straminea_KT724312
GACCTCAGTCTTAATCCTATAATATAGGATTAAGAATTAAAATAAAGGAGCAATAACGCC
CCCTTGATAAAACAAGAAGTGGATTATTGCTCCTTTATTTTAATATTTGAATTTTATTTC
GGTAAGGATTATTATTAGAAATTATTATTAGAATATTTTAATAATCTATATTCAAATATT
ATCTATATTAAAATATTGACATTACAATATAACTAATTCTAAAAAAACTAGTAAAACAAA
AAAATATAAAAAAGAGTTAAAAAAATAAAATAGTATCAAAAATTTAAAGACTAAAGAAAT
ACAGATAGTCAAGGG
>Gentiana_clusii_KU674283
GACCGAGGTCTTAATCCTATAATTAGAATATAGGATTAAGAATTAAAATAAAGGAGCAAT
AATACACTTCTTGTTTTATCAAGGGGGCGTTATTGCTCCTTTATTTTAATTCTAGTTTGG
TAAGTATTATTATTAGAACTAATTCTTATTCTTAGAATATATTAAGAATCTATATTTGAA
TATTAGTTATCACTATTCGTAACTAAGATATAAAGAATAATATGTTTGAAATGACATTAG
AATTTTAACAAATTCTAAATAAAAAACTAGTAAAACAAAAAAATGAAAATAGTATCAAAA
ATGTAAAGACTAAAGAAATACAGATAGTCAAGGG
>Gentiana_clusii_KU674282
GACCGAGGTCTTAATCCTATAATTAGAATATAGGATTAAGAATTAAAATAAAGGAGCAAT
AATACACTTCTTGTTTTATCAAGGGGGCGTTATTGCTCCTTTATTTTAATTCTAGTTTGG
TAAGTATTATTATTAGAACTAATTCTTATTCTTAGAATATATTAAGAATCTATATTTGAA
TATTAGTTATCACTATTCGTAACTAAGATATAAAGAATAATATGTTTGAAATGACATTAG
AATTTTAACAAATTCTAAATAAAAAACTAGTAAAACAAAAAAATGAAAATAGTATCAAAA
ATGTAAAGACTAAAGAAATACAGATAGTCAAGGG
>Gentiana_clusii_KU674281
GACCGAGGTCTTAATCCTATAATTAGAATATAGGATTAAGAATTAAAATAAAGGAGCAAT
AATACACTTCTTGTTTTATCAAGGGGGCGTTATTGCTCCTTTATTTTAATTCTAGTTTGG
TAAGTATTATTATTAGAACTAATTCTTATTCTTAGAATATATTAAGAATCTATATTTGAA
TATTAGTTATCACTATTCGTAACTAAGATATAAAGAATAATATGTTTGAAATGACATTAG
AATTTTAACAAATTCTAAATAAAAAACTAGTAAAACAAAAAAATGAAAATAGTATCAAAA
ATGTAAAGACTAAAGAAATACAGATAGTCAAGGG
>Gentiana_clusii_KU674280
GACCGAGGTCTTAATCCTATAATTAGAATATAGGATTAAGAATTAAAATAAAGGAGCAAT
AATACACTTCTTGTTTTATCAAGGGGGCGTTATTGCTCCTTTATTTTAATTCTAGTTTGG
TAAGTATTATTATTAGAACTAATTCTTATTCTTAGAATATATTAAGAATCTATATTTGAA
TATTAGTTATCACTATTCGTAACTAAGATATAAAGAATAATATGTTTGAAATGACATTAG
AATTTTAACAAATTCTAAATAAAAAACTAGTAAAACAAAAAAATGAAAATAGTATCAAAA
ATGTAAAGACTAAAGAAATACAGATAGTCAAGGG
>Gentiana_clusii_KU674287
GACCTCGGTCTTAATCCTATAAATTAGAATATAGGATTAAGAATTCAAATAAAGGAGCAA
TAACGCCCCCTTGATAAAACAAGAAGTGTATTATTGCTCCTTTATTTGAATTCTAGTTCG
GTAAGTATTATTAGAACTAATTCTTATTCTTAGAATATATTAAGAATCTATATTTTAATA
TTAGTTATCAATATTCGTAACTAAGATATAAAGAAGAATATGTTTGAAATGACATTAGAA
TTTTAACAAATTCTAAATAAAAAACTAGTAAAACAAAAAAATGAAAATAGTATCAAAAAT
GTAAAGACTAAAGAAATACAGATAGTCAAGGG
>Gentiana_clusii_KU674286
GACCTCGGTCTTAATCCTATAAATTAGAATATAGGATTAAGAATTCAAATAAAGGAGCAA
TAACGCCCCCTTGATAAAACAAGAAGTGTATTATTGCTCCTTTATTTGAATTCTAGTTCG
GTAAGTATTATTAGAACTAATTCTTATTCTTAGAATATATTAAGAATCTATATTTTAATA
TTAGTTATCAATATTCGTAACTAAGATATAAAGAAGAATATGTTTGAAATGACATTAGAA
TTTTAACAAATTCTAAATAAAAAACTAGTAAAACAAAAAAATGAAAATAGTATCAAAAAT
GTAAAGACTAAAGAAATACAGATAGTCAAGGG
>Gentiana_clusii_KU674285
GACCTCGGTCTTAATCCTATAAATTAGAATATAGGATTAAGAATTAAAATAAAGGAGCAA
TAATACACTTCTTGTTTTATCAAGGGGGCGTTATTGCTCCTTTATTTTAATTCTAGTTCG
GTAAGTATTATTAGAACTAATTCTTATTCTTAGAATATATTAAGAATCTATATTTTAATA
TTAGTTATCAATATTCGTAACTAAGATATAAAGAAGAATATGTTTGAAATGACATTAGAA
TTTGTTAAAATTCTAAATAAAAAACTAGTAAAACAAAAAAATGAAAATAGTATCAAAAAT
GTAAAGACTAAAGAAATACAGATAGTCAAGGG
>Gentiana_clusii_KU674284
GACCGAGGTCTTAATCCTATAATTAGAATATAGGATTAAGAATTAAAATAAAGGAGCAAT
AATACACTTCTTGTTTTATCAAGGGGGCGTTATTGCTCCTTTATTTTAATTCTAGTTTGG
TAAGTATTATTATTAGAACTAATTCTTATTCTTAGAATATATTAAGAATCTATATTTGAA
TATTAGTTATCACTATTCGTAACTAAGATATAAAGAATAATATGTTTGAAATGACATTAG
AATTTTAACAAATTCTAAATAAAAAACTAGTAAAACAAAAAAATGAAAATAGTATCAAAA
ATGTAAAGACTAAAGAAATACAGATAGTCAAGGG
>Gentiana_clusii_KU674289
GACCTCGGTCTTAATCCTATAAATTAGAATATAGGATTAAGAATTCAAATAAAGGAGCAA
TAATACACTTCTTGTTTTATCAAGGGGGCGTTATTGCTCCTTTATTTGAATTCTAGTTCG
GTAAGTATTATTAGAACTAATTCTTATTCTTAGAATATATTAAGAATCTATATTTTAATA
TTAGTTATCAATATTCGTAACTAAGATATAAAGAAGAATATGTTTGAAATGACATTAGAA
TTTTAACAAATTCTAAATAAAAAACTAGTAAAACAAAAAAATGAAAATAGTATCAAAAAT
GTAAAGACTAAAGAAATACAGATAGTCAAGGG
>Gentiana_clusii_KU674288
GACCTCGGTCTTAATCCTATAAATTAGAATATAGGATTAAGAATTAAAATAAAGGAGCAA
TAACGCCCCCTTGATAAAACAAGAAGTGTATTATTGCTCCTTTATTTTAATTCTAGTTCG
GTAAGTATTATTAGAACTAATTCTTATTCTTAGAATATATTAAGAATCTATATTTTAATA
TTAGTTATCAATATTCGTAACTAAGATATAAAGAAGAATATGTTTGAAATGACATTAGAA
TTTGTTAAAATTCTAAATAAAAAACTAGTAAAACAAAAAAATGAAAATAGTATCAAAAAT
GTAAAGACTAAAGAAATACAGATAGTCAAGGG
>Gentiana_macrophylla_GQ435169
GACTTCAGTCTTAATCCTATAATATAGGATTAAGAATTAAAATAAAGGAGCAATAACGCC
CCCTTGATAAAACAAGAAGTGGATTATTGCTCCTTTATTTTAATATTTTAATTTTATTTC
GGTAAGGATTATTATTAGAAATTATTATTAGAATATTTTAATAATCTATATTCAAATATT
ATCTATATTAAAATATTGACATTACAATATAACTAATTCTAAAAAAACTAGTAAAACAAA
AAAATATAAAAAAGAGTTAAAAAAAGAAAATAGTATCAAGAATTTAAAGACTAAAGAAAT
ACAGATAGTCAAGGG
>Bupleurum_microcephalum_JQ975302
AAAAAGGAGCAATAACCTCTTTCTTGTTCTATCAAGAGCGCGSTATTGCTCCTTTTTTTA
TTTATTTTTAGTTATTAGTATGAGTATTTACCTAGTTTGTTTAAAAAAATTTATACAAAC
TTTTTTTTATTTTTATTGGTTCGTTCATGATTGAGTATCATATTTGAATTCTATTCTAAA
AAGGTTGGCTATCTTATTCCCAACATTTTGGGAACGATAAAAAAAGGATTTTGAATAATA
ATCAAATAAAATTTGAATAATAAAAGAG
>Croton_birmanicus_KP970612
GAATTTGGTTTTTGGGGGTTGGGGTTTTTTGAAAATATAAATTTAAAAAGGGGGGGAAAG
CCCCCCTTTTTGGGGTTTAGTTTTTTTTTTTTAGGATTTTTTTTTTTTGATTTCAAATAT
CAAATAATAGATAAAGCTTTCATTTTTATGCCTTTGATATTTTTGTAGTTGTATTTTTTT
GTTGTATTTGTATTTTATAAGTTATAAGAAAGAAAAAATTGAATTTGAATATTAAATCCT
AGGGATTTAATACTAGAAATTGAAATTTTTGTACCTTTTAAAAAAAAAAATTATTTCATT
TTAATAACTTAATAATTTTATAACAATCTTAACTAATTTTGAAATTTTGAAATAAAGTAG
AATATTGTAATATTCTATTACGGGCGGATGAGCCA
>Crataegus_rivularis_EU500277
GACTTTGGTCTTAATATATATGAGTTCTTGAAAGTAAAGGAGTAATAAAAAATTTCTTGT
TATATCAAGAGGTTTGTTATTGCTCCTTTACTATTTAGACTATTTAGTTTTAGTATTTTT
TTAGTTATTACTTAACTATTTGTTTTATTCTTTTTTTTTTTTTTTACTAAAAAAAAAGAA
TAAAGTTTTCAATTTAGGTTGTATTTTATCTTACAAGTAATGCTAAATGGCGGAAAAATT
ATTAA
>Eriobotrya_prinoides_KR533972
GACTTTGGTCTTAGTATATATGAGTTCTTGAAAGTAAAGGAGTAATAACAAATTTCTTGT
TATATCAAGAGGTTTGTTATTGCTCCTTTACTATTTAGTTTTAGTATTTTTTTAGTTATT
ACTTAACTATGTTGTTTTATTCTTTTTTTTTTTTTACTAAAAAAAAAGAATAAAACAACA
TAGGTTGTATTTTATCTTACAAGTAATGATAAATGGCGGAAAAATTTTTAATTTGTAATA
CTACAGGGG
>Eriobotrya_prinoides_KR533973
GACTTTGGTCTTAGTATATATGAGTTCTTGAAAGTAAAGGAGTAATAACAAATTTCTTGT
TATATCAAGAGGTTTGTTATTGCTCCTTTACTATTTAGTTTTAGTATTTTTTTAGTTATT
ACTTAACTATGTTGTTTTATTCTTTTTTTTTTTTTACTAAAAAAAAAGAATAAAACAACA
TAGGTTGTATTTTATCTTACAAGTAATGATAAATGGCGGAAAAATTTTTAATTTGTAATA
CTA
>Crataegus_maximowiczii_EF127146
GACTTTGGTCTTAATATATATGAGTTCTTGAAAGTAAAGGAGTAATAAAAAATTTCTTGT
TATATCAAGAGGTTTGTTATTGCTCCTTTACTATTTAGTTTTAGTATTTTTTTAGTTATT
ACTTAACTATTTGTTTTATTTGTTTTATTTGTTTTATTCTTTTTTTTTTTTTAGGAAAAA
AAAAAAAAAAAGAATAAAGTTTTCAATTTAGGTTGTATTTTATCTTACAAGTAATGCTAA
ATGGCGGAAAAATTATTAA
>Asparagus_fasciculatus_JX574249
GACTTTAGTCTTAATGTAGTAAGAATCGTTGAAGGAGCCATACCCAATATCTTCTTTTCG
TAAGATATTGGGTATAGCTCCCTCCCCCGCCAATGAATGATAAGTATCTATTTTATTCCA
TTAACGACGAGATTTATTATCGTTTCTCGCATGTCTCGCGAAAGTCAGAGTAGGCGCGAA
TTCTCCCAATTTGTGACCTACCATACGATCCGTTATATAAATAGGTAAATGTTCCTTTCC
ATTATGAATAGCGATTGTATGGCCAATCATTTTGGGTATAATGGTAGATGCCCGAGACCA
AGTTACTATTATTTCTTTCTCCTCCCTCATGTTGAGTTTTTCAATTTTTCTCGATAAATG
ATTAGCTACAAAAGGATTTTTTTTTAGTGAACGTGTCACAGCTGATTACTCCTTTTTTTA
CATTTTAAAGATTGGCATTCTATGTCCAATAGAATATCTCGATCTAAGTATGAAGGTAAG
AATAAATACAATAATGATGAATGGAAAAAAGAGAAAATTCTTTAGCTAGATAAGGG
>Valeriana_selerorum_AY794291
GACCTATTCTTAGTGTATATGAGTTTTTGAAAAAACAAAAAGGAGAAAAATCCCCTTGGT
CTAGCAAGGGGGCTTTATTTCTCCTTTTTTTCTTTCATTATAAAATGCATAGTATTTAAC
TGACATATGTTCTTGAAAAAACAGTCAGAAATAGATTGATTAATCTAAATAAGAGTCCTC
GCTGGGG
>Epimedium_sagittatum_KPS0086A01P
TGTTGAGGCTCCATCTACAAATGGCTAAGACGTAGGTCTTTTTCTATTCAAGTAATTGAA
TAATTAAACTTGCATAAGAACGACCCGCCCTTTTGTAATTGTAAAGAGGTTGGGTCGTTC
TTGTGCATTGAATATTTTTTGCTTCAAACTCACATAGGCATTTTTTTGCTTTTTCAGGAA
AAGTAAAAAAAGCATTACTATAACTACCGGATTCATTCTAGATTATCCTAATGTTGTATA
TCTTCGTCAAAATTGTTTCTAATAATTTTTTTATCAAATTAAAGTGAAAATTCACTAATT
CGTATTAGTGTATTGTTTTCGAATGAATAGTCTGTCAATTTTTTTTTTGACTTTTCAAAA
AAGTATAAAGAAAAATGAAATGAAAAAAGTCATGTAATACTAAGTAGAGTGGTAGAGTGG
AAATTTCATTCTTTTGGGTTAAGAAGTTGAGAAATTAAAGGGG
>Drynaria_bonii_GQ435000
CACTCGTATGGTTATCCAGCACAACTGGATGCCAAATCTCTTCAGAGGGGGAGGTTTGGT
GTCCAATGATATGAAGATTCGTGCGGTATAAAGGGTGGAAAAAGTGGTAACAGCTTTTCA
CAATTTCATGATTATCAGTTTCCAACCTTGAATTCTGAAAACTATTTGCAATATCCTTCT
GCGATTTAATAGATTACGAAGTTTCCCATTCTAATTTGCGGAATGTTTGTAAACTCCCAC
CCCAATCTTTTGAAGAACGGACAGGAAGGAGTGCATTCCTCATTTCAAAGATTTTCTATT
GTCTTGTCATATAAATACAGTTAATATGGATGTGTATCAACCGAAGGACCTATCTAGCTT
GCTTAACGGATAGATCTCGTTCACGTCCGGGGGGAGTCAAATAAATCAACAGAGGGG
>Bupleurum_longiradiatum_var._breviradiatum_JQ975297
AAAAAGGAGCAATAACCTCTTTCTTGTTCTATCAAGAGCGCGGTATTGCTCCTTTTTTTA
TTTCTTTTTAGTTATTAGTATGAGTATTTACCTAGTTTGTTTAAAAAAATTTATACAAAC
TTTTTTTTTTATTTTTATTGGTTCGTTCATGATTGAGTATCATATTTGAATTCTATTCTA
AAAAGTTTGGCTATCTTATTCCCAACATTTTGGGAACGATAAAAAAAATGATTTTGAATA
ATAATAAAATAAAATTTGAATAATAAAAGAG
>Bupleurum_longiradiatum_var._breviradiatum_JQ975296
AAAAAGGAGCAATAACCTCTTTCTTGTTCTATCAAGAGCGCGGTATTGCTCCTTTTTTTA
TTTATTTTTAGTTATTAGTATGAGTATTTACCTAGTTTGTTTAAAAAAATTTATACAAAC
TTTTTTTTTATTTTTATTGGTTCGTTCATGATTGAGTATCATATTTGAATTCTATTCTAA
AAAGTTTGGCTATCTTATTCCCAACATTTTGGGAACGATAAAAAAAATGATTTTGAATAA
TAATAAAATTTGAATAATAAAAGAG
>Bupleurum_longiradiatum_var._breviradiatum_JQ975295
AAAAAGGAGCAATAACCTCTTTCTTGTTCTATCAAGAGCGCGGTATTGCTCCTTTTTTTA
TTTATTTTTAGTTATTAGTATGAGTATTTACCTAGTTTGTTTAAAAAAATTTATACAAAC
TTTTTTTTTATTTTTATTGGTTCGTTCATGATTGAGTATCATATTTGAATTCTATTCTAA
AAAGTTTGGCTATCTTATTCCCAACATTTTGGGAACGATAAAAAAAATGATTTTGAATAA
TAATAAAATTTGAATAATAAAAGAG
>Bupleurum_longiradiatum_var._breviradiatum_JQ975294
AAAAAGGAGCAATAACCTCTTTCTTGTTCTATCAAGAGCGCGGTATTGCTCCTTTTTTTA
TTTATTTTTAGTTATTAGTATGAGTATTTACCTAGTTTGTTTAAAAAAATTTATACAAAC
TTTTTTTTTATTTTTATTGGTTCGTTCATGATTGAGTATCATATTTGAATTCTATTCTAA
AAAGTTTGGCTATCTTATTCCCAACATTTTGGGAACGATAAAAAAAAATGATTTTGAATA
ATAATAAAATTTGAATAATAAAAGAG
>Bupleurum_longiradiatum_var._breviradiatum_JQ975293
AAAAAGGAGCAATAACCTCTTTCTTGTTCTATCAAGAGCGCGGTATTGCTCCTTTTTTTA
TTTATTTTTAGTTATTAGTATGAGTATTTACCTAGTTTGTTTAAAAAAATTTATACAAAC
TTTTTTTTTATTTTTATTGGTTCGTTCATGATTGAGTATCATATTTGAATTCTATTCTAA
AAAGTTTGGCTATCTTATTCCCAACATTTTGGGAACGATAAAAAAAATGATTTTGAATAA
TAATAAAATAAAATTTGAATAATAAAAGAG
>Bupleurum_longiradiatum_var._breviradiatum_JQ975292
AAAAAGGAGCAATAACCTCTTTCTTGTTCTATCAAGAGCGCGGTATTGCTCCTTTTTTTA
TTTATTTTTAGTTATTAGTATGAGTATTTACCTAGTTTGTTTAAAAAAATTTATACAAAC
TTTTTTTTTATTTTTATTGGTTCGTTCATGATTGAGTATCATATTTGAATTCTATTCTAA
AAAGTTTGGCTATCTTATTCCCAACATTTTGGGAACGATAAAAAAAATGATTTTGAATAA
TAATAAAATAAAATTTGAATAATAAAAGAG
>Bupleurum_longiradiatum_var._breviradiatum_JQ975291
AAAAAGGAGCAATAACCTCTTTCTTGTTCTATCAAGAGCGCGGTATTGCTCCTTTTTTTA
TTTATTTTTAGTTATTAGTATGAGTATTTACCTAGTTTGTTTAAAAAAATTTATACAAAC
TTTTTTTTTATTTTTATTGGTTCGTTCATGATTGAGTATCATATTTGAATTCTATTCTAA
AAAGTTTGGCTATCTTATTCCCAACATTTTGGGAACGATAAAAAAAATGATTTTGAATAA
TAATAAAATAAAATTTGAATAATAAAAGAG
>Bupleurum_longiradiatum_var._breviradiatum_JQ975290
AAAAAGGAGCAATAACCTCTTTCTTGTTCTATCAAGAGCGCGGTATTGCTCCTTTTTTTA
TTTATTTTTAGTTATTAGTATGAGTATTTACCTAGTTTGTTTAAAAAAATTTATACAAAC
TTTTTTTTTATTTTTATTGGTTCGTTCATGATTGAGTATCATATTTGAATTCTATTCTAA
AAAGTTTGGCTATCTTATTCCCAACATTTTGGGAACGATAAAAAAAATGATTTTGAATAA
TAATAAAATAAAATTTGAATAATAAAAGAG
>Lycium_minimum_KM978684
GATCCCAGTCTAGTCTATAGGAGGTTTTGAAAAGAAAGGAGCAATAATCATTTTCTTGTT
CTATCAAGAAGGTGCTATTGCTCCTTTCTTTTTTTCTTTTTATATTATTAATTTACCAGT
ATTTTACTTATATAGACTTTTTGGTTTACATTATAGAAAAAGAAGGAGAGGGTATTTGCC
TGCATTTATTCATGATTGAGTATTCTATTTTGATTTTGTATTTATTTTAAATTGTAGAAA
TATAACTTGTTCCTCTTGTTGCTAATGTTACTATATCTTTTTTATTTCATTTCTAAAAAA
AATCTAATTTTGACTTCATATTCTTATCTTTGAAATAAGAAAGAAGAGATATTTTCGAAC
TTTAATCTTTTGTTTTCGAATTTAAATAATGTAAAAATGGAATGTAAGTACGCGAGGGG
>Lycium_minimum_KM978685
GATCCCAGTCTAGTCTATAGGAGGTTTTGAAAAGAAAGGAGCAATAATCATTTTCTTGTT
CTATCAAGAAGGTGCTATTGCTCCTTTCTTTTTTTCTTTTTATATTATTAATTTACCAGT
ATTTTACTTATATAGACTTTTTGGTTTACATTATAGAAAAAGAAGGAGAGGGTATTTGCC
TGCATTTATTCATGATTGAGTATTCTATTTTGATTTTGTATTTATTTTAAATTGTAGAAA
TATAACTTGTTCCTCTTGTTGCTAATGTTACTATATCTTTTTTATTTCATTTCTAAAAAA
AATCTAATTTTGACTTCATATTCTTATCTTTGAAATAAGAAAGAAGAGATATTTTCGAAC
TTTAATCTTTTGTTTTCGAATTTAAATAATGTAAAAATGGAATGTAAGTACGCGAGGGG
>Trichosanthes_kirilowii_KMS0217A01P
ACAACTTCCCTCTAGACCTAGCTGCTGTTGAAGTTCCATCTATCAATGGATAAGACTTCG
GTCTTAGTGTATACGAGTTCTTGAAAGTAAAGGAGCAATAACCAATTTCTTGTTTTCTCA
AGAGGATTGGTATTGCTCCTTTATTATGAATATTATGAATAAATTTTACATAAGTTTTTT
TTTCGAATTTCTACTTATACATAGTTATAGGATAGGGGGCGGATGTAGCCAAGTGGATCA
AGGCAGT
>Lycium_minimum_KM978687
GATCCCAGTCTAGTCTATAGGAGGTTTTGAAAAGAAAGGAGCAATAATCATTTTCTTGTT
CTATCAAGAAGGTGCTATTGCTCCTTTCTTTTTTTCTTTTTATATTATTAATTTACCAGT
ATTTTACTTATATAGACTTTTTGGTTTACATTATAGAAAAAGAAGGAGAGGGTATTTGCC
TGCATTTATTCATGATTGAGTATTCTATTTTGATTTTGTATTTATTTTAAATTGTAGAAA
TATAACTTGTTCCTCTTGTTGCTAATGTTACTATATCTTTTTTATTTCATTTCTAAAAAA
AATCTAATTTTGACTTCATATTCTTATCTTTGAAATAAGAAAGAAGAGATATTTTCGAAC
TTTAATCTTTTGTTTTCGAATTTAAATAATGTAAAAATGGAATGTAAGTACGCGAGGGG
>Lycium_minimum_KM978680
GATCCCAGTCTAGTCTATAGGAGGTTTTGAAAAGAAAGGAGCAATAATCATTTTCTTGTT
CTATCAAGAAGGTGCTATTGCTCCTTTCTTTTTTTCTTTTTATATTATTAATTTACCAGT
ATTTTACTTATATAGACTTTTTGGTTTACATTATAGAAAAAGAAGGAGAGGGTATTTGCC
TGCATTTATTCATGATTGAGTATTCTATTTTGATTTTGTATTTATTTTAAATTGTAGAAA
TATAACTTGTTCCTCTTGTTGCTAATGTTACTATATCTTTTTTATTTCATTTCTAAAAAA
AATCTAATTTTGACTTCATATTCTTATCTTTGAAATAAGAAAGAAGAGATATTTTCGAAC
TTTAATCTTTTGTTTTCGAATTTAAATAATGTAAAAATGGAATGTAAGTACGCGAGGGG
>Lycium_minimum_KM978681
GATCCCAGTCTAGTCTATAGGAGGTTTTGAAAAGAAAGGAGCAATAATCATTTTCTTGTT
CTATCAAGAAGGTGCTATTGCTCCTTTCTTTTTTTCTTTTTATATTATTAATTTACCAGT
ATTTTACTTATATAGACTTTTTGGTTTACATTATAGAAAAAGAAGGAGAGGGTATTTGCC
TGCATTTATTCATGATTGAGTATTCTATTTTGATTTTGTATTTATTTTAAATTGTAGAAA
TATAACTTGTTCCTCTTGTTGCTAATGTTACTATATCTTTTTTATTTCATTTCTAAAAAA
AATCTAATTTTGACTTCATATTCTTATCTTTGAAATAAGAAAGAAGAGATATTTTCGAAC
TTTAATCTTTTGTTTTCGAATTTAAATAATGTAAAAATGGAATGTAAGTACGCGAGGGG
>Bupleurum_longiradiatum_var._breviradiatum_JQ975299
AAAAAGGAGCAATAACCTCTTTCTTGTTCTATCAAGAGCGCGGTATTGCTCCTTTTTTTA
TTTATTTTTAGTTATTAGTATGAGTATTTACCTAGTTTGTTTAAAAAAATTTATACAAAC
TTTTTTTTATTTTTATTGGTTCGTTCATGATTGAGTATCATATTTGAATTCTATTCTAAA
AAGTTTGGCTATCTTATTCCCAACATTTTGGGAACGATAAAAAAAATGATTTTGAATAAT
AATAAAATAAAATTTGAATAATAAAAGAG
>Bupleurum_longiradiatum_var._breviradiatum_JQ975298
AAAAAGGAGCAATAACCTCTTTCTTGTTCTATCAAGAGAGCGGTATTGCTCCTTTTTTTA
TTTATTTTTAGTTATTAGTATGAGTATTTACCTAGTTTGTTTAAAAAAATTTATACAAAC
TTTTTTTTATTTTTATTGGTTCGTTCATGATTGAGTATCATATTTGAATTCTATTCTAAA
AGGTTTGGCTATCTTATTCCCAACATTTTGGGAACGATAAAAAAAATGATTTTGAATAAT
AATAAAATAAAATTTGAATAATCAAAGAG
>Terminalia_mollis_JX999711
CACTTTGGTGTTAGTGTAAGTGTTTATGAGTTTTTGATTTGAAGTGAGAGTAAAGGAGCA
ATAATCAACACTCTTGATAGAACAAAAGATTGGTTATTGCTCCTTTACTTAGTGTTATTT
TAATAATTAAAATAAAATTCTTTAGTTTAAAGATCAACATAAGAAAAAAAGTATTCGAGT
CTTATAGAGATTGGCTTTTCTCTATATAATTATAGAGAGAGAGTCCTTCTTTTCTACTTT
GAAGTTATTTTCTATATTTTAACTGTAAAATATTTAAATTTAATATTTAAATTTAATATT
TAAAATGGAAAAAAAGTTATAATTCTTTTATCTAATTCAAAATTATAAATTTTTATAAAA
AAATGAAATTAAACGTGAAAAATTGAAATATGTTCAATACAATAAATCATTACCTTACAA
TACAATAAAAAATTATTAATTTGAATTCTTTTTTTTATATTTATAAAAATCAAAAGAATA
CTTATTATTTTTAGTAGAATACTAAAAAAATAAATAGTAGATAATACTATTTATTATAGT
AGATAATACTATTTATTCTTATTATAGTACGGG
>Valeriana_bulbosa_AY794245
GACCTATTCTTAGTGTATATGAGTTTTTGAAAAAAGAAAAAAGTAGAAACCCCCTGGTCT
AGCAAGGGGGCTTTATTTCTCCTTTTTTTTTCTTTCATTATAATGAAAATGCATAGTATT
TAACTGACATATGTTCTGAAAAAACAGTCAGAAATAGATTGATTAATCTAGATAAGAGTC
CTCGCTGGGG
>Senna_obtusifolia_KC150888
AATTGTGGTCCTAATATATATATGAGTTTTTGAACGTAAAGGAGCAATATCAACCCTCTT
GATATTGCTCCTTTACTTTCTTTTTTAGTAGTCTTTTTCTTCATATTCATAAAATTTTTT
TATTTACTTCAATATTCTTTAACATTATTTTAACATAAGAAAAAGATATTGGAGTTTCGT
ACTTTTTTTTCTTTTTTACTAATTTCTACGTTTTTATGATCAATCCTTTCTTAGAAAACG
AGGAAAAACTTAAAAATAATGAAAGATATCTGTAATTTTTTTTAGATAGTATAGGG
>Curcuma_longa_JF730229
GATTTTTGTCTTAGTGTATCTGAATTGTTAAAGAAATGTAGCAATACCCTGAAATAACAA
TACCCCATATCTCGCTTAAGCGAGATATGGGGTATTGTTATTTTGTTTGATGTAATGTTA
TAGTATTTTCATTTTTTGCACTATAGACTACATATTTATTTATTTTATATTGTATAACAT
ATTTAGATTGTATATATGTATATTAAATACAAATACATAAGTATATAAAGTATAAGAAAT
GAACTTAACGACGAGATTTATTATCGTTTCTTGCATGTCTCGTAAAAGACAGAGTAGGTG
CAAATTCTCCCAATTTGTGACCCACCATACGATCCGTTATATAAATAGGTAAATGTTCCT
TTCCATTATGAATAGCGATTGTATGGCCAATCATTGTGGGTATAATGGTAGATGCCCGAG
ACCAAGTTACTATTATTTCTTTCTCTTCCCTCGTGTTGAGTTTTTCAATTTTTGCCGATA
AATGATTAGCTACAAAAGGGTTTTTTTTTAGTGAACGTGTCATGTCACAGTGTATTACTC
CTTTTTTTTTACATTTTTTATTTTAAAGATTGGCATTCTATGTCCAATATCTCGATCTAA
GTTAAGTATGGAGGTCAGAATAAATACAATAATGATGAATGGAAAAAAGATAAAATCCTT
TATCTAGAAAAGGG
>Curcuma_longa_JF730228
GATTTTTGTCTTAGTGTATCTGAATTGTTAAAGAAATGTAGCAATACCCTGAAATAACAA
TACCCCATATCTCGCTTAAGCGAGATATGGGGTATTGTTATTTTGTTTGATGTAATGTAA
TAGTATTTTCATTTTTTGCGTATAGCATACATATTTATTTATATTGTATAACATATTTAG
ATATTTAGATTGTATATATGTATATTAAATACAAATACATAAGTATATAAGTATATAAAG
TATAAGAAATGAACTTAACGACGAGATTTATTATCGTTTCTTGCATGTCTCGTAAAAGAC
AGAGTAGGTGCAAATTCTCCCAATTTGTGACCCACCATACGATCCGTTATATAAATAGGT
AAATGTTCCTTTCCATTATGAATAGCGATTGTATGGCCAATCATTGTGGGTATAATGGTA
GATGCCCGAGACCAAGTTACTATTATTTCTTTCTCTTCCCTCGTGTTGAGTTTTTCAATT
TTTGCCGATAAATGATTAGCTACAAAAGGGTTTTTTTTTAGTGAACGTGTCATGTCACAG
TGTATTACTCCTTTTTTTTTACATTTTTTATTTTAAAGATTGGCATTCTATGTCCAATAT
CTCGATCTAAGTTAAGTATGGAGGTCAGAATAAATACAATAATGATGAATGGAAAAAAGA
TACTATCCTTTATCTAGAAAAAAC
>Lycium_californicum_KT761031
GATCCCAGTCTAGTCTATAGGAGGTTTTGAAAAGAAAGGAGCAATAATCATTTTCTTGTT
CTATCAAGAAGGTGCTATTGCTCCTTTCTTTTTTTCTTTTTATATTATTAATTTACCAGT
ATTTTACTTATATAGACTTTTTGGTTTACATTATAGAAAAAGAAGGAGAGGGTATTTGCC
TGCATTTATTCATGATTGAGTATTCTATTTTGATTTTGTATTTATTTTAAATTGTAGAAA
TATAACTTGTTCCTCTTGTTGCTAATGTTACTATATCTTTTTTATTTCATTTCTAAAAAA
AATCTAATTTTGACTTCATATTCTTATCTTTGAAATAAGAAAGAAGAGATATTTTCGAAC
TTTAATCTTTTGTTTTCGAATTTAAATAATGTAAAAATGGAATGTAAGTACGCGAGGGG
>Lycium_californicum_KT761030
GATCCCAGTCTAGTCTATAGGAGGTTTTGAAAAGAAAGGAGCAATAATCATTTTCTTGTT
CTATCAAGAAGGTGCTATTGCTCCTTTCTTTTTTTCTTTTTATATTATTAATTTACCAGT
ATTTTACTTATATAGACTTTTTGGTTTACATTATAGAAAAAGAAGGAGAGGGTATTTGCC
TGCATTTATTCATGATTGAGTATTCTATTTTGATTTTGTATTTATTTTAAATTGTAGAAA
TATAACTTGTTCCTCTTGTTGCTAATGTTACTATATCTTTTTTATTTCATTTCTAAAAAA
AATCTAATTTTGACTTCATATTCTTATCTTTGAAATAAGAAAGAAGAGATATTTTCGAAC
TTTAATCTTTTGTTTTCGAATTTAAATAATGTAAAAATGGAATGTAAGTACGCGAGGGG
>Lycium_californicum_KT761037
GATCCCAGTCTAGTCTATAGGAGGTTTTGAAAAGAAAGGAGCAATAATCATTTTCTTGTT
CTATCAAGAAGGTGCTATTGCTCCTTTCTTTTTTTCTTTTTATATTATTAATTTACCAGT
ATTTTACTTATATAGACTTTTTGGTTTACATTATAGAAAAAGAAGGAGAGGGTATTTGCC
TGCATTTATTCATGATTGAGTATTCTATTTTGATTTTGTATTTATTTTAAATTGTAGAAA
TATAACTTGTTCCTCTTGTTGCTAATGTTACTATATCTTTTTTATTTCATTTCTAAAAAA
AATCTAATTTTGACTTCATATTCTTATCTTTGAAATAAGAAAGAAGAGATATTTTCGAAC
TTTAATCTTTTGTTTTCGAATTTAAATAATGTAAAAATGGAATGTAAGTACGCGAGGGG
>Lycium_californicum_KT761036
GATCCCAGTCTAGTCTATAGGAGGTTTTGAAAAGAAAGGAGCAATAATCATTTTCTTGTT
CTATCAAGAAGGTGCTATTGCTCCTTTCTTTTTTTCTTTTTATATTATTAATTTACCAGT
ATTTTACTTATATAGACTTTTTGGTTTACATTATAGAAAAAGAAGGAGAGGGTATTTGCC
TGCATTTATTCATGATTGAGTATTCTATTTTGATTTTGTATTTATTTTAAATTGTAGAAA
TATAACTTGTTCCTCTTGTTGCTAATGTTACTATATCTTTTTTATTTCATTTCTAAAAAA
AATCTAATTTTGACTTCATATTCTTATCTTTGAAATAAGAAAGAAGAGATATTTTCGAAC
TTTAATCTTTTGTTTTCGAATTTAAATAATGTAAAAATGGAATGTAAGTACGCGAGGGG
>Commiphora_stolonifera_AY831932
GATTTCGGTCTTTGTGTATACGAGTTTTTGAAAATAACGGAGCAATACCGACCCTCTTGC
GAGAAATTGGTATTGCTCCGTTATCGCTATTTAGTAGTTTTTCTTTAGTACTTTTTTCTT
TCCATATCTTTGTTTTCAACAAAACAAAAGTCTTTTTATGCCTTTGATTTAGTCCCTTCC
TTATATACTAATAATTAGAAACTAATCGAATATATGGAATAATAGAAAAAAAACGAATAT
AGAAACTCGAATCGATTAGATAAAAAGATAAAAGTTGGAATTTTCTGTCTCTTGGATCTG
AATTTCGATCTTCATAAGTTAAGATAAAAAAGAATGATGATCAAAAATAATGATCAATGC
TAGAAATTGAAATCTTTGGATTTTTTTATTTAAATCGAAATAGTGGAGGG
>Lycium_californicum_KT761034
GATCCCAGTCTAGTCTATAGGAGGTTTTGAAAAGAAAGGAGCAATAATCATTTTCTTGTT
CTATCAAGAAGGTGCTATTGCTCCTTTCTTTTTTTCTTTTTATATTATTAATTTACCAGT
ATTTTACTTATATAGACTTTTTGGTTTACATTATAGAAAAAGAAGGAGAGGGTATTTGCC
TGCATTTATTCATGATTGAGTATTCTATTTTGATTTTGTATTTATTTTAAATTGTAGAAA
TATAACTTGTTCCTCTTGTTGCTAATGTTACTATATCTTTTTTATTTCATTTCTAAAAAA
AATCTAATTTTGACTTCATATTCTTATCTTTGAAATAAGAAAGAAGAGATATTTTCGAAC
TTTAATCTTTTGTTTTCGAATTTAAATAATGTAAAAATGGAATGTAAGTACGCGAGGGG
>Curcuma_longa_JF730221
GATTTTTGTCTTAGTGTATCTGAATTGTTAAAGAAATGTAGCAATACCCTGAAATAACAA
TACCCCATATCTCGCTTAAGCGAGATATGGGGTATTGTTATTTTGTTTGATGTAATGTAA
TAGTATTTTCATTTTTTGCGTATAGCATACATATTTATTTATTTTATATTGTATAACATA
TTTAGATTGTATATATGTATATTAAATACAAATACATAAGTATATAAAGTATAAGAAATG
AACTTAACGACGAGATTTATTATCGTTTCTTGCATGTCTCGTAAAAGACAGAGTAGGTGC
AAATTCTCCCAATTTGTGACCCACCATACGATCCGTTATATAAATAGGTAAATGTTCCTT
TCCATTATGAATAGCGATTGTATGGCCAATCATTGTGGGTATAATGGTAGATGCCCGAGA
CCAAGTTACTATTATTTCTTTCTCTTCCCTCGTGTTGAGTTTTTCAATTTTTGCCGATAA
ATGATTAGCTACAAAAGGGTTTTTTTTTAGTGAACGTGTCATGTCACAGTGTATTACTCC
TTTTTTTTTACATTTTTTATTTTAAAGATTGGCATTCTATGTCCAATATCTCGATCTAAG
TTAAGTATGGAGGTCAGAATAAATACAATAATGATGAATGGAAAAAAGATAAAATCCTTT
ATCTAGAAAAGGT
>Terminalia_bellirica_KR533035
CACTTTGGTGTTAGTGTAAGTGTTTATGAGTTTTTGATTTGAAGTGAGAGTAAAGGAGCA
ATAATCAACACTCTTGATAGAACAAGAAATTGGTTATTGCTCCTTTACTTAGTGTTCTTT
TATTAATATAATATTAATAAAAGAACACTAAGTTTAAAGATCAACATAAGAAAAAAAAGT
ATTCGAGTCTTATAGAGATTGGCTTTTTTATATATAAAATTATATAGAGAGAGTCCTTCT
TTTCTACTTTGAAGTTATTTTCTATATTTTAACTGTAAAATATTAAATATTTAAAATGGA
AAAAAAGTTATAATTCTTTTATCTAATTCAAAATTATAAGTTTTTATAAAAAAATGAAAT
TAAACGTGAAAAATTGAAATATTTTCAATACAATAAATCATTACAATACAATAAAAAATT
ATTAATTTGAATTCTTTTTTTTTTATAAAAATAAAAAGAATACTTAGTATTTTTAGTAGA
ATACTAAAATAAATAGTAGATAATACTATTTATTCTTATTATAGTAAGGG
>Curcuma_longa_JF730223
GATTTTTGTCTTAGTGTATCTGAATTGTTAAAGAAATGTAGCAATACCCTGAAATAACAA
TACCCCATATCTCGCTTAAGCGAGATATGGGGTATTGTTATTTTGTTTGATGTAATGTAA
TAGTATTTTCATTTTTTGCGTATAGCATACATATTTATTTATTTTATATTGTATAACATA
TTTAGATTGTATATATGTATATTAAATACAAATACATAAGTATATAAAGTATAAGAAATG
AACTTAACGACGAGATTTATTATCGTTTCTTGCATGTCTCGTAAAAGACAGAGTAGGTGC
AAATTCTCCCAATTTGTGACCCACCATACGATCCGTTATATAAATAGGTAAATGTTCCTT
TCCATTATGAATAGCGATTGTATGGCCAATCATTGTGGGTATAATGGTAGATGCCCGAGA
CCAAGTTACTATTATTTCTTTCTCTTCCCTCGTGTTGAGTTTTTCAATTTTTGCCGATAA
ATGATTAGCTACAAAAGGGTTTTTTTTTAGTGAACGTGTCATGTCACAGTGTATTACTCC
TTTTTTTTTACATTTTTTATTTTAAAGATTGGCATTCTATGTCCAATATCTCGATCTAAG
TTAAGTATGGAGGTCAGAATAAATACAATAATGATGAATGGAAAAAAGATAAAATCCTTT
ATCTAGAAAAGGG
>Lycium_californicum_KT761038
GATCCCAGTCTAGTCTATAGGAGGTTTTGAAAAGAAAGGAGCAATAATCATTTTCTTGTT
CTATCAAGAAGGTGCTATTGCTCCTTTCTTTTTTTCTTTTTATATTATTAATTTACCAGT
ATTTTACTTATATAGACTTTTTGGTTTACATTATAGAAAAAGAAGGAGAGGGTATTTGCC
TGCATTTATTCATGATTGAGTATTCTATTTTGATTTTGTATTTATTTTAAATTGTAGAAA
TATAACTTGTTCCTCTTGTTGCTAATGTTACTATATCTTTTTTATTTCATTTCTAAAAAA
AATCTAATTTTGACTTCATATTCTTATCTTTGAAATAAGAAAGAAGAGATATTTTCGAAC
TTTAATCTTTTGTTTTCGAATTTAAATAATGTAAAAATGGAATGTAAGTACGCGAGGGG
>Curcuma_longa_JF730225
GATTTTTGTCTTAGTGTATCTGAATTGTTAAAGAAATGTAGCAATACCCTGAAATAACAA
TACCCCATATCTCGCTTAAGCGAGATATGGGGTATTGTTATTTTGTTTGATGTAATGTAA
TAGTATTTTCATTTTTTGCGTATAGCATACATATTTATTTATATTGTATAACATATTTAG
ATATTTAGATTGTATATATGTATATTAAATACAAATACATAAGTATATAAGTATATAAAG
TATAAGAAATGAACTTAACGACGAGATTTATTATCGTTTCTTGCATGTCTCGTAAAAGAC
AGAGTAGGTGCAAATTCTCCCAATTTGTGACCCACCATACGATCCGTTATATAAATAGGT
AAATGTTCCTTTCCATTATGAATAGCGATTGTATGGCCAATCATTGTGGGTATAATGGTA
GATGCCCGAGACCAAGTTACTATTATTTCTTTCTCTTCCCTCGTGTTGAGTTTTTCAATT
TTTGCCGATAAATGATTAGCTACAAAAGGGTTTTTTTTTAGTGAACGTGTCATGTCACAG
TGTATTACTCCTTTTTTTTTACATTTTTTATTTTAAAGATTGGCATTCTATGTCCAATAT
CTCGATCTAAGTTAAGTATGGAGGTCAGAATAAATACAATAATGATGAATGGAAAAAAGA
TAAAATCCTTTAGCTAGAAAAGAG
>Curcuma_longa_JF730224
GATTTTTGTCTTAGTGTATCTGAATTGTTAAAGAAATGTAGCAATACCCTGAAATAACAA
TACCCCATATCTCGCTTAAGCGAGATATGGGGTATTGTTATTTTGTTTGATGTAATGTAA
TAGTATTTTCATTTTTTGCGTATAGCATACATATTTATTTATTTTATATTGTATAACATA
TTTAGATTGTATATATGTATATTAAATACAAATACATAAGTATATAAAGTATAAGAAATG
AACTTAACGACGAGATTTATTATCGTTTCTTGCATGTCTCGTAAAAGACAGAGTAGGTGC
AAATTCTCCCAATTTGTGACCCACCATACGATCCGTTATATAAATAGGTAAATGTTCCTT
TCCATTATGAATAGCGATTGTATGGCCAATCATTGTGGGTATAATGGTAGATGCCCGAGA
CCAAGTTACTATTATTTCTTTCTCTTCCCTCGTGTTGAGTTTTTCAATTTTTGCCGATAA
ATGATTAGCTACAAAAGGGTTTTTTTTTAGTGAACGTGTCATGTCACAGTGTATTACTCC
TTTTTTTTTACATTTTTTATTTTAAAGATTGGCATTCTATGTCCAATATCTCGATCTAAG
TTAAGTATGGAGGTCAGAATAAATACAATAATGATGAATGGAAAAAAGATAAAATCCTTT
AGCTAGAAAAGGG
>Curcuma_longa_JF730227
GATTTTTGTCTTAGTGTATCTGAATTGTTAAAGAAATGTAGCAATACCCTGAAATAACAA
TACCCCATATCTCGCTTAAGCGAGATATGGGGTATTGTTATTTTGTTTGATGTAATGTAA
TAGTATTTTCATTTTTTGCGTATAGCATACATATTTATTTATTTTATATTGTATAACATA
TTTAGATTGTATATATGTATATTAAATACAAATACATAAGTATATAAAGTATAAGAAATG
AACTTAACGACGAGATTTATTATCGTTTCTTGCATGTCTCGTAAAAGACAGAGTAGGTGC
AAATTCTCCCAATTTGTGACCCACCATACGATCCGTTATATAAATAGGTAAATGTTCCTT
TCCATTATGAATAGCGATTGTATGGCCAATCATTGTGGGTATAATGGTAGATGCCCGAGA
CCAAGTTACTATTATTTCTTTCTCTTCCCTCGTGTTGAGTTTTTCAATTTTTGCCGATAA
ATGATTAGCTACAAAAGGGTTTTTTTTTAGTGAACGTGTCATGTCACAGTGTATTACTCC
TTTTTTTTTACATTTTTTATTTTAAAGATTGGCATTCTATGTCCAATATCTCGAGCTAAG
TTAAGTATGGAGGTCAGAATATATACAATACTGATGAATGGAAAAAAGATACTTTCCTTT
TTCTAGAAAAAGG
>Curcuma_longa_JF730226
GATTTTTGTCTTAGTGTATCTGAATTGTTAAAGAAATGTAGCAATACCCTGAAATAACAA
TACCCCATATCTCGCTTAAGCGAGATATGGGGTATTGTTATTTTGTTTGATGTAATGTAA
TAGTATTTTCATTTTTTGCGTATAGCATACATATTTATTTATTTTATATTGTATAACATA
TTTAGATTGTATATATGTATATTAAATACAAATACATAAGTATATAAAGTATAAGAAATG
AACTTAACGACGAGATTTATTATCGTTTCTTGCATGTCTCGTAAAAGACAGAGTAGGTGC
AAATTCTCCCAATTTGTGACCCACCATACGATCCGTTATATAAATAGGTAAATGTTCCTT
TCCATTATGAATAGCGATTGTATGGCCAATCATTGTGGGTATAATGGTAGATGCCCGAGA
CCAAGTTACTATTATTTCTTTCTCTTCCCTCGTGTTGAGTTTTTCAATTTTTGCCGATAA
ATGATTAGCTACAAAAGGGTTTTTTTTTAGTGAACGTGTCATGTCACAGTGTATTACTCC
TTTTTTTTTACATTTTTTATTTTAAAGATTGGCATTCTATGTCCAATATCTCGATCTAAG
TTAAGTATGGAGGTCAGAATAAATACAATAATGATGAATGGAAAAAAGATAAAATCCTTT
ATCTAGAAAAGGG
>Asparagus_schoberioides_GQ434912
GACTTTAGTCTTAATGTAGTAAGAATCGTTGAAGGAGCCATACCCAATATCTTGTTTTCG
TAAGATATTGGGTATAGCTCCCTCCCCCGCCAATGAATGATAAGTATCTATTTTTTTTTA
TTCCAAATTAACGACGAGATTTATTATCGTTTCTCGCATGTCTCGCGAAAGTCAGAGTAG
GCGCGAATTCTCCCAATTTGTGACCTACCATACGATCCGTTATATAAATAGGTAAATGTT
CCTTTCCATTATGAATAGCGATTGTATGGCCAATCATTTTGGGTATAATGGTAGATGCCC
GAGACCAAGTTACTATTATTTCTTTCTCCTCCCTCATGTTGAGTTTTTCAATTTTTCTCG
ATAAATGATTAGCTACAAAAGGATTTTTTTTTAGTGAACGTGTCACAGCTGATTACTCCT
TTTTTTACATTTTAAAGATTGGCATTCTATGTCCAATAGAATATCTCGATCTAAGTATGA
AGGTAAGAATAAATACAATAATGATGAATGGAAAAAAGAGAAAATTCTTTAGCTAGATAA
GGG
>Cinnamomum_pauciflorum_HM019394
TACTTTGGTATTAGTGTATACGAGTCGTTGAAGGATCAATACCAAACTTCTTGTTCTATT
AAGAAGTTTGGTATTGATCCATTTGGTTCAGTAGTGTTTTATTCACATAATCGTTTTTCA
TTTTCATTTCTTTTATTCAACTTATGAAAACCGCTGGTTATTTCATGATCGAATATCGTA
GTTTCTTCTGTACCAACCTGCATTTTATATACTCTTATTCTTCAAAATCATTTTATTTTT
TGAAAAAATCAAAGCATTTTTCTTTTTTTTTTTTTTACGTACAACATTTTGTTTTATGTA
CAATATCTGTATTTCAGCAGGAAGGAGAGTGAAGTAATAAAGACTAAATCAAAAAATAAT
GAATGGGGAAAATGGAATCCTTTTGAGAGAGGAGGG
>Cinnamomum_pauciflorum_HM019393
TACTTTGGTATTAGTGTATACGAGTCGTTGAAGGATCAATACCAAACTTCTTGTTCTATT
AAGAAGTTTGGTATTGATCCATTTGGTTCAGTAGTGTTTTATTCACATAATCGTTTTTCA
TTTTCATTTCTTTTATTCAACTTATGAAAACCGCTGGTTATTTCATGATCGAATATCGTA
GTTTCTTCTGTACCAACCTGCATTTTATATACTCTTATTCTTCAAAATCATTTTATTTTT
TGAAAAAATCAAAGCATTTTTCTTTTTTTTTTTTTTACGTACAACATTTTGTTTTATGTA
CAATATCTGTATTTCAGCAGGAAGGAGAGTGAAGTAATAAAGACTAAATCAAAAAATAAT
GAATGGGGAAAAGGGAATCCTTTTGAGAGAGGAGGG
>Prunus_pumila_var._depressa_HQ188849
GACTTTGGTCTTAGTATATACGAGTTCTTGAAAGTAAAGGAGCAATAATAAATTTCTTGT
TATATCAAGAGGTTTGTTATTGCTCCTTTACTATTTAGTATTTTTTTTATTTACTACTTA
ACTTTACTATATTGTTCTATATTTTTTTTTAGTTAATTTACTACAAAATTTAATTAAAAT
ATTAAAAGTTTCAGTTTATTTTATGTTGTATTTTATCTTACAAGTAATGATAAATGGTGT
AAATATTTGTAATAGTACAAGG
>Sophora_tomentosa_JX495463
TATCGGGTTTTTAAAGTATACGATTTTTTAAAAAAGTAAAGGAGCGATAGAAAAAACTCT
ATTGCTCCTTTACTTTATACTTCATACTTCTTTATTTTAGAATTCTTTTTTTTTTGTTAC
ATTGCTTGCGAAGTCATATGTATTCCAAAAAAAGATAAAAAAAAAGAATGTTTCCATTTC
ATTTTTTGTTTATTTTATCCTATCTTAGAAGATAAAAACGAATGATAACGAAAAAGGGCT
GAAATTGAAGTCTAAATAATTTTTACATAGTATAGGG
>Cinnamomum_insularimontanum_AF268782
TACTTTGGTATTAGTGTATACGAGTCGTTGAAGGATCAATACCAAACTTCTTAATAGAAC
AAGAAGTTTGGTATTGATCCATTTGGTTCAGTAGTGTTTTATTCACATAATCGTTTTTCA
TTTTCATTTCTTTTATTCAACTTATGAAAACCGCTGGTTATTTCATGATCGAATATCGTA
GTTTCTTCTGTACCAACCTGCATTTTATATCCTCTTATTCTTCAAAATAATTTGATTTTT
TGAAAAAATCAAAGCATTTTTCTTTTTTTTTTTTTTACGTCCAACATTTTGTTTTATGTA
CAATATCTGTATTTCAGCAGGAAGGAGAGTGAAGTAATAAAGACTAAATCAAAAAATAAT
GAATGGTGAAAATGGAATCCTTTTGAGAGAGGAGGG
>Syzygium_fruticosum_KR532994
GACTTTGGTCTTAGTATAAGTGTAGGCGAGTTTTTGATTGGAAAGGAAAGTAAAGGAGCA
ATAACCAATACTCTTAATAGAATAATAAATTGGTTATTGTTCCTTTATTTATTGTTCTTT
TCTTTACATAAGTTTTTTTTTTACTTGAACATAAGAAAAAGTTTTCTAGTCTTAGGGATT
GGTTTATGATTGTGTATCATACTTTTTTTTCCTTARATATGAATTTTTAATTTATATACA
TTCTTTTCAACCCTTTGTAAGGCTTTGTGATATTATTATCTTCTAGTTTTCTAGTTTTTT
TTTTTCGAATAAAATAGAAAGGTTACAATTTTCTGCTTCTTCTATCTCATAAGTAAGATA
AAAAAATGTTAAAAATTAACAATCGAAATGAAATATTTTCCATTATGAATTTATTTTTAT
TTTTTTAATTAAAAATAAAATATTATTTTAAAATAAAATGGAATAAAAATAAATATAAAT
ATTAGTAATAGTAGGG
>Astragalus_macropelmatus_subsp._macropelmatus_JF409784
TCTTTTGGTTGTAAAGAAGGATACGAGTTTTTGAAAGTAAAAGGGTAGTAATATCAACAC
TGTTGATATTACTCCCCTTTTACTTTGAATTTGAGTAGTCTTTTTGATCTTTTTGTAATA
AACTTCTAGTAAATTCCGTTTAATTTAATAATTAAGAAAAAAAGTCTAAAAAAATTTATA
CATAGTATA
>Ipomoea_obscura_KR735821
GGACTCGGTCTTAGTGTATAGGAGTTTTTGAAAATAAGGGAGCAATAACCACTTTCTTGT
TCTAAACAAGATGGGGTATTGCTCCTTTATTTCTATTTCTTTTTTTTATTAAATTTTCGA
ATCAAAAAATTTAGGTTTTTCTTTGGAAATTAAGTTAAAATAAGGTAAAGAAGATAATAT
TGAATGAATGATAATATTGAATTATTCATATTGAATCTAATTTTATTTCAAATTTGAATA
AAATTTAATAAAAAAAAAATAGTCTAATTAAAATATATATTTTTTTTTTTATTTTATAAA
ATAGAAAGAATTATAAATTATACTATATATATAAAAATAGATATATAATTTATAATTAGT
AATTACAAAAAAAAGAAAATGAAAAAATAGAACATAGTCTGGGG
>Valeriana_pyrenaica_AY794283
GACCTGTTCTTAGGGTATATGAGTTTTTGAAAAAAGAAAAAAGGAGCAAAAATCCCCCCT
GGTCTAGCAAGGGGGCTTTATTTCTCCTTTTTTTTTCTTTCATTATAATGAAAATGCATA
GTATTTAACTGACATATGTTCTTGAAAAAACAGTCAGAAATAGATTGATTAATCTAAATA
ATAGTCCTCGCTGGGG
>Crataegus_pinnatifida_EU500276
GACTTTGGTTTTAATATATATGAGTTCTTGAAAGTAAAGGAGTAATAAAAAATTTCTTGT
TATATCAAGAGGTTTGTTATTGCTCCTTTACTATTTAGTTTTAGTATTTTTTTAGTTATT
ACTTAACTATTTGTTTTATTCTTTTTTTTTTTTTAGAAAAAAAAAAAAAAAAAGAATAAA
GTTTTCAATTTAGGTTGTATTTTATCTTACAAGTAATGCTAAATGGCGGAAAAATTATTA
A
>Salvia_officinalis_JQ934202
ATAACTTCCCTCTAGACCTAGCTGCTATCGAAGCTCCAACAAATGGCTAAGACTTGTTTT
TAGTGTGTAGGAGTTTTTGAAAATAGAATAGATAAATATTAAGGAGCAATAAACCCTTTC
TTGTTCTACCAAAAGAGGGTTTATTGCTCCTTTATTTTCTTTTCAATTAGGAATCCTTTT
CCATATTTTCTAGTAGTATTGGACTTACCTAAAACTATTCTTTCCATTAGAGAATAAAGA
AAGAAGATCAAAAAATGATTCAAATTCCATTTTTTGTTTTACAATTTCTAAAAAAATTTA
AATTGAAAAAGTAAATAAATATAAACATTTTTAATAGAATTTTATAGTAGAGGGGCGGA
>Morinda_umbellata_JN045492
CACATTCGTGTTATTGTATAGGAGTTATTGAAAAATAAAGTAGCAATAAGGACCTCTTAT
TGCTACTTTATTTTTATTTTCTTTTTATTTTGTTTAGTATTTTACTATTTAAAATGAATT
TCTAATGATTTCATTTAGAATTTTTATTTTTTTATATTTATACTACTTTTATACTACTAG
ACGTACCTAAAATAGAGAATTCTAGATTTTAAGAATTTTTAAAGAAAGGAAAATGTTCGA
AATGGAATTTTATGAATGAAATATTAAAACATTAAAAATTAGAGTAGGG
>Croton_alchorneicarpus_HM044811
GACTCTGATCTTAGTGTGTACGAGTTCTTGAAAACTAGAACTCTAAAAAGGGGGCTATTG
CTCCCTTTTTAGAGTTCTAGTTTTTTTTTTTTTTAGNATTTTTTTTTTTGATTTCAAATA
ATAGATAATAGATAAAGCTTTCATTTTTATGCCTTTGATATTTTTGNAGTTGTATTTTTT
GTTGTATTTGTATCTTATAAGTTATAAGAAAGAAAAAATTGAATTTTAATACTAAATCCT
TTTAATACTAAATCCTAGGGATTTAATACTAGAAATTGAAATTCTTGTACCTTCTGTACC
TTCTAAAAAAATCAAAAAAAAAAAAAAATTATTTCATTTTAATAACTTAATAATTTTATA
AATAATTTTATAGTAATCTTAATCTAATTTTGAAATTTTGAAATTAAAGTAGAATATTGT
AATATTCTATTACGGGCGG
>Tribulus_terrestris_KC593453
TACTTCGATTTCAATGTTAGGTTATATGAGTTATTGAAAATAAAGAAAGGAGCAATCACC
AATGATAATTATAATTGGTGATTGCTCCTTTCTTTATTATAGTTTATTTTAGAAGTTTTT
TTATTTATATTTACTTAAATTAAAAATAAAAAAATTAAATAAAATATTAAATTAAGTCTT
ATTTTCATTTATGATTTAGTATTCGACTTTTTCTTTTTTTATGTACGAATTTCATTAAAT
TTCTTTCTTTTTTTATTTTATTTTCTCTTTTCTATAAAAGACTTCTATCAAATACTTCTA
AGAGGGTCATCAAATTGAAACTATTTTCAATTATTCACTAAATGGCAATAGTGGAGGGGC
GGATGTAGCCAAGTGGATCAAGGCAGTGGATTTGTGAATCCACCCATGCGCGA
>Ophiopogon_yunnanensis_KF671421
GATTTCCGTCTTAATGTATTAAGAATCGTTGAAGGAGTCATACCCAATGTCTTGTTTTCA
TAAGATATTGGGTATAGCTCCCTCCCCCGCCAATGAATGATAAGTATCTATTTTTTTTCC
AAATTAATTAACGACGAGATTTATTATCGTTTCTCGCATGTCTCGCGAAAGTCAGAGTAG
GCGCGAATTCTCCCAATTTGTGACCTACCATACGATCTGTTATATAAATAGGTAAATGTT
CTTTTCCATTATGAACAGCGATTGTATGGCCAATCATTTTGGGTATAATGGTAGATGCCC
GAGACCAAGTTACTATTATTTCTTTCTCCTCCCTCATGTTGAGTTTTTCAATTTTTCTCG
ATAAATGATTAGCTACAAAAGGATTTTTTTTTAGTGAACGTGTCACAGCCGATTACTCCT
TTTTTTTACATTTTAAAGATTGGCATTCTATGTCCAATAGAATATCTCGATCTAAGTATG
AAGGTAAGAATAAATACAATAATGATGAATAGAAAAAAGAGAAAATCCTTTAGCTGGATA
AGGG
>Terminalia_stuhlmannii_FJ381880
CACTTTGGTGTTAGTGTAAGTGTTTATGAGTTTTTGATTTGAAGTGAGAGTAAAGGAGCA
ATAACCAATTTCTTGTTCTATCAAGAGTGTTGATTATTGCTCCTTTACTTAGTGTTCTTT
TATTAATATTATATTAATATAAAATTCTTTAGTTTAAAGATCAACATAAGAAAAAAAATA
AGAAAAAAAAAAGTATTCGAGTCTTATAGAGATTGGCTTTTCTATATATAATTATATAGA
GAGAGTCCTTCTTTTTTACTTTTAAGTTATTTTCTATATTGTAAAATATTTAATATTTAA
AATGGAAAAAAATTAAATTAAACGTGAAAAATTGAAATATGTTCAATACAATAAATCATT
ACCTTACAATACAATAAAAAATTATTAATTTGAATTATTTTTTTTATAAAAATAATAGTA
GATAATACTATTTATTCTTATTATAGTAAGGGGCGGATGTAGCC
>Salvia_pyrenaica_HQ902842
GCTCCAACAAATGGCTAAGACTTGTTTTTAGTGTGTAGGAGTTTTTGAAAATAGAATAGA
TAAATATAAGGAGCAATAAACCCTTTCTTGTTCTACCAAAAGAGGGTTTATTGCTCCTTT
ATTTTCTTTTCAATTAGGAATCCTTTTCTATATTTTCTAGTAGTATTGGACTTACCTAAA
ATTATTCTTTCCATTAGAGAATAAAGAAAGAAGATCAAAAAATGATTCAAATTCCATTTT
TTGTTTTACAATTTCTAAAAAAATTTAAATTGAAAAAGCAAATAAATAGAAACATTTTTA
ATAGAATTTTATAGTAGAGGG
>Mentha_spicata_EU627578
GACTTGTTCTTAGTGTGTAGGAGTTTTTGAAAATAGACTAGATAAATATAAGGAGCAAGA
AACCCTTTTTTGATAAAACAAGAAAGGGTTTCTTGCTCCTTTATTTTCTTTTCAATTAGG
AGCCCTTTTCTATATTTTCTATTTTCTAGTAGTATTGGACTTGCCTAGAATTTTTCTTTC
CATTACAGAATAAAAAAAGAAGATAAAAAAACGATGGAAATTCCATCTTTTGTTTTTCAA
TTTCTAAAAAAGTTGAAATTGAAAATTGCTAAAGTAAAAAAATATTTTAACTATAATTTT
ATTTATAGTAGAGGG
>Polygala_sp._TRK-2015_KR735693
GATTTTGGTCTTAGTGTATACGAGTTTTTGAAAATAAAAGGGCAATAAAAAAACTCTTGT
TTTATCTGTTTCATCAAATCAAGAGTTTTTTATTGCTCCTTTATCTTTACTTTCTATTCT
ATATTCTAATTAAAAGAGGGGTCTTTATTTTTTTTGTGTTATTTTAGAATCTAACACGAA
TAACTTAGAAACTCAAAATAAAAAAGAATTAGATAAACTAAAAAAGAATTAAAATTCTTT
TTTTAATTGATACTAAAGTCTAGGG
>Mentha_spicata_EU627573
GACTTGTTCTTAGTGTGTAGGAGTTTTTGAAAATAGACTAGATAAATATAAGGAGCAAGA
AACCCTTTTTTGATAAAACAAGAAAGGGTTTCTTGCTCCTTTATTTTCTTTTCAATTAGG
AGCCCTTTTCTATATTTTCTATTTTCTAGTAGTATTGGACTTGCCTAGAATTTTTCTTTC
CATTACAGAATAAAAAAAGAAGATAAAAAAACGATGGAAATTCCATCTTTTGTTTTTCAA
TTTCTAAAAAAGTTGAAATTGAAAATTGCTAAAGTAAAAAAATATTTTAACTATAATTTT
ATTTATAGTAGAGGG
>Rosa_nutkana_DQ778795
GACTTTGGTCTTAGTATATATGAGTTCGTGAAAGTTTTGAAAGTAAAGGAGCAATACTAA
ATTTCTTGTTATATCAAGAGATTTGGTGTTGCTCCTTTACCATATTACTATAAATAATTA
ATTAAATTTCATTACTATAATTATTAATTAAAATTATTACTATAATGAAATTAGTACTAT
AAATTAAATTAGTATTTTAGTACTCTTTTTTTTTACTAAAAGATTAAAATAAAAGGGTTT
CCATTTATGTTGTATTCTCTTTTACAAGTAATGATAAATGGTGGAAATATTTGTAATTTC
TATTTTTATTTAAATTTTTATTTAAATAGTACAAGGG
>Syzygium_salwinense_KR533017
GACTTTGGTCTTAGTATAAGTGTAGGCGAGTTTTTGATTGGAAAGTAAAGGAGCAATAAC
CAACACTCTTGATAGAATAAGAAATTGGTTATTGTTCCTTTATTTATTGCTCTTTTCTTT
ACATAAGTTTTTCTTTACTTGAACATAAGAAAAAGTTTTCTAGTCTTAGGGATTGGTTTA
TGATTGCGTATCATACTTTTTTTTTCCTTAGATAGGAATTTCTAATTTATATACATTCTT
TTCAACCCTTTGTAAGGCTTATTATTATCTTCTAGTTTTTTTTTTCGAATAAAATAGAAA
GGTTAGAATTTTCTGCTTCTTCTATCTCATAAGTAAGATAAAAAAATGTTAAAAATTAAC
AATCGAAATGAAATATTTTCCATTTTGAATTTTTTTTTTATTTTTTTAATTAAAAATTAA
ATATTATTTTGAAATAAAATGGAATAAAAATAAATATAAATACTAGTAATAGTAGGG
>Syzygium_salwinense_KR533016
GACTTTGGTCTTAGTATAAGTGTAGGCGAGTTTTTGATTGGAAAGTAAAGGAGCAATAAC
CAACACTCTTGATAGAATAAGAAATTGGTTATTGTTCCTTTATTTATTGCTCTTTTCTTT
ACATAAGTTTTTCTTTACTTGAACATAAGAAAAAGTTTTCTAGTCTTAGGGATTGGTTTA
TGATTGCGTATCATACTTTTTTTTTCCTTAGATAGGAATTTCTAATTTATATACATTCTT
TTCAACCCTTTGTAAGGCTTATTATTATCTTCTAGTTTTTTTTTTCGAATAAAATAGAAA
GGTTAGAATTTTCTGCTTCTTCTATCTCATAAGTAAGATAAAAAAATGTTAAAAATTAAC
AATCGAAATGAAATATTTTCCATTTTGAATTTTTTTTTTATTTTTTTAATTAAAAATTAA
ATATTATTTTGAAATAAAATGGAATAAAAATAAATATAAATACT
>Syzygium_salwinense_KR533015
GACTTTGGTCTTAGTATAAGTGTAGGCGAGTTTTTGATTGGAAAGTAAAGGAGCAATAAC
CAACACTCTTGATAGAATAAGAAATTGGTTATTGTTCCTTTATTTATTGCTCTTTTCTTT
ACATAAGTTTTTCTTTACTTGAACATAAGAAAAAGTTTTCTAGTCTTAGGGATTGGTTTA
TGATTGCGTATCATACTTTTTTTTTCCTTAGATAGGAATTTCTAATTTATATACATTCTT
TTCAACCCTTTGTAAGGCTTATTATTATCTTCTAGTTTTTTTTTTCGAATAAAATAGAAA
GGTTAGAATTTTCTGCTTCTTCTATCTCATAAGTAAGATAAAAAAATGTTAAAAATTAAC
AATCGAAATGAAATATTTTCCATTTTGAATTTTTTTTTTATTTTTTTAATTAAAAATTAA
ATATTATTTTGAAATAAAATGGAATAAAAATAAATATAAATACTAGTAATAGTAGGG
>Angelica_maowenensis_KC887957
GGACCGGGTTTTAGTATATACGAGTTTTTTTAAATAAAAAAAAAGAAATACCGCCCTCTT
GTTCTATCAAGAGGGCGGTATTTCTTCTTTTTATATTTCAGACTGTTTTAGATAAACAAA
TATTTTTGAATGATAAAAAAGGAATCCTTTTTTTTTTCTTTAATAAATATAAATAATTAA
TAAATAAATAAAAGAAAATTGGCGG
>Rubus_occidentalis_EU750534
GACTTTGGTCTTAGTATATATGAGTTCGTGGAAGTTTTGAAAGTAAAGGAGCAATACCAA
ATCTCTTGATCTAACAAGAAATTTTTTATTGCTCCTTTACTACAATTACTATTTTAGTAG
TATTTGTTTTTTTTTACTAAAAGATTAAAAGAAAAGAGAAGGGTTTCAATTTATGTTGTA
TTTTCTTTTACAAGAAATGATAAATGGTGTAAATATTTAAAATTTCTATTTTATATAGTA
CATTTTTAATAGTACAAGGG
>Rubus_occidentalis_EU750535
GACTTTGGTCTTAGTATATATGAGTTCGTGGAAGTTTTGAAAGTAAAGGAGCAATAAAAA
ATTTCTTGTTAGATCAAGAGATTTGGTATTGCTCCTTTACTACAATTACTATTTTAGTAG
TATTTGTTTTTTTTTTACTAAAAGATTAAAAGAAAAGAGAAGGGTTTCAATTTATGTTGT
ATTTTCTTTTACAAGAAATGATAAATGGTGTAAATATTTAAAATTTCTATTTTATATAGT
ACATTTTTAATAGTACAAGGG
>Rubus_occidentalis_EU750532
GACTTTGGTCTTAGTATATATGAGTTCGTGGAAGTTTTGAAAGTAAAGGAGCAATACCAA
ATCTCTTGATCTAACAAGAAATTTTTTATTGCTCCTTTACTACAATTACTATTTTAGTAG
TATTTGTTTTTTTTTTACTAAAAGATTAAAAGAAAAGAGAAGGGTTTCAATTTATGTTGT
ATTTTCTTTTACAAGAAATGATAAATGGTGTAAATATTTAAAATTTCTATTTTATATAGT
ACATTTTTAATAGTACAAGGG
>Rubus_occidentalis_EU750533
GACTTTGGTCTTAGTATATATGAGTTCGTGGAAGTTTTGAAAGTAAAGGAGCAATACCAA
ATCTCTTGATCTAACAAGAAATTTTTTATTGCTCCTTTACTACAATTACTATTTTAGTAG
TATTTGTTTTTTTTACTAAAAGATTAAAAGAAAAGAGAAGGGTTTCAATTTATGTTGTAT
TTTCTTTTACAAGAAATGATAAATGGTGTAAATATTTAAAATTTCTATTTTATATAGTAC
ATTTTTAATAGTACAAGGG
>Syzygium_salwinense_KR533018
GACTTTGGTCTTAGTATAAGTGTAGGCGAGTTTTTGATTGGAAAGTAAAGGAGCAATAAC
CAACACTCTTGATAGAATAAGAAATTGGTTATTGTTCCTTTATTTATTGCTCTTTTCTTT
ACATAAGTTTTTCTTTACTTGAACATAAGAAAAAGTTTTCTAGTCTTAGGGATTGGTTTA
TGATTGCGTATCATACTTTTTTTTTCCTTAGATAGGAATTTCTAATTTATATACATTCTT
TTCAACCCTTTGTAAGGCTTATTATTATCTTCTAGTTTTTTTTTTCGAATAAAATAGAAA
GGTTAGAATTTTCTGCTTCTTCTATCTCATAAGTAAGATAAAAAAATGTTAAAAATTAAC
AATCGAAATGAAATATTTTCCATTTTGAATTTTTTTTTTATTTTTTTAATTAAAAATTAA
ATATTATTTTGAAATAAAATGGAATAAAAATAAATATAAATACTAGTAATAGTA
>Prunus_spinosa_KJ994356
GACTCTGGTCTTAGTATATACGAGTTCTTGAAAGTAAAGGAGCAATAATAAATTTCTTGT
TATATCAAGAGGTTTGTTATTGCTCCTTTACTATATTAGTATTTTTTTTTATTTACTACT
TAACTTTACTATATTGTTCTATATTTTTTTTTAGTTAATTTACTACAATATTTAATTAAA
ATATTAAAAGTTTCAGTTTATTTTATGTTGTATTTTATCTTACAAGTAATGATAAATGGT
GTAAATATTTGTATATTTGTAATAGTACAAGGG
>Senna_alata_GU396790
AATTGTGGTCTTAATATATATGAGTTTTTGAACGTAAAGGAGCAATATCAAGAGGGTTGA
TATTGCTCCTTTACTTTCTTTTTTAGTAGTCTTTTTCTTCATATTCATACAAATTTTTTT
TATTTACTTCAACATTCTTTAACATTATTTTAACATAAGAAAAAAATATTGGAGTTTCAT
ACTTTTTTTTGTTTCTTTTTTACAAATTTCTACGTTTTTCTGATCAATCCTTTCTTAGAA
GACGAGGAAAAACTTAAAAATAATGATAAAAAAAGAATACAAATGAAAAATATCTGGAAT
TTTTTTTAGATAGTATAGGG
>Prunus_armeniaca_KF482518
GACTTTGGTCTTAGTATATACGAGTTCTTGAAAGTAAAGGAGCAATAATAAATTTCTTGT
TATATCAAGAGGTTTGTTATTGCTCCTTTACTATTTAGTATTTTTTTTATTTACTACTTA
ACTTTACTTTACTATATTGTTCTATATTTTTTTTTAGTTAATTTACTACAAAATTTAATT
AAAATATTAAAAGTTTCAGTTTATTTTATGTTGTATTTTATCTTACAAGTAATGATAAAT
GGTGTAAATATTTGTAATAGTAAAGGG
>Rosa_willmottiae_KF983159
GACTTTGGTCTTAGTATATATGAGTTCGTGAAAGTTTTGAAAGTAAAGGAGCAATACTAA
ATTTCTTGTTATATCAAGAGGTTTGGTGTTGCTCCTTTACCATATTACTATAAATAATTA
TTTAAATTTAATTACTATAATTATTAATTAATACTATAATTAAATTAGTACTATAATTAA
ATTCGTGTTTTAGTACTCTTTTTTTTTTACTAAAAGATTAAAAAAAAGGGTTTCCATTTA
TGTTGTATTCTCTTTTACAAGTAATGATAAATGGTGGAAATATTTGTAATTTCTATTTTT
ATTTAAAT
>Dioscorea_gracillima_JQ260281
GACTTTTGTCTTAATGTATATGAATCGTTGAAGGAGCAATATCCAATATCTTGTTTGAGC
AAGAAGTTTGGTATTGCTCCCCCCTTTTTTTGTTTGTTTGATTTAACTGTGTGTATTGTA
TACCGCAAGACAGAAGACAGTGGATTACTCCTTTATTTTTTACTTACATTTTAAAGATTG
GCATTCTATGTTCAATATCTCGATCTAATAAGGTAAGAATAAATATAAATACAATAATGA
TGAATGGAAAAAAGAGAAAATCCT
>Dioscorea_gracillima_JQ260282
GACTTTTGTCTTAATGTATATGAATCGTTGAAGGAGCAATATCCAATATCTTGTTTGAGC
AAGAAGTTTGGTATTGCTCCCCCCTTTTTTTGTTTGTTTGATTTAACTGTGTGTATTGTA
TACCGCAAGACAGAAGACAGTGGATTACTCCTTTATTTTTTACTTACATTTTAAAGATTG
GCATTCTATGTTCAATATCTCGATCTAATAAGGTAAGAATAAATATAAATACAATAATGA
TGAATGGAAAAAAGAGAAAATCCT
>Dioscorea_gracillima_JQ260283
GACTTTTGTCTTAATGTATATGAATCGTTGAAGGAGCAATATCCAATATCTTGTTTGAGC
AAGAAGTTTGGTATTGCTCCCCCCTTTTTTTGTTTGTTTGATTTAACTGTGTGTATTGTA
TACCGCAAGACAGAAGACAGTGGATTACTCCTTTATTTTTTACTTACATTTTAAAGATTG
GCATTCTATGTTCAATATCTCGATCTAATAAGGTAAGAATAAATATAAATACAATAATGA
TGAATGGAAAAAAGAGAAAATCCT
>Dioscorea_gracillima_JQ260284
GACTTTTGTCTTAATGTATATGAATCGTTGAAGGAGCAATATCAATATCTTGTTCGAGCA
AGAAGTTTGGTATTGCTCCCCTTTTCAATTTTTCCCGATAAATGATCAACTACAAAAGGA
TTTTTTTTTAGTGAACGTGTCACAGCGGATTACTCCTTTATTTTTTACATTTTTAAGATT
GGCATTGTATGTTCAATATCTCGATCTAATAAGGTAAGAATAAATTTAAATACAATAATG
ATGAATGGAAAAAGAGAAAATCCT
>Dioscorea_gracillima_JQ260285
GACTTTTGTCTTAATGTATATGAATCGTTGAAGGAGCAATATCCAATATCTTGTTTGAGC
AAGAAGTTTGGTATTGCTCCCCCCTTTTTTTGTTTGTTTGATTTAACTGTGTGTATTGTA
TACCGCAAGACAGAAGACAGTGGATTACTCCTTTATTTTTTACTTACATTTTAAAGATTG
GCATTCTATGTTCAATATCTCGATCTAATAAGGTAAGAATAAATATAAATACAATAATGA
TGAATGGAAAAAAGAGAAAATCCT
>Dioscorea_gracillima_JQ260286
GACTTTTGTCTTAATGTATATGAATCGTTGAAGGAGCAATATCCAATATCTTGTTTGAGC
AAGAAGTTTGGTATTGCTCCCCCCTTTTTTTGTTTGTTTGATTTAACTGTGTGTATTGTA
TACCGCAAGACAGAAGACAGTGGATTACTCCTTTATTTTTTACTTACATTTTAAAGATTG
GCATTCTATGTTCAATATCTCGATCTAATAAGGTAAGAATAAATATAAATACAATAATGA
TGAATGGAAAAAAGAAAAAATCCT
>Dioscorea_gracillima_JQ260287
GACTTTTGTCTTAATGTATATGAATCGTTGAAGGAGCAATATCCAATATCTTGTTTGAGC
AAGAAGTTTGGTATTGCTCCCCCCTTTTTTTGTTTGTTTGATTTAACTGTGTGTATTGTA
TACCGCAAGACAGAAGACAGTGGATTACTCCTTTATTTTTTACTTACATTTTAAAGATTG
GCATTCTATGTTCAATATCTCGATCTAATAAGGTAAGAATAAATATAAATACAATAATGA
TGAATGGAAAAAAGAGAAAATCCT
>Dioscorea_gracillima_JQ260288
GACTTTTGTCTTAATGTATATGAATCGTTGAAGGAGCAATATCCAATATCTTGTTCGATC
AAGAAGTTTGGTATTGCTCCCCCCTTTTTTTTGTTTGATTTAACTGTGTGTATTGTATAC
CGCAATACAGAAGACAGTGGATTACTCCTTTATTTTTTACTTACATTTTAAAGATTGGCA
TTCTATGTTCAATATCTCGATCTAATAAGGTAAGAATAAATATAAATACAATAATGATGA
ATGGAAAAAAGAGAAAATCCT
>Dioscorea_gracillima_JQ260289
GACTTTTGTCTTAATGTATATGAATCGTTGAAGGAGCAATATCCAATATCTTGTTCGAGC
AAGAAGTTTGGTATTGCTCCCCCCTTTTTTTTGTTTGATTTAACTGTGTGTATTGTATAC
CGCAATACAGAAGACAGTGGATTACTCCTTTATTTTTTACTTACATTTTAAAGATTGGCA
TTCTATGTTCAATATCTCGATCTAATAAGGTAAGAATAAATATAAATACAATAATGATGA
ATGGAAAAAAGAGAAAATCCT
>Crataegus_suksdorfii_KC251678
GACTTTGGTCTTAATATATATGAGTTCTTGAAAGTAAAGGAGTAATAAAAAATTTCTTGT
TATATCAAGAGGTTTGTTATTGCTCCTTTACTATTTAGTTTTAGTATTTTTTTAGTTATT
ACTTAACTATTTGTTTTATTCTTTTTTTTTTTTTTTAGTAAAAAAAAAAAAGAATAAAGT
TTTCAATTTAGGTTGTATTTTATCTTAAATTTAGGTTGTATTTTATCTTACAAGTAATGC
TAAATGGCGGAAAAATTATTAAT
>Crataegus_suksdorfii_KC251679
GACTTTGGTCTTAATATATATGAGTTCTTGAAAGTAAAGGAGTAATAAAAAATTTCTTGT
TATATCAAGAGGTTTGTTATTGCTCCTTTACTATTTAGTTTTAGTATTTTTTTAGTTATT
ACTTAACTATTTGTTTTATTCTTTTTTTTTTTTTTTAGTAAAAAAAAAAAAGAATAAAGT
TTTCAATTTAGGTTGTATTTTATCTTAAATTTAGGTTGTATTTTATCTTACAAGTAATGC
TAAATGGCGGAAAAATTATTAAT
>Rosa_palustris_DQ778798
GACTTTGGTCTTAGTATATATGAGTTCGTGAAAGTTTTGAAAGTAAAGGAGCAATACTAA
ATTTCTTGTTATATCAAGAGATTTGGTGTTGCTCCTTTACCATATTACTATAAATAATTA
TTTAAATTTAATTACTATAATTACTAATTTTTAATTACTATAATTACTAATTCAAATTAG
TACTATAATTAAATTAGTATTTTAAATTAAATTAGTATTTTAGTACTCTTTTTTTTTACT
AAAAGATTAAAATAAAAGGGTTTCCATTTATGTTGTATTCTCTTTTACAAGTAATGATAA
ATGGTGGAAATATTTGTAATTTCTATTTTTATTTAAATTTTTATTTAAATAGTACAAGGG
>Dioscorea_belophylla_KY294698
GACTTTTGTCTTAATGTATATGAATCGTTGATTGAAGGAAGGAGCAATATCAATATCTTG
TTCGAGCAAGAAGTTTGGTATTGCTCCCCTTTTCAATTTTTCCCGATAAATGATCAACTA
CAAAAGGATTTTTTTTTAGTGAACGTGTCACAGCGGATTACTCCTTTATTTTTTACATTT
TTAAGATTGGCATTCTATGTTCAATATCTCGATCTAATAAGGTAAGAATAAATTTAAATA
CAATAATGATGAATGGAAAAAGAGAAAATCCTTTAGCTAGG
>Ziziphus_mauritiana_KR533050
GACTTTGGTATTAGTGTATACTGAGTTATTGAACATAAAGGAGCAATAATCAATTTCTTG
TTCTAGCAAGAAGTTTGGTATTGCTCCTTTAGGAGTTTTTTTACTTAAATTTTTTTCTTT
ACTTCATTTTTACTTCAACATACCCATACTTTCGTTATGTAGAAATTTTTATTTTCGATA
TCCTCTTCTCCATTTTTTTTTTTTTATTTTACATTTCCATTTTTAAAATTTAAAGGTTTC
AATTCCATTTTTTCTTCTTTTAGTTTGAAGAATGAAAAAAAAATGATAAATGGTGTAAAT
TGACCTATTTGTTTGTAATTTGTAAGTTTGAAATTTG
>Polygala_sibirica_KM216410
GATTTATATCTTAGTGTATACGAGTTCTTGAAAATAAAGGGGCAATAAAAGATCTCTTGT
TTTATTTGTTTCATCAAATCAAGAGTTTTCTATTGCTCCTTTATCTTTCCTTTCTATTCT
ATATTAGAATTAAAAAAGGGGTCCTTCTTTTTTCTTTTTATTTTAGAATCGAATTTTATT
TGAGAATCTATGAAGAATAACTTAGATTCTCATAATAAAAAAGAATTGGATAAACTAAAA
AAGAATTCAAATTCTTTTTTAGTTTATTGATATAAAGTCTA
>Cyperus_croceus_KX405737
GATAAACTAGATCTTTTGAATTATTAATTATATTAATAATTTGAATATTAATTTGAGAAA
TACCCAATATACCCAATATATTAGTTTTTTAGACTAATATATTGGGTAAGGAAAAAAATA
TACTAGTATAGTAGTCTCTAAAATATCTCTCTCTATTGGGTAAGTATACCCGGAGGTTTA
TAAAATATAATATAAATAAAGGTATATTGCGTAAGTATACCTAGAGGATTAATACACTTG
ATTCTCGTTAATTTTTAAAAATTAATATAGAAAAAAGACGATTTTTTTTTCTAAACTAAG
TAGTATAAATTCTCCATTTTTTCAGTTTTTTTTATTTTTCAAAATAGGATTATAAATAAT
TTTTTCACCAAAAATTTTTTTGGATAAAGATTTAATATTTCTATTGTTTATATCTTTCAT
TTCCAAAAAATGGGTAGGTGTAAAATCTACCAAATCGTAACCTGTTTTATAAATTATGGA
TTGATAAGACCTCGATTTTTTACATAGCGATGTCATAATATATATAATATATAAAGTGAA
AAATAAATGGTTTGGTTTAGATTGATCTTAACTCAATGTTTTTTTTATCTAAATTCAATA
CTCAAAATAATTGAGAAAAAGAACTCATATTACTAAGGATTTTTTTTTTTGATTTGCTAT
GCGATCGACAGATAATTTTGAGCTTCGGTTGCGGACATAAAAGTATCTCTTTCCAGATCA
TTCTGTATAACATTTATAGATTTATTATTCCTTTTTTTTTTTAGTAAATATGGAGATTCC
ATGTCAAATACTTCAATCTAAGAGGTCAGAATAAAAACAAAAATGATGAATGGAAAAAAG
AGAAAATATTTTCTTTAGCTCGATCTTTTC
>Cyperus_croceus_KX405738
GATAAACTAGATCTTTTGAATTATTAATTATATTAATAATTTGAATATTAATTTGAGAAA
TACCCAATATACCCAATATATTAGTTTTTTAGACTAATATATTGGGTAAGGAAAAAAATA
TACTAGTATAGTAGTCTCTAAAATATCTCTCTCTATTGGGTAAGTATACCCGGAGGTTTA
TAAAATATAATATAAATAAAGGTATATTGCGTAAGTATACCTAGAGGATTAATACACTTG
ATTCTCGTTAATTTTTAAAAATTAATATAGAAAAAAGACGATTTTTTTTTCTAAACTAAG
TAGTATAAATTCTCCATTTTTTCAGTTTTTTTTATTTTTCAAAATAGGATTATAAATAAT
TTTTTCACCAAAAATTTTTTTGGATAAAGATTTAATATTTCTATTGTTTATATCTTTCAT
TTCCAAAAAATGGGTAGGTGTAAAATCTACCAAATCGTAACCTGTTTTATAAATTATGGA
TTGATAAGACCTCGATTTTTTACATAGCGATGTCATAATATATATAATATATAAAGTGAA
AAATAAATGGTTTGGTTTAGATTGATCTTAACTCAATGTTTTTTTTATCTAAATTCAATA
CTCAAAATAATTGAGAAAAAGAACTCATATTACTAAGGATTTTTTTTTTTGATTTGCTAT
GCGATCGACAGATAATTTTGAGCTTCGGTTGCGGACATAAAAGTATCTCTTTCCAGATCA
TTCTGTATAACATTTATAGATTTATTATTCCTTTTTTTTTTTAGTAAATATGGAGATTCC
ATGTCAAATACTTCAATCTAAGAGGTCAGAATAAAAACAAAAATGATGAATGGAAAAAAG
AGAAAATATTTTCTTTAGCTCGATCTTTTCTTTAGC
>Salvia_chienii_JQ934177
ATAACTTCCCTCTAGACCTAGCTGCTATCGAAGCTCCAACAAATGGCTAAGACTTGTTTT
TAGTGTGTAGGAGTTTTTGAAAATAGAATAGATAAACATAAGGAGCAATAAACCCTCTTT
TGATAGAACAAGTAAAGGGTTTATTGCTCCTTTATTTTCTTTTCAATTAGGGATCCTTTT
CTATATTTTCTAGTAGTATTGGACTTACCTATAATGATTCTTTCCATTAGATAGAGAATA
AAGAAAGAAGATAAAAAAAATGATTGAAATTTGTTTTACAATTTCTAAAAAAATTTCAAT
TGAAAAAGTAAATAAATAGAAAAATGATAAATATCATTTTCATTTTATAGTAGAGGG
>Trichosanthes_lepiniana_HQ829555
GACTTCGGTCTTAGTGTATACGAGTTCTTGAAAGTAAAGGAGCAATAACCAATTTCTTGT
TTTCTCAAGAGGATTGGTATTGCTCCTTTATTATGAAAAAATTTTACATAAGTTTTTTTT
CTAATTTCTACTTATACATAGTTATAGKGTAGGGGG
>Aconitum_transsectum_KY417536
GATTTAGGTCTTGGTGCATGTCTGGCTTAGTGTATATGAGTCATTGAAGTTGCAGGAGTA
ATACCCTATTTCTTGTTCTGTTAAGAGGCTGGGTATTGCTCCTGCATTTTTTTGTATTAA
GTAAAAAATTGACTTTAACAGATTGGTGTTGGTTTGGTGAATTCTAGATTATTAGACTAT
TATGATTATATGATTATGTTCCTCAAAAATTTTTTTATTTGATAAAGC
>Rheum_rhaponticum_EU554049
GATTTTGGTCTTAGTGTAGTCGAGTTTTTTTAATTAAAGGAGCAATACCCAATTTCTTGT
TCTATCGAGCGGGTTGGTATTGCTCCTTTAATTAAAATTTTTATTATATATATATTTTAT
GTTATGAGTCATAAGTTTTCTTCTCCATTAAAAAAAAGAAAAAATGTTTTAAGTGATGAG
TGATGATTGAATGTTGTATTTTTTTATATTTATGGACGCATTCGCATTTTTGTAATTTCT
ACCCTATACGCCCTCTTTGTTGTTTTGGTTTTTGGGGAAATTTTTTGTTTCATAGTCATT
TATATTCATAGAGAGAAAGATTTCAAATTTTTGTAAAAGAAAAAAATGAATATTAAAAAT
TAAGTAAAAAAATGATGAATAGTGAGTTAGTGAGTGTAATTTGAATCATTTTCAAGTAAG
GAACATAGGG
>Salvia_sp._XL-2013_KC201661
GACTTGTTTTTAGTGTGTAGGAGTTTTTGAAAATAGAATAGATAAACATAAGGAGCAATA
AACCCTCTTTTGATAGAACAAGTAAAGGGTTTATTGCTCCTTTATTTTCTTTTCAATTAG
GGATCCTTTTCTATATTTTCTAGTAGTATTGGACTTACCTATAATGATTCTTTCCATTAG
ATAGAGAATAAAGAAAGAAGATAAAAAAAATGATTGAAATTTGTTTTACAATTTCTAAAA
AAATTTCAATTGAAAAAGTAAATAAATAGAAAAATTATAAATATCATTATTATTTTATTT
TATAGTAGAGGG
>Salvia_sp._XL-2013_KC201660
GACTTGTTTTTAGTGTGTAGGAGTTTTTGAAAATAGAATAGATAAACATAAGGAGCAATA
AACCCTCTTTTGATAGAACAAGTAAAGGGTTTATTGCTCCTTTATTTTCTTTTCAATTAG
GGATCCTTTTCTATATTTTCTAGTAGTATTGGACTTACCTATAATGATTCTTTCCATTAG
ATAGAGAATAAAGAAAGAAGATAAAAAAAATGATTGAAATTTGTTTTACAATTTCTAAAA
AAATTTCAATTGAAAAAGTAAATAAATAGAAAAATTATAAATATCATTATTATTTTATTT
TATAGTAGAGGG
>Prunella_vulgaris_KX347038
TGTTATGCATGAACGTAATGCTCATAACTTCCCTCTAGACCTAGCTGCTATCGAAGCTCC
AACAAATGGGTAAGACTTATTCTTAGTGTGTAGGAGTTTTTGAAAATAGAATAGATAAAT
ATAAGGAGCAAGAAACCCTCTTTTGAGAGAACAAGTAAAAGGTTTCTTGCTCCTTTATTT
TCTTTTTAATTAGGAGTCCTTTACAGAATAAATAAAGAAGAGAAAAAAACGATTGAAATT
CCATCTTTTTCCTTTTTTACAATTTATAAAAAAAGGAAAAAGTGAATTCGTAAATATAAA
TAAAAGTTAATAAATTTCAAAATTTTTGATAGAATTTGAATAGTAGAGGG
>Prunella_vulgaris_KX347039
TGTTATGCATGAACGTAATGCTCATAACTTCCCTCTAGACCTAGCTGCTATCGAAGCTCC
AACAAATGGGTAAGACTTGTTCTTAGTGTGTAGGAGTTTTTGAAAATAGAATAGATAAAT
ATAAGGAGCAAGAAACCTTTTACTTGTTCTCTCAAAAGAGGGTTTCTTGCTCCTTTATTT
TCTTTTTAATTAGGAGTCCTTTACAGAATAAATAAAGAAGAGAAAAAAACGATTGAAATT
CCATCTTTTTCCTTTTTTACAATTTATAAAAAAAGGAAAAAGTGAATTCGTAAATATAAA
TAAAAGTTAATAAATTTAAAAATTTTTGATAGAATTTGAATAGTAGAGGG
>Crataegus_dahurica_EU682696
GACTTTGGTYYTAATATATATGAGTTCTTGAAAGTAAAGGAGTAATAAAAAATTTCTTGT
TATATCAAGAGGTTTGTTATTGCTCCTTTACTATTTAGTTTTAGTATTTTTTTAGTTATT
ACTTAACTATTTGTTTTATTTGTTTTATTTGTTTTATTCTTTTTTTTTTTTAGKAAAAAA
AAAAAAAAAAGAATAAAGTTTTCAATTTAGGTTGTATTTTATCTTACAAGTAATGCTAAA
TGGCGGAAAAATTATTAA
>Prunus_armeniaca_KF482512
GACTTTGGTCTTAGTATATACGAGTTCTTGAAAGTAAAGGAGCAATAATAAATTTCTTGT
TATATCAAGAGGTTTGTTATTGCTCCTTTACTATTTAGTATTTTTTTTATTTACTACTTA
ACTTTACTTTACTATATTGTTCTATATTTTTTTTTAGTTAATTTACTACAAAATTTAATT
AAAATATTAAAAGTTTCAGTTTATTTTATGTTGTATTTTATCCTACAAGTAATGATAAAT
GGTGTAAATATTTGTAATAGTAAAGGG
>Salvia_sp._XL-2013_KC201667
GACTTGTTTTTAGTGTGTAGGAGTTTTTGAAAATAGAATAGATAAACATAAGGAGCAATA
AACCCTCTTTTGATAGAACAAGTAAAGGGTTTATTGCTCCTTTATTTTCTTTTCAATTAG
GGATCCTTTTCTATATTTTCTAGTAGTATTGGACTTACCTATAATGATTCTTTCCATTAG
ATAGAGAATAAAGAAAGAAGATAAAAAAAATGATTGAAATTTGTTTTACAATTTCTAAAA
AAATTTCAATTGAAAAAGTAAATAAATAGAAAAATTATAAATATCATTATTATTTTATTT
TATAGTAGAGGG
>Salvia_sp._XL-2013_KC201666
GACTTGTTTTTAGTGTGTAGGAGTTTTTGAAAATAGAATAGATAAACATAAGGAGCAATA
AACCCTCTTTTGATAGAACAAGTAAAGGGTTTATTGCTCCTTTATTTTCTTTTCAATTAG
GGATCCTTTTCTATATTTTCTAGTAGTATTGGACTTACCTATAATGATTCTTTCCATTAG
ATAGAGAATAAAGAAAGAAGATAAAAAAAATGATTGAAATTTGTTTTACAATTTCTAAAA
AAATTTCAATTGAAAAAGTAAATAAATAGAAAAATTATAAATATCATTATTATTTTATTT
TATAGTAGAGGG
>Prunella_vulgaris_KX347032
TGTTATGCATGAACGTAATGCTCATAACTTCCCTCTAGACCTAGCTGCTATCGAAGCTCC
AACAAATGGGTAAGACTTATTCTTAGTGTGTAGGAGTTTTTGAAAATAGAATAGATAAAT
ATAAGGAGCAAGAAACCCTCTTTTGAGAGAACAAGTAAAAGGTTTCTTGCTCCTTTATTT
TCTTTTTAATTAGGAGTCCTTTACAGAATAAATAAAGAAGAGAAAAAAACGATTGAAATT
CCATCTTTTTCCTTTTTTACAATTTATAAAAAAAGGAAAAAGTGAATTCGTAAATATAAA
TAAAAGTTAATAAATTTCAAAATTTTTGATAGAATTTGAATAGTAGAGGG
>Prunella_vulgaris_KX347033
TGTTATGCATGAACGTAATGCTCATAACTTCCCTCTAGACCTAGCTGCTATCGAAGCTCC
AACAAATGGGTAAGACTTGTTCTTAGTGTGTAGGAGTTTTTGAAAATAGAATAGATAAAT
ATAAGGAGCAAGAAACCTTTTACTTGTTCTCTCAAAAGAGGGTTTCTTGCTCCTTTATTT
TCTTTTTAATTAGGAGTCCTTTACAGAATAAATAAAGAAGAGAAAAAAACGATTGAAATT
CCATCTTTTTCCTTTTTTACAATTTATAAAAAAAGGAAAAAGTGAATTCGTAAATATAAA
TAAAAGTTAATAAATTTAAAAATTTTTGATAGAATTTGAATAGTAGAGGG
>Prunus_armeniaca_KF482513
GACTTTGGTCTTAGTATATACGAGTTCTTGAAAGTAAAGGAGCAATAATAAATTTCTTGT
TATATCAAGAGGTTTGTTATTGCTCCTTTACTATTTAGTATTTTTTTTATTTACTACTTA
ACTTTACTTTACTATATTGTTCTATATTTTTTTTTAGTTAATTTACTACAAAATTTAATT
AAAATATTAAAAGTTTCAGTTTATTTTATGTTGTATTTTATCTTACAAGTAATGATAAAT
GGTGTAAATATTTGTAATAGTAAAGGG
>Prunella_vulgaris_KX347036
CGTAATGCTCATAACTTCCCTCTAGACCTAGCTGCTATCGAAGCTCCAACAAATGGGTAA
GACTTGTTCTTAGTGTGTAGGAGTTTTTGAAAATAGAATAGATAAATATAAGGAGCAAGA
AACCTTTTACTTGTTCTCTCAAAAGAGGGTTTCTTGCTCCTTTATTTTCTTTTTAATTAG
GAGTCCTTTACAGAATAAATAAAGAAGAGAAAAAAACGATTGAAATTCCATCTTTTTCCT
TTTTTACAATTTATAAAAAAAGGAAAAAGTGAATTCGTAAATATAAATAAAAGTTAATAA
ATTTAAAAATTTTTGATAGAATTTGAATAGTAGAGGG
>Prunella_vulgaris_KX347037
AACGTAATGCTCATAACTTCCCTCTAGACCTAGCTGCTATCGAAGCTCCAACAAATGGGT
AAGACTTGTTCTTAGTGTGTAGGAGTTTTTGAAAATAGAATAGATAAATATAAGGAGCAA
GAAACCTTTTACTTGTTCTCTCAAAAGAGGGTTTCTTGCTCCTTTATTTTCTTTTTAATT
AGGAGTCCTTTACAGAATAAATAAAGAAGAGAAAAAAACGATTGAAATTCCATCTTTTTC
CTTTTTTACAATTTATAAAAAAAGGAAAAAGTGAATTCGTAAATATAAATAAAAGTTAAT
AAATTTAAAAATTTTTGATAGAATTTGAATAGTAGAGGG
>Prunella_vulgaris_KX347034
TGTTATGCATGAACGTAATGCTCATAACTTCCCTCTAGACCTAGCTGCTATCGAAGCTCC
AACAAATGGGTAAGACTTGTTCTTAGTGTGTAGGAGTTTTTGAAAATAGAATAGATAAAT
ATAAGGAGCAAGAAACCTTTTACTTGTTCTCTCAAAAGAGGGTTTCTTGCTCCTTTATTT
TCTTTTTAATTAGGAGTCCTTTACAGAATAAATAAAGAAGAGAAAAAAACGATTGAAATT
CCATCTTTTTCCTTTTTTACAATTTATAAAAAAAGGAAAAAGTGAATTCGTAAATATAAA
TAAAAGTTAATAAATTTAAAAATTTTTGATAGAATTTGAATAGTAGAGGG
>Prunella_vulgaris_KX347035
TGTTATGCATGAACGTAATGCTCATAACTTCCCTCTAGACCTAGCTGCTATCGAAGCTCC
AACAAATGGGTAAGACTTGTTCTTAGTGTGTAGGAGTTTTTGAAAATAGAATAGATAAAT
ATAAGGAGCAAGAAACCTTTTACTTGTTCTCTCAAAAGAGGGTTTCTTGCTCCTTTATTT
TCTTTTTAATTAGGAGTCCTTTACAGAATAAATAAAGAAGAGAAAAAAACGATTGAAATT
CCATCTTTTTCCTTTTTTACAATTTATAAAAAAAGGAAAAAGTGAATTCGTAAATATAAA
TAAAAGTTAATAAATTTAAAAATTTTTGATAGAATTTGAATAGTAGAGGG
>Prunus_mume_AY500621
GACTTTGGTCTTAGTATATACGAGTTCTTGAAAGTAAAGGAGCAATAATAAATTTCTTGT
TATATCAAGAGGTTTGTTATTGCTCCTTTACTATTTAGTATTTTTTTTATTTACTACTTA
ACTTTACTTTACTATATTGTTCTATATTTTATTTTTTTTTAGTTAATTTACTACAAAATT
TAATTAAAATATTAAAAGTTTCAGTTTATTTTATGTTGTATTTTATCTTACAAGTAATGA
TAAATGGTGTAAATATTTGTAATAGTAAAGGG
>Magnolia_championii_KP095615
TACTTCAGTCTTAGTGTATATGAGTCGTTGAAGGATCAGATCAATACCCAACTTCTTGTT
CTATCAAGAAGTTGGGTATTGATCCGTTCTATTCAGTAGTGTTTTATTCACATAAACATT
TTTGCCATTTTCATTTCTTTATTTCAACTTAAGAAAACATTATTGTTGGTTGGTTCATGA
TCGAACATCATATTTTTGTTCTGTACCGATCTGTATTGTAATTTCTGTATGTTCCTCAAA
ATCATTTTCTTTTTTTTCATAAAGGAATTTTTTTGTACATTTCCAATTTACAGGATTGGC
ATTTTATGTTCAATATCTGTATCTCAGAAAGTAAGAAAGACTCAATACAATAATCATGAA
TGGTGGAAA
>Magnolia_championii_KP095614
TACTTCAGTCTTAGTGTATATGAGTCGTTGAAGGATCAGATCAATACCCAACTTCTTGTT
CTATCAAGAAGTTGGGTATTGATCCGTTCTATTCAGTAGTGTTTTATTCACATAAACATT
TTTGCCATTTTCATTTCTTTATTTCAACTTAAGAAAACATTATTGTTGGTTGGTTCATGA
TCGAACATCATATTTTTGTTCTGTACCGATCTGTATTGTAATTTCTGTATGTTCCTCAAA
ATCATTTTCTTTTTTTTCATAAAGGAATTTTTTTGTACATTTCCAATTTACAGGATTGGC
ATTTTATGTTCAATATCTGTATCTCAGAAAGTAAGAAAGACTCAATACAATAATCATGAA
TGGTGGAAA
>Dioscorea_esculenta_var._spinosa_HQ637929
GACTTTTGTCTTAATGTATATGAATCGTTGAAGGAGCAATATCGAATATCTTGTTCGAGC
AAGAAGTTTGGTATTGCTCCCCCTTTCAATTTTTCCCGATAAATGATCAACTACAAAAGG
ATTTTTTTTTAGTGAACGTGTCACAGCGGATTACTCCTTTATTTTTTACATTTTTAAGAT
TGGCATTCTATGTTCAATATCTCGATCTAATAAGGTAAGAATAAATTTAAATACAATAAT
GATGAATGGAAAAAGAGAAAATCCTTTAGCTAGG
>Sophora_davidii_JN234896
TATCGGGGTTTTAAAGTATACGAGTTTTTAAAAAAGTAAAGGAGCAATAGAAAAAACTCT
ATTGCTCCTTTACTTTATACTTCTTTTTTTAGAAGTCTTTTTTTTTTTTACATTGCTTGC
GAAGTCATATGGATTCCAAAAAGATAAAAAAATGTTTCCATTTTATTTCAAGAATGATAA
CGAAAAACGGGTTGAAATTGAAGTCGAGATAATTTTTACATAGTATAGGGGCGGATTAGC
CAAG
>Polygonatum_inflatum_KJ745844
GATTTCCGTCTTAATGTATATGTATTAAGAATCGTTGAAGGAGTCATACCCAATATCTTG
TTTTCATAAGATATTGGGTATAGCTCCCTTATTTTCCAAATTAATTAACGACGAGATTTA
TTATCGTTTCTCGCATGTCTCGCGAAAGTCAGAGTAGGCGCGAATTCTCCCAATTTGTGA
CCTACCATACGATCTGTTATATAAATAGGTAAATGTTCTTTTCCATTATGAACAGCGATT
GTATGGCCAATCATTTTGGGTATAATGGTAGATGCCCGAGACCAAGTTACTATTATTTCT
TTCTCCTCCCTCATGTTGAGTTTTTCAATTTTTCTCGATAAATGATTAGCTACAAAAGGA
TTTTTTTTTAGTGAACGTGTCACAGCCGATTACTCCTTTTTTTTACATTTTAAAGATTGG
CATTCTATGTCCAATAGAATATCTCGATCTAAGTATGAAGGTAAGAATAAATACAATAAT
GATGAATGGAAAAAAGAGAAAATCCTTTAGCTGGATAAGGG
>Magnolia_figo_var._skinneriana_KP095625
TACTTCAGTCTTAGTGTATATGAGTCGTTGAAGGATCCGATCAATACCCAACTTCTTGTT
CTATCAAGAAGTTGGGTATTGATCCGTTCGATTCAGTAGTGTTTTATTCACATAAACATT
TTTGCCATTTTCATTTCTTTATTTCAACTTAAGAAAACATTATTGTTGGCTGGTTCATGA
TCAAATATCATATTTTTGTTCTGTACCGATCTGTATTGTAATTTCTGTATGTTCCTCAAA
ATCATTTTCTTTTTTTTTTTTCATAAAGGAATTTTTTTGTACATTTACAATTTACAGGAT
TGGCATTTTATGTTCAATATCTGT
>Aconitum_nemorum_KC837096
GATTTAGGTCTTGGTGCATGTCTGGCTTAGTGTATATGAGTCATTGAAGTTGCAGGAGTA
ATACCCTATTTCTTGTTCTGTTAAGAGGCTGGGTATTGCTCCTGCATTTTTTTTTTTATT
AAGTAAAAAATTGACTTTAACAAATTGGTGTTGGTTTGGTGAATTCTAGATTATTAGACT
ATTATGATTATATGATTATGTTCCTCAAAAATTTTTTTTTTATTTGATAAAGCAGAGGG
>Cinnamomum_bodinieri_HM019382
TACTTTGGTATTAGTGTATACGAGTCGTTGAAGGATCAATACCAAACTTCTTGTTCTATT
AAGAAGTTTGGTATTGATCCATTTGGTTCAGTAGTGTTTTATTCACATAATCGTTTTTCA
TTTTCATTTCTTTTATTCAACTTATGAAAACCGCTGGTTATTTCATGATCGAATATCGTA
GTTTCTTCTGTACCAACCTGCATTTTATATATTCTTATTCTTCAAAATAATTTGATTTTT
TGAAAAAATCAAAGCATTTTTCTTTTTTTTTTTTTACGTACAACATTTTGTCTTATGTAC
AATATCTGTATTTCAGCAGGAAGGAGAGTGAAGTAATAAAGACTAAATCAAAAAATAATG
AATGGTGAAAATGGAATCCTTTTGAGAGAGGAGGG
>Aconitum_nemorum_KC837094
GATTTAGGTCTTGGTGCATGTCTGGCTTAGTGTATATGAGTCATTGAAGTTGCAGGAGTA
ATACCCTATTTCTTGTTCTGTTAAGAGGCTGGGTATTGCTCCTGCATTTTTTTTTTATTA
AGTAAAAAATTGACTTTAACAAATTGGTGTTGGTTTGGTGAATTCTAGATTATTAGACTA
TTATGATTATATGATTATGTTCCTCAAAATTTTTTTTTTATTTGATAAAGCAGAGGG
>Aconitum_nemorum_KC837093
GATTTAGGTCTTGGTGCATGTCTGGCTTAGTGTATATGAGTCATTGAAGTTGCAGGAGTA
ATACCCTATTTCTTGTTCTGTTAAGAGGCTGGGTATTGCTCCTGCATTTTTTTTTTATTA
AGTAAAAAATTGACTTTAACAGATTGGTGTTGGTTTGGTGAATTCTAGATTATTAGACTA
TTATGATTATATGATTATGTTCCTCAAAAATTTTTTTTTATTTGATAAAGCAGAGGG
>Aconitum_nemorum_KC837092
GATTTAGGTCTTGGTGCATGTCTGGCTTAGTGTATATGAGTCATTGAAGTTGCAGGAGTA
ATACCCTATTTCTTGTTCTGTTAAGAGGCTGGGTATTGCTCCTGCATTTTTTTTTTATTA
AGTAAAAAATTGACTTTAACAGATTGGTGTTGGTTTGGTGAATTCTAGATTATTAGACTA
TTATGATTATATGATTATGTTCCTCAAAAATTTTTTTTTTATTTGATAAAGCAGAGGG
>Aconitum_nemorum_KC837091
GATTTAGGTCTTGGTGCATGTCTGGCTTAGTGTATATGAGTCATTGAAGTTGCAGGAGTA
ATACCCTATTTCTTGTTCTGTTAAGAGGCTGGGTATTGCTCCTGCATTTTTTTTTTATTA
AGTAAAAAATTGACTTTAACAGATTGGTGTTGGTTTGGTGAATTCTAGATTATTAGACTA
TTATGATTATATGATTATGTTCCTCAAAATTTTTTTTTTATTTGATAAAGCAGAGGG
>Aconitum_nemorum_KC837090
GATTTAGGTCTTGGTGCATGTCTGGCTTAGTGTATATGAGTCATTGAAGTTGCAGGAGTA
ATACCCTATTTCTTGTTCTGTTAAGAGGCTGGGTATTGCTCCTGCATTTTTTTTTTTATT
AAGTAAAAAATTGACTTTAACAGATTGGTGTTGGTTTGGTGAATTCTAGATTATTAGACT
ATTATGATTATATGATTATGTTCCTCAAAAATTTTTTTTTTATTTGATAAAGCAGAGGG
>Curcuma_sp._13_JC-2013_KC441390
TGTATCTGAATTGTTAAAGAAATGTAGCAATACCCTGAAATAACAATACCCCATATCTCG
CTTAAGCGAGATATGGGGTATTGTTATTTTGTTTGATGTAATGTAATAGTATTTTCATTT
TTTGCGTATAGCATACATATTTATTTATTTTATATTGTATAACATATTTAGATTGTATAT
ATGTATATTAAATACAAATACATAAGTATATAAAGTATAAGAAATGAACTTAACGACGAG
ATTTATTATCGTTTCTTGCATGTCTCGTAAAAGACAGAGTAGGTGCAAATTCTCCCAATT
TGTGACCCACCATACGATCCGTTATATAAATAGGTAAATGTTCCTTTCCATTATGAATAG
CGATTGTATGGCCAATCATTGTGGGTATAATGGTAGATGCCCGAGACCAAGTTACTATTA
TTTCTTTCTCTTCCCTCGTGTTGAGTTTTTCAATTTTTGCCGATAAATGATTAGCTACAA
AAGGGTTTTTTTTTAGTGAACGTGTCATGTCACAGTGTATTACTCCTTTTTTTTTACATT
TTTTATTTTAAAGATTGGCATTCTATGTCCAATATCTCGATCTAAGTTAA
>Terminalia_mantaly_LC102838
ACCCCCGCTGCTACTGTAACTGTTTATGAGTTTTTGATTTGAAGTGAGAGTAAAGGAGCA
ATAATCAACATTCTTGATAGAACAAAAAATTGGTTATTGCTCCTTTACTTAGTGTTATTT
TAATGTGTTATTTTAATAATATTATTTAATAATATTATATTAAAATAAAATTCTTTAGTT
TAAAGATCAACATAAGAAAAAAAAGTATTCGAGTCTTATAGAGATTGGCTTTTCTATATA
TAATTATATAGAGAGAGTCCTTCTTTTCTATTTTGAAGTTATTTTCTATATTTTAACTGT
AAAATATTTAATATTAAAAATGGAAAAAAAGTTATAATTCTTTTATCTAATTCAAAATTG
GAAATTTTTATAAAAAAATTAAATTAAACGTGAAAAATTGAAATATGTTCAATACAATAA
ATCATTACCTTACAATACAATAAAAAATTATTAATTTGAATTCTTTTTTTTATAAAAATC
AAAAGAATACTTATTTTTTTTAGTAGAATACTAAAAAAAAATAGTAGATAATACTATTTA
TTCTTATTATATACGGGGCGGGATGAGGTC
>Plantago_asiatica_KPS0166A03P
GACTTGTTCTTAGTGTATAGGAGTTTTTGAAAATAGAATAGAGAAAATAAAGGAGCAATC
AACTCTTTCTTGTTTGATCTTTGATCAAGATAAGGAGGGGTATTGCTCCTTTATTTTCTT
TTAAATTCGTATAGTCTTTTCTTAGAAGAATCAAATCATCAAATAGTTTTCAAAATCCAA
TAAACTTAAACTACTAAAATTAAAAATGACTATACTTAGTAAGTTATAGATTCTAGTAAG
TT
>Terminalia_mantaly_LC102837
ACCCCCGCTGCTACTGTAACTGTTTATGAGTTTTTGATTTGAAGTGAGAGTAAAGGAGCA
ATAATCAACATTCTTGATAGAACAAAAAATTGGTTATTGCTCCTTTACTTAGTGTTATTT
TAATGTGTTATTTTAATAATATTATTTAATAATATTATATTAAAATAAAATTCTTTAGTT
TAAAGATCAACATAAGAAAAAAAAGTATTCGAGTCTTATAGAGATTGGCTTTTCTATATA
TAATTATATAGAGAGAGTCCTTCTTTTCTATTTTGAAGTTATTTTCTATATTTTAACTGT
AAAATATTTAATATTAAAAATGGAAAAAAAGTTATAATTCTTTTATCTAATTCAAAATTG
GAAATTTTTATAAAAAAATTAAATTAAACGTGAAAAATTGAAATATGTTCAATACAATAA
ATCATTACCTTACAATACAATAAAAAATTATTAATTTGAATTCTTTTTTTTATAAAAATC
AAAAGAATACTTATTTTTTTTAGTAGAATACTAAAAAAAAATAGTAGATAATACTATTTA
TTCTTATTATATACGGGGCGGGATGAGGTC
>Rosa_laevigata_DQ778781
GACTTTGGTCTTAGTATATATGAGTTCGTGAAAGTTTTGAAAGTAAAGGAGCAATACTAA
AATTCTTGTTATATCAAGAGGTTTGGTGTTGCTCCTTTACCATATTACTTTAATTATTAA
TTAAAATTATTACTATAATTAAATTAGTATTTTAGTACTATTTTTTTTTTTTACTAAAAG
ATTAAAATAAAAGGGTTTCCATTTATGTTGTATTCTCTTTTACAAGTAATGATAAATGGT
GGAAATATTTGTAATTTCCATTTTTATTTAATTTAAATAGTACAAGGG
>Scrophularia_arguta_KU945714
TATATCAATATTAAGGAGCAATAAACTCTCTTGATAGAACAAGAAAAAGTTTATTGCTCC
TTAATTTTCTTTTCAATTAGGAGTATTTTGTTAGTAGTATTGTACTTACCTAGACTTTTT
TCTTTCCATTGCCGAAAAATAAAGAAAAAGTTTTTTTTTAAGGGTTAATTAATGATTGAG
TAGTATTCTTTCGTTCTGTACTGTATAATTTTTTTTTATTTTTTTTTTTTGAATTAAAAG
GATCAAATTTCCACTAAATAGTAATAGTATAGTAGAGGGG
>Coptis_chinensis_KMS0062A01P
TTAGTGTACGCGAGTTTTAGTGTATATGAGTTGTTGAAGTTGCAGGAGTAATACCAAAAT
TCTTGTTTTGTTAAGAATTTTGGTATTACTCCTGCATTTTTTTTTTTTTTTAGTAAAAAT
AAGAAAATAGAATAGATCTTTGGAAAATTCTTGATTATAATATGTTCTGTATTATTTTCT
TATAAAATAATATTATATATAATACAATCTAAATATGTTCTTAACACTTTTTATTTTTAT
AAAG
>Fritillaria_ariana_KU159159
GACTTATATTCTGTCTTAGTGTATACGAATCCTTGATGGAGCAATATCTTTGTATCTTGC
TCCATCAAAAGGATTTTTTTTTATTGAACGTGTCACAGGGGATTACTCCTTTATTACATT
ACATTTTTTAAATTGGCATTCTATGCCCAATATATCGATCTAAGTATGAAGGTAAGAATA
AATACAATAATGATGAATGGAAAAAGAAAAAAGCTAAAATCCTTTAGCTAGATAA
>Carthamus_lanatus_DQ917444
GACTTTGGTCTGATTGTATAGGAGTTTTTGAACTAAAAAAGGAGCAATAGCTTCCCTCTT
GTTTTATCAAGAGGGCGTTATTGCTCCTTTTTTTATTTAGTAGTATTTACCTTACACAGT
TTCTTTAAAAATAACAAGGGGCTTTTCTAGTTTGGTTCGATTAGCGTGTTTTATCTTTGT
ATTAATTTCTATTATAGGTTTATATATCCTTTTCCCAATCGTTTATGAAGTTTTATTTCC
AATTCAATTTCAATCTAAAATAGATAAAAATTATAATTTTGATTATTTATTGCTTTTATT
TTAGAAATAAGAAAGAAATAATATGCTCTTTTTTTATGTTAATGGAAAAATAAAATATAG
TAATAGTAGATAATACTAGA
>Curcuma_sp._JLS_365_JQ409732
GACTTTTGTCTTAGTGTATCTGAATTGTTAAATAAATGTAGCAATACCCTGAAATAACAA
TACCCCATATCTCGCTTAAGCGAGATATGGGGTATTGTTATTTTATTTTGTTTGATGTAA
TGTAATAGTATTTTAATTTTTTGCGTATAGCATACATATTTATTTATATTGTATAACATA
TTTAGATATTTAGATTGTATATATGTATATTAAATACAAATACATAAGTATATAAGTATA
TAAAGTATAAGAAATGAACTTAACGACGAGATTTATTATCGTTTCTTGCATGTCTCGTAA
AAGACAGAGTAGGTGCAAATTCTCCCAATTTGTGACCCACCATACGATCCGTTATATAAA
TAGGTAAATGTTCCTTTCCATTATGAATAGCGATTGTATGGCCAATCATTGTGGGTATAA
TGGTAGATGCCCGAGACCAAGTTACTATTATTTCTTTCTCTTCCCTCGTGTTGAGTTTTT
CAATTTTTGCCGATAAATGATTAGCTACAAAAGGGTTTTTTTTTAGTGAACGTGTCATGT
CACAGTGTATTACTCCACATTTTTTATTTTAAAGATTGGCATTCTATGTCCAATATCTCG
ATCTAAGTTAAGTATGGAGGTCAGAATAAATACAATAATGATGAATGGAAAAAAGAGAAA
ATC
>Dioscorea_nipponica_subsp._rosthornii_JQ260261
GACTTTTGTCTTAATGTATATGAATCGTTGAAGGAGCAATATCCAATATCTTGTTTGAGC
AAGAAGTTTGGTATTGCTCCCCCTTTTTTTTGTTTGTTTGATTTTACTGTGTGTATTGTA
TACCGCAAGACAACAGTGGATTACTCCTTTATTTTTTACTTACATTTTAAAGATTGGCAT
TCTATGTTCAATATCTCGATCTAATAAGGTAAGAATAAATATAAATACAATAATGATGAA
TGGAAAAAAGAGAAAATCCT
>Dioscorea_nipponica_subsp._rosthornii_JQ260260
GACTTTTGTCTTAATGTATATGAATCGTTGAAGGAGCAATATCCAATATCTTGTTTGAGC
AAGAAGTTTGGTATTGCTCCCCCTTTTTTTTGTTTGTTTGATTTTACTGTGTGTATTGTA
TACCGCAAGACAACAGTGGATTACTCCTTTATTTTTTACTTACATTTTAAAGATTGGCAT
TCTATGTTCAATATCTCGATCTAATAAGGTAAGAATAAATATAAATACAATAATGATGAA
TGGAAAAAAGAGAAAATCCT
>Rosa_transmorrisonensis_KJ575514
GACTTTGGTCTTAGTATATATGAGTTCGTGAAAGTTTTGAAAGTAAAGGAGCAATACTAA
AATTCTTGTTATATCAAGAGGTTTGGTGTTGCTCCTTTACCATATTACTTTAATTAGTAA
TTCAAATTATTACTATAATTAAATTAGTATTTTAGTACTATTTTTTTTTTTACTAAAAGA
TTAAAATAAAAGGGTTTCCATTTATGTTGTATTCTCTTTTACAAGTAATGATAAATGGTG
GAAATATTTGTAATTTCTATTTTTATTTAATTTAAATAGTACAA
>Cyperus_giganteus_KX405762
GAAAAGCTCGAGCTAAAGAAAATATTTTCTCTTTTTTCCATTCATCATTATTGTTTTTAT
TCTGACCTCTTAGATTGAAGTATTTGACATGGAATCTCCATATTTACTAAAAAAAAAAAA
GGAATAATAAATCTATAAATGTTATACAGAATGATCTGGAAAGAGATACTTTTATGTCCG
CAACCGAAGCTCAAAATTATCTGTCGATCGCATAGCAAATCAAAAAAAAAAATCCTTAGT
AATATGAGTTCTTTTTATCAATTATTTTGAGTATTTAATTTAGATAAAAAAAACATTGAG
TTAAGATCAATCTAAACCAAACCATTTATTTTTAACTTTATATATTATGACATCGCTATG
TAAAAAATCGAGGTCTTATCAATCCATAATTTATAAAACAGGTTACGATTTGGTAGATTT
TACACCTACCCATTTTTTGGAAATGAAAGATATAATATAAACAATATAAATATTAAATCT
TTATCTTTATCCAAAAAAATTTTTGGTGAAAAAATTATTTATAATCCTATTTTGAAAAAT
AAAAAAAAACTGAAAAAATGGAGAATTTAAACTACTTAGTTTAGAAAAAAAAATCGTCTT
TTTTCTATATTAATTTTTAAAAATTAACGAGAATCAAGTGTATTAATCCTCTAGGTATAC
TTACGCAATATACCTTTATTTATATTATATTTTATAAACCTCCGGGTATACTTACCCAAT
AGAGATATTTTAGAGACTACTATACTAGTATATTTTTTTCCTTACCCAATATATTAGTCT
AAAAAACTAATATATTGGGTATATTGGGTATTTCTAAAATTAAATATTCAAATTATTAAT
ATAATGAACAATTCAAAAGATCTAGTTTATC
>Senna_occidentalis_KP095340
AATTGTGGTCCAAATATATATGAGTTTTTGAACGTAAAGGAGCAATATCAACTCTCTTGA
TATTGCTCCTTTACTTTCTTTTTTAGTAGTGTTTTTCTTCATATTCATACAATTTTTTTT
ATTTACTTCAACATTCTTTAACATTAGAAAAAGATAAATGATAAAAAATGATAAAGAAAG
AATACAAATGAAAAAATCTGTAATTTTTTTTATATAGTATAGGG
>Prunus_andersonii_HQ188716
GACTTTGGTCTTAGTATATACGAGGTCTTGAAAGTAAAGGGGCAATAATAAATTTCTTGT
TATATCAAGAGGTTTGGTATTGCTCCTTTACTATTTAGTTTTTTTTTTTAGTTAATTTAC
TACAAAAATTGATTAAAATATTAAAAGTTTCAGTTTATGTTGTATTTTATCTTACAAGTA
ATGGTAAATGGTGTAAATATTTGTATTTGTAATAGTACAAGG
>Lycium_ruthenicum_JN865244
GATCCCAGTCTAGTCTATAGGAGGTTTTGAAAAGAAAGGAGCAATAATCATTTTCTTGTT
CTATCAAGAAGGTGCTATTGCTCCTTTCTTTTTTTCTTTTTATATTATTAATTTACCAGT
ATTTTACTTATATAGACTTTTTGGTTTACATTATAGAAAAAGAAGGCGAGGGTATTTGCC
TGCATTTATTCATGATTGAGTATTCTATTTTGATTTTTTATTTATTTTAAACTGTATAAA
TATAACTTGTTCCTCTTGTTGCTAATGTTACTATATCTTTTTTATTTCATTTCTAAAAAA
AATCGAATTTTGACTTCATATTCTTATCTTTGAAATAAGAAAGAAGAGATATTTTCGAAC
TTTAATCTTTTGTTTTCGAATTTAAATAATGTCAAAATGGAATGAATGGAATGTAAGTAC
GCGAGGGG
>Bupleurum_scorzonerifolium_JN788910
GACCGAGTCTTAGAATATACGAGTTTTTTTTTATAAAAAAAGGAGCAATAACCTCTTTCT
TGTTCTATCAAGAGCGCGGTATTGCTCCTTTTTTATTTATTTTTAGTTATTAGTATGAGT
ATTTACCTAGTTTGTTTAAAAAAATTTATACAAACTTTTTTTTATTTTTATTGGTTCGTT
CATGATTGAGTATCATATTTGAATTCTATTCTAAAAAGTTTGGCTATCTTATTCCCAACA
TTTTGGGAACGATAAAAAACATGATTTTGAATAATAATAAAATAAAATTTGAATAATCAA
AGAGGAATCTTTTTATTTTCAAATGTAACTAAAAGAAACCTAGGGG
>Lycium_ruthenicum_JN865241
GATCCCAGTCTAGTCTATAGGAGGTTTTGAAAAGAAAGGAGCAATAATCATTTTCTTGTT
CTATCAAGAAGGTGCTATTGCTCCTTTCTTTTTTTCTTTTTATATTATTAATTTACCAGT
ATTTTACTTATATAGACTTTTTGGTTTACATTATAGAAAAAGAAGGAGAGGGTATTTGCC
TGCATTTATTCATGATTGAGTATTCTATTTTGATTTTTTATTTATTTTAAACTGTATAAA
TATAACTTGTTCCTCTTGTTGCTAATGTTACTATATCTTTTTTATTTCATTTCTAAAAAA
AATCGAATTTTGACTTCATATTCTTATCTTTGAAATAAGAAAGAAGAGATATTTTCGAAC
TTTAATCTTTTGTTTTCGAATTTAAATAATGTCAAAATGGAATGAATGGAATGTAAGTAC
GCGAGGGG
>Lycium_ruthenicum_JN865242
GATCCCAGTCTAGTCTATAGGAGGTTTTGAAAAGAAAGGAGCAATAATCATTTTCTTGTT
CTATCAAGAAGGTGCTATTGCTCCTTTCTTTTTTTCTTTTTATATTATTAATTTACCAGT
ATTTTACTTATATAGACTTTTTGGTTTACATTATAGAAAAAGAAGGAGAGGGTATTTGCC
TGCATTTATTCATGATTGAGTATTCTATTTTGATTTTGTATTTATTTTAAACTGTATAAA
TATAACTTGTTCCTCTTGTTGCTAATGTTACTATATCTTTTTTATTTCATTTCTAAAAAA
AATCGAATTTTGACTTCATATTCTTATCTTTGAAATAAGAAAGAAGAGATATTTTCGAAC
TTTAATCTTTTGTTTTCGAATTTAAATAATGTCAAAATGGAATGAATGGAATGTAAGTAC
GCGAGGGG
>Lycium_ruthenicum_JN865243
GATCCCAGTCTAGTCTATAGGAGGTTTTGAAAAGAAAGGAGCAATAGCACCTTCTTGATA
GAACAAGAAAATGATTATTGCTCCTTTCTTTTTTTCTTTTTATATTATTAATTTACCAGT
ATTTTACTTATATAGACTTTTTGGTTTACATTATAGAAAAAGAAGGAGAGGGTATTTGCC
TGCATTTATTCATGATTGAGTATTCTATTTTGATTTTGTATTTATTTTAAACTGTATAAA
TATAACTTGTTCCTCTTGTTGCTAATGTTACTATATCTTTTTTATTTCATTTCTAAAAAA
AATCGAATTTTGACTTCATATTCTTATCTTTGAAATAAGAAAGAAGAGATATTTTCGAAC
TTTAATCTTTTGTTTTCGAATTTAAATAATGTCAAAATGGAATGAATGGAATGTAAGTAC
GCGAGGGG
>Gentiana_leucomelaena_KU512572
GACCTCGGTCTTAATCCTGTACTAAATTCTATATTCTATATTAATTCTATAATTTAAATT
ATAGAATTAATATAGAATATAGAATTTAAAAGAAGAAAAGGG
>Gentiana_leucomelaena_KU512573
GACCTCGGTCTTAATCCTGTACTAAATTCTATATTCTATATTAATTCTATAATTTAAATT
ATAGAATTAATATAGAATATAGAATTTAAAAGAAGAAAAGGG
>Gentiana_leucomelaena_KU512570
GACCTCGGTCTTAATCCTGTACTAAATTCTATATTCTATATTAATTCTATAATTTAAATT
ATAGAATTAATATAGAATATAGAATTTAAAAGAAGAAAAGGG
>Gentiana_leucomelaena_KU512571
GACCTCGGTCTTAATCCTGTACTAAATTCTATATTCTATATTAATTCTATAATTTAAAAA
TTTAAATTAAGAATTAATATAGAATTTAAAAGACGAAAAGGG
>Salvia_lasiantha_HQ418926
TCGAGGTTGTTTACCGATTCTGAACAAAAATCACACATCCTCAAAAACTTTTATCTTATC
TATTTGTATTCCTCGTTATTTGGGAAATGAACAAGATAGTTTTCTCCCAAATAACGAGGA
AATAAAAGAAAAGTTAAATCCTCAGGAAAAGGTATAAAAGATCATTATAACATGAAATAA
GAAAGATAAGCTCTTATTTCTTTCTTTTATTTTTTTTTTTACTAACTTTAAGATAGAAAA
CAAAATGTTAAAGATTTTTTTAAATTTAACTTTTTGACTTAAGTATTTATTTTTTCATTT
ATTTATATTTTTAAGATTTAGATTAAATATCATCTCCCCGCCTACATCGGTTCACCTAGT
TCCGTCACCTAAACAC
>Aconitum_forrestii_FJ821172
GATTTAGGTCTTGGTGCATGTCTGGCTTAGTGTATATGAGTCATTGAAGTTGCAGGAGTA
ATACCCTATTTCTTGTTCTGTTAAGAGGCTGGGTATTGCTCCTGCATTTTTTTGTATTAA
GTAAAAAATTGACTTTAACAGATTGGTGTTGGTTTGGTGAATTCTAGATTATTAGACTAT
TATGATTATATGATTATGTTCCTCAAAAATTTTTTTATTTGATAAAGCAGAGGG
>Bupleurum_longicaule_var._giraldii_HQ688225
ACCGAGTCTTAGAATATACGAGTTTTTTTTATAAAAAAAGGAGCAATAACCTCTTTCTTG
TTCTATCAAGAGCGCGGTATTGCTCCTTTTTTTATTTATTTTTAGTTATTAGTATGAGTA
TTTACCTAGTTTGTTTAAAAAAATTTATACAAACTTTTTTTTATTTTTATTGGTTCGTTC
ATGATTGAGTATCATATTTGAATTCTATTCTAAAAAGTTTGGCTATCTTATTCCCAACAT
TTTGGGAACGATAAAAAAATGATTTTGAATAATAATAAAATAAAATTTGAATAATAAAAG
AGGAATCTTTTTATTTTCAAATGTCACTAAAAGAAACCTAGGGGG
>Asparagus_arborescens_JX574273
GACTTTAGTCTTAATGTAGTAAGAATCGTTGAAGGAGCCATACCCAATATCTTGTTTTCG
TAAGATATTGGGTATAGCTCCCTCCCCCGCCAATGAATGATAAGTATCTATTTTATTCCA
TTAACGACGAGATTTATTATCGTTTCTCGCATGTCTCGCGAAAGTCAGAGTAGGCGCGAA
TTCTCCCAATTTGTGACCTACCATACGATCCGTTATATAAATAGGTAAATGTTCCTTTCC
ATTATGAATAGCGATTGTATGGCCAATCATTTTGGGTATAATGGTAGATGCCCGAGACCA
AGTTACTATTATTTCTTTCTCCTCCCTCATGTTGAGTTTTTCAATTTTTCTCGATAAATG
ATTAGCTACAAAAGGATTTTTTTTTAGTGAACGTGTCACAGCTGATTACTCCTTTTTTTA
CATTTTAAAGATTGGCATTCTATGTCCAATAGAATATCTCGATCTAAGTATGAAGGTAAG
AATAAATACAATAATGATGAATGGAAAAAAGAGAAAATTCTTTAGCTAGATAAGGG
>Asparagus_arborescens_JX574272
GACTTTAGTCTTAATGTAGTAAGAATCGTTGAAGGAGCCATACCCAATATCTTGTTTTCG
TAAGATATTGGGTATAGCTCCCTCCCCCGCCAATGAATGATAAGTATCTATTTTATTCCA
TTAACGACGAGATTTATTATCGTTTCTCGCATGTCTCGCGAAAGTCAGAGTAGGCGCGAA
TTCTCCCAATTTGTGACCTACCATACGATCCGTTATATAAATAGGTAAATGTTCCTTTCC
ATTATGAATAGCGATTGTATGGCCAATCATTTTGGGTATAATGGTAGATGCCCGAGACCA
AGTTACTATTATTTCTTTCTCCTCCCTCATGTTGAGTTTTTCAATTTTTCTCGATAAATG
ATTAGCTACAAAAGGATTTTTTTTTAGTGAACGTGTCACAGCTGATTACTCCTTTTTTTA
CATTTTAAAGATTGGCATTCTATGTCCAATAGAATATCTCGATCTAAGTATGAAGGTAAG
AATAAATACAATAATGATGAATGGAAAAAAGAGAAAAT
>Panax_sp._ShS-2012_JN654275
GACCCGGTCTTAGTGTATACGAGTTTTTTTGAAATAAAAAGGAGCAATAACCTCTTTCTT
GTTCTATCAAGAGGGCGGTATTGCTCCTTTTTTTATTTAGTAGTATTTGACTTACCTAGT
TTCTTTAAATAAATTTAAAAAAACGTCGTTTTATTTTTATCGGTTGGCTCATGAGTGAGT
ATCATGCTTTCGTTCTGTATTAATCATTAATCTAGAATTTAGCTACTTCTTCCCAATCTT
TATCTTTTGGGAAGTGTTTTTTAAAAAGAAAAGATAAAAATGTTGGACTTTTTACTTAGT
TAATACTTAATATTTTTATCTCGAAAATAAGAAAGATAAGAAAGAAATAATGATGAATGG
TAAAAATTTAATCTTTTGAAACGTAAGGAAAAGAATAGTAGGGG
>Panax_sp._ShS-2012_JN654274
GACCCGGTCTTAGTGTATACGAGTTTTTTTGAAATAAAAAGGAGCAATAACCTCTTTCTT
GTTCTATCAAGAGGGCGGTATTGCTCCTTTTTTTATTTAGTAGTATTTGACTTACCTAGT
TTCTTTAAATAAATTTAAAAAAACGTCGTTTTATTTTTATCGGTTGGCTCATGAGTGAGT
ATCATGCTTTCGTTCTGTATTAATCATTAATCTAGAATTTAGCTACTTCTTCCCAATCTT
TATCTTTTGGGAAGTGTTTTTTAAAAAGAAAAGATAAAAATGTTGGACTTTTTACTTAGT
TAATACTTAATATTTTTATCTCGAAAATAAGAAAGATAAGAAAGAAATAATGATGAATGG
TAAAAATTTAATCTTTTGAAACGTAAGGAAAAGAATAGTAGGGG
>Curcuma_aromatica_GU180451
GATTTTTGTCTTAGTGTATCTGAATTGTTAAAGAAATGTAGCAATACCCTGAAATAACAA
TACCCCGTATCTCGCTTAAGCGAGATATGGGGTATTGTTATTTTGTTTGATGTAATGTAA
TAGTATTTTCATTTTTTGCGTATAGCATACATATTTATTTATATTGTATAACATATTTAG
ATATTTAGATTGTATATATGTATATTAAATACAAATACATAAATATATAAGTATATAAAG
TATAAGAAATGAACTTAACGACGAGATTTATTATCGTTTCTTGCATGTCTCGTAAAAGAC
AGAGTAGGTGCAAATTCTCCCAATTTGTGACCCACCATACGATCCGTTATATAAATAGGT
AAATGTTCCTTTCCATTATGAATAGCGATTGTATGGCCAATCATTGTGGGTATAATGGTA
GATGCCCGAGACCAAGTTACTATTATTTCTTTCTCTTCCCTCGTGTTGAGTTTTTCAATT
TTTGCCGATAAATGATTAGCTACAAAAGGGTTTTTTTTTAGTGAACGTGTCATGTCACAG
TGTATTACTCCTTTTTTTTTACATTTTTTATTTTAAAGATTGGCATTCTATGTCCAATAT
CTCGATCTAAGTTAAGTATGGAGGTCAGAATAAATACAATAA
>Curcuma_aromatica_GU180450
GATTTTTGTCTTAGTGTATCTGAATTGTTAAAGAAATGTAGCAATACCCTGAAATAACAA
TACCCCGTATCTCGCTTAAGCGAGATATGGGGTATTGTTATTTTGTTTGATGTAATGTAA
TAGTATTTTCATTTTTTGCGTATAGCATACATATTTATTTATATTGTATAACATATTTAG
ATATTTAGATTGTATATATGTATATTAAATACAAATACATAAATATATAAGTATATAAAG
TATAAGAAATGAACTTAACGACGAGATTTATTATCGTTTCTTGCATGTCTCGTAAAAGAC
AGAGTAGGTGCAAATTCTCCCAATTTGTGACCCACCATACGATCCGTTATATAAATAGGT
AAATGTTCCTTTCCATTATGAATAGCGATTGTATGGCCAATCATTGTGGGTATAATGGTA
GATGCCCGAGACCAAGTTACTATTATTTCTTTCTCTTCCCTCGTGTTGAGTTTTTCAATT
TTTGCCGATAAATGATTAGCTACAAAAGGGTTTTTTTTTAGTGAACGTGTCATGTCACAG
TGTATTACTCCTTTTTTTTTACATTTTTTATTTTAAAGATTGGCATTCTATGTCCAATAT
CTCGATCTAAGTTAAGTATGGAGGTCAGAATAAATACAATAA
>Panax_sp._ShS-2012_JN654271
GACCCGGTCTTAGTGTATACGAGTTTTTTTGAAATAAAAAGGAGCAATAACCTCTTTCTT
GTTCTATCAAGAGGGCGGTATTGCTCCTTTTTTTATTTAGTAGTATTTGACTTACCTAGT
TTCTTTAAATAAATTTAAAAAAACGTCGTTTTATTTTTATCGGTTGGCTCATGAGTGAGT
ATCATGCTTTCGTTCTGTATTAATCATTAATCTAGAATTTAGCTACTTCTTCCCAATCTT
TATCTTTTGGGAAGTGTTTTTTAAAAAGAAAAGATAAAAATGTTGGACTTTTTACTTAGT
TAATACTTAATATTTTTATCTCGAAAATAAGAAAGATAAGAAAGAAATAATGATGAATGG
TAAAAATTTAATCTTTTGAAACGTAAGAAAAAGAATAGTAGGGG
>Panax_sp._ShS-2012_JN654270
GACCCGGTCTTAGTGTATACGAGTTTTTTTGAAATAAAAAGGAGCAATAACCTCTTTCTT
GTTCTATCAAGAGGGCGGTATTGCTCCTTTTTTTATTTAGTAGTATTTGACTTACCTAGT
TTCTTTAAATAAATTTAAAAAAACGTCGTTTTATTTTTATCGGTTGGCTCATGAGTGAGT
ATCATGCTTTCGTTCTGTATTAATCATTAATCTAGAATTTAGCTACTTCTTCCCAATCTT
TATCTTTTGGGAAGTGTTTTTTAAAAAGAAAAGATAAAAATGTTGGACTTTTTACTTAGT
TAATACTTAATATTTTTATCTCGAAAATAAGAAAGATAAGAAAGAAATAATGATGAATGG
TAAAAATTTAATCTTTTGAAACGTAAGGAAAAGAATAGTAGGGG
>Panax_sp._ShS-2012_JN654273
GACCCGGTCTTAGTGTATACGAGTTTTTTTGAAATAAAAAGGAGCAATAACCTCTTTCTT
GTTCTATCAAGAGGGCGGTATTGCTCCTTTTTTTATTTAGTAGTATTTGACTTACCTAGT
TTCTTTAAATAAATTTAAAAAAACGTCGTTTTATTTTTATCGGTTGGCTCATGAGTGAGT
ATCATGCTTTCGTTCTGTATTAATCATTAATCTAGAATTTAGCTACTTCTTCCCAATCTT
TATCTTTTGGGAAGTGTTTTTTAAAAAGAAAAGATAAAAATGTTGGACTTTTTACTTAGT
TAATACTTAATATTTTTATCTCGAAAATAAGAAAGATAAGAAAGAAATAATGATGAATGG
TAAAAATTTAATCTTTTGAAACGTAAGGAAAAGAATAGTAGGGG
>Panax_sp._ShS-2012_JN654272
GACCCGGTCTTAGTGTATACGAGTTTTTTTGAAATAAAAAGGAGCAATAACCTCTTTCTT
GTTCTATCAAGAGGGCGGTATTGCTCCTTTTTTTATTTAGTAGTATTTGACTTACCTAGT
TTCTTTAAATAAATTTAAAAAAACGTCGTTTTATTTTTATCGGTTGGCTCATGAGTGAGT
ATCATGCTTTCGTTCTGTATTAATCATTAATCTAGAATTTAGCTACTTCTTCCCAATCTT
TATCTTTTGGGAAGTGTTTTTTAAAAAGAAAAGATAAAAATGTTGGACTTTTTACTTAGT
TAATACTTAATATTTTTATCTCGAAAATAAGAAAGATAAGAAAGAAATAATGATGAATGG
TAAAAATTTAATCTTTTGAAACGTAAGGAAAAGAATAGTAGGGG
>Croton_kongensis_GQ434944
GACTCTGATCTTAGTGTGTACGAGTTCTTGAAAACTATAACTCTAAAAAGGGAGCAATTG
CTCCCTTTTTAGGGTTATAGTTTTTTTTTTAGTATTTTTTTTCGATTTCAAATATCAAAT
AATAGATAAAGCTTTCATTTTTATGCCTTTGATATTTTTGTAGTTGTATTTTTTTGTTGT
ATTTGTATTTTATAAGTTATAAGAAAGAAAAAATGGAATTTTAATATTAAATTCTAGGGA
TTTAATACTAGAAATTGAAATTCTTGTACCTTCTAAAACTAAAAAAAAAATTATTTCATT
TTAATAACTTAATAATTTTCTAATAATCTTAATCTAATTTTGAAATTTTGAAATAAAGTA
GAATATTGTAATATTCTATTACGGG
>Ziziphus_nummularia_JX856981
GACTTTGGTATTAGTGTATACTGAGTTATTGAACATAAAGGAGCAATAATCAATTTTTTG
TTTTAGCAAGAAGTTTGGTATTGCTCCTTTAGGAGTTTTTTTACTTAAATTTTTTTTTAG
TTCATCTTTATTTCAACATACCCATACTTTCGTTATGTAGAAATTTTTATTTTCGATATC
CTCTTCTCAATTTTTTTTTTTTTACATTTTAATTTAAAGGTTTCAATTCCATTTTTTCTT
CTTTTAGTTTGAAGAATGAAAAAAAAATGA
>Vitex_negundo_JQ618433
GACTTGGTCTTAGTGTATAGGAGTTTTTGAAAATAGAATAGATAAATATAAGGAGCAATA
AATTCTTTCTTGGTCTATCAAGAGGGGTTATTGCTCCTTTATTTTCTTTTCAATTAGTAG
CCCGTTTTTAGTGGTATTGTACTTACCTAAACTTTTTTCTTTCCATTACAAAAATACAAA
AAAAGAAAGAAGATAAATAAAATGATTGAAGTTCCATCTTTTTTCTTACAATTTCTAAAA
ATTTCAAATTGAAAAATCAAACAAATTTGTAAAAAAAAATAATATAAAAATATTTATAAA
GTAAAGAAATTTTAGTTAAAGAAATAAATTAATTAATTATTAATTATAGTAGAGGG
>Polygonatum_cyrtonema_KJ745879
GATTTCCGTCTTAATGTATATGTATTAAGAATCGTTGAAGGAGTCATACCCAATATCTTA
TGAAAACAAGATATTGGGTATAGCTCCCTTTTTTCCAAATTAATTAACGACGAGATTTAT
TATCGTTTCTCGCATGTCTCGCGAAAGTCAGAGTAGGCGCGAATTCTCCCAATTTGTGAC
CTACCATACGATCTGTTATATAAATAGGTAAATGTTCTTTTCCATTATGAACAGCGATTG
TATGGCCAATCATTTTGGGTATAATGGTAGATGCCCGAGACCAAGTTACTATTATTTCTT
TCTCCTCCCTCATGTTGAGTTTTTCAATTTTTCTCGATAAATGATTAGCTACAAAAGGAT
TTTTTTTTAGTGAACGTGTCACAGCCGATTACTCCTTTTTTTTACATTTTAAAGATTGGC
ATTCTATGTCCAATAGAATATCTCGATCTAAGTATGAAGGTAAGAATAAATACAATAATG
ATGAATGGAAAAAAGAGAAAATCCTTTAGCTGGATAAGGG
>Polygonatum_cyrtonema_KJ745878
GATTTACGTCTTAATGTATATGTATTAAGAATCGTTGAAGGAGTCATACCCAATATCTTA
TGAAAACAAGATATTGGGTATAGCTCCCTTTTTTCCAAATTAATTAACGACGAGATTTAT
TATCGTTTCTCGCATGTCTCGCGAAAGTCAGAGTAGGCGCGAATTCTCCCAATTTGTGAC
CTACCATACGATCTGTTATATAAATAGGTAAATGTTCTTTTCCATTATGAACAGCGATTG
TATGGCCAATCATTTTGGGTATAATGGTAGATGCCCGAGACCAAGTTACTATTATTTCTT
TCTCCTCCCTCATGTTGAGTTTTTCCATTTTTCTCGATAAATGATTAGCTACAAAAGGAT
TTTTTTTTAGTGAACGTGTCACAGCCGATTACTCCTTTTTTTTACATTTTAAAGATTGGC
ATTCTATGTCCAATAGAATATCTCGATCTAAGTATGAAGGTAAGAATAAATACAATAATG
ATGAATGGAAAAAAGAGAAAATCCTTTAGCTGGATAAGGG
>Crataegus_monogyna_x_Crataegus_punctata_KC251625
GACTTTGGTCTTAATATATATGAGTTCTTGAAAGTAAAGGAGTAATAAAAAATTTCTTGT
TATATCAAGAGGTTTTTTATTGCTCCTTTACTATTTAGTTTTAGTATTTTTTTAGTTATT
ACTTAACTATTTGTTTTTGTTTTATTTGTTTTATTCTTTTTTTTTAGTAAAAAAAAAAAA
AGAATAAAGTTTTCAATTTAGGTTGTATTTTATCTTACAAGTAATGCTAAATGGCGGAAA
AATTATTAAT
>Trichosanthes_rosthornii_KPS0218A03P
ACAACTTCCCTCTAGACCTAGCTGCTGTTGAAGTTCCATCTATCAATGGATAAGACTTCG
GTCTTAGTGTATACGAGTTCTTGAAAGTAAAGGAGCAATAACCAATTTCTTGTTTTCTCA
AGAGGATTGGTATTGCTCCTTTATTATGAATAAATTTTACATAAGTTTTTTTTTTCGAAT
TTCTACTTATACATAGTTATAGGATAGGGGGCGGATGTAGCCAAGTGGATCAAGGCAGT
>Crataegus_monogyna_x_Crataegus_punctata_KC251623
GACTTTGGTCTTAATATATATGAGTTCTTGAAAGTAAAGGAGTAATAAAAAATTTCTTGT
TATATCAAGAGGTTTTTTATTGCTCCTTTACTATTTAGTTTTAGTATTTTTTTAGTTATT
ACTTAACTATTTGTTTTTGTTTTATTTGTTTTATTCTTTTTTTTTAGTAAAAAAAAAAAA
AGAATAAAGTTTTCAATTTAGGTTGTATTTTATCTTACAAGTAATGCTAAATGGCGGAAA
AATTATTAAT
>Crataegus_monogyna_x_Crataegus_punctata_KC251622
GACTTTGGTCTTAATATATATGAGTTCTTGAAAGTAAAGGAGTAATAAAAAATTTCTTGT
TATATCAAGAGGTTTTTTATTGCTCCTTTACTATTTAGTTTTAGTATTTTTTTAGTTATT
ACTTAACTATTTGTTTTTGTTTTATTTGTTTTATTCTTTTTTTTTAGTAAAAAAAAAAAA
AGAATAAAGTTTTCAATTTAGGTTGTATTTTATCTTACAAGTAATGCTAAATGGCGGAAA
AATTATTAAT
>Dioscorea_japonica_var._pilifera_JQ260360
GACTTTTGTCTTAATGTATATGAATCGTTGAAGGAGCAATATCAATATCTTGTTCGAGCA
AGAAGTTTGGTATTGCTCCCCTTTTCAATTTTTCCCGATAAATGATCAACTACAAAAGGA
TTTTTTTTTAGTGAACGTGTCACAGCGGATTACTCCTTTATTTTTTACATTTTTAAGATT
GGCATTGTATGTTCAATATCTCGATCTAATAAGGTAAGAATAAATTTAAATACAATAATG
ATGAATGGAAAAAGAGAAAATCCT
>Dioscorea_japonica_var._pilifera_JQ260361
GACTTTTGTCTTAATGTATATGAATCGTTGAAGGAGCAATATCAATATCTTGTTCGAGCA
AGAAGTTTGGTATTGCTCCCCTTTTCAATTTTTCCCGATAAATGATCAACTACAAAAGGA
TTTTTTTTTAGTGAACGTGTCACAGCGGATTACTCCTTTATTTTTTACATTTTTAAGATT
GGCATTGTATGTTCAATATCTCGATCTAATAAGGTAAGAATAAATTTAAATACAATAATG
ATGAATGGAAAAAGAGAAAATCCT
>Scrophularia_arguta_KU945713
TATATCAATATTAAGGAGCAATAAACTCTCTTGATAGAACAAGAAAAAGTTTATTGCTCC
TTAATTTTCTTTTCAATTAGGAGTATTTTGTTAGTAGTATTGTACTTACCTAGACTTTTT
TCTTTCCATTGCCGAAAAATAAAGAAAAAGTTTTTTTTTAAGGGTTAATTAATGATTGAG
TAGTATTCTTTCGTTCTGTACTGTATAATTTTTTTTTATTTTTTTTTTTTGAATTAAAAG
GATCAAATTTCCACTAAATAGTAATAGTATAGTAGAGGGG
>Cibotium_barometz_KPS0044A03P
TATCTGTCTGGTTATGCAGTATAACTGAATACCAAACCTTTTAGTTTTAAAAGGTTTGGT
ATCCAATGAGGGTTCGTTAGATAAAACGAATAGAAAGAATGGTAATGGTTTGTCAGAATC
TTACAATCATCAGTTTCCAATCTTGAATTCTGAAGAATCTTTGGAATACTCTTCTGCGGC
TATATATATAGATATATATAGATATTCCTGTTCTGATTCACAGAATGCTTGTAATCTACC
AATCATTTGAATAGAGTGGGAGTACGTTCTTCATATCACAGATTTACTATTGTCTCGTTA
TATACATAACTAATATGTATGTGTATCAATCGAAGGACCCTAATATCTTAATAGATAGAT
CCTGTTCCCTTTCACATTCAGGGAGCCGAGTAGCAGAAGG
>Croton_longiracemosus_KC688753
GACTCTGATCTTAGTGTGTACGAGTTCTTGAAAACTATAACTCTAAAAAGGGGGCTATTG
CTCCCTTTTTAGAGTTATAGTTTTTTTTTTAGTATTTTTTTTTCTATTTCAAATATCAAA
TAATAGATAAAGCTTTCATTTTTATGCCTTTGATATTTTTGTAGTTGTATTTTTTTGTTG
TATTTGTATTTTATAAGTTATAAGAAAGAAAAAATTGAATTTTAATATTAAAAATTGAAT
TTGAATATTAAATCCTAGGGATTTAATACTAGAAATTGAAATTCTTGTACCTTCTAAAAA
AAATTATTTCATTTTAATAACTTAATAATTTTATAATAATCTTAATCGAATTTTTCAATT
TTGAAATTGAAATAAAGTAGAATATTGTAATATTCTATTACGG
>Scrophularia_arguta_KU945712
TATATCAATATTAAGGAGCAATAAACTCTCTTGATAGAACAAGAAAAAGTTTATTGCTCC
TTAATTTTCTTTTCAATTAGGAGTATTTTGTTAGTAGTATTGTACTTACCTAGACTTTTT
TCTTTCCATTGCCGAAAAATAAAGAAAAAGTTTTTTTTTAAGGGTTAATTAATGATTGAG
TAGTATTCTTTCGTTCTGTACTGTATAATTTTTTTTTATTTTTTTTTTTTGAATTAAAAG
GATCAAATTTCCACTAAATAGTAATAGTATAGTAGAGGGG
>Bupleurum_longicaule_var._amplexicaule_HQ688221
ACCCAGTTTTAGAATATACGAGTTTTTTTTTTATCAAAAAAGGAGCAATAACCTTTTTTT
TGTTTTATCAAGAGCGCGGTATTGCTCCTTTTTTGGTTTATTTTTAGTTATTAGTTTTTT
CCTTTACCCAGTTTGTTACCCAGTTTGTATATTGTATAAAAAAATTTATACAAACATCTT
TTTTTTCTTTTTGTTGGTTCGTTCATGATTGAGTATCATAATCATAGTGGAATTCTATTC
TAAAAAGTTTGGCTACCTTATTCCCAACATTTTTGGAACTATAAAAAAGGATTTTGAATA
ATAAAATTTGAATAATAAAATCACAGCGAGGAATCTTTCAACTGAACAAAGAAAAACCTA
GGAGGG
>Bupleurum_longicaule_var._amplexicaule_HQ688223
ACCGAGTCTTAGAATATACGAGTTTTTTTTTATAAAAAAAGGAGCAATAACCTCTTTCTT
GTTCTATCAAGAGCGCGGTATTGCTCCTTTTTTATTTATTTTTAGTTATTAGTATGAGTA
TTTACCTAGTTTGTTTAAAAAAATTTATACAAACTTTTTAATTTTTATTGGTTCGTTCAT
GATTGAGTATCATATTTGAATTCTATTCTAAAAAGTTTGGCTATCTTATTCCCAACATTT
TGGGAACGATAAAAAAAATGATTTTGAATAATAATAAAATAAAATTTGAATAATCAAAGA
GGAATCTTTTTATTTTCAAATGTAACTAAAAGAAACCTGGGGGGGGCGGA
>Bupleurum_longicaule_var._amplexicaule_HQ688222
ACCGAGTCTTAGAATATACGAGTTTTTTTTATAAAAAAAGGAGCAATAACCTCTTTCTTG
TTCTATCAAGAGCGCGGTATTGCTCCTTTTTTTATTTATTTTTAGTTATTAGTATGAGTA
TTTACCTAGTTTGTTTAAAAAAATTTATACAAACTTTTTTTTTATTGGTTCGTTCATGAT
TGAGTATCATATTTGAATTCTATTCAAAAAAGTTTGGCTATCTTATTCCCAACATTTTGG
AAACGATAAAAAAAATGATTTTGAATAATCATAAAATAAAATTTGAATAATCAAAGAGGA
ATCTTTTTATTTTCAAATGTAACTAAAAGAAACCTAGGGGGGCGGA
>Curcuma_aromatica_GU180448
GATTTTTGTCTTAGTGTATCTGAATTGTTAAAGAAATGTAGCAATACCCTGAAATAACAA
TACCCCGTATCTCGCTTAAGCGAGATATGGGGTATTGTTATTTTGTTTGATGTAATGTAA
TAGTATTTTCATTTTTTGCGTATAGCATACATATTTATTTATATTGTATAACATATTTAG
ATATTTAGATTGTATATATGTATATTAAATACAAATACATAAATATATAAGTATATAAAG
TATAAGAAATGAACTTAACGACGAGATTTATTATCGTTTCTTGCATGTCTCGTAAAAGAC
AGAGTAGGTGCAAATTCTCCCAATTTGTGACCCACCATACGATCCGTTATATAAATAGGT
AAATGTTCCTTTCCATTATGAATAGCGATTGTATGGCCAATCATTGTGGGTATAATGGTA
GATGCCCGAGACCAAGTTACTATTATTTCTTTCTCTTCCCTCGTGTTGAGTTTTTCAATT
TTTGCCGATAAATGATTAGCTACAAAAGGGTTTTTTTTTAGTGAACGTGTCATGTCACAG
TGTATTACTCCTTTTTTTTTACATTTTTTATTTTAAAGATTGGCATTCTATGTCCAATAT
CTCGATCTAAGTTAAGTATGGAGGTCAGAATAAATACAATAA
>Rosa_helenae_KJ575492
GACTTTGGTCTTAGTATATATGAGTTCGTGAAAGTTTTGAAAGTAAAGGAGCAATACTAA
AATTCTTGTTATATCAAGAGGTTTGGTGTTGCTCCTTTACCATATTACTTTAATTATTAA
TTCAAATTATTACTATAATTAAATTAGTATTTTAGTACTATTTTTTTTTTTTTTACTAAA
AGATTAAAATAAAAGGGTTTCCATTTATGTTGTATTCTCTTTTACAAGTAATGATAAATG
GTGGAAATATTTGTAATTTCTATTTTTATTTAATTTAAATAGTACAA
>Cyperus_polystachyos_subsp._polystachyos_KX405797
GATAAACTAGATCTTTTGAATTGTTCATTATATTAAAAATTTGAATATTAACTTGAGAAA
TACCCAATATACCCAATATATTAGTTTTTTAGACTAATATATTGGGTAAGGAAAAAAATA
TACTAGTAGAGTAGTCTCTAAAATATCTCTATTGGGTAAGTATACCCGGAGGTTTATAAA
ATATAATTAATATAAATAAAGGTATATTGCGTAAGTATACCTAGAGGATTAATACACTTG
ATTTTCGTTAATTTTTAAAAATTAATATAGAAAAAAGACGATTTTTTTTTCTAAACTACG
TAGTATAAATTCTCCATTTTTTCAGTTTTTTTTATTTTTCAAAATAGGATTATAAATAAT
TTTTTCACCAAAAATTTTTTTGGATAAAGATAAAGATTTAATATTTCTATTGTTTATATC
TTTCATTTCCAAAAAATGGGTAGGGGTAAAATCTACCAAATCGTAACCTGTTTTATAAAT
TATGGATTGATAARACCTCGATTTTTTACATAGCGATGTCATAATATATAAAGTTAAAAA
TAAATGGTTTGGTTTAGATTGATCTTAACTCAATGTTTTTTTTATCTAAATTCAATACTC
AAAATAATTGATAAAAAGAACTCATATTACTAATTACTAAGGATTTTTTTTTTGATTTGC
TATGCGATCGACAGATAGTTTTGAGCTTCGGTTGSGGACATAAAAGTATCTCTTTCCAGA
TCHTTCTGTATAACMTTTATAGATTTATTATTCCTTTTTTTTTTTTAGTAAATATGGAGA
TTCCDTGTCAAATACTTCAATCTAAGAGGTCATTATAAAAACAATAATGATGAATGGAAA
AAAGAGAAAAATTCTTAGCTCGA
>Cyperus_polystachyos_subsp._polystachyos_KX405796
GATAAACTAGATCTTTTGAATTGTTCATTATATTAAAAATTTGAATATTAACTTGAGAAA
TACCCAATATACCCAATATATTAGTTTTTTAGACTAATATATTGGGTAAGGAAAAAAATA
TACTAGTAGAGTAGTCTCTAAAATATCTCTATTGGGTAAGTATACCCGGAGGTTTATAAA
ATATAATTAATATAAATAAAGGTATATTGCGTAAGTATACCTAGAGGATTAATACACTTG
ATTTTCGTTAATTTTTAAAAATTAATATAGAAAAAAGACGATTTTTTTTTCTAAACTACG
TAGTATAAATTCTCCATTTTTTCAGTTTTTTTTTATTTTTCAAAATAGGATTATAAATAA
TTTTTTCACCAAAAATTTTTTTGGATAAAGATAAAGATTTAATATTTCTATTGTTTATAT
CTTTCATTTCCAAAAAATGGGTAGGTGTAAAATCTACCAAATCGTAACCTGTTTTATAAA
TTATGGATTGATAAGACCTCGATTTTTTACATAGCGATGTCATAATATATAAAGTTAAAA
ATAAATGGTTTGGTTTAGATTGATCTTAACTCAATGTTTTTTTTATCTAAATTCAATACT
CAAAATAATTGATAAAAAGAACTCATATTACTAATTACTAAGGATTTTTTTTTTGATTTG
CTATGCGATCGACAGATAGTTTTGAGCTTCGGTTGCGGACATAAAAGTATCTCTTTCCMG
ATCMTTCTGTATAACATTTATAGATTTATTATTCCTTTTTTTTTTTTAGTAAATATGGAG
ATTCCATGTCAAATACTTCAATCTAAGAGGTCATTATAAAAACAATAATGATGAATGGAA
AAAAGAGAAAATATTTTCTTTAGCTCGATCTTTTCTTTAGCTCGAC
>Magnolia_grandiflora_KU853611
TACTTCAGTCTTAGTGTATATGAGTCGTTGAAGGATCCGATCAATACCCAACCTCTTGTT
CTATCAAGAAGTTGGGTATTGATCCGTTCGATTCAGTAGTGTTTTATTCACATAAACATT
TTTACCATTTTCATTTCTTTATTTCAACTTAAGAAAACATTATTGTTGGTTGGTTCATGA
TCGAACATCATATTTTTGTTCTGTACCGATCTGTATTGTAATTTCTGTATGTTCCTCAAA
ATCATTTTCTTTTTTTCATAAAGGAGTTTTTTTGTACATTTACAATTTACAGGATTGGCA
TTTTATGTCAATATTTGTATCTCAGAAAGTAAGAAAGACACAATACACTAGT
>Rosa_rubus_KJ575491
GACTTTGGTCTTAGTATATATGAGTTCGTGAAAGTTTTGAAAGTAAAGGAGCAATACTAA
AATTCTTGTTATATCAAGAGGTTTGGTGTTGCTCCTTTACCATATTACTTTAATTATTAA
TTAAAATTATTACTATAATTAAATTAGTATTTTAGTACTATTTTTTTTTTTTTTTACTAA
AAGATTAAAATAAAAGGGTTTCCATTTATGTTGTATTCTCTTTTACAAGTAATGATAAAT
GGTGGAAATATTTGTAATTTCTATTTTTATTTAATTTAAATAGTACAA
>Dioscorea_polystachya_JQ260351
GACTTTTGTCTTAATGTATATGAATCGTTGAAGGAGCAATATCAATATCTTGTTCGAGCA
AGAAGTTTGGTATTGCTCCCCTTTTCAATTTTTCCCGATAAATGATCAACTACAAAAGGA
TTTTTTTTTAGTGAACGTGTCACAGCGGATTACTCCTTTATTTTTTACATTTTTAAGATT
GGCATTGTATGTTCAATATCTCGATCTAATAAGGTAAGAATAAATTTAAATACAATAATG
ATGAATGGAAAAAGAGAAAATCCT
>Dioscorea_polystachya_JQ260350
GACTTTTGTCTTAATGTATATGAATCGTTGAAGGAGCAATATCAATATCTTGTTCGAGCA
AGAAGTTTGGTATTGCTCCCCTTTTCAATTTTTCCCGATAAATGATCAACTACAAAAGGA
TTTTTTTTTAGTGAACGTGTCACAGCGGATTACTCCTTTATTTTTTACATTTTTAAGATT
GGCATTGTATGTTCAATATCTCGATCTAATAAGGTAAGAATAAATTTAAATACAATAATG
ATGAATGGAAAAAGAGAAAATCCT
>Dioscorea_polystachya_JQ260353
GACTTTTGTCTTAATGTATATGAATCGTTGAAGGAGCAATATCAATATCTTGTTCGAGCA
AGAAGTTTGGTATTGCTCCCCTTTTCAATTTTTCCCGATAAATGATCAACTACAAAAGGA
TTTTTTTTTAGTGAACGTGTCACAGCGGATTACTCCTTTATTTTTTACATTTTTAAGATT
GGCATTGTATGTTCAATATCTCGATCTAATAAGGTAAGAATAAATTTAAATACAATAATG
ATGAATGGAAAAAGAGAAAATCCT
>Dioscorea_polystachya_JQ260352
GACTTTTGTCTTAATGTATATGAATCGTTGAAGGAGCAATATCAATATCTTGTTCGAGCA
AGAAGTTTGGTATTGCTCCCCTTTTCAATTTTTCCCGATAAATGATCAACTACAAAAGGA
TTTTTTTTTAGTGAACGTGTCACAGCGGATTACTCCTTTATTTTTTACATTTTTAAGATT
GGCATTGTATGTTCAATATCTCGATCTAATAAGGTAAGAATAAATTTAAATACAATAATG
ATGAATGGAAAAAGAGAAAATCCT
>Dioscorea_polystachya_JQ260354
GACTTTTGTCTTAATGTATATGAATCGTTGAAGGAGCAATATCAATATCTTGTTCGAGCA
AGAAGTTTGGTATTGCTCCCCTTTTCAATTTTTCCCGATAAATGATCAACTACAAAAGGA
TTTTTTTTTAGTGAACGTGTCACAGCGGATTACTCCTTTATTTTTTACATTTTTAAGATT
GGCATTCTATGTTCAATATCTCGATCTAATAAGGTAAGAATAAATTTAAATACAATAATG
ATGAATGGAAAAAGAGAAAATCCT
>Prunus_persica_GQ435269
GACTTTGGTCTTAGTATATAGGAGTTCTTGAAAGTAAAGGAGCAATAATAAATTTCTTGT
TATATCAAGAGGTTTGTTATTGCTCCTTTACTATTTAGTATTTTTTTTATTTACTACTTA
ACTTTACTATATTGTTTTGTTCTATATTTTTTTTTAGTTAATTTACTACAAAATTTAATT
AAAATATTAAAAGTTTCAGTTTATTTTATGTTGTATTTTATCTTACAAGTAATGATAAAT
GGTGTAAATATTTGTAATAGTATAAGGGG
>Salvia_trijuga_KC473225
GTTATGCATGAACGTAATGCTCATAACTTCCCTCTAGACCTAGCTGCTATCGAAGCTCCA
ACAAATGGCTAAGACTTGTTTTTAGTGTGTAGGAGTTTTTGAAAATAGAATAGATAAACA
TAAGGAGCAATAAACCCTTTACTTGTTCTATCAAAAGAGGGTTTATTGCTCCTTTATTTT
CTTAGGGATCCTTTTTTTTCTATATCTATATTTTCTAGTAGTATTGGACTTACCTATAAT
TATTTTTTCCATTAGATAGAGAATAAAGAAAGAAGATAAAAAAAAATGATTGAAATTCTA
TCTTTTGTTTTACAATTTCTAAAAAAATTTCAATTGAAAAAGTAAATAAATAGAAAAATT
CTAAATATCATTTGATAGTAGAGGG
>Alpinia_elegans_JN043829
AGTTTCATCTACAAATGGATAAGACTTTTGTCTTAGTGTATCTGAATTGTTAAAAAAATG
TAGCAATACCCTGAAATAACAATACCCCATATCTCGCTTAAGCGAGATATGGGGTATTGT
TATTTTGTTTGATGTAATAGATTTGTTTGATGTAATAGAATAGTATTTTCATTTTTTTGC
GTGTAGCATACATATTTATTTATATTGTATAACATATTTAGATTGTATATATGTATATTA
AATACAAATACATAAGTATATAAAGTATAAGAAATGAACTTAACGACGAGATTTATTATC
GTTTCTCGCATGTATCGTAAAAGACAGAGTAGGTGCAAATTCTCCCAATTTGTGACCCAC
CATACGATCTGTTATATAAATAGGTAAATGTTCCTTTCCATTATGAATAGCGATTGTATG
GCCAATCATTGTGGGTATAATGGTAGATGCCCGAGACCAAGTTACTATTATTTCTTTCTC
TTCCCTCGTGTTGAGTTTTTCCATTTTTGCCGATAAATGATTAGCTACAAAAGGGTTTTT
TTTTAGTGAACGTGTCATGTCACAGTATATTACTCCTTTTTTTTTTTACATTTTTTTATT
TTAAAGATTGGCATTCTATGTCCAATATCTTGAATATCTCGATCTAAGTTAAGTATAGAG
GTCAGAATAAATACAATAATGATGAATGGAAAAAAGAGAAAATCCTTTAGCTAGAAAAGG
G
>Curcuma_petiolata_JQ409749
GATTTTTGTCTTAGTGTATCTGAATTGTTAAAGAAATGTAGCAATACCCTGAAATAACAA
TACCCCATATCTCGCTTAAGCGAGATATGGGGTATTGTTATTTTGTTTGATGTAATGTAA
TAGTATTTTCATTTTTTGCGTATAGCATACATATTTATTTATATTGTATAACATATTTAG
ATATTTAGATTGTATATATGTATATTAAATACAAATACATAAGTATATAAGTATATAAAG
TATAAGAAATGAACTTAACGACGAGATTTATTATCGTTTCTTGCATGTCTCGTAAAAGAC
AGAGTAGGTGCAAATTCTCCCAATTTGTGACCCACCATACGATCCGTTATATAAATAGGT
AAATGTTCCTTTCCATTATGAATAGCGATTGTATGGCCAATCATTGTGGGTATAATGGTA
GATGCCCGAGACCAAGTTACTATTATTTCTTTCTCTTCCCTCGTGTTGAGTTTTTCAATT
TTTGCCGATAAATGATTAGCTACAAAAGGGTTTTTTTTTAGTGAACGTGTCATGTCACAG
TGTATTACTCCACATTTTTTATTTTAAAGATTGGCATTCTATGTCCAATATCTCGATCTA
AGTTAAGTATGGAGGTCAGAATAAATACAATAATGATGAATGGAAAAAAGATAAAATC
>Prunus_persica_GQ435268
GACTTTGGTCTTAGTATATAGGAGTTCTTGAAAGTAAAGGAGCAATAATAAATTTCTTGT
TATATCAAGAGGTTTGTTATTGCTCCTTTACTATTTAGTATTTTTTTTATTTACTACTTA
ACTTTACTATATTGTTTTGTTCTATATTTTTTTTTAGTTAATTTACTACAAAATTTAATT
AAAATATTAAAAGTTTCAGTTTATTTTATGTTGTATTTTATCTTACAAGTAATGATAAAT
GGTGTAAATATTTGTAATAGTATAAGGGG
>Salvia_substolonifera_JQ934225
ATAACTTCCCTCTAGACCTAGCTGCTATTGAAGCTCCAACAAATGGCTAAGACTTGTTTT
TAGTGTGTAGGAGTTTTTGAAAATAGAATAGATAAACATAAGGAGCAATAAACCCTCTTT
TGATAGAACAAGTAAAGGGTTTATTGCTCCTTTATTTTCTTTTCAATTAGGGATCCTTTT
CTATATTTTCTAGTAGTATTGGACTTACCTATAATGATTCTTTCCATTAGATAGAGAATA
AAGAAAGAAGATAAAAAAAATGATTGAAATTTGTTTTACAATTTCTAAAAAAATTTCAAT
TGAAAAAGTAAATAAATAGAAAAATTATAAATATCATTTTCATTTTATAGTAGAGGG
>Dioscorea_nipponica_DQ124703
GACTTTTGTCTTAATGTATATGAATCGTTGAAGGAGCAATATCCAATATCTTGTTTGAGC
AAGAAGTTTGGTATTGCTCCCCCTTTTTTTTGTTTGTTTGATTTTACTGTGTGTATTGTA
TACCGCAAGACAACAGTGGATTACTCCTTTATTTTTTACTTACATTTTAAAGATTGGCAT
TCTATGTTCAATATCTCGATCTAATAAGGTAAGAATAAATATAAATACAATAATGATGAA
TGGAAAAAAGAGAAAATCCTTTAGCTAGATAAGGG
>Dioscorea_nipponica_DQ124706
GACTTTTGTCTTAATGTATATGAATCGTTGAAGGAGCAATATCCAATATCTTGTTTGAGC
AAGAAGTTTGGTATTGCTCCCCCTTTTTTTTGTTTGTTTGATTTTACTGTGTGTATTGTA
TACCGCAAGACAACAGTGGATTACTCCTTTATTTTTTACTTACATTTTAAAGATTGGCAT
TCTATGTTCAATATCTCGATCTAATAAGGTAAGAATAAATATAAATACAATAATGATGAA
TGGAAAAAAGAGAAAATCCTTTAGCTAGATAAGG
>Scrophularia_heterophylla_subsp._laciniata_KR361675
TATATCAATATTAAGGAGCAATAAACTTTTTCTTCTTCTATCAAGAGAGTTTATTGCTCC
TTAATTTTCTTTTCAATTAGGAGTATTTTGTTAGTAGTATTGTACTTACCTAGAGTTTTT
TCTTTCCATTGCCAAAAAATAAAGAAAAGTATTTAATTAAAAAGGGTTAATTAACGATTG
AGTAGTATTCTTTCGTTCTGTACTGTATAATTTTTTTTTAATTAAAAGGATAAAATTTAC
ACTTTTGCTTCATTTTTTTATTTTAAAAATAAAAATATCTTAAAAATAAGAAAGAAGATA
AATGAAATGATTGAAATTCTATTTTTGTGTTACAATTTGTAAAAAATCCAAAAAAAAAAT
TTCAAATAAAATAATAAAAGACTTTATTATTTATTAAAAGAA
>Corydalis_foetida_KX272391
TACTTCAGTCTTAGTGTATACGATCCATTGAGGTTGAAGGAGCAATACCTACCCTATAGA
ACAAAGAACAAGAAATTAGGTATTGTTCCTTCTTTTAGTTTTAGAAGGGTTTTATTCCCA
TCACATAAGAAAGTTTGCTATTTTTTATCAATTTTCCGTTTTTCTTTTTCAGTTGAAAAA
GAAAGAGAGAGCAAAGATTTTATTACTACGAGTTGGTTCGTTATTGATTCTCTTTTTCCT
AAACGAAAGTTTTTTTTTTTATTTCAATACTGGAAATTTTGTGTATAATATACATATTTC
AATCGAAAGGAAAATGACCCCATTTTGAATCATGAATATTTGAATTTTTTTTAGGTTTAG
GTAATGGTAGG
>Croton_yanhuii_KR534136
GACTCTGATCTTAGTGTGTACGAGTTCTTGAAAACTATAACCCTAAAAAGGGGGCTATTG
CTCCCTTTTTAGGGTTATAGTTTTTTTTTTAGTATTTTTTTTTTCGATTTCAAATATCAA
ATAATAGATAAAGCTTTCATTTTTATGCCTTTGATATTTTGTATTTTTTTGTTGTATTTG
TATTTTATAAGTTATAAGAAAGAAAAAATTGAATTTTAATATTAAATCCTAGGGATTTAA
TACTAGAAATTGAAATTCTTGTACCTTCGAAAAAAAAAATTATTTCATTTTAATAACTTA
ATAATTTTATAATAATCTTAATCTAATTTTGAAATTTTGAAATAAAGTAGAATATTGTAA
TATTCTATTACGGGCGGA
>Panax_japonicus_var._bipinnatifidus_HQ112818
GACCCGGTCTTAGTGTATACGAGTTTTTTTGAAATAAAAAGGAGCAATAACCTCTTTCTT
GTTCTATCAAGAGGGCGGTATTGCTCCTTTTTTTATTTAGTAGTATTTGACTTACCTAGT
TTCTTTAAATAACTTTAAAGAAACGTCGTTTTATTTTTATCGGTTGGTTCATGAGTGAGT
ATCATGCTTTCGTTCTGTATTAATCATTAATCTATAATTTAGCTACTTCTTCCCAATCTT
TATCTTTTGGGAAGTATTTTTTTAAAAGAAAAGATAAAAATGTTGAACTTTTTACTTAGT
TAATACTTAATATTTTTATCTCGAAAATAAGAAAGATAAGAAAGAAATAATGATGAATGG
TAAAAATTTAATCTTTTGAAACGTAAGGAAAAGAATAGTAGGGG
>Crataegus_phippsii_KC251642
GACTTTGGTCTTAATATATATGAGTTCTTGAAAGTAAAGGAGTAATAAAAAATTTCTTGT
TATATCAAGAGGTTTGTTATTGCTCCTTTACTATATTAGTTTTAGTATTTTTTTAGTTAT
TACTTAACTATTTGTTTTATTTGTTTTATTCTTTATTTTTTTTTTTTTTTAGTAAAAAAA
AAAAAAGAATAAAGTTTTCAATTTAGGTTGTATTTTATCTTACAAGTAATGCTAAATGGC
GGAAAAATTATTAAT
>Paeonia_qiui_KJ946194
AATGTAGGTCTTAGTCTTAATTTAATGTGTATGAGTTAAAATGAAAGGAGCAATACCAAA
TTCCTTGTTCTATCAAGGGGTTGGTATTGCTCCTTTCATTATTTAGTCGTTTTTTTATTT
TTTTTTTTTTTTTTTTTTTACCAAAAGTAGTCTTATGGGTTGGTTTATGGTTGAGTATCC
TATATTCTGTTCTGTACTAATTTGGAATTTATATATGTATGATGCCCTTCTCTTCTTATT
GGAAAAATGAAGAAAAGAAAGAACTAATGATGAATGGTTGAAATAGAATCTTTTCCAATT
TTTAACCTAGTATCTAAGTTAAATATTTTAA
>Paeonia_qiui_KJ946193
AATGTAGGTCTTAGTCTTAATTTAATGTGTATGAGTTAAAATGAAAGGAGCAATACCAAA
TTCCTTGTTCTATCAAGGGGTTGGTATTGCTCCTTTCATTATTTAGTCGTTTTTTTATTT
TTTTTTTTTTTTTTTTTTTACCAAAAGTAGTCTTATGGGTTGGTTTATGGTTGAGTATCC
TATATTCTGTTCTGTACTAATTTGGAATTTATATATGTATGATGCCCTTCTCTTCTTATT
GGAAAAATGAAGAAAAGAAAGAACTAATGATGAATGGTTGAAATAGAATCTTTTCCAATT
TTTAACCTAGTATCTAAGTTAAATATTTTAA
>Platycladus_orientalis_JQ512354
TTATTCAAGATGGATTGTTAGCGTCTTTCAATCCTTGAAAAGTAAAAAAGAAAGCAGTAC
CAAACCTTTCGGTTTTGGTACTGCTTTTTCTGTTTAATTTGTGTTTTTTTAAGTTATTGC
GAGCAGAGCACAATAACTGTTTACTGTGCATCCAGCAGGAATTGAACCCGCGACTTCCCA
ATTATGAGTTGGGTGCTTTTACCATTCAGCCATGGATGCTATGGTAAAGTGATTATTAGT
GTCGGCTCAGATCTTAAATTGAATATCCAAAACTAGTTATAAAAAGAAAAAAAAAATGTC
ACTAACTTGTGCGAGAGTTGCATTACAAGATTTTTGCAACAGAAAAATAACTAAACTGAA
TAATGTAATAGTTTCATTATTAGTTTATTTTCGAGAGCCATTCATTCCTGAAATGGAATG
ACCGTAGACAGAGACTGCCAATTAGTTTGGG
>Panax_japonicus_var._bipinnatifidus_HQ112812
GACACGGTCTTAGTGTATACGAGTTTTTTTGAAATAAAAAGGAGCAATAACCTCTTTCTT
GTTCTATCAAGAGGGCGGTATTGCTCCTTTTTTTATTTAGTAGTATTTGACTTACCTAGT
TTCTTTAAATTTATTTAATTTTTTTAAAGAAACGTCGTTTTATTTTTATCGGTTGGTTCA
TGAGTGAGTATCATGCTTTCGTTCTGTATTAATCATTAATCTAGAATTTAGCTACTTCTT
CCCAATCTTTATCTTTTGGTAAGTATTTTTTTAAAAGAAAAGATAAAAATGTTGGACTTT
TTACTTAGTTAATACTTAATATTTTTATCTCGAAAATAAGAAAGATAAGAAAGAAATAAT
GATGAATGGTAAAAATTTAATCTTTTGAAACGTAAGGAAAAGAATAGTAGGGG
>Platycladus_orientalis_JQ512352
TTATTCAAGATGGATTGTTAGCGTCTTTCAATCCTTGAAAAGTAAAAAAGAAAGCAGTAC
CAAACCTTTCGGTTTTGGTACTGCTTTTTCTGTTTAATTTGTGTTTTTTTAAGTTATTGC
GAGCAGAGCACAATAACTGTTTACTGTGCATCCAGCAGGAATTGAACCCGCGACTTCCCA
ATTATGAGTTGGGTGCTTTTACCATTCAGCCATGGATGCTATGGTAAAGTGATTATTAGT
GTCGGCTCAGATCTTAAATTGAATATCCAAAACTAGTTATAAAAAGAAAAAAAAAATGTC
ACTAACTTGTGCGAGAGTTGCATTACAAGATTTTTGCAACAGAAAAATAACTAAACTGAA
TAATGTAATAGTTTCATTATTAGTTTATTTTCGAGAGCCATTCATTCCTGAAATGGAATG
ACCGTAGACAGAGACTGCCAATTAGTTTGGG
>Panax_japonicus_var._bipinnatifidus_HQ112813
GACACGGTCTTAGTGTATACGAGTTTTTTTGAAATAAAAAGGAGCAATAACCTCTTTCTT
GTTCTATCAAGAGGGCGGTATTGCTCCTTTTTTTATTTAGTAGTATTTGACTTACCTAGT
TTCTTTAAATTTATTTAATTTTTTTAAAGAAACGTCGTTTTATTTTTATCGGTTGGTTCA
TGAGTGAGTATCATGCTTTCGTTCTGTATTAATCATTAATCTAGAATTTAGCTACTTCTT
CCCAATCTTTATCTTTTGGTAAGTATTTTTTTAAAAGAAAAGATAAAAATGTTGGACTTT
TTACTTAGTTAATACTTAATATTTTTATCTCGAAAATAAGAAAGATAAGAAAGAAATAAT
GATGAATGGTAAAAATTTAATCTTTTGAAACGTAAGGAAAAGAATAGTAGGGG
>Scrophularia_ningpoensis_KX073907
GACTTTGTCTTAGTGTATAGGAGTGTTAGAAAAAAGAATATATCAATATTAAGGAGAAAT
AAACTTTTTCTTGTTCTATCAAGAGGGTTTATTGCTCCTTAATTTTCTTTTCAATTAGGA
GTATTTTGTTAGTAGTATTGTACTTACCTAGACTTTTTTCTTTCCATTTCCGAAAAATAA
AGAAAAAGTTTTTTTAAAAAAAGGGTTGTTAATTAACGATTGAGTAGTATTCTTTCGTTC
TGTACTGTATAATTTTTTTTCGTTTTTTTTTATTAAAAGGATAAAATTTCCACTTTTTTC
TTCATTGTTTTATTTTTAAAATAAGAATATCTTAAAAATAAGAAAGAAGATAAATGAAAT
GATTGAAATTCCGTTTTTGTCTTACAATTTGTAAAAAAATCCAAATAAAATTGAAAAATG
GAATAAAATAATAAAAGGCTTTATTAAAATAAAGGCTTTATTAAA
>Lonicera_trichosantha_JN045260
GACCCGGTCTTAGTGTATACGAGTTAAAAAAAAATAAAAAAGAAGCAATAATCCCCCTCT
TGTTTTATCAAGAGGGCACCATTGCTTCTTTTTTATTTAACAGTTACCTATTTTCTTTCA
AGAAAAATAGTCAATCTTCTTATTTTTAGGGGTGGGTCATGATTGTGTTTTGGGCTTTCA
TTTTTTATTCTGTTATGAAAAATCTTTATATCCTCTAAAATAGAAAATAAAAGTAAAATA
AAAGAAAAACTGTTGGAATTTTTTTGCTGACTTATCTATAATTGTACTTGAGAAAAAAGA
AAGAAAAATCATGAATGGCTGAACTAGGAACTAATAGGTAGGGG
>Lonicera_trichosantha_JN045261
GACCCGGTCTTAGTGTATACGAGTTAAAAAAAAATAAAAAAGAAGCAATAATCCCCCTCT
TGTTTTATCAAGAGGGCACCATTGCTTCTTTTTTATTTAACAGTTACCTATTTTCTTTCA
AGAAAAATAGTCAATCTTCTTATTTTTAGGGGTGGGTCATGATTGTGTTTTGGGCTTTCA
TTTTTTATTCTGTTATGAAAAATCTTTATATCCTCTAAAATAGAAAATAAAAGTAAAATA
AAAGAAAAACTGTTGGAATTTTTTTTTTTGCTGACTTATCTATAATTGTACTTGAGAAAA
AAGAAAGAAAAATCATGAATGGCTGAACTAGGAACTAATAGGTAGGGG
>Crataegus_x_canescens_KC251504
GACTTTGGTCTTAATATATATGAGTTCTTGAAAGTAAAGGAGTAATAAAAAATTTCTTGT
TATATCAAGAGGTTTGTTATTGCTCCTTTACTATTTAGTTTTAGTATTTTTTTAGTTATT
ACTTAACTATTTGTTTTTGTTTTATTCTTTTTTTTTTTACTAAAAAAAAAAAAAAGAATA
AAGTTTTCAATTTAGGTTGTATTTTATCTTACAAGTAATGCTAAATGGCGGAAAAATTAT
TAAT
>Crataegus_x_canescens_KC251500
GACTTTGGTCTTAATATATATGAGTTCTTGAAAGTAAAGGAGTAATAAAAAATTTCTTGT
TATATCAAGAGGTTTGTTATTGCTCCTTTACTATTTAGTTTTAGTATTTTTTTAGTTATT
ACTTAACTATTTGTTTTTGTTTTATTCTTTTTTTTTTTACTAAAAAAAAAAAAAAGAATA
AAGTTTTCAATTTAGGTTGTATTTTATCTTACAAGTAATGCTAAATGGCGGAAAAATTAT
TAAT
>Crataegus_x_canescens_KC251501
GACTTTGGTCTTAATATATATGAGTTCTTGAAAGTAAAGGAGTAATAAAAAATTTCTTGT
TATATCAAGAGGTTTGTTATTGCTCCTTTACTATTTAGTTTTAGTATTTTTTTAGTTATT
ACTTAACTATTTGTTTTTGTTTTATTCTTTTTTTTTTTACTAAAAAAAAAAAAAAGAATA
AAGTTTTCAATTTAGGTTGTATTTTATCTTACAAGTAATGCTAAATGGCGGAAAAATTAT
TAAT
>Crataegus_x_canescens_KC251502
GACTTTGGTCTTAATATATATGAGTTCTTGAAAGTAAAGGAGTAATAAAAAATTTCTTGT
TATATCAAGAGGTTTGTTATTGCTCCTTTACTATTTAGTTTTAGTATTTTTTTAGTTATT
ACTTAACTATTTGTTTTTGTTTTATTCTTTTTTTTTTTACTAAAAAAAAAAAAAGAATAA
AGTTTTCAATTTAGGTTGTATTTTATCTTACAAGTAATGCTAAATGGCGGAAAAATTATT
AAT
>Commiphora_ciliata_AY831907
GATTTCGGTCTTTGTGTATACGAGTTTTTGAAAATAACGGAGCAATACCGACCCTCTTGC
GAGAAATTGGTATTGCTCCGTTATCACTATTTAGTAGTTTTTCTTTAGTACTTTTTTCTT
TCCATATCTTTGTTTTCAACAAAACAAAAGTATTTTTATGCCTTTGATTTAGTCCCTTCC
TTATCCTTATATACTAATAATTAGAAACTAATCGAATATATAGAATAATAGAAAAAAAAA
CTAATATAGAAACTCGAATCGATTAGATAAAAAGATAAAAGTTGGAATTTTCTGTCTCTT
GGATCTGAATTTCGATCTTCATAAGTTAAGATAAAAAAGAATGATGATCAAAAATAATGA
TCAATGCTAGAAATTGAAATCTTTGGATTTTTTTATTTAAATCGAAATAGTGGAGGG
>Crataegus_saligna_KC251671
GACTTTGGTCTTAATATATATGAGTTCTTGAAAGTAAAGGAGTAATAAAAAATTTCTTGT
TATATCAAGAGGTTTGTTATTGCTCCTTTACTATTTAGACTATTTAGTTTTAGTATTTTT
TTAGTTATTACTTAACTATTTGTTTTATTCTTTTTTTTTTTTTTTACTAAAAAAAAAGAA
TAAAGTTTTCAATTTAGGTTGTATTTTATCTTACAAGTAATGCTAAATGGCGGAAAAATT
ATTAAT
>Crataegus_saligna_KC251670
GACTTTGGTCTTAATATATATGAGTTCTTGAAAGTAAAGGAGTAATAAAAAATTTCTTGT
TATATCAAGAGGTTTGTTATTGCTCCTTTACTATTTAGACTATTTAGTTTTAGTATTTTT
TTAGTTATTACTTAACTATTTGTTTTATTCTTTTTTTTTTTTTTTACTAAAAAAAAAGAA
TAAAGTTTTCAATTTAGGTTGTATTTTATCTTACAAGTAATGCTAAATGGCGGAAAAATT
ATTAAT
>Raphanus_raphanistrum_KJ685156
TTCTTTAGTGTTAGTTTAGACCTAGTTTAGTAATATTTAAAAACGAGCAATATAAGCCTT
CTTTTGAAGGCTTATATTGCTCGTTTTTTCTATAAAACGGAACAAATCGTTTTTGAATAT
AATTTTTTTTATAAAAAAAGTAAGGTGTAATTTGCTCTCAGTTTTATTATTTATTTAAAT
TGCTGCGTTTTTATTTTAGACAATACAAACAAGATGTGGTGTATAGTAGAATAGGG
>Rheum_officinale_KPS0185A01P
GATTTTGGTCTTAGTGTAGTCGAGTTTTTTTAATTAAAGGAGCAATACCCAATTTCTTGT
TCTATCGAGCGGGTTGGTATTGCTCCTTTAATTAAAATTTTTATTATATATATATTTTAT
GTTATGAGTCATAAGTTTTCTTCCCCATTAAAAAAAAGAAAAAAATGTTTTAAGTGATGA
TTGAATGTTGTATTTTTTTATATTTATGGACGCATTCGCATTTTTTTAATTTCTACCCTA
TACGCTTTCTTTGTTGTTTTGGTTTTTGGGGAAATTTTTTGTTTCATAGTCATTTATATT
CATAGAGAGAAAGATTTCAAATTTTTGTAAAAGAAAAAAATGAATATAAAAAATTAAGTA
AAAAAATGATGAATAGTGAGTTAGTGAGTGTAATTTTAATCATTTTCAAGTTTCAAGTAA
GG
>Salvia_bulleyana_FJ513128
ATAACTTCCCTCTAGACCTAGCTGCTATCGAAGCTCCAACAAATGGCTAAGACTTGTTTT
TAGTGTGTAGGAGTTTTTGAAAATAGAATAGATAAACATAAGGAGCAATAAACCCTTTAC
TTGTTCTATCAAAAGAGGGTTTATTGCTCCTTTATTTTCTTTTCAATTAGGGATCCTTTT
CTATATTTTCTACTAGTATTGGACTTACCTATAATTATTCTTTCCATTAGATAGAGAATA
AAGAAAGAAGATAAAAAAAATGATTGAAATTCTATCTTTTGTTTTACAATTTCTAAAAAA
ATTTCAATTGAAAAAGTAAATAAATAGAAAAATTATAAATATCATTTTATAGTAGAGGG
>Commiphora_habessinica_KR735220
GATTTCGGTCTTTGTGTATACGAGTTTTTGAAAATAACGGAGCAATACCGACCCTCTTGC
GAGAAATTGGTATTGCTCCGTTATCGCTATTTAGTAGTTTTTCTTTAGTACTTTTTTCTT
TCCATATCTTTGTTTTCAACAAAACAAAAGTATTTTTATGCCTTTGATTTAGTCCCTTCC
TTATATACTAATAATTAGAAACTAATCGAATATATGGAATAATAGAAAAAAAACTAATAT
AGAAACTCGAATCGATTAGATAAAAAGATAAAAGTTGGAATTTTCTGTCTCTTGGATCTG
AATTTCGATCTTCATAAGTTAAGATAAAAAAGAATGATGATCAAAAATAATGATCAATGC
TAGAAATTGAAATCTTTGGATTTTTTTATTTAAATCGAAATAGTGGAGGG
>Astragalus_membranaceus_KMS0031A01P
ATAATTTCCCTCTAGACCTAGCTGCGGTTGAGGCTCCATCTATAAATGGATAATATTTTG
GTTGTAAAGAAGGATACGAGTTTTTGAAAGTAAAGGGGTAGTAATATCAACACTGTTGAT
ATTACTCCCCTTTTACTTTTATTTGAGTAGTCTTTTTGATCTTTTTGTAACTTCGAGTAA
ATTCCGTTTAATTTAATAATTAAAATAATTAAGAAAAAAAAAAGAAATGAATGTTTTTTT
TATCGTATTTTTTTTAGATTAGATTTTAGAATATTCGTAAGAACTTAGAAGAAAATAAAT
GATAATGAAAAAAAAGTCTAAAAAAATTTATACATAGTATTAATAAGGGCGGATGTAGCC
AAGTGGATCAAGGCAGT
>Coptis_japonica_var._anemonifolia_AB163752
TTAGTGTACGCGAGTTTAGTGTATATGAGTTGTTGAAGTTGCAGGAGTAATAACAAAATT
CTTAACAAAAAAATAATTTTGTTATTACTCCTGCATTTTTGTTTTTTTTTTTTTAGTAAA
AAATAGAATAGATCTTTGGAAAATTCTTGATTATAATATGTTCTGTATTATTTTCTTATA
AAATAATATTATATATAATACAATCTAAATATGTTCTTAACACTTTTTATTTTTATAAAG
ATAATATAAAGTAGAA
>Curcuma_brog_JQ409764
GATTTTTGTCTTAGTGTATCTGAATTGTTAAAGAAATGTAGCAATACCCTGAAATAACAA
TACCCCATATCTCGCTTAAGCGAGATATGGGGTATTGTTATTTTGTTTGATGTAATGTAA
TAGTATTTTCATTTTTTGCGTATAGCATACATATTTATTTATATTGTATAACATATTTAG
ATATTTAGATTGTATATATGTATATTAAATACAAATACATAAGTATATAAGTATATAAAG
TATAAGAAATGAACTTAACGACGAGATTTATTATCGTTTCTTGCATGTCTCGTAAAAGAC
AGAGTAGGTGCAAATTCTCCCAATTTGTGACCCACCATACGATCCGTTATATAAATAGGT
AAATGTTCCTTTCCATTATGAATAGCGATTGTATGGCCAATCATTGTGGGTATAATGGTA
GATGCCCGAGACCAAGTTACTATTATTTCTTTCTCTTCCCTCGTGTTGAGTTTTTCAATT
TTTGCCGATAAATGATTAGCTACAAAAGGGTTTTTTTTTAGTGAACGTGTCATGTCACAG
TGTATTACTCCACATTTTTTATTTTAAAGATTGGCATTCTATGTCCAATATCTCGATCTA
AGTTAAGTATGGAGGTCAGAATAAATACAATAATGATGAATGGAAAAAAGATAAAATC
>Lycopus_lucidus_FJ513120
ATAACTTCCCTCTAGATCTAGCTGCTATCGAAGCTCCAACAAATGGCTAAGACTTGTTCT
TAGTGCGTGGGAGTTTTTGAAAATAGAATAGCTAAATATAAGGAGCAAGAAACCCTCTTT
TGATAGAACAAGAAAGGGTTTCTTGCTCCTTTATTTTCTTTTCAATTAGGAGTCCTTTTC
TATATTTTCTAATAGTATTGGACTTACCTAGAATTTTTCTTTCCATTTCAGAATAAAGAA
AGAAGATCAAAAAAATGATTGAAATTCCGTCTTTTGTTTTACAATTTCTAAAAAAATGGA
AAAAGTAAATAACTATTAAAATGGAAAATAGAATTTGAATAGTTATGTTATATAGTAGTT
TAATAGTTATATAGTAGAGGG
>Aconitum_vilmorinianum_GQ337762
GATTTAGGTCTTGGTGCATGTCTGGCTTAGTGTATATGAGTCATTGAAGTTGCAGGAGTA
ATACCCTATTTCTTGTTCTGTTAAGAGGCTGGGTATTGCTCCTGCATTTTTTTGTATTAA
GTAAAAAATTGACTTTAACAGATTGGTGTTGGTTTGGTGAATTCTAGATTATTAGACTAT
TATGATTATATGATTATGTTCCTCAAAAATTTTTTTATTTGATAAAGCAGAGG
>Ipomoea_purpurea_KMS0161A01P
GCTCCATCTACAAATGGATAAGGACTCGGTCGTAGTGTATAGGAGTTTTTGAAAATAAGG
GAGCAATAACCACTTTCTTGTTCTAAACAAGATGGGGTATTGCTCCCTTATTTCTATTTA
TTTTTTTATTCAATTTTCGAATCAAAAAATTTAGGTTTTTCTTTTTTAATTAAGTTAAAC
TAAGGTAAAGAAGATAATATTGAATTTAATTATCCATATTGAATCTAATTTTATTTCAAA
TTTGAATAAAATTTAATTAAAAAAAATAGTCTAATTAAAAATGATTTATAGATATTTTTT
TTTTCTAAAATAGAAAAAATTCTAAATAGAATTAGAAATTATACTAGAATATAGATAAAT
ATCTATAATTTGTAATTAGAAAAAAAAATGAAAAAATAAGAACATAGTCTGGGGGCGGAT
>Prunus_spinosa_HQ188878
GACTTTGGTCTTAGTATATACGAGTTCTTGAAAGTAAAGGAGCAATAATAAATTTCTTGT
TATATCAAGAGGTTTGTTATTGCTCCTTTACTATATTAGTATTTTTTTTTATTTACTACT
TAACTTTACTATATTGTTCTATATTTTTTTTTTAGTTAATTTACTACAATATTTAATTAA
AATATTAAAAGTTTCAGTTTATTTTATGTTGTATTTTATCTTACAAATAATGATAAATGG
TGTAAATATTTGTATATTTGTAATAGTACAAGG
>Polygonum_paraguayense_EU196995
GATTTTGGTCTTAGTGTAGTCGAGTTTTAAAAAAGAAAGGAGCAATACCCCAATTCTTGC
TCTATTGGGCGGGTTTGTATTGCTCCTTTCTTTCTTATTAGTTGACTTATTCGAATTCCT
TACCTTCCTTTTTTAAAAACAAAAGTGGGTTTTTCCATTTAAGTTATCATTGGTTCTTGT
ATTTTTTTTTATGTACGCATTCTCATTTTTGTAATTTTGGTCCTCTAAGCTTTCTTTTGT
TTTTGGATCCATTTTTTTTACATTCAAGCGAGAAAGATTTCCAATTTGTCTTAAAAAAAA
AGAATAACAAAATAATGAATAATGAGTTAGTGAATGGAATTTCAATCATTTGCAAGTAAG
TAGCGGAGGG
>Ipomoea_obscura_KR735671
GGACTCGGTCTTAGTGTATAGGAGTTTTTGAAAATAAGGGAGCAATAACCACTTTCTTGT
TCTAAACAAGATGGGGTATTGCTCCTTTATTTCTATTTCTTTTTTTTATTAAATTTTCGA
ATCAAAAAATTTAGGTTTTTCTTTGGAAATTAAGTTAAAATAAGGTAAAGAAGATAATAT
TGAATGAATGATAATATTGAATTATTCATATTGAATCTAATTTTATTTCAAATTTGAATA
AAATTTAATAAAAAAAAAATAGTCTAATTAAAATATATATTTTTTTTTTTATTTTATAAA
ATAGAAAGAATTATAAATTATACTATATATATAAAAATAGATATATAATTTATAATTAGT
AATTACAAAAAAAAGAAAATGAAAAAATAGAACCATAGTCCGGGG
>Prunus_mahaleb_HQ188802
GACTTTGGTCTTAGTATATACGAGTTCTTGAAAGTAAAGGAGCAATAATAAATTTCTTGT
TAGATCAAGAGGTTTGGTATTGCTCCTTTACTATACTATTTAGTATTTTTTTTATTTACT
ACTTAACTTTACTATATTGTTCTATATTTTTTTTTTTAGTTAATTTTAATTTACTACAAA
ATTTAATTAAAATATTAAAAGTTTCAGTTTATTTTATGTTGTATTTTATCTTACAAGTAA
TGATAAATGGTGTAAATATTTGTAATAGTACAAGG
>Gentiana_angustifolia_KU674194
GACCTCGGTCTTAATCCTAGAATTCTATTATATAATTCTAATATAGGATTATTCTAATAT
AGGATTAAGAATTAAAATAAAGGAGCAATGTGGATTATTGCTCCTTTATTTTAATTCTAG
TTCGGTAAGGATTATTATTAGAAATTATTTTAAGAATATTAAAATAATCTATATTTTAAT
ATTAGTTATCAATATTGGTAACTAAGATATAAAGAAGAAAAAGAAGAATATGTTTAAAAT
GACATTACAATTATAACAAATTCTAAATAAAAAACTAGTAAAACAAAAAAATATAAAAAA
GAGTGAAAACAAAATAAAACAGTATCCAAAATGTCAAGACTAAAGAAATACAGATAGTCA
AGGG
>Aconitum_gassanense_LC152847
ATGTCTGGCTTAGTGTATATGAGTCATTGAAGTTGCAGGAGCAATACCCAGCCTCTTAAC
AGAACAAGAAATTGGGTATTGCTCCTGCATTTTTTTGTATTAAGTAAAAATTTGACTTTA
ACAGATTGGTGTTGGTTTGGTGAATTCTAGATTATTAGACTATTATGATTATATGATTAT
GTTCCTCAAAAAATTTTTTTATTT
>Lycium_californicum_KT760999
GATCCCAGTCTAGTCTATAGGAGGTTTTGAAAAGAAAGGAGCAATAATCATTTTCTTGTT
CTATCAAGAAGGTGCTATTGCTCCTTTCTTTTTTTCTTTTTATATTATTAATTTACCAGT
ATTTTACTTATATAGACTTTTTGGTTTACATTATAGAAAAAGAAGGAGAGGGTATTTGCC
TGCATTTATTCATGATTGAGTATTCTATTTTGATTTTGTATTTATTTTAAATTGTAGAAA
TATAACTTGTTCCTCTTGTTGCTAATGTTACTATATCTTTTTTATTTCATTTCTAAAAAA
AATCTAATTTTGACTTCATATTCTTATCTTTGAAATAAGAAAGAAGAGATATTTTCAAAC
TTTAATCTTTTGTTTTCGAATTTAAATAATGTAAAAATGGAATGTAAGTACGCGAGGGG
>Lycium_californicum_KT760998
GATCCCAGTCTAGTCTATAGGAGGTTTTGAAAAGAAAGGAGCAATAATCATTTTCTTGTT
CTATCAAGAAGGTGCTATTGCTCCTTTCTTTTTTTCTTTTTATATTATTAATTTACCAGT
ATTTTACTTATATAGACTTTTTGGTTTACATTATAGAAAAAGAAGGAGAGGGTATTTGCC
TGCATTTATTCATGATTGAGTATTCTATTTTGATTTTGTATTTATTTTAAATTGTAGAAA
TATAACTTGTTCCTCTTGTTGCTAATGTTACTATATCTTTTTTATTTCATTTCTAAAAAA
AATCTAATTTTGACTTCATATTCTTATCTTTGAAATAAGAAAGAAGAGATATTTTCGAAC
TTTAATCTTTTGTTTTCGAATTTAAATAATGTAAAAATGGAATGTAAGTACGCGAGGGG
>Lycium_californicum_KT760993
GATCCCAGTCTAGTCTATAGGAGGTTTTGAAAAGAAAGGAGCAATAATCATTTTCTTGTT
CTATCAAGAAGGTGCTATTGCTCCTTTCTTTTTTTCTTTTTATATTATTAATTTACCAGT
ATTTTACTTATATAGACTTTTTGGTTTACATTATAGAAAAAGAAGGAGAGGGTATTTGCC
TGCATTTATTCATGATTGAGTATTCTATTTTGATTTTGTATTTATTTTAAATTGTAGAAA
TATAACTTGTTCCTCTTGTTGCTAATGTTACTATATCTTTTTTATTTCATTTCTAAAAAA
AATCTAATTTTGACTTCATATTCTTATCTTTGAAATAAGAAAGAAGAGATATTTTCGAAC
TTTAATCTTTTGTTTTCGAATTTAAATAATGTAAAAATGGAATGTAAGTACGCGAGGGG
>Lycium_californicum_KT760992
GATCCCAGTCTAGTCTATAGGAGGTTTTGAAAAGAAAGGAGCAATAATCATTTTCTTGTT
CTATCAAGAAGGTGCTATTGCTCCTTTCTTTTTTTCTTTTTATATTATTAATTTACCAGT
ATTTTACTTATATAGACTTTTTGGTTTACATTATAGAAAAAGAAGGAGAGGGTATTTGCC
TGCATTTATTCATGATTGAGTATTCTATTTTGATTTTGTATTTATTTTAAATTGTAGAAA
TATAACTTGTTCCTCTTGTTGCTAATGTTACTATATCTTTTTTATTTCATTTCTAAAAAA
AATCTAATTTTGACTTCATATTCTTATCTTTGAAATAAGAAAGAAGAGATATTTTCGAAC
TTTAATCTTTTGTTTTCGAATTTAAATAATGTAAAAATGGAATGTAAGTACGCGAGGGG
>Lycium_californicum_KT760991
GATCCCAGTCTAGTCTATAGGAGGTTTTGAAAAGAAAGGAGCAATAATCATTTTCTTGTT
CTATCAAGAAGGTGCTATTGCTCCTTTCTTTTTTTCTTTTTATATTATTAATTTACCAGT
ATTTTACTTATATAGACTTTTTGGTTTACATTATAGAAAAAGAAGGAGAGGGTATTTGCC
TGCATTTATTCATGATTGAGTATTCTATTTTGATTTTGTATTTATTTTAAATTGTAGAAA
TATAACTTGTTCCTCTTGTTGCTAATGTTACTATATCTTTTTTATTTCATTTCTAAAAAA
AATCTAATTTTGACTTCATATTCTTATCTTTGAAATAAGAAAGAAGAGATATTTTCGAAC
TTTAATCTTTTGTTTTCGAATTTAAATAATGTAAAAATGGAATGTAAGTACGCGAGGGG
>Salvia_daghestanica_DQ667366
TTACGAGTATTGAAGGGAGATCTGGATCGACGATAGCTTCGAGGTTGTTTACCGATTCTG
AACAAAAATCACACATCCCCAAAAACTTTTATCTTATCTATTTATATTCCTCGTTATTTG
GGAGAAAACCATCTTGTTCTTTCCCAAATAACGAGGAAATAAAAGAAAAGTTAATCCTTA
GGAAAAGATATAAAAGATCATCATAACCTGAATGGATTTTAATAAGAAAGGTAATCTCTT
ATTTCTTTCTTCTAGTTTTTTACTAAGTTTAAGGTAGAAAACAAAATGTTAAAAATTTTT
TTAAATTTAACTTTTTCATTTATTTATCTTTATAAAAATTATCTTAAAATATCATCTCCC
CGCCTACATCGGTTCACCTAGTTCCGTCACCTAAACACTTA
>Lycium_californicum_KT760997
GATCCCAGTCTAGTCTATAGGAGGTTTTGAAAAGAAAGGAGCAATAATCATTTTCTTGTT
CTATCAAGAAGGTGCTATTGCTCCTTTCTTTTTTTCTTTTTATATTATTAATTTACCAGT
ATTTTACTTATATAGACTTTTTGGTTTACATTATAGAAAAAGAAGGAGAGGGTATTTGCC
TGCATTTATTCATGATTGAGTATTCTATTTTGATTTTGTATTTATTTTAAATTGTAGAAA
TATAACTTGTTCCTCTTGTTGCTAATGTTACTATATCTTTTTTATTTCATTTCTAAAAAA
AATCTAATTTTGACTTCATATTCTTATCTTTGAAATAAGAAAGAAGAGATATTTTCAAAC
TTTAATCTTTTGTTTTCGAATTTAAATAATGTAAAAATGGAATGTAAGTACGCGAGGGG
>Lycium_californicum_KT760996
GATCCCAGTCTAGTCTATAGGAGGTTTTGAAAAGAAAGGAGCAATAATCATTTTCTTGTT
CTATCAAGAAGGTGCTATTGCTCCTTTCTTTTTTTCTTTTTATATTATTAATTTACCAGT
ATTTTACTTATATAGACTTTTTGGTTTACATTATAGAAAAAGAAGGAGAGGGTATTTGCC
TGCATTTATTCATGATTGAGTATTCTATTTTGATTTTGTATTTATTTTAAATTGTAGAAA
TATAACTTGTTCCTCTTGTTGCTAATGTTACTATATCTTTTTTATTTCATTTCTAAAAAA
AATCTAATTTTGACTTCATATTCTTATCTTTGAAATAAGAAAGAAGAGATATTTTCAAAC
TTTAATCTTTTGTTTTCGAATTTAAATAATGTAAAAATGGAATGTAAGTACGCGAGGGG
>Lycium_californicum_KT760995
GATCCCAGTCTAGTCTATAGGAGGTTTTGAAAAGAAAGGAGCAATAATCATTTTCTTGTT
CTATCAAGAAGGTGCTATTGCTCCTTTCTTTTTTTCTTTTTATATTATTAATTTACCAGT
ATTTTACTTATATAGACTTTTTGGTTTACATTATAGAAAAAGAAGGAGAGGGTATTTGCC
TGCATTTATTCATGATTGAGTATTCTATTTTGATTTTGTATTTATTTTAAATTGTAGAAA
TATAACTTGTTCCTCTTGTTGCTAATGTTACTATATCTTTTTTATTTCATTTCTAAAAAA
AATCTAATTTTGACTTCATATTCTTATCTTTGAAATAAGAAAGAAGAGATATTTTCGAAC
TTTAATCTTTTGTTTTCGAATTTAAATAATGTAAAAATGGAATGTAAGTACGCGAGGGG
>Lycium_californicum_KT760994
GATCCCAGTCTAGTCTATAGGAGGTTTTGAAAAGAAAGGAGCAATAATCATTTTCTTGTT
CTATCAAGAAGGTGCTATTGCTCCTTTCTTTTTTTCTTTTTATATTATTAATTTACCAGT
ATTTTACTTATATAGACTTTTTGGTTTACATTATAGAAAAAGAAGGAGAGGGTATTTGCC
TGCATTTATTCATGATTGAGTATTCTATTTTGATTTTGTATTTATTTTAAATTGTAGAAA
TATAACTTGTTCCTCTTGTTGCTAATGTTACTATATCTTTTTTATTTCATTTCTAAAAAA
AATCTAATTTTGACTTCATATTCTTATCTTTGAAATAAGAAAGAAGAGATATTTTCGAAC
TTTAATCTTTTGTTTTCGAATTTAAATAATGTAAAAATGGAATGTAAGTACGCGAGGGG
>Astragalus_vesicarius_subsp._pastellianus_GU338389
TATTTTGGTTGTAAAGAAGGATACGAGTTTTTGAAAGTAAAGGGGTAGTAATATCAACAC
TGTTGATATTACTCCCCTTTTACTTTTTACTTTTATTTGAGTAGTCTTTTTGATCTTTTT
GTAATAAATATGACTTCTAGTAAATTCCGTTTAATTTAATAAATAATTAAGAAAAAAAAA
AAAGAAATGAATGTTTTTTTTATAGTTATCGTATTTATTTTAGATTAGATTTTAGAATAT
TCGTAAGAACTTAGAAGAAAATAAATGATAATGAAAAAAAGTATAAAAAAATTTATACAT
AGTAAGTATTAAGAAGG
>Bupleurum_commelynoideum_HQ688198
ACCGAGTTTTTGAATATACGAGTTTTTTTTTTTTTTTAAAGGAGCAATAACCTCTTTCTT
GTTCTATCAAGAGCGCGGTATTGCTCCTTTTTTTATTTATTTTTAGTTATTAGTATGAGT
ATTTACCTGGTTTGTTTAAAAAAATTTATACAAACTTTTTTTTATTTTATTGGTTCGTTC
ATGATTGAGTATCATATTTGAATTCTATTCTAAAAAGTTTGGCTATCTTATTCCCAACAT
TTTGGGAACGATAAAAAAAATGATTTGGAATAATAATAAAATAAATAAAATTTGAATAAT
AAAAGAGGAATCTTTTTATTTTCAAATGTAACTAAAAAAAACCTAGGGGGGGCGGA
>Bupleurum_commelynoideum_HQ688199
ACCGAGTCTTAGAATATACGAGTTTTTTTTATAAAAAAAGGAGCAATAACCTCTTTCTTG
TTCTATCAAGAGCGCGGTATTGCTCCTTTTTTTATTTATTTTTAGTTATTAGTATGAGTA
TTTACCTAGTTTGTTTAAAAAAATTTATACAAACTTTTTTTTATTTTATTGGTTCGTTCA
TGATTGAGTATCATATTTGAATTCTATTCTAAAAAGTTTGGCTATCTTATTCCCAACATT
TTGGGAACGATAAAAAAAATGATTTGGAATAATAATAAAATAAATAAAATTTTGAATAAT
AAAAGAGGAATCTTTTTATTTTCAAATGTAACTAAAAGAAACCTAGGGGGGGCGGA
>Epimedium_brevicornu_KMS0083A02P
TGTTGAGGCTCCATCTACAAATGGCTAAGACATAGGTCTTTTTCTATTCAAGTAATTGAA
TAATGAAACTTGCATAAGAACGACCCGCCCTTTTGTAATTGTAAAGAGGTTGGGTCGTTC
TTGTGCATTGAATATTTTTTGCTTCAAACTCGCATAGGCATTTTTTTGCTTTTTCAGGAA
AAGTAAAAAAAGCATTACTATAACTACCGGATTCATTCTAGATTATCCTAATGTTGTATA
TCTTCGTCAAAATTGTTTCTAATAATTTTTTTATCAAATTAAAGTGAAAGTTCACTAATT
CGTATTAGTGTATTGTTTTCGAATGAATAGTCTGCCAATTTTTTTTTTACTTTTCAAAAA
AGTATAAAGAAAAATGAAATGAAAAAAGTCATGTAATACTAAGTAGAGTGGTAGAGTGGA
AATTTCATTCTTTTGGGTTAAGAAGTTGAGAAATTAAAGGGG
>Bupleurum_commelynoideum_HQ688196
ACCGAGTTTTAGAATATACGAGTTTTTTTTATAAAAAAAGGAGCAATAACCTCTTTCTTG
TTCTATCAAGAGCGCGGTATTGCTCCTTTTTTTATTTATTTTTAGTTATTAGTATGAGTA
TTTACCTAGTTTGTTTAAAAAAATTTATACAAACTTTTTTGAATAGAATTCAAATATGAT
ACTCAATCATATTTGAATTCTATTCAAAAAAGTTTGGCTATCTTATTCCCAACATTTTGG
AAACGATAAAAAAAAAATGATTTTGAATAATCATAAAATAAAATTTGAATAATCAAAGAG
GAATCTTTTTATTTTCAAATGTAACTAAAAGAAACCTAGGGGGGGCGGA
>Bupleurum_commelynoideum_HQ688197
ACCGAGTCTTAGAATATACGAGTTTTTTTTATAAAAAAAGGAGCAATAACCTCTTTCTTG
TTCTATCAAGAGCGCGGTATTGCTCCTTTTTTTATTTATTTTTAGTTATTAGTATGAGTA
TTTACCTAGTTTGTTTAAAAAAATTTATACAAACTTTTTTTATTGGTTCGTTCATGATTG
AGTATCATATTTGAATTCTATTCAAAAAAGTTTGGCTATCTTATTCCCAACATTTTGGAA
ACGATAAAAAAAATGATTTTGAATAATCATAAAATAAAATTTGAATAATCAAAGAGGAAT
CTTTTTATTTTCAAATGTAACTAAAAGAAACCTAGGGGGGGCGGA
>Bupleurum_commelynoideum_HQ688194
AACGAGTTTTGGAATATTCGAGTTTTTTTTATAAAAAAAGGAGCAATAACCTCTTTCTTG
TTCTATCAAGAGCGCGGTATTGCTCCTTTTTTTATTTATTTTTAGTTATTAGTATGAGTA
TTTACCTAGTTTGTTTAAAAAAATTTATACAAACTTTTTTTTATTGGTTCGTTCATGATT
GAGTATCATATTTGAATTCTATTCAAAAAAGTTTGGCTATCTTATTCCCAACATTTTGGA
AACGATAAAAAAAATGATTTTGAATAATCATAAAATCATCATAAAATAAAATTTGAATAA
TCAAAGAGGAATCTTTTTATTTTCAAATGAAACTAAAAGAAACCTAGGGGGGGCGGA
>Bupleurum_commelynoideum_HQ688195
ACCGAGTCTTAGAATATACGAGTTTTTTTTATAAAAAAAGGAGCAATAACCTCTTTCTTG
TTCTATCAAGAGCGCGGTATTGCTCCTTTTTTTATTTATTTTTAGTTATTAGTATGAGTA
TTTACCTAGTTTGTTTAAAAAAATTTATACAAACTTTTTTTTATTGGTTCGTTCATGATT
GAGTATCATATTTGAATTCTATTCAAAAAAGTTTGGCTATCTTATTCCCAACATTTTGGA
AACGATAAAAAAAATGATTTTGAATAATCATAAAATAAAATTTGAATAATCAAAGAGGAA
TCTTTTTATTTTCAAATGTAACTAAAAGAAACCTAGGGGGGGCGGA
>Bupleurum_multinerve_HQ824788
CCGAGTCTTAGAATATACGAGTTTTTTTTATAAAAAAAGGAGCAATAACCTCTTTCTTGT
TCTATCAAGAGAGCGGTATTGCTCCTTTTTTTATTTATTTTTAGTTATTAGTATGAGTAT
TTACCTAGTTTTTTTAAAAAAATTTATACAAACTTTTTTTTATTTTTATTGGTTCGTTCA
TGATTGAGTATCATATTTGAATTCTATTCTAAAAAGTTTGGCTATCTTATTCCCAACATT
TTGGGAACGATAAAAAAAATGATTTTGAATAATAATAAAATAAAATTTGAATAATCAAAG
AGGAATCTTTTTATTTTCAAATGTAACTAAAAGAACCTAG
>Valeriana_fauriei_AY794257
AGACCTGTTCTTAGTGTATATGAGTTTTTGAACAAAGAAAAAAAAAAGGAGAAAAAATTT
CCCCTGAGTCTAGGGGGGCTTTATTTCTCCTTTTTTTTCTTTCATTATAATGAAATAATG
AAAATGCATAGTATTTAACTGACATATGTTCTTGAAAAAACAGTCAGAAATAGATTGATT
AATCTAAATAATAGTCCTCGCTGGGG
>Commiphora_schimperi_AY831930
GATTTCGGTCTTTGTGTATACGAGTTTTTGAAAATAACGGAGCAATACCGACCCTCTTGC
GAGAAATTGGTATTGCTCCGTTATCGCTATTTAGTAGTTTTTCTTTAGTACTTTTTTCTT
TCCATATCTTTGTTTTCAACAAAACAAAAGTATTTTTATGCCTTTGATTTAGTCCCTTCC
TTATATACTAATAATTAGAAACTAATCGAATATATGGAATAATAGAAAAAAAACTAATAT
AGAAACTCGAATCGATTAGATAAAAAGATAAAAGTTGGAATTTTCTGTCTCTTGGATCTG
AATTTCGATCTTCATAAGTTAAGATAAAAAAGAATGATGATCAAAAATAATGATCAATGC
TAGAAATTGAAATCTTTGGATTTTTTTATTTAAATCGAAATAGTGGAGGG
>Crataegus_suksdorfii_KC207061
GACTTTGGTCTTAATATATATGAGTTCTTGAAAGTAAAGGAGTAATAAAAAATTTCTTGT
TATATCAAGAGGTTTGTTATTGCTCCTTTACTATTTAGTTTTAGTATTTTTTTAGTTATT
ACTTAACTATTTGTTTTATTCTTTTTTTTTTTTTTTAGTAAAAAAAAAAAAGAATAAAGT
TTTCAATTTAGGTTGTATTTTATCTTAAATTTAGGTTGTATTTTATCTTACAAGTAATGG
TAAATGGCGGAAAAATTATTAAT
>Cyperus_reflexus_KX405821
AGCTAAGAAAAGATTTTCTCTTTTTTCCATTCATCATTATTGTTTTTATAATGACCTCTT
AGATTGACATGGAATCCCCATCCCCTATTTACTAAAAAAAAAAAAAAGGAATAATAAATC
TATAAATTTTATACAGAAKGATTTGGAAAAAAATACTTTTATGTCCMCAACCGAAGCTCA
AAATTATCTGTCGATCGCATAGCAAATCAAAAAAGAAAATCCTTAGTACTATGAGTTCTT
TTTATCAATTATTTTGAATATTGAATTTAGATAAAAAAAAGCATTGAGTTAAGATCAATC
TAAACCAAACATTTATTTTTAACTTTTATATTATGACATCGCTGTGTAAAAAATCGATGT
CTTATCAATCCATAATTTATAAGACAGGTTACGATTTAGTAGATTTTACACCTACCCGTT
TTTTGGAAATGAAAAATATAAACAATAGGAATATTAAATTTTTATCTTTATCCACCAAAA
TTTTTGGTAAAAAAATCATTTATAATCCTATAAAAATAAAAAAAAACTGAAAAAATGGAG
AATTTATACTACTTAGTTTTTAGTTCAGAAAAAAAATCGTCTTTTTTCTAATTTTTAAAA
GAGAAAAAAACAAGAATCAAGTGTATTAACCCTCTAGGTATACTTACCTAATATACCTTT
ATTTACCTAATAAACCTTTATTTATATTTTAGAAACCTCCGGGTATACTTATCCAATAGA
GAGATTTTAGAGACTACTATAGTAGTATATTTTTTTCCTTACCCAATATATTAGTCTAAA
AAACTAATATATTGGGTATATTGGATATTTCTCAAATTAATATTCAAATTTTTAATATAA
TGAACAATTCAAAAGATCTAGTTTATC
>Croton_campanulatus_HM044815
GATTTTTTTTTTTGTTGTATTTGTATTTTATAAGTTATAAGAAATAAGGANNATTAAAAA
ATGAATTTTAATAGTAAATCCTAGGGGTTTAATACTACAAATTGAAATTCTTGTACCTTC
TAAAAAAAAAATTATTTCATTTTAATAACTTAATAATTTTATTTTATAATAATCTTAATC
TAATCTTAATCTAATATAATAAT
>Scrophularia_megalantha_KU945740
TATATAAATATTAAGGAGCAATAAACCCTCTTGATAGAACAAGAAAAAGTTTATTGCTCC
TTTATTTTCTTTTCAATTAGGAGTATTTTGTTAGTAGTATTGTACTTTTTTTCTTTCCAT
TGCCGAAAAATAAAGAAAAAGTATTTTTTAAAAAAGGGTTAATTAACGATTTAGTAGTAT
TCTTTCGTTCTGTACTGTATAAATTTTTTTTTCATTTTTTTTTTTTTTATTAAAAGGATA
AAATTTCCACTTTTTGCTTCATTTTTTTATTTGAAAAATAAGAATATCTTAAAAATAAGA
AAGAAGATAAATGAAATGATTGAAATTCCGTTTTTGTGTTACAATTTGTAAAAAATCCAA
ATAAAATTGAAAAATAAAATAATAAAAGACTATATTAAATAAATAGTAATAGTTAGTAGA
GGGG
>Polygonatum_humile_KJ745854
GATTTCCGTCTTAATGTATATGTATTAAGAATCGTTGAAGGAGTCATACCCAATATCTTG
TTTTCATAAGATATTGGGTATAGCTCCCTTATTTTCCAAATTAATTAACGACGAGATTTA
TTATCGTTTCTCGCATGTCTCGCGAAAGTCAGAGTAGGCGCGAATTCTCCCAATTTGTGA
CCTACCATACGATCTGTTATATAAATAGGTAAATGTTCTTTTCCATTATGAACAGCGATT
GTATGGCCAATCATTTTGGGTATAATGGTAGATGCCCGAGACCAAGTTACTATTATTTCT
TTCTCCTCCCTCATGTTGAGTTTTTCAATTTTTCTCGATAAATGATTAGCTACAAAAGGA
TTTTTTTTTAGTGAACGTGTCACAGCCGATTACTCCTTTTTTTTACATTTTAAAGATTGG
CATTCTATGTCCAATAGAATATCTCGATCTAAGTATGAAGGTAAGAATAAATACAATAAT
GATGAATGGAAAAAAGAGAAAATCCTTTAGCTGGATAAGGG
>Liriope_muscari_GQ434890
GATTTCCGTCTTAATGTATTAAGAATCGTTGAAGGAGTCATACCCAATGTCTTGTTTTCA
TAAGATATTGGGTATAGCTCCCTCCCCCGCCAATGAATGATAAGTATCTATTTTTTTTCC
AAATTAATTAACGACGAGATTTATTATCGTTTCTCGCATGTCTCGCGAAAGTCAGAGTAG
GCGCGAATTCTCCCAATTTGTGACCTACCATACGATCTGTTATATAAATAGGTAAATGTT
CTTTTCCATTATGAACAGCGATTGTATGGCCAATCATTTTGGGTATAATGGTAGATGCCC
GAGACCAAGTTACTATTATTTCTTTCTCCTCCCTCATGTTGAGTTTTTCAATTTTTCTCG
ATAAATGATTAGCTACAAAAGGATTTTTTTTTAGTGAACGTGTCACAGCCGATTACTCCT
TTTTTTTACATTTTAAAGATTGGCATTCTATGTCCAATAGAATATCTCGATCTAAGTATG
AAGGTAAGAATAAATACAATAATGATGAATGGAAAAAAGAGAAAATCCTTTAGCTGGATA
AGGG
>Liriope_muscari_GQ434891
GATTTCCGTCTTAATGTATTAAGAATCGTTGAAGGAGTCATACCCAATGTCTTGTTTTCA
TAAGATATTGGGTATAGCTCCCTCCCCCGCCAATGAATGATAAGTATCTATTTTTTTTCC
AAATTAATTAACGACGAGATTTATTATCGTTTCTCGCATGTCTCGCGAAAGTCAGAGTAG
GCGCGAATTCTCCCAATTTGTGACCTACCATACGATCTGTTATATAAATAGGTAAATGTT
CTTTTCCATTATGAACAGCGATTGTATGGCCAATCATTTTGGGTATAATGGTAGATGCCC
GAGACCAAGTTACTATTATTTCTTTCTCCTCCCTCATGTTGAGTTTTTCAATTTTTCTCG
ATAAATGATTAGCTACAAAAGGATTTTTTTTTAGTGAACGTGTCACAGCCGATTACTCCT
TTTTTTTACATTTTAAAGATTGGCATTCTATGTCCAATAGAATATCTCGATCTAAGTATG
AAGGTAAGAATAAATACAATAATGATGAATGGAAAAAAGAGAAAATCCTTTAGCTGGATA
AGGG
>Asparagus_flagellaris_JX574252
GACTTTAGTCTTAATGTAGTAAGAATCGTTGAAGGAGCCATACCCAATATCTTGTTTTCG
TAAGATATTGGGTATAGCTCCCTCCCCCGCCAATGAATGATAAGTATCTATTTTATTCCA
TTAACGACGAGATTTATTATCGTTTCTCGCATGTCTCGCGAAAGTCAGAGTAGGCGCGAA
TTCTCCCAATTTGTGACCTACCATACGATCCGTTATATAAATAGGTAAATGTTCCTTTCC
ATTATGAATAGCGATTGTATGGCCAATCATTTTGGGTATAATGGTAGATGCCCGAGACCA
AGTTACTATTATTTCTTTCTCCTCCCTCATGTTGAGTTTTTCAATTTTTCTCGATAAATG
ATTAGCTACAAAAGGATTTTTTTTTAGTGAACGTGTCACAGCTGATTACTCCTTTTTTTA
CATTTTAAAGATTGGCATTCTATGTCCAATAGAATATCTCGATCTAAGTATGAAGGTAAG
AATAAATACAATAATGATGAATGGAAAAAAGAGAAAATTCTTTAGCTAGATAAGGG
>Asparagus_flagellaris_JX574253
GACTTTAGTCTTAATGTAGTAAGAATCGTTGAAGGAGCCATACCCAATATCTTGTTTTCG
TAAGATATTGGGTATAGCTCCCTCCCCCGCCAATGAATGATAAGTATCTATTTTATTCCA
TTAACGACGAGATTTATTATCGTTTCTCGCATGTCTCGCGAAAGTCAGAGTAGGCGCGAA
TTCTCCCAATTTGTGACCTACCATACGATCCGTTATATAAATAGGTAAATGTTCCTTTCC
ATTATGAATAGCGATTGTATGGCCAATCATTTTGGGTATAATGGTAGATGCCCGAGACCA
AGTTACTATTATTTCTTTCTCCTCCCTCATGTTGAGTTTTTCAATTTTTCTCGATAAATG
ATTAGCTACAAAAGGATTTTTTTTTAGTGAACGTGTCACAGCTGATTACTCCTTTTTTTA
CATTTTAAAGATTGGCATTCTATGTCCAATAGAATATCTCGATCTAAGTATGAAGGTAAG
AATAAATACAATAATGATGAATGGAAAAAAGAGAAAATTCTTTAGCTAGATAAGGG
>Crataegus_douglasii_EU572819
GACTTTGGTCTTAATATATATGAGTTCTTGAAAGTAAAGGAGTAATAAAAAATTTCTTGT
TATATCAAGAGGTTTGTTATTGCTCCTTTACTATTTAGTTTTAGTATTTTTTTAGTTATT
ACTTAACTATTTGTTTTATTCTTTTTTTTTTTTTTTAGTAAAAAAAAAAAAGAATAAAGT
TTTCAATTTAGGTTGTATTTTATCTTAAATTTAGGTTGTATTTTATCTTACAAGTAATGC
TAAATGGCGGAAAAATTATTAA
>Crataegus_douglasii_EU572818
GACTTTGGTCTTAATATATATGAGTTCTTGAAAGTAAAGGAGTAATAAAAAATTTCTTGT
TATATCAAGAGGTTTGTTATTGCTCCTTTACTATTTAGACTATTTAGTTTTAGTATTTTT
TTAGTTATTACTTAACTATTTGTTTTATTCTTTTTTTTTTTTTTTACTAAAAAAAAAAAA
TAAAGTTTTCAATTTAGGTTGTATTTTATCTTAAATTTAGGTTGTATTTTATCTTACAAG
TAATGCTAAATGGCGGAAAAATTATTAA
>Rubus_crataegifolius_GQ435264
GACTTCCATTTATCAGTGGATAAGACTTTGGTCTTAGTATATATGAGTTCGTGGAAGTTT
TGAAAGTAAAGGAGCAATTATTAATTTCTTGTTATATCAAGAGATTGTGTATTGCTCCTT
TACTATAAATTAGTATTTTTAGTAGTATTTTTTTTTTTACTATTTACTATAAGATTAAAA
TTAAAGAGAAGGGTTTCAATTTATGTTGTATTTTATTTTACAAGAAATGCTAAATGGTGT
AAATATTTTAAATTTCTATTTTAATAGTACATTTTCAATAGTACAAGGG
>Crataegus_douglasii_EU572815
GACTTTGGTCTTAATATATATGAGTTCTTGAAAGTAAAGGAGTAATAAAAAATTTCTTGT
TATATCAAGAGGTTTGTTATTGCTCCTTTACTATTTAGTTTTAGTATTTTTTTAGTTATT
ACTTAACTATTTGTTTTATTCTTTTTTTTTTTTTTTAGTAAAAAAAAAAAGAAATAAAGT
TTTCAATTTAGGTTGTATTTTATCTTAAATTTAGGTTGTATTTTATCTTACAAGTAATGC
TAAATGGCGGAAAAATTATTAA
>Crataegus_douglasii_EU572814
GACTTTGGTCTTAATATATATGAGTTCTTGAAAGTAAAGGAGTAATAAAAAATTTCTTGT
TATATCAAGAGGTTTGTTATTGCTCCTTTACTATTTAGTTTTAGTATTTTTTTAGTTATT
ACTTAACTATTTGTTTTATTCTTTTTTTTTTTTTTTAGTAAAAAAAAAAAGAAATAAAGT
TTTCAATTTAGGTTGTATTTTATCTTAAATTTAGGTTGTATTTTATCTTACAAGTAATGC
TAAATGGCGGAAAAATTATTAA
>Crataegus_douglasii_EU572817
GACTTTGGTCTTAATATATATGAGTTCTTGAAAGTAAAGGAGTAATAAAAAATTTCTTGT
TATATCAAGAGGTTTGTTATTGCTCCTTTACTATTTAGACTATTTAGTTTTAGTATTTTT
TTAGTTATTACTTAACTATTTGTTTTATTCTTTTTTTTTTTTTTTACTAAAAAAAAAAAA
TAAAGTTTTCAATTTAGGTTGTATTTTATCTTAAATTTAGGTTGTATTTTATCTTACAAG
TAATGCTAAATGGCGGAAAAATTATTAA
>Crataegus_douglasii_EU572816
GACTTTGGTCTTAATATATATGAGTTCTTGAAAGTAAAGGAGTAATAAAAAATTTCTTGT
TATATCAAGAGGTTTGTTATTGCTCCTTTACTATTTAGTTTTAGTATTTTTTTAGTTATT
ACTTAACTATTTGTTTTATTCTTTTTTTTTTTTTTTAGTAAAAAAAAAAAAGAATAAAGT
TTTCAATTTAGGTTGTATTTTATCTTAAATTTAGGTTGTATTTTATCTTACAAGTAATGC
TAAATGGCGGAAAAATTATTAA
>Crataegus_douglasii_EU572811
GACTTTGGTCTTAATATATATGAGTTCTTGAAAGTAAAGGAGTAATAAAAAATTTCTTGT
TATATCAAGAGGTTTGTTATTGCTCCTTTACTATTTAGTTTTAGTATTTTTTTAGTTATT
ACTTAACTATTTGTTTTATTCTTTTTTTTTTTTTTTAGTAAAAAAAAAAAGAAATAAAGT
TTTCAATTTAGGTTGTATTTTATCTTAAATTTAGGTTGTATTTTATCTTACAAGTAATGC
TAAATGGCGGAAAAATTATTAA
>Crataegus_douglasii_EU572810
GACTTTGGTCTTACTATATATGAATTCTTGAAAGTAAAGGAGTAATAAAAAATTTCTTGT
TATATCAAGAGGTTTGTTATTGCTCCTTTACTATTTAGTTTTAGTATTTTTTTAGTTATT
ACTTAACTATTTGTTTTATTCTTTTTTTTTTTTTTTAGTAAAAAAAAAAAAGAATAAAGT
TTTCAATTTAGGTTGTATTTTATCTTAAATTTAGGTTGTATTTTATCTTACAAGTAATGC
TAAATGGCGGAAAAATTATTAA
>Crataegus_douglasii_EU572813
GACTTTGGTCTTAATATATATGAGTTCTTGAAAGTAAAGGAGTAATAAAAAATTTCTTGT
TATATCAAGAGGTTGGTTATTGCTCCTTTACTATTTAGTTTTAGTATTTTTTTAGTTATT
ACTTAACTATTTGTTTTATTCTTTTTTTTTTTTTTTAGTAAAAAAAAAAAGAAATAAAGT
TTTCAATTTAGGTTGTATTTTATCTTAAATTTAGGTTGTATTTTATCTTACAAGTAATGC
TAAATGGCGGAAAAATTATTAA
>Crataegus_douglasii_EU572812
GACTTTGGTCTTAATATATATGAGTTCTTGAAAGTAAAGGAGTAATAAAAAATTTCTTGT
TATATCAAGAGGTTTGTTATTGCTCCTTTACTATTTAGTTTTAGTATTTTTTTAGTTATT
ACTTAACTATTTGTTTTATTCTTTTTTTTTTTTTTTAGTAAAAAAAAAAAGAAATAAAGT
TTTCAATTTAGGTTGTATTTTATCTTAAATTTAGGTTGTATTTTATCTTACAAGTAATGC
TAAATGGCGGAAAAATTATTAA
>Aconitum_jaluense_subsp._iwatekense_LC036488
ATGTCTGGCTTAGTGTATATGAGTCATTGAAGTTGCAGGAGCAATACCCAATTTCTTGTT
CTGTTAAGAGGCTGGGTATTGCTCCTGCATTTTTTTGTATTAAGTAAAAATTTGACTTTA
ACAGATTGGTGTTGGTTTGGTGAATTCTAGATTATTAGACTATTATGATTATATGATTAT
GTTCCTCAAAAAATTTTTTTATTT
>Aralia_decaisneana_KJ686659
GACCCGGTCTTAGTGTATACGAGTTTTTTTGAAAAAAAAAGGAGCAATAACCTCTTTCTT
GTTCTATCAAGAGGGCGGTATTGCTCCTTTTTTTTTATTTAGTAGTATTTGACTTACCTA
GTTTCTTTAAATAAATTTAAAGAATAAAGAAACGTCGTTTTATTTTTATCGGTTGATTCA
TGAATGAGTATCAGGCTTTCGTTCTGTATTAATCAGTAATCTAGAATTTAGCTACTTCTT
CCCAATCTTTATCTTTTGGGAATTTTTTTTTTTTTAAGAAAAGAGAAAAATGTTGGACTT
TTTACTTAGTTAATACTTAATTTATTTATCTCAAAATAAGAAAGATAAGAAAGAAATAAT
GATGAATGGTAAAAATTTAATATTTTGAAACGTAAGGAAAAGAATAGTAGGGG
>Aralia_decaisneana_KJ686658
GACCCGGTCTTAGTGTATACGAGTTTTTTTGAAAAAAAAAAGGAGCAATAACCTCTTTCT
TGTTCTATCAAGAGGGCGGTATTGCTCCTTTTTTTTTATTTAGTAGTATTTGACTTACCT
AGTTTCTTTAAATAAATTTAAAGAATAAAGAAACGTCGTTTTATTTTTATCGGTTGATTC
ATGAATGAGTATCAGGCTTTCGTTCTGTATTAATCAGTAATCTAGAATTTAGCTACTTCT
TCCCAATCTTTATCTTTTGGGAATTTTTTTTTTTTTAAGAAAAGAGAAAAATGTTGGACT
TTTTACTTAGTTAATACTTAATTTATTTATCTCAAAATAAGAAAGATAAGAAAGAAATAA
TGATGAATGGTAAAAATTTAATATTTTGAAACGTAAGGAAAAGAATAGTAGGGG
>Salvia_miltiorrhiza_JQ934199
ATAACTTCCCTCTAGACCTAGCTGCTATCGAAGCTCCAACAAATGGCTAAGACTTGTTTT
TAGTGTGTAGGAGTTTTTGAAAATAGAATAGATAAACATAAGGAGCAATAAACCCTCTTT
TGATAGAACAAGTAAAGGGTTTATTGCTCCTTTATTTTCTTTTCAATTAGGGATCCTTTT
CTATATTTTCTAGTAGTATTGGACTTACCTCTAATGATTCTTTCCATTAGATAGAGAATA
AAGAAAGAAGATAAAAAAAATGATTGAAATTTGTTTTACAATTTCTAAAAAAATTTCAAT
TGAAAAAGTAAATAAATAGAAAAATTATAAATATCATTACTATTTTATAGTAGAGGG
>Salvia_miltiorrhiza_JQ934198
ATAACTTCCCTCTAGACCTAGCTGCTATCGAAGCTCCAACAAATGGCTAAGACTTGTTTT
TAGTGTGTAGGAGTTTTTGAAAATAGAATAGATAAACATAAGGAGCAATAAACCCTCTTT
TGATAGAACAAGTAAAGGGTTTATTGCTCCTTTATTTTCTTTTCAATTAGGGATCCTTTT
CTATATTTTCTAGTAGTATTGGACTTACCTCTAATGATTCTTTCCATTAGATAGAGAATA
AAGAAAGAAGATAAAAAAAATGATTGAAATTTGTTTTACAATTTCTAAAAAAATTTCAAT
TGAAAAAGTAAATAAATAGAAAAATTATAAATATCATTACTATTTTATAGTAGAGGG
>Fritillaria_straussii_KU159164
GACTTATWTTCTGTCTTAGTGTATACGAATCCTTGATGTGAGCAATATCTTTAGCAAGAT
ACAAAGATATTGCTCCATCAACAAAAGGATTTTTTTTTATTGAACGTGTCACAGGGGATT
ACTCCTTTATTACATTACATTTTTAAAATTGGCATTCTATGCCCAATATATCGATCTAAG
TATGAAGGTAAGAATAAATACAATAATGATGAATGGAAAAAGAAAAAAGCTAAAATCCTT
TAGCTAGATAA
>Salvia_miltiorrhiza_JQ934196
ATAACTTCCCTCTAGACCTAGCTGCTATCGAAGCTCCAACAAATGGCTAAGACTTGTTTT
TAGTGTGTAGGAGTTTTTGAAAATAGAATAGATAAACATAAGGAGCAATAAACCCTCTTT
TGATAGAACAAGTAAAGGGTTTATTGCTCCTTTATTTTCTTTTCAATTAGGGATCCTTTT
CTATATTTTCTAGTAGTATTGGACTTACCTATAATGATTCTTTCCATTAGATAGAGAATA
AAGAAAGAAGATAAAAAAAATGATTGAAATTTGTTTTACAATTTCTAAAAAAATTTCAAT
TGAAAAAGTAAATAAATAGAAAAATTATAAATATCATTATTATTTTTTTTATAGTAGAGG
G
>Aralia_decaisneana_KJ686657
GACCCGGTCTTAGTGTATACGAGTTTTTTTGAAAAAAAAAAGGAGCAATAACCTCTTTCT
TGTTCTATCAAGAGGGCGGTATTGCTCCTTTTTTTTTATTTAGTAGTATTTGACTTACCT
AGTTTCTTTAAATAAATTTAAAGAATAAAGAAACGTCGTTTTATTTTTATCGGTTGATTC
ATGAATGAGTATCAGGCTTTCGTTCTGTATTAATCAGTAATCTAGAATTTAGCTACTTCT
TCCCAATCTTTATCTTTTGGGAATTTTTTTTTTTTTAAGAAAAGAGAAAAATGTTGGACT
TTTTACTTAGTTAATACTTAATTTATTTATCTCAAAATAAGAAAGATAAGAAAGAAATAA
TGATGAATGGTAAAAATTTAATATTTTGAAACGTAAGGAAAAGAATAGTAGGGG
>Aralia_decaisneana_KJ686656
GACCCGGTCTTAGTGTATACGAGTTTTTTTGAAAAAAAAAAGGAGCAATAACCTCTTTCT
TGTTCTATCAAGAGGGCGGTATTGCTCCTTTTTTTTTATTTAGTAGTATTTGACTTACCT
AGTTTCTTTAAATAAATTTAAAGAATAAAGAAACGTCGTTTTATTTTTATCGGTTGATTC
ATGAATGAGTATCAGGCTTTCGTTCTGTATTAATCAGTAATCTAGAATTTAGCTACTTCT
TCCCAATCTTTATCTTTTGGGAATTTTTTTTTTTTTAAGAAAAGAGAAAAATGTTGGACT
TTTTACTTAGTTAATACTTAATTTATTTATCTCAAAATAAGAAAGATAAGAAAGAAATAA
TGATGAATGGTAAAAATTTAATATTTTGAAACGTAAGGAAAAGAATAGTAGGGG
>Scrophularia_cf._scopolii_var._smyrnaea_87AOO_11_KR361706
TATATCAATATTAAGGAGCAATAAACTTTTTCTTGTTCTATCAAGAGGGTTTATTGCTCC
TTTATTTTCTTTTCAATTAGGAGTATTTTGTTAGTAGTATTGTACTTAGCTAGACTTTTT
TCTTTCCATTGCCGAAAAATAAAGAAAAAGTATTTTTTTTTTTTTAAAGGGGTTAATTAA
CGATTGAGTAGTATTCTTTCGTTCTGTACTGTATAATTTTTTTTTCGTTTTTTTTTATTA
AAAGGATAAAATTTCCACTTTTTTCTTCATTATTTTCTTTTTAAAATAAGAATATCTTAA
AAATAAGAAAGAAGATAAATGAAATGATTGAAATTCTATTTTTGTCTTACAATTTGTAAA
AAATCCAAATAAAATTGAAAAATGGAATAAAATAAAATAATAAAAGACTATATTCAAATA
A
>Strychnos_madagascariensis_EU213862
GACCCCGGTCTTTTTGTATAGGAGTTATTGAAAAATAAAGGAGCAATAATCACCTTCTTG
TTCTATCAAGAGGTCGGTATTGCTCCTTTTTTTTTCTTTTTTCTAGTATTTTGAAATTTT
AGATACACTTTTCTTTTTTTCTTTGCATTACAGAGGAAGAAAAGGCATTTTTATGAGGTT
TGTTCATAATTGAGTATCCTACTTTTATTCTAATTTCGAATTTATATTCTATAGGTTTTT
GACAATTCTTTGGGAAGTTTTTTTACATTAAAAAAAAAGTATAATTTTTTTCTTAATTTC
ATTTTAATATTATCAAAAATCAAAATATCTCATAAATAATAAAATAGAAATGAAATCGTC
GAAGGGGAATTCAAAAATTATAAATTGAATTATAATGATAATGAAATTTAAATATTAGAA
TAATAATAAGGAATATAAAAATAGAATTCAAAAATTTTTAAATAATATAGATTCAAATGA
AATATTAAATATTTCAAATAATTTAGAATGTGCAATAAATATATAGAGTAAGGG
>Strychnos_madagascariensis_EU213861
CCCGNTCTTTTTGTATAGGAGTTATTGAAAAATAAAGGAGCAATAATCACCTTCTTGTTC
TATCAAGAGGTCGGTATTGCTCCTTTTTTTTCTTTTTTCTAGTATTTTGAAATTTTAGAT
ACACTTTTCTTTTTTTCTTTGCATTACAGAGGAAGAAAAGGCATTTTTATGAGGTTTGTT
CATAATTGAGTATCCTACTTTTATTCTAATTTCGAATTTATATTCTATAGGTTTTTGACA
ATTCTTTGGGAAGTTTTTTTACATTAAAAAAAAAGTATAATTTTTTTTCTTAATTTCATT
TTAATATTATCAAAAATCAAAATATCTCATAAATAATAAAATAGAAATGAAATCGTCGAA
GGGGAATTCAAAAATTATAAATTGAATTATAATGATAATGAAATTTAAATATTAGAATAA
TAATAAGGAATATAAAAATAGAATTCAAATTTTAATA
>Strychnos_madagascariensis_EU213860
GACCCCGGTCTTTTTGTATAGGAGTTATTGAAAAATAAAGGAGCAATAATCACCTTCTTG
TTCTATCAAGAGGTCGGTATTGCTCCTTTTTTTTCTTTTTTCTAGTATTTTGAAATTTTA
GATACACTTTTCTTTTTTTCTTTGCATTACAGAGGAAGAAAAGGCATTTTTATGAGGTTT
GTTCATAATTGAGTATCCTACTTTTATTCTAATTTCGAATTTATATTCTATAGGTTTTTG
ACAATTCTTTGGGAAGTTTTTTTACATTAAAAAAAAAGTATAATTTTTTTCTTAATTTCA
TTTTAATATTATCAAAAATCAAAATATCTCATAAATAATAAAATAGAAATGAAATCGTCG
AAGGGGAATTCAAAAATTATAAATTGAATTATAATGATAATGAAATTTAAATATTAGAAT
AATAATAAGGAATATAAAAATAGAATTCAAAAATTTTTAAATAATATAGATTCAAATGAA
ATATTAAATATTTCAAATAATTTAGAATGTGCAATAAATATATAGAGTAAGGG
>Salvia_farinacea_FJ513138
ATAACTTCCCTCTAGACCTAGCTGCTATCGAAGCTCCAACAAATGGCTAAGACTTGTTTT
TAGTGTGTAGGAGTTTTTGAAAATAGAATAGATAAATATAAGGAGCAATAAACCCTTTCT
TGCTCCTTATATTTATCTATTCTATTAGGAATCCTTTTCTATATTTTCTAGTAGTATTGG
ACTTACCTAAAATTATTCTTTCCATTAGAGAATAAAGAAAGAAGATCAAAAAATGATTCA
AATTCCATTTTTTGTTTTACAATTTCTAAAAAAATTTAAATTGAAAAAGTAAATAAATAT
AAACATTTTTAATAGAATTTTATAGTAGAGGG
>Mentha_longifolia_KR735874
GACTTGTTCTTAGTGTGTAGGAGTTTTTGAAAATAGACTAGATAAATATAAGGAGCAAGA
AACCCTTTTTTGATAAAACAAGAAAGGGTTTCTTGCTCCTTTATTTTCTTTTCAATTAGG
AGCCCTTTTCTATATTTTCTAGTAGTATTGGACTTGCCTAGAATTTTTCTTTCCATTACA
GAATAAAAAAAGAAGATAAAAAAACGATGGAAATTCCATCTTTTGTTTTTCAATTTCTAA
AAAAGTTGAAATTGAAAATTGCTAAAGTAAAAAAATATTTTAAATATAATTTTATTTATA
GTAGAGG
>Magnolia_x_loebneri_JN050195
TACTTCAGTCTTAGTGTATATGAGTCGTTGAAGGATCCGATCAATACCCAACTTCTTGTC
CTATCAAGAAGTTGGGTATTGATCCGTTCGATTCAGTAGTGTTTTATTCACATAAACATT
TTTGCCATTTTCATTTCTTTATTTCAACTTAAGAAAACATTATTGTTGGTTGGTTCATGA
TCGAATATCATATTTTTGTTCTGTACCGATCTGTATTGTAATTTCTGTATGTTCCTCAAA
ATCATTTTCTTTTTTTTTCATAAAGGAATTTTTTTGTACATTTACAATTTACAGGATTGG
CATTTTATGTTCAATATCTGTATCTCAGAAAGTAAGAAAGACTCAATACAATAATCATGA
ATGGTGGAAATTAGAGTGGAGG
>Eriobotrya_japonica_KJ139973
GACTTTGGTCTTAGTATATATGAGTTCTTGAAAGTAAAGGAGTAATAACAAATTTCTTGT
TATATCAAGAGGTTTGTTATTGCTCCTTTACTATTTAGTTTTAGTATTTTTTTAGTTTTT
AGTATTTTTTTAGTTATTACTTAACTATAGTTGTTCTTTTTTTTTTTTTTACTAAAAAAA
AAAGAATAAAACAACATAGGTTGTATTTTATCTTACAAGTAATGATAAATGGCGGAAAAA
TTTGTAATTTGTAATACTACAGGGG
>Eriobotrya_japonica_KJ139972
GACTTTGGTCTTAGTATATATGAGTTCTTGAAAGTAAAGGAGTAATAACAAATTTCTTGT
TATATCAAGAGGTTTGTTATTGCTCCTTTACTATTTAGTTTTAGTATTTTTTTAGTTTTT
AGTATTTTTTTAGTTATTACTTAACTATAGTTGTTCTTTTTTTTTTTTTTACTAAAAAAA
AAAGAATAAAACAACATAGGTTGTATTTTATCTTACAAGTAATGATAAATGGCGGAAAAA
TTTGTAATTTGTAATACTACAGGGG
>Eriobotrya_japonica_KJ139971
GACTTTGGTCTTAGTATATATGAGTTCTTGAAAGTAAAGGAGTAATAACAAATTTCTTGT
TATATCAAGAGGTTTGTTATTGCTCCTTTACTATTTAGTTTTAGTATTTTTTTAGTTTTT
AGTATTTTTTTAGTTATTACTTAACTATAGTTGTTCTTTTTTTTTTTTTTACTAAAAAAA
AAAGAATAAAACAACATAGGTTGTATTTTATCTTACAAGTAATGATAAATGGCGGAAAAA
TTTGTAATTTGTAATACTACAGGGG
>Eriobotrya_japonica_KJ139970
GACTTTGGTCTTAGTATATATGAGTTCTTGAAAGTAAAGGAGTAATAACAAATTTCTTGT
TATATCAAGAGGTTTGTTATTGCTCCTTTACTATTTAGTTTTAGTATTTTTTTAGTTTTT
AGTATTTTTTTAGTTATTACTTAACTATAGTTGTTCTTTTTTTTTTTTTTACTAAAAAAA
AAAGAATAAAACAACATAGGTTGTATTTTATCTTACAAGTAATGATAAATGGCGGAAAAA
TTTGTAATTTGTAATACTACAGGGG
>Eriobotrya_japonica_KJ139977
GACTTTGGTCTTAGTATATATGAGTTCTTGAAAGTAAAGGAGTAATAACAAATTTCTTGT
TATATCAAGAGGTTTGTTATTGCTCCTTTACTATTTAGTTTTAGTATTTTTTTAGTTTTT
AGTATTTTTTTAGTTATTACTTAACTATAGTTGTTCTTTTTTTTTTTTTTACTAAAAAAA
AAAGAATAAAACAACATAGGTTGTATTTTATCTTACAAGTAATGATAAATGGCGGAAAAA
TTTGTAATTTGTAATACTACAGGGG
>Eriobotrya_japonica_KJ139976
GACTTTGGTCTTAGTATATATGAGTTCTTGAAAGTAAAGGAGTAATAACAAATTTCTTGT
TATATCAAGAGGTTTGTTATTGCTCCTTTACTATTTAGTTTTAGTATTTTTTTAGTTTTT
AGTATTTTTTTAGTTATTACTTAACTATAGTTGTTCTTTTTTTTTTTTTTACTAAAAAAA
AAAGAATAAAACAACATAGGTTGTATTTTATCTTACAAGTAATGATAAATGGCGGAAAAA
TTTGTAATTTGTAATACTACAGGGG
>Eriobotrya_japonica_KJ139975
GACTTTGGTCTTAGTATATATGAGTTCTTGAAAGTAAAGGAGTAATAACAAATTTCTTGT
TATATCAAGAGGTTTGTTATTGCTCCTTTACTATTTAGTTTTAGTATTTTTTTAGTTTTT
AGTATTTTTTTAGTTATTACTTAACTATAGTTGTTCTTTTTTTTTTTTTTACTAAAAAAA
AAAGAATAAAACAACATAGGTTGTATTTTATCTTACAAGTAATGATAAATGGCGGAAAAA
TTTGTAATTTGTAATACTACAGGGG
>Eriobotrya_japonica_KJ139974
GACTTTGGTCTTAGTATATATGAGTTCTTGAAAGTAAAGGAGTAATAACAAATTTCTTGT
TATATCAAGAGGTTTGTTATTGCTCCTTTACTATTTAGTTTTAGTATTTTTTTAGTTTTT
AGTATTTTTTTAGTTATTACTTAACTATAGTTGTTCTTTTTTTTTTTTTTACTAAAAAAA
AAAGAATAAAACAACATAGGTTGTATTTTATCTTACAAGTAATGATAAATGGCGGAAAAA
TTTGTAATTTGTAATACTACAGGGG
>Aconitum_napellus_FN675819
GATTTAGGTCTTGGTGCATGTCTGGCTTAGTGTATATGAGTCATTGAAGTTGCAGGAGCA
ATACCCAATTTCTTGTTCTGTTAAGAGGCTGGGTATTGCTCCTGCATTTTTTTTATTAAG
TAAAAATTTGACTTTAACAGATTGGTGTTGGTTTGGTGAATTCTAGAGTATTATGATTAT
ATGATTATGTTCCTCAAAAAATTTTTTTATTTGATAAAGCAG
>Aconitum_jaluense_FJ821177
GATTTAGGTCTTGGTGCATGTCTGGCTTAGTGTATATGAGTCATTGAAGTTGCAGGAGCA
ATACCCAATTTCTTGTTCTGTTAAGAGGCTGGGTATTGCTCCTGCATTTTTTTGTATTAA
GTAAAAATTTGACTTTAACAGATTGGTGTTGGTTTGGTGAATTCTAGATTATTAGACTAT
TATGATTATATGATTATGTTCCTCAAAAAATTTTTTTATTTGATAAAGCAGAGGG
>Salvia_guaranitica_HQ418924
ATTCTGAACAAAAATCCCCCATCCCCAAAAACTTTTATCTTATCTATTTTTATTCCTCGT
TATTTGGGAAATGAACAAGATAGTTTTCTCCCAAATAACGAGGAAATAAAAGAAAAGTTA
AATCCTCAGGAAAAGGTATAAAAGATCATTATAACATGAAATAAGAAAGATAAGCTCTTA
TTTCTTTCTTTTTTTTTTTTACTAACTTTAAGATAGAAAACAAAATGTTAAAGATTTTTT
TAAATTTAACTTTTTGACTTAAGTATTTATTTTTTCATTTATTTATCTTTTTAAGATTTA
GATTAAATATCATTTCCCCGCCTACATCGGTTCCCCTAGTCCCGTCCCCTAAACCC
>Zingiber_sp._LR-2013_KC597869
GACTTTTGTCTTAGTGTATCTGAATTGTTAAAGAAATGTAGCAATATCCTGAAATAACAA
TAACCCATATCTCGCTTAAGCGGGGTATGGGGTATTGTTATTTTGTTTGATGCAATGAAT
GTTAAGCACTTCTTTTTTTTATTTATTTTTTGCGTATAGCATACATATTTATTTATATTG
TATAACATATTTAGATATTTAGATTGTATATATGTATATTAAATACAAATACATAAGTAT
ATAAAGTATAAGAAATGAACTTAACGACGAGATTTATTATCGTTTCTTGCGTGTCCTCGT
AAAAGACAGAGTAGGTGCAAATTCTCCCAATTTGTGACCCACCATACGATCCGTTATATA
AATAGGTAAATGTTCCTTTCCATTATGAATAGCGATTGTATGGCCAATCATTGTGGGTAT
AATAGTAGATGCCCGAGACCAAGTTACTATTATTTCTTTCTCTTCCCTCGTGTTGAGTTT
TTCAATTTTTGCCGATAAATGATTAGCTACAAAAGGGTTTTTTTTTAGTGAACGTGTCAT
GTCACAGTGTATTACTCCTTTTTTTTACATTTTTTATTTTAAAGATTAGCATTCTATGTC
CAATATCTCGATCTAAGTTAAGTATGGAGGTCAGAATAAATACAATAATGATGAATGGAA
AAAAGAGAAAATCCTTT
>Asparagus_macowanii_JX574331
GACTTTAGTCTTAATGTAGTAAGAATCGTTGAAGGAGCCATACCCAATATCTTGTTTTCG
TAAGATATTGGGTATAGCTCCCTCCCCCGCCAATGAATGATAAGTATCTATTTTATTCCA
TTAACGACGAGATTTATTATCGTTTCTCGCATGTCTCGCGAAAGTCAGAGTAGGCGCGAA
TTCTCCCAATTTGTGACCTACCATACGATCCGTTATATAAATAGGTAAATGTTCCTTTCC
ATTATGAATAGCGATTGTATGGCCAATCATTTTGGGTATAATGGTAGATGCCCGAGACCA
AGTTACTATTATTTCTTTCTCCTCCCTCATGTTGAGTTTTTCAATTTTTCTCGATAAATG
ATTAGCTACAAAAGGATTTTTTTTTAGTGAACGTGTCACAGCTGATTACTCCTTTTTTTA
CATTTTAAAGATTGGCATTCTATGTCCAATAGAATATCTCGATCTAAGTATGAAGGTAAG
AATAAATACAATAATGATGAATGGAAAAAAGAGAAAATTCTTTAGCTAGATAAGGG
>Terminalia_chebula_FJ381883
CACTTTGGTATTAGTGTAAGTGTGTATGAGTTTTTGATTTGAAGTGAGAGTAAAGGAGCA
ATAATCAACACTCTTGATAGAACAAGAAATTGGTTATTGCTCCTTTACTTAGTGTTCTTT
TTTTAATCTTATATTAAAAATAAAAAAAAAATTTCTTTAGTTTAAAGATCAACAAAAAAG
TATTCGAGTCTTATAGAGATTGTCTTTTTTGTATATAAAATTATATAGAGAGAGTCCTTC
TTTTTTTTTTTAATCTATATTTTAACTGTAAAATTTTAAATATTTAAAATGGAAAAAAAG
TTATAATTCTTTTATCTAATTCAAAATTTTTAATTTTTATAAAAAAATTAAACGTGAAAA
TATTTCAATACAATAAATCATTACAATAAAAAATTATTAATTTGAATTCTTTTTTTTTTT
TTATAAAAATTAAAATAATATTTATTATTTTTAGTAGAATACTATTTAGTAGAATACTAA
AATAAATAGTAGATAATACTATTTATTCTTATTATAGTATAGTAAGTGGCGGATGTAGCC
AAG
>Valeriana_trichostoma_AY794300
GACCTGTTCTTAGTGTATATGAGTTTTTGAAAAAAGAAAAAAAAAGAGCAAAAATCCTCC
CTGAGTCTAGGGGGGCTTTATTTCTCCTTTTTTTCTTTCATTATAATGAAAATGCATAGT
ATTTAACTGACATATGTTCTTGAAAAAACAGTCAGAAATAGATTGATTAATCTAAATAAT
AGTCCTCGCTGGGG
>Panax_japonicus_var._bipinnatifidus_HQ112870
GACCCGGTCTTAGTGTATACGAGTTTTTTTGAAATAAAAAGGAGCAATAACCTCTTTCTT
GTTCTATCAAGAGGGCGGTATTGCTCCTTTTTTTATTTAGTAGTATTTGACTTACCTAGT
TTCTTTAAATTTATTTAATTTATTTAAAGAAACGTCGTTTTATTTTTATCGGTTGGTTCA
TGAGTGAGTATCATGCTTTCGTTCTGTATTAATCATTAATCTAGAATTTAGCTACTTCTT
CCCAATCTTTATCTTTTGGGAAGTATTTTTTTAAAAGAAAAGATAAAAATGTTGGACTTT
TTACTTAGTTAATACTTAATATTTTTATCTCGAAAATAAGAAAGATAAGAAAGAAATAAT
GATGAATGGTAAAAATTTAATCTTTTGAAACGTAAGGAAAAGAATAGTAGGGG
>Panax_japonicus_var._bipinnatifidus_HQ112871
GACCCGGTCTTAGTGTATACGAGTTTTTTTGAAATAAAAAGGAGCAATAACCTCTTTCTT
GTTCTATCAAGAGGGCGGTATTGCTCCTTTTTTTATTTAGTAGTATTTGACTTACCTAGT
TTCTTTAAATTTATTTAATTTATTTAAAGAAACGTCGTTTTATTTTTATCGGTTGGTTCA
TGAGTGAGTATCATGCTTTCGTTCTGTATTAATCATTAATCTAGAATTTAGCTACTTCTT
CCCAATCTTTATCTTTTGGGAAGTATTTTTTTAAAAGAAAAGATAAAAATGTTGGACTTT
TTACTTAGTTAATACTTAATATTTTTATCTCGAAAATAAGAAAGATAAGAAAGAAATAAT
GATGAATGGTAAAAATTTAATCTTTTGAAACGTAAGGAAAAGAATAGTAGGGG
>Panax_japonicus_var._bipinnatifidus_HQ112872
GACCCGGTCTTAGTGTATACGAGTTTTTTTGAAATAAAAAGGAGCAATAACCTCTTTCTT
GTTCTATCAAGAGGGCGGTATTGCTCCTTTTTTTATTTAGTAGTATTTGACTTACCTAGT
TTCTTTAAATAAATTTAATTTATTTAAAGAAACGTCGTTTTATTTTTATCGGTTGGTTCA
TGAGTGAGTATCATGCTTTCGTTCTGTATTAATCATTAATCTAGAATTTAGCTACTTCTT
CCCAATCTTTATCTTTTGGGAAGTATTTTTTTAAAAGAAAAGATAAAAATGTTGGACTTT
TTACTTAGTTAATACTTAATATTTTTATCTCGAAAATAAGAAAGATAAGAAAGAAATAAT
GATGAATGGTAAAAATTTAATCTTTTGAAACGTAAGGAAAAGAATAGTAGGGG
>Asparagus_lignosus_JX574366
GACTTTAGTCTTAATGTAGTAAGAATCGTTGAAGGAGCCATACCCAATATCTTGTTTTCG
TAAGATATTGGGTATAGCTCCCTCCCCCGCCAATGAATGATAAGTATCTATTTTATTCCA
TTAACGACGAGATTTATTATCGTTTCTCGCATGTCTCGCGAAAGTCAGAGTAGGCGCGAA
TTCTCCCAATTTGTGACCTACCATACGATCCGTTATATAAATAGGTAAATGTTCCTTTCC
ATTATGAATAGCGATTGTATGGCCAATCATTTTGGGTATAATGGTAGATGCCCGAGACCA
AGTTACTATTATTTCTTTCTCCTCCCTCATGTTGAGTTTTTCAATTTTTCTCGATAAATG
ATTAGCTACAAAAGGATTTTTTTTTAGTGAACGTGTCACAGCTGATTACTCCTTTTTTTA
CATTTTAAAGATTGGCATTCTATGTCCAATAGAATATCTCGATCTAAGTATGAAGGTAAG
AATAAATACAATAATGATGAATGGAAAAAAGAGAAAATTCTTTAGCTAGATAAGGG
>Asparagus_lignosus_JX574365
GACTTTAGTCTTAATGTAGTAAGAATCGTTGAAGGAGCCATACCCAATATCTTGTTTTCG
TAAGATATTGGGTATAGCTCCCTCCCCCGCCAATGAATGATAAGTATCTATTTTATTCCA
TTAACGACGAGATTTATTATCGTTTCTCGCATGTCTCGCGAAAGTCAGAGTAGGCGCGAA
TTCTCCCAATTTGTGACCTACCATACGATCCGTTATATAAATAGGTAAATGTTCCTTTCC
ATTATGAATAGCGATTGTATGGCCAATCATTTTGGGTATAATGGTAGATGCCCGAGACCA
AGTTACTATTATTTCTTTCTCCTCCCTCATGTTGAGTTTTTCAATTTTTCTCGATAAATG
ATTAGCTACAAAAGGATTTTTTTTTAGTGAACGTGTCACAGCTGATTACTCCTTTTTTTA
CATTTTAAAGATTGGCATTCTATGTCCAATAGAATATCTCGATCTAAGTATGAAGGTAAG
AATAAATACAATAATGATGAATGGAAAAAAGAGAAAATTCTTTAGCTAGATAAGGG
>Rosa_odorata_var._gigantea_GU575152
GACTTTGGTCTTAGTATATATGAGTTCGTGAAAGTTTTGAAAGTAAAGGAGCAATACTAA
AATTCTTGTTATATCAAGAGGTTTGGTGTTGCTCCTTTACCATATTACTTTAATTATTAA
TTCAAATTATTACTATAATTAAATTAGTATTTTAGTACTATTTTTTTTTTTTTTTTTACT
ATTTACTAAAAGATTAAAATAAAAGGGTTTCCATTTATGTTGTATTCTCTTTTACAAGTA
ATGATAAATGGTGGAAATATTTGTAATTTCTATTTTTATTTAATTTAAATAGTACAA
>Commiphora_wildii_AY831937
GATTTCGGTCTTTGTGTATACGAGTTTTTGAAAATAACGGAGCAATACCGACCCTCTTGC
GAGAAATTGGTATTGCTCCGTTATCACTATTTAGTCGTTTTTCTTTAGTACTTTTTTCTT
TCCATATCTTTGTTTTCAACAAAACAAAAGTATTTTTATGCCTTTGATTTAGTCCCTTCC
TTATATACTAATATATATAAACTAATTAATAATTATAAACTAATCGAATATATAGAATAA
TAGAAAAAAACTAATATAGAAACTCGAATCAATTAGATAAAAAGATAAAAGTTGGAATTT
TCTGTCTCTTGGATCTGAATTTCGATCTTCATAAGTTAAGATAAAAAAGAATGATGATCA
AAAATAATGATCCATGCTAGAAATTGAAATCTTTGGATTTTTTTATTTAAATCGAAATAG
TGGAGGG
>Asparagus_racemosus_JX574317
TCCCTCCCCCGCCAATGAATGATAAGTATCTATTTTATTCCATTAACGACGAGATTTATT
ATCATTTCTCGCATGTCTCGCGAAAGTCAGAGTAGGCGCGAATTCTCCCAATTTGTGACC
TACCATACGATCCGTTATATAAATAGGTAAATGTTCCTTTCCATTATGAATAGCGATTGT
ATGGCCAATCATTTTGGGTATAATGGTAGATGCCCGAGACCAAGTTACTATTATTTCTTT
CTCCTCCCTCATGTTGAGTTTTTCAATTTTTCTCGATAAATGATTAGCTACAAAAGGATT
TTTTTTTAGTGAACGTGTCACAGCTGATTACTCCTTTTTTTACATTTTAAAGATTGGCAT
TCTATGTCCAATAGAATATCTCGATCTAAGTATGAAGGTAAGAATAAATACAATAATGAT
GAATGGAAAAAAGAGAAAATTCTTTAGCTAGATAAGGG
>Rosa_odorata_var._gigantea_GU575150
GACTTTGGTCTTAGTATATATGAGTTCGTGAAAGTTTTGAAAGTAAAGGAGCAATACTAA
AATTCTTGTTATATCAAGAGGTTTGGTGTTGCTCCTTTACCATATTACTTTAATTATTAA
TTCAAATTATTACTATAATTAAATTAGTATTTTAGTACTATTTTTTTTTTTTTTTTACTA
AAAGATTAAAATAAAAGGGTTTCCATTTATGTTGTATTCTCTTTTACAAGTAATGATAAA
TGGTGGAAATATTTGTAATTTCTATTTTTATTTAATTTAAATAGTACAA
>Mentha_pulegium_EU627577
GACTTGTTCTTAGTGTGTAGGAGTTTTTGAAAATAGACTAGATAAATATAAGGAGCAAGA
AACCCTTTCTTGTTTTATCAAAAAAGGGTTTCTTGCTCCTTTATTTTCTTTTCAATTAGG
AGCCCTTTTCTATATTTTCTAGTAGTATTGGACTTACCTAGAATTTTTTTCCATTACAGA
ATAAAAAAAAGAAGATAAAAAAACGATGGAAATTCCATCTTTTGTTTTACTATTTCTAAA
AAAGTTGAAATTGAAAATTGCTAAAGTAAAAAAATATTTTAACTATAATTTTATTTATAG
TAGAGGG
>Gentiana_walujewii_KU512567
GACTTCAGTCTTAATCCTATAATATAGGATTAAGAATTAAAATAAAGGAGCAATAATCCA
CTTCTTGTTTTATCAAGGGGGCGTTATTGCTCCTTTATTTTAATATTTTAATTTTATTTC
GGTAAGGATTATTATTAGAAATTATTATTAGAATATTTTAATAATCTATATTCAATATTA
TCTATATTAAAATATTGACATTACAATATAACTAATTCTAAAAAAACTAGTAAAACAAAA
AAATATAAAAAAGAGTTAAAAAAAGAAAATAGTATCAAGAATTTAAAGACTAAAGAAATA
CAGATAGTCAAGGG
>Morinda_officinalis_var._hirsuta_JN045491
CACATTCGTGTTATTGTATAGGAGTTATTGAAAAATAAAGTAGCAATAAGGACCTCTTAT
TGCTACTTTATTTTTATTTTCTTTTTATTTTGTTTAGTATTTTACTATTTAAAATGAATT
TCTAATGATTTCATTTAGAATTTCTATTTTTTTATATTTATACTACTTTTATACTACTAG
ACGTACCTAAAATAGAGAATTCTAGATTTTAAGAATTTTTAAAGAAAGGAAAATGTTCGA
AATGGAATTTTATGAATGAAATATTAAAACATTAAAAATTAGAGTAGGG
>Morinda_officinalis_var._hirsuta_JN045490
CACATTCGTGTTATTGTATAGGAGTTATTGAAAAATAAAGTAGCAATAAGGACCTCTTAT
TGCTACTTTATTTTTATTTTCTTTTTATTTTGTTTAGTATTTTACTATTTAAAATGAATT
TCTAATGATTTCATTTAGAATTTCTATTTTTTTATATTTATACTACTTTTATACTACTAG
ACGTACCTAAAATAGAGAATTCTAGATTTTAAGAATTTTTAAAGAAAGGAAAATGTTCGA
AATGGAATTTTATGAATGAAATATTAAAACATTAAAAATTAGAGTAGGG
>Aconitum_krylovii_KY417483
GATTTAGGTCTTGGTGCATGCCTGGCTTAGTGTATATGAGTCATTGAAGTTGCAGGAGTA
ATACCCTATTTCTTGTTCTGTTAAGAGGCTGGGTATTGCTCCTGCATTTTGTTTGTATTA
AGTAAAAAATTTACTTTAACAGATTGGTGTTGGTTTGGTGAATTCTAGATTATAATACTA
TTATGATTATATCATATGATTATGTTCCTCAAATTTTTTTTTTTTTTTTTATTTGATAAA
GC
>Pueraria_montana_var._lobata_GQ434975
AATTTTTATCTTAAATTAAAGTAGATGAGTTTTTGAAAGTAAAGGAGCAATATCAAAAAA
GTTGATATTGCTCCTTTTCTTTTATTAGTAATCTTTTTATTTAGAAATATTTATACATAC
GTTTTTGATTTATTTCACGATTCTTTAGCATTTTTCCTATCTTAGAAGGAAAAAAGAATG
AAAACGAAAGGGTAGAAATTAAGATATAGATCATTTTTACATAGTATAAG
>Salvia_schizochila_KC473221
GTTATGCATGAACGTAATGCTCATAACTTCCCTCTAGACCTAGCTGCTATCGAAGCTCCA
ACAAATGGCTAAGACTTGTTTTTAGTGTGTAGGAGTTTTTGAAAATAGAATAGATAAACA
TAAGGAGCAATAAACCCTCTTTTGATAGAACAAGTAAAGGGTTTATTGCTCCTTTATTTT
CTTTTCAATTAGGGATCCTTTTCTATATTTTCTACTAGTATTGGACTTACCTATAATTAT
TCTTTCCATTAGATAGAGAATAAAGAAAGAAGATAAAAAAAATGATTGAAATTCTATCTT
TTGTTTTACAATTTCTAAAAAAATTTCAATTGAAAAAGTAAATAAATAGAAAAATTATAA
ATATCATTTTATAGTAGAGGG
>Gentiana_scabra_KPS0106A01P
GACCTCAGTCTTAATCCTATAATATAGAATATAGGATTAAGAATTAAAATAAAGGAGCAA
TAACGCCCCCTTGATAAAACAAGAAGGGGATTATTGCTCCTTTATTTTAATATTTTAATT
TTATTTCGGTAAGGATTATTATTATTTCGGTAAGGATTATTATTAGAAATTTTTATTAGA
TTATTTTAATAATCTATATTCAAATATTATCTATATTAAAATATTAGTTACCAATATTGG
TAACTAAGATATAAAGAAGAAAAAGAAGAGTATATTTGAAATGACATTACAATATAACTA
ATTCTAAAAAAACTAGTAAAACAAAAAAATATAAAAAAGAGTTAAAAAAAGAAAAAAGTA
TCAAAAATTTAAAGACTAAAAAAATACAGATAGTCAAGGGG
>Lycium_barbarum_HM195003
GATCCCAGTCTAGTCTATAGGAGGTTTTGAAAAGAAAGGAGCAATAATCATTTTCTTGTT
CTATCAAGAAGGTGCTATTGCTCCTTTCTTTTTTTCTTTTTATATTATTAATTTACCAGT
ATTTTACTTATATAGACTTTTTGGTTTACATTATAGAAAAAGAAGGAGAGGGTATTTGCC
TGCATTTATTCATGATTGAGTATTCTATGTTTTATTTTGTATTTATTTTAAACTGTATAA
ATATAACTTGTTCCTCTTGTTGCTAATGTTACTATATCTTTTTTATTTCATTTCTAAAAA
AAATCTAATTTTGACTTCATATTCTTATCTTTGAAATAAGAAAGAAGAGATATTTTCGAA
CTTTAATCTTTTGTTTTCGAATTTAAATAATGTCAAAATGGAATGTAAGTACGCGAGGGG
>Lycium_barbarum_HM195004
GATCCCAGTCTAGTCTATAGGAGGTTTTGAAAAGAAAGGAGCAATAATCATTTTCTTGTT
CTATCAAGAAGGTGCTATTGCTCCTTTCTTTTTTTCTTTTTATATTATTTTTTTCTTTTT
ATATTATTAATTTACCAGTATTTTACTTATGTAGACTTTTTGGTTTACATTATAGAAAAA
GAAGGAGAGGGTATTTGCCTGCATTTATTCATGATTGAGTATTCTATTTTTATTTTGTAT
TTATTTTAAACTGTATAAATATAACTTGTTCCTCTTGTTGCTAATGTTACTATATCTTTT
TTATTTCATTTCTAAAAAAAAATCTAATTTTGACTTCATATTCTTATCTTTGAAATAAGA
AAGAAGAGATATTTTCGAACTTTAATCTTTTGTTTTCGAATTTAAATAATGTCAAAATGG
AATGTAAGTACGCGAGGGG
>Commiphora_grandifolia_AY831912
GATTTCGGTCTTTGTGTATACGAGTTTTTGAAAATAACGGAGCAATACCGACCCTCTTGC
GAGAAATTGGTATTGCTCCGTTATCGCTATTTAGTAGTTTTTCTTTAGTACTTTTTTCTT
TCCATATCTTTGTTTTCAACAAAACAAAAGTATTTTTATGCCTTTGATTTAGTCCCTTCC
TTATATACTAATAATTATAAACTAATCGAATATAATATATAGAATAATAGAAAAAAAACT
AATATAGAAACTCGAATCGATTAGATAAAAAAATAAAAGTTGGAATTTTTTGTCTCTTGG
ATCTGAATTTCGATCTTCATAAGTTAAGATAAAAAAGAATGATGATCAAAAATAATGATC
AATGCTAGAAATTGAAATCTTTGGATTTTTTTATTTAAATCGAAATAGTGGAGGG
>Vitex_trifolia_JQ618429
GACTTGGTCTTAGTGTATAGGAGTTTTTGAAAATAGAATAGATAAATATAAGGAGCAATA
AATTCTTTCTTGGTCTATCAAGAGGGGTTATTGCTCCTTTATTTTCTTTTCAATTAGTAG
CCCGTTTTTAGTGGTATTGTACTTACCTAAACTTTTTTCTTTCCATTACAAAAATACAAA
AAAAGAAAGAAGATAAATAAAATGATTGAAGTTCCATCTTTTTTCTTACAATTTCTAAAA
ATTTCAAATTGAAAAATCAAACAAATTTGAAAAAAAAAATAATATAAAAATATTTATAAA
GTAAAGAAATTTTAGTTAAAGAAATAAATTAATTAATTATAGTAGGGGG
>Asparagus_africanus_JX574354
GACATTAGTCTTAATGTAGTAAGAATCGTTGAAGGAGCCATACCCAATATCTTGTTTTCG
TAAGATATTGGGTATAGCTCCCTCCCCCGCCAATGAATGATAAGTATCTATTTTATTCCA
TTAACGACGAGATTTATTATCGTTTCTCGCATGTCTCGCGAAAGTCAGAGTAGGCGCGAA
TTCTCCCAATTTGTGACCTACCATACGATCCGTTATATAAATAGGTAAATGTTCCTTTCC
ATTATGAATAGCGATTGTATGGCCAATCATTTTGGGTATAATGGTAGATGCCCGAGACCA
AGTTACTATTATTTCTTTCTCCTCCCTCATGTTGAGTTTTTCAATTTTTCTCGATAAATG
ATTAGCTACAAAAGGATTTTTTTTTAGTGAACGTGTCACAGCTGATTACTCCTTTTTTTA
CATTTTAAAGATTGGCATTCTATGTCCAATAGAATATCTCGATCTAAGTATGAAGGTAAG
AATAAATACAATAATGATGAATGGAAAAAAGAGAAAATTCTTTAGCTAGATAAGGG
>Croton_kongensis_KP970607
GACTTTGATTTTAGGGTGTACGAGTTTTTGAAAACTATAACTTTAAAAAGGGGGGAATAG
CCCCCCTTTTAGAGTTATAGTTTTTTTTTAGTATTTTTTTTTTATTTCAAATATCAAATA
ATAGATAAAGCTTTCATTTTTATGCCTTTGATATTTTTGTAGTTGTATTTTTTTGTTGTA
TTTGTATTTTATTTGTATTTTATAAGTTATAAGAAAGAAAAAATTGAATTTGAATATTAA
ATCCTAGGGATTTAATACTAGAAATTGAAATTCTTGTACCTTCTAAAAAAAAATTATTTC
ATATTAATAACTTAATAATTTTATTTTTATAATAATCTTAATCTAATTTTGAAATTTTGA
AATAAAGTAGAATATTGTAATATTCTATTACGGCGGATGAGCCA
>Dioscorea_septemloba_JQ260301
GACTTTTGTCTTAATGTATATGAATCGTTGAAGGAGCAATATCCAATATCTTGTTTGAGC
AAGAAGTTTGGTATTGCTCCCCCCTTTTTTTTGTTTGTTTGATTTAACTGTGTGTATTGT
ATACCGCAAGACAGAAGACAGTGGATTACTCCTTTATTTTTTACTTACATTTTAAAGATT
GGCATTCTATGTTCAATATCTCGATCTAATAAGGTAAGAATAAATATAAATACAATAATG
ATGAATGGAAAAAAGAGAAAATCCT
>Eriobotrya_henryi_KJ170701
GACTTTGGTCTTAGTATATATGAGTTCTTGAAAGTAAAGGAGTAATAACAAATTTCTTGT
TATATCAAGAGGTTTGTTATTGCTCCTTTACTATTTAGTTTTAGTATTTTTTTAGTTATT
ACTTAACTATGTTGTATTTTATCTTACAAGTAATGATAAATGGCGGAAAAATTATTAATT
TGTAATACTACAGGGG
>Zanthoxylum_myriacanthum_KP095951
GATTTTGATCGTTGTGTAGACGAATTTTTGAAAATAACGTATCAATACCGACCCCCCCTT
GAGGGGGGTCGGTATTGATACGTTATTTAGTCGATTTCTTTAGTAGTTTTTTATTTACAT
ATTTTTTTATTTTTATTTTAAGTATTTTTATGCTTTTCTTTCTTTTCTTTGATTTAGTAT
GATATATTTGGTATGCACTAATACTACTAAGAAAATTAGAATCGAATTAAGAAAATTCTA
ATTTTCGACAGTTAATTTAATAGAAAAGAAAAGAGAAAGGTTGTAGTTTTCTGCCCTTCG
ATCTTCATGGATCTTCATAAGTAAGATAAGATAAAAAAATAATGATCAATGGTTGAAATT
GAGATCTTTGTAGTTCAAAATTTTGTAAATAGCGGAGGG
>Cyperus_sp._TRK-2015_KR735230
ATAATATATATAATATATAAAGTGAAAAATAAATGGTTTGGTTTAGATTGATCTTAACTC
AATGTTTTTTTTATCTAAATTCAATACTCAAAATAATTGATAAAAAGAACTCATATTGGA
TTTTTTTTTTGATTTGCTATGCGATCGACAGATAATTTTGAGTTTCGGTTGCGGACATAA
AAGTATCTCTTTCCAGATCATTCTGTATAACATTTATAGATTTATAGATTTATTATTCCT
TTTTTTTTTAGTAAATATGGAGATTCCATGTCAAATACTTCAATCTAAGAGGTCAGAATA
AAAACAATAATGATGAATGGAAAAAATAGAAAATATTTTCTTTAGCTCGATCTTTTCTTT
AGCTCGATAAGGG
>Aconitum_tanguticum_KY417533
GATTTAGGTCTTGGTGCATGTCTGGCTTAGTGTATATGAGTCATTGAAGTTGCAGGAGTA
ATACCCTATTTCTTGTTCTGTTAAGAGGCTGGGTATTGCTCCTGCATTTTTTTGTATTAA
GTAAAAATTTTACTTTAACAGATTGGTGTTGGTTTGGTGAATTCTAGATTATTATACTAT
TATTATGATTATGTTCCTCAATTTTTTTTTTATTTGATTAAAGC
>Cyperus_elegans_HQ705827
TCTTTTGAATTGTTCATTATATTAATAATTTGAATATTAATTTGAGAAATACCCAATATA
CCCAATATGTTAGTTTTTTAGACTAATATATTGGGTAAGGAAAAAAATATACTAGTATAG
TAGTCTCTGAAATATCTGTATTGGGTAAGTATGGAGGTTTATAAAATATAATAAAGGAAT
ATGGGGTAAGTATACCTAGAGGATTAATACACTTGATTCTCGTTAATTTTTAAAAATTAA
TATAGAAAAAAGACGATTTTTTTTTCTAAACTAAGTAGTATAAATTCTCCATTTTTTCAG
TTTTTTATTATTTTTCAAAATAGGATAGGATTATAAATAATTTTTTCACCAAAAATTTTT
TTGGATAAAGATAAAGATTTAATATTTCTATTGTTTATATCTTTCATTTACAAAAAATGG
GTAGGTGTAAAATCTACCAAATCGTAACCTGTTTTATAAATTATGGATTGATAAGACCGC
GATTTTTTACATAGCGATGTCATAATATATAAAGTTAAAAATAAATGGTTTGGTTTAGAT
TGATCTTAACTCAATGTTTTTTTTATCTAAATTCAATACTCAAAATAATTGAGAAAAAGA
ACTCATATTACTAAGGATTTTTTTTTTGATTTGCTATGCGATCGACAGATAATTTTGAGC
TTCGGTTGCGGACATAAAAGTATCTCTTTCCAGATCATTCTGTATAACATTTATAGATTT
ATTATTCCT
>Aconitum_septentrionale_AF216576
GATTTAGGTCTTGGTGCATGCCTGGCTTAGTGTATATGAGTCATTGAAGTTGCAGGAGTA
ATACCCTATTTCTTGTTCTGTTAAGAGGCTGGGTATTGCTCCTGCATTTTGTTTGTATTA
AGTAAAAAATTTACTTTAACAGATTGGTGTTGGTTTGGTGAATTCTAGATTATAATACTA
TTATGATTATATCATATGATTATGTTCCTCAAATTTTTTTTTTTTTAATTGGATAAAGC
>Cyperus_marginatus_HQ705819
CTATTTATTCCATTCATCATTATTGTTTTTATTCTAACCTCTTAGATTGAGGTATTTGAC
ATGGAATCCCCATATTTACTTACTAAAAAAAAAAAAAAGGAATAATAAATCTATAAATGT
TATACAGAATGATCTGGAAAGAAATACTTTTATGTCCGCAACCGAAGCTCAAAATTATCT
GTCGATCGCATAGCAAATCAAAAAAGAAAATCCTTAGTAATATGAGTTCTTTTTATCAAT
TATTTTGAGTATTTAATTTAGATAAAAAAAACTACATTGAGTTAAGATCAATCTAAACCA
AACCATTTATTTTTATATTATGAGATCACTGTGTAAAAAATCGATGTATTATCAATCCAT
AATTTATAAGACAGGTTACGATTTGGTAGATTTTACACCTACCCGTTTTTTGGTAATGAA
AGATATAAACAATAGGAATATTAAATCTTTATCTTTATCCAACAAAATTTTTGTTGAAAA
AATCATTTATAATCCTATTTTTAAAAATAAAAAAAAACTGAAAAAATGGAGAATTTATAC
TACTTAGTTTAGAAAAAAAAATCATCTTTTTTCTATATTAATTTTTAAAAGAGAAAAAAA
ACGAGAATCAAGTCTATTAATCCTCTAGGTATACTTACGCAATATACCTTTATTTATATT
TTAGAAAACTCCGGGTATACTTACCCAATAGAGAGATTTTAGAGACTACTATACTATACT
ATACTATACTATACTAGTATATTTTTTTCCTTACCCAATATATTAGTCTAAAAAACTAAT
ATATTGGGTATATTGGGTATTTCTCAAATTAATATTCAAATTTTTAATATAATGAACAAT
TCAAAAGATCTAG
>Prunus_integrifolia_HQ188789
GACTTTGGTCTTAGTATATATGAGTTCTTGAAAGTAAAGGAGCAATAATAAATTTCTTGT
TATATCAAGAGGTTTGGTATTGCTCCTTTACTATTACTATTTAGTATTTTTTTTATTTAC
TATTTTTTTTATTTACTACTTAACTTTACTATACTATATTACTATATTGTTCTATATTTT
TTTTTAGTTAATTTACTACAAAATTAAATTAAAATATTAAAAGTTTCAGTTTATGTTGTA
TTTTATCTTACAAGTAATGATAAATGGTGTAAATATTTGTAATAGTACAAGG
>Magnolia_compressa_KJ687060
TACTTCAGTCTTAGTGTATATGAGTCGTTGAAGGATCCGATCAATACCCAACTTCTTGAT
ATTGATAGAACAAGAAGTTGGGTATTGATCCGTTCGATTCAGTAGTGTTTTATTCACATA
AACATTTTTGCCATTTTCATTTCTTTATTTCAACTTAAGAAAACATTATTGTTGGCTGGT
TCATGATCAAATATCATATTTTTGTTCTGTACCGATCTGTATTGTAATTTCTGTATGTTC
CTCAAAATCATTTTCTTTTTTTTTTCATAAAGGAATTTTTTTGTACATTTACAATTTACA
GGATTGGCGTTTTATGTCCAATATCTGTATCTCAGAAAGTTAAGAAAGACTCAATACAAT
AATCATGAATGGTGGAAATTAGAGCGGAGG
>Magnolia_compressa_KJ687061
TACTTCAGTCTTAGTGTATATGAGTCGTTGAAGGATCCGATCAATACCCAACTTCTTGAT
ATTGATAGAACAAGAAGTTGGGTATTGATCCGTTCGATTCAGTAGTGTTTTATTCACATA
AACATTTTTGCCATTTTCATTTCTTTATTTCAACTTAAGAAAACATTATTGTTGGCTGGT
TCATGATCAAATATCATATTTTTGTTCTGTACCGATCTGTATTGTAATTTCTGTATGTTC
CTCAAAATCATTTTCTTTTTTTTTTCATAAAGGAATTTTTTTGTACATTTACAATTTACA
GGATTGGCGTTTTATGTCCAATATCTGTATCTCAGAAAGTTAAGAAAGACTCAATACAAT
AATCATGAATGGTGGAAATTAGAGCGGAGG
>Curcuma_wenyujin_EU552525
GATTTTTGTCTTAGTGTATCTGAATTGTTAAAGAAATGTAGCAATACCCTGAAATAACAA
TACCCCATATCTCGCTTAAGCGAGATATGGGGTATTGTTATTTTGTTTGATGTAATGTAA
TAGTATTTTCATTTTTTGCGTATAGCATACATATTTATTTATATTGTATAACATATTTAG
ATATTTAGATTGTATATATGTATATTAAATACAAATACATAAGTATATAAGTATATAAAG
TATAAGAAATGAACTTAACGACGAGATTTATTATCGTTTCTTGCATGTCTCGTAAAAGAC
AGAGTAGGTGCAAATTCTCCCAATTTGTGACCCACCATACGATCCGTTATATAAATAGGT
AAATGTTCCTTTCCATTATGAATAGCGATTGTATGGCCAATCATTGTGGGTATAATGGTA
GATGCCCGAGACCAAGTTACTATTATTTCTTTCTCTTCCCTCGTGTTGAGTTTTTCAATT
TTTGCCGATAAATGATTAGCTACAAAAGGGTTTTTTTTTAGTGAACGTGTCATGTCACAG
TGTATTACTCCTTTTTTTTTACATTTTTTATTTTAAAGATTGGCATTCTATGTCCAATAT
CTCGATCTAAGTTAAGTATGGAGGTCAGAATAAATACAATAATGATGAATGGAAAAAAGA
TAAAATCCTTTAGCTAGAAAAGGG
>Aconitum_sachalinense_LC036496
ATGTCTGGCTTAGTGTATATGAGTCATTGAAGTTGCAGGAGCAATACCCAGCCTCTTAAC
AGAACAAGAAATTGGGTATTGCTCCTGCATTTTTTTGTATTTTGTATTAAGTAAAAATTT
GACTTTAACAGATTGGTGTTGGTTTGGTGAATTCTAGATTATTAGACTATTATGATTATA
TGATTATGTTCCTCAAAAAATTTTTTTATTT
>Lycium_californicum_KT761019
GATCCCAGTCTAGTCTATAGGAGGTTTTGAAAAGAAAGGAGCAATAATCATTTTCTTGTT
CTATCAAGAAGGTGCTATTGCTCCTTTCTTTTTTTCTTTTTATATTATTAATTTACCAGT
ATTTTACTTATATAGACTTTTTGGTTTACATTATAGAAAAAGAAGGAGAGGGTATTTGCC
TGCATTTATTCATGATTGAGTATTCTATTTTGATTTTGTATTTATTTTAAATTGTAGAAA
TATAACTTGTTCCTCTTGTTGCTAATGTTACTATATCTTTTTTATTTCATTTCTAAAAAA
AATCTAATTTTGACTTCATATTCTTATCTTTGAAATAAGAAAGAAGAGATATTTTCGAAC
TTTAATCTTTTGTTTTCGAATTTAAATAATGTAAAAATGGAATGTAAGTACGCGAGGGG
>Lycium_californicum_KT761018
GATCCCAGTCTAGTCTATAGGAGGTTTTGAAAAGAAAGGAGCAATAATCATTTTCTTGTT
CTATCAAGAAGGTGCTATTGCTCCTTTCTTTTTTTCTTTTTATATTATTAATTTACCAGT
ATTTTACTTATATAGACTTTTTGGTTTACATTATAGAAAAAGAAGGAGAGGGTATTTGCC
TGCATTTATTCATGATTGAGTATTCTATTTTGATTTTGTATTTATTTTAAATTGTAGAAA
TATAACTTGTTCCTCTTGTTGCTAATGTTACTATATCTTTTTTATTTCATTTCTAAAAAA
AATCTAATTTTGACTTCATATTCTTATCTTTGAAATAAGAAAGAAGAGATATTTTCGAAC
TTTAATCTTTTGTTTTCGAATTTAAATAATGTAAAAATGGAATGTAAGTACGCGAGGGG
>Zanthoxylum_gilletii_JX139441
GCTCCATCTACAAATGGATAAGATTTTGATCGTTGTGTAGACGAATTTTTGAAAATAACG
GATCAATACCGACCCCCGCAAGGGGGTCGGTATTGATCCGTTATTGAGTCGATTTCTTTA
TAAGTATTTTTATGCTTTTTTTTCTTTTCTTTGATTTAGTATGATATATTTGGTATGCAC
TAATACTACTAAGAAAATTTAATTAGATTCTAATTTTCGAATTTTACAATTTTACAGTTA
ATTTAATAGAAAAGAAAAGAGAAAGGTTGTAGTTTTCTGTCCTTCGATCTTCATAAGTAA
GATAATATAAAAAAATATCTTCATAAGTAAGATAAAAAAATAATGATCAATGGTTTAAAT
GGAGATCTTTGTAGTTCAAAATTTTGTAAATAGTGGAGGG
>Zanthoxylum_gilletii_JX139446
GCTCCATCTACAAATGGATAAGATTTTGATCGTTGTGTAGACGAATTTTTGAAAATAACG
GATCAATACCGACCCCCGCAGGGGGTCGGTATTGATCCGTTATTGAGTCGATTTCTTTAG
TAGTTTTTTATTTACATATTTTTATATTTTAAGTATTTTTATGCTTTTTTTTCTTTTCTT
TGATTTAGTATCATATATTTGGTATGCACTAATACTACTAAGAAAATTTAATTAGATTCT
AATTTTCGAATTTTACAATTTTACAGTTAATTTAATAGAAAAGAAAAGAGAAAGGTTGTA
GTTTTCTGTCCTTCGATCTTCATAAGTAAGATAATATAAAAAAATATCTTCATAAGTAAG
ATAATATAAAAAAATATCTTCATAAGTAAGATAAAAAAATAATGATCAATGGTTTAAATG
GAGATCTTTGTAGTTCAAAATTTTGTAAATAGTGGAGGG
>Zanthoxylum_gilletii_JX139447
GCTCCATCTACAAATGGATAAGATTTTGATCGTTGTGTAGACGAATTTTTGAAAATAACG
GATCAATACCGACCCCCGCAAGGGGGTCGGTATTGATCCGTTATTGAGTCGATTTCTTTA
GTAGTTTTTTATTTACATATTTTTATATTTTAAGTATTTTTATGCTTTTTTTTCTTTTCT
TTGATTTAGTATGATATATTTGGTATGCACTAATACTACTAAGAAAATTTAATTAGATTC
TAATTTTCGAATTTTACAATTTTACAGTTAATTTAATAGAAAAGAAAAGAGAAAGGTTGT
AGTTTTCTGTCCTTCGATCTTCATAAGTAAGATAATATAAAAAAATATCTTCATAAGTAA
GATAATATAAAAAAATATCTTCATAAGTAAGATAAAAAAATAATGATCAATGGTTTGAAT
GGAGATCTTTGTAGTTCAAAATTTTGTAAATAGTGGAGGG
>Zanthoxylum_gilletii_JX139444
GATTTTTATCGTTGTGTAGACGGATTTTTGAAAATAACGGATCAATACCGACCCCCCCCC
TTGCGGGGGGTCGGTATTGATCCGTTATTGAGTCGATTTCTTTAGTAGTTTTTTATTTAC
ATATTTTTATATTTTAAGTATTTTTATGCTTTTTTTCTTTTCTTTGATTTAGTATGATAT
ATTTAGTATGCACTAATACTAATAAGAAAATTCTAATTAAGAAAATTAGATTCTAATTTT
CGAATTTTACAGTTAATTAAAAGAAAAGAGAAATAGAAAAGAAAAGAGAAACGTTGTAGT
TCTCTGTCCTTCTATCTTCATAAGTAAGATAAGATAAAAAAATAATGATCAATGGTTGAA
ATGGAGATCTTTGTAGTTCAAAATTTTTTAAATCGTGGAGGG
>Zanthoxylum_gilletii_JX139445
GATTTTTATCGTTGTGTAGACGGATTTTTGAAAATAACGGATCAATACCGACCCCCCCCC
TTGCGGGGGGTCGGTATTGATCCGTTATTGAGTCGATTTCTTTAGTAGTTTTTTATTTAC
ATATTTTTATATTTTAAGTATTTTTATGCTTTTTTTCTTTTCTTTGATTTAGTATGATAT
ATTTAGTATGCACTAATACTAATAAGAAAATTCTAATTAAGAAAATTAGATTCTAATTTT
CGAATTTTACAGTTAATTAAAAGAAAAGAGAAATAGAAAAGAAAAGAGAAACGTTGTAGT
TCTCTGTCCTTCTATCTTCATAAGTAAGATAAGATAAAAAAATAATGATCAATGGTTGAA
ATGGAGATCTTTGTAGTTCAAAATTTTTTAAATCGTGGAGGG
>Lycium_californicum_KT761011
GATCCCAGTCTAGTCTATAGGAGGTTTTGAAAAGAAAGGAGCAATAATCATTTTCTTGTT
CTATCAAGAAGGTGCTATTGCTCCTTTCTTTTTTTCTTTTTATATTATTAATTTACCAGT
ATTTTACTTATATAGACTTTTTGGTTTACATTATAGAAAAAGAAGGAGAGGGTATTTGCC
TGCATTTATTCATGATTGAGTATTCTATTTTGATTTTGTATTTATTTTAAATTGTAGAAA
TATAACTTGTTCCTCTTGTTGCTAATGTTACTATATCTTTTTTATTTCATTTCTAAAAAA
AATCTAATTTTGACTTCATATTCTTATCTTTGAAATAAGAAAGAAGAGATATTTTCGAAC
TTTAATCTTTTGTTTTCGAATTTAAATAATGTAAAAATGGAATGTAAGTACGCGAGGGG
>Lycium_californicum_KT761010
GATCCCAGTCTAGTCTATAGGAGGTTTTGAAAAGAAAGGAGCAATAATCATTTTCTTGTT
CTATCAAGAAGGTGCTATTGCTCCTTTCTTTTTTTCTTTTTATATTATTAATTTACCAGT
ATTTTACTTATATAGACTTTTTGGTTTACATTATAGAAAAAGAAGGAGAGGGTATTTGCC
TGCATTTATTCATGATTGAGTATTCTATTTTGATTTTGTATTTATTTTAAATTGTAGAAA
TATAACTTGTTCCTCTTGTTGCTAATGTTACTATATCTTTTTTATTTCATTTCTAAAAAA
AATCTAATTTTGACTTCATATTCTTATCTTTGAAATAAGAAAGAAGAGATATTTTCGAAC
TTTAATCTTTTGTTTTCGAATTTAAATAATGTAAAAATGGAATGTAAGTACGCGAGGGG
>Citrus_reticulata_KPS0052A01P
ATAACTTCCCTCTAGACCTAGCTGCTATTGAAGCCCCATCTACAAATGGGTAAGATTTTG
GTCTTTGTGTAGGCGGGTTTTTGAAAATAACGGATCAATACTGACCCCCAGCTGGGGGTC
AGTATTGATCCGTTATTTAGTCGGGTTTCTTTATCGGGGTTCTTTATTAGTTTTTAGTTC
ATTTTTTTTTTTTTAAGTATTTTTATGCTTTTCTTTCTTTGATTTAGTATGATATTGTTG
GTATGCGCTAATACTACTAATAAATTAATAAATTTCTAATTTTATTATTAGATTATTAAT
TAGAAATTAGAGTCGCATTTTCTAATTTTACAGTTAATTTCATAGCAAAGAAAAAAGACA
ATAGAAAGGTTGTAGTTTTCTGCCCTTCGATCTTCATTTGGCTCTTCATAAGTAAGATAA
GATAAACAAAAATAATCAATGGTTGAATTTGAGATCTTTGTATTTCAAAATTGTGTAAAT
AGCGGAGGGGCGGATGTAGCCAAGTGGATCAAGGCAG
>Cinnamomum_padiforme_KU160284
TACTTTGGTATTAGTGTATACGAGTCGTTGAAGGATCAATACCAAACTTCTTGTTCTATT
AAGAAGTTTGGTATTGATCTATTTGGTTCAGTAGTGTTTTATTCACATAATCGTTTTTCA
TTTTCATTTCTTTTATTCAACTTATGAAAACAGCTGGTTATTTCATGATCGAATATCGTA
GTTTCTTCTGTACCAACCTGCAATTTATATACTCTTATTCTTCAAAATAATTTGATTTTA
GGAAAAAATCAAAGCATTGCATTTTTCTTTTTTTTTTTTTTTTTGTTATGTACAACATTT
TGTTTTATGTACAATATCTGTATTTCAGCAGGAAGGAGAGTGAAGTAATAAAGACTAAAT
AAAAAAATAATGAATGGTGAAAATGGAATCCTTTGAGAGAGGA
>Lycium_californicum_KT761015
GATCCCAGTCTAGTCTATAGGAGGTTTTGAAAAGAAAGGAGCAATAATCATTTTCTTGTT
CTATCAAGAAGGTGCTATTGCTCCTTTCTTTTTTTCTTTTTATATTATTAATTTACCAGT
ATTTTACTTATATAGACTTTTTGGTTTACATTATAGAAAAAGAAGGAGAGGGTATTTGCC
TGCATTTATTCATGATTGAGTATTCTATTTTGATTTTGTATTTATTTTAAATTGTAGAAA
TATAACTTGTTCCTCTTGTTGCTAATGTTACTATATCTTTTTTATTTCATTTCTAAAAAA
AATCTAATTTTGACTTCATATTCTTATCTTTGAAATAAGAAAGAAGAGATATTTTCGAAC
TTTAATCTTTTGTTTTCGAATTTAAATAATGTAAAAATGGAATGTAAGTACGCGAGGGG
>Lycium_californicum_KT761014
GATCCCAGTCTAGTCTATAGGAGGTTTTGAAAAGAAAGGAGCAATAATCATTTTCTTGTT
CTATCAAGAAGGTGCTATTGCTCCTTTCTTTTTTTCTTTTTATATTATTAATTTACCAGT
ATTTTACTTATATAGACTTTTTGGTTTACATTATAGAAAAAGAAGGAGAGGGTATTTGCC
TGCATTTATTCATGATTGAGTATTCTATTTTGATTTTGTATTTATTTTAAATTGTAGAAA
TATAACTTGTTCCTCTTGTTGCTAATGTTACTATATCTTTTTTATTTCATTTCTAAAAAA
AATCTAATTTTGACTTCATATTCTTATCTTTGAAATAAGAAAGAAGAGATATTTTCGAAC
TTTAATCTTTTGTTTTCGAATTTAAATAATGTAAAAATGGAATGTAAGTACGCGAGGGG
>Lycium_californicum_KT761017
GATCCCAGTCTAGTCTATAGGAGGTTTTGAAAAGAAAGGAGCAATAATCATTTTCTTGTT
CTATCAAGAAGGTGCTATTGCTCCTTTCTTTTTTTCTTTTTATATTATTAATTTACCAGT
ATTTTACTTATATAGACTTTTTGGTTTACATTATAGAAAAAGAAGGAGAGGGTATTTGCC
TGCATTTATTCATGATTGAGTATTCTATTTTGATTTTGTATTTATTTTAAATTGTAGAAA
TATAACTTGTTCCTCTTGTTGCTAATGTTACTATATCTTTTTTATTTCATTTCTAAAAAA
AATCTAATTTTGACTTCATATTCTTATCTTTGAAATAAGAAAGAAGAGATATTTTCGAAC
TTTAATCTTTTGTTTTCGAATTTAAATAATGTAAAAATGGAATGTAAGTACGCGAGGGG
>Lycium_californicum_KT761016
GATCCCAGTCTAGTCTATAGGAGGTTTTGAAAAGAAAGGAGCAATAATCATTTTCTTGTT
CTATCAAGAAGGTGCTATTGCTCCTTTCTTTTTTTCTTTTTATATTATTAATTTACCAGT
ATTTTACTTATATAGACTTTTTGGTTTACATTATAGAAAAAGAAGGAGAGGGTATTTGCC
TGCATTTATTCATGATTGAGTATTCTATTTTGATTTTGTATTTATTTTAAATTGTAGAAA
TATAACTTGTTCCTCTTGTTGCTAATGTTACTATATCTTTTTTATTTCATTTCTAAAAAA
AATCTAATTTTGACTTCATATTCTTATCTTTGAAATAAGAAAGAAGAGATATTTTCGAAC
TTTAATCTTTTGTTTTCGAATTTAAATAATGTAAAAATGGAATGTAAGTACGCGAGGGG
>Croton_robustus_KP970609
GGATTTGATTTTAGGGGGTAAGGGTTTTTGAAAAATATAACTTTTAAAAGGGGGGTATTT
CTCCCCTTTTAGAGGTTTAGTTTTTTTTTTGTATTTTTTTTTTTCGATTTCAAATATCAA
ATAATAGATAAAGGTTTCATTTTTATGCCTTTGATATTTTTGTAGTTGTATTTTTTTGTT
GTATTTGTATTTTATAAGTTATAAGAAAGAAAAAATTGAATTTGAATATTAAATCCTAGG
GATTTAATACTAGAAATTGAAATTCTTGTACCTTTTAAAAAAAAATTATTTCATTTTAAT
AACTTAATAATTTTATAATAATCTTAATCTAATTTTGAAATAAAGTAGAATATTGTAATA
TTTTTTACGGGCGGAGAGCCA
>Croton_robustus_KP970608
AACTTTGGTTTTAGGGGGTTCGGGTTTTTGAAAAATATAACCTTAAAAAAGGGGCCAATG
CCCCCTTTTTTGGGGTATAGTTTTTTTTTTTAGTATTTTTTTTTTCGATTTCAAATATCA
AATAATAGATAAAGCTTTCATTTTTATGCCTTTGATATTTTTGGAGGTGTATTTTTTTGT
TGTATTTGTATTTTATAAGTTATAAGAAAGAAAAAAAGGAATTTTAATATTAAATCCTAG
GGATTTAATACTAGAAATTGAAATTCTTGTACCTTTTAAAACTCAAAAAAAAAATTATTT
CATTTTAATAACTTAATAATTTTATAATAATCTTAATCGAATTTTGAAATTTTGAAATAA
AGTAGAATATTGTAATATTCTATTACGGGCTACCGGCGGAGAGCCA
>Valeriana_laurifolia_AY794264
GACCTATTCTTAGTGTATATGAGTTTTTGAAAGAGCATATGAGAGTAACCCCCCCGTGGT
CTAGCAAGGGGGCTATATTTCTCCTTTTTATTTCTTTCATCATAATGAAAATGCATAGTA
TTTAACTGACATATGTTCTTGAAAAAACAGTCAAACATCGATTGATTAATCTTAATCAGA
GTCCCCGCTGGGG
>Gentiana_manshurica_GQ864030
GACCTCAGTCTTAATCCTATAATATAGAATATAGGATTAAGAATTAAAATAAAGGAGCAA
TAACGCCCCCTTGATAAAACAAGGAGGGGATTATTGCTCCTTTATTTTAATATTTTAATT
TTATTTCGGTAAGGATTATTATTATTTCGGTAAGGATTATTATTAGAAATTTTTATTAGA
TTATTTTAATAATCTATATTCAAATATTATCTATATTAAAATATTAGATACCAATATTGG
TAACTAAGATATAAAGAAGAAAAAGAAGAGTATATTTGAAATGACATTACAATATAACTA
ATTCTAAAAAAAACTAGTAAAACAAAAAAATATAAAAAAGAGTTAAAAAAAGAAAAAAGT
ATCAAAAATTTAAAGACTAAAAAAATACAGATAGTCAAGGG
>Croton_tiglium_KP095635
GACTCTGATCTTAGTGTGTACGAGTTCTTGAAAACTATAACTCTAAAAAGGGGGCTATTC
CTCCCTTTTTAGGGTTATAGTTTTTTTTTTAGTATTTTTTTTTCGATTTCAAATATCAAA
TAATAGATAAAGCTTTCATTTTTATGCCTTTGATATTTTTGTAGTTGTATTTTTTTGTTG
TATTTGTATTTTATAAGTTATAAGAAAGAAAAAATTGAATTTTAATACTAGAAATTGAAA
TTCTTGTACCTTCTAAAAAAAAAATTATTTCATTTTATTAATAATTTTCTAATAATCTTA
ATCGAATTTTGAAATTTTGAAATAAAATAGAATATTGTAATATTCTA
>Salvia_canariensis_DQ667364
GCATTACGAGTATTGAAGGGAGATCTGGATCGACGATAGCTTCGAGGTTGTTTACCGATT
CTGAACAAAAATCACACATCCTCAAAAACTTTTATCTTATCTATTTATATTCCTCGTTAT
TTGGGAGAAAACCATCTTGTTCTTTCCCAAATAACGAGGAAATAAAAGAAAAGTTAATCC
TTAGGAAAAGATATAAAAGATCATCATAACCTGAATGGATTTTAATAAGAAAGGTAATCT
CTTATTTCTTTCTTCTAGTTTTTTACTAAGTTTAAGGTAAAAAACAAAATGTTAAAGATT
TTTTTAAATTTAACTTTTTCATTTATTTATATTTGTAAAAATTATCTTAAAATATCATCT
CCCCGCCTACATCGGTTCACCTAGTTCCGTCACCTAAACACTT
>Croton_tiglium_KP095636
GACTCTGATCTTAGTGTGTACGAGTTCTTGAAAACTATAACTCTAAAAAGGGGGCTATTC
CTCCCTTTTTAGGGTTATAGTTTTTTTTTTAGTATTTTTTTTTCGATTTCAAATATCAAA
TAATAGATAAAGCTTTCATTTTTATGCCTTTGATATTTTTGTAGTTGTATTTTTTTGTTG
TATTTGTATTTTATAAGTTATAAGAAAGAAAAAATTGAATTTTAATACTAGAAATTGAAA
TTCTTGTACCTTCTAAAAAAAAAATTATTTCATTTTATTAATAATTTTCTAATAATCTTA
ATCGAATTTTGAAATTTTGAAATAAAATAGAATATTGTAATATTCTA
>Dioscorea_collettii_var._hypoglauca_HQ637917
GACTTTTGTCTTAATGTATATGAATCGTTGAAGGAGCAATATCCAATATCTTGTTTGAGC
AAGAAGTTTGGTATTGCTCCCCCCCTTTTTTTGTTTGTTTGATTTAACTGTGTGTATTGT
ATACCGCAAGACAGAAGACAGTGGATTACTCCTTTATTTTTTACTTACATTTTAAAGATT
GGCATTCTATGTTCAATATCTCGATCTAATAAGGTAAGAATAAATATAAATACAATAATG
ATGAATGGAAAAAAGAGAAAATCCTTTAGCTAGATAAGGG
>Terminalia_mantaly_LC102840
ACCCCCGCTGCTACTGTAACTGTTTATGAGTTTTTGATTTGAAGTGAGAGTAAAGGAGCA
ATAATCAACATTCTTGATAGAACAAAAAATTGGTTATTGCTCCTTTACTTAGTGTTATTT
TAATGTGTTATTTTAATAATATTATTTAATAATATTATATTAAAATAAAATTCTTTAGTT
TAAAGATCAACATAAGAAAAAAAAGTATTCGAGTCTTATAGAGATTGGCTTTTCTATATA
TAATTATATAGAGAGAGTCCTTCTTTTCTATTTTGAAGTTATTTTCTATATTTTAACTGT
AAAATATTTAATATTAAAAATGGAAAAAAAGTTATAATTCTTTTATCTAATTCAAAATTG
GAAATTTTTATAAAAAAATTAAATTAAACGTGAAAAATTGAAATATGTTCAATACAATAA
ATCATTACCTTACAATACAATAAAAAATTATTAATTTGAATTCTTTTTTTTATAAAAATC
AAAAGAATACTTATTTTTTTTAGTAGAATACTAAAAAAAAATAGTAGATAATACTATTTA
TTCTTATTATATACGGGGCGGGATGAGGTC
>Dioscorea_collettii_var._hypoglauca_HQ637919
GACTTTTGTCTTAATGTATATGAATCGTTGAAGGAGCAATATCCAATATCTTGTTTGAGC
AAGAAGTTTGGTATTGCTCCCCCCTTTTTTTTGTTTGTTTGATTTAACTGTGTGTATTGT
ATACCGCAAGACAGAAGACAGTGGATTACTCCTTTATTTTTTACTTACATTTTAAAGATT
GGCATTCTATGTTCAATATCTCGATCTAATAAGGTAAGAATAAATATAAATACAATAATG
ATGAATGGAAAAAAGAGAAAATCCTTTAGCTAGATAAGGG
>Dioscorea_collettii_var._hypoglauca_HQ637918
GACTTTTGTCTTAATGTATATGAATCGTTGAAGGAGCAATATCCAATATCTTGTTTGAGC
AAGAAGTTTGGTATTGCTCCCCCCCTTTTTTTGTTTGTTTGATTTAACTGTGTGTAAAGG
ATTTTTTTTTAGTGAACGTTTCACAGTGGATTACTCCTTTATTTTTTACTTACATTTTAA
AGATTGGCATTCTATGTTAAATATCTCGATCTAATAAGGTAAGAATAAATATAAATACAA
TAATGATGAATGGAAAAAAGAGAAAATCCTTTAGCTAGATAAGGG
>Glycyrrhiza_inflata_KU356140
TATTTTGGTTTTAAAGAAGGATACGAGGTTTTGAAAGTAAAGGAGTAATATCAACATTGT
TGATATTACTCCCTTCTTGACTTTTACTTTTCTTAGTAGTCTATATATGTATATATATAC
ATACATATTGTAATACATATGACTTCACAATGTAAAATCAGAAAAAAAGACATGTTTTCT
TATTTTTTCTGATTTTCTCGTATTTTAGAAGACGCGTAAGAACTTAAAAGAGAAGAAAAT
AAGTGATAATGAAAAAGTCTAAATGGAAAGTTAGATAATTTATACATTTATACATAGTAT
AAGAAGG
>Prunus_laurocerasus_FJ493307
GACTTTGGTCTTAGTATATACGAGTTCTTGAAAGTAAAGGAGCAATAATAAATTTCTTGT
TATATCAAGAGGTTTGGTATTGCTCCTTTACTATTTAGTATTTTTTTTTATTTACTATTT
TTTTTATTTACTACTTAACTTTACTATACTATATTGTTCTATATATTTTTTTTTAGTTAA
TTTACTACAAAATTAAATTAAAATATTAAAAGTTTCAGTTTATGTTGTATTAAGTAATTA
TAAATGGTGTAAATATTTGTAATAGTACAAGGG
>Ephedra_likiangensis_AY849357
GTTATGCATGAACGTAATGCTCACAATTTTCCTCTTGATTTGGCATCAATGGAATTCAAT
TCTATAGATGGTTAATTAGATAGAATTCTAGGTATTCCTTTCATCGTACCAAACCTCTAA
AGGAGGTTTGGTACCTTATCTGTCTTTGTTCATATCCACATTATAAGATATCGAGTTTTT
TACTGTTGTATTTGAGGATATATAAGGAATTTGAATTAGATATGTGCATCCAGCAGGAAT
TGAACCCGCGAGTTCGCCAATTATGAGTTGGGCGCTTTAACCATTCAGCCATGGATGCTG
GAGAAAAGCTCATCCGGAATAATCAATTCATTCGATAATATGAGTGAGTATCGACTTAGG
GTAGCCAAGTACTCATATCCCAATCATGCCAAACATAGAAAATGCAACGGAAAAACTTGT
GGGAGTGAGTACCGATCTTGCAACACTTGGATTTCCTGTTGGATTTCCTGGAATAAGTCG
CCCACATTCCGTAGGATGAACAGAAAACAACTCTTTTCTTGAAAGTAATGTTGATTAGAT
AGATTTTATGG
>Rosa_villosa_KJ575516
GACTTTGGTCTTAGTATATATGAGTTCGTGAAAGTTTTGAAAGTAAAGGAGCAATACTAA
AATTCTTGTTATATCAAGAGGTTTGGTGTTGCTCCTTTACCATATTACTTTAATTAATAA
TTAAAATTATTACTATAATTAAATTAGTATTTTAGTACTATTTTTTTTTTACTAAAAGAT
TAAAATAAAAGGGTTTCCATTTATGTTGTATTCTCTTTTACAAGTAATGATAAATGGTGG
AAATATTTGTAATTTCTATTTTTAGTTAAATAGTGCAA
>Lycium_minimum_KM978688
GATCCCAGTCTAGTCTATAGGAGGTTTTGAAAAGAAAGGAGCAATAATCATTTTCTTGTT
CTATCAAGAAGGTGCTATTGCTCCTTTCTTTTTTTCTTTTTATATTATTAATTTACCAGT
ATTTTACTTATATAGACTTTTTGGTTTACATTATAGAAAAAGAAGGAGAGGGTATTTGCC
TGCATTTATTCATGATTGAGTATTCTATTTTGATTTTGTATTTATTTTAAATTGTAGAAA
TATAACTTGTTCCTCTTGTTGCTAATGTTACTATATCTTTTTTATTTCATTTCTAAAAAA
AATCTAATTTTGACTTCATATTCTTATCTTTGAAATAAGAAAGAAGAGATATTTTCGAAC
TTTAATCTTTTGTTTTCGAATTTAAATAATGTAAAAATGGAATGTAAGTACGCGAGGGG
>Lycium_minimum_KM978689
GATCCCAGTCTAGTCTATAGGAGGTTTTGAAAAGAAAGGAGCAATAATCATTTTCTTGTT
CTATCAAGAAGGTGCTATTGCTCCTTTCTTTTTTTCTTTTTATATTATTAATTTACCAGT
ATTTTACTTATATAGACTTTTTGGTTTACATTATAGAAAAAGAAGGAGAGGGTATTTGCC
TGCATTTATTCATGATTGAGTATTCTATTTTGATTTTGTATTTATTTTAAATTGTAGAAA
TATAACTTGTTCCTCTTGTTGCTAATGTTACTATATCTTTTTTATTTCATTTCTAAAAAA
AATCTAATTTTGACTTCATATTCTTATCTTTGAAATAAGAAAGAAGAGATATTTTCGAAC
TTTAATCTTTTGTTTTCGAATTTAAATAATGTAAAAATGGAATGTAAGTACGCGAGGGG
>Morus_macroura_KR532836
GACTTCTATATTAATATTAGTGTATAGGAGTTTTTAAAAAAAAAAAGGAGCAATACCAAA
CTTCTTGTTCTATCACGAAGTTTGGTATTGCTCCTTTTTTTTCATAATAAATTATTATTT
ATTAGTCTTTTGCTTGAGATAAGTCTTTTTTTCTTTATTTCAATATATTCATACTTTCGT
TATTTTTATTATGTAGTAATTTTTTTTATATTTTTTTCTTAATCTTTTTTTTAATTATTT
AATTTTACATTCTAAATAAAATAGAAAGGTTTCTATTTATTTTTTGTTCTATTTGATTAT
AGAAGAATAAAAAAAATAAAGATGAATGTTGTAAATTGAAGTAGTATTAATAAATTTAAA
TACTAATAGTATCAGG
>Astragalus_strictus_KP338353
TATTTTGGTTGTAAAGAAGGATACGAGTTTTTGAAAGTAAAAGGGTAGTAATATCAACAC
TGTTGATATTACTCCCCTTTTACTTTTATTTGAGTAGTCTTTTTGATCTTTTTGTAATAA
ATATGACTTCTAGTAAATTCCGTTTAATTTAATAATTAAAATTAAGAAAAAAAAAGAAAT
GAATGTTTTTTTTATAGTTATCGTATTTATTTTAGATTAGATTTTAGAATATTCGTAAGA
ACTTAGAAGAAAATAAATGATAATGAAAAAAAGTATAAAAAAATTTATAC
>Lithospermum_incisum_x_Lithospermum_mirabile_JF488921
GACTCTGTCTTAGTGTAGTGTATAGGAGTTATTGAAAATAAAGGAGCAATAATAACCTTC
TTTTCTTGTTCTATCAAGAAGAGGGTATTGCTCCTTTATTTTCTTTTTATTTAGTTGTAT
TTTAATTACATGGACTTTTATTCCTTACAAAAGCAAAAGAAGAAAAGGGGGATTCATGAT
TGAGGATCTTATTTGTTCTGTTTTGTTTGTAATTTCTATAACTCCGTCCTATATAAATAT
ATTTTATATTTATATATAAGGG
>Curcuma_wenyujin_KC441403
TGTATCTGAATTGTTAAAGAAATGTAGCAATACCCTGAAATAACAATACCCCATATCTCG
CTTAAGCGAGATATGGGGTATTGTTATTTTGTTTGATGTAATGTAATAGTATTTTCATTT
TTTGCGTATAGCATACATATTTATTTATATTGTATAACATATTTAGATATTTAGATTGTA
TATATGTATATTAAATACAAATACATAAGTATATAAGTATATAAAGTATAAGAAATGAAC
TTAACGACGAGATTTATTATCGTTTCTTGCATGTCTCGTAAAAGACAGAGTAGGTGCAAA
TTCTCCCAATTTGTGACCCACCATACGATCCGTTATATAAATAGGTAAATGTTCCTTTCC
ATTATGAATAGCGATTGTATGGCCAATCATTGTGGGTATAATGGTAGATGCCCGAGACCA
AGTTACTATTATTTCTTTCTCTTCCCTCGTGTTGAGTTTTTCAATTTTTGCCGATAAATG
ATTAGCTACAAAAGGGTTTTTTTTTAGTGAACGTGTCATGTCACAGTGTATTACTCCTTT
TTTTTTACATTTTTTATTTTAAAGATTGGCATTCTATGTCCAATATCTCGATCTAAGTTA
A
>Curcuma_wenyujin_KC441402
TGTATCTGAATTGTTAAAGAAATGTAGCAATACCCTGAAATAACAATACCCCATATCTCG
CTTAAGCGAGATATGGGGTATTGTTATTTTGTTTGATGTAATGTAATAGTATTTTCATTT
TTTGCGTATAGCATACATATTTATTTATATTGTATAACATATTTAGATATTTAGATTGTA
TATATGTATATTAAATACAAATACATAAGTATATAAGTATATAAAGTATAAGAAATGAAC
TTAACGACGAGATTTATTATCGTTTCTTGCATGTCTCGTAAAAGACAGAGTAGGTGCAAA
TTCTCCCAATTTGTGACCCACCATACGATCCGTTATATAAATAGGTAAATGTTCCTTTCC
ATTATGAATAGCGATTGTATGGCCAATCATTGTGGGTATAATGGTAGATGCCCGAGACCA
AGTTACTATTATTTCTTTCTCTTCCCTCGTGTTGAGTTTTTCAATTTTTGCCGATAAATG
ATTAGCTACAAAAGGGTTTTTTTTTAGTGAACGTGTCATGTCACAGTGTATTACTCCTTT
TTTTTTACATTTTTTATTTTAAAGATTGGCATTCTATGTCCAATATCTCGATCTAAGTTA
A
>Senna_siamea_KJ426931
AATAGTGGTCTTAATATATATGAGTTTTTGAACGTAAAGGAGCAATATCAATCCTCTTGA
TATTGCTCCTTTACTTTCTTTTTTAGTAGTCTTTTTCTTCATACAAATCTTTTTTATTTA
CTTCAACATTGTTTAACATTATTTTAACATATTTCTACGTTTTTCTGATCAACCCTTTCT
TAGAAGACGAGGAAAAACTTAAAAATAATGATAAAGAAAGAATACAAATGAGAATATCGG
TAATTTTTTTTAGATAGTATAGGG
>Alpinia_aquatica_JN043815
GACTTTTGTCTTAGTGTATCTGAATTGTTAAAAAAATGTAGCAATACCCTGAAATAACAA
TACCCCATATCTCGCTTAAGCGAGATATGGGGTATTGTTATTTTGTTTGATGTAATAGAA
TAGTATTTTCATTTTTTTGCGTGTAGCATACATATTTATTTATATTGTATAACATATTTA
GATTGTATATATGTATATTAAATACAAATAAATAAGTATATAAAGTATAAGAAATGAACT
TAACGACGAGATTTATTATCGTTTCTCGCATGTATCGTAAAAGACAGAGTAGGTGCAAAT
TCTCCCAATTTGTGACCCACCATACGATCCGTTATATAAATAGGTAAATGTTCCTTTCCA
TTATGAATAGCGATTGTATGGCCAATCATTGTGGGTATAATGGTAGATGCCCGAGACCAA
GTTACTATTATTTCTTTCTCTTCCCTCGTGTTGAGTTTTTCCATTTTTGCCGATAAATGA
TTAGCTACAAAAGGGTTTTTTTTTAGTGAACGTGTCATGTCACAGTGTATTACTCCTTTT
TTTTTTTTTACATTTTTTATTTTAAAGATTGGCATTCTATGTCCAATATCTTGAATATCT
CGATCTAAGTTAAGTATAGAGGTCAGAATAAATACAATAATGATGAATGGAAAAAAGAGA
AAATCCTTTAGCTAGAAAAGGG
>Alpinia_aquatica_JN043816
GTTTCATCTACAAATGGATGAGACTTTTGTATTAGTGTATCTGAATTGTTAAAAAAATTT
AGCAATACCCTGAAACTGAAATAACAAAACCCCATATCTCGCTTAAACGAGATATGGGGT
TTTGTTGTTTTGTTTATAGTATTTTCATTTTTTTGCGTGTAGCATACATATTTATTTATA
TTGTATAACATATTTAGATTGTATATATGTATATTAAATACAAATACATAAATATATAAA
GTATAAGAAATTAACTTAACGACGAGATTTATTATCGTTTCTCGCATGTATCGTAAAAGA
CAGAGTAGGTGCAAATTCTCCCAATTTGTGACCCACCATACGATCCGTTATATAAATAGG
TAAATGTTCCTTTCCATTATGAATAGCGATTGTATGGCCAATCATTGTGGGTATAATGGT
AGATGCCCGAGACCAAGTTACTATTATTTCTTTCTCTTCCCTCGTGTTGAGTTTTTCCAT
TTTTGCCGATAAATGATTAGCTACAAAAGGGTTTTTTTTTAGTGAACGTGTCATGTCACA
GTGTATTACTCCTTTTTTTTTTAATTCTTTATTTTAAAGATTGGCATTCTATGTCCAATA
TCTTGAATATCTCGATCTAAGTTAAGTATAGAGGTCAGAATAAATACAATAATGATGAAT
GGAAAAAAGAGAAAATCCTTTAGCTAGAAAAGGG
>Lycium_minimum_KM978686
GATCCCAGTCTAGTCTATAGGAGGTTTTGAAAAGAAAGGAGCAATAATCATTTTCTTGTT
CTATCAAGAAGGTGCTATTGCTCCTTTCTTTTTTTCTTTTTATATTATTAATTTACCAGT
ATTTTACTTATATAGACTTTTTGGTTTACATTATAGAAAAAGAAGGAGAGGGTATTTGCC
TGCATTTATTCATGATTGAGTATTCTATTTTGATTTTGTATTTATTTTAAATTGTAGAAA
TATAACTTGTTCCTCTTGTTGCTAATGTTACTATATCTTTTTTATTTCATTTCTAAAAAA
AATCTAATTTTGACTTCATATTCTTATCTTTGAAATAAGAAAGAAGAGATATTTTCGAAC
TTTAATCTTTTGTTTTCGAATTTAAATAATGTAAAAATGGAATGTAAGTACGCGAGGGG
>Salvia_miltiorrhiza_JQ934201
ATAACTTCCCTCTAGACCTAGCTGCTATCGAAGCTCCAACAAATGGCTAAGACTTGTTTT
TAGTGTGTAGGAGTTTTTGAAAATAGAATAGATAAACATAAGGAGCAATAAACCCTTTAC
TTGTTCTATCAAAAGAGGGTTTATTGCTCCTTTATTTTCTTTTCAATTAGGGATCCTTTT
CTATATTTTCTAGTAGTATTGGACTTACCTATAATGATTCTTTCCATTAGATAGAGAATA
AAGAAAGAAGATAAAAAAAATGATTGAAATTTGTTTTACAATTTCTAAAAAAATTTCAAT
TGAAAAAGTAAATAAATAGAAAAATTATAAATATCATTATTATTTTATAGTAGAGGG
>Salvia_miltiorrhiza_JQ934200
ATAACTTCCCTCTAGACCTAGCTGCTATCGAAGCTCCAACAAATGGCTAAGACTTGTTTT
TAGTGTGTAGGAGTTTTTGAAAATAGAATAGATAAACATAAGGAGCAATAAACCCTCTTT
TGATAGAACAAGTAAAGGGTTTATTGCTCCTTTATTTTCTTTTCAATTAGGGATCCTTTT
CTATATTTTCTAGTAGTATTGGACTTACCTATAATGATTCTTTCCATTAGATAGAGCATA
AAGAAAGAAGATAAAAAAAATGATTGAAATTTGTTTTACAATTTCTAAAAAAATTTCAAT
TGAAAAAGTAAATAAATAGAAAAATTATAAATATCATTATTATTTTATTTTATAGTAGAG
GG
>Plantago_ovata_EU036243
CTTCCCTCTAGACCTAGCTGCTATTGAAGCTCCAACAAATGGATAAGACTTGTTCTTCGT
GTACTTAGTGTATAGGAGTTTTTGAAAATAGAATAGAGAAAATAAAGGAGCAATCAACTC
TTTCTTCTTTGATCTTTGATCGAGGTAAGGAAAGATATTGCTCCTTTATTTTCTTTTAAA
TTCGTAATAGTCTTTTCTTATTTGATTAGAATAATCAAATAAAAATAAAAAAATCTTTTA
AAAAAGACAGTTTCAAAAATTCAAGAAACTACTAAAAAAAATGAATAGACTTCTAGAATA
AGTTCTATATTCTATTTTTCTATATTCTAGTTCTATATTCTAGTTATAGTAAGTTATAGG
AGTTTAGGGATAGGG
>Magnolia_grandis_JN050166
TACTTCAGTCTTAGTGTATATGAGTCGTTGAAGGATCCGATCAATACCCAACTTCTTGTT
CTATCAAGAAGTTGGGTATTGATCCGTTCGATTCAGTAGTGTTTTATTCACATAAAAATT
TTTGCCATTTTCATTTCTTTATTTCAACTTAAGAAAACATTATTGTTGGCTGGTTCATGA
TCAAATATCATATTTTTGTTCTGTACCGATCTGTATTGTAATTTCTGTATGTTCCTCAAA
ATCATTTTCTTTTTTTTTTTCATAAAGGAATTTTTTTGTACATTTACAATTTACAGGATT
GGCATTTTATGTTCAATATCTGTATCTCAGAAAGTAAGAAAGACTCAATACAATAATCAT
GAATGGTGGAAATTAGAGCGGAGG
>Trichosanthes_pubera_subsp._rubriflos_HQ829567
GACTTCGGTCTTAGTGTATACGAGTTCTTGAAAGTAAAGGAGCAATAACCAATTTCTTGT
TTTCTCAAGAGGATTGGTATTGCTCCTTTATTATGAAAAAATTTTACATAAGTTTTTTTC
TAATTTTTACTTATACATAGTTATAGGGTAGGGGG
>Plantago_ovata_EU036247
CTTCCCTCTAGACCTAGCTGCTATTGAAGCTCCAACAAATGGATAAGACTTGTTCTTCGT
GTACTTAGTGTATAGGAGTTTTTGAAAATAGAATAGAGAAAATAAAGGAGCAATCAACTC
TTTCTTCTTTGATCTTTGATCGAGGTAAGGAAAGATATTGCTCCTTTATTTTCTTTTAAA
TTCGTAATAGTCTTTTCTTATTTTCTTAGAATAATCAAATAAAAATAAAAAAATCTTTTA
AAAAAGACAGTTTCAAAAATTCAAGAAACTACTAAAAAAAATGAATAGACTTCTAGAATA
AGTTCTATATTCTATTTTTCTATATTCTAGTTCTATATTCTAGTTATAGTAAGTTATAGG
AGTTTAGGGATAGGG
>Plantago_ovata_EU036246
CTTCCCTCTAGACCTAGCTGCTATTGAAGCTCCAACAAATGGATAAGACTTGTTCTTCGT
GTACTTAGTGTATAGGAGTTTTTGAAAATAGAATAGAGAAAATAAAGGAGCAATCAACTC
TTTCTTCTTTGATCTTTGATCGAGGTAAGGAAAGATATTGCTCCTTTATTTTCTTTTAAA
TTCGTAATAGTCTTTTCTTATTTTCTTAGAATAATCAAATAAAAATAAAAAAATCTTTTA
AAAAAGACAGTTTCAAAAATTCAAGAAACTACTAAAAAAAATGAATAGACTTCTAGAATA
AGTTCTATATTCTATTTTTCTATATTCTAGTTCTATATTCTAGTTATAGTAAGTTATAGG
AGTTTAGGGATAGGG
>Plantago_ovata_EU036245
CTTCCCTCTAGACCTAGCTGCTATTGAAGCTCCAACAAATGGATAAGACTTGTTCTTCGT
GTACTTAGTGTATAGGAGTTTTTGAAAATAGAATAGAGAAAATAAAGGAGCAATCAACTC
TTTCTTCTTTGATCTTTGATCGAGGTAAGGAAAGATATTGCTCCTTTATTTTCTTTTAAA
TTCGTAATAGTCTTTTCTTATTTTCTTAGAATAATCAAATAAAAATAAAAAAATCTTTTA
AAAAAGACAGTTTCAAAAATTCAAGAAACTACTAAAAAAAATGAATAGACTTCTAGAATA
AGTTCTATATTCTATTTTTCTATATTCTAGTTCTATATTCTAGTTATAGTAAGTTATAGG
AGTTTAGGGATAGGG
>Cimicifuga_foetida_KMS0046A02P
AGTTCCATCCACAAATGGCTAAGATTTAGGTCTTAGTGTATGCCACTCTTAGTGTGTATG
AGTCGTTGAGGTTGCAGAGGAGTAATACCCAATTTCTTGTTCTGTCAAGAGGCTGGGTAT
TGCTCCTGCATTTTCTTTTAATAGTGTTTTACTTGCATAAGAATTTCCCCCCTCCCCCCT
TTTTTTTTTAGTAAAAAAAAATTACTCTAACAAATTGGTTAATTTTTGATTATCATACTT
TCGTTTTGTATATATTAGAATAATAATAATATATACATAATCCATATATCTTCCTATAAA
TTAAAAAATTTTATTTGATTTTGATAAAGCAAA
>Plantago_ovata_EU036249
CTTCCCTCTAGACCTAGCTGCTATTGAAGCTCCAACAAATGGATAAGACTTGTTCTTCGT
GTACTTAGTGTATAGGAGTTTTTGAAAATAGAATAGAGAAAATAAAGGAGCAATCAACTC
TTTCTTCTTTGATCTTTGATCGAGGTAAGGAAAGATATTGCTCCTTTATTTTCTTTTAAA
TTCGTAATAGTCTTTTCTTATTTTCTTAGAATAATCAAATAAAAATAAAAAAATCTTTTA
AAAAAGACAGTTTCAAAAATTCAAGAAACTACTAAAAAAAATGAATAGACTTCTAGAATA
AGTTCTATATTCTATTTTTCTATATTCTAGTTCTATATTCTAGTTATAGTAAGTTATAGG
AGTTTAGGGATAGGG
>Plantago_ovata_EU036248
CTTCCCTCTAGACCTAGCTGCTATTGAAGCTCCAACAAATGGATAAGACTTGTTCTTCGT
GTACTTAGTGTATAGGAGTTTTTGAAAATAGAATAGAGAAAATAAAGGAGCAATCAACTC
TTTCTTCTTTGATCTTTGATCGAGGTAAGGAAAGATATTGCTCCTTTATTTTCTTTTAAA
TTCGTAATAGTCTTTTCTTATTTTCTTAGAATAATCAAATAAAAATAAAAAAATCTTTTA
AAAAAGACAGTTTCAAAAATTCAAGAAACTACTAAAAAAAATGAATAGACTTCTAGAATA
AGTTCTATATTCTATTTTTCTATATTCTAGTTCTATATTCTAGTTATAGTAAGTTATAGG
AGTTTAGGGATAGGG
>Lycium_nodosum_FJ189617
GATCCCAGTCTAGTCTATAGGAGGTTTTGAAAAGAAAGGAGCAATAATCATTTTCTTGTT
CTATCAAGAAGGTGCTATTGCTCCTTTCTTTTTTTCTTTTTATATTATTAATTTACCAGT
ATTTTACTTATATAGACTTTTTGGTTTACATTATAGAAAAAGAAGGAGAGGGTATTTGCC
TGCATTTATTCATGATTGAGTATTCTATTTTGATTTTGTATTTATTTTAAATTGTAGAAA
TATAACTTGTTCCTCTTGTTGCTAATGTTACTATATCTTTTTTATTTCATTTCTAAAAAA
AATCTAATTTTGACTTCATATTCTTATCTTTGAAATAAGAAAGAAGAGATATTTTCGAAC
TTTAATCTTTTGTTTTCGAATTTAAATAATGTAAAAATGGAATGTAAGTACGCGAGGGG
>Croton_cajucara_HM044814
GACTCTGGTCTTAGTGTGTACGAGTTCTTGAAAACTATAACTCTAAAAAGGGGGCTATTG
CTCCCCTTTTAGAGTTATAGTTTTTTTTTAGTATTTTTTTTCGATTTAAAATATCAAATA
ATAGATAAAGCTTTCATTTTTATGCCTTTGATATTTTTGTAGTTGTATTTTTTGTTGTAT
TTGTATTTTATAAGTTATAAGAAAGAAAAAAATGAATTTTAATATTAAATCCCTAGGATT
TAATACTATAAATTGAAATTCTTGTATCTTCTAAAAAAAAATTATTTCATTTTAATAACT
TAATAATTTTATAATAATCTTAATCTAATTTTGAAATTTTGAAATAAAGTAGAATATTGT
AATATTCTATTACGG
>Lycium_minimum_KM978682
GATCCCAGTCTAGTCTATAGGAGGTTTTGAAAAGAAAGGAGCAATAATCATTTTCTTGTT
CTATCAAGAAGGTGCTATTGCTCCTTTCTTTTTTTCTTTTTATATTATTAATTTACCAGT
ATTTTACTTATATAGACTTTTTGGTTTACATTATAGAAAAAGAAGGAGAGGGTATTTGCC
TGCATTTATTCATGATTGAGTATTCTATTTTGATTTTGTATTTATTTTAAATTGTAGAAA
TATAACTTGTTCCTCTTGTTGCTAATGTTACTATATCTTTTTTATTTCATTTCTAAAAAA
AATCTAATTTTGACTTCATATTCTTATCTTTGAAATAAGAAAGAAGAGATATTTTCGAAC
TTTAATCTTTTGTTTTCGAATTTAAATAATGTAAAAATGGAATGTAAGTACGCGAGGGG
>Curcuma_roscoeana_KC441365
TGTATCTGAATTGTTAAAGAAATGTAGCAATACCCTGAAATAACAATACCCCATATCTCG
CTTAAGCGAGATATGGGGTATTGTTTATTTTGTTTGATTTGATGTAATGTAATAGTTTTT
TAATTTTTTGCGTATAACATACATATTTCTTTATATTGTATAACATATTTAGATATTTAG
ATTGTATATATGTATATTAAATACAAATACATAAGTATATAAAAAGTATAAGAAATGAAC
TTAACGACGAGATTTATTATCGTTTCTTGCATGTCTCGTAAAAGACAGAGTAGGTGCAAA
TTCTCCCAATTTGTGACCCACCATACGATCCGTTATATAAATAGGTAAATGTTCCTTTCC
ATTATGAATAGCGATTGTATGGCCAATCATTGTGGGTATAATGGTAGATGCCCGAGACCA
AGTTACTATTATTTCTTTCTCTTCCCTCGTGTTGAGTTTTTCAATTTTTGCCGATAAATG
ATTAGCTACAAAAGGGTTTTTTTTTAGTGAACGTGTCATGTCACAGTGTATTACTCCTTT
TTTTTTACATTTTTTATTTTAAAGATTGGCATTCTATGTCCAATATCTCGATCTAAGTTA
A
>Lycium_minimum_KM978683
GATCCCAGTCTAGTCTATAGGAGGTTTTGAAAAGAAAGGAGCAATAATCATTTTCTTGTT
CTATCAAGAAGGTGCTATTGCTCCTTTCTTTTTTTCTTTTTATATTATTAATTTACCAGT
ATTTTACTTATATAGACTTTTTGGTTTACATTATAGAAAAAGAAGGAGAGGGTATTTGCC
TGCATTTATTCATGATTGAGTATTCTATTTTGATTTTGTATTTATTTTAAATTGTAGAAA
TATAACTTGTTCCTCTTGTTGCTAATGTTACTATATCTTTTTTATTTCATTTCTAAAAAA
AATCTAATTTTGACTTCATATTCTTATCTTTGAAATAAGAAAGAAGAGATATTTTCGAAC
TTTAATCTTTTGTTTTCGAATTTAAATAATGTAAAAATGGAATGTAAGTACGCGAGGGG
>Gentiana_atuntsiensis_KU512610
GACCTTGGTCTTAATCCTAATTATAGGAGGTTTTTAAAATATAAAATAAAGGAGCAATAA
TCCACTTCTTGTTTTATCAAGGGGACGTTATTGCTCCTTTATTTTATATTTTTTTCGGTA
AGGATTATTATTAGAATATGTTAATAATCTATATTGGTAACTAAGATATAAAGAAGAAAA
AGAAGAATATGTTTGAAATGACATTACAATTATAACAAATTCTAAATAAAAAACCGATAA
AATAGTATCAAAAATTGAAAGACTAAAGAAATACAGAATACAGATAGTCAAGGG
>Crataegus_okennonii_KC251631
GACTTTGGTCTTAATATATATGAGTTCTTGAAAGTAAAGGAGTAATAAAAAATTTCTTGT
TATATCAAGAGGTTTGTTATTGCTCCTTTACTATTTAGTTTTAGTATTTTTTTAGTTATT
ACTTAACTATTTGTTTTATTCTTTTTTTTTTTTTTTAGTAAAAAAAAAAAAGAATAAAGT
TTTCAATTTAGGTTGTATTTTATCTTAAATTTAGGTTGTATTTTATCTTACAAGTAATGC
TAAATGGCGGAAAAATTA
>Cyperus_stenolepis_KX405815
GATAAACTAGATCTTTTGAATTATTAATTATATTAATAATTTGAATATTAATTTGAGAAA
TACCCAATATACCCAATATATTAGTTTTTTAGACTAATATATTGGGTAAGGAAAAAAATA
TACTAGTATAGTAGTCTCTAAAATATCTCTCTCTATTGGGTAAGTATACCCGGAGGTTTA
TAAAATATAATATAAATAAAGGTATATTGCGTAAGTATACCTAGAGGATTAATACACTTG
ATTCTCGTTAATTTTTAAAAATTAATATAGAAAAAAGACGATTTAGTTTTCTAAACTAAG
TAGTATAAATTCTCCATTTTTTCAGTTTTTTTTTTATTTTTCAAAATAGGATTATAAATA
ATTTTTTCACCAAAAATTTTTTTGGATAAAGATTTAATATTTCTATTGTTTATATCTTTC
ATTTCCAAAAAATGGGTAGGTGTAAAATCTACCAAATCGTAACCTGTTTTATAAATTATG
GATTGATAAGACCTCGATTTTTTACATAGCGATGTCATAATATATATAATATATAAAGTG
AAAAATAAATGGTTTGGTTTAGATTGATCTTAACTCAATGTTTTTTTTATCTAAATTCAA
TACTCAAAATAATTGAGAAAAAGAACTCATATTATATTACTAAGGATTCTTTTTTTTTGA
TTTGCTATGCGATCGACAGATAATTTTGAGCTTCGGTTGCGGACATAAAAGTATCTCTTT
CCAGATCATTCTGTATAACATTTATAGATTTATTATTCCTTTTTTTTTTTAGTAAATATG
GAGATTCCATGTCAAATACTTCAATCTAAGAGGTCAGAATAAAAACAAAAATGATGAATG
GAAAAAAGAGAAAATATTTTCTTTAGCTCGATCTTTTC
>Crataegus_okennonii_KC251633
GACTTTGGTCTTAATATATATGAGTTCTTGAAAGTAAAGGAGTAATAAAAAATTTCTTGT
TATATCAAGAGGTTTGTTATTGCTCCTTTACTATTTAGTTTTAGTATTTTTTTAGTTATT
ACTTAACTATTTGTTTTATTCTTTTTTTTTTTTTTTAGTAAAAAAAAAAAAGAATAAAGT
TTTCAATTTAGGTTGTATTTTATCTTAAATTTAGGTTGTATTTTATCTTACAAGTAATGC
TAAATGGCGGAAAAATTAT
>Pogostemon_cablin_GQ464981
GACTTGGTCTTAGTATAGAGGAGTTTTTGAAAATAGAATAGAGAAATATAAGGAGCAAAA
AACTCTTTCTTGTTCTATCAAGAGGGGTTATTGCTCCTTTATTTTCTTTTCAATTAGTAG
TCTTTCCTAAACTCTTTTTCTTTCCATTACAGAAAAAGAAAATAAAGAAGAGAAAATAAA
GTAAATTCCATTTTTTTTTTATAGTAGAGG
>Prunus_subhirtella_KT887435
GACTTTGGTCTTAGTATATACGAGTTCTTGAAAGTAAAGGAGCAATAATAAATTTCTTGT
TATATCAAGAGGTTTGGTATTGCTCCTTTACTATACTATTTAGTATTTTTTTTATTTACT
ACTTAACTTTACTATATTGTTCTATATTTTTTTTTTAGTTAATTTACTACAAAATTTAAT
TAAAATATTAAAAGTTTCAGTTTATTTTATGTTGTATTTTATCTTACAAGTAATGATAAA
CTTACAAGTAATGATAAATGGTGTAAATATTTGTAATAGTACAAGG
>Crataegus_suksdorfii_EU572766
GACTTTGGTCTTAATATATATGAGTTCTTGAAAGTAAAGGAGTAATAAAAAATTTCTTGT
TATATCAAGAGGTTTGTTATTGCTCCTTTACTATTTAGTTTTAGTATTTTTTTAGTTATT
ACTTAACTATTTGTTTTATTCTTTTTTTTTTTTTTTAGTAAAAAAAAAAAAAGAATAAAG
TTTTCAATTTAGGTTGTATTTTATCTTAAATTTAGGTTGTATTTTATCTTACAAGTAATG
CTAAATGGCGGAAAAATTATTAA
>Pogostemon_cablin_GQ464980
GACTTGGTCTTAGTATAGAGGAGTTTTTGAAAATAGAATAGAGAAATATAAGGAGCAAAA
AACTCTTTCTTGTTCTATCAAGAGGGGTTATTGCTCCTTTATTTTCTTTTCAATTAGTAG
TCTTTCCTAAACTCTTTTTCTTTCCATTACAGAAAAAGAAAATAAAGAAGAGAAAATAAA
GTAAATTCCATTTTTTTTTTATAGTAGAGG
>Mentha_aquatica_AY643658
TAATGTGTAGGAGTTTTTGAAAATAGACTAGATAAATATAAGGAGCAAGAAACCCTTTTT
GATAAAACAAGAAAGGGTTTCTTGCTCCTTTATTTTCTTTTCAATTAGGAGCCTTTTTCT
ATATTTTCTAGTAGTATTGGACTTACCTAGAATTTTTCTTTCCATTACAGAATAAAAAAA
GAAGATAAAAAAACGATGGAAATTCCATCTTTTGTTTTACAATTTCTAAAAAAGTTGAAA
TTGAAAATTGCTAAAG
>Mentha_aquatica_AY643659
TAATGTGTAGGAGTTTTTGAAAATAGACTAGATAAATATAAGGAGCAAGAAACCCTTTTT
GATAAAACAAGAAAGGGTTTCTTGCTCCTTTATTTTCTTTTCAATTAGGAGCCTTTTTCT
ATATTTTCTAGTAGTATTGGACTTACCTAGAATTTTTCTTTCCATTACAGAATAAAAAAA
GAAGATAAAAAAACGATGGAAATTCCATCTTTTGTTTTACAATTTCTAAAAAAGTTGAAA
TTGAAAATTGCTAAAG
>Plantago_major_FJ493298
GTTATGCATGAACGTAATGCTCATAACTTCCCTCTAGACCTAGCTGCTATCGAAGCTCCA
ACAAATGGATAAGACTTGTTCTTAGTGTATAGGAGTTTTTGAAAATAGAATAGAGAAAAT
AAAGGAGCAATCAACTCTTTCTTGTTTGATCTTTGATCAAGATAAGGAGGGGTATTGCTC
CTTTATTTTCTTTTAAATTCGTATAGTCTTTTCTTAGAAGAATCAAATCATCAAACAGTT
TTCAAAATCCAATAAACTTAAACTACTAAAATGAAAAATGACTATACTTAGTAAGTTATA
GATTCTAGTAAGTTATAGAGTCAGGGGATAGGG
>Croton_dichogamus_KR735910
GACTCTGATCTTAGTGTGTACGAGTTCTTGAAAACTATAACTCTAAAAAGGGGGGCTATT
GCCCCCTTTTTAGAGTTATAGTTTTTTTTAGTATTTTTTTTTTTTCGATTTCAAATATCA
AATAATAGATAAAGCTTTCATTTTTATGCCTTTGATATTTTTGTAGTTGTATTTTTTTGT
TGTATTTGTATTTTATAAGCTATAAGAAAGAAAAAATTTAATTTTAATATTTAATCCTAG
GGATTTAATACTATAAATTGAAATTCTTGTACCTTCTAAAAAATAAAAAAAAAAAATTAT
TTTATTTTAATATTTTAATAACTTAATAATTTTATAATAATCTTAATCGAATTTTGAAAT
TTTGAAATAAAGTAGAATATTGTAATATTATATTATATTACGG
>Zingiber_nimmonii_KF304357
ATAGCGATTGTATGGCCAATCATTGTGGGTATAATGGTGGATGCCCGAGACCAAGTTACT
ATTATTTCTTTCTCTTCCCTCGTGTTGAGTTTTTCAATTTTTGCCGATAAATGATTAGCT
ACAAAAGGGTTTTTTTTTAGTGAACGTGTCATGTCACAGTGTATTACTCCTTTTTTTTAC
ATTTTTTATTTTATTTTAAAGATTGGCATTCTATGTCCAATATCTCGATCTAAGTTAAGT
ATGGAGGTCAGAATAAATACAATAATGATGAATG
>Tetradium_ruticarpum_KPS0091A03P
GATTTTGATCTTTGTGTAGACGAGTTTTTAAAAATAACGGATCAATACCGACCCCTTAAG
GGGGTCGGTATTGATCCGTTATTGAGTCGGTTTCTTTAGTAGTTTTTTATTTACATCTTT
TTTTATTTTAATTTAAAGTATTTTTATGCTTTTCGTTCTTTTCTTTGATTTAGTATCATA
TATTTTGTATGCGCTAATACTACTAAGAAAATTCTAATTTTATTAATTTATAAATTAGTA
AATTAGAATCTAATTTTTTAATTTTTACTATTAATTTAATAGAAAAGAAAAGAGAAAGGT
TGTAGTTTTCTGCCCTTGGATCTTCATGAATCTTCATAAATAAGATAAAAAAATAATGAT
CAATGATTGAAATGGAGATTTTTGTAGTTCAAAATTTTGTAAATAACAGAATTAAAGGGG
CGGATGTAGCCAAGTGGATCAAGGCAGT
>Terminalia_myriocarpa_KR533037
CACTTTGGTGTTAGTGTAAGTGTTTATGAGTTTTTGATTTGAAGTGAGAGTAAAGGAGCA
ATAATCAACACTATTGATAAAACAAGAAATTGGTTATTGCTCCTTTACTTAGTGTTCTTT
TATTAATATTATATTAATAAAAAATTCTTTAGTTTAAAGATCAACATAAGAAAAAAAAGT
ATTCGAGTCTTATAGAGATTGGCTTTTTTGTATATAAAATTATATAGAGAGAGTCCTTCT
TTTTTTTTTTAATCTCKGTAAAATWTTAAATATTTAAAATGGAAAAAAAGTTWTAATTYT
TTCAAAATTTGAAATTAAAAAACGTGAAAAATTGAAATATTTTCAATACAATAAATCATT
ACAATACAATAAAAAATTWTTAATTTGAATTYTTTTTTTTTTTTTATAAATAATATTTAT
TATTTATATTTTATACTAAAATAAATAGTAGATAATACTATTTATTCTTATTATATTC
>Gentiana_ligustica_KF536697
GACCGAGGTCTTAATCCTATAATTAGAATATAGGATTAAGAATTAAAATAAAGGAGCAAT
AATACACTTCTTGTTTTATCAAGGGGGCGTTATTGCTCCTTTATTTTAATTCTAGTTTGG
TAAGTATTATTATTAGAACTAATTCTTATTCTTAGAATATATTAAGAATCTATATTTGAA
TATTAGTTATCAATATTCGTAACTAAGATATAAAGAAGAATATGTTTGAAATGACATTAG
AATTTTAACAAATTCTAAATAAAAAACTAGTAAAACAAAAAAATGAAAATAGTATCAAAA
ATGTAAAGACTAAAGAAATACAGATAGTCAAGGG
>Gentiana_ligustica_KF536696
GACCTCGGTCTTAATCCTAGAATTCTATTATATAATTCTAATATAGGATTATTCTAATAT
AGGATTAAGAATTAAAATAAAGGAGCAATGTGGATTATTGCTCCTTTATTTTAATTCTAG
TTCGGTAAGGATTATTATTAGAAATTATTTTAAGAATATTAAAATAATCTATATTTTAAT
ATTAGTTATCAATATTGGTAACTAAGATATAAAGAAGAAAAAGAAGAATATGTTTAAAAT
GACATTACAATTATAACAAATTCTAAATAAAAAACTAGTAAAACAAAAAAATATAAAAAA
GAGTGAAAACAAAATAAAACAGTATCCAAAATGTCAAGACTAAAGAAATACAGATAGTCA
AGGG
>Prunus_alleghaniensis_AY500607
GACTTTGGTCTTAGTATATACGAGTTCTTGAAAGTAAAGGAGCAATAAAAAATTTCTTGT
TATATCAAGAGGTTTGTTATTGCTCCTTTACTATTTAGTATTTTTTTTATTTACTATTTA
ACTTTACTATATTGTTCTATATTTTTTTTTTAGTTAATTTACTACAAAATTAAATTAAAA
TATTAAAAGTTTATTTTATGTTGTATTTTATCTTACAAGTAATGATAAATGGTGTAAATA
TTTGTAATAGTACAAGGG
>Magnolia_conifera_AB055564
TACTTCAGTCTTAGTGTATATGAGTCGTTGAAGGATCCGATCAATACCCAACTTCTTGTT
CTATCAAGAAGTTGGGTATTGATCCGTTCGATTCAGTAGTGTTTTATTCACAGAAACATT
TTTGCCATTTTCATTTCTTTATTTCAACTTAAGAAAACATTATTGTTGGTTGGTTCATGA
TCGAACATCCTATTTTTGTTTTGTACCGATCTGTATTGTAATTTCTGTATGTTCCTCAAA
ATCATTTTCTTTTTTTTTTCATAAAGGAATTTCTTTGTACATTTACAATTTACAGGATTG
GCATTTTATGTTCAATATCTGTATCTCAGAAAGTAAGAAAGACTCAATACAATAATCATG
AATGGTGGAAATTAGAGCGGAGGG
>Ophiopogon_lancangensis_KF671401
GATTTCCGTCTTAATGTATTAAGAATCGTTGAAGGAGTCATACCCAATGTCTTGTTTTCA
TAAGATATTGGGTATAGCTCCCTCCCCCGCCAATGAATGATAAGTATCTATTTTTTTTCC
AAATTAATTAACGACGAGATTTATTATCGTTTCTCGCATGTCTCGCGAAAGTCAGAGTAG
GCGCGAATTCTCCCAATTTGTGACCTACCATACGATCTGTTATATAAATAGGTAAATGTT
CTTTTCCATTATGAACAGCGATTGTATGGCCAATCATTTTGGGTATAATGGTAGATGCCC
GAGACCAAGTTACTATTATTTCTTTCTCCTCCCTCATGTTGAGTTTTTCAATTTTTCTCG
ATAAATGATTAGCTACAAAAGGATTTTTTTTTAGTGAACGTGTCACAGCCGATTACTCCT
TTTTTTTACATTTTAAAGATTGGCATTCTATGTCCAATAGAATATCTCGATCTAAGTATG
AAGGTAAGAATAAATACAATAATGATGAATGGAAAAAAGAGAAAATCCTTTAGCTGGATA
AGGG
>Ophiopogon_lancangensis_KF671400
GATTTCCGTCTTAATGTATTAAGAATCGTTGAAGGAGTCATACCCAATGTCTTGTTTTCA
TAAGATATTGGGTATAGCTCCCTCCCCCGCCAATGAATGATAAGTATCTATTTTTTTTCC
AAATTAATTAACGACGAGATTTATTATCGTTTCTCGCATGTCTCGCGAAAGTCAGAGTAG
GCGCGAATTCTCCCAATTTGTGACCTACCATACGATCTGTTATATAAATAGGTAAATGTT
CTTTTCCATTATGAACAGCGATTGTATGGCCAATCATTTTGGGTATAATGGTAGATGCCC
GAGACCAAGTTACTATTATTTCTTTCTCCTCCCTCATGTTGAGTTTTTCAATTTTTCTCG
ATAAATGATTAGCTACAAAAGGATTTTTTTTTAGTGAACGTGTCACAGCCGATTACTCCT
TTTTTTTACATTTTAAAGATTGGCATTCTATGTCCAATAGAATATCTCGATCTAAGTATG
AAGGTAAGAATAAATACAATAATGATGAATGGAAAAAAGAGAAAATCCTTTAGCTGGATA
AGGG
>Mentha_x_piperita_KX953714
GACTTGTTCTTAGTGTGTAGGAGTTTTTGAAAATAGACTAGATAAATATAAGGAGCAAGA
AACCCTTTTTTGATAAAACAAGAAAGGGTTTCTTGCTCCTTTATTTTCTTTTCAATTAGG
AGCCCTTTTCTATATTTTCTATTTTCTAGTAGTATTGGACTTGCCTAGAATTTTTCTTTC
CATTACAGAATAAAAAAAGAAGATAAAAAAACGATGGAAATTCCATCTTTTGTTTTTCAA
TTTCTAAAAAAGTTGAAATTGAAAATTGCTAAAGTAAAAAAATATTTTAAATATAATTTT
ATTTATAGTAGAGGG
>Mentha_x_piperita_KX953715
GACTTGTTCTTAGTGTGTAGGAGTTTTTGAAAATAGACTAGATAAATATAAGGAGCAAGA
AACCCTTTTTTGATAAAACAAGAAAGGGTTTCTTGCTCCTTTATTTTCTTTTCAATTAGG
AGCCCTTTTCTATATTTTCTATTTTCTAGTAGTATTGGACTTGCCTAGAATTTTTCTTTC
CATTACAGAATAAAAAAAGAAGATAAAAAAACGATGGAAATTCCATCTTTTGTTTTTCAA
TTTCTAAAAAAGTTGAAATTGAAAATTGCTAAAGTAAAAAAATATTTTAAATATAATTTT
ATTTATAGTAGAGGG
>Ephedra_major_AY849361
GTTATGCATGAACGTAATGCTCACAATTTTCCTCTTGATTTGGCATCAATGGAATTCAAT
TCTATAGATGGTTAATTAGATAGAATTCTAGGTATTCCTTTCATCGTACCAAACCTCTAA
AGGAGGTTTGGTACCTTATCTGTCTTTGTTCATATCCACATTATAAGATATCGAGTTTTT
TACTGTTGTATTTGAGGATATATAAGGAATTTGAATTAGATATGTGCATCCAGCAGGAAT
TGAACCCGCGAGTTCGCCAATTATGAGTTGGGCGCTTTAACCATTCAGCCATGGATGCTG
GAGAAAAGCTCATCCGGAATAATCAATTCATTCGATAATATGAGTGAGTATCGACTTAGG
GTAGCCAAGTACTCATATCCCAATCATGCCAAACATAGAAAATGCAACGGAAAAACTTGT
GGGAGTGAGTACCGATCTTGCAACACTTGGATTTCCTGTTGGATTTCCTGGAATAAGTCG
CCCACATTCCGTAGGATGAACAGAAAACAACTCTTTTCTTGAAAGTAATGTTGATTAGAT
AGATTTTATGG
>Mentha_x_piperita_KX953712
GACTTGTTCTTAGTGTGTAGGAGTTTTTGAAAATAGACTAGATAAATATAAGGAGCAAGA
AACCCTTTTTTGATAAAACAAGAAAGGGTTTCTTGCTCCTTTATTTTCTTTTCAATTAGG
AGCCCTTTTCTATATTTTCTATTTTCTAGTAGTATTGGACTTGCCTAGAATTTTTCTTTC
CATTACAGAATAAAAAAAGAAGATAAAAAAACGATGGAAATTCCATCTTTTGTTTTTCAA
TTTCTAAAAAAGTTGAAATTGAAAATTGCTAAAGTAAAAAAATATTTTAAATATAATTTT
ATTTATAGTAGAGGG
>Aconitum_pauciflorum_KY417506
GATTTAGGTCTTGGTGCATGCCTGGCTTAGTGTATATGAGTCATTGAAGTTGCAGGAGTA
ATACCCTATTTCTTGTTCTGTTAAGAGGCTGGGTATTGCTCCTGCATTTTGTTTGTATTA
AGTAAAAAATTTACTTTAACAGATTGGTGTTGGTTTGGTGAATTCTAGATTATAATACTA
TTATGATTATATCATATGATTATGTTCCTCAAAATTTTTTTTTTTATTTGATAAAGC
>Bupleurum_boissieuanum_HQ688175
ACCGAGTCTTAGAATATACGAGTTTTTTTTATAAAAAAAGGAGCAATAACCTCTTTCTTG
TTCTATCAAGAGCGCGGTATTGCTCCTTTTTTTATTTATTTTTAGTTATTAGTATGAGTA
TTTACCTAGTTTGTTTAAAAAAATTTATACAAACTTTTTTTTTTATTTTTATTGGTTCGT
TCATGATTGAGTATCATATTTGAATTCTATTCTAAAAAGTTTGGCTATCTTATTCCCAAC
ATTTTGGGAACGATAAAAAAAATAATTTTGAATAATAATAAAATAAAAGAAAATTTGAAT
AATAAAAGAGGAATCGAATCTTTTTATTTTCAAATGTAACTAAAAGAAACCTAGGGGGGC
GGA
>Bupleurum_boissieuanum_HQ688174
ACCGAGTCTTAGAATATACGAGTTTTTTTTATAAAAAAAGGAGCAATAACCTCTTTCTTG
GTTCTATCAAGAAGCGCGGTATTTGCTCCTTTTTTTATTTATTTTTAGTTATTAGTATGA
GTATTTACCTAGTTTGTTTAAAAAAATTTATACAAACTTTTTTTTTTATTTTTATTGGTT
CGTTCATGATTGAGTATCATATTTGAATTCTATTCTAAAAAGTTTGGCTATCTTATTCCC
AACATTTTGGGAACGATAAAAAAAATAATTTTGAATAATAATAAAATAAAAGAAAATTTG
AATAATAAAAGAGGAATCGAATCTTTTTATTTTCAAATGTAACTAAAAAAAACCTAGGGG
GGCGGA
>Bupleurum_boissieuanum_HQ688177
ACCGAGTCTTAGAATATACGAGTTTTTTTTTATAAAAAAAGGAGCAATAACCTCTTTCTT
GTTCTATCAAGAGCGCGGTATTGCTCCTTTTTTTATTTATTTTTAGTTATTAGTATGAGT
ATTTACCTAGTTTGTTTAAAAAAATTTATACAAACTTTTTTTTTATTTTTATTGGTTCGT
TCATGATTGAGTATCATATTTGAATTCTATTCTAAAAAGTTTGGCTATCTTATTCCCAAC
ATTTTGGGAACGATAAAAAAAAAGATTTTGAATAATAATAATAATAAAATAAATAATAAT
AAAATAAAAGAAAATTTGAATAATAAAAGAGGAATCGAATCTTTTTATTTTCAAATGTAA
CTAAAAGAAACCTAGGGGGGCGGA
>Bupleurum_boissieuanum_HQ688176
ACCGAGTCTTAGAATATACGAGTTTTTTTTTATAAAAAAAGGAGCAATAACCTCTTTCTT
GTTCTATCAAGAGCGCGGTATTGCTCCTTTTTTTATTTATTTTTAGTTATTAGTATGAGT
ATTTACCTAGTTTGTTTAAAAAAATTTATACAAACTTTTTTTTTATTTTTATTGGTTCGT
TCATGATTGAGTATCATATTTGAATTCTATTCTAAAAAGTTTGGCTATCTTATTCCCAAC
ATTTTGGGAACGATAAAAAAAAGGATTTTGAATAATAATAAAATAAAAGAAAATTTGAAT
AATAAAAGAGGAATCGAATCTTTTTATTTTCAAATGTAACTAAAAGAAACCTAGGGGGGC
GGA
>Dioscorea_schimperiana_GQ248291
GACTTTTGTCTTAATGTATATGAATCGTTGAAGGAGCAATATCAATGTCTTGTTCGAGCA
AGAAGTTTGGTATTGCTCCCCTTTTCAATTTTTCCCGATAAATGATCAACTACAAAAGGA
TTTTTTTTTAGTGAACGTGTCACAGCGGATTACTCCTTTATTTTTTACATTTTTAAGATT
GGCATTCTATGTTCAATATCTCGATCTAATAAGGTAAGAATAAATTTAAATACAATAATG
ATGAATGGAAAAAGAGAAAATCCTTTAGCTAGG
>Cinnamomum_verum_KX509887
GACTTTGGTATTAGTGTATACGAGTCGTTGAAGGATCAATACCAAACTTCTTGTTCTATT
AAGAAGTTTGGTATTGATCCATTTGGTTAAGTAGTGTTTTATTCACATAATCGTTTTTCA
TTTTAATTTCTTTTATTCAACTTATGAAAACCGCTGGTTATTTCATGATCGAATATCGTA
GTTTCTTCTGTACCAACCTGCATTTTATATACTCTTATTCTTCAAAATAATTTGATTTTA
GGAAAAAATCAAAGCATTTTTCTTTTTTTTTTTTTTTACGTACAACATTTTGTTTTATGT
ACAATATCTGTATTTCAGCAGGAAGGAGAGTGAAGTAATAAAGACTAAATAAAAAAATAA
TGAATGGTGAAAATGGAATCCTTTTGAGAGAGGAGGG
>Lycium_californicum_KT761033
GATCCCAGTCTAGTCTATAGGAGGTTTTGAAAAGAAAGGAGCAATAATCATTTTCTTGTT
CTATCAAGAAGGTGCTATTGCTCCTTTCTTTTTTTCTTTTTATATTATTAATTTACCAGT
ATTTTACTTATATAGACTTTTTGGTTTACATTATAGAAAAAGAAGGAGAGGGTATTTGCC
TGCATTTATTCATGATTGAGTATTCTATTTTGATTTTGTATTTATTTTAAATTGTAGAAA
TATAACTTGTTCCTCTTGTTGCTAATGTTACTATATCTTTTTTATTTCATTTCTAAAAAA
AATCTAATTTTGACTTCATATTCTTATCTTTGAAATAAGAAAGAAGAGATATTTTCGAAC
TTTAATCTTTTGTTTTCGAATTTAAATAATGTAAAAATGGAATGTAAGTACGCGAGGGG
>Lycium_californicum_KT761032
GATCCCAGTCTAGTCTATAGGAGGTTTTGAAAAGAAAGGAGCAATAATCATTTTCTTGTT
CTATCAAGAAGGTGCTATTGCTCCTTTCTTTTTTTCTTTTTATATTATTAATTTACCAGT
ATTTTACTTATATAGACTTTTTGGTTTACATTATAGAAAAAGAAGGAGAGGGTATTTGCC
TGCATTTATTCATGATTGAGTATTCTATTTTGATTTTGTATTTATTTTAAATTGTAGAAA
TATAACTTGTTCCTCTTGTTGCTAATGTTACTATATCTTTTTTATTTCATTTCTAAAAAA
AATCTAATTTTGACTTCATATTCTTATCTTTGAAATAAGAAAGAAGAGATATTTTCGAAC
TTTAATCTTTTGTTTTCGAATTTAAATAATGTAAAAATGGAATGTAAGTACGCGAGGGG
>Citrus_trifoliata_GQ435439
TGGTCTTTGTGTAGGCGGGTTTTTGAAAATAACGGATCAATACTGACCCCCAGCTGGGGG
TCAGTATTGATCCGTTATTTAGTATTTAGTCGGGTTTCTTTATCGGGGTTCTTTATTAGT
TTTTAATTCATTTTTTTTTTTTTTTTTTTTTTTTAAGTATTTTTATGCTTTTCTTTCTTT
GATTTAGTATGATATTGTTGGTATGCGCTAATACTACTAATAAATTTCTAATTTTCTTAT
TAGATTATTAATTAGAAAGTCGAGTCGCATTTTCTAATTTTACAGTTAATTTCATAGCAA
AGAAAAAAGACAATAGAAAGGTTGTAGTTTTCTGCCCTTCGATCTTCATTTGGCTCTTCA
TAAGTAAGATAAGATAAACAAAAATAATCAATGGTTGAATTTGAGATCTTTGCATTTCAA
AATTGTGTAAATAGCGGAGGG
>Aconitum_apetalum_KY417452
GATTTAGATTTAGGTCTTGGTGCATGCCTGGCTTAGTGTATATGAGTCATTGAAGTTGCA
GGAGTAATACCCTATTTCTTGTTCTGTTAAGAGGCTGGGTATTGCTCCTGCATTTTGTTT
GTATTAAGTAAAAAATTTACTTTAACAGATTGGTGTTGGTTTGGTGAATTCTAGATTATA
ATACTATTATGATTATATGATATGATTATGTTCCTCAAAATTTTTTTTTTATTTGATAAA
GC
>Gentiana_decumbens_KU512555
GACTTCAGTCTTAATCCTATAATATAGGATTAAGAATTAAAATAAAGGAGCAATAATCCA
CTTCTTGTTTTATCAAGGGGGCGTTATTGCTCCTTTATTTTAATATTTTAATTTTATTTC
GGTAAGGATTATTATTAGAAATTATTATTAGAATATTTTAATAATCTATATTCAATATTA
TCTATATTAAAATATTGACATTACAATATAACTAATTCTAAAAAAACTAGTAAAACAAAA
AAATATAAAAAAGAGTTAAAAAAAGAAAATAGTATCAAGAATTTAAAGACTAAAGAAATA
CAGATAGTCAAGGG
>Prunus_fasciculata_JX414515
GACTTTGGTCTTAGTATATACGAGTTCTTGAAAGTAAAGGAGCAATAATAAATTTCTTGT
TATATCAAGAGGTTTGTTATTGCTCCTTTTTAGTATTTTTTTTATTTACTACTTAACTTT
TTAACTTTACTATATTGTTCTATATTTTTTTTTAGTTAATTTACTACAAAATTTAATTAA
AATATTAAAAGTTTCAGTTTATTTTATGTTGTATTTTATCTTACAAGTAATGATAAATGG
TGTAAATA
>Lycium_californicum_KT761035
GATCCCAGTCTAGTCTATAGGAGGTTTTGAAAAGAAAGGAGCAATAATCATTTTCTTGTT
CTATCAAGAAGGTGCTATTGCTCCTTTCTTTTTTTCTTTTTATATTATTAATTTACCAGT
ATTTTACTTATATAGACTTTTTGGTTTACATTATAGAAAAAGAAGGAGAGGGTATTTGCC
TGCATTTATTCATGATTGAGTATTCTATTTTGATTTTGTATTTATTTTAAATTGTAGAAA
TATAACTTGTTCCTCTTGTTGCTAATGTTACTATATCTTTTTTATTTCATTTCTAAAAAA
AATCTAATTTTGACTTCATATTCTTATCTTTGAAATAAGAAAGAAGAGATATTTTCGAAC
TTTAATCTTTTGTTTTCGAATTTAAATAATGTAAAAATGGAATGTAAGTACGCGAGGGG
>Plantago_asiatica_KPS0166A01P
GACTTGTTCTTAGTGTATAGGAGTTTTTGAAAATAGAATAGAGAAAATAAAGGAGCAATC
AACTCTTTCTTGTTTGATCTTTGATCAAGATAAGGAGGGGTATTGCTCCTTTATTTTCTT
TTAAATTCGTATAGTCTTTTCTTAGAAGAATCAAATCATCAAATAGTTTTCAAAATCCAA
TAAACTTAAACTACTAAAATTAAAAATGACTATACTTAGTAAGTTATAGATTCTAGTAAG
TT
>Achyranthes_bidentata_GQ435410
ATTTTCGTTTTTAGTTTAGTGTATACGAGTTATTGAAAGTAAAGGGGCAATGCCGGTTTC
TTGTTCTGGCAAGAAGTTGGTTATTGCTCCTTTACTAGTGAGTCTTTTTTTTTTTTAGAA
TATTAATTCTATTATTAACTTAAATATTACGTTAATTTTTCTATATTATAATAGAATATT
AAATCTTATATATATTATATTTAAGATAAGTTCTTTAATTTCTTTACTACAATACTTTAT
TAAGAACTACTAAGAACTAAGTTTTTCTAAATTTCTATATGAGATCTTTTAATTAGGAAT
TAGAAGTAATTCGAAATTTGAATTAATTAATTCCAACTTTCTTTTTGGTTTTTGAATTAA
GAATAAATTTCATTCAAGAATTAATCAAAGGCAAGTACAAGTAAAGAACTAATTATGAAT
ACTTAATTTCTAAGTAAATTAGAG
>Lycium_californicum_KT761039
GATCCCAGTCTAGTCTATAGGAGGTTTTGAAAAGAAAGGAGCAATAATCATTTTCTTGTT
CTATCAAGAAGGTGCTATTGCTCCTTTCTTTTTTTCTTTTTATATTATTAATTTACCAGT
ATTTTACTTATATAGACTTTTTGGTTTACATTATAGAAAAAGAAGGAGAGGGTATTTGCC
TGCATTTATTCATGATTGAGTATTCTATTTTGATTTTGTATTTATTTTAAATTGTAGAAA
TATAACTTGTTCCTCTTGTTGCTAATGTTACTATATCTTTTTTATTTCATTTCTAAAAAA
AATCTAATTTTGACTTCATATTCTTATCTTTGAAATAAGAAAGAAGAGATATTTTCGAAC
TTTAATCTTTTGTTTTCGAATTTAAATAATGTAAAAATGGAATGTAAGTACGCGAGGGG
>Salvia_miltiorrhiza_KC473189
GTTATGCATGAACGTAATGCTCATAACTTCCCTCTAGACCTAGCTGCTATCGAAGCTCCA
ACAAACGGCTAAGACTTGTTTTTAGTGTGTAGGAGTTTTTGAAAATAGAATAGATAAACA
TAAGGAGCAATAAACCCTCTTTTGATAGAACAAGTAAAGGGTTTATTGCTCCTTTATTTT
CTTTTCAATTAGGGATCCTTTTCTATATTTTCTAGTAGTATTGGACTTACCTATAATGAT
TCTTTCCATTAGATAGAGAATAAAGAAAGAAGATAAAAAAAATGATTGAAATTTGTTTTA
CAATTTCTAAAAAAATTTCAATTGAAAAAGTAAATAAATAGAAAAATTCTAAATATCATT
TGATAGTAGAGGG
>Curcuma_longa_JF730222
GATTTTTGTCTTAGTGTATCTGAATTGTTAAAGAAATGTAGCAATACCCTGAAATAACAA
TACCCCATATCTCGCTTAAGCGAGATATGGGGTATTGTTATTTTGTTTGATGTAATGTAA
TAGTATTTTCATTTTTTGCGTATAGCATACATATTTATTTATTTTATATTGTATAACATA
TTTAGATTGTATATATGTATATTAAATACAAATACATAAGTATATAAAGTATAAGAAATG
AACTTAACGACGAGATTTATTATCGTTTCTTGCATGTCTCGTAAAAGACAGAGTAGGTGC
AAATTCTCCCAATTTGTGACCCACCATACGATCCGTTATATAAATAGGTAAATGTTCCTT
TCCATTATGAATAGCGATTGTATGGCCAATCATTGTGGGTATAATGGTAGATGCCCGAGA
CCAAGTTACTATTATTTCTTTCTCTTCCCTCGTGTTGAGTTTTTCAATTTTTGCCGATAA
ATGATTAGCTACAAAAGGGTTTTTTTTTAGTGAACGTGTCATGTCACAGTGTATTACTCC
TTTTTTTTTACATTTTTTATTTTAAAGATTGGCATTCTATGTCCAATATCTCGATCTAAG
TTAAGTATGGAGGTCAGAATAAATACAATAATGATGAATGGAAAAAAGATAAAATCCTTT
AGCTAGAAAAGGG
>Ophiopogon_mairei_KJ745795
GATTTCCGTCTTAATGTATTAAGAATCGTTGAAGGAGTCATACCCAATGTCTTGTTTTCA
TAAGATATTGGGTATAGCTCCCTCCCCCGCCAATGAATGATAAGTATCTATTTTTTTTCC
AAATTAATTAACGACGAGATTTATTATCGTTTCTCGCATGTCTCGCGAAAGTCAGAGTAG
GCGCGAATTCTCCCAATTTGTGACCTACCATACGATCTGTTATATAAATAGGTAAATGTT
CTTTTCCATTATGAACAGCGATTGTATGGCCAATCATTTTGGGTATAATGGTAGATGCCC
GAGACCAAGTTACTATTATTTCTTTCTCCTCCCTCATGTTGAGTTTTTCAATTTTTCTCG
ATAAATGATTAGCTACAAAAGGATTTTTTTTTAGTGAACGTGTCACAGCCGATTACTCCT
TTTTTTTACATTTTAAAGATTGGCATTCTATGTCCAATAGAATATCTCGATCTAAGTATG
AAGGTAAGAATAAATACAATAATGATGAATGGAAAAAAGAGAAAATCCTTTAGCTGGATA
AGGG
>Salvia_miltiorrhiza_KC473187
GTTATGCATGAACGTAATGCTCATAACTTCCCTCTAGACCTAGCTGCTATCGAAGCTCCA
ACAAATGGCTAAGACTTGTTTTTAGTGTGTAGGAGTTTTTGAAAATAGAATAGATAAACA
TAAGGAGCAATAAACCCTTTACTTGTTCTATCAAAGGAGGGTTTATTGCTCCTTTATTTT
CTTTTCAATTAGGGATCCTTTTCTATATTTTCTAGTAGTATTGGACTTACCTATAATGAT
TCTTTCCATTAGATAGAGAATAAAGAAAGAAGATAAAAAAAATGATTGAAATTTGTTTTA
CAATTTCTAAAAAAATTTCAATTGAAAAAGTAAATAAATAGAAAAATTATAAATATCATT
ATTATTTTATAGTAGAGGG
>Salvia_miltiorrhiza_KC473186
GTTATGCATGAACGTAATGCTCATAACTTCCCTCTAGACCTAGCTGCTATCGAAGCTCCA
ACAAATGGCTAAGACTTGTTTTTAGTGTGTAGGAGTTTTTGAAAATAGAATAGATAAACA
TAAGGAGCAATAAACCCTTTACTTGTTCTATCAAAAGAGGGTTTATTGCTCCTTTATTTT
CTTTTCAATTAGGGATCCTTTTCTATATTTTCTAGTAGTATTGGACTTACCTATAATGAT
TCTTTCCATTAGATAGAGAATAAAGAAAGAAGATAAAAAAAATGATTGAAATTTGTTTTA
CAATTTCTAAAAAAATTTCAATTGAAAAAGTAAATAAATAGAAAAATTATAAATATCATT
ATTATTTTATAGTAGAGGG
>Salvia_miltiorrhiza_KC473185
GTTATGCATGAACGTAATGCTCATAACTTCCCTCTAGACCTAGCTGCTATCGAAGCTCCA
ACAAATGGCTAAGACTTGTTTTTAGTGTGTAGGAGTTTTTGAAAATAGAATAGATAAACA
TAAGGAGCAATAAACCCTTTACTTGTTCTATCAAAAGAGGGTTTATTGCTCCTTTATTTT
CTTTTCAATTAGGGATCCTTTTCTATATTTTCTAGTAGTATTGGACTTACCTATAATGAT
TCTTTCCATTAGATAGAGAATAAAGAAAGAAGATAAAAAAAATGATTGAAATTTGTTTTA
CAATTTCTAAAAAAATTTCAATTGAAAAAGTAAATAAATAGAAAAATTATAAATATCATT
TTCATTTTATAGTAGAGGG
>Salvia_miltiorrhiza_KC473184
GTTATGCATGAACGTAATGCTCATAACTTCCCTCTAGACCTAGCTGCTATCGAAGCTCCA
ACAAATGGCTAAGACTTGTTTTTAGTGTGTAGGAGTTTTTGAAAATAGAATAGATAAATA
TAAGGAGCAATAAACCCTCTTTTGATAGAACAAGAAAGGGTTTATTGCTCCTTTATTTTC
TTTTCAATTAGGAATCCTTTTCTTTATTTTCTAGTAGTATTGGACTTACCTAAAATTATT
CTTTCCATTAGAGAATAAAGAAAGAAGATAAAAAAATGATTCAAATTCCATCTTTTGTTT
TACAATTTCTAAAAAAATTTAAATTGAAAAAGTGAATTCATAAATAAAAAAGTAAATAAA
TAGAAAAATTTTTACTAGAATTTTCTAGTTATAGTAGAGGG
>Senna_sophera_HQ161760
AATTGTGGTCCTAATATATATGAGTTTTTGAACGTAAAGGAGCAATATCAACCCTCTTGA
TATTGCTCCTTTACTTTCTTTTTTAGTAGTCTTTTTCTTCATATTCATAATTTTTTTTTA
TTTATTTCAATATAACATTATTTTAACATAAGAAAAAGATATTGGAGTTTCGTACTTTTT
TTTTCTTTTTTACTAATTTCTACGTTTTTATGATCAATCCTTTCTTAGAAGACGAAGAAA
AACTTAAAAATAATGAAAAATATCTCTAATTTTTTTTAGATAGTATAGGG
>Curcuma_sp._15_JC-2013_KC441392
TGTATCTGAATTGTTAAAGAAATGTAGCAATACCCTGAAATAACAATACCCCATATCTCG
CTTAAGCGAGATATGGGGTATTGTTATTTTGTTTGATGTAATGTAATAGTATTTTCATTT
TTTGCGTATAGCATACATATTTATTTATTTTATATTGTATAACATATTTAGATTGTATAT
ATGTATATTAAATACAAATACATAAGTATATAAAGTATAAGAAATGAACTTAACGACGAG
ATTTATTATCGTTTCTTGCATGTCTCGTAAAAGACAGAGTAGGTGCAAATTCTCCCAATT
TGTGACCCACCATACGATCCGTTATATAAATAGGTAAATGTTCCTTTCCATTATGAATAG
CGATTGTATGGCCAATCATTGTGGGTATAATGGTAGATGCCCGAGACCAAGTTACTATTA
TTTCTTTCTCTTCCCTCGTGTTGAGTTTTTCAATTTTTGCCGATAAATGATTAGCTACAA
AAGGGTTTTTTTTTAGTGAACGTGTCATGTCACAGTGTATTACTCCTTTTTTTTTACATT
TTTTATTTTAAAGATTGGCATTCTATGTCCAATATCTCGATCTAAGTTAA
>Polygonatum_cirrhifolium_KJ745805
GATTTCCATCTTAATGTATATGTATTAAGAATCGTTGAAGGAGCTATACCCAATATCTTG
TTTTCATAAGATATTGGGTATAGCTCCCTTTTTTTCCAAATTAATTAACGACGAGATTTA
TTATCGTTTCTCGCATGTCTCGCGAAAGTCAGAGTAGGCGCGAATTCTCCCAATTTGTGA
CCTACCATACGATCTGTTATATAAATAGGTAAATGTTCTTTTCCATTATGAACAGCGATT
GTATGGCCAATCATTTTGGGTATAATGGTAGATGCCCGAGACCAAGTTACTATTATTTCT
TTCTCCTCCCTCATGTTGAGTTTTTCAATTTTTCTCGATAAATGATTAGCTACAAAAGGA
TTTTTTTTTAGTGAACGTGTCACAGCCGATTACTCCTTTTTTTTACATTTTAAAGATTGG
CATTCTATGTCCAATAGAATATCTCGATCTAAGTATGAAGGTAAGAATAAATACAATAAT
GATGAATGGAAAAAAGAGAAAATCCTTTAGCTGGATAAGGG
>Liriope_muscari_KC704403
GATTTCCGTCTTAATGTATTAAGAATCGTTGAAGGAGTCATACCCAATGTCTTGTTTTCA
TAAGATATTGGGTATAGCTCCCTCCCCCGCCAATGAATGATAAGTATCTATTTTTTTTCC
AAATTAATTAACGACGAGATTTATTATCGTTTCTCGCATGTCTCGCGAAAGTCAGAGTAG
GCGCGAATTCTCCCAATTTGTGACCTACCATACGATCTGTTATATAAATAGGTAAATGTT
CTTTTCCATTATGAACAGCGATTGTATGGCCAATCATTTTGGGTATAATGGTAGATGCCC
GAGACCAAGTTACTATTATTTCTTTCTCCTCCCTCATGTTGAGTTTTTCAATTTTTCTCG
ATAAATGATTAGCTACAAAAGGATTTTTTTTTAGTGAACGTGTCACAGCCGATTACTCCT
TTTTTTTACATTTTAAAGATTGGCATTCTATGTCCAATAGAATATCTCGATCTAAGTATG
AAGGTAAGAATAAATACAATAATGATGAATGGAAAAAAGAGAAAATCCTTTAGCTGGATA
AGGG
>Croton_tiglium_KC758659
AGTGTGTACGAGTTCTTGAACTATAACTCTAAAAAGGGGGCTATTCCTCCCTTTTTAGGG
TTATAGTTTTTTTTTTAGTATTTTTTTTTCGATTTCAAATATCAAATAATAGATAAAGCT
TTCATTTTTATGCCTTTGATATTTTTGTAGTTGTATTTTTTTGTTGTATTTGTATTTTAT
AAGTTATAAGAAAGAAAAAATTGAATTTTAATACTAGAAATTGAAATTCTTGTACCTTCT
AAAAAAAAAATTATTTCATTTTATTAATAATTTTCTAATAATCTTAATCGAATTTTGAAA
TTTTGAAATAAAATAAAATATTGTAATATTCTATTACGG
>Rosa_xanthina_f._normalis_GU564450
GACTTTGGTCTTAGTATATATGAGTTCGTGAAAGTTTTGAAAGTAAAGAAAGGAGCAATA
CTAAATTTCTTGTTATATCAAGAGGTTTGGTGTTGCTCCTTTACCATATTACTATAATTA
TTAATTATAATTAATACTATAATTAAATTAGTATTTTAGTACTCTTTTTTTTTTTTTTTT
ACTAAAAGATTAAAATATAAAGGGTTTCTATTTATGTTGTATTCTCTTTTACAAGTAATG
ATAAATGGTGGAAATATTTGTAATTTCTATTTTTATTTAAATAGTACAA
>Prunus_tenella_HQ188886
GACTTTGGTCTTAGTATATACGAGTTCTTGAAAGTAAAGGAGCAATAATAAATTTCTTGT
TATATCAAGAGGTTTGTTATTGCTCCTTTACTATTTAGTATTTTTTTTATTTACTACTTA
ACTTTACTATATTGTTCTATATTTTTTTTTAGTTAATTTACTACAAAATTTAATTAAAAT
ATTAAAAGTTTCAGTTTATTTTATGTTGTATTTTATCTTACAAGTAATGATAAATGGTGT
AAATATTTGTAATAGTACAAGG
>Curcuma_sp._JC-2013a_KC441346
TGTATCTGAATTGTTAAAGAAATGTAGCAATACCCTGAAATAACAATACCCCATATCTCG
CTTAAGCGAGATATGGGGTATTGTTATTTTGTTTGATGTAATGTAATAGTATTTTCATTT
TTTGCGTATAGCATACATATTTATTTATATTGTATAACATATTTAGATATTTAGATTGTA
TATATGTATATTAAATACAAATACATAAGTATATAAGTATATAAAGTATAAGAAATGAAC
TTAACGACGAGATTTATTATCGTTTCTTGCATGTCTCGTAAAAGACAGAGTAGGTGCAAA
TTCTCCCAATTTGTGACCCACCATACGATCCGTTATATAAATAGGTAAATGTTCCTTTCC
ATTATGAATAGCGATTGTATGGCCAATCATTGTGGGTATAATGGTAGATGCCCGAGACCA
AGTTACTATTATTTCTTTCTCTTCCCTCGTGTTGAGTTTTTCAATTTTTGCCGATAAATG
ATTAGCTACAAAAGGGTTTTTTTTTAGTGAACGTGTCATGTCACAGTGTATTACTCCTTT
TTTTTTACATTTTTTATTTTAAAGATTGGCATTCTATGTCCAATATCTCGATCTAAGTTA
A
>Scrophularia_grayana_HQ130104
GACTTTGTCTTAGTGTATAGGAGHGTTAGAAAAAAGAATATATCAATATTAAGGAGCAAT
AAACTTTTTCTTGTTCTATCAAGAGGGATTTATTTCTCCTTAATTTTCTTTTCAATTAGG
AGTATTTTGTTAGTAGTATTGTACTTACCTGGACTTTTTTCTTTCCATTGCCGAAAAATA
AAAAAAAAGTATTTAAAAAAAAAAGGGTTGTTAATTAACAATTGAGTAGTATTCTTTCGT
TCTGTACTGTATAATTTTTTTTTTTTAAACTAAGAATTAAAAATAAGAAAGAAGATAAAT
GAAATGATTGAAATTCCATTTTTGTTTTACAATTTGTAAAAAAATCCAAATAADATTGAA
AAATAATAATAATAAATAATAAAAGGCTATATTAAAATAAATAGTAATAGTAT
>Amomum_muricarpum_JN043949
GACTTTTGTCTTAGTGTATCTGAATTGTTAAAAAAATGTAGCAATACCCTGAAATAACAA
TACCCCATATCTCGCTTAAGCGAGATATGGGGTATTGTTATTTTGTTTGATGTAATAGAA
TAGTATTTTCATTTTTTTGCGTGTAGCATACATATTTATTTATATTGTATAACATATTTA
GATTGTATATATGTATATTAAATACAAATATATAAGTATATAAAGTATAAGAAATGAACT
TAACGACGAGATTTATTATCGTTTCTCGCATGTATCGTAAAAGACAGAGTAGGTGCAAAT
TCTCCCAATTTGTGACCCACCATACGATCTGTTATATAAATAGGTAAATGTTCCTTTCCA
TTATGAATAGCGATTGTATGGCCAATCATTGTGGGTATAATGGTAGATGCCCGAGACCAA
GTTACTATTATTTCTTTCTCTTCCTTCGTGTTGAGTTTTTCCATTTTTGCCGATAAATGA
TTAGCTACAAAAGGGTTTTTTTTTAGTGAACGTGTCATGTCACAGTATATTACTCCTTTT
TTTTTTTTACATTTTTTTATTTTAAAGATTGGCATTCTATGTCCAATATCTTGAATATCT
CGATCTAAGTTAAGTATAGAGGTCAGAATAAATACAATAATGATGAATGGAAAAAAGAGA
AAATCCTTTAGCTAGAAAAGGG
>Polygonatum_stenophyllum_KJ745894
GATTTCCGTCTTAATGTATATGTATTAAGAATCGTTGAAGGAGCTATACCCAATATCTTA
TGAAAACAAGATATTGGGTATAGCTCCCTTTTTTTCCAAATTAATTAACGACGAGATTTA
TTATCGTTTCTCGCATGTCTCGCGAAAGTCAGAGTAGGCGCGAATTCTCCCAATTTGTGA
CCTACCATACGATCTGTTATATAAATAGGTAAATGTTCTTTTCCATTATGAACAGCGATT
GTATGGCCAATCATTTTGGGTATAATGGTAGATGCCCGAGACCAAGTTACTATTATTTCT
TTCTCCTCCCTCATGTTGAGTTTTTCAATTTTTCTCGATAAATGATTAGCTACAAAAGGA
TTTTTTTTTAGTGAACGTGTCACAGCCGATTACTCCTTTTTTTTACATTTTAAAGATTGG
CATTCTATGTCCAATAGAATATCTCGATCTAAGTATGAAGGTAAGAATAAATACAATAAT
GATGAATGGAAAAAAGAGAAAATCCTTTAGCTGGATAAGGG
>Scrophularia_koraiensis_KM979574
ACTTTGTCTTAGTGTATAGGAGTGTTAGAAAAAAGAATATATCAATATTAAGGAGCAATC
AACTTTTTCTTGTTCTATCAAGAGGGATTTATTGCTCCTTAATTTTCTTTTCAATTAGGA
GTATTTTGTTAGTAGTATTGTACTTACCTAGACTTTTTTCTTTCCATTTCCGAAAAATAA
AGAAAGTATTTGGGTTGTTAATTAACGATTGAGTAGTATTCTTTCGTTCTGTACTGTATA
ATTTTTTTATTTTTAAAATAAGAATATYTTAAAAATAAGAAAGAAGATAAATGAAATGAT
TGAAATTCCATTTTTGTCTTACAATTTGTAAAAAAATCCAAATAA
>Trichosanthes_rosthornii_KPS0218A01P
ACAACTTCCCTCTAGACCTAGCTGCTGTTGAAGTTCCATCTATCAATGGATAAGACTTCG
GTCTTAGTGTATACGAGTTCTTGAAAGTAAAGGAGCAATAACCAATTTCTTGTTTTCTCA
AGAGGATTGGTATTGCTCCTTTATTATGAATAAATTTTACATAAGTTTTTTTTTTCGAAT
TTCTACTTATACATAGTTATAGGATAGGGGGCGGATGTAGCCAAGTGGATCAAGGCAGT
>Epimedium_hunanense_JF708231
GACGTAGGTCTTTTTCTATTCAAGTAATTGAATAATTAAACTTGCATAAGAACGACCCGC
CCTTTTGTAATTGTAAAGAGGTTGGGTCGTTCTTGTGCATTGAATATTTTTTGCTTCAAA
CTCACATAGGCATTTTTTTGCTTTTTCAGGAAAAGTCAAAAAAGCATTACTATAACTACC
GGATTCATTCTAGATTATCCTAATGTTGTATATCTTCGTCAAAATTGTTTCTAATAATTT
TTTTATCAAATTAAAGTGAAAGTTCACTAATTCGTATTAGTGTATTGTTTTCGAATGAAT
AGTCTGCCAATTTTTTTTTGACTTTTCAAAAAAGTATAAAGAAAAATGAAATGAAAAAAG
TCATGTAATACTAAGTAGAGTGGTAGAGTGGAAATTTCATTCTTTTGGGTTAAGAAGTTG
AGAAATGAAAGGG
>Vitex_pinnata_JX856974
GACTTGGTCTTAGTGTATAGGAGTTTTTGAAAATAGAATAGATAACTATAAGGAGCAATA
AACTCTTTCTTGTTCTATCAAGAGGGGTTATTGCTCCTTTATTTTCTTTTCAATTAGTCG
TCTTTTTTTAGTAGTATTGTACTTACCTAGACTTTGTTCTTTCCATTACAAAAATACAAA
AAAAGAAAGAAAGGGGATTCTTAAGGATTGATTAATGATTGAATATTATTCTTTCGTTCT
GTATAATTTTTTTGATTTTCATCTATCTAACTTCTTGTAAAAAGGTTGAGAAGTTTTTTT
ATCGTTTAATTTTCAATTTAAACGATAAAAATTCGACTTTTTGCTTAATCTTTTATTTTT
TTTTTAAGATAAAACAAAAAAAAAAATAAAAGAAGATAAATAAAATGATTGAAATTCCAT
CTTTTTTCTTACAATTTATAAAAAATCCAAATTGAAAAATCAAACAAATTTGTAATTTGT
AAAAAAAACATAATATAAAAATATTTAATATTTAAAAGTAAAGATAAAGAAATAAATTGA
AATTATAGTAGATAAATTATAGTAGAGGAGTAGAGGG
>Aconitum_napellus_AF216567
GATTTAGGTCTTGGTGCATGTCTGGCTTAGTGTATATGAGTCATTGAAGTTGCAGGAGCA
ATACCCAATTTCTTGTTCTGTTAAGAGGCTGGGTATTGCTCCTGCATTTTTTTTATTAAG
TAAAAATTTGACTTTAACAGATTGGTGTTGGTTTGGTGAATTCTAGAGTATTATGATTAT
ATGATTATGTTCCTCAAAAAATTTTTTTATTTGATAAAGCAG
>Astragalus_touranicus_JF409797
TATTTTGGTTGTAAAGAAGGATACGAGTTTTTGAAAGTAAAAGGGTAGTAATATCAACAC
TGTTGATATTACTCCCCTTTTACTTTGTATTTGAGTAGTCTTTTTGATCTTTTTGTAATA
AATATGACTTCTAGTAAATTCCGTTTAATTTAATAATGAAGAAAAAAAGTCTAAAAAAAT
TTATACAGTAGT
>Rosa_multiflora_KJ575477
GACTTTGGTCTTAGTATATATGAGTTCGTGAAAGTTTTGAAAGTAAAGGAGCAATACTAA
AATTCTTGTTATATCAAGAGGTTTGGTGTTGCTCCTTTACCATATTACATTACTTTAATT
ATTAATTCAAATTATTACTATAATTAAATTAGTATTTTAGTACTATATTTTTTTTTTACT
AAAAGATTAAAATAAAAGGGTTTCCATTTATGTTGTATTCTCTTTTACAAGTAATGATAA
ATGGTGGAAATATTTGTAATTTCTATTTTTATTTAATTTAAATAGTACAA
>Rosa_multiflora_KJ575476
GACTTTGGTCTTAGTATATATGAGTTCGTGAAAGTTTTGAAAGTAAAGGAGCAATACTAA
AATTCTTGTTATATCAAGAGGTTTGGTGTTGCTCCTTTACCATATTACATTACTTTAATT
ATTAATTCAAATTATTACTATAATTAAATTAGTATTTTAGTACTATATTTTTTTTTTACT
AAAAGATTAAAATAAAAGGGTTTCCATTTATGTTGTATTCTCTTTTACAAGTAATGATAA
ATGGTGGAAATATTTGTAATTTCTATTTTTATTTAATTTAAATAGTACAA
>Cibotium_barometz_KPS0044A01P
TATCTGTCTGGTTATGCAGTATAACTGAATACCAAACCTTTTAGTTTTAAAAGGTTTGGT
ATCCAATGAGGGTTCGTTAGATAAAACGAATAGAAAGAATGGTAATGGTTTGTCAGAATC
TTACAATCATCAGTTTCCAATCTTGAATTCTGAAGAATCTTTGGAATACTCTTCTGCGGC
TATATATATAGATATATATAGATATTCCTGTTCTGATTCACAGAATGCTTGTAATCTACC
AATCATTTGAATAGAGTGGGAGTACGTTCTTCATATCACAGATTTACTATTGTCTCGTTA
TATACATAACTAATATGTATGTGTATCAATCGAAGGACCCTAATATCTTAATAGATAGAT
CCTGTTCCCTTTCACATTCAGGGAGCCGAGTAGCAGAAGG
>Terminalia_sambesiaca_JX999717
CACTTTGGTGTTAGTGTAAGTGTTTATGAGTTTTTGATTTGAAGTGAGAGTAAAGGAGCA
ATAATCAACACTCTTGATAGAACAAAAGATTGGTTATTGCTCCTTTACTTAGTGTTATTT
TAATAATTAAAATAAAATTCTTTAGTTTAAAGATCAACATAAGAAAAAAAAGTATTCGAG
TCTTATAGAGATTGGCTTTTCTCTATATAATTATATAGAGAGAGTCCTTCTTTTCTACTT
TGAAGTTATTTTCTATATTTTAACTGTAAAATATTTAATATTTAAAATGGAAAAAAAGTT
ATAATTCTTTTATCTAATTCAAAATTATAAATTTTTATAAAAAAATTAAATTAAACGTGA
AAAATTGAAATATGTTCAATACAATAAATCATTACCTTACAATACAATAAAAAATTATTA
ATTTGAATTCTTTTTTTTATATTTATAAAAATAAAAAGAATACTTATTATTTTTAGTAGA
ATACTAAAAAAATAAATAGTAGATAATACTATTTATTATAGTAGATAATACTATTTATTC
TTATTAGAGTACGGGGCGGATGTAGCC
>Astragalus_mongholicus_KJ999271
TATTTTGGTTGTAAAGAAGGATACGAGTTTTTGAAAGTATAAGGGGTAGTAATATCAACA
CTGTTGATATTACTCCCCTTTTACTTTTATTTGAGTAGTCTTTTTGATCTTTTTGTAACT
TCGAGTAAATTCCGTTTAATTTAATAATTAAAATAAAATAATTAAGAAAAAAAAAAGAAA
TGAATGTTTTTTTTATCGTATTTTTTTTAGATTAGATTTTAGAATATTCGTAAGAACTTA
GAAGAAAATAAATGATAATGAAAAAAAGTCTAAAAAAATTTATACATAGTATTAATAAGG
>Astragalus_mongholicus_KJ999270
TATTTTGGTTGTAAAGAAGGATACGAGTTTTTGAAAGTATAAGGGGTAGTAATATCAACA
CTGTTGATATTACTCCCCTTTTACTTTTATTTGAGTAGTCTTTTTGATCTTTTTGTAACT
TCGAGTAAATTCCGTTTAATTTAATAATTAAAATAAAATAATTAAGAAAAAAAAAAGAAA
TGAATGTTTTTTTTATCGTATTTTTTTTAGATTAGATTTTAGAATATTCGTAAGAACTTA
GAAGAAAATAAATGATAATGAAAAAAAGTCTAAAAAAATTTATACATAGTATTAATAAGG
>Crataegus_flavida_KC251561
GACTTTGGTCTTAATATATATGAGTTCTTGAAAGTAAAGGAGTAATAAAAAATTTCTTGT
TATATCAAGAGGTTTGTTATTGCTCCTTTACTATATTAGTTTTAGTATTTTTTTAGTTAT
TACTTAACTATTTGTTTTATTTGTTTTATTCTTTATTTTTTTTTTTTTTTAGTAAAAAAA
AAAAAAGAATAAAGTTTTCAATTTAGGTTGTATTTTATCTTACAAGTAATGCTAAATGGC
GGAAAAATTATTAAT
>Astragalus_membranaceus_GQ139478
TATTTTGGTTGTAAAGAAGGATACGAGTTTTTGAAAGTATAAGGGGTAGTAATATCAACC
CTGTTGATATTACTCCCCTTTTACTTTTATTTGAGTAGTCTTTTTGATCTTTTTGTAACT
TCGAGTAAATTCCGTTTAATTTAATAATTAAAATAATTAAGAAAAAAAAAAGAAATGAAT
GTTTTTTTTATCGTATTTTTTTTAGATTAGATTTTAGAATATTCGTAAGAACTTAGAAGA
AAATAAATGATAATGAAAAAAAGTCTAAAAAAAATT
>Astragalus_membranaceus_GQ139479
TATTTTGGTTGTAAAGAAGGATACGAGTTTTTGAAAGTAAAGGGGTAGTAATATCAACCC
TGTTGATATTACTCCCCTTTTACTTTTATTTGAGTAGTCTTTTTGATCTTTTTGTAACTT
CGAGTAAATTCCGTTTAATTTAATATTAAAATAATTAAGAAAAAAAAAAAGAAATGAATG
TTTTTTTTATCGTATTTTTTTTAGATTAGATTTTAGAATATTCGTAAGAACTTAGAAGAA
AATAAATGATAATGAAAAAAAAGTCTAAAAAAAATT
>Aconitum_coreanum_KY417464
GATTTAGGTCTTGGTGCATGCCTGGCTTAGTGTATATGAGTCATTGAAGTTGCAGGAGTA
ATACCCTATTTCTTGTTCTGTTAAGAGGCTGGGTATTGCTCCTGCATTTTTTTGTATTAA
GTAAAAAATTGACTTTAACAGATTGGTGTTGGTTTGGTGAATTCTAGATTATTATACTAT
TATGATTATATGATTATGTTCCTCAAAAAATTTTTTTATTTGATAAAGC
>Salvia_deserta_FJ513123
ATAACTTCCCTCTAGACCTAGCTGCTATCGAAGCTCCAACAAATGGCTAAGACTTGTTTT
TAGTGTGTAGGAGTTTTTGAAAATAGAATAGATAAATATAAGGAGCAATAAACCCTTTCT
TGTTCTACCAAAAGAGGGTTTATTGCTCCTTTATTTTCTTTTCAATTAGGAATCCTTTTC
TATATTTTCTAGTAGTATTGGACTTACCTAAAATTATTCTTTCCATTAGAGAATAAAGAA
AGAAGATCAAAAAATGATTCAAATTCCATTTTTTGTTTTACAATTTCTAAAAAAATTTAA
ATTGAAAAAGTAAATAAATATAAACATTTTTAATAGAATTTTATAGTAGAGGG
>Astragalus_membranaceus_GQ139475
TATTTTGGTTGTAAAGAAGGATACGAGTTTTTGAAAGTATAAGGGGTAGTAATATCAACC
CTGTTGATATTACTCCCCTTTTACTTTTATTTGAGTAGTCTTTTTGATCTTTTTGTAACT
TCGAGTAAATTCCGTTTAATTTAATAATAAAATAATTAAGAAAAAAAAAAGAAATGAATG
TTTTTTTTATCGTATTTTTTTTAGATTAGATTTTAGAATATTCGTAAGAACTTAGAAGAA
AATAAATGATAATGAAAAAAAGTCTAAAAAAAATT
>Astragalus_membranaceus_GQ139476
TATTTTGGTTGTAAAGAAGGATACGAGTTTTTGAAAGTAAAGGGGTAGTAATATCAACCC
TGTTGATATTACTCCCCTTTTACTTTTATTTGAGTAGTCTTTTTGATCTTTTTGTAACTT
CGAGTAAATTCCGTTTAATTTAATAATAAAATAATTAAGAAAAAAAAAAGAAATGAATGT
TTTTTTTATCGTATTTTTTTTAGATTAGATTTTAGAATATTCGTAAGAACTTAGAAGAAA
ATAAATGATAATGAAAAAAAAGTCTAAAAAAAATT
>Astragalus_membranaceus_GQ139477
TATTTTGGTTGTAAAGAAGGATACGAGTTTTTGAAAGTATAAGGGGTAGTAATATCAACC
CTGTTGATATTACTCCCCTTTTACTTTTATTTGAGTAGTCTTTTTGATCTTTTTGTAACT
TCGAGTAAATTCCGTTTAATTTAATATTAAAATAATTAAGAAAAAAAAAAGAAATGAATG
TTTTTTTTATCGTATTTTTTTTAGATTAGATTTTAGAATATTCGTAAGAACTTAGAAGAA
AATAAATGATAATGAAAAAAAGTCTAAAAAAAATT
>Salvia_pubescens_HQ418939
TACGAGTATTGAAGGGAGATCTGGATCGACGATAGCTTCGAGGTTGTTTACCGATTCTGA
ACAAAAATCACACATCCTCAAAAACTTTTATCTTATCTATTTGTATTCCTCGTTATTTGG
GAAATGAACAAGATAGTTTTCTCCCAAATAACGAGGAAATAAAAGAAAAGTTAAATCCTC
AGGAAAAGGTATAAAAGATCATTATAACATGAATGGATCTTAATAAGAAAGATAAGCTCT
TATTTCTTTCTTTTATTTTTTTTTACTAACTTTAAGATAGAAAACAAAATGTTAAAGATT
TTTTTAAATTTAACTTTTTGACTTAAGTATTTATTTTTTCATTTATTTATATTTTTAATA
TTTAGATTAAAATATCATCTCCCCGCCTACATCGGTTCACCTAGTTCCGTCACCTAAACA
C
>Dioscorea_collettii_var._hypoglauca_JQ260296
GACTTTTGTCTTAATGTATATGAATCGTTGAAGGAGCAATATCCAATATCTTGTTTGAGC
AAGAAGTTTGGTATTGCTCCCCCCTTTTTTTGTTTGTTTGATTTAACTGTGTGTAAAGGA
TTTTTTTTTAGTGAACGTTTCACAGTGGATTACTCCTTTATTTTTTACTTACATTTTAAA
GATTGGCATTCTATGTTAAATATCTCGATCTAATAAGGTAAGAATAAATATAAATACAAT
AATGATGAATGGAAAAAAGAGAAAATCCT
>Dioscorea_collettii_var._hypoglauca_JQ260297
GACTTTTGTCTTAATGTATATGAATCGTTGAAGGAGCAATATCCAATATCTTGTTTGAGC
AAGAAGTTTGGTATTGCTCCCCCCTTTTTTTTGTTTGTTTGATTTAACTGTGTGTATTGT
ATACCGCAAGACAGAAGACAGTGGATTACTCCTTTATTTTTTACTTACATTTTAAAGATT
GGCATTCTATGTTCAATATCTCGATCTAATAAGGTAAGAATAAATATAAATACAATAATG
ATGAATGGAAAAAAGAGAAAATCCT
>Dioscorea_collettii_var._hypoglauca_JQ260295
GACTTTTGTCTTAATGTATATGAATCGTTGAAGGAGCAATATCCAATATCTTGTTTGAGC
AAGAAGTTTGGTATTGCTCCCCCCCTTTTTTTGTTTGTTTGATTTAACTGTGTGTATTGT
ATACCGCAAGACAGAAGACAGTGGATTACTCCTTTATTTTTTACTTACATTTTAAAGATT
GGCATTCTATGTTCAATATCTCGATCTAATAAGGTAAGAATAAATATAAATACAATAATG
ATGAATGGAAAAAAGAGAAAATCCT
>Aconitum_sukaczevii_KY417532
GATTTAGGTCTTGGTGCATGCCTGGCTTAGTGTATATGAGTCATTGAAGTTGCAGGAGTA
ATACCCTATTTCTTGTTCTGTTAAGAGGCTGGGTATTGCTCCTGCATTTTGTTTGTATTA
AGTAAAAAATTTACTTTAACAGATTGGTGTTGGTTTGGTGAATTCTAGATTATAATACTA
TTATGATTATGTTCCTCAAAATTTTTTTTTTTATTTGATAAAGC
>Marsdenia_micradenia_KM895115
GGGGAGCAATMCCACCTTCTTGTTYTATCAAGAGGGCAATATTGCTCCTTCATTTTYTTT
TTWTTTGGTACATTATCAAAAATTTAAATATCTCAGAAAAAAAAATGGTCGAAACAATAT
TYTAAATAAAATTTAATTTAAATTTAAAATTAAATTAATTATTCTTAATATTAACCTAAA
TATATTAATATATTTAATATATTAATATAAATARAARAAATAATAATCTAAATAGAAGAA
ATAAATAATATAATATAAAGAGTATAAAGAGAGGGAGGGG
>Trichosanthes_kirilowii_GQ845127
GACTTCGGTCTTAGTGTATACGAGTTCTTGAAAGTAAAGGAGCAATAACCAATTTCTTGT
TTTCTCAAGAGGATTGGTATTGCTCCTTTATTATGAATATTATGAATAAATTTTACATAA
GTTTTTTTTTTCGAATTTCTACTTATACATAGTTATAGGATAGGGG
>Curcuma_aurantiaca_JQ409739
GATTTTTGTCTTAGTGTATCTGAATTGTTAAAGAAATGTAGCAATACCCTGAAATAACAA
TACCCCATATCTCGCTTAAGCGAGATATGGGGTATTGTTATTTTGTTTGATGTAATGTAA
TAGTATTTTCATTTTTTGCGTATAGCATACATATTTATTTATATTGTATAACATATTTAG
ATATTTAGATTGTATATATGTATATTAAATACAAATACATAAGTATATAAGTATATAAAG
TATAAGAAATGAACTTAACGACGAGATTTATTATCGTTTCTTGCATGTCTCGTAAAAGAC
AGAGTAGGTGCAAATTCTCCCAATTTGTGACCCACCATACGATCCGTTATATAAATAGGT
AAATGTTCCTTTCCATTATGAATAGCGATTGTATGGCCAATCATTGTGGGTATAATGGTA
GATGCCCGAGACCAAGTTACTATTATTTCTTTCTCTTCCCTCGTGTTGAGTTTTTCAATT
TTTGCCGATAAATGATTAGCTACAAAAGGGTTTTTTTTTAGTGAACGTGTCATGTCACAG
TGTATTACTCCACATTTTTTATTTTAAAGATTGGCATTCTATGTCCAATATCTCGATCTA
AGTTAAGTATGGAGGTCAGAATAAATACAATAATGATGAATGGAAAAAAGATAAAATC
>Asparagus_striatus_JX574377
GACATTAGTCTTAATGTAGTAAGAATCGTTGAAGGAGCCATACCCAATATCTTGTTTTCG
TAAGATATTGGGTATAGCTCCCTCCCCCGCCAATGAATGATAAGTATCTATTTTATTCCA
TTAACGACGAGATTTATTATCGTTTCTCGCATGTCTCGCGAAAGTCAGAGTAGGCGCGAA
TTCTCCCAATTTGTGACCTACCATACGATCCGTTATATAAATAGGTAAATGTTCCTTTCC
ATTATGAATAGCGATTGTATGGCCAATCATTTTGGGTATAATGGTAGATGCCCGAGACCA
AGTTACTATTATTTCTTTCTCCTCCCTCATGTTGAGTTTTTCAATTTTTCTCGATAAATG
ATTAGCTACAAAAGGATTTTTTTTTAGTGAACGTGTCACAGCTGATTACTCCTTTTTTTA
CATTTTAAAGATTGGCATTCTATGTCCAATAGAATATCTCGATCTAAGTATGAAGGTAAG
AATAAATACAATAATGATGAATGGAAAAAAGAGAAAATTCTTTAGCTAGATAAGGG
>Polygonatum_sibiricum_EU850210
GATTTCCATCTTAATGTATATGTATTAAGAATCGTTGAAGGAGCTATACCCAATATCTTG
TTTTCATAAGATATTGGGTATAGCTCCCTTTTTTTCCAAATTAATTAACGACGAGATTTA
TTATCGTTTCTCGCATGTCTCGCGAAAGTCAGAGTAGGCGCGAATTCTCCCAATTTGTGA
CCTACCATACGATCTGTTATATAAATAGGTAAATGTTCTTTTCCATTATGAACAGCGATT
GTATGGCCAATCATTTTGGGTATAATGGTAGATGCCCGAGACCAAGTTACTATTATTTCT
TTCTCCTCCCTCATGTTGAGTTTTTCAATTTTTCTCGATAAATGATTAGCTACAAAAGGA
TTTTTTTTTAGTGAACGTGTCACAGCCGATTACTCCTTTTTTTTACATTTTAAAGATTGG
CATTCTATGTCCAATAGAATATCTCGATCTAAGTATGAAGGTAAGAATAAATACAATAAT
GATGAATGGAAAAAAGAGAAAATCCTTTAGCTGGATAAGGG
>Coix_lacryma-jobi_var._ma-yuen_GQ435014
GGTTTTTCTCCTAAACATATAGGAATTTTTGAAGGAAGGAAAGCCGGAAATACCCAATAT
CTTGTTCCAACAGGATATTGGGTATTTCTTTGTTTATTCTGAATCTTTCTATTCTGAATT
CAATTAACGACGAGATTTAGTATCCTTTCTTGTACTTTCATAACTCGTGAAATGCCGAGT
AGGCACGAATTCCCCCAATTTGCGACCTACCATAGGATTTGTTATGTAAATAGGTATATG
TTCTTTTCCATTATGAATCGCGATTGTATGGCCAACCATTGCGGGTAGAATGCTAGATGC
CCGGGACCATGTTACTATTATTTCTTTCTCCTCCTTCATATTGACCTTTTCGATTTTTGC
CAATAAATGACGAGCTACAAAAGGATTCGTTTTTTTTCGTGTCACAGCTGATTACTCCTT
TTTTCATTTTAAAGAGTGGCATCCTATGTCCACTATCTCGATCGAGGTATGGAGGTCAGA
ATAAATAGAATAATAATGAATGGAAAAAAGAGAAAATCCTTTAGCTGGATAAGGG
>Scrophularia_arguta_KU945739
TATATCAATATTAAGGAGCAATAAACCCTCTTGATAGAACAAGAAAAAGTTTATTGCTCC
TTAATTTTCTTTTCAATTAGGAGTATTTTGTTAGTAGTATTGTACTTACCTAGACTTTTT
TCTTTCCATTGCCGAAAAATAAAGAAAAAGTTTTTTTTTTTATTTTTAGGGTTGATTAAT
GATTGAGTAGTATTCTTTCGTTCTGTACTGTATAATTTTTTTTTTATTTTTTTTGAATTA
AAAGGATCAAATTTCCACTTTTTGCTTCATTTTTTTATTTTAAAAATAAGAATATCTTTA
AAATAAGAAAGAAGATAAATGAAATGATTGAAATTCCATTTTTGTGTTACAATTTGTAAA
AAACCCAAATAAAATTGAAAAAAAAAATAATAAAAGACTTTTTTCAAATAAAAAGTAATA
GTATAGTAGAGGGG
>Coix_lacryma-jobi_var._ma-yuen_GQ435012
GGTTTTTCTCCTAAACATATAGGAATTTTTGAAGGAAGGAAAGCCGGAAATACCCAATAT
CTTGTTCCAACAGGATATTGGGTATTTCTTTGTTTATTCTGAATCTTTCTATTCTGAATT
CAATTAACGACGAGATTTAGTATCCTTTCTTGTACTTTCATAACTCGTGAAATGCCGAGT
AGGCACGAATTCCCCCAATTTGCGACCTACCATAGGATTTGTTATGTAAATAGGTATATG
TTCTTTTCCATTATGAATCGCGATTGTATGGCCAACCATTGCGGGTAGAATGCTAGATGC
CCGGGACCATGTTACTATTATTTCTTTCTCCTCCTTCATATTGACCTTTTCGATTTTTGC
CAATAAATGACGAGCTACAAAAGGATTCGTTTTTTTTCGTGTCACAGCTGATTACTCCTT
TTTTCATTTTAAAGAGTGGCATCCTATGTCCACTATCTCGATCGAGGTATGGAGGTCAGA
ATAAATAGAATAATAATGAATGGAAAAAAGAGAAAATCCTTTAGCTGGATAAGGG
>Coix_lacryma-jobi_var._ma-yuen_GQ435013
GGTTTTTCTCCTAAACATATAGGAATTTTTGAAGGAAGGAAAGCCGGAAATACCCAATAT
CTTGTTCCAACAGGATATTGGGTATTTCTTTGTTTATTCTGAATCTTTCTATTCTGAATT
CAATTAACGACGAGATTTAGTATCCTTTCTTGTACTTTCATAACTCGTGAAATGCCGAGT
AGGCACGAATTCCCCCAATTTGCGACCTACCATAGGATTTGTTATGTAAATAGGTATATG
TTCTTTTCCATTATGAATCGCGATTGTATGGCCAACCATTGCGGGTAGAATGCTAGATGC
CCGGGACCATGTTACTATTATTTCTTTCTCCTCCTTCATATTGACCTTTTCGATTTTTGC
CAATAAATGACGAGCTACAAAAGGATTCGTTTTTTTTCGTGTCACAGCTGATTACTCCTT
TTTTCATTTTAAAGAGTGGCATCCTATGTCCACTATCTCGATCGAGGTATGGAGGTCAGA
ATAAATAGAATAATAATGAATGGAAAAAAGAGAAAATCCTTTAGCTGGATAAGGG
>Crataegus_aestivalis_EF127126
GACTTTGGTCTTAATATATATGAGTTCTTGAAAGTAAAGGAGTAATAAAAAATTTCTTGT
TATATCAAGAGGTTTGTTATTGCTCCTTTACTATATTAGTTTTAGTATTTTTTTAGTTAT
TACTTAACTATTTGTTTTATTTGTTTTATTCTTTATTTTTTTTTTTTTTTTAGAAAAAAA
AAAAAAAGAATAAAGTTTTCAATTTAGGTTGTATTTTATCTTACAAGTAATGCTAAATGG
CGGAAAAATTATTAA
>Myristica_fragrans_KX675159
TACTTCGGTATTAGTGTATACGAGTCATTGAAGGATCAGATCAATACCCAGAAGTGGGTA
TTGATCTGGTTCACTAGTGGTTTACTCACATAAGATTTTTTTTTTTCAATTTAAGAAAAT
ATTAATTATTTGGTTCATGATCGAACATCATACCTTTTTTTTTTATTTTAACTGATCTTC
AGTTTATGTACATTCCTAAAATGCATTTTTTCCTATTGTCAATTTTATAAAGGGTATAAA
TTAGTATGAAAAAAAAAAGAAAGACTAGTAATCTAAAATTTGTGTCTTTAGAAAAGACAA
GGGG
>Myristica_fragrans_KX675158
TACTTCGGTATTAGTGTATACGAGTCATTGAAGGATCAGATCAATACCCAGAAGTGGGTA
TTGATCTGGTTCACTAGTGGTTTACTCACATAAGATTTTTTTTTTTCAATTTCAGAAAAT
ATTAATTATTTGGTTCATGATCGAACATCATACCTTTTTTTTTTATTTTAACTGATCTTC
AGTTTATGTACATTCCTAAAATGCATTTTTTCCTATTGTCAATTTTATAAAGGGTATAAA
TTAGTATGAAAAAAAAAAAGAAAGACTAGTAATCTAAAATTTGTGTCTTTAGAAAAGACA
AGGGGGG
>Aconitum_soongaricum_KC837082
GATTTAGGTCTTGGTGCATGTCTGGCTTAGTGTATATGAGTCATTGAAGTTGCAGGAGCA
ATACCCAATTTCTTGTTCTGTTAAGAGGCTGGGTATTGCTCCTGCATTTTTTTGTATTAA
GTAAAAATTTGACTTTAACAGATTGGTGTTGGTTTGGTGAATTCTAGATTATTAGAGTAT
TATGATTATATGATTATGTTCCTCAAAAAATTTTTTTATTTGATAAAGCAGAGGG
>Aconitum_soongaricum_KC837083
GATTTAGGTCTTGGTGCATGTCTGGCTTAGTGTATATGAGTCATTGAAGTTGCAGGAGCA
ATACCCAGCCTCTTAACAGAACAAGAAATTGGGTATTGCTCCTGCATTTTTTTGTATTAA
GTAAAAATTTGACTTTAACAGATTGGTGTTGGTTTGGTGAATTCTAGATTATTAGAGTAT
TATGATTATATGATTATGTTCCTCAAAAAATTTTTTTATTTGATAAAGCAGAGGG
>Ephedra_monosperma_JN044472
GTAATGCTCACAATTTTCCTCTTGATTTGGCATCAATGGAATTCAATTCTATAGATGGTT
AATTAGATAGAATTCTAGGTATTCCTTTCATCGTACCAAACCTCTAAAGGAGGTTTGGTA
CCTTATCTGTCTTTGTTCATATCCACATTATAAGATATCGAGTTTTTTACTGTTGTATTT
GAGGATATATAAGGAATTTGAATTAGATATGTGCATCCAGCAGGAATTGAACCCGCGAGT
TCGCCAATTATGAGTTGGGCGCTTTAACCATTCAGCCATGGATGCTGGAGAAAAGCTCAT
CCGGAATAATCAATTCATTCGATAATATGAGTGAGTATCGACTTAGGGTAGCCAAGTACT
CATATCCCAATCATGCCAAACATAGAAAATGCAACGGAAAAACTTGTGGGAGTGAGTACC
GATCTTGCAACACTTGGATTTCCTGTTGGATTTCCTGGAATAAGTCGCCCACATTCCGTA
GGATGAACAGAAAACAACTCTTTTCTTGAAAGTAATGTTGATTAGATAGATTTTATGG
>Ephedra_monosperma_JN044473
GTAATGCTCACAATTTTCCTCTTGATTTGGCATCAATGGAATTCAATTCTATAGATGGTT
AATTAGATAGAATTCTAGGTATTCCTTTCATCGTACCAAACCTCTAAAGGAGGTTTGGTA
CCTTATCTGTCTTTGTTCATATCCACATTATAAGATATCGAGTTTTTTACTGTTGTATTT
GAGGATATATAAGGAATTTGAATTAGATATGTGCATCCAGCAGGAATTGAACCCGCGAGT
TCGCCAATTATGAGTTGGGCGCTTTAACCATTCAGCCATGGATGCTGGAGAAAAGCTCAT
CCGGAATAATCAATTCATTCGATAATATGAGTGAGTATCGACTTAGGGTAGCCAAGTACT
CATATCCCAATCATGCCAAACATAGAAAATGCAACGGAAAAACTTGTGGGAGTGAGTACC
GATCTTGCAACACTTGGATTTCCTGTTGGATTTCCTGGAATAAGTCGCCCACATTCCGTA
GGATGAACAGAAAACAACTCTTTTCTTGAAAGTAATGTTGATTAGATAGATTTTATGG
>Scrophularia_arguta_KU945751
TATATCAATATTAAGGAGCAATAAACCCTCTTGATAGAACAAGAAAAAGTTTATTGCTCC
TTAATTTTCTTTTCAATTAGGAGTATTTTGTTAGTAGTATTGTACTTACCTAGACTTTTT
TCTTTCCATTGCCGAAAAATAAAGAAAAAGTTTTTTTTTATTTTTAGGGTTGATTAATGA
TTGAGTAGTATTCTTTCGTTCTGTACTGTATAATTTTTTTTTTTATTTTTTTTGAATTAA
AAGGATCAAATTTCCACTTTTTGCTTCATTTTTTTATTTTAAAAATAAGAATATCTTTAA
AATAAGAAAGAAGATAAATGAAATGATTGAAATTCCATTTTTGTGTTACAATTTGTAAAA
AATCCAAATAAAATTGAAAAAAAAAAAAATAATAAAAGACTATATTCAAATAAATAGTAA
TAGTATAGTAGAGGGG
>Scrophularia_arguta_KU945750
TATATCAATATTAAGGAGCAATAAACCCTCTTGATAGAACAAGAAAAAGTTTATTGCTCC
TTAATTTTCTTTTCAATTAGGAGTATTTTGTTAGTAGTATTGTACTTACCTAGACTTTTT
TCTTTCCATTGCCGAAAAATAAAGAAAAAGTTTTTTTTTATTTTTAGGGTTGATTAATGA
TTGAGTAGTATTCTTTCGTTCTGTACTGTATAATTTTTTTTTTTATTTTTTTTGAATTAA
AAGGATCAAATTTCCACTTTTTGCTTCATTTTTTTATTTTAAAAATAAGAATATCTTTAA
AATAAGAAAGAAGATAAATGAAATGATTGAAATTCCATTTTTGTGTTACAATTTGTAAAA
AATCCAAATAAAATTGAAAAAAAAAAAAATAATAAAAGACTATATTCAAATAAATAGTAA
TAGTATAGTAGAGGGG
>Scrophularia_arguta_KU945753
TATATCAATATTAAGGAGCAATAAACCCTCTTGATAGAACAAGAAAAAGTTTATTGCTCC
TTAATTTTCTTTTCAATTAGGAGTATTTTGTTAGTAGTCTTGTACTTACCTAGACTTTTT
TCTTTCCATTGCCAAAAAATAAAGAAAAAGTTGTTTTTTTTTTATTTTTTTTGAATTAAA
AGGATCAAATTTCCACTTTTTGCTTCATTTTTTTATTTTAAAAATAAGAATATCTTAAAA
ATAAGAAAGAAGATAAATGAAATGATTGAAATTCCATTTTTGTGTTACAATTTGTAAAAA
ATCCAAATAAAATGGAAAAAAAAATAATAAAAGACTATATTTCAAATAAATAGTAATAGT
ATAGTAGAGGGG
>Scrophularia_arguta_KU945752
TATATCAATATTAAGGAGCAATAAACCCTCTTGATAGAACAAGAAAAAGTTTATTGCTCC
TTAATTTTCTTTTCAATTAGGAGTATTTTGTTAGTAGTCTTGTACTTACCTAGACTTTTT
TCTTTCCATTGCCAAAAAATAAAGAAAAAGTTGTTTTTTTTTTTTATTTTTTTTGAATTA
AAAGGATCAAATTTCCACTTTTTGCTTCATTTTTTTATTTTAAAAATAAGAATATCTTAA
AAATAAGAAAGAAGATAAATGAAATGATTGAAATTCCATTTTTGTGTTACAATTTGTAAA
AAATCCAAATAAAATGGAAAAAAAAATAATAAAAGACTATATTTCAAATAAATAGTAATA
GTATAGTAGAGGGG
>Scrophularia_arguta_KU945754
TATATCAATATTAAGGAGCAATAAACCCTCTTGATAGAACAAGAAAAAGTTTATTGCTCC
TTAATTTTCTTTTCAATTAGGAGTATTTTGTTAGTAGTCTTGTACTTACCTAGACTTTTT
TCTTTCCATTGCCAAAAAATAAAGAAAAAGTTGTTTTTTTTTTATTTTTTTTGAATTAAA
AGGATCAAATTTCCACTTTTTGCTTCATTTTTTTATTTTAAAAATAAGAATATCTTAAAA
ATAAGAAAGAAGATAAATGAAATGATTGAAATTCCATTTTTGTGTTACAATTTGTAAAAA
ATCCAAATAAAATGGAAAAAAAAATAATAAAAGACTATATTTCAAATAAATAGTAATAGT
ATAGTAGAGGGG
>Prunus_davidiana_AY500626
GACTTTGGTCTTAGTATATAGGAGTTCTTGAAAGTAAAGGAGCAATAATAAATTTCTTGT
TATATCAAGAGGTTTGTTATTGCTCCTTTACTATTTAGTATTTTTTTTTATTTACTACTT
AACTTTACTATATTGTTCTATATTTTTTTTTAGTTAATTTACTACAAAATTTAATTAAAA
TATTAAAAGTTTCAGTTTATTTTATGTTGTATTTTATCTTACAAGTAATGATAAATGGTG
TAAATATTTGTAATAGTACAAGGG
>Rosa_laxa_KJ575464
GACTTTGGTCTTAGTATATATGAGTTCGTGAAAGTTTTGAAAGTAAAGGAGCAATACTAA
ATTTCTTGTTATATCAAGAGGTTTGGTGTTGCTCCTTTACCATATTACTATAAATAATTA
TTTAAATTTAATTACTATAATTAAATAAAATTATTACTATAATTAAAATAATTAAACTAT
AATGAAATTAGTGTTTTAGTACTCTTTTTTTTTACTAAAAGATTAAAATAAAAGGGTTTC
CATTTATGTTGTATTCTCTTTTACAAGTAATGATAAATGGTGGAAATATTTGTAATTTCT
ATTTTTATTTAAATTTTTATTTAAATAGTACAA
>Mentha_canadensis_JN406990
GACTTGTTCTTAGTGTGTAGGAGTTTTTGAAAATAGACTAGATAAATATAAGGAGCAAGA
AACCCTTTTTGATAAAACAAGAAAGGGTTTCTTGCTCCTTTATTTTCTTTTCAATTAGGA
GCCTTTTTCTATATTTTCTAGTAGTATTGGACTTACCTAGAATTTTTCTTTCCATTACAG
AATAAAAAAAGAAGATAAAAAAACGATGGAAATTCCATCTTTTGTTTTACAATTTCTAAA
AAAGTTGAAATTGAAAATTGCTAAAGTAAAAAAATATTTTAACTATAATTTTATTTTTTA
ACTATAATTTTATTTATAGTAGAGGG
>Mentha_canadensis_JN406991
GACTTGTTCTTAGTGTGTAGGAGTTTTTGAAAATAGACTAGATAAATATAAGGAGCAAGA
AACCCTTTTTGATAAAACAAGAAAGGGTTTCTTGCTCCTTTATTTTCTTTTCAATTAGGA
GCCTTTTTCTATATTTTCTAGTAGTATTGGACTTACCTAGAATTTTTCTTTCCATTACAG
AATAAAAAAAGAAGATAAAAAAACGATGGAAATTCCATCTTTTGTTTTACAATTTCTAAA
AAAGTTGAAATTGAAAATTGCTAAAGTAAAAAAATATTTTAACTATAATTTTATTTTTTA
ACTATAATTTTATTTATAGTAGAGGG
>Mentha_canadensis_JN406992
GACTTGTTCTTAGTGTGTAGGAGTTTTTGAAAATAGACTAGATAAATATAAGGAGCAAGA
AACCCTTTTTGATAAAACAAGAAAGGGTTTCTTGCTCCTTTATTTTCTTTTCAATTAGGA
GCCTTTTTCTATATTTTCTAGTAGTATTGGACTTACCTAGAATTTTTCTTTCCATTACAG
AATAAAAAAAGAAGATAAAAAAACGATGGAAATTCCATCTTTTGTTTTACAATTTCTAAA
AAAGTTGAAATTGAAAATTGCTAAAGTAAAAAAATATTTTAACTATAATTTTATTTTTTA
ACTATAATTTTATTTATAGTAGAGGG
>Mentha_canadensis_JN406993
GACTTGTTCTTAGTGTGTAGGAGTTTTTGAAAATAGACTAGATAAATATAAGGAGCAAGA
AACCCTTTTTTGATAAAACAAGAAAGGGTTTCTTGCTCCTTTATTTTCTTTTCAATTAGG
AGCCCTTTTCTATATTTTCTAGTAGTATTGGACTTGCCTAGAATTTTTCTTTCCATTACA
GAATAAAAAAAGAAGATAAAAAAACGATGGAAATTCCATCTTTTTTTTTTCAATTTCTAA
AAAAGTTGAAATTGAAAATTGCTAAAGTAAAAAAATATTTTAAATATAATTTTATTTATA
GTAGAGGG
>Polygonatum_cirrhifolium_JN046401
GATTTCCATCTTAATGTATATGTATTAAGAATCGTTGAAGGAGCTATACCCAATATCTTG
TTTTCATAAGATATTGGGTATAGCTCCCTTTTTTTCCAAATTAATTAACGACGAGATTTA
TTATCGTTTCTCGCATGTCTCGCGAAAGTCAGAGTAGGCGCGAATTCTCCCAATTTGTGA
CCTACCATACGATCTGTTATATAAATAGGTAAATGTTCTTTTCCATTATGAACAGCGATT
GTATGGCCAATCATTTTGGGTATAATGGTAGATGCCCGAGACCAAGTTACTATTATTTCT
TTCTCCTCCCTCATGTTGAGTTTTTCAATTTTTCTCGATAAATGATTAGCTACAAAAGGA
TTTTTTTTTAGTGAACGTGTCACAGCCGATTACTCCTTTTTTTTACATTTTAAAGATTGG
CATTCTATGTCCAATAGAATATCTCGATCTAAGTATGAAGGTAAGAATAAATACAATAAT
GATGAATGGAAAAAAGAGAAAATCCTTTAGCTGGATAAGGG
>Lycium_puberulum_FJ189620
GATCCCAGTCTAGTCTATAGGAGGTTTTGAAAAGAAAGGAGCAATAATCATTTTCTTGTT
CTATCAAGAAGGTGCTATTGCTCCTTTCTTTTTTTCTTTTTATATTATTAATATTAATTT
ACCAGTATTTTACTTATATAGACTTTTTGGTTTACATTATAGAAAAAGAAGGAGAGGGTA
TTTGCCTGCATTTATTCATGATTGAGTATTCTATTTTGATTTTGTATTTATTTTAAATTG
TAGAAATATAACTTGTTCCTCTTGTTGCTAATGTTACTATATCTTTTTTATTTCATTTCT
AAAAAAAATCGAATTTTGACTTCATATTCTTATCTTTGAAATAAGAAAGAAGAGATATTT
TCGAACTTTAATCTTTTGTTTTCGAATTTAAATAATGTAAAAATGGAATGTAAGTACGCG
AGGGGGCGGATGTAGCC
>Magnolia_denudata_KX675168
TACTTCAGTCTTAGTGTATATGAGTCGTTGAAGGATCCGATCAATACCCAACTTCTTGTC
CTATCAAGAAGTTGGATATTGATCCGTTCGATTCAGTAGTGTTTTATTCACATAAACATT
TTTGCCATTTTCATTTCTTTATTTCAACTTAAGAAAACATTATTGTTGGTTGGTTCATGA
TCGAATATCATATTTTTGTTCTGTACCGATCTGTATTGTAATTTCTGTATGTTCCTCAAA
ATCATTTTCTTTTTTTTTTTTTTCATAAAGGAATTTTTTTGTACATTTACAATTTACAGG
ATTGGCATTTTATGTTCAATATCTGTATCTCAGAAAGTAAGAAAGATCAATACAATAATC
ATGAATGGTGGAAATTAGAGCG
>Magnolia_denudata_KX675166
TACTTCAGTCTTAGTGTATATGAGTCGTTGAAGGATCCGATCAATACCCAACTTCTTGTC
CTATCAAGAAGTTGGATATTGATCCGTTCGATTCAGTAGTGTTTTATTCACATAAACATT
TTTGCCATTTTCATTTCTTTATTTCAACTTAAGAAAACATTATTGTTGGTTGGTTCATGA
TCGAATATCATATTTTTGTTCTGTACCGATCTGTATTGTAATTTCTGTATGTTCCTCAAA
ATCATTTTCTTTTTTTTTTTTTTCATAAAGGAATTTTTTTGTACATTTACAATTTACAGG
ATTGGCATTTTATGTTCAATATCTGTATCTCAGAAAGTAAGAAAGATCAATACAATAATC
ATGAATGGTGGAAATTAGAGCG
>Magnolia_denudata_KX675167
TACTTCAGTCTTAGTGTATATGAGTCGTTGAAGGATCCGATCAATACCCAACTTCTTGTC
CTATCAAGAAGTTGGATATTGATCCGTTCGATTCAGTAGTGTTTTATTCACATAAACATT
TTTGCCATTTTCATTTCTTTATTTCAACTTAAGAAAACATTATTGTTGGTTGGTTCATGA
TCGAATATCATATTTTTGTTCTGTACCGATCTGTATTGTAATTTCTGTATGTTCCTCAAA
ATCATTTTCTTTTTTTTTTTTTTCATAAAGGAATTTTTTTGTACATTTACAATTTACAGG
ATTGGCATTTTATGTTCAATATCTGTATCTCAGAAAGTAAGAAAGATCAATACAATAATC
ATGAATGGTGGAAATTAGAGCG
>Asparagus_aethiopicus_HM990140
GACTTTAGTCTTAATGTAGTAAGAATCGTTGAAGGAGCCATACCCAATATCTTGTTTTCG
TAAGATATTGGGTATAGCTCCCTCCCCCGCCAATGAATGATAAGTATTTATTTTTTTTTT
TTATTCCAAATTAACGACGAGATTTATTATCGTTTCTCGCATGTCTCGCGAAAGTCAGAG
TAGGCGCGAATTCTCCCAATTTGTGACCTACCATACGATCCGTTATATAAATAGGTAAAT
GTTCCTTTCCATTATGAATAGCGATTGTATGGCCAATCATTTTGGGTATAATGGTAGATG
CCCGAGACCAAGTTACTATTATTTCTTTCTCCTCCCTCATGTTGAGTTTTTCAATTTTTC
TCGATAAATGATTAGCTACAAAAGGATTTTTTTTTAGTGAACGTGTCACAGCTGATTACT
CCTTTTTTTACATTTTAAAGATTGGCATTCTATGTCCAATAGAATATCTCGATCTAAGTA
TGAAGGTAAGAAAAAATACAATAATGAACAATAATGATGAATGGAAAAAAGAGAAAATTC
TTTAGCTAGATAAGGG
>Crataegus_phaenopyrum_EU682700
GACTTTGGTCTTAATATATATGAGTTCTTGAAAGTAAAGGAGTAATAAAAAATTTCTTGT
TATATCAAGAGGTTTGTTATTGCTCCTTTACTATTTAGTTTTAGTATTTTTTTAGTTATT
ACTTAACTATTTGTTTTATTTGTTTTATTCTTTTTTTTTTTTTAGTAAAAAAAAAAAGAA
TAAAGTTTTCAATTTAGGTTGTATTTTATCTTACAAGTAATGCTAAATGGCGGAAAAATT
ATTAA
>Ophiopogon_peliosanthoides_KF671438
GATTTCCGTCTTAATGTATTAAGAATCGTTGAAGGAGTCATACCCAATGTCTTGTTTTCA
TAAGATATTGGGTATAGCTCCCTCCCCCGCCAATGAATGATAAGTATCTATTTTTTTTCC
AAATTAATTAACGACGAGATTTATTATCGTTTCTCGCATGTCTCGCGAAAGTCAGAGTAG
GCGCGAATTCTCCCAATTTGTGACCTACCATACGATCTGTTATATAAATAGGTAAATGTT
CTTTTCCATTATGAACAGCGATTGTATGGCCAATCATTTTGGGTATAATGGTAGATGCCC
GAGACCAAGTTACTATTATTTCTTTCTCCTCCCTCATGTTGAGTTTTTCAATTTTTCTCG
ATAAATGATTAGCTACAAAAGGATTTTTTTTTAGTGAACGTGTCACAGCCGATTACTCCT
TTTTTTTACATTTTAAAGATTGGCATTCTATGTCCAATAGAATATCTCGATCTAAGTATG
AAGGTAAGAATAAATACAATAATGATGAATGGAAAAAAGAGAAAATCCTTTAGCTGGATA
AGGG
>Trichosanthes_dunniana_HQ829554
GACTTCGGTCTTAGTGTATACGAGTTCTTGAAAGTAAAGGAGCAATAACCAATTTCTTGT
TTTCTCAAGAGGATTGGTATTGCTCCTTTATTATGAATATTATGAATAAATTTTACATAA
GTTTTTTTTTCGAATTTCTACTTATACATAGTTATAGGATAGGGG
>Trichosanthes_dunniana_HQ829553
GACTTCGGTCTTAGTGTATACGAGTTCTTGAAAGTAAAGGAGCAATAACCAATTTCTTGT
TTTCTCAAGAGGATTGGTATTGCTCCTTTATTATGAAAAAATTTTACATAAGTTTTTTTC
TAATTTTTACTTATACATAGTTATAGGGTAGGGG
>Rosa_sherardii_KJ575502
GACTTTGGTCTTAGTATATATGAGTTCGTGAAAGTTTTGAAAGTAAAGGAGCAATACTAA
AATTCTTGTTATATCAAGAGGTTTGGTGTTGCTCCTTTACCATATTACTTTAATTAATAA
TTAAAATTATTACTATAATTAAATTAGTATTTTAGTACTATTTTTTTTTTACTAAAAGAT
TAAAATAAAAGGGTTTCCATTTATGTTGTATTCTCTTTTACAAGTAATGATAAATGGTGG
AAATATTTGTAATTTCTATTTTTAGTTAAATAGTGCAA
>Cornus_suecica_JF321223
GACTTTTTCTTAGTGTATACGGGTTTTTGAAAGTCATTTTGAAAGTAAAGGAGCAATAAA
AAATGGCTTGTTCTATCAAGATCAAGAGGATGATATTGCTCCTTTACTTTTATTTAGTAG
TCTTTTATCTTTTACTTGCATATATATATTTTTTACATAAAAACATAAAAAAAATTCTTA
TAGATTGGTTCATGATTGATGAGTATTGTGCTTTACTTCTGTATTCATTTGTAATTTATA
TATCTTGGACCTAATATTAAGTTGTTATTTTACATCTTCAATAACAGATAAAATGGATTA
ATATTTGTATCTCGGAAAATATCTAAGATAAGAAAGAAATAATGATGAATGGTCAACATG
GAATCATTTTTAATGTAAATAGTATAGGG
>Polygonatum_hookeri_KJ745811
GATTTCCATCTTAATGTATATGTATTAAGAATCGTTGAAGGAGCTATACCCAATATCTTG
TTTTCATAAGATATTGGGTATAGCTCCCTTTTTTTCCAAATTAATTAACGACGAGATTTA
TTATCGTTTCTCGCATGTCTCGCGAAAGTCAGAGTAGGCGCGAATTCTCCCAATTTGTGA
CCTACCATACGATCTGTTATATAAATAGGTAAATGTTCTTTTCCATTATGAACAGCGATT
GTATGGCCAATCATTTTGGGTATAATGGTAGATGCCCGAGACCAAGTTACTATTATTTCT
TTCTCCTCCCTCATGTTGAGTTTTTCAATTTTTCTCGATAAATGATTAGCTACAAAAGGA
TTTTTTTTTAGTGAACGTGTCACAGCCGATTACTCCTTTTTTTTACATTTTAAAGATTGG
CATTCTATGTCCAATAGAATATCTCGATCTAAGTATGAAGGTAAGAATAAATACAATAAT
GATGAATGGAAAAAAGAGAAAATCCTTTAGCTGGATAAGGG
>Polygonatum_zanlanscianense_KJ745817
GATTTCCATCTTAATGTATATGTATTAAGAATCGTTGAAGGAGCTATACCCAATATCTTG
TTTTCATAAGATATTGGGTATAGCTCCCTTTTTTTCCAAATTAATTAACGACGAGATTTA
TTATCGTTTCTCGCATGTCTCGCGAAAGTCAGAGTAGGCGCGAATTCTCCCAATTTGTGA
CCTACCATACGATCTGTTATATAAATAGGTAAATGTTCTTTTCCATTATGAACAGCGATT
GTATGGCCAATCATTTTGGGTATAATGGTAGATGCCCGAGACCAAGTTACTATTATTTCT
TTCTCCTCCCTCATGTTGAGTTTTTCAATTTTTCTCGATAAATGATTAGCTACAAAAGGA
TTTTTTTTTAGTGAACGTGTCACAGCCGATTACTCCTTTTTTTTACATTTTAAAGATTGG
CATTCTATGTCCAATAGAATATCTCGATCTAAGTATGAAGGTAAGAATAAATACAATAAT
GATGAATGGAAAAAAGAGAAAATCCTTTAGCTGGATAAGGG
>Panax_pseudoginseng_KX271796
GACCCGGTCTTAGTGTATACGAGTTTTTTTGAAATAAAAAGGAGCAATAACCTCTTTCTT
GTTCTATCAAGAGGGCGGTATTGCTCCTTTTTTTATTTAGTAGTATTTGACTTACCCAGT
TTCTTTAAATTTATTTAATTTATTTAAAGAAACGTCGTTTTATTTTTATCGGTTGGTTCA
TGAGTGAGTATCATGCTTTCGTTCTGTATTAATCATTAATCTAGAATTTAGCTACTTCTT
CCCAATCTTTATCTTTTGGGAAGTATTTTTTTAAAAGAAAAGATAAAAATGTTGGACTTT
TTACTTAGTTAATACTTAATATTTTTATCTCGAAAATAAGAAAGATAAGAAAGAAATAAT
GATGAATGGTAAAAATTTAATCTTTTGAAACGTAAGGAAAAGAATAGTAGGGG
>Panax_pseudoginseng_KX271797
GACCCGGTCTTAGTGTATACGAGTTTTTTTGAAATAAAAAGGAGCAATAACCTCTTTCTT
GTTCTATCAAGAGGGCGGTATTGCTCCTTTTTTTATTTAGTAGTATTTGACTTACCCAGT
TTCTTTAAATTTATTTAATTTATTTAAAGAAACGTCGTTTTATTTTTATCGGTTGGTTCA
TGAGTGAGTATCATGCTTTCGTTCTGTATTAATCATTAATCTAGAATTTAGCTACTTCTT
CCCAATCTTTATCTTTTGGGAAGTATTTTTTTAAAAGAAAAGATAAAAATGTTGGACTTT
TTACTTAGTTAATACTTAATATTTTTATCTCGAAAATAAGAAAGATAAGAAAGAAATAAT
GATGAATGGTAAAAATTTAATCTTTTGAAACGTAAGGAAAAGAATAGTAGGGG
>Crataegus_castlegarensis_KC251507
GACTTTGGTCTTAATATATATGAGTTCTTGAAAGTAAAGGAGTAATAAAAAATTTCTTGT
TATATCAAGAGGTTTGTTATTGCTCCTTTACTATTTAGTTTTAGTATTTTTTTAGTTATT
ACTTAACTATTTGTTTTATTCTTTTTTTTTTTTTTTAGTAAAAAAAAAAAAGAATAAAGT
TTTCAATTTAGGTTGTATTTTATCTTAAATTTAGGTTGTATTTTATCTTACAAGTAATGC
TAAATGGCGGAAAAATTATTAAT
>Crataegus_castlegarensis_KC251506
GACTTTGGTCTTAATATATATGAGTTCTTGAAAGTAAAGGAGTAATAAAAAATTTCTTGT
TATATCAAGAGGTTTGTTATTGCTCCTTTACTATTTAGTTTTAGTATTTTTTTAGTTATT
ACTTAACTATTTGTTTTATTCTTTTTTTTTTTTTTAGTAAAAAAAAAAAAGAATAAAGTT
TTCAATTTAGGTTGTATTTTATCTTAAATTTAGGTTGTATTTTATCTTACAAGTAATGCT
AAATGGCGGAAAAATTAT
>Crataegus_castlegarensis_KC251505
GACTTTGGTCTTAATATATATGAGTTCTTGAAAGTAAAGGAGTAATAAAAAATTTCTTGT
TATATCAAGAGGTTTGTTATTGCTCCTTTACTATTTAGTTTTAGTATTTTTTTAGTTATT
ACTTAACTATTTGTTTTATTCTTTTTTTTTTTTTTTAGTAAAAAAAAAAAAGAATAAAGT
TTTCAATTTAGGTTGTATTTTATCTTAAATTTAGGTTGTATTTTATCTTACAAGTAATGC
TAAATGGCGGAAAAATTATTAAT
>Dioscorea_subcalva_JQ260312
GACTTTTGTCTTAATGTATATGAATCGTTGAAGGAGCAATATCCAATATCTTGTTTGAGC
AAGAAGTTTGGTATTGCTCCCCCCTTTTTTTTGTTTGTTTGATTTAACTGTGTGTATTGT
ATACCGCAAGACAGAAGACAGTGGATTACTCCTTTATTTTTTACTTACATTTTAAAGATT
GGCATTCTATGTTCAATATCTCGATCTAATAAGGTAAGAATAAATATAAATACAATAATG
ATGAATGGAAAAAAGAGAAAATCCT
>Dioscorea_subcalva_JQ260310
GACTTTTGTCTTAATGTATATGAATCGTTGAAGGAGCAATATCGAATATCTTGTTCGAGC
AAGAACTTTGGTATTGCTCCCCTTTTCAATTTTTCCCGATAAATGATCAACTACAAAAGG
ATTTTTTTTTAGTGAACGTGTCACAGCGGATTACTCCTTTATTTTTTAAATTTTGAAGAT
TGGCATTCTATGTTCAATATCTCGATCTAATAAGGTAAGAATAAATTTAAATACAATAAT
GATGAATGGAAAAAGAGAAAATCCT
>Dioscorea_subcalva_JQ260311
GACTTTTGTCTTAATGTATATGAATCGTTGAAGGAGCAATATCGAATATCTTGTTCGAGC
AAGAACTTTGGTATTGCTCCCCTTTTCAATTTTTCCCGATAAATGATCAACTACAAAAGG
ATTTTTTTTTAGTGAACGTGTCACAGCGGATTTCTCCTTTATTTTTTAAATTTTGAAGAT
TGGCATTCTATGTTCAATATCTCGATCTAATAAGGTAAGAATAAATTTAAATACAATAAT
GATGAATGGAAAAAGAGAAAATCCT
>Crataegus_castlegarensis_KC251509
GACTTTGGTCTTAATATATATGAGTTCTTGAAAGTAAAGGAGTAATAAAAAATTTCTTGT
TATATCAAGAGGTTTGTTATTGCTCCTTTACTATTTAGTTTTAGTATTTTTTTAGTTATT
ACTTAACTATTTGTTTTATTCTTTTTTTTTTTTTTTAGTAAAAAAAAAAAAGAATAAAGT
TTTCAATTTAGGTTGTATTTTATCTTAAATTTAGGTTGTATTTTATCTTACAAGTAATGC
TAAATGGCGGAAAAATTATTAAT
>Crataegus_castlegarensis_KC251508
GACTTTGGTCTTAATATATATGAGTTCTTGAAAGTAAAGGAGTAATAAAAAATTTCTTGT
TATATCAAGAGGTTTGTTATTGCTCCTTTACTATTTAGTTTTAGTATTTTTTTAGTTATT
ACTTAACTATTTGTTTTATTCTTTTTTTTTTTTTTTAGTAAAAAAAAAAAAGAATAAAGT
TTTCAATTTAGGTTGTATTTTATCTTAAATTTAGGTTGTATTTTATCTTACAAGTAATGC
TAAATGGCGGAAAAATTATTAAT
>Bupleurum_commelynoideum_HQ688202
ACCGAGTCTTAGAATATACGAGTTTTTTTTATAAAAAAAGGAGCAATAACCTCTTTCTTG
TTCTATCAAGAGCGCGGTATTGCTCCTTTTTTTATTTATTTTTAGTTATTAGTATGAGTA
TTTATCTAGTTTGTTTAAAAAAATTTATACAAACTTTTTTTTTTATTTTATTGGTTCGTT
CATGATTGAGTATCATATTTGAATTCTATTCTAAAAAGTTTGGCTATCTTATTCCCAACA
TTTTGGGAACGATAAAAAAAATGATTTGGAATAATAATAAAATAAAATTTGAATAATAAA
AGAGGAATCTTTTTATTTTCAAATGTAACTAAAAAAAACCTAGGGGGGGCGGA
>Bupleurum_commelynoideum_HQ688203
ACCGAGTCTTAGAATATACGAGTTTTTTTTATAAAAAAAGGAGCAATAACCTCTTTCTTG
TTCTATCAAGAGCGCGGTATTGCTCCTTTTTTTATTTATTTTTAGTTATTAGTATGAGTA
TTTACCTAGTTTGTTTAAAAAATTTTATACAAACTTTTTTTTATTGGTTCGTTCATGATT
GAGTATCATATTTGAATTCTATTCAAAAAAGTTTGGCTATCTTATTCCCAACATTTTGGA
AACGATAAAAAAAATGATTTTGAATAATCATAAAATAAAATTTGAATAATCAAAGAGGAA
TCTTTTTATTTTCAAATGTAACTAAAAGAAACCTAGGGGGGGCGGA
>Bupleurum_commelynoideum_HQ688200
ACCGAGTCTTAGAATATACGAGTTTTTTTTATAAAAAAAGGAGCAATAACCTCTTTCTTG
TTCTATCAAGAGCGCGGTATTGCTCCTTTTTTTATTTATTTTTAGTTATTAGTATGAGTA
TTTACCTAGTTTGTTTAAAAAAATTTATACAAACTTTTTTTTATTTTATTGGTTCGTTCA
TGATTGAGTATCATATTTGAATTCTATTCTAAAAAGTTTGGCTATCTTATTCCCAACATT
TTGGGAACGATAAAAAAAATGATTTGGAATAATAATAAAATAAATAAAATTTTGAATAAT
AAAAGAGGAATCTTTTTATTTTCAAATGTAACTAAAAGAAACCTAGGGGGGGCGGA
>Bupleurum_commelynoideum_HQ688201
ACCGAGTCTTAGAATATACGAGTTTTTTTTATAAAAAAAGGAGCAATAACCTCTTTCTTG
TTCTATCAAGAGCGCGGTATTGCTCCTTTTTTATTTATTTTTAGTTATTAGTATGAGTAT
TTACCTAGTTTGTTTAAAAAAATTTATACAAACTTTTTTTTATTGGTTCGTTCATGATTG
AGTATCATATTTGAATTCTATTCTAAAAAGTTTGGCTATCTTATTCCCAACATTTTGGAA
ACGATAAAAAAAAATGATTTTGAATAATCAAAGAGGAATCTTTTTATTTTCAAATGAAAC
TAAAAGAAACCTAGGGGGGGGCGGA
>Bupleurum_commelynoideum_HQ688204
ACCGAGTCTTAGAATATACGAGTTTTTTTTATAAAAAAAGGAGCAATAACCTCTTTCTTG
TTCTATCAAGAGCGCGGTATTGCTCCTTTTTTTATTTATTTTTAGTTATTAGTATGAGTA
TTTACCTAGTTTGTTTAAAAAAATTTATACAAACTTTTTTTATTGGTTCGTTCATGATTG
AGTATCATATTTGAATTCTATTCAAAAAAGTTTGGCTATCTTATTCCCAACATTTTGGAA
ACGATAAAAAAAATGATTTTGAATAATCATAAAATAAAATTTGAATAATCAAAGAGGAAT
CTTTTTATTTTCAAATGTAACTAAAAGAAACCTAGGGGGGGCGGA
>Angelica_apaensis_KC887953
GACCGGGTTTTAGTATATACGAGTTTTTTGAAATAAAAAAAAAGCAATACCGCCCTCTTG
TTCTATCAAGAGGGCGGTATTTCTTCTTTTTATATTTCAGACTGTTTTAGATAAACAAAT
ATTTTTGAATGATCAAAAAGGAATCCCTTTTTTCTTTAATAAATATAAATAATTATTAAA
TAAATAAAAGAAAATTAGCGG
>Angelica_apaensis_KC887952
GACCGGGTTTTAGTATATACGAGTTTTTTGAAATAAAAAAAAAGCAATACCGCCCTCTTG
TTCTATCAAGAGGGCGGTATTTCTTCTTTTTATATTTCAGACTGTTTTAGATAAACAAAT
ATTTTTGAATGATCAAAAAGGAATCCTTTTTTTCTTTAATAAATATAAATAATTATTAAA
TAAATAAAAGAAAATTGGCGG
>Curcuma_chuanhuangjiang_JF730250
GATTTTTGTCTTAGTGTATCTGAATTGTTAAAGAAATGTAGCAATACCCTGAAATAACAA
TACCCCGTATCTCGCTTAAGCGAGATATGGGGTATTGTTATTTTGTTTGATGTAATGTAA
TAGTATTTTCATTTTTTGCGTATAGCATACATATTTATTTATATTGTATAACATATTTAG
ATATTTAGATTGTATATATGTATATTAAATACAAATACATAAATATATAAGTATATAAAG
TATAAGAAATGAACTTAACGACGAGATTTATTATCGTTTCTTGCATGTCTCGTAAAAGAC
AGAGTAGGTGCAAATTCTCCCAATTTGTGACCCACCATACGATCCGTTATATAAATAGGT
AAATGTTCCTTTCCATTATGAATAGCGATTGTATGGCCAATCATTGTGGGTATAATGGTA
GATGCCCGAGACCAAGTTACTATTATTTCTTTCTCTTCCCTCGTGTTGAGTTTTTCAATT
TTTGCCGATAAATGATTAGCTACAAAAGGGTTTTTTTTTAGTGAACGTGTCATGTCACAG
TGTATTACTCCTTTTTTTTTACATTTTTTATTTTAAAGATTGGCATTCTATGTCCAATAT
CTCGATCTAAGTTAAGTATGGAGGTCAGAATAAATACAATAATGATGAATGGAAAAAAGA
TAAAATCCTTTAGCTAGAAAAGGG
>Dioscorea_nipponica_HQ637876
GACTTTTGTCTTAATGTATATGAATCGTTGAAGGAGCAATATCCAATATCTTGTTTGAGC
AAGAAGTTTGGTATTGCTCCCCCCTTTTTTTTGTTTGTTTGATTTAACTGTGTGTATTGT
ATACCGCAAGACAGAAGACAGTGGATTACTCCTTTATTTTTTACTTACATTTTAAAGATT
GGCATTCTATGTTCAATATCTCGATCTAATAAGGTAAGAATAAATATAAATACAATAATG
ATGAATGGAAAAAAGAGAAAATCCTTTAGCTAGATAAGGG
>Dioscorea_nipponica_HQ637877
GACTTTTGTCTTAATGTATATGAATCGTTGAAGGAGCAATATCAATATCTTGTTCGAGCA
AGAAGTTTGGTATTGCTCCCCTTTTCAATTTTTCCCGATAAATGATCAACTACAAAAGGA
TTTTTTTTTAGTGAACGTGTCACAGCGGATTACTCCTTTATTTTTTACATTTTTAAGATT
GGCATTCTATGTTCAATATCTCGATCTAATAAGGTAAGAATAAATTTAAATACAATAATG
ATGAATGGAAAAAGAGAAAATCCTTTAGCTAGG
>Dioscorea_nipponica_HQ637875
GACTTTTGTCTTAATGTATATGAATCGTTGAAGGAGCAATATCCAATATCTTGTTTGAGC
AAGAAGTTTGGTATTGCTCCCCTTTTTTTTGTTTGTTTGATTTTACTGTGTGTATTGTAT
ACCGCAAGACAACAGTGGATTACTCCTTTATTTTTTACTTACATTTTAAAGATTGGCATT
CTATGTTCAATATCTCGATCTAATAAGGTAAGAATAAATATAAATACAATAATGATGAAT
GGAAAAAAGAGAAAATCCTTTAGCTAGATAAGGG
>Polygala_japonica_KM216407
GATTTTTATCTTAGTGTATACGAGTTCTTGAAAATAAAGGGGCAATAAAAGATCTCTTGT
TTTATCTGTTTCATCAAATCAAGAGTTTTCTATTGCTCCTTTATCTTTCCTTTCTATTCT
ATATTTGAATTAAAAAAGGGGTCCTTCTTTTTTATTTTTATTTTAGAATCGAATTTTATT
TGAGAATCTATGAAGAATAACTTAGATTCTCATAATAAAAAAGAATTCAAATTCTTTTTT
AGTTTATTGATATAAAGTCTAGGG
>Polygala_japonica_KM216406
GATTTTTATCTTAGTGTATACGAGTTCTTGAAAATAAAGGGGCAATAAAAGATCTCTTGT
TTTATCTGTTTCATCAAATCAAGAGTTTTCTATTGCTCCTTTATCTTTCCTTTCTATTCT
ATATTTGAATTAAAAAAGGGGTCCTTCTTTTTTCTTTTTATTTTAGAATCAAATTTTATT
TGAGAATCTATGAAGAATAACTTAGATTCTCATAATAAAAAAGAATTCAAATTCTTTTTT
AGTTTATTGATATAAAGTCTAGGG
>Polygala_japonica_KM216405
GATTTTTATCTTAGTGTATACGAGTTCTTGAAAATAAAGGGGCAATAAAAGATCTCTTGT
TTTATCTGTTTCATCAAATCAAGAGTTTTCTATTGCTCCTTTATCTTTCCTTTCTATTCT
ATATTTGAATTAAAAAAGGGGTCCTTCTTTTTTCTTTTTATTTTAGAATCGAATTTTATT
TTAGAATCTATGAAGAATAACTTAGATTCTCATAATAAAAAAGAATTCAAATTCTTTTTT
AGTTTATTGATATAAAGTCTAGGG
>Angelica_anomala_KC812808
GACCGGGTTTTAGTATATACGAGTTTTTTGAAATAAAAAAGAAGAAATACCGCCCTCTTG
ATAGAACAAGAGGGCGGTATTTCTTCTTTTTATATTTCAGACTGTTTTAGATAAACAAAT
ATTTTTGAATGATCAAAAAGGAATCCTTTTTTTTCTTTAATAAATATAAATAATTAATAA
TAATAAATAAATAAAATAAAATTGGCGG
>Mentha_longifolia_AY643679
TAGTGTGTAGGAGTTTTTGAAAATAGACTAGATAAATATAAGGAGCAAGAAACCCTTTTT
TGATAAAACAAGAAAGGGTTTCTTGCTCCTTTATTTTCTTTTCAATTAGGAGCCCTTTTC
TATATTTTCTATTTTCTAGTAGTATTGGACTTGCCTAGAATTTTTCTTTCCATTACAGAA
TAAAAAAAGAAGATAAAAAAACGATGGAAATTCCATCTTTTGTTTTTCAATTTCTAAAAA
AGTTGAAATTGAAAATTGCTAAAG
>Asparagus_densiflorus_JX574310
GACTTTAGTCTTAATGTAGTAAGAATCGTTGAAGGAGCTATACCCAATATCTTGTTTTCG
TAAGATATTGGGTATAGCTCCCTCCCCCGCCAATGAATGATAAGTATCTATTTTATTCCA
TTAACGACGAGATTTATTATCGTTTCTCGCATGTCTCGCGAAAGTCAGAGTAGGCGCGAA
TTCTCCCAATTTGTGACCTACCATACGATCCGTTATATAAATAGGTAAATGTTCCTTTCC
ATTATGAATAGCGATTGTATGGCCAATCATTTTGGGTATAATGGTAGATGCCCGAGACCA
AGTTACTATTATTTCTTTCTCCTCCCTCATGTTGAGTTTTTCAATTTTTCTCGATAAATG
ATTAGCTACAAAAGGATTTTTTTTTAGTGAACGTGTCACAGCTGATTACTCCTTTTTTTA
CATTTTAAAGATTGGCATTCTATGTCCAATAGAATATCTCGATCTAAGTATGAAGGTAAG
AATAAATACAATAATGATGAATGGAAAAAAGAGAAAATTCTTTAGCTAGATAAGGG
>Asparagus_cochinchinensis_GQ434910
GACTTTAGTCTTAATGTAGTAAGAATCGTTGAAGGAGCCATACCCAATATCTTGTTTTCG
TAAGATATTGGGTATAGCTCCCTCCCCCGCCAATGAATGATAAGTATCTATTTTTTTTTA
TTCCAAATTAACGACGAGATTTATTATCGTTTCTCGCATGTCTCGCGAAAGTCAGAGTAG
GCGCGAATTCTCCCAATTTGTGACCTACCATACGATCCGTTATATAAATAGGTAAATGTT
CCTTTCCATTATGAATAGCGATTGTATGGCCAATCATTTTGGGTATAATGGTAGATGCCC
GAGACCAAGTTACTATTATTTCTTTCTCCTCCCTCATGTTGAGTTTTTCAATTTTTCTCG
ATAAATGATTAGCTACAAAAGGATTTTTTTTTAGTGAACGTGTCACAGCTGATTACTCCT
TTTTTTACATTTTAAAGATTGGCATTCCATGTCCAATAGAATATCTCGATCTAAGTATGA
AGGTAAGAATAAATACAATAATGATGAATGGAAAAAAGAGAAAATTCTTTAGCTAGATAA
GGG
>Asparagus_cochinchinensis_GQ434911
GACTTTAGTCTTAATGTAGTAAGAATCGTTGAAGGAGCCATACCCAATATCTTGTTTTCG
TAAGATATTGGGTATAGCTCCCTCCCCCGCCAATGAATGATAAGTATCTATTTTTTTTTA
TTCCAAATTAACGACGAGATTTATTATCGTTTCTCGCATGTCTCGCGAAAGTCAGAGTAG
GCGCGAATTCTCCCAATTTGTGACCTACCATACGATCCGTTATATAAATAGGTAAATGTT
CCTTTCCATTATGAATAGCGATTGTATGGCCAATCATTTTGGGTATAATGGTAGATGCCC
GAGACCAAGTTACTATTATTTCTTTCTCCTCCCTCATGTTGAGTTTTTCAATTTTTCTCG
ATAAATGATTAGCTACAAAAGGATTTTTTTTTAGTGAACGTGTCACAGCTGATTACTCCT
TTTTTTACATTTTAAAGATTGGCATTCCATGTCCAATAGAATATCTCGATCTAAGTATGA
AGGTAAGAATAAATACAATAATGATGAATGGAAAAAAGAGAAAATTCTTTAGCTAGATAA
GGG
>Thuja_koraiensis_JQ512369
ACAACTTCCCTCTGGATCTAGCTGCTGTTGAAGCTAATTCTATAGACGGCTAATTATTCA
AGATGAATTGTTAGTGTCTTTCAATTCTTGAAAAGCAAAAAAGAAAGCAGTACTAAAATC
GAAAGGTTTGGTACTGCTTTCTTTTTTTCCGTCTAAGTTTTCTTAAAAGTTATTGCGAGC
AGAGCACAATAACTGTTTACTGTGCATCCAGCAGGAATTGAACCCGCGACTTCCCAATTA
TGAGTTGGGTGCTTTTACCCATTCAGCCATGGATGCATATTATATATAATAAGTATCGGC
TCAGATCTTTTTTTGAATACCCAAAACTATTATTGTTTCAATAATAGAAATGTCACTAAC
TGCAACAAATTACAAAATAAATACTATAACACAATTAATCAATAAATATTTTCTAATAAA
ATAGTTTCATTATTAGTTCATTGTTCATTTTCGGGGTTGTAGAACCAACCGGTCATTCTT
GAAATGGAATGACCGTAGAAACTATCAATTAGTTTAGG
>Rubus_corchorifolius_JN040999
TACTTTGGTCTTAGTATATATGAGTTCGTGGAAGTTTTGAAAGTAAAGGAGCAATAAAAA
ATTTCTTGTTATATCAAGAAATTGGGTATTGCTCCTTTACTATAATTAGTATTTTTAGTA
GTATTTGTTTTTTTTTTTTTTTACAAAAAAATTAAAAAAAAAAAAAAGGTTTTCATTTTT
TTTTGTTTTTTATTTTACAAAAAATGACAAAGGGGGAAAATATTTTACTTTTCTATTTAA
AAAGTACATTTTCAAAAGTACAAGGG
>Terminalia_arjuna_FJ381893
CACTTTGGTGTTAGTGTAAGTGTTTATGAGTTTTTGATTTGAAGTGAGAGTAAAGGAGCA
ATAATCAACACTCTTGATAGAACAAGAAATTGGTTATTGCTCCTTTACTTAGTGTTCTTT
TATTAATATAATATTAATAAAAAATTCTTTAGTTTAAAGATCAACATAAGAAAAAAAAGT
ATTCGAGTCTTATAGAGATTGGCTTTTTTGTATATAAAATTATATAGAGAGAGGCCTTCT
TTTTTTTTTAATCTATATTTTAACTGTAAAATTTTAAATATTTAAAATGGAAAAAAAGTT
ATAATTCTTTCAAAATTTTAAATTAAAAAACGTGAAAAATTGAAATATTTTCAATACAAT
AAAATCATTACAATACAAAAAAAAATTATTAATTTGAATTCTTTTTTTTTTATAAATAAT
ATTTATTATTTTTAGTAGAATACTAAAATAAATAGTAGATAATACTATTTATTCTTATTA
TATTCTAGTAAGGGGCGGATGTAGCCAAG
>Aconitum_kusnezoffii_KY417484
GATTTAGGTCTTGGTGCATGTCTGGCTTAGTGTATATGAGTCATTGAAGTTGCAGGAGCA
ATACCCAATTTCTTGTTCTGTTAAGAGGCTGGGTATTGCTCCTGCATTTTTTTGTATTAA
GTAAAAATTTGACTTTAACAGATTGGTGTTGGTTTGGTGAATTCTAGATTATTAGACTAT
TATGATTATATGATTATGTTCCTCAAAAAATTTTTTTATTTGATAAAGC
>Lonicera_confusa_KM258576
GACCCGGTCTTAGTGTATACGAGTTTTAAAAAAGAAAAAGGAGCAATAATCCCCCTCTTG
TTTTATCAAGAGGGCACCATTGCTTCTTTTTTTATTTAACTTAACAGTTACCTATTTTCT
TTCAAGAAAAATAGTAAATCTTCTTATTTTTAGGGGCGGGTCCTGATTGTATTTTGGGCT
TTCATTTTTGATTCTGTATGAAAAATCTTTATATCCTCTAAAATAAAAGTAAAATAAAAG
AAAAACTGTTGGAATTTTTTTGCTGACTTATCTATAATTGTACTTGAGAAAAAAAAAAGA
AAAATAATGAATGGCTTAACTAGGAACTAATAGGTAGGGG
>Dioscorea_polystachya_HQ637971
GACTTTTGTCTTAATGTATATGAATCGTTGAAGGAGCAATATCAATATCTTGTTCGAGCA
AGAAGTTTGGTATTGCTCCCCTTTTCAATTTTTCCCGATAAATGATCAACTACAAAAGGA
TTTTTTTTTAGTGAACGTGTCACAGCGGATTACTCCTTTATTTTTTACATTTTTAAGATT
GGCATTGTATGTTCAATATCTCGATCTAATAAGGTAAGAATAAATTTAAATACAATAATG
ATGAATGGAAAAAGAGAAAATCCTTTAGCTAGG
>Dioscorea_polystachya_HQ637970
GACTTTTGTCTTAATGTATATGAATCGTTGAAGGAGCAATATCAATATCTTGTTCGAGCA
AGAAGTTTGGTATTGCTCCCCTTTTCAATTTTTCCCGATAAATGATCAACTACAAAAGGA
TTTTTTTTTAGTGAACGTGTCACAGCGGATTACTCCTTTATTTTTTACATTTTTAAGATT
GGCATTGTATGTTCAATATCTCGATCTAATAAGGTAAGAATAAATTTAAATACAATAATG
ATGAATGGAAAAAGAGAAAATCCTTTAGCTAGG
>Panax_stipuleanatus_HQ112889
GACCCAGTCTTAGTGTATACGAGTTTTTTTTGAAATAAAAAGGAGCAATAACCTCTTTCT
TGTTCTATCAAGAGGGCGGTATTGCTCCTTTTTTTATTTAGTAGTATTTTACTTACCTAG
TTTCTTTAAATAAATTTAAAGAAACGTCGTTTTATTTTTATCGGTTGGTTCATGAGTGAG
TATCATGCTTTCGTTCTGTATTAATCATTAATCTATAATTTAGCTACTTCTTCCCAATCT
TTATCTTTTGGGAAGTGTTTTTTAAAAAGAAAAGATAAAAATGTTGGACTTTTGACTTAG
TTAATACTTAATATTTTTATCTTGAAAATAAGAAAGATAAGAAAGAAATAATGATGAATG
GTAAAAATTTAATCTTTTGAAACGTAAGGAAAAGAATAGTAGGGG
>Rosa_arvensis_DQ778748
GACTTTGGTCTTAGTATATATGAGTTCGTGAAAGTTTTGAAAGTAAAGGAGCAATACTAA
ATTTCTTGTTATATCAAGAGATTTGGTGTTGCTCCTTTACCATATTACTATAAATAATTA
TTTAAATTTAATTACTATAATTACTAATTAAAATTAGTACTATAATTTAATTAGTATTTT
AAATTAAATTAGTATTTTAGTACTCTTTTTTTTTACTAAAAGATTAAAATAAAAGGGTTT
CCATTTATGTTGTATTCTCTTTTACAAGTAATGATAAATGGTGGAAATATTTGTAATTTC
TATTTTTATTTAAATTTTTATTTAAATAGTACAAGGG
>Plantago_asiatica_KMS0166A03P
GACTTGTTCTTAGTGTATAGGAGTTTTTGAAAATAGAATAGAGAAAATAAAGGAGCAATC
AACTCTTTCTTGTTTGATCTTTGATCAAGATAAGGAGGGGTATTGCTCCTTTATTTTCTT
TTAAATTCGTATAGTCTTTTCTTAGAAGAATCAAATCATCAAATAGTTTTCAAAATCCAA
TAAACTTAAACTACTAAAATTAAAAATGACTATACTTAGTAAGTTATAGATTCTAGTAAG
TT
>Lonicera_confusa_KM258573
GACCCGGTCTTAGTGTATACGAGTTTTAAAAAAGAAAAAGGAGCAATAATCCCCCTCTTG
TTTTATCAAGAGGGCACCATTGCTTCTTTTTTTATTTAACTTAACAGTTACCTATTTTCT
TTCAAGAAAAATAGTAAATCTTCTTATTTTTAGGGGCGGGTCCTGATTGTATTTTGGGCT
TTCATTTTTGATTCTGTATGAAAAATCTTTATATCCTCTAAAATAAAAGTAAAATAAAAG
AAAAACTGTTGGAATTTTTATGCTGACTTATCTATAATTGTACTTGAGAAAAAAAAAGAA
AAATAATGAATGGCTTAACTAGGAACTAATAGGTAGGGG
>Aconitum_barbatum_JN043751
GATTTAGGTCTTGGTGCATGCCTGGCTTAGTGTATATGAGTCATTGAAGTTGCAGGAGTA
ATACCCTATTTCTTATTCTGTTAAGAGGCTGGGTATTGCTCCTGCATTTTGTATTAAGTA
AAAAATTTACTTTAACAGATTGGTGTTGGTTTGGTGAATTCTAGATTATAATACTATTAT
GATTATATGATATGATTATGTTCCTCAAAAATTTTTTTTTATTTGATAAAGCAGAGGGGC
GGATGTAGCC
>Aconitum_barbatum_JN043750
GATTTAGGTCTTGGTGCATGCCTGGCTTAGTGTATATGAGTCATTGAAGTTGCAGGAGTA
ATACCCTATTTCTTGTTCTGTTAAGAGGCTGGGTATTGCTCCTGCATTTTGTTTGTATTA
AGTAAAAAATTTACTTTAACAGATTGGTGTTGGTTTGGTGAATTCTAGATTATAATACTA
TTATGATTATATCATATGATTATGTTCCTCAAAATTTTTTTTTTTATTTGATAAAGCAGA
GGG
>Aconitum_barbatum_JN043752
GATTTAGGTCTTGGTGCATGCCTGGCTTAGTGTATATGAGTCATTGAAGTTGCAGGAGTA
ATACCCTATTTCTTGTTCTGTTAAGAGGCTGGGTATTGCTCCTGCATTTTGTTTGTATTA
AGTAAAAAATTTACTTTAACAGATTGGTGTTGGTTTGGTGAATTCTAGATTATAATACTA
TTATGATTATATCATATGATTATGTTCCTCAAATTTTTTTTTTTATTTCATAAAGCAGAG
GG
>Crocus_oreocreticus_EU257493
GAGTTCTCTATTAATGTATATGAATCGTTGAAGGATCCATGCCCCATATTTGTTTTTCTA
AAACAAAATATGGGGCTATGGATCCCCCACCCTTGTTTGATCTATCCAAAATTAACGACG
AGATTTATTATCGTTTCTCGCATGTCTCGCGAAAGTCAGAGTAGGCGCGAATTCTCCCAA
TTTGTGACCTACCATACGATCTGTTATATAAATAGGCAAATGCTCCTTTCCATTATGAAT
AGCGATTGTATGGCCAATCATTGTGGGTATAATGGTAGATGCCCGAGACCAAGTTACTAT
TATTTCTTTCTCCTCCCTCATGTTGAGTTTTTGAATTTTTCCCGATAAATGATTGGCTAC
AAAAGGATTTTTTTTTAGTGAACGTGTCACAGCGGATTACTCCTTTTTTTACATTTTAAA
GATTGGCATTCTATGTCCAATAGAATATCTCGATCGAAGTATGAAGGTAAGAATAAATAC
AATAATGATGAATGGAAAAAAGAGAAAATCCTTTAGCTAGATAAGGG
>Lonicera_confusa_KM258571
GACCCGGTCTTAGTGTATACGAGTTTTAAAAAAGAAAAAGGAGCAATAATCCCCCTCTTG
TTTTATCAAGAGGGCACCATTGCTTCTTTTTTTATTTAACTTAACAGTTACCTATTTTCT
TTCAAGAAAAATAGTAAATCTTCTTATTTTTAGGGGCGGGTCCTGATTGTATTTTGGGCT
TTCATTTTTGATTCTGTATGAAAAATCTTTATATCCTCTAAAATAAAAGTAAAATAAAAG
AAAAACTGTTGGAATTTTTTTGCTGACTTATCTATAATTGTACTTGAGAAAAAAAAAAGA
AAAATAATGAATGGCTTAACTAGGAACTAATAGGTAGGGG
>Curcuma_parviflora_HM748998
GTTTCATCTACAAATGGATAAGACTTTTGTCTTAGTGTATCTGAATTGTTAAAGAAATGT
AGCAATACCCTGAAATAACAATACCCCATATCTCGCTTAAGCGAGATATGGGGTATTGTT
ATTTTGTTTGATAGTATTTTCATTTTTTGCGTATAGCATACATATTTATTTATATTGTAT
AACATATTTAAATATTTAGATTGTATATATGTATATTGTATATATGTATATTAAATATAA
ATACATAAGTATATAAGTATATAAAGTATAAGAAATGAACTTAACGACGAGATTTATTAT
CGTTTCTTGCATGTCTCGTAAAAGACAGAGTAGGTGCAAATTCTCCCAATTTGTGACCCA
CCATACGATCCGTTATATAAATAGGTAAATGTTCCTTTCCATTATGAATAGCGATTGTAT
GGCCAATCATTGTGGGTATAATGGTAGATGCCCGAGACCAAGTTACTATTATTTCTTTCT
CTTCCCTCGTGTTGAGTTTTTCAATTTTTGCCGATAAATGATTAGCTACAAAAGGGTTTT
TTTTTAGCGAACGTGTCATGTCACAGTGTATTACTCCTTTTTTTTTACATTTTTTATTTT
AAAGATTGGCATTCTATGTCCAATATCTCGATCTAAGTTAAGTATGGAGGTCAGAATAAA
TACAATAATGATGAATGGAAAAAAGAGAA
>Curcuma_kwangsiensis_KPS0070A01P
GATTTTTGTCTTAGTGTATCTGAATTGTTAAAGAAATGTAGCAATACCCTGAAATAACAA
TACCCCATATCTCGCTTAAGCGAGATATGGGGTATTGTTATTTTGTTTGATGTAATGTAA
TAGTATTTTCATTTTTTGCGTATAGCATACATATTTATTTATATTGTATAACATATTTAG
ATATTTAGATTGTATATATGTATATTAAATACAAATACATAAGTATATAAGTATATAAAG
TATAAGAAATGAACTTAACGACGAGATTTATTATCGTTTCTTGCATGTCTCGTAAAAGAC
AGAGTAGGTGCAAATTCTCCCAATTTGTGACCCACCATACGATCCGTTATATAAATAGGT
AAATGTTCCTTTCCATTATGAATAGCGATTGTATGGCCAATCATTGTGGGTATAATGGTA
GATGCCCGAGACCAAGTTACTATTATTTCTTTCTCTTCCCTCGTGTTGAGTTTTTCAATT
TTTGCCGATAAATGATTAGCTACAAAAGGGTTTTTTTTTAGTGAACGTGTCATGTCACAG
TGTATTACTCCTTTTTTTTTACATTTTTTATTTTAAAGATTGGCATTCTATGTCCAATAT
CTCGATCTAAGTTAAGTATGGAGGTCAGAATAAATACAATAA
>Cinnamomum_pauciflorum_KP095539
TACTTTGGTATTAGTGTATACGAGTCGTTGAAGGATCAATACCAAACTTCTTGTTCTATT
AAGAAGTTTGGTATTGATCCATTTGGTTCAGTAGTGTTTTATTCACATAATCGTTTTTCA
TTTTCATTTCTTTTATTCAACTTATGAAAACCGCTGGTTATTTCATGATCGAATATCGTA
GTTTCTTCTGTACCAACCTGCATTTTATATACTCTTATTCTTCAAAAGAATTTGATTTTA
GGAAAAAATCAAAGCATTTTTCTTTTTTTTTTTTACGTACAACATTTTGTTTTATGTACA
ATATCTGTATTTCAGCAGGAAGGAGAGTGAAGTAATAAAGACTAAATCAAAAAATAATGA
ATGGTGAAAATGGAATCCTTTTGAGAGAGGA
>Syzygium_rehderianum_HQ415489
GACTTTGGTCTTAGTATAAGTGTAGGCGAGTTTTTGATTGGAAAGGAAAGTAAAGGAGCA
ATAACCAACACTCTTAATAGAATAAGAAATTGGTTATTGTTCCTTTATTTATTGCTCTTT
TCTTTACATAAGTTTTTCTTTACTTGAACATAAGAAAAAGTTTTCTAGTCTTAGGGATTG
GTTTATGATTGCGTATCATACTTTTTTTTTCCTTAGATATGAATTTTTAATTTATATACA
TTCTTTTCAACCCTTTGTAAGGCTTTGTGCTATTATTATCTTCTAGTTTTTTTTTCGAAT
AAAATAGAAAGGTTACAATTTTCTGCTTCTTCTATCTCATAAGTAAGATAAAAAAATGAA
ATATTTTCCATTATGAATTTTTTTTTATTTTTAATTAAAAATAAAATATTATTTTAAAAT
AAAATGGAATAAAAATAAATATAAATACTAGTAATAG
>Mentha_aquatica_KM009034
GACTTGTTCTTAATGTGTAGGAGTTTTTGAAAATAGACTAGATAAATATAAGGAGCAAGA
AACCCTTTTTGATAAAACAAGAAAGGGTTTCTTGCTCCTTTATTTTCTTTTCAATTAGGA
GCCTTTTTCTATATTTTCTAGTAGTATTGGACTTACCTAGAATTTTTCTTTCCATTACAG
AATAAAAAAAGAAGATAAAAAAACGATGGAAATTCCATCTTTTGTTTTACAATTTCTAAA
AAAGTTGAAATTGAAAATTGCTAAAGTAAAAAAATATTTTAACTATAATTTTATTTATAG
TAGAGGG
>Lycium_barbarum_JN045282
GATCCCAGTCTAGTCTATAGGAGGTTTTGAAAAGAAAGGAGCAATAATCATTTTCTTGTT
CTATCAAGAAGGTGCTATTGCTCCTTTCTTTTTTTCTTTTTATATTATTAATTTACCAGT
ATTTTACTTATATAGACTTTTTGGTTTACATTATAGAAAAAGAAGGAGAGGGTATTTGCC
TGCATTTATTCATGATTGAGTATTCTATTTTTATTTTGTATTTATTTTAAACTGTATAAA
TATAACTTGTTCCTCTTGTTGCTAATGTTACTATATCTTTTTTATTTCATTTCTAAAAAA
AATCTAATTTTGACTTCATATTCTTATCTTTGAAATAAGAAAGAAGAGATATTTTCGAAC
TTTAATCTTTTGTTTTCGAATTTAAATAATGTCAAAATGGAATGTAAGTACGCGAGGGG
>Lycium_barbarum_JN045283
GATCCCAGTCTAGTCTATAGGAGGTTTTGAAAAGAAAGGAGCAATAATCATTTTCTTGTT
CTATCAAGAAGGTGCTATTGCTCCTTTCTTTTTTTCTTTTTATATTATTAATTTACCAGT
ATTTTACTTATATAGACTTTTTGGTTTACATTATAGAAAAAGAAGGAGAGGGTATTTGCC
TGCATTTATTCATGATTGAGTATTCTATTTTTATTTTGTATTTATTTTAAACTGTATAAA
TATAACTTGTTCCTCTTGTTGCTAATGTTACTATATCTTTTTTATTTCATTTCTAAAAAA
AATCTAATTTTGACTTCATATTCTTATCTTTGAAATAAGAAAGAAGAGATATTTTCGAAC
TTTAATCTTTTGTTTTCGAATTTAAATAATGTCAAAATGGAATGTAAGTACGCGAGGGG
>Terminalia_mantaly_FJ381887
TAGTGTAAGTGTTTATGAGTTTTTGATTTGAAGTGAGAGTAAAGGAGCAATAATCAACAT
TCTTGATAGAACAAAAAATTGGTTATTGCTCCTTTACTTAGTGTTATTTTAATGTGTTAT
TTTAATAATATTATTTAATAATATTATATTAAAATAAAATTCTTTAGTTTAAAGATCAAC
ATAAGAAAAAAAAGTATTCGAGTCTTATAGAGATTGGCTTTTCTATATATAATTATATAG
AGAGAGTCCTTCTTTTCTATTTTGAAGTTATTTTCTATATTTTAACTGTAAAATATTTAA
TATTAAAAATGGAAAAAAAGTTATAATTCTTTTATCTAATTCAAAATTGGAAATTTTTAT
AAAAAAATTAAATTAAACGTGAAAAATTGAAATATGTTCAATACAATAAATCATTACCTT
ACAATACAATAAAAAATTATTAATTTGAATTCTTTTTTTTATAAAAATCAAAAGAATACT
TATTTTTTTTAGTAGAATACTAAAAAAAAATAGTAGATAATACTATTTATTCTTATTATA
>Dioscorea_alata_KY294697
GACTTTTGTCTTAATGTATATGAATCGTTGAAGGAGCAATATCAATATCTTGTTCGAGCA
AGAAGTTTGGTATTGCTCCCCTTTTCAATTTTTCCCGATAAATGATCAACTACAAAAGGA
TTTTTTTTTAGTGAACGTGTCACAGCGGATTACTCCTTTATTTTTTACATTTTTAAGATT
GGCATTCTATGTTCAATATCTCGATCTAATAAGGTAAGAATAAATTTAAATACAATAATG
ATGAATGGAAAAAGAGAAAATCCTTTAGCTAGG
>Crataegus_opaca_EF127125
GACTTTGGTCTTAATATATATGAGTTCTTGAAAGTAAAGGAGTAATAAAAAATTTCTTGT
TATATCAAGAGGTTTGTTATTGCTCCTTTACTATATTAGTTTTAGTATTTTTTTAGTTAT
TACTTAACTATTTGTTTTATTTGTTTTATTCTTTATTTTTTTTTTTTTTTAGTAAAAAAA
AAAAAAAGAATAAAGTTTTCAATTTAGGTTGTATTTTATCTTACAAGTAATGCTAAATGG
CGGAAAAATTATTAA
>Curcuma_sp._5_JC-2013_KC441382
TGTATCTGAATTGTTAAAGAAATGTAGCAATACCCTGAAATAACAATACCCCATATCTCG
CTTAAGCGAGATATGGGGTATTGTTATTTTGTTTGATGTAATGTAATAGTATTTTCATTT
TTTGCGTATAGCATACATATTTATTTATATTGTATAACATATTTAGATATTTAGATTGTA
TATATGTATATTAAATACAAATACATAAGTATATAAGTATATAAAGTATAAGAAATGAAC
TTAACGACGAGATTTATTATCGTTTCTTGCATGTCTCGTAAAAGACAGAGTAGGTGCAAA
TTCTCCCAATTTGTGACCCACCATACGATCCGTTATATAAATAGGTAAATGTTCCTTTCC
ATTATGAATAGCGATTGTATGGCCAATCATTGTGGGTATAATGGTAGATGCCCGAGACCA
AGTTACTATTATTTCTTTCTCTTCCCTCGTGTTGAGTTTTTCAATTTTTGCCGATAAATG
ATTAGCTACAAAAGGGTTTTTTTTTAGTGAACGTGTCATGTCACAGTGTATTACTCCTTT
TTTTTTACATTTTTTATTTTAAAGATTGGCATTCTATGTCCAATATCTCGATCTAAGTTA
A
>Dioscorea_polystachya_KX675140
GACTTTTGTCTTAATGTATATGAATCGTTGAAGGAGCAATATCAATATCTTGTTCGAGCA
AGAAGTTTGGTATTGCTCCCCTTTTCAATTTTTCCCGATAAATGATCAACTACAAAAGGA
TTTTTTTTTAGTGAACGTGTCACAGCGGATTACTCCTTTATTTTTTACATTTTTAAGATT
GGCATTGTATGTTCAATATCTCGATCTAATAAGGTAAGAATAAATTTAAATACAATAATG
ATGAATGGAAAAAGAGAAAATCCT
>Dioscorea_polystachya_KX675141
GACTTTTGTCTTAATGTATATGAATCGTTGAAGGAGCAATATCAATATCTTGTTCGAGCA
AGAAGTTTGGTATTGCTCCCCTTTTCAATTTTTCCCGATAAATGATCAACTACAAAAGGA
TTTTTTTTTAGTGAACGTGTCACAGCGGATTACTCCTTTATTTTTTACATTTTTAAGATT
GGCATTGTATGTTCAATATCTCGATCTAATAAGGTAAGAATAAATTTAAATACAATAATG
ATGAATGGAAAAAGAGAAAATCCT
>Rosa_woodsii_DQ778815
GACTTTGGTCTTAGTATATATGAGTTCGTGAAAGTTTTGAAAGTAAAGGAGCAATACTAA
ATTTCTTGTTATATCAAGAGATTTGGTGTTGCTCCTTTACCATATTACTATAAATAATTA
TTTAAATTTAATTACTATAATTACTAATTAAAATTAGTACTATAATTAAAATTAAATTAG
TATTTTAGTACTCTTTTTTTTTACTAAAAGATTAAAATAAAAGGGTTTCCATTTATGTTG
TATTCTCTTTTACAAGTAATGATAAATGGTGGAAATATTTGTAATTTCGATTTTTATTTA
AATTTTTATTTAAATAGTACAAGGG
>Tetradium_ruticarpum_GQ435451
GATTTTGATCTTTGTGTAGACGAGTTTTTAAAAATAACGGATCAATACCGACCCCTTAAG
GGGGTCGGTATTGATCCGTTATTGAGTCGGTTTCTTTAGTAGTTTTTTATTTACATCTTT
TTTTATTTTAATTTAAAGTATTTTTATGCTTTTCGTTCTTTTCTTTGATTTAGTATCATA
TATTTTGTATGCGCTAATACTACTAAGAAAATTCTAATTTTATTAATTTATAAATTAGTA
AATTAGAATCTAATTTTTTAATTTTTACTATTAATTTAATAGAAAAGAAAAGAGAAAGGT
TGTAGTTTTCTGCCCTTGGATCTTCATGAATCTTCATAAATAAGATAAAAAAATAATGAT
CAATGATTGAAATGGAGATTTTTGTAGTTCAAAATTTTGTAAATAACAGAATTAAAGGG
>Bupleurum_candollei_HQ688179
ACCGAGTCTTAGAATATACGAGTTTTTTTTATAAAAAAAGGAGCAATAACCTCTTTCTTG
TTCTATCAAGAGCGCGGTATTGCTCCTTTTTTTATTTATTTTTAGTTATTAGTATGAGTA
TTTACCTAGTTTGTTTAAAAAAATTTATACAAACTTTTTTTTATTTTTATTGGTTCGTTC
ATGATTGAGTATCATATTTGAATTCTATTCTAAAAAGTTTGGCTATCTTATTCCCAACAT
TTTGGGAACGATAAAAAAAATGATTTTGAATAATAAAAAAAATAAAATTTGAATAATAAA
AGAGGAATCTTTTTATTTTCAAATGTCACTAAAAGAAACCTAGGGGG
>Bupleurum_candollei_HQ688178
ACCGAGTTTTAGAATATACGAGTTTTTTTTAATCAAAAAAGGAGCAATAACCTCTTTCTT
GTTCTATCAAGAGCGCGGTATTGCTCCTTTTTTGATTTATTTTTAGTTATTAGTATTTAC
CTTTACCCAGTTTGTATAAATTTTTTTATACAAACATCTTTTTTTTTCTTTTTATTGGTT
CGTTCATGATTGAGTATCATAGTGGAATTCTATTCTAAAAAGTTTGGCTACCTTATTCCC
AACATTTTTGGAACGATAAAAAAGGATTTTGAATAATAAAATTTGAATAATCAAATCACA
GCGAGGAATCTTTTCAAATGTAACTAAAAGAAACCTAGGAAGG
>Crataegus_agrestina_KC251484
GACTTTGGTCTTAATATATATGAGTTCTTGAAAGTAAAGGAGTAATAAATAATTTCTTGT
TATATCAAGAGGTTTGTTATTGCTCCTTTACTATATTAGTTTTAGTATTTTTTTAGTTAT
TACTTAACTATTTGTTTTATTTGTTTTATTCTTTTTTTTTTTTTTAGTAAAAAAAAAAAA
AAAGAATAAAGTTTTCAATTTAGGTTGTATTTTATCTTACAAGTAATGCTAAATGGCGGA
AAAATTATTAAT
>Plantago_lanceolata_EU750472
CTGCTATCGAAGCTCCAACAAATGGATAAGACTTGTTCTTAGTGTATAGGAGTTTTTGAA
AATAGAATAGAGAAAATAAAGGAGCAATCGACTCTTTCTTCTTTGATCTTTGATCAAGGT
AAGGAGGGGTATTGCTCCTTTATTTTCTTTTAAATTCGTAATAGTCTTTTTTTAGAAAAA
AAAATCTAAAAAAAAAAAAAAGACAGTTTAAAAAATGCAAGAAACTACTAAAAAATGAAT
AGACTTCTAGAATAAGTTCTATATTCTAGTTCTAGTAAATTATAGGAGTCTAGGAATAGG
GGCGG
>Curcuma_angustifolia_KC441319
TGTATCTGAATTGTTAAAGAAATGTAGCAATACCCTGAAATAACAATACCCCATATCTCG
CTTAAGCGAGATATGGGGTATTGTTATTTTGTTTGATGTAATGTAATAGTATTTTCATTT
TTTGCGTATAGCATACATATTTATTTATATTGTATAACATATTTAGATATTTAGATTGTA
TATATGTATATTAAATACAAATACATAAGTATATAAGTATATAAAGTATAAGAAATGAAC
TTAACGACGAGATTTATTATCGTTTCTTGCATGTCTCGTAAAAGACAGAGTAGGTGCAAA
TTCTCCCAATTTGTGACCCACCATACGATCCGTTATATAAATAGGTAAATGTTCCTTTCC
ATTATGAATAGCGATTGTATGGCCAATCATTGTGGGTATAATGGTAGATGCCCGAGACCA
AGTTACTATTATTTCTTTCTCTTCCCTCGTGTTGAGTTTTTCAATTTTTGCCGATAAATG
ATTAGCTACAAAAGGGTTTTTTTTTAGTGAACGTGTCATGTCACAGTGTATTACTCCTTT
TTTTTTACATTTTTTATTTTAAAGATTGGCATTCTATGTCCAATATCTCGATCTAAGTTA
A
>Vitex_trifolia_KP095510
GACTTGGTCTTAGTGTATAGGAGTTTTTGAAAATAGAATAGATAAATATAAGGAGCAATA
AATTCTTTCTTGGTCTATCAAGAGGGGTTATTGCTCCTTTATTTTCTTTTCAATTAGTAG
CCCGTTTTTAGTGGTATTGTACTTACCTAAACTTTTTTCTTTCCATTACAAAAATACAAA
AAAAGAAAGAAGATAAATAAAATGATTGAAGTTCCATCTTTTTTCTTACAATTTCTAAAA
ATTTCAAATTGAAAAATCAAACAAATTAAAAAAAAAAAAAATAATATAAAAATATTTATA
AAGTAAAGAAATTTTAGTTAAAGAAATAAATTAATTAATTATAGTAGAG
>Zanthoxylum_scandens_KF240685
GATTTTGATCGTTGTGTAGACGAATTTTTGAAAATAACGGATCAATACCGACCCCCCTCA
AGGGGGGTCGGTATTGATCCGTTATTGAGTCGATTTCTTTAGTAGTTTTTTATTTACATA
TTTTTCTATTTTTATTTTAAGTATTTTTTTGCTTTTCTTTGATTTCGTATGATATATTTG
GTATGCACTAATACTACTAAGAAAATTAGAATTTTCTTAATTAGATTCTAATTTTCGACA
GTTAATTTAATAGAAAAGAAAAGAGAAAGGTTGTAGTTTTGTGCCCTTCAATCTTCATGG
ATCTTCATAAGTACGATAAGATTAAAAAATAATGATCAATGGTTGAAATGGAGATCTTTG
TAGTTCAAAATTTTGTAAATAGCGGAGGG
>Asparagus_setaceus_JX574438
GACTTTAGTCTTAATGTAGTAAGAATCGTTGAAGGAGCCATACCCAATATCTTGTTTTCG
TAAGATATTGGGTATAGCTCCCTCCCCCGCCAATGAATGATAAGTATCTATTTTATTCCA
TTAACGACGAGATTTATTATCGTTTCTCGCATGTCTCGCGAAAGTCAGAGTAGGCGCGAA
TTCTCCCAATTTGTGACCTACCATACGATCCGTTATATAAATAGGTAAATGTTCCTTTCC
ATTATGAATAGCGATTGTATGGCCAATCATTTTGGGTATAATGGTAGATGCCCGAGACCA
AGTTACTATTATTTCTTTCTCCTCCCTCATGTTGAGTTTTTCAATTTTTCTCGATAAATG
ATTAGCTACAAAAGGATTTTTTTTTAGTGAACGTGTCACAGCTGATTACTCCTTTTTTTA
CATTTTAAAGATTGGCATTCTATGTCCAATAGAATATCTCGATCTAAGTATGAAGGTAAG
AATAAATACAATAATGATGAATGGAAAAAAGAGAAAATTCTTTAGCTAGATAAGGG
>Aconitum_brachypodum_GQ337727
GATTTAGGTCTTGGTGCATGTCTGGCTTAGTGTATATGAGTCATTGAAGTTGCAGGAGTA
ATACCCTATTTCTTGTTCTGTTAAGAGGCTGGGTATTGCTCCTGCATTTTTTTGTATTAA
GTAAAAAATTGACTTTAACAGATTGGTGTTGGTTTGGTGAATTCTAGATTATTAGACTAT
TATGATTATATGATTATGTTCCTCAAAATTTTTTTTTATTTGATAAAGCAGAGG
>Aconitum_brachypodum_GQ337726
GATTTAGGTCTTGGTGCATGTCTGGCTTAGTGTATATGAGTCATTGAAGTTGCAGGAGTA
ATACCCTATTTCTTGTTCTGTTAAGAGGCTGGGTATTGCTCCTGCATTTTTTTGTATTAA
GTAAAAAATTGACTTTAACAGATTGGTGTTGGTTTGGTGAATTCTAGATTATTAGACTAT
TATGATTATATGATTATGTTCCTCAAAATTTTTTTTTATTTGATAAAGCAGAGG
>Panax_japonicus_var._bipinnatifidus_HQ112858
GACCCGGTCTTAGTGTATACGAGTTTTTTTGAAATAAAAAGGAGCAATAACCTCTTTCTT
GTTCTATCAAGAGGGCGGTATTGCTCCTTTTTTTATTTAGTAGTATTTGACTTACCTAGT
TTCTTTAAATTTATTTAATTTATTTAAAGAAACGTCGTTTTATTTTTATCGGTTGGTTCA
TGAGTGAGTATCATGCTTTCGTTCTGTATTAATCATTAATCTATAATTTAGCTACTTCTT
CCCAATCTTTATCTTTTGGGAAGTATTTTTTTAAAAGAAAAGATAAAAATGTTGGACTTT
TTACTTAGTTAATACTTAAGATTTTTATCTCGAAAATAAGAAAGATAAGAAAGAAATAAT
GATGAATGGTAAAAATTTAATCTTTTGAAACGTAAGGAAAAGAATAGTAGGGG
>Panax_japonicus_var._bipinnatifidus_HQ112859
GACCCGGTCTTAGTGTATACGAGTTTTTTTGAAATAAAAAGGAGCAATAACCTCTTTCTT
GTTCTATCAAGAGGGCGGTATTGCTCCTTTTTTTATTTAGTAGTATTTGACTTACCTAGT
TTCTTTAAATTTATTTAATTTATTTAAAGAAACGTCGTTTTATTTTTATCGGTTGGTTCA
TGAGTGAGTATCATGCTTTCGTTCTGTATTAATCATTAATCTAGAATTTAGCTACTTCTT
CCCAATCTTTATCTTTTGGGAAGTATTTTTTTAAAAGAAAAGATAAAAATGTTGGACTTT
TTACTTAGTTAATACTTAATATTTTTATCTCGAAAATAAGAAAGATAAGAAAGAAATAAT
GATGAATGGTAAAAATTTAATCTTTTGAAACGTAAGGAAAAGAATAGTAGGGG
>Panax_japonicus_var._bipinnatifidus_HQ112856
GACCCGGTCTTAGTGTATACGAGTTTTTTTGAAATAAAAAGGAGCAATAACCTCTTTCTT
GTTCTATCAAGAGGGCGGTATTGCTCCTTTTTTTATTTAGTAGTATTTGACTTACCTAGT
TTCTTTAAATTTATTTAATTTATTTAAAGAAACGTCGTTTTATTTTTATCGGTTGGTTCA
TGAGTGAGTATCATGCTTTCGTTCTGTATTAATCATTAATCTATAATTTAGCTACTTCTT
CCCAATCTTTATCTTTTGGGAAGTATTTTTTTAAAAGAAAAGATAAAAATGTTGGACTTT
TTACTTAGTTAATACTTAAGATTTTTATCTCGAAAATAAGAAAGATAAGAAAGAAATAAT
GATGAATGGTAAAAATTTAATCTTTTGAAACGTAAGGAAAAGAATAGTAGGGG
>Panax_japonicus_var._bipinnatifidus_HQ112857
GACCCGGTCTTAGTGTATACGAGTTTTTTTGAAATAAAAAGGAGCAATAACCTCTTTCTT
GTTCTATCAAGAGGGCGGTATTGCTCCTTTTTTTATTTAGTAGTATTTGACTTACCTAGT
TTCTTTAAATTTATTTAATTTATTTAAAGAAACGTCGTTTTATTTTTATCGGTTGGTTCA
TGAGTGAGTATCATGCTTTCGTTCTGTATTAATCATTAATCTATAATTTAGCTACTTCTT
CCCAATCTTTATCTTTTGGGAAGTATTTTTTTAAAAGAAAAGATAAAAATGTTGGACTTT
TTACTTAGTTAATACTTAAGATTTTTATCTCGAAAATAAGAAAGATAAGAAAGAAATAAT
GATGAATGGTAAAAATTTAATCTTTTGAAACGTAAGGAAAAGAATAGTAGGGG
>Panax_japonicus_var._bipinnatifidus_HQ112854
GACCCGGTCTTAGTGTATACGAGTTTTTTTGAAATAAAAAGGAGCAATAACCTCTTTCTT
GTTCTATCAAGAGGGCGGTATTGCTCCTTTTTTTTATTTAGTAGTATTTGACTTACCTAG
TTTCTTTAAATTTATTTAATTTATTTAAAGAAACGTCGTTTTCTTTTTATCGGTTGGTTC
GTGAGTGAGTATCATGCTTTCGTTCTGTATTAATCATTAATCTAGAATTTAGCTACTTCT
TCCCAATCTTTATCTTTTGGGAAGTATTTTTTTAAAAGAAAAGATAAAAATGTTGGACTT
TTTACTTAGTTAATACTTAATATTTTTATCTCGAAAATAAGAAAGATAAGAAAGAAATAA
TGATGAATGGTAAAAATTTAATCTTTTGAAACGTAAGGAAAAGAATAGTAGGGG
>Areca_catechu_KMS0022A03P
ACCCAATATCTTGTTTTAGTTGGGTATTGCTCCATTGTTTGATTCAATAGTGTTTTGCAC
ACAACACATAAGATAAGTATTAGTAAGTACTTTTTTAGTTTCTTTTTTTTTTTTTATTTT
TTTTATTTATATTATTTTATTTATATTAATAATATTTCTATTAATATTTAATATTTTTGA
ATATTAAATATTAATAATTTAACGACGAGATTTATTGTCGTTTCTTGCATGTCTCGCGAA
AGTAAGAGTAGGCGCGAATTCTCCCAATTTGTGACCCCCCATACGATCCGTTATATAAAT
AGGTAAATTTTCCTTTCCATTATGAATAGCGATTGTATGGCCAATCATTGTGGGTATAAT
GGTAGATGCCCGAGACCAAGTTACTATTATTTCTTTCTCCTCCCTCATGTTGAGTTTTTC
AATTTTTCCCGATAAATGATTAGCTACAAAAGGATTTTTTTTTAGTGAACGTGTCACAGC
TGATTACTCCTTTTTTTTTTTACATTTTAAAGATTGGCATTCTATGTCCAATATCTCGAT
CTAAGTATGGAGGTCAGAATAAATACAATAATGATGAA
>Panax_japonicus_var._bipinnatifidus_HQ112852
GACCCGGTCTTAGTGTATACGAGTTTTTTTGAAATAAAAAGGAGCAATAACCTCTTTCTT
GTTCTATCAAGAGGGCGGTATTGCTCCTTTTTTTATTTAGTAGTATTTGACTTACCTAGT
TTCTTTAAATTTATTTAAAGAAACGTCGTTTTATTTTTATCGGTTGGTTCATGAGTGAGT
ATCATGCTTTCGTTCTGTATTAATCATTAATCTATAATTTAGCTACTTCTTCCCAATCTT
TATCTTTTGGGAAGTATTTTTTTAAAAGAAAAGATAAAAATGTTGGACTTTTTACTTAGT
TAATACTTAATATTTTTATCTCGAAAATAAGAAAGATAAGAAAGAAATAATGATGAATGG
TAAAAATTTAATCTTTTGAAACGTAAGGAAAAGAATAGTAGGGG
>Aconitum_brachypodum_GQ337728
GATTTAGGTCTTGGTGCATGTCTGGCTTAGTGTATATGAGTCATTGAAGTTGCAGGAGTA
ATACCCTATTTCTTGTTCTGTTAAGAGGCTGGGTATTGCTCCTGCATTTTTTTGTATTAA
GTAAAAAATTGACTTTAACAGATTGGTGTTGGTTTGGTGAATTCTAGATTATTAGACTAT
TATGATTATATGATTATGTTCCTCAAAATTTTTTTTTATTTGATAAAGCAGAGG
>Panax_japonicus_var._bipinnatifidus_HQ112850
GACCCGGTCTTAGTGTATACGAGTTTTTTTGAAATAAAAAGGAGCAATAACCTCTTTCTT
GTTCTATCAAGAGGGCGGTATTGCTCCTTTTTATATTTAGTAGTATTTGACTTACCTAGT
TTCTTTAAATTTATTTAATTTATTTAAAGAAACGTCGTTTTATTTTTATCGGTTGGTTCA
TGAGTGAGTATCATGCTTTCGTTCTGTATTAATCATTAATCTATAATTTAGCTACTTCTT
CCCAATCTTTATCTTTTGGGAAGTATTTTTTTAAAAGAAAAGATAAAAATGTTGGACTTT
TTACTTAGTTAATACTTAATATTTTTATCTCGAAAATAAGAAAGATAAGAAAGAAATAAT
GATGAATGGTAAAAATTTAATCTTTTGAAACGTAAGGAAAAGAATAGTAGGGG
>Panax_japonicus_var._bipinnatifidus_HQ112851
GACCCGGTCTTAGTGTATACGAGTTTTTTTGAAATAAAAAGGAGCAATAACCTCTTTCTT
GTTCTATCAAGAGGGCGGTATTGCTCCTTTTTTTTATTTAGTAGTATTTGACTTACGACG
TTTCTTTAAATTTATTTAATTTATTTAAAGAAACGTCGTTTTCTTTTTATCGGTTGGTTC
GTGAGTGAGTATCATGCTTTCGTTCTGTATTAATCATTAATCTAGAATTTAGCTACTTCT
TCCCAATCTTTATCTTTTGGGAAGTATTTTTTTAAAAGAAAAGATAAAAATGTTGGACTT
TTTACTTAGTTAATACTTAATATTTTTATCTCGAAAATAAGAAAGATAAGAAAGAAATAA
TGATGAATGGTAAAAATTTAATCTTTTGAAACGTAAGGAAAAGAATAGTAGGGG
>Asparagus_falcatus_KR735400
TGTGACCTACCATACGATCCGTTATATAAATAGGTAAATGTTCCTTTCCATTATGAATAG
CGATTGTATGGCCAATCATTTTGGGTATAATGGTAGATGCCCGAGACCAAGTTACTATTA
TTTCTTTCTCCTCCCTCATGTTGAGTTTTTCAATTTTTCTCGATAAATGATTAGCTACAA
AAGGATTTTTTTTTAGTGAACGTGTCACAGCTGATTACTCCTTTTTTTACATTTTAAAGA
TTGGCATTCTATGTCCAATAGAATATCTCGATCTAAGTATGAAGGTAAGAATAAATACAA
TAATGATGAATGGAAAAAAGAGAAAATTCTTTAGCTAGATAAGGG
>Angelica_apaensis_HQ686561
GACCGGGTTTTAGTATATACGAGTTTTTTGAAATAAAAAAAAAGCAATACCGCCCTCTTG
TTCTATCAAGAGGGCGGTATTTCTTCTTTTTATATTTCAGACTGTTTTAGATAAACAAAT
ATTTTTGAATGATCAAAAAGGAATCCCTTTTTTCTTTAATAAATATAAATAATTATTAAA
TAAATAAAAGAAAATTAGCGG
>Aconitum_ranunculoides_KY417515
GATTTAGGTCTTGGTGCATGCCTGGCTTAGTGTATATGAGTCATTGAAGTTGCAGGAGTA
ATACCCTATTTCTTGTTCTGTTAAGAGGCTGGGTATTGCTCCTGCATTTTGTTTGTATTA
AGTAAAAAATTTACTTTAACAGATTGGTGTTGGTTTGGTGAATTCTAGATTATAATACTA
TTATGATTATGTTCCTCAAATTTTTTTTTTTTTTTATTTGATAAAGC
>Cyperus_sp._MIB_ZPL_07751_LT630656
TCTAAACCAAACCATTTATTTTTAACTTTATATATTATGACATCGCTATGTAAAAAATCG
AGGTCTTATCAATCCATAATTTATAAAACAGGTTACGATTTGGTAGATTTTACACCTACC
CATTTTTTGGAAATGAAAGATATAATATAAACAATATAAATATTAAATCTTTATCTTTAT
CCAAAAAAATTTTTGGTGAAAAAATTATTTATAATCCTATTTCGAAAAATAAAAAAAAAC
TGAAAAAATGGAGAATTTATACTACTTAGTTTAGAAAAAAAAATCGTCTTTTTTCTATAT
TAATTTTTAAAAATTAATGAGAATCAAGTGTATTAATCCTCTAGGTATACTTACGCAATA
TACCTTTATTTATATTATATTTTATAAACCTCCGGGTATACTTACCCAATAGAGATATTT
TAGAGACTACTATACTAGTATATTTTTTTCCTTACCCAATATATTAGTCTAAAAAACTAA
TATATTGGGTATATTGGGTATTTCTCAAATTAATATTCAAATTATTAATATAATGAACAA
TTCAAAAGATCTAG
>Scrophularia_kakudensis_KM979582
ACTTTGTCTTAGTGTATAGGAGTGTTAGAAAAAAGAATATATCAATATTAAGGAGCAATC
AACTTTTTCTTGTTCTATCAAGAGGGTTTATTGCTCCTTAATTTTCTTTTCAATTAGGAG
TATTTTGTTAGTAGTATTGTACTTACCTAGACTTTTTTCTTTCCATTTCCGAAAAATAAA
GAAAAAGTATTTTTTTAAAAAAGGGTTGTTAATTAACGATTGAGTAGTATTCTTTCGTTC
TGTACTGTATAATTTTTTTCGTTTTTTTTTTATTTTTAAAATAAGAATATCTTAAAAATA
AGAAAGAAGATAAATGAAATGATTGAAATTCCATTTTTGTCTTACAATTTGTAAAAAAAT
CCAAATAA
>Scrophularia_buergeriana_KM979579
ACTTTGTCTTAGTGTATAGGAGTGTTAGAAAAAAGAATATATCAATATTAAGGAGAAATA
AACTTTTTCTTGTTCTATCAAGAGGGTTTATTGCTCCTTAATTTTCTTTTCAATTAGGAG
TATTTTGTTAGTAGTATTGTACTTACCTAGACTTTTTTCTTTCCATTTCCGAAAAATAAA
GAAAGTTTTTGGGTTGTTAATTAACGATTGAGTAGTATTCTTTCGTTCTGTACTGTATAA
ATTAAAAGGATAAAATTTCCACTTTTTTCTTCATTTTTTTATTTTTAAAATAAGAATATC
TTAAAAATAAGAAAGAAGATAAATGAAATGATTGAAATTCCATTTTTGTCTTACAATTTG
TAAAAAAATCCAAATAA
>Senna_italica_subsp._micrantha_KY635830
AATTGTGGTCTTAATATATATGAGTTTTTGAACGTAAAGGAGCAATATCAAGAGGGTTGA
TATTGCTCCTTTACTTTCTTTTTTAGTAGTCTTTTTCTTCATATTCATACAAATCCTTTT
TATTTACTTCAACATTCTTTAACATTATTTTAACATAAAAAAAGGATATTGGAGTTTCAT
ACTTTTGTTTGTTTCTTTTTTACAAATTTCTATGTTTTTCTGATCAATCCTTTCTTAGAA
GACGAGGAAAAACTTCAAAAAAATGATAAAGAAAGAATACAAATGAAAAATCTCTGGAAT
TTTTTTTAGATAGTATAGGG
>Senna_italica_subsp._micrantha_KY635831
AATTGTGGTCTTAATATATATGAGTTTTTGAACGTAAAGGAGCAATATCAAGAGGGTTGA
TATTGCTCCTTTACTTTCTTTTTTAGTAGTCTTTTTCTTCATATTCATACAAATCCTTTT
TATTTACTTCAACATTCTTTAACATTATTTTAACATAAAAAAAGGATATTGGAGTTTCAT
ACTTTTGTTTGTTTCTTTTTTACAAATTTCTATGTTTTTCTGATCAATCCTTTCTTAGAA
GACGAGGAAAAACTTCAAAAAAATGATAAAGAAAGAATACAAATGAAAAATCTCTGGAAT
TTTTTTTAGATAGTATAGGG
>Crataegus_suksdorfii_EU572829
GACTTTGGTCTTAATATATATGAGTTCTTGAAAGTAAAGGAGTAATAAAAAATTTCTTGT
TATATCAAGAGGTTTGTTATTGCTCCTTTACTATTTAGTTTTAGTATTTTTTTAGTTATT
ACTTAACTATTTGTTTTATTCTTTTTTTTTTTTTTTAGTAAAAAAAAAAAAGAATAAAGT
TTTCAATTTAGGTTGTATTTTATCTTAAATTTAGGTTGTATTTTATCTTACAAGTAATGC
TAAATGGCGGAAAAATTATTAA
>Crataegus_suksdorfii_EU572828
GACTTTGGTCTTAATATATATGAGTTCTTGAAAGTAAAGGAGTAATAAAAAATTTCTTGT
TATATCAAGAGGTTTGTTATTGCTCCTTTACTATTTAGTTTTAGTATTTTTTTAGTTATT
ACTTAACTATTTGTTTTATTCTTTTTTTTTTTTTTTAGTAAAAAAAAAAAAGAATAAAGT
TTTCAATTTAGGTTGTATTTTATCTTAAATTTAGGTTGTATTTTATCTTACAAGTAATGC
TAAATGGCGGAAAAATTATTAA
>Crataegus_suksdorfii_EU572825
GACTTTGGTCTTAATATATATGAGTTCTTGAAAGTAAAGGAGTAATAAAAAATTTCTTGT
TATATCAAGAGGTTTGTTATTGCTCCTTTACTATTTAGTTTTAGTATTTTTTTAGTTATT
ACTTAACTATTTGTTTTATTCTTTTTTTTTTTTTTTAGTAAAAAAAAAAAAGAATAAAGT
TTTCAATTTAGGTTGTATTTTATCTTAAATTTAGGTTGTATTTTATCTTACAAGTAATGC
TAAATGGCGGAAAAATTATTAA
>Crataegus_suksdorfii_EU572824
GACTTTGGTCTTAATATATATGAGTTCTTGAAAGTAAAGGAGTAATAAAAAATTTCTTGT
TATATCAAGAGGTTTGTTATTGCTCCTTTACTATTTAGTTTTAGTATTTTTTTAGTTATT
ACTTAACTATTTGTTTTATTCTTTTTTTTTTTTTTTAGTAAAAAAAAAAAAGAATAAAGT
TTTCAATTTAGGTTGTATTTTATCTTAAATTTAGGTTGTATTTTATCTTACAAGTAATGC
TAAATGGCGGAAAAATTATTAA
>Crataegus_suksdorfii_EU572827
GACTTTGGTCTTAATATATATGAGTTCTTGAAAGTAAAGGAGTAATAAAAAATTTCTTGT
TATATCAAGAGGTTGGTTATTGCTCCTTTACTATTTAGTTTTAGTATTTTTTTAGTTATT
ACTTAACTATTTGTTTTATTCTTTTTTTTTTTTTTTTAGTAAAAAAAAAAAAGAATAAAG
TTTTCAATTTAGGTTGTATTTTATCTTAAATTTAGGTTGTATTTTATCTTACAAGTAATG
CTAAATGGCGGAAAAATTATTAA
>Crataegus_suksdorfii_EU572826
GACTTTGGTCTTAATATATATGAGTTCTTGAAAGTAAAGGAGTAATAAAAAATTTCTTGT
TATATCAAGAGGTTTGTTATTGCTCCTTTACTATTTAGTTTTAGTATTTTTTTAGTTATT
ACTTAACTATTTGTTTTATTCTTTTTTTTTTTTTTTAGTAAAAAAAAAAAAGAATAAAGT
TTTCAATTTAGGTTGTATTTTATCTTAAATTTAGGTTGTATTTTATCTTACAAGTAATGC
TAAATGGCGGAAAAATTATTAA
>Aconitum_pterocaule_KY417510
GATTTAGGTCTTGGTGCATGCCTGGCTTAGTGTATATGAGTCATTGAAGTTGCAGGAGTA
ATACCCTATTTCTTGTTCTGTTAAGAGGCTGGGTATTGCTCCTGCATTTTGTTTGTATTA
AGTAATAAATTGACTTTAACAGATTGGTGTTGGTTTGGTGAATTCTAGATTATAATACTA
TTATGATTATATCATATGATTATGTTCCTCAAAAATTTTTTTTTTTTGATAAAGC
>Crataegus_suksdorfii_EU572822
GACTTTGGTCTTAATATATATGAGTTCTTGAAAGTAAAGGAGTAATAAAAAATTTCTTGT
TATATCAAGAGGTTGGTTATTGCTCCTTTACTATTTAGTTTTAGTATTTTTTTAGTTATT
ACTTAACTATTTGTTTTATTCTTTTTTTTTTTTTTTAGTAAAAAAAAAAAAGAATAAAGT
TTTCAATTTAGGTTGTATTTTATCTTAAATTTAGGTTGTATTTTATCTTACAAGTAATGC
TAAATGGCGGAAAAATTATTAA
>Valeriana_barbareifolia_AY794242
GACCTATTCTTAGTGTATATGAGTTTTTGAAAAAAGAAAAAAGGAGAAAAAATCTCCCCC
TTGGTCTAGCAAGGGGGCTTTATTTCTCCTTTTTTTTTCTTTCATTATAATGAAAATGCA
TAGTATTTAACTGACATATGTTCTTGAAAAAACAGTCAGAAATAGATTGATTAATCTAAA
TAAGAGTCCTCGCTGGGG
>Scrophularia_parviflora_HQ130116
GACTTTGTCTTAGTCTATAGGAGTGTTAGAAAAAAGAATATATCAATATTAAGGAGCAAT
AAACTTTTTCTTGTTCTATCAAGAGGGATTTATTGCTCCTTAATTTTCTTTTCAATTAGG
AGTATTTTTTTAGTAGTAGTGTACTTACCTAGACTTTTTTCTTTCCATTGAAAAAAGTAT
TTAAAAAAAAAAGGGTTGTTAATTAACGATTGAGTAGTATTCTTTCGTTCTGGACKGTWT
AATTTTTTTTTTTCGTTTTTTTTTTAATAAGAATATTTTAAAAATAAGAAAGAAGATAAA
TGAAATGATTGAAATTCCATTTTTGTCTTACAATTTTTTTAAAATCCAAATAAAATTGAA
AAATAAAATAAAAAAGGCTTTATTTTTATTAAAATTTTTATTAAAATAAATAGTAATAGT
ATAGTAGAGGG
>Polygonatum_roseum_KJ745821
GATTTCCATCTTAATGTATATGTATTAAGAATCGTTGAAGGAGCTATACCCAATATCTTG
TTTTCATAAGATATTGGGTATAGCTCCCTTTTTTTCCAAATTAATTAACGACGAGATTTA
TTATCGTTTCTCGCATGTCTCGCGAAAGTCAGAGTAGGCGCGAATTCTCCCAATTTGTGA
CCTACCATACGATCTGTTATATAAATAGGTAAATGTTCTTTTCCATTATGAACAGCGATT
GTATGGCCAATCATTTTGGGTATAATGGTAGATGCCCGAGACCAAGTTACTATTATTTCT
TTCTCCTCCCTCATGTTGAGTTTTTCAATTTTTCTCGATAAATGATTAGCTACAAAAGGA
TTTTTTTTTAGTGAACGTGTCACAGCCGATTACTCCTTTTTTTTACATTTTAAAGATTGG
CATTCTATGTCCAATAGAATATCTCGATCTAAGTATGAAGGTAAGAATAAATACAATAAT
GATGAATGGAAAAAAGAGAAAATCCTTTAGCTGGATAAGGG
>Polygonatum_roseum_KJ745823
GATTTCCATCTTAATGTATATGTATTAAGAATCGTTGAAGGAGCTATACCCAATATCTTG
TTTTCATAAGATATTGGGTATAGCTCCCTTTTTTTCCAAATTAATTAACGACGAGATTTA
TTATCGTTTCTCGCATGTCTCGCGAAAGTCAGAGTAGGCGCGAATTCTCCCAATTTGTGA
CCTACCATACGATCTGTTATATAAATAGGTAAATGTTCTTTTCCATTATGAACAGCGATT
GTATGGCCAATCATTTTGGGTATAATGGTAGATGCCCGAGACCAAGTTACTATTATTTCT
TTCTCCTCCCTCATGTTGAGTTTTTCAATTTTTCTCGATAAATGATTAGCTACAAAAGGA
TTTTTTTTTAGTGAACGTGTCACAGCCGATTACTCCTTTTTTTTACATTTTAAAGATTGG
CATTCTATGTCCAATAGAATATCTCGATCTAAGTATGAAGGTAAGAATAAATACAATAAT
GATGAATGGAAAAAAGAGAAAATCCTTTAGCTGGATAAGGG
>Polygonatum_roseum_KJ745825
GATTTCCATCTTAATGTATATGTATTAAGAATCGTTGAAGGAGCTATACCCAATATCTTG
TTTTCATAAGATATTGGGTATAGCTCCCTTTTTTTCCAAATTAATTAACGACGAGATTTA
TTATCGTTTCTCGCATGTCTCGCGAAAGTCAGAGTAGGCGCGAATTCTCCCAATTTGTGA
CCTACCATACGATCTGTTATATAAATAGGTAAATGTTCTTTTCCATTATGAACAGCGATT
GTATGGCCAATCATTTTGGGTATAATGGTAGATGCCCGAGACCAAGTTACTATTATTTCT
TTCTCCTCCCTCATGTTGAGTTTTTCAATTTTTCTCGATAAATGATTAGCTACAAAAGGA
TTTTTTTTTAGTGAACGTGTCACAGCCGATTACTCCTTTTTTTTACATTTTAAAGATTGG
CATTCTATGTCCAATAGAATATCTCGATCTAAGTATGAAGGTAAGAATAAATACAATAAT
GATGAATGGAAAAAAGAGAAAATCCTTTAGCTGGATAAGGG
>Alpinia_graminifolia_JN043845
GACTTTTGTCTTAGTGTATCTGAATTGTTAAAAAAATGTAGCAATACCCTGAAATAACAA
TACCCCATATCTCGCTTAAGCGAGATATGGGGTATTGTTATTTTGTTTGATGTAATAGAA
TAGTATTTTCATTTTTTTGCGTGTAGCATACATATTTATTTATATTGTATAACATATTTA
GATTGTATATATGTATATTAAATACAAATACATAAGTATATAAAGTATAAGAAATGAACT
TAACGACGAGATTTATTATCGTTTCTCGCATGTATCGTAAAAGACAGAGTAGGTGCAAAT
TCTCCCAATTTGTGACCCACCATACGATCCGTTATATAAATAGGTAAATGTTCCTTTCCA
TTATGAATAGCGATTGTATGGCCAATCATTGTGGGTATAATGGTAGATGCCCGAGACCAA
GTTACTATTATTTCTTTCTCTTCCCTCGTGTTGAGTTTTTCCATTTTTGCCGATAAATGA
TTAGCTACAAAAGGGTTTTTTTTTAGTGAACGTGTCATGTCACAGTGTATTACTCCTTTT
TTTTTTTACATTTTTTATTTTAAAGATTGGCATTCTATGTCCAATATCTTGAATATCTCG
ATCTAAGTTAAGTATAGAGGTCAGAATAAATACAATAATGATGAATGGAAAAAAGAGAAA
ATCCTTTAGCTAGAAAAGGG
>Achyranthes_aspera_KR735326
ATTTTCATTTTTAGTTTAGTGTATACGAGTTATTGAAAGTAAAGGGGCAATGCCGGTTTC
TTGTTCTGGCAAGAAGTTGGTTATTGCTCCTTTACTAGTCAGTCTTTTTTTTTTTTAGAA
TATAAATTCTATTATTAACTTAAATATTACGTTAATTATTCTATAATTATAATAGAATAT
TAAATATATTTTAATATAATATTAAATCTTATATATATTATATGTAAGATAAGTTCTTTA
TTTCTTTACTACAATACTTTATTAAGAACTACTAAGAACTAAGTTTTTCTAAATTTCTAT
ATTAAGATCTTTTAATTAGGAATTAGAAGTAATTCTAAATTTGAATTAATTAATTCCAAC
TTTATTTTTGGTTTTTGAATTAAGAATAAATTTCATTCAAGAATTAATCAAAGGCAAGTA
CAAGTAAAGAACTAATTATGAATACTTAATTTCTAAGTAAATTAGAG
>Asparagus_sp._Norup_54_JX574241
GACTTTAGTCTTTATGTAATAAGAATCGTTGAAGGAGCCATACCCAATATCTTCTTTTCG
TAAGATAGTGGGTATAGCTCCCTCCCCCGCCAATGAATGATAAGTATCTATTTTATTCCA
TTAACGACGAGATTTATTATCGTTTCTTGCATGTCTCGCGAAAGTCAGAGTAGGCGCGAA
TTCTCCCAATTTGTGACCTACCATACGATCCGTTATATAAATAGGTAAATGTTCCTTTCC
ATTATGAATAGCGATTGTATGGCCAATCATTTTGGGTATAATGGTAGATGCCCGAGACCA
AGTTACTATTATTTCTTTCTCCTCCCTCATGTTGAGTTTTTCAATTTTTCTCGATAAATG
ATTAGCTACAAAAGGATTTTTTTTTAGTGAACGTGTCACAGCTGATTACTCCTTTTTTTA
CATTTTAAAGATTGGCATTCTATGTCCAATAGAATATCTCGATCTAAGTATGAAGGTAAG
AATAAATACAATAATGATGAATGGAAAAAAGAGAAAATTCTTTAGCTAGATAAGGG
>Astragalus_chinensis_GQ434966
TATTTTGGTTGTAAAGAAGGATACGAGTTTTTGAAAGTAAAGGGGTAGTAATATCAACAG
TGTTGATATTACTCCCCTTTTACTTTTATTTGAGTAGTCTTTTTGATCTTTTTGTAATAA
ATATGACTTCTAGTAAATTTCGTTTAATAATTAAGAAAAAAAAAAGAAATGAATGTTTTT
TTTTTTATCGTATTTATTTTAGATTAGTTTTTAGAATATTCGTAAGAACTTAGAAGAAAA
TAAATAATAATGAAAAAAAAGTCTAAAAAAATTTATACATAGTATTAATAAGG
>Asparagus_crassicladus_JX574291
GACTTTAGTCTTAATGTAGTAAGAATCGTTGAAGGAGCCATACCCAATATCTTGTTTTCG
TAAGATATTGGGTATAGCTCCCTCCCCCGCCAATGAATGATAAGTATCTATTTTATTCCA
TTAACGACGAGATTTATTATCGTTTCTCGCATGTCTCGCGAAAGTCAGAGTAGGCGCGAA
TTCTCCCAATTTGTGACCTACCATACGATCCGTTATATAAATAGGTAAATGTTCCTTTCC
ATTATGAATAGCGATTGTATGGCCAATCATTTTGGGTATAATGGTAGATGCCCGAGACCA
AGTTACTATTATTTCTTTCTCCTCCCTCATGTTGAGTTTTTCAATTTTTCTCGATAAATG
ATTAGCTACAAAAGGATTTTTTTTTAGTGAACGTGTCACAGCTGATTACTCCTTTTTTTA
CATTTTAAAGATTGGCATTCTATGTCCAATAGAATATCTCGATCTAAGTATGAAGGTAAG
AATAAATACAATAATGATGAATGGAAAAAAGAGAAAATTCTTTAGCTAGATAAGGG
>Asparagus_crassicladus_JX574292
GACTTTAGTCTTAATGTAGTAAGAATCGTTGAAGGAGCCATACCCAATATCTTGTTTTCG
TAAGATATTGGGTATAGCTCCCTCCCCCGCCAATGAATGATAAGTATCTATTTTATTCCA
TTAACGACGAGATTTATTATCGTTTCTCGCATGTCTCGCGAAAGTCAGAGTAGGCGCGAA
TTCTCCCAATTTGTGACCTACCATACGATCCGTTATATAAATAGGTAAATGTTCCTTTCC
ATTATGAATAGCGATTGTATGGCCAATCATTTTGGGTATAATGGTAGATGCCCGAGACCA
AGTTACTATTATTTCTTTCTCCTCCCTCATGTTGAGTTTTTCAATTTTTCTCGATAAATG
ATTAGCTACAAAAGGATTTTTTTTTAGTGAACGTGTCACAGCTGATTACTCCTTTTTTTA
CATTTTAAAGATTGGCATTCTATGTCCAATAGAATATCTCGATCTAAGTATGAAGGTAAG
AATAAATACAATAATGATGAATGGAAAAAAGAGAAAATTCTTTAGCTAGATAAGGG
>Polygonatum_odoratum_KJ745777
GATTTCCGTCTTAATGTATATGTATTAAGAATCGTTGAAGGAGTCATACCCAATATCTTG
TTTTCATAAGATATTGGGTATAGCTCCCTTATTTTCCAAATTAATTAACGACGAGATTTA
TTATCGTTTCTCGCATGTCTCGCGAAAGTCAGAGTAGGCGCGAATTCTCCCAATTTGTGA
CCTACCATACGATCTGTTATATAAATAGGTAAATGTTCTTTTCCATTATGAACAGCGATT
GTATGGCCAATCATTTTGGGTATAATGGTAGATGCCCGAGACCAAGTTACTATTATTTCT
TTCTCCTCCCTCATGTTGAGTTTTTCAATTTTTCTCGATAAATGATTAGCTACAAAAGGA
TTTTTTTTTAGTGAACGTGTCACAGCCGATTACTCCTTTTTTTTACATTTTAAAGATTGG
CATTCTATGTCCAATAGAATATCTCGATCTAAGTATGAAGGTAAGAATAAATACAATAAT
GATGAATGGAAAAAAGAGAAAATCCTTTAGCTGGATAAGGG
>Terminalia_phanerophlebia_EU338174
CACTTTGGTGTTAGTGTAAGTGTTTATGAGTTTTTGATTTGAAGTGAGAGTAAAGGAGCA
ATAATCAACACTCTTGATAGAACAAAAGATTGGTTATTGCTCCTTTACTTAGTGTTATTT
TAATAATTAAAATAAAATTCTTTAGTTTAAAGATCAACATAAGAAAAAAAAGTATTCGAG
TCTTATAGAGATTGGCTTTTCTCTATATAATTATATAGAGAGAGTCCTTCTTTTCTACTT
TGAAGTTATTTTCTATATTTTAACTGTAAAATATTTAATATTTAAAATGGAAAAAAAGTT
ATAATTCTTTTATCTAATTCAAAATTAGAAATTTTTATAAAAAAATTAAATTAAACGTGA
AAAATTGAAATATGTTCAATACAATAAATCATTACCTTACAATACAATAAAAAATTATTA
ATTTGAATTCTTTTTTTTATATTTATAAAAATCAAAAGAATACTTATTATTTTTAGTAGA
ATACTAAAAAAATAAATAGTAGATAATACTATTTATTATAGTAGATAATACTATTTATTC
TTATTAGAGTACGGG
>Angelica_archangelica_EF590671
GACCGGGTTTAAGTTATACGAGTTTTTTGAAATAAAAAAAAGCAATACCGCCCTCTTGTT
CTATCAAGAGGGCGGTATTTCTTCTTTTTATATTTCAGACTGTTTTGTTTTAGATAAACA
AATATTTTTGAATGATCAAAAAGGAATCCTTTTTTCTTTAATAAATAAAATAAAATTGGC
GG
>Salvia_gravida_HQ418920
AGGGAGATCTGGATCGACGATAGCTTCGAGGTTGTTTACCGATTCTGAACAAAAATCACA
CATCCTCAAAAACTTTTATCTTATCTATTTGTATTCCTCGTTATTTGGGAAATGAACAAG
ATAGTTTTCTCCCAAATAACGAGGAAATAAAAGAAAAGTTAAATCCTCAGGAAAAGGTAT
AAAAGATCATTATAACATGAAATAAGAAAGATAAGCTCTTATTTCTTTCTTTTATTTTTT
TTTACTAACTTTAAGATAGAAAACAAAATGTTAAAGATTTTTTTAAATTTAACTTTTTGA
CTTAAGTATTTATTTTTTCATTTATTTATCTTTTTAAGATTTAGATTAAATATCAT
>Commiphora_ankaranensis_KF035033
GATTTCGTTCTTTGTGTATACGAGTTTTTGAAAATAACGGAGCAATACCGGTATTGTTCC
GTTATCGCTATTTAGTAGTTTTTCTTTAGTACTTTTTTCTTTCCATATCTTTGTTTTCAA
CAAAACAAAAGTATTTTTATGCCTTTGATTTAGTCCCTTCCTTATATACTAATAATTATA
AACTAATCGAATCTATAGAATAATAGAAAAAAAACTAATATAGAAACTCGAATCGATTAG
ATAAAAAAATAAAAGTTGGAATTTTTTGTCTCTTGGATCTGAATTTCGATCTTCATAAGT
TAAGATAAAAAAGAATGATGATCAAAAATAATGATCAATGCTATAAATTGAAATCTTTGG
ATTTTTTTATTTAAATCGAAATAGTGGAGGG
>Styrax_suberifolius_KJ687180
GACTTTCTTCTTAGTGTATATGAGTTTTTGAAAGTAAGGGAGCAATAACCAATTTCTTGT
TCTATCAAGAGAAGAGGGCGTTATTGCTCCTTTACTTTTTTTTTTCTTTTATTTATTTAG
TAGTATTTTAATATTCTTTTTTCGTTACACTAAAAAGAAAAAGATTCTTTTGGGTAAAAA
TAAAAGTATTTTTGTGGATTATGGGTTGGTTCATGATTGAGTATTGTCTTTTCGTTCTGT
ATTAATTTAGATTTTATATATCTTTTTCAATTTATATAACTTTATGAAATTATTATTTTT
CATTTTAAATAAAAGATAAAATTTGGAATTTTTGCTTCCTATTTGTATCTCATAAATTCG
AATATTTCTAATATATAATGTAAATAGTGGAGTAAGGG
>Styrax_suberifolius_KJ687181
GACTTTCTTCTTAGTGTATATGAGTTTTTGAAAGTAAGGGAGCAATAACCAATTTCTTGT
TCTATCAAGAGAAGAGGGCGTTATTGCTCCTTTACTTTTTTTTTTCTTTTATTTATTTAG
TAGTATTTTAATATTCTTTTTTCGTTACACTAAAAAGAAAAAGATTCTTTTGGGTAAAAA
TAAAAGTATTTTTGTGGATTATGGGTTGGTTCATGATTGAGTATTGTCTTTTCGTTCTGT
ATTAATTTAGATTTTATATATCTTTTTCAATTTATATAACTTTATGAAATTATTATTTTT
CATTTTAAATAAAAGATAAAATTTGGAATTTTTGCTTCCTATTTGTATCTCATAAATTCG
AATATTTCTAATATATAATGTAAATAGTGGAGTAAGGG
>Styrax_suberifolius_KJ687182
GACTTTCTTCTTAGTGTATATGAGTTTTTGAAAGTAAGGGAGCAATAACCAATTTCTTGT
TCTATCAAGAGAAGAGGGCGTTATTGCTCCTTTACTTTTTTTTTTCTTTTATTTATTTAG
TAGTATTTTAATATTCTTTTTTCGTTACACTAAAAAGAAAAAGATTCTTTTGGGTAAAAA
TAAAAGTATTTTTGTGGATTATGGGTTGGTTCATGATTGAGTATTGTCTTTTCGTTCTGT
ATTAATTTAGATTTTATATATCTTTTTCAATTTATATAACTTTATGAAATTATTATTTTT
CATTTTAAATAAAAGATAAAATTTGGAATTTTTGCTTCCTATTTGTATCTCATAAATTCG
AATATTTCTAATATATAATGTAAATAGTGGAGTAAGGG
>Cinnamomum_insularimontanum_HM019390
TACTTTGGTATTAGTGTATACGAGTCGTTGAAGGATCAATACCAAACTTCTTAATAGAAC
AAGAAGTTTGGTATTGATCCATTTGGTTCAGTAGTGTTTTATTCACATAATCGTTTTTCA
TTTTCATTTCTTTTATTCAACTTATGAAAACCGCTGGTTATTTCATGATCGAATATCGTA
GTTTCTTCTGTACCAACCTGCATTTTATATCCTCTTATTCTTCAAAATAATTTTATTTTT
TGAAAAAATCAAAGCATTTTTTTTTTTTTTTTACGTACAACATTTTGTTTTATGTACAAT
ATCTGTATTTCAGCAGGAAGGAGAGTGAAGTAATAAAGACTCAATCAAAAAATAATGAAT
GGTGAAAATGGAATCCTTTTGAGAGAGGAGGG
>Ziziphus_jujuba_KT342880
GACTTTGGTATTAGCGTATACTGAGTTATTGAACATAAAGGAGCAATAATCAATTTCTTG
TTATAGCAAGAAGTTTGGTATTGCTCCTTTAGGAGTTTTTTTACTTAAATTTTTTTCTTT
ACTTCATCTTTACTTCAACCATACTTTCGTTATGTAGAAATTTTTATTTTCGATATCCTC
TTCTCATTCTCAATTTTTTTTTTATTTTACATTTAAAGGTTTCAATTCCATTTTTTCTTC
TTTTAGTTTGAAGAATAAAAAAAATGATAAATGGTGTAAATTGACCTATTTGTTTGTAAT
TTGTAATGTAATAGGG
>Prunus_mahaleb_AY500631
GACTTTGGTCTTAGTATATACGAGTTCTTGAAAGTAAAGGAGCAATAATAAATTTCTTGT
TAGATCAAGAGGTTTGGTATTGCTCCTTTACTATACTATTTAGTATTTTTTTTATTTACT
ACTTAACTTTACTATATTGTTCTATATTTTTTTTTTTTAGTTAATTTTAATTTACTACAA
AATTTAATTAAAATATTAAAAGTTTCAGTTTATTTTATGTTGTATTTTATCTTACAAGTA
ATGATAAATGGTGTAAATATTTGTAATAGTACAAGGG
>Rosa_xanthina_DQ778817
GACTTTGGTCTTAGTATGTATGAGTTCGTGAAAGTTTTGAAAGTAAAGGAGCAATACTAA
AATTCTTGTTATATCAAGAGGTTTGGTGTTGCTCCTTTACCATATTACTTTAATTATTAA
TTCAAATTATTACTATAATTAAATTAGTATTTTAGTACTATTTTTTTTTTTTTTACTAAA
AGATTAAAATAAAAGGGTTTCCATTTATGTTGTATTCTCTTTTACAAGTAATGATAAATG
GTGGAAATATTTGTAATTTCTATTTTTATTTAATTTAAATAGTACAAGGG
>Syzygium_cumini_JX856957
GACTTTGGTCTTAGTATAAGTGTAGGCGAGTTTTTGATTGGAAAGGAAAGTAAAGGAGCA
ATAACCAACCCTCTTAATAGAATAATAAATTGGTTATTGTTCCTTTATTTATTGCTCTTT
TCTTTACATAAGTTTTTCTTTACTTGAACATAAGAAAAAGTTTTCTAGTCTTAGGGATTG
GTTTATGATTGCGTATCATACTTTTTTTTTCCTTAGATATGAATTTTTAATTTATATACA
TTCTTTTCAACCCTTTGTAAGGCTTTGTGATATTATTATTTTCTAGTTTTTTTTTTTATT
TTCGAATAAAATAGAAAGGTTACAATTTTCTGCTTCTTCTATCTCATAAGTAAGATAAAA
AAATGTTAAAAATTAACAATCGAAATGAAATATTTTTCATTATGAATTTTTTTTTTATTT
TTAATTAAAAATAAA
>Syzygium_cumini_JX856956
GACTTTGGTCTTAGTATAAGTGTAGGCGAGTTTTTGATTGGAAAGGAAAGTAAAGGAGCA
ATAACCAACACTCTTAATAGAATAATAAATTGGTTATTGTTCCTTTATTTATTGCTCTTT
TCTTTACATAAGTTTTTCTTTACTTGAACATAAGAAAAAGTTTTCTAGTCTTAGGGATTG
GTTTATGATTGCGTATCATACTTTTTTTTTCCTTAGATATGAATTTTTAATTTATATACA
TTCTTTTCAACCCTTTGTAAGGCTTTGTGATATTATTATCTTCTAGTTTTTTTTTTCGAA
TAAAATAGAAAGGTTACAATTTTCTGCTTCTTCTATCTCATAAGTAAGATAAAAAAATGT
TAAAAATTAACAATCGAAATGAAATATTTTCCATTATGAATTTTTATTTTTAATTAAAAA
TAAAATGGAATAAAAATAAATATAAAT
>Codonopsis_viridis_KM675894
AGGAGCAATAACCCCTTTCTTGTTCTATCAAGAGGGCGTTATTGGTCCCCCCTTTTTCTT
TTTGGGGGGGCTTTGTTTGAGTATCGTGCTTTCCTTTCCTATTTTTTTCTATATTTCTAT
ATTTATACCCTCTTCTCAATCTTTTGTGCAGTTATTATATTCAATGTGCAATAACAGAAA
GTTGGAATATAATTTTTTGTTTCTATGGAAAACATAGTAGAGGG
>Magnolia_kobus_KU174538
TACTTCAGTCTTAGTGTATATGAGTCGTTGAAGGATCCGATCAATACCCAACTTCTTGTC
CTATCAAGAAGTTGGGTATTGATCCGTTCGATTCAGTAGTGTTTTATTCACATAAACATT
TTTGCCATTTTCATTTCTTTATTTCAACTTAAGAAAACATTATTGTTGGTTGGTTCATGA
TCGAATATCATATTTTTGTTCTGTACCGATCTGTATTGTAATTTCTGTATGTTCCTCAAA
ATCATTTTCTTTTTTTTTTCATAAAGGAATTTTTTTGTACATTTACAATTTACAGGATTG
GCATTTTATGTTCAATATCTGTATCTCAGAAAGTAAGAAAGACTCAATACAATAATCATG
AATGGTGGAAATTAGAGTGGAGG
>Magnolia_kobus_KU174537
TACTTCAGTCTTAGTGTATATGAGTCGTTGAAGGATCCGATCAATACCCAACTTCTTGTC
CTATCAAGAAGTTGGGTATTGATCCGTTCGATTCAGTAGTGTTTTATTCACATAAACATT
TTTGCCATTTTCATTTCTTTATTTCAACTTAAGAAAACATTATTGTTGGTTGGTTCATGA
TCGAATATCATATTTTTGTTCTGTACCGATCTGTATTGTAATTTCTGTATGTTCCTCAAA
ATCATTTTCTTTTTTTTTTCATAAAGGAATTTTTTTGTACATTTACAATTTACAGGATTG
GCATTTTATGTTCAATATCTGTATCTCAGAAAGTAAGAAAGACTCAATACAATAATCATG
AATGGTGGAAATTAGAGTGGAGG
>Morus_indica_KF720298
TCACGAAGTTTGGTATTGCTCCTTTTTTTTCATAATAAATTATTATTTATTAGTCTTTTG
CTTGAGATAAGTCTTTTTTTCTTTATTTCAATATATTCATACTTTCGTTATTTTCATTAT
GTAGTAATTTTTTTTATATTTTTTTCTTAATCTTTTTTTTAATTATTTAATTTTACATTC
TAAATAAAATAGAAAGGTTTCTATTTATTTTTTGTTCTATTTGATTATAGAAGAATAAAA
AAAATAAAGATGAATGTTGTAAATTGAAGTAGTATTAATAAATTTAAATA
>Vitex_negundo_JX856972
GACTTGGTCTTAGTGTATAGGAGTTTTTGAAAATAGAATAGATAAATATAAGGAGCAATA
AATTCTTTCTTGGTCTATCAAGAGGGGTTATTGCTCCTTTATTTTCTTTTCAATTAGTAG
CCCGTTTTTAGTGGTATTGTACTTACCTAAACTTTTTTCTTTCCATTACAAAAATACAAA
AAAAGAAAGAAGATAAATAAAATGATTGAAGTTCCATCTTTTTTCTTACAATTTCTAAAA
ATTTCAAATTGAAAAATCAAACAAATTAAAAAAAAAATAAATAATATAAAAATATTTATA
AAGTAAAGAAATTTTAGTTAAAGAAATAAATTAATTAATTATAGTAGAG
>Salvia_arborescens_KU358700
CGTAATGCTCATAACTTCCCTCTAGACCTAGCTGCTATCGAAGCTCCAACAAATGGCTAA
GACTTGTTTTTAGTGTGTAGGAGTTTTTGAAAATAGAATAGATAAACATAAGGAGCAATA
AACCCTCTTTTGATAGAACAAGTAAAGGGTTTATTGCTCCTTTATTTTCTTTTCAATTTA
GGAGTCCTTTTCCATATATTCTAGTAATATTGTACTTTATTCTTTCTATTCGAGAATAAA
GAAAGAAAATAAAAAAAATGATTGAAATTCTATCTTTTGTTTTACAATTTCTAAAAAAAT
TTAAATTGAAAAACTGAATTCATAAATAAAAAAGTAAATAAATATAAAAATTATAAATCT
AATTTATAGTAGAGGG
>Lonicera_similis_HM228546
GACCCGGTCTTAGTGTATACGAGTTTTAAAAAATAAAAAGGAGCAATAATCCCCCTCTTG
TTTTATCAAGAGGGCACCATTGCTTCTTTTTTTATTTAACTTAACAGTTACCTATTTTCT
TTCAAGAAAAATAGTCAATCTTCTTATTTTTAGGGGCGGGTCCTGATTGTGTTTTGGGCT
TTCATTTTTTATTCTGTTATGAAAAATCTTTATATCCCTTTATATCCTCTAAAATAAAAG
TAAAATAAAAGAAAAACTGTTGGAATTTTTTTGCTGACTTATCTATAATTGTACTTGAGA
AAAAAGAAAGAAAAATAATGAATGGCTTAACTAGGAACTAATAGGTAGGG
>Lonicera_similis_HM228547
GACCCGGTCTTAGTGTATACGAGTTTTAAAAAATAAAAAGGAGCAATAATCCCCCTCTTG
TTTTATCAAGAGGGCACCATTGCTTCTTTTTTTATTTAACTTAACAGTTACCTATTTTCT
TTCAAGAAAAATAGTCAATCTTCTTATTTTTAGGGGCGGGTCCTGATTGTGTTTTGGGCT
TTCATTTTTTATTCTGTTATGAAAAATCTTTATATCCCTTTATATCCTCTAAAATAAAAG
TAAAATAAAAGAAAAACTGTTGGAATTTTTTTGCTGACTTATCTATAATTGTACTTGAGA
AAAAAGAAAGAAAAATAATGAATGGCTTAACTAGGAACTAATAGGTAGGG
>Dioscorea_collettii_JQ260291
GACTTTTGTCTTAATGTATATGAATCGTTGAAGGAGCAATATCCAATATCTTGTTCGAGC
AAGAAGTTTGGTATTGCTCCCCCTTTTTTTTTGTTTGTTTGATTTAACTGTGTGTATTGT
ATACTACAAGACAGAAGACAGTAGACAGTGGATTACTCCTTTATTTTTTACTTACATTTT
AAAGATTGGCATTCTATGTTCAATATCTCGATCTAATAAGGTAAGAATAAATATAAATAC
AATAATGATGAATGGAAAAAAGATAAAATCCT
>Croton_billbergianus_HM044813
GACTCTGGGCTTAGTGTGTACGAGTTCTTGAAAACTATAACTCTAAAAAGGGGGCAATTG
CCCCCTTTTTAGAGTTATAGTTTTTTTTTTAGTATTTTTTTTATAGATAAAGCTTTCATT
TTTATGCCTTTGATATTTTTGTAGTTGTATTTTTTGTTGTATTTGTATTTTATAAGTTAT
AAGAAAGAAAAAATGAATTTATAGTATTAAATCCTAGGGATTTAATACTATAAATGGAAA
TTCTTGTACCTTCTAAAAAAAAAATTATTTCATTTTAATAACTTAATCTAATTAATTTTA
TAATAATCTTAATCTAATCTTAATCTAATCCTAAATCTAATATAATAATCTTAATCGAAT
TTTGAAATAAAGTAGAATATTGTAATATTCTATTACGGGCGG
>Dioscorea_collettii_JQ260293
GACTTTTGTCTTAATGTATATGAATCGTTGAAGGAGCAATATCCAATATCTTGTTTGAGC
AAGAAGTTTGGTATTGCTCCCCCCCTTTTTTTGTTTGTTTGATTTAACTGTGTGTGTTGT
ATACCGCAAGACAGAAGACAGTGGATTACTCCTTTATTTTTTACTTACATTTTAAAGATT
GGCATTCTATGTTCAATATCTCGATCTAATAAGGTAAGAATAAATATAAATACAATAATG
ATGAATGGAAAAAAGAGAAAATCCT
>Gentiana_acaulis_KU674216
GACCTCGGTCTTAATCCTAGAATTCTATTATATAATTCTAATATAGGATTATTCTAATAT
AGGATTAAGAATTAAAATAAAGGAGCAATGTGGATTATTGCTCCTTTATTTTAATTCTAG
TTCGGTAAGGATTATTATTAGAAATTATTTTAAGAATATTAAAATAATCTATATTTTAAT
ATTAGTTATCAATATTGGTAACTAAGATATAAAGAAGAAAAAGAAGAATATGTTTAAAAT
GACATTACAATTATAACAAATTCTAAATAAAAAACTAGTAAAACAAAAAAATATAAAAAA
GAGTGAAAACAAAATAAAACAGTATCCAAAATGTCAAGACTAAAGAAATACAGATAGTCA
AGGG
>Gentiana_acaulis_KU674217
GACCTCGGTCTTAATCCTAGAATTCTATTATATAATTCTAATATAGGATTATTCTAATAT
AGGATTAAGAATTAAAATAAAGGAGCAATGTGGATTATTGCTCCTTTATTTTAATTCTAG
TTCGGTAAGGATTATTATTAGAAATTATTTTAAGAATATTAAAATAATCTATATTTTAAT
ATTAGTTATCAATATTGGTAACTAAGATATAAAGAAGAAAAAGAAGAATATGTTTAAAAT
GACATTACAATTATAACAAATTCTAAATAAAAAACTAGTAAAACAAAAAAATATAAAAAA
GAGTGAAAACAAAATAAAACAGTATCCAAAATGTCAAGACTAAAGAAATACAGATAGTCA
AGGG
>Gentiana_acaulis_KU674214
GACCTCGGTCTTAATCCTAGAATTCTATTATATAATTCTAATATAGGATTATTCTAATAT
AGGATTAAGAATTAAAATAAAGGAGCAATGTGGATTATTGCTCCTTTATTTTAATTCTAG
TTCGGTAAGGATTATTATTAGAAATTATTTTAAGAATATTAAAATAATCTATATTTTAAT
ATTAGTTATCAATATTGGTAACTAAGATATAAAGAAGAAAAAGAAGAATATGTTTAAAAT
GACATTACAATTATAACAAATTCTAAATAAAAAACTAGTAAAACAAAAAAATATAAAAAA
GAGTGAAAACAAAATAAAACAGTATCCAAAATGTCAAGACTAAAGAAATACAGATAGTCA
AGGG
>Gentiana_acaulis_KU674215
GACCTCGGTCTTAATCCTAGAATTCTATTATATAATTCTAATATAGGATTATTCTAATAT
AGGATTAAGAATTAAAATAAAGGAGCAATGTGGATTATTGCTCCTTTATTTTAATTCTAG
TTCGGTAAGGATTATTATTAGAAATTATTTTAAGAATATTAAAATAATCTATATTTTAAT
ATTAGTTATCAATATTGGTAACTAAGATATAAAGAAGAAAAAGAAGAATATGTTTAAAAT
GACATTACAATTATAACAAATTCTAAATAAAAAACTAGTAAAACAAAAAAATATAAAAAA
GAGTGAAAACAAAATAAAACAGTATCCAAAATGTCAAGACTAAAGAAATACAGATAGTCA
AGGG
>Gentiana_acaulis_KU674212
GACCTCGGTCTTAATCCTAGAATTCTATTATATAATTCTAATATAGGATTATTCTAATAT
AGGATTAAGAATTAAAATAAAGGAGCAATGTGGATTATTGCTCCTTTATTTTAATTCTAG
TTCGGTAAGGATTATTATTAGAAATTATTTTAAGAATATTAAAATAATCTATATTTTAAT
ATTAGTTATCAATATTGGTAACTAAGATATAAAGAAGAAAAAGAAGAATATGTTTAAAAT
GACATTACAATTATAACAAATTCTAAATAAAAAACTAGTAAAACAAAAAAATATAAAAAA
GAGTGAAAACAAAATAAAACAGTATCCAAAATGTCAAGACTAAAGAAATACAGATAGTCA
AGGG
>Gentiana_acaulis_KU674213
GACCTCGGTCTTAATCCTAGAATTCTATTATATAATTCTAATATAGGATTATTCTAATAT
AGGATTAAGAATTAAAATAAAGGAGCAATGTGGATTATTGCTCCTTTATTTTAATTCTAG
TTCGGTAAGGATTATTATTAGAAATTATTTTAAGAATATTAAAATAATCTATATTTTAAT
ATTAGTTATCAATATTGGTAACTAAGATATAAAGAAGAAAAAGAAGAATATGTTTAAAAT
GACATTACAATTATAACAAATTCTAAATAAAAAACTAGTAAAACAAAAAAATATAAAAAA
GAGTGAAAACAAAATAAAACAGTATCCAAAATGTCAAGACTAAAGAAATACAGATAGTCA
AGGG
>Gentiana_acaulis_KU674210
GACCTCGGTCTTAATCCTAGAATTCTATTATATAATTCTAATATAGGATTATTCTAATAT
AGGATTAAGAATTAAAATAAAGGAGCAATGTGGATTATTGCTCCTTTATTTTAATTCTAG
TTCGGTAAGGATTATTATTAGAAATTATTTTAAGAATATTAAAATAATCTATATTTTAAT
ATTAGTTATCAATATTGGTAACTAAGATATAAAGAAGAAAAAGAAGAATATGTTTAAAAT
GACATTACAATTATAACAAATTCTAAATAAAAAACTAGTAAAACAAAAAAATATAAAAAA
GAGTGAAAACAAAATAAAACAGTATCCAAAATGTCAAGACTAAAGAAATACAGATAGTCA
AGGG
>Gentiana_acaulis_KU674211
GACCTCGGTCTTAATCCTAGAATTCTATTATATAATTCTAATATAGGATTATTCTAATAT
AGGATTAAGAATTAAAATAAAGGAGCAATGTGGATTATTGCTCCTTTATTTTAATTCTAG
TTCGGTAAGGATTATTATTAGAAATTATTTTAAGAATATTAAAATAATCTATATTTTAAT
ATTAGTTATCAATATTGGTAACTAAGATATAAAGAAGAAAAAGAAGAATATGTTTAAAAT
GACATTACAATTATAACAAATTCTAAATAAAAAACTAGTAAAACAAAAAAATATAAAAAA
GAGTGAAAACAAAATAAAACAGTATCCAAAATGTCAAGACTAAAGAAATACAGATAGTCA
AGGG
>Rosa_bella_KJ575426
GACTTTGGTCTTAGTATATATGAGTTCGTGAAAGTTTTGAAAGTAAAGGAGCAATACTAA
ATTTCTTGTTATATCAAGAGATTTGGTGTTGCTCCTTTACCATATTACTATAAATAATTA
TTTAAATTTAATTACTATAATTATTAATTAAAATTAGTACTATAATTAAATTAGTATTTT
AAATTAAATTAGTATTTTAGTACTCTTTTTTTTTACTAAAAGATTAAAATAAAAGGGTTT
CCATTTATGTTGTATTCTCTTTTACAAGTAATGATAAATGGTGGAAATATTTGTAATTTC
TATTTTTATTTAAATTTTTATTTAAATAGTACAA
>Magnolia_guangxiensis_JN050175
TACTTCAGTCTTAGTGTATATGAGTCGTTGAAGGATCCGATCAATACCCAACTTCTTGTT
CTATCAAGAAGTTGGGTATTGATCCGTTCGATTCAGTAGTGTTTTATTCACATAAACATT
TTTGCCATTTTCATTTCTTTATTTCAACTTAAGAAAACATTATTGTTGGCTGGTTCATGA
TCAAATATCATATTTTTGTTCTGTACCGATCTGTATTGTAATTTCTGTATGTTCCTCAAA
ATCATTTTCTTTTTTTTTTTTCATAAAGGAATTTTTTTGTACATTTACAATTTACAGGAT
TGGCATTTTATGTTCAATATCTGTATCTCAGAAAGTAAGAAAGACTCAATACAATAATCA
TGAATGGTGGAAATTAGAGCGGAGG
>Astragalus_ovinus_JF409787
ATTTTGGTTGTAAAGAAGGATACGAGTTTTTGAAAGTAAAAGGGTAGTAATATCAACACT
GTTGATATTACTCCCCTTTTACTTTGTATTTGAGTAGTCTTTTTGATCTTTTTGTAATAA
ATATGACTTCTAGTAAATTCCGTTTAATTTAATAATTAAGAAAAAAAGTCTAAAAAAATT
TATACATAGT
>Crataegus_orbicularis_KC207063
GACTTTGGTCTTAATATATATGAGTTCTTGAAAGTAAAGGAGTAATAAAAAATTTCTTGT
TATATCAAGAGGTTTGTTATTGCTCCTTTACTATATTAGTTTTAGTATTTTTTTAGTTAT
TACTTAACTATTTGTTTTATTTGTTTTATTCTTTATTTTTTTTTTTTTTTAGTAAAAAAA
AAAAAAGAATAAAGTTTTCAATTTAGGTTGTATTTTATTTTACAAGTAATGGTAAATGGC
GGAAAAATTATTAAT
>Rosa_roxburghii_var._hirtula_DQ778804
GACTTTGGTCTTAGTATATATGAGTTCGTGAAAGTTTTGAAAGTAAAGGAGCAATACTAA
AATTCTTGTTATATCAAGAGGTTTGGTGTTGCTCCTTTACCATATTACTTTAATTATTAA
TTAAAATTATTACTATAATTAAATTAGTATTTTAGTACTCTTTTTTTTTTTACTAAAAGA
TTAAAATAAAAGGGTTTCCATTTATGTTGTATTCTCTTTTACAAGTAATGATAAATGGTG
GAAATATTTGTAATTTCTATTTTTATTTAAATAGTACAAGGG
>Crataegus_viridis_EU682688
GACTTTGGTCTTAATATATATGAGTTCTTGAAAGTAAAGGAGTAATAAAAAATTTCTTGT
TATATCAAGAGGTTTGTTATTGCTCCTTTACTATATTAGTTTTAGTATTTTTTTAGTTAT
TACTTAACTATTTGTTTTATTTGTTTTATTCTTTATTTTTTTTTTTTTTTAGGAAAAAAA
AAAAAAAAAGAATAAAGTTTTCAATTTAGGTTGTATTTTATCTTACAAGTAATGCTAAAT
GGCGGAAAAATTATTAA
>Curcuma_sp._16_JC-2013_KC441393
TGTATCTGAATTGTTAAAGAAATGTAGCAATACCCTGAAATAACAATACCCCATATCTCG
CTTAAGCGAGATATGGGGTATTGTTATTTTGTTTGATGTAATGTAATAGTATTTTCATTT
TTTGCGTATAGCATACATATTTATTTATATTGTATAACATATTTAGATATTTAGATTGTA
TATATGTATATTAAATACAAATACATAAGTATATAAGTATATAAAGTATAAGAAATGAAC
TTAACGACGAGATTTATTATCGTTTCTTGCATGTCTCGTAAAAGACAGAGTAGGTGCAAA
TTCTCCCAATTTGTGACCCACCATACGATCCGTTATATAAATAGGTAAATGTTCCTTTCC
ATTATGAATAGCGATTGTATGGCCAATCATTGTGGGTATAATGGTAGATGCCCGAGACCA
AGTTACTATTATTTCTTTCTCTTCCCTCGTGTTGAGTTTTTCAATTTTTGCCGATAAATG
ATTAGCTACAAAAGGGTTTTTTTTTAGTGAACGTGTCATGTCACAGTGTATTACTCCTTT
TTTTTTACATTTTTTATTTTAAAGATTGGCATTCTATGTCCAATATCTCGATCTAAGTTA
A
>Lycium_europaeum_KR735427
GGAGCAATAATCATTTTCTTGTTCTATCAAGAAGGTGCTATTGCTCCTTTCTTTTTTTCT
TTTTATATTATTAATTTACCAGTATTTTACTTATATAGACTTTTTGGTTTACATTATAGA
AAAAGAAGGAGAGGGTATTTGCCTGCATTTATTCATGATTGAGTATTCTATTTTGATTTT
GTATTTATTTTAAACTGTAGAAATATAACTTGTTCCTCTTGTTGCTAATGTTACTATATC
TTTTTTATTTCATTTCTAAAAAAAATATAATTTTGACTTCATATTCTTATCTTTGAAATA
AGAAAGAAGAGATATTTTCTTAATCTTTTGTTTTCGAATTTAAATAATGTCAAAATGGAA
TGTAAGTACGCGAGGGG
>Codonopsis_pilosula_var._modesta_KPS0058A01P
GATCTTGGTCTGAGTGTATATGAGTTTTTGAAGGAAAAGGAGCAATAACCCCTTTCTTGT
TCTATCAAGAGGGCGTTATTGGTCCCCCCTTTTTCTTTTTTGGGGGGCTTTGTTTGAGTA
TCGTACTTTCCTTTCCTATTTTTTCTATATTTCTATATTTATACCCTCTTCTCAATCTTT
TGTGCAGTTATTATATTCAATATGCAATAACAGTTGGAATATCATTTTTTCTTTCTATGG
AAAACATAGTAGAGGGG
>Coptis_deltoidea_JN862873
GTCTTAGTGTACGCGAGTTTTAGTGTATATGAGTTGTTGAAGTTGCAGGAGTAATACCAA
AAAACAAAACAAGAATTTTGGTATTACTCCTGCATTTTTGTTTTTTTTAGTAAAAATAAG
AAAATAGAATAGATCTTTGTAAAATTATTGATTATAATATGTTCTGTATTATTTTCTTAT
AAAATTATATTATATATAATATAATATAAATATGTTCTTAACACTTTTTATTATTATAAA
GATAATAAATATAAAGTAGAAGG
>Asparagus_transvaalensis_JX574324
GACTTTAGTCTTAATGTAGTAAGAATCGTTGAAGGAGCCATACCCAATATCTTGTTTTCG
TAAGATATTGGGTATAGCTCCCTCCCCCGCCAATGAATGATAAGTATCTATTTTATTCCA
TTAACGACGAGATTTATTATCATTTCTCGCATGTCTCGCGAAAGTCAGAGTAGGCGCGAA
TTCTCCCAATTTGTGACCTACCATACGATCCGTTATATAAATAGGTAAATGTTCCTTTCC
ATTATGAATAGCGATTGTATGGCCAATCATTTTGGGTATAATGGTAGATGCCCGAGACCA
AGTTACTATTATTTCTTTCTCCTCCCTCATGTTGAGTTTTTCAATTTTTCTCGATAAATG
ATTAGCTACAAAAGGATTTTTTTTTAGTGAACGTGTCACAGCTGATTACTCCTTTTTTTA
CATTTTAAAGATTGGCATTCTATGTCCAATAGAATATCTCGATCTAAGTATGAAGGTAAG
AATAAATACAATAATGATGAATGGAAAAAAGAGAAAATTCTTTAGCTAGATAAGGG
>Aconitum_septentrionale_KY417468
GATTTAGGTCTTGGTGCATGCCTGGCTTAGTGTATATGAGTCATTGAAGTTGCAGGAGTA
ATACCCTATTTCTTGTTCTGTTAAGAGGCTGGGTATTGCTCCTGCATTTTGTTTGTATTA
AGTAAAAAATTTACTTTAACAGATTGGTGTTGGTTTGGTGAATTCTAGATTATAATACTA
TTATGATTATATCATATGATTATGTTCCTCAAATTTTTTTTTTTTTTATTTGATAAAGC
>Plantago_lanceolata_FJ395538
ACTTGTTCTTAGTGTATAGGAGTTTTTGAAAATAGAATAGAGAAAATAAAGGAGCAATCG
ACTCTTTCTTCTTTGATCTTTGATCAAGGTAAGGAGGGGTATTGCTCCTTTATTTTCTTT
TAAATTCGTAATAGTCTTTTTTTAGAAAAAAAAATCTAAAAAAAAAAAAGACAGTTTAAA
AAATGCAAGAAACTACTAAAAAATGAATAGACTTCTAGAATAAGTTCTATATTCTAGTTC
TAGTAAATTATAGGAG
>Carthamus_tinctorius_KF886668
GACTTTGGTCTGATTGTATAGGAGTTCCTGAACTAAAAAAGGAGCAATAGCTTCCCTCTT
GTTTTATCAAGAGGGCGTTATTGCTCCTTTTTTTATTTAGTAGTATTTACCTTACACAGT
TTCTTTAAAAATAACAAGGGGCTTTTCTAGTTTGGTTCGATTAGCGTGTTTTATCTTTGT
ATTAATTTCTATTATAGGTTTATATATCCTTTTCCCAATCGTTTATGAAGTTTTATTTCC
AATTCACTTTCAATCTAAAATAGATAAAAATTATAATTTTGATTATTTATTGCTTTTATT
TTAGAAATAAGAAAGAAATAATATGCTCTTTTTTTATGTTAATGGAAAAATAAAATATAG
TAATAGTAGATAATACTAAATAGTAGATAATACTAGATAATAGGG
>Carthamus_tinctorius_KF886669
GACTTTGGTCTGATTGTATAGGAGTTTTTGAACTAAAAAAGGAGCAATAGCTTCCCTCTT
GTTTTATCAAGAGGGCGTTATTGCTCCTTTTTTTATTTATTAGTATTTACCTTACACAGT
TTCTTTAAAAATAACAAGGGGCTTTTCTAGTTTGGTTCGATTAGCGTGTTTTATCTTTGT
ATTAATTTCTATTATAGGTTTATATATCCTTTTCCCAATCGTTTATGAAGTTTTATTTCC
AATTCACTTTCAATCTAAAATAGATAAAAATTATAATTTTGATTATTTATTGCTTTTATT
TTAGAAATAAAAAAGAAATAATATGCTCTTTTTTTATGTTAATGGAAAAATAAAATATAG
TAATAGTAGATAATACTAAATAGTAGATAATACTACATAATAGGG
>Astragalus_membranaceus_KJ999282
TATTTTGGTTGTAAAGAAGGATACGAGTTTTTGAAAGTAAAGGGGTAGTAATATCAACAC
TGTTGATATTACTCCCCTTTTACTTTTATTTGAGTAGTCTTTTTGATCTTTTTGTAACTT
CGAGTAAATTCCGTTTAATTTAATAATTAAAATAATTAAGAAAAAAAAAAGAAATGAATG
TTTTTTTTATCGTATTTTTTTTAGATTAGATTTTAGAATATTCGTAAGAACTTAGAAGAA
AATAAATGATAATGAAAAAAAAGTCTAAAAAAATTTATACATAGTATTAATAAGG
>Astragalus_membranaceus_KJ999283
TATTTTGGTTGTAAAGAAGGATACGAGTTTTTGAAAGTAAAGGGGTAGTAATATCAACAC
TGTTGATATTACTCCCCTTTTACTTTTATTTGAGTAGTCTTTTTGATCTTTTTGTAACTT
CGAGTAAATTCCGTTTAATTTAATAATTAAAATAATTAAGAAAAAAAAAAAGAAATGAAT
GTTTTTTTTATCGTATTTTTTTTAGATTAGATTTTAGAATATTCGTAAGAACTTAGAAGA
AAATAAATGATAATGAAAAAAAAGTCTAAAAAAATTTATACATAGTATTAATAAGG
>Astragalus_membranaceus_KJ999280
TATTTTGGTTGTAAAGAAGGATACGAGTTTTTGAAAGTAAAGGGGTAGTAATATCAACAC
TGTTGATATTACTCCCCTTTTACTTTTATTTGAGTAGTCTTTTTGATCTTTTTGTAACTT
CGAGTAAATTCCGTTTAATTTAATAATTAAAATAATTAAGAAAAAAAAAAGAAATGAATG
TTTTTTTTATCGTATTTTTTTTAGATTAGATTTTAGAATATTCGTAAGAACTTAGAAGAA
AATAAATGATAATGAAAAAAAAGTCTAAAAAAATTTATACATAGTATTAATAAGG
>Astragalus_membranaceus_KJ999281
TATTTTGGTTGTAAAGAAGGATACGAGTTTTTGAAAGTAAAGGGGTAGTAATATCAACAC
TGTTGATATTACTCCCCTTTTACTTTTATTTGAGTAGTCTTTTTGATCTTTTTGTAACTT
CGAGTAAATTCCGTTTAATTTAATAATTAAAATAATTAAGAAAAAAAAAAGAAATGAATG
TTTTTTTTATCGTATTTTTTTTAGATTAGATTTTAGAATATTCGTAAGAACTTAGAAGAA
AATAAATGATAATGAAAAAAAAGTCTAAAAAAATTTATACATAGTATTAATAAGG
>Polygonatum_cyrtonema_KPS0172A02P
CTAGCTGCTCTTGAAGTTCCATCTATAAATGGATAAGATTTCCGTCTTAATGTATATGTA
TTAAGAATCGTTGAAGGAGTCATACCCAATATCTTGTTTTCATAAGATATTGGGTATAGC
TCCCTTATTTTCCAAATTAATTAACGACGAGATTTATTATCGTTTCTCGCATGTCTCGCG
AAAGTCAGAGTAGGCGCGAATTCTCCCAATTTGTGACCTACCATACGATCTGTTATATAA
ATAGGTAAATGTTCTTTTCCATTATGAACAGCGATTGTATGGCCAATCATTTTGGGTATA
ATGGTAGATGCCCGAGACCAAGTTACTATTATTTCTTTCTCCTCCCTCATGTTGAGTTTT
TCAATTTTTCTCGATAAATGATTAGCTACAAAAGGATTTTTTTTTAGTGAACGTGTCACA
GCCGATTACTCCTTTTTTTTACATTTTAAAGATTGGCATTCTATGTCCAATAGAATATCT
CGATCTAAGTATGAAGGTAAGAATAAATACAATAATGATGAATGGAAAAAAGAGAAA
>Astragalus_membranaceus_KJ999284
TATTTTGGTTGTAAAGAAGGATACGAGTTTTTGAAAGTAAAGGGGTAGTAATATCAACAC
TGTTGATATTACTCCCCTTTTACTTTTATTTGAGTAGTCTTTTTGATCTTTTTGTAACTT
CGAGTAAATTCCGTTTAATTTAATAATTAAAATAATTAAGAAAAAAAAAAGAAATGAATG
TTTTTTTTTATCGTATTTTTTTTAGATTAGATTTTAGAATATTCGTAAGAACTTAGAAGA
AAATAAATGATAATGAAAAAAAAGTCTAAAAAAATTTATACATAGTATTAATAAGG
>Astragalus_membranaceus_KJ999285
TATTTTGGTTGTAAAGAAGGATACGAGTTTTTGAAAGTAAAGGGGTAGTAATATCAACAC
TGTTGATATTACTCCCCTTTTACTTTTATTTGAGTAGTCTTTTTGATCTTTTTGTAACTT
CGAGTAAATTCCGTTTAATTTAATAATTAAAATAATTAAGAAAAAAAAAAAGAAATGAAT
GTTTTTTTTATCGTATTTTTTTTAGATTAGATTTTAGAATATTCGTAAGAACTTAGAAGA
AAATAAATGATAATGAAAAAAAAGTCTAAAAAAATTTATACATAGTATAATAAGG
>Magnolia_officinalis_subsp._biloba_KU853626
TAATTCAGTTTTAGGGTATTTGAGTCGTTGAAGGAAAGGATCCGATCAATACCCAAATTC
TTGTTTTATCAAGAAGTTGGGTATTGATCCGTTTGATTCAGTAGTGTTTTATTCACATAA
ACATTTTTGCCCTTTTCATTTTTTTATTTCAAATTAAGAAAACATTATTGTTGGTTGGTT
CATGATTGAACATCATATTTTTGTTTTGTGCCGATTTGTATTGTAATTTTTGTATGTTCC
TCAAAATCATTTTTTTTTTTTTTTTTTTTCATAAAGGAATTTTTTTGTACATTTACAATT
TACAGGATTGGCATTTTATGTTCAATATCTGTATCTCAGAAAGTAAGAAAGACTCAATAC
AATAAT
>Magnolia_officinalis_subsp._biloba_KU853624
TAATTCAGTTTTAGGGTATTTGAGTCGTTGAAGGAAAGGATCCGATCAATACCCAAATTT
TTGTTTTTTCAAGAAGTTGGGTATTGATCCGTTTGATTCAGTAGTGTTTTATTCACATAA
ACATTTTTGCCCTTTTCATTTTTTTATTTCAAATTAAGAAAACCTTTTTGTTGGGTGGTT
CATGATTGAACATCATATTTTTGTTTTGTGCCGATTTGTATTGTAAATTTTGTATGTTCC
TCAAAATCATTTTTTTTTTTTTTTTTTTCATAAAGGAATTTTTTTGTACATTTACAATTT
ACAGGATTGGCATTTTATGTTCAATATCTGTATCTCAGAAAGTAAGAAAGACTCAATACA
ATAAT
>Magnolia_officinalis_subsp._biloba_KU853625
TACTTCAGTTTTAGTGTATTTGAGTCGTTGAAGGAAAGGATCCGATCAATACCCAACTTC
TTGATAGAACAAGAAGTTGGGTATTGATCCGTTCGATTCAGTAGTGTTTTATTCACATAA
ACATTTTTGCCATTTTCATTTCTTTATTTCAACTTAAGAAAACATTATTGTTGGTTGGTT
CATGATCGAACATCATATTTTTGTTTTGTGCCGATCTGTATTGTAATTTCTGTATGTTCC
TCAAAATCATTTTCTTTTTTTTTTTCATAAAGGAATTTTTTTGTACATTTACAATTTACA
GGATTGGCATTTTATGTTCAATATCTGTATCTCAGAAAGTAAGAAAGACTCAATACAATG
GT
>Magnolia_officinalis_subsp._biloba_KU853622
TACTTCAGTTTTAGTGTATATGAGTCGTTGAAGGAAAGGATCCGATCAATACCCAACTTC
TTGTTTTATCAAGAAGTTGGGTATTGATCCGTTCGATTCAGTAGTGTTTTATTCACATAA
ACATTTTTGCCATTTTCATTTTTTTATTTCAACTTAAGAAAACATTATTGTTGGTTGGTT
CATGATCGAACATCATATTTTTGTTTTGTGCCGATCTGTATTGTAATTTCTGTATGTTCC
TCAAAATCATTTTTTTTTTTTTTTTTCATAAAGGAATTTTTTTGTACATTTACAATTTAC
AGGATTGGCATTTTATGTTCAATATCTGTATCTCAGAAAGTAAGAAAGACTCAATACAAT
AAT
>Magnolia_officinalis_subsp._biloba_KU853623
TACTTCAGTTTTAGTGTATATGAGTCGTTGAAGGAAAGGATCCGATCAATACCCAACTTT
TTGATAGAACAAGAAGTTGGGTATTGATCCGTTCGATTCAGTAGTGTTTTATTCACATAA
ACATTTTTGCCATTTTCATTTTTTTATTTCAACTTAAGAAAACATTATTGTTGGTTGGTT
CATGATCGAACATCATATTTTTGTTTTGTGCCGATTTGTATTGTAATTTTTGTATGTTCC
TCAAAATCATTTTTTTTTTTTTTTTCATAAAGGAATTTTTTTGTACATTTACAATTTACA
GGATTGGCATTTTATGTTCAATATCTGTATCTCAGAAAGTAAGAAAGACTCAATACAATA
AT
>Magnolia_officinalis_subsp._biloba_KU853620
TACTTCAGTCTTAGTGTATATGAGTCGTTGAAGGATCCGATCAATACCCAACTTCTTGAT
AGGACAAGAAGTTGGGTATTGATCCGTTCGATTCAGTAGTGTTTTATTTACATAAACATT
TTTGCCATTTTCATTTCTTTATTTCAACTTAAGAAAACATTATTGTTGGTTGGTTCATGA
TCGAATATCATATTTTTGTTCTGTACCGATCTGTATTGTAATTTCTGTATGTTCCTCAAA
ATCATTTTCTTTTTTTTTTCATAAAGGAATTTTTTTGTACATTTACAATTTACAGGATTG
GCATTTTATGTTCAATATCTGTATCTCAGAAAGTAAGAAAGACTCAATAAT
>Magnolia_officinalis_subsp._biloba_KU853621
TACTTCAGTTTTAGTGTATATGAGTCGTTGAAGGAAAGGATCCGATCAATACCCAACTTC
TTGTTTTATCAAGAAGTTGGGTATTGATCCGTTCGATTCAGTAGTGTTTTATTCACATAA
ACATTTTTGCCATTTTCATTTTTTTATTTCAAATTAAGAAAACATTATTGTTGGTTGGTT
CATGATCGAACATCATATTTTTGTTTTGTGCCGATCTGTATTGTAATTTCTGTATGTTCC
TCAAAATCATTTTTTTTTTTTTTTTTCATAAAGGAATTTTTTTGTACATTTACAATTTAC
AGGATTGGCATTTTATGTTCAATATCTGTATCTCAGAAAGTAAGAAAGACTCAATACAAT
AAT
>Atractylodes_lancea_KC416860
GACTTTGGTCTGATTGTATAGGAGTTTTTGAACTAAAAAAGGAGCAATAGCTTCCCTCTT
GATAAAACAAGAGGGAAGCTATTGCTCCTTTTTTTATTTAGTAGTATTTACCTTACATAA
TTTCTTTAAAAATAACAAGGGTTTTTTCTAGTTTGGTTCGATTAGCGTGTTTTCTCTTTG
TATTAATTTCTATTATAGGTATAGGTTTATATATCCTTTTCACAATCTTTTATGAAGTTT
TATTTCCAATTCAATTTCAATCTAAAATAGATAAAAATTATAATTTTGCTTATTTATTAC
TTTTATTTCAGAAAAAATAAAAAATACGCTCTTTTTTTTATGTTAATGGAAAAATAAAAT
ATAGTAATAGTAGATA
>Magnolia_kobus_AY841425
TACTTCAGTCTTAGTGTATATGAGTCGTTGAAGGATCCGATCAATACCCAACTTCTTGTC
CTATCAAGAAGTTGGGTATTGATCCGTTCGATTCAGTAGTGTTTTATTCACATAAACATT
TTTGCCATTTTCATTTCTTTATTTCAACTTAAGAAAACATTATTGTTGGTTGGTTCATGA
TCGAATATCATATTTTTGTTCTGTACCGATCTGTATTGTAATTTCTGTATGTTCCTCAAA
ATCATTTTCTTTTTTTTCATAAAGGAATTTTTTTGTACATTTACAATTTACAGGATTGGC
ATTTTATGTTCAATATCTGTATCTCAGAAAGTAAGAAAGACTCAATACAATAATCATGAA
TGGTGGAAATTAGAGCGGAGGG
>Capsicum_pubescens_EF537221
GATCCCAGTCTAGTCTATAGTAGGTTTTGAAAAGAAAGGAGCAATAATCATTTTCTTGTT
TTATCAAGAGGGTGCTATTGCTCCTTTCTTTTTTTATTTTTATTTTATTTAGTAATTTAC
TAGTATTTTACTTACATATACTTTTTTGTTTACATTATAGAAAAAGAAAGAGAGGATATT
TGCCTGCATTTATTCAGGATTGAGTATTCTATTTTAATTTTGTATGTATTTATTTAAAAT
TCTAGAAATATAACTTGTTCCTCTTCTTGCTAATGTTACTATATCTTTTTTATTTCATTT
CAAAAAAAAATTAATTTTTACTTCAGATTCTGATCTTTGATTCATATTCTTATCTTTGAA
ATAATAATATCATTCAAATAAGAAAGAAGAGAAATATTCGAACTTGAATCTTTTGTTTTC
TAATTTAAATAATGTAAAAATGGAATGTAAGTAGGCGAGGGG
>Capsicum_pubescens_EF537222
GATCCCAGTCTAGTCTATAGTAGGTTTTGAAAAGAAAGGAGCAATAATCATTTTCTTGTT
TTATCAAGAGGGTGCTATTGCTCCTTTCTTTTTTTATTTTTATTTTATTTAGTAATTTAC
TAGTATTTTACTTACATATACTTTTTTGTTTACATTATAGAAAAAGAAAGAGAGGATATT
TGCCTGCATTTATTCAGGATTGAGTATTCTATTTTAATTTTGTATGTATTTATTTAAAAT
TCTAGAAATATAACTTGTTCCTCTTCTTGCTAATGTTACTATATCTTTTTTATTTCATTT
CAAAAAAAAATTAATTTTTACTTCAGATTCTGATCTTTGATTCATATTCTTATCTTTGAA
ATAATAATATCATTCAAATAAGAAAGAAGAGAAATATTCGAACTTGAATCTTTTGTTTTC
TAATTTAAATAATGTAAAAATGGAATGTAAGTAGGCGAGGGG
>Capsicum_pubescens_EF537223
GATCCCAGTCTAGTCTATAGTAGGTTTTGAAAAGAAAGGAGCAATAATCATTTTCTTGTT
TTATCAAGAGGGTGCTATTGCTCCTTTCTTTTTTTATTTTTATTTTATTTAGTAATTTAC
TAGTATTTTACTTACATATACTTTTTTGTTTACATTATAGAAAAAGAAAGAGAGGATATT
TGCCTGCATTTATTCAGGATTGAGTATTCTATTTTAATTTTGTATGTATTTATTTAAAAT
TCTAGAAATATAACTTGTTCCTCTTCTTGCTAATGTTACTATATCTTTTTTATTTCATTT
CAAAAAAAAATTAATTTTTACTTCAGATTCTGATCTTTGATTCATATTCTTATCTTTGAA
ATAATAATATCATTCAAATAAGAAAGAAGAGAAATATTCGAACTTGAATCTTTTGTTTTC
TAATTTAAATAATGTAAAAATGGAATGTAAGTAGGCGAGGGG
>Magnolia_foveolata_JN050189
TACTTCAGTCTTAGTGTATATGAGTCGTTGAAGGATCCGATCAATACCCAACTTCTTGTT
CTATCAAGAAGTTGGGTATTGATCCGTTCGATTCAGTAGTGTTTTATTCACATAAACATT
TTTGCCATTTTCATTTCTTTATTTCAACTTAAGAAAACATTATTGTTGGCTGGTTCATGA
TCAAATATCATATTTTTGTTCTGTACCGATCTGTATTGTAATTTCTGTATGTTCCTCAAA
ATCATTTTCTTTTTTTTTTTCATAAAGGAATTTTTTTGTACATTTACAATTTACAGGATT
GGCATTTTATGTTCAATATCTGTATCTCAGAAAGTAAGAAAGACTCAATACAATAATCAT
GAATGGTGGAAATTAGAGCGGAGG
>Ephedra_intermedia_KMS0081A01P
TTAGATAGAATTCTAGGTATTCCTTTCATCGTACCAAACCTCTAAAGGAGGTTTGGTACC
TTATCTGTCTTTGTTCATATCCACATTATAAGATATCGAGTTTTTTACTGTTGTATTTGA
GGATATATAAGGAATTTGAATTAGATATGTGCATCCAGCAGGAATTGAACCCGCGAGTTC
GCCAATTATGAGTTGGGCGCTTTAACCATTCAGCCATGGATGCTGGAGAAAAGCTCATCC
GGAATAATCAATTCATTCGATAATATGAGTGAGTATCGACTTAGGGTAGCCAAGTACTCA
TATCCCAATCATGCCAAACATAGAAAATGCAACGGAAAAACTTGTGGGAGTGAGTACCGA
TCTTGCAACACTTGGATTTCCTGGAATAAGTCGCCCACATTCCGTAGGATGAACAGAAAA
CAACTCTTTTCTTGAAAGTAATGTTGATTAGATAGATTTTA
>Gentiana_angustifolia_KU674176
GACCTCGGTCTTAATCCTAGAATTCTATTATATAATTCTAATATAGGATTATTCTAATAT
AGGATTAAGAATTAAAATAAAGGAGCAATGTGGATTATTGCTCCTTTATTTTAATTCTAG
TTCGGTAAGGATTATTATTAGAAATTATTTTAAGAATATTAAAATAATCTATATTTTAAT
ATTAGTTATCAATATTGGTAACTAAGATATAAAGAAGAAAAAGAAGAATATGTTTAAAAT
GACATTACAATTATAACAAATTCTAAATAAAAAACTAGTAAAACAAAAAAATATAAAAAA
GAGTGAAAACAAAATAAAACAGTATCCAAAATGTCAAGACTAAAGAAATACAGATAGTCA
AGGG
>Gentiana_angustifolia_KU674177
GACCTCGGTCTTAATCCTAGAATTCTATTATATAATTCTAATATAGGATTATTCTAATAT
AGGATTAAGAATTAAAATAAAGGAGCAATGTGGATTATTGCTCCTTTATTTTAATTCTAG
TTCGGTAAGGATTATTATTAGAAATTATTTTAAGAATATTAAAATAATCTATATTTTAAT
ATTAGTTATCAATATTGGTAACTAAGATATAAAGAAGAAAAAGAAGAATATGTTTAAAAT
GACATTACAATTATAACAAATTCTAAATAAAAAACTAGTAAAACAAAAAAATATAAAAAA
GAGTGAAAACAAAATAAAACAGTATCCAAAATGTCAAGACTAAAGAAATACAGATAGTCA
AGGG
>Gentiana_angustifolia_KU674178
GACCTCGGTCTTAATCCTAGAATTCTATTATATAATTCTAATATAGGATTATTCTAATAT
AGGATTAAGAATTAAAATAAAGGAGCAATGTGGATTATTGCTCCTTTATTTTAATTCTAG
TTCGGTAAGGATTATTATTAGAAATTATTTTAAGAATATTAAAATAATCTATATTTTAAT
ATTAGTTATCAATATTGGTAACTAAGATATAAAGAAGAAAAAGAAGAATATGTTTAAAAT
GACATTACAATTATAACAAATTCTAAATAAAAAACTAGTAAAACAAAAAAATATAAAAAA
GAGTGAAAACAAAATAAAACAGTATCCAAAATGTCAAGACTAAAGAAATACAGATAGTCA
AGGG
>Gentiana_angustifolia_KU674179
GACCTCGGTCTTAATCCTAGAATTCTATTATATAATTCTAATATAGGATTATTCTAATAT
AGGATTAAGAATTAAAATAAAGGAGCAATGTGGATTATTGCTCCTTTATTTTAATTCTAG
TTCGGTAAGGATTATTATTAGAAATTATTTTAAGAATATTAAAATAATCTATATTTTAAT
ATTAGTTATCAATATTGGTAACTAAGATATAAAGAAGAAAAAGAAGAATATGTTTAAAAT
GACATTACAATTATAACAAATTCTAAATAAAAAACTAGTAAAACAAAAAAATATAAAAAA
GAGTGAAAACAAAATAAAACAGTATCCAAAATGTCAAGACTAAAGAAATACAGATAGTCA
AGGG
>Carthamus_dentatus_subsp._ruber_DQ917441
GACTTTGGTCTGATTGTATAGGAGTTTTTGAACTAAAAAGGGAGCAATAGCTTCCCTCTT
GTTTTATCAAGAGGGCGTTATTGCTCCTTTTTTTATTTAGTAGTATTTACCTTACACAGT
TTCTTTAAAAATAACAAGGGGCTTTTCTAGTTTGGTTCGATTAGCGTGTTTTATCTTTGT
ATTAATTTCTATTATAGGTTTATATATCCTTTTCCCAATCGTTTATGAAGTTTTATTTCC
AATTCAATTTCAATCTAAAATAGATAAAAATTATAATTTTGATTATTTATTGCTTTTATT
TTAGAAATAAGAAAGAAATAATATGCTCTTTTTTTATGTTAATGGAAAAATAAAATATAG
TAATAGTAGATAATACTAGA
>Polygonatum_acuminatifolium_JN046398
GATTTCCGTCTTAATGTATATGTATTAAGAATCGTTGAAGGAGTCATACCCAATATCTTG
TTTTCATAAGATATTGGGTATAGCTCCCTTATTTTCCAAATTAATTAACGACGAGATTTA
TTATCGTTTCTCGCATGTCTCGCGAAAGTCAGAGTAGGCGCGAATTCTCCCAATTTGTGA
CCTACCATACGATCTGTTATATAAATAGGTAAATGTTCTTTTCCATTATGAACAGCGATT
GTATGGCCAATCATTTTGGGTATAATGGTAGATGCCCGAGACCAAGTTACTATTATTTCT
TTCTCCTCCCTCATGTTGAGTTTTTCAATTTTTCTCGATAAATGATTAGCTACAAAAGGA
TTTTTTTTTAGTGAACGTGTCACAGCCGATTACTCCTTTTTTTTACATTTTAAAGATTGG
CATTCTATGTCCAATAGAATATCTCGATCTAAGTATGAAGGTAAGAATAAATACAATAAT
GATGAATGGAAAAAAGAGAAAATCCTTTAGCTGGATAAGGG
>Polygonatum_acuminatifolium_JN046399
GATTTCCGTCTTAATGTATATGTATTAAGAATCGTTGAAGGAGTCATACCCAATATCTTG
TTTTCATAAGATATTGGGTATAGCTCCCTTATTTTCCAAATTAATTAACGACGAGATTTA
TTATCGTTTCTCGCATGTCTCGCGAAAGTCAGAGTAGGCGCGAATTCTCCCAATTTGTGA
CCTACCATACGATCTGTTATATAAATAGGTAAATGTTCTTTTCCATTATGAACAGCGATT
GTATGGCCAATCATTTTGGGTATAATGGTAGATGCCCGAGACCAAGTTACTATTATTTCT
TTCTCCTCCCTCATGTTGAGTTTTTCAATTTTTCTCGATAAATGATTAGCTACAAAAGGA
TTTTTTTTTAGTGAACGTGTCACAGCCGATTACTCCTTTTTTTTACATTTTAAAGATTGG
CATTCTATGTCCAATAGAATATCTCGATCTAAGTATGAAGGTAAGAATAAATACAATAAT
GATGAATGGAAAAAAGAGAAAATCCTTTAGCTGGATAAGGG
>Ipomoea_ochracea_KR735925
AATAAGGGAGCAATAACCACTTTCTTGTTCTAAACAAGATGGGGTATTGCTCCTTTATTT
CTATTTCTTTTTTTTATTAAATTTTCGAATCAAAAAATTTAGGTTTTTCTTTGGAAATTA
AGTTAAAATAAGGTAAAGAAGATAATATTGAATGAATGATAATATTGAATTATTCATATT
GAATCTAATTTTATTTCAAATTTGAATAAAATTTAATAAAAAAAAAAATAGTCTAATTAA
AATATATATTTTTTTTTTATTTTATAAAATATAAAGAATTCTAAATTATACTATATATAT
AAAAATAGATATATAATTTATAATTAGTAATTACAAAAAAAAGAAAATGAAAAAATAG
>Coptis_chinensis_KMS0062A05P
TTAGTGTACGCGAGTTTTAGTGTATATGAGTTGTTGAAGTTGCAGGAGTAATACCAAAAT
TCTTGTTTTGTTAAGAATTTTGGTATTACTCCTGCATTTTTTTTTTTTTTTAGTAAAAAT
AAGAAAATAGAATAGATCTTTGGAAAATTCTTGATTATAATATGTTCTGTATTATTTTCT
TATAAAATAATATTATATATAATACAATCTAAATATGTTCTTAACACTTTTTATTTTTAT
AAAG
>Scrophularia_grandiflora_KR361672
TATATCAATATTAAGGAGCAATAAACCCTCTTGATAAAAGAAGAAAAAGTTTATTGCTCC
TTAATTTTCTTTTCAATTAGGAGTATTTTGTTAGTAGTATTGTACTTACCTAGACTTTTT
TCTTTCCATTGCCAAAAAATAAGGAAAAGTATTTAATTAAAAAGGATTAATTAACGATTG
AGTAGTATTCTTTCGTTCTGTACTGTATAATTTTTTTTTCGTTTTTTTTTTTTAATTAAA
AGGATAAAATTTCCACTTTTGCTTCATTTTTTTATTTTTAAAATAAAAATATCTTAAAAA
TAAAAAAGAAGATAAATGAAATGATTGAAATTCTATTTTTGGGTTACAATTTGTAAAAAA
TAAAAAAATTAAAATAAAATAATAAAAGACTTTATTAAAAGAA
>Gardenia_jasminoides_HQ427038
GACGTTAGCCTTATTGTATAAGAGTTATTGAAAAATAAAGGAGCAATAATTTCCTTCTTA
TTCTCTTAAGATAAGAGGGTGTTATTGCTCCTTTATTTATTTTCTATTTAGTTATTTTAG
TAGTAATTGTACTTAAATATAGATAGATTTTTTTTATTTTAAAAATTTAAAGAAAAGTAA
ATAAAATGTTCGAATATAAAAAAAAAAAAAAAAAATAGAAAAATAGAGTAAAGGG
>Trichosanthes_lepiniana_HQ829556
GACTTCGGTCTTAGTGTATACGAGTTCTTGAAAGTAAAGGAGCAATAACCAATTTCTTGT
TTTCTCAAGAGGATTGGTATTGCTCCTTTATTATGAAAAAATTTTACATAAGTTTTTTTT
CTAATTTCTACTTATACATAGTTATAGGGTAGGGGG
>Croton_spruceanus_HM044844
GACTCTGGTCTTAGTGTGTACGAGTTCTTGAAAACTATAACTCTAAAAAGGGGGCAATTG
CCCCCTTTTTAGAGTTATAGTTTTTGTTTTTAGTATTTTTTTTATAGATAAAGCTTTCAT
TTTTATGCTTTTGATATTTTTGTAGTTGTATTTTTTGTTGTATTTGTATTTTATAAGTTA
TAAGAAAGAAAAAATGAATTTATAGTATTAAATCCTAGGGATTGAATACTATAAATTGAA
ATTCTTGTACCTTCTAAAAAAAACATTATTTCATTTTAATAACTTAATCTAATTAATTTT
ATAATAATCTTAATCTAATTAATCGAATCCTAAATCTAATATAATAATCTTAATCGAATT
TTGAAATAAAGTAGAATATTGTAATATTCTATTATGGGCGG
>Asparagus_officinalis_HM990131
GACTTTAGTCTTAATGTAGTAAGAATCGTTGAAGGAGCCATACCCAATATCTTGTTTTTG
TAAGATATTGGGTATAGCTCCCTCCCCCGCCAATGAATGATAAGTATTTATTTTTTTTTT
TTATTCCAAATTAACGACGAGATTTATTATCGTTTCTCGCATGTCTCGCGAAAGTCAGAG
TAGGCGCGAATTCTCCCAATTTGTGACCTACCATACGATCCGTTATATAAATAGGTAAAT
GTTCCTTTCCATTATGAATAGCGATTGTATGGCCAATCATTTTGGGTATAATGGTAGATG
CCCGAGACCAAGTTACTATTATTTCTTTCTCCTCCCTCATGTTGAGTTTTTCAATTTTTC
TCGATAAATGATTAGCTACAAAAGGATTTTTTTTTAGTGAACGTGTCACAGCTGATTACT
CCTTTTTTTACATTTTAAAGATTGGCATTCTATGTCCAATAGAATATCTCGATCTAAGTA
TGAAGGTAAGAATAAATACAATAATGAACAATAATGATGAATGGAAAAAAGAGAAAATTC
TTTAGCTAGATAAGG
>Aconitum_monticola_JN043763
GATTTAGGTCTTGGKGCATGCCTGGCTTAGTGTATATGAGTCATTGAAGTTGCAGGAGTA
ATACCCTATTTCTTGTTCTGTTAAGAGGCTGGGTATTGCTCCTGCATTTTGTTTGTATTA
AGTAAAAAATTTACTTTAACAGATTGGTGTTGGTTTGGTGAATTCTAGATTATAATACTA
TTATGATTATATCATATGATTATGTTCCTCAAATTTTTTTTTTTTTTTATTTGATAAAGC
ARAGGG
>Aconitum_leucostomum_FJ821185
GATTTAGGTCTTGGTGCATGCCTGGCTTAGTGTATATGAGTCATTGAAGTTGCAGGAGTA
ATACCCTATTTCTTGTTCTGTTAAGAGGCTGGGTATTGCTCCTGCATTTTGTTTGTATTA
AGTAAAAAATTTACTTTAACAGATTGGTGTTGGTTTGGTGAATTCTAGATTATAATACTA
TTATGATTATATCATATGATTATGTTCCTCAAATTTTTTTTTTTTTATTTGATAAAGCAA
AGGG
>Aconitum_monticola_JN043765
GATTTAGGTCTTGGTGCATGCCTGGCTTAGTGTATATGAGTCATTGAAGTTGCAGGAGTA
ATACCCTATTTCTTGTTCTGTTAAGAGGCTGGGTATTGCTCCTGCATTTTGTTTGTATTA
AGTAAAAAATTTACTTTAACAGATTGGTGTTGGTTTGGTGAATTCTAGATTATAATACTA
TTATGATTATATCATATGATTATGTTCCTCAAATTTTTTTTTTTATTTGATAAAGCAAAG
GG
>Aconitum_monticola_JN043764
GATTTAGGTCTTGGTGCATGCCTGGCTTAGTGTATATGAGTCATTGAAGTTGCAGGAGTA
ATACCCTATTTCTTGTTCTGTTAAGAGGCTGGGTATTGCTCCTGCATTTTGTTTGTATTA
AGTAAAAAATTTACTTTAACAGATTGGTGTTGGTTTGGTGAATTCTAGATTATAATACTA
TTATGATTATATCATATGATTATGTTCCTCAAAATTTTTTTTTATTTGATAAAGCAGAGG
G
>Euryale_ferox_JN044490
TACAAATGGATAATACTTTGATGTCAGTGTATACGAGTCGTTGAAGGAACAATACCCAAC
CTCTTGGTTGGGTATTGTTCCGTTCTATTCAGTCACGTTTTACTCATATGATGATTCCAT
TCTAATCTCTTTCCTTCACAAAAATCTAATCTAAATAAATACACTAAATAAATACAGCAA
GCAGCATTTCCGCTGCGTGGTTCATCGTTGCCGAGTGACCTATTTTCGCTATGTAATAAT
AGTAATATATATGTACTAAACTCATATATAATTATAAGAAATTCCACAAAATCGTTTGGC
TTCTTTATTGTTAATTGTTACGGGGTTGGCCTCTGGATATAACAGATAGATAATTCTATC
TCGGCGCAAAGAAAAGGAGAGTCAGAAAGAAGGAAGAGTCTATGATGAAGACTAAAACGA
AATATGACATGACTCTTCATTGAGTCAGAGTAGGG
>Euryale_ferox_JN044491
TACAAATGGATAATACTTTGATGTCAGTGTATACGAGTCGTTGAAGGAACAATACCCAAC
CTCTTGGTTGGGTATTGTTCCGTTCTATTCAGTCACGTTTTACTCATATGATGATTCCAT
TCTAATCTCTTTCCTTCACAAAAATCTAATCTAAATAAATACACTAAATAAATACAGCAA
GCAGCATTTCCGCTGCGTGGTTCATCGTTGCCGAGTGACCTATTTTCGCTATGTAATAAT
AGTAATATATATGTACTAAACTCATATATAATTATAAGAAATTCCACAAAATCGTTTGGC
TTCTTTATTGTTAATTGTTACGGGGTTGGCCTCTGGATATAACAGATAGATAATTCTATC
TCGGCGCAAAGAAAAGGAGAGTCAGAAAGAAGGAAGAGTCTATGATGAAGACTAAAACGA
AATATGACATGACTCTTCATTGAGTCAGAGTAGGG
>Ipomoea_cairica_KR735608
GGACTCGGTCTTAGTGTATAGGAGTTTTTGAAAATAAGGGAGCAATAACCACTTTCTTGT
TCTAAACAAGATGGGGTATTGCTCCTTTATTTCTATTTCTTTTTTTATTCAATTTTCGAA
TCAAAAAATTTAGGTTTTTCTTTGGAAATTAAGTTAAAATAAAATAAGGTAAAGAAGATA
ATATTGAATGAATGATAATATTCAATTTAATATCCATATTGAATCTAATTTTATTTCAAA
TTTGAATAAAATTTAATTAAAAAAAAGAGTCTAATTAAAATAGATATTTTTTAGAATCTA
TTTCTATTTTTTTCTTATAAAATAGAAAGAATTCTAAATAGAATTAGAAATTATACTAGA
ATATAGATAAATATCTAGAATTTCTAATTAGTAATTAGAAAAAAAAAAATAAAATGAAAA
AATAAGAACATAGTCTAGGG
>Asparagus_sp._Burrows_9786_JX574328
GACTTTAGTCTTAATGTAGTAAGAATCGTTGAAGGAGCCATACCCAATATCTTGTTTTCG
TAAGATATTGGGTATAGCTCCCTCCCCCGCCAATGAATGATAAGTATCTATTTTATTCCA
TTAACGACGAGATTTATTATCATTTCTCGCATGTCTCGCGAAAGTCAGAGTAGGCGCGAA
TTCTCCCAATTTGTGACCTACCATACGATCCGTTATATAAATAGGTAAATGTTCCTTTCC
ATTATGAATAGCGATTGTATGGCCAATCATTTTGGGTATAATGGTAGATGCCCGAGACCA
AGTTACTATTATTTCTTTCTCCTCCCTCATGTTGAGTTTTTCAATTTTTCTCGATAAATG
ATTAGCTACAAAAGGATTTTTTTTTAGTGAACGTGTCACAGCTGATTACTCCTTTTTTTA
CATTTTAAAGATTGGCATTCTATGTCCAATAGAATATCTCGATCTAAGTATGAAGGTAAG
AATAAATACAATAATGATGAATGGAAAAAAGAGAAAATTCTTTAGCTAGATAAGGG
>Rosa_farreri_KJ575456
GACTTTGGTCTTAGTATATATGAGTTCGTGAAAGTTTTGAAAGTAAAGGAGCAATACTAA
ATTTCTTGTTATATCAAGAGGTTTGGTGTTGCTCCTTTACCATATTACTATAAATAATTA
AATAATTATTTAATTACTATAATTATTAATTAAAATTATTACTATAATTAAATTAGTATT
TTAGTACTCTTTTTTTTTTACTAAAAGATTAAAATAAAAGGGTTTTCATTTATGTTGTAT
TCTCTTTTACAAGTAATGATAAGTGGTGGAAATATTTGTAATTTCTATTTTTATTTAAGT
AGTACAA
>Magnolia_sprengeri_KX675170
TACTTCAGTCTTAGTGTATATGAGTCGTTGAAGGATCCGATCAATACCCAACTTCTTGTC
CTATCAAGAAGTTGGGTATCGATCCGTTCGATTCAGTAGTGTTTTATTCACATAAACATT
TTTGCCATTTTCATTTCTTTATTTCAACTTAAGAAAACATTATTGTTGGTTGGTTCATGA
TCGAATATCATATTTTTGTTCTGTACCGATCTGTATTGTAATTTCTGTATGTTCCTCAAA
ATCATTTTCTTTTTTTTTTCATAAAGGAATTTTTTTGTACATTTACAATTTACAGGATTG
GCATTTTATGTTCAATATCTGTATCTCAGAAAGTAAGAAAGACTCAATACAATAATCATG
AATGGTGGAAATTAGAGC
>Cyperus_elegans_KX405749
GATAAACTAGATCTTTTGAATTGTTAATTATATTAATAATTTGAATATTAATTTGAGAAA
TACCCAATATACCCAATATATTAGTTTTTTAGACTAATATATTGGGTAAGGAAAAAAATA
TACTAGTATAGTAGTCTCTAAAATATCTGTATTGGGTAAGTATGGAGGTTTATAAAATAT
AATAAAGGTATATGGCGTAAGTATACCTAGAGGATTAATACACTTGATTCTCGTTAATTT
TTAAAAATTAATATAGAAAAAAGACGATTTTTTTTTCTAAACTAAGTAGTATAAATTCTC
CATTTTTTCAGTTTTTTTTTATTTTTCAAAATAGGATAGGATTATAAATAATTTTTTCAC
CAAAAATTTTTTTGGATAAAGATAAAGATTTAATATTTCTATTGTTTATATCTTTCATTT
ACAAAAAATGGGTAGGTGTAAAATCTACCAAATCGTAACCTGTTTTATAAATTATGGATT
GATAAGACCGCGATTTTTTACATAGCGATGTCATAATATATAAAGTTAAAAATAAATGGT
TTGGTTTAGATTGATCTTAACTCAATGTTTTTTTTATCTAAATTCAATACTCAAAATAAT
TGAGAAAAAGAACTCATATTACTAAGGATTTTTTTTTTGATTTGCTATGCGATCGACAGA
TAATTTTGAGCTTCGGTTGCGGACATAAAAGTATCTCTTTCCAGATCATTCTGTATAACA
TTTATAGATTTATTATTCCTTTTTTTTTTTTAGTAAATAAAATATGGAGATTCCATGTCA
AATACTTTAATCTAAGAGGTCATTATAAAAACAATAATGATGAATGGAAAAAAGAGAAAA
TATTTTCTTTAGCTCGATC
>Cyperus_elegans_KX405748
GATAAACTAGATCTTTTGAATTGTTAATTATATTAATAATTTGAATATTAATTTGAGAAA
TACCCAATATACCCAATATATTAGTTTTTTAGACTAATATATTGGGTAAGGAAAAAAATA
TACTAGTATAGTAGTCTCTAAAATATCTGTATTGGGTAAGTATGGAGGTTTATAAAATAT
AATAAAGGTATATGGCGTAAGTATACCTAGAGGATTAATACACTTGATTCTCGTTAATTT
TTAAAAATTAATATAGAAAAAAGACGATTTTTTTTTCTAAACTAAGTAGTATAAATTCTC
CATTTTTTCAGTTTTTTTTTATTTTTCAAAATAGGATAGGATTATAAATAATTTTTTCAC
CAAAAATTTTTTTGGATAAAGATAAAGATTTAATATTTCTATTGTTTATATCTTTCATTT
ACAAAAAATGGGTAGGTGTAAAATCTACCAAATCGTAACCTGTTTTATAAATTATGGATT
GATAAGACCGCGATTTTTTACATAGCGATGTCATAATATATAAAGTTAAAAATAAATGGT
TTGGTTTAGATTGATCTTAACTCAATGTTTTTTTTATCTAAATTCAATACTCAAAATAAT
TGAGAAAAAGAACTCATATTACTAAGGATTTTTTTTTTGATTTGCTATGCGATCGACAGA
TAATTTTGAGCTTCGGTTGCGGACATAAAAGTATCTCTTTCCAGATCATTCTGTATAACA
TTTATAGATTTATTATTCCTTTTTTTTTTTTAGTAAATAAAATATGGAGATTCCATGTCA
AATACTTTAATCTAAGAGGTCATTATAAAAACAATAATGATGAATGGAAAAAAGAGAAAA
TATTTTCTTTAGCTCGATCTTTTCTTTAG
>Aconitum_wangyedianense_KY417541
GATTTAGGTCTTGGTGCATGCCTGGCTTAGTGTATATGAGTCATTGAAGTTGCAGGAGTA
ATACCCTATTTCTTGTTCTGTTAAGAGGCTGGGTATTGCTCCTGCATTTTGTTTGTATTA
AGTAAAAAATTTACTTTAACAGATTGGTGTTGGTTTGGTGAATTCTAGATTATAATACTA
TTATGATTATATCATATGATTATGTTCCTCAAAATTTTTTTTTTATTTGATAAAGC
>Mentha_spicata_EU585744
GACTTGTTCTTAGTGTGTAGGAGTTTTTGAAAATAGACTAGATAAATATAAGGAGCAAGA
AACCCTTTTTTGATAAAACAAGAAAGGGTTTCTTGCTCCTTTATTTTCTTTTCAATTAGG
AGCCCTTTTCTATATTTTCTATTTTCTAGTAGTATTGGACTTGCCTAGAATTTTTCTTTC
CATTACAGAATAAAAAAAGAAGATAAAAAAACGATGGAAATTCCATCTTTTGTTTTTCAA
TTTCTAAAAAAGTTGAAATTGAAAATTGCTAAAGTAAAAAAATATTTTAACTATAATTTT
ATTTATAGTAGAGGG
>Aconitum_flavum_FJ821171
GATTTAGGTCTTGGTGCATGTCTGGCTTAGTGTATATGAGTCATTGAAGTTGCAGGAGTA
ATACCCTATTTCTTGTTCTGTTAAGAGGCTGGGTATTGCTCCTGCATTTTTTTGTATTAA
GTAAAAAATTGACTTTAACAGATTGGTGTTGGTTTGGTGAATTCTAGATTATTAGACTAT
TATGATTATATGATTATGTTCCTCAAAAATTTTTTTTATTTGATAAAGCAGAGGG
>Cyperus_elegans_KX405747
GATAAACTAGATCTTTTGAATTGTTAATTATATTAATAATTTGAATATTAATTTGAGAAA
TACCCAATATACCCAATATATTAGTTTTTTAGACTAATATATTGGGTAAGGAAAAAAATA
TACTAGTATAGTAGTCTCTAAAATATCTGTATTGGGTAAGTATGGAGGTTTATAAAATAT
AATAAAGGTATATGGCGTAAGTATACCTAGAGGATTAATACACTTGATTCTCGTTAATTT
TTAAAAATTAATATAGAAAAAAGACGATTTTTTTTTCTAAACTAAGTAGTATAAATTCTC
CATTTTTTCAGTTTTTTTTTATTTTTCAAAATAGGATAGGATTATAAATAATTTTTTCAC
CAAAAATTTTTTTGGATAAAGATAAAGATTTAATATTTCTATTGTTTATATCTTTCATTT
ACAAAAAATGGGTAGGTGTAAAATCTACCAAATCGTAACCTGTTTTATAAATTATGGATT
GATAAGACCGCGATTTTTTACATAGCGATGTCATAATATATAAAGTTAAAAATAAATGGT
TTGGTTTAGATTGATCTTAACTCAATGTTTTTTTTATCTAAATTCAATACTCAAAATAAT
TGAGAAAAAGAACTCATATTACTAAGGATTTTTTTTTTGATTTGCTATGCGATCGACAGA
TAATTTTGAGCTTCGGTTGCGGACATAAAAGTATCTCTTTCCAGATCATTCTGTATAACA
TTTATAGATTTATTATTCCTTTTTTTTTTTTAGTAAATAAAATATGGAGATTCCATGTCA
AATACTTTAATCTAAGAGGTCATTATAAAAACAATAATGATGAATGGAAAAAAGAGAAAA
TATTTTCTTTAGCTCGATCTTTTCTTTA
>Prunus_integrifolia_HQ188788
GACTTTGGTCTTAGTATATATGAGTTCTTGAAAGTAAAGGAGCAATAATAAATTTCTTGT
TATATCAAGAGGTTTGGTATTGCTCCTTTACTATTACTATTTAGTATTTTTTTTATTTAC
TATTTTTTTTATTTACTACTTAACTTTACTATACTATATTACTATATTGTTCTATATTTT
TTTTTAGTTAATTTACTACAAAATTAAATTAAAATATTAAAAGTTTCAGTTTATGTTGTA
TTTTATCTTACAAGTAATGATAAATGGTGTAAATATTTGTAATAGTACAAGG
>Ephedra_sinica_KMS0082A02P
TTAGATAGAATTCTAGGTATTCCTTTCATCGTACCAAACCTCTAAAGGAGGTTTGGTACC
TTATCTGTCTTTGTTCATATCCACATTATAAGATATCGAGTTTTTTACTGTTGTATTTGA
GGATATATAAGGAATTTGAATTAGATATGTGCATCCAGCAGGAATTGAACCCGCGAGTTC
GCCAATTATGAGTTGGGCGCTTTAACCATTCAGCCATGGATGCTGGAGAAAAGCTCATCC
GGAATAATCAATTCATTCGATAATATGAGTGAGTATCGACTTAGGGTAGCCAAGTACTCA
TATCCCAATCATGCCAAACATAGAAAATGCAACGGAAAAACTTGTGGGAGTGAGTACCGA
TCTTGCAACACTTGGATTTCCTGGAATAAGTCGCCCACATTCCGTAGGATGAACAGAAAA
CAACTCTTTTCTTGAAAGTAATGTTGATTAGATAGATTTTA
>Salvia_sp._XL-2013_KC201663
GACTTGTTTTTAGTGTGTAGGAGTTTTTGAAAATAGAATAGATAAACATAAGGAGCAATA
AACCCTCTTTTGATAGAACAAGTAAAGGGTTTATTGCTCCTTTATTTTCTTTTCAATTAG
GGATCCTTTTCTATATTTTCTAGTAGTATTGGACTTACCTATAATGATTCTTTCCATTAG
ATAGAGAATAAAGAAAGAAGATAAAAAAAATGATTGAAATTTGTTTTACAATTTCTAAAA
AAATTTCAATTGAAAAAGTAAATAAATAGAAAAATTATAAATATCATTATTATTTTATTT
TATAGTAGAGGG
>Commiphora_leptophloeos_AY831918
GATTTCGGTCTTTGTGTATACGAGTTTTTGAAAATAACGGAGCAATACCGACCCTCTTGC
GAGAAATTGGTATTGCTCCGTTATCGCTATTTAGTAGTTTTTCTTTAGTACTTTTTTCTT
TCCATATCTTTGTTTTCAACAAAACAAAAGTATTTTTATGCCTTTGATTTAGTCCCTTCC
TTATCCTTATATACTAATAATTAGAAACTAATCGAATATATAGAATAATAGAAAAAAAAC
TAATATAGAAACTCGAATCGATTAGATAAAAAGATAAAAGTTGGAATTTTCTGTCTCTTG
GATCTGAATTTCGATCTTCATAAGTTAAGATAAAAAAGAATGATGATCAAAAATAATGAT
CAATGCTAGAAATTGAAATCTTTGGATTTTTTTATTTAAATCGAAATAGTGGAGGG
>Salvia_sp._XL-2013_KC201665
GACTTGTTTTTAGTGTGTAGGAGTTTTTGAAAATAGAATAGATAAACATAAGGAGCAATA
AACCCTCTTTTGATAGAACAAGTAAAGGGTTTATTGCTCCTTTATTTTCTTTTCAATTAG
GGATCCTTTTCTATATTTTCTAGTAGTATTGGACTTACCTATAATGATTCTTTCCATTAG
ATAGAGAATAAAGAAAGAAGATAAAAAAAATGATTGAAATTTGTTTTACAATTTCTAAAA
AAATTTCAATTGAAAAAGTAAATAAATAGAAAAATTATAAATATCATTATTATTTTATTT
TATAGTAGAGGG
>Salvia_sp._XL-2013_KC201664
GACTTGTTTTTAGTGTGTAGGAGTTTTTGAAAATAGAATAGATAAACATAAGGAGCAATA
AACCCTCTTTTGATAGAACAAGTAAAGGGTTTATTGCTCCTTTATTTTCTTTTCAATTAG
GGATCCTTTTCTATATTTTCTAGTAGTATTGGACTTACCTATAATGATTCTTTCCATTAG
ATAGAGAATAAAGAAAGAAGATAAAAAAAATGATTGAAATTTGTTTTACAATTTCTAAAA
AAATTTCAATTGAAAAAGTAAATAAATAGAAAAATTATAAATATCATTATTATTTTATTT
TATAGTAGAGGG
>Xanthium_sibiricum_KX346910
GACTTTGGTCTGATTGTATAAGAGTTTTTGAACTAAAAAAGGAGCAATAACGCCCTCTTG
ATAAAACAAGAGGGAAGCTATTGCTCCTTTTTTTTATTTAGTACTATTTGCCTTACATAG
TTTCTTTAAAAATCAAAAGTACTTTTTATAGTTTGTTTTAATTTGCGTGTTTTTTCTTTG
TATTCATTTATATTATTCATTTATATTATATGTTTCTATATCATATACTTTTCCCAATCT
TTTATGAAGTTTTATTTACAATTAAATTTCAATCGAAAATATATAAAAATCAAAATTTTG
CTTTTTTATTATTTTGATTTATTAAATCAAAATAATAAAAAAATAATATGCTTTTTTTAT
TTAATGGAAAAATATACTATATATATAGTAGAGGG
>Curcuma_longa_KC441354
TGTATCTGAATTGTTAAAGAAATGTAGCAATACCCTGAAATAACAATACCCCATATCTCG
CTTAAGCGAGATATGGGGTATTGTTATTTTGTTTGATGTAATGTAATAGTATTTTCATTT
TTTGCGTATAGCATACATATTTATTTATTTTATATTGTATAACATATTTAGATTGTATAT
ATGTATATTAAATACAAATACATAAGTATATAAAGTATAAGAAATGAACTTAACGACGAG
ATTTATTATCGTTTCTTGCATGTCTCGTAAAAGACAGAGTAGGTGCAAATTCTCCCAATT
TGTGACCCACCATACGATCCGTTATATAAATAGGTAAATGTTCCTTTCCATTATGAATAG
CGATTGTATGGCCAATCATTGTGGGTATAATGGTAGATGCCCGAGACCAAGTTACTATTA
TTTCTTTCTCTTCCCTCGTGTTGAGTTTTTCAATTTTTGCCGATAAATGATTAGCTACAA
AAGGGTTTTTTTTTAGTGAACGTGTCATGTCACAGTGTATTACTCCTTTTTTTTTACATT
TTTTATTTTAAAGATTGGCATTCTATGTCCAATATCTCGATCTAAGTTAA
>Curcuma_singularis_KC441374
TGTATCTGAATTGTTAAAGAAATGTAGCAATACCCTGAAATAACAATACCCCATATCTCG
CTTAAGCGAGATATGGGGTATTGTTATTTTGTTTGATGTATAAACACTTCTTTTTTTTTT
TTCATTTTTTGCGTATAGCATACATATTTATTTATATTGTATAACATATTTAGATATTTA
GATTGTATATATGTATATTAAATACAAATACATAAGTATATAAGTATATGAAGTATAAGA
AATGAACTTAACGACGAGATTTATTATCGTTTCTTGCATGTCTCGTAAAAGACAGAGTAG
GTGCAAATTCTCCCAATTTGTGACCCACCATACGATCCGTTATATAAATAGGTAAATGTT
CCTTTCCATTATGAATAGCGATTGTATGGCCAATCATTGTGGGTATAATGGTAGATGCCC
GAGACCAAGTTACTATTATTTCTTTCTCTTCCCTCGTGTTGAGTTTTTCAATTTTTGCCG
ATAAATGATTAGCTACAAAAGGGTTTTTTTTTAGTGAACGTGTCATGTCACAGTGTATTA
CTCCTTTTTTTTTACATTTTTTATTTTAAAGATTGGCATTCTATGTCCAATATCTCGATC
TAAGTTAA
>Curcuma_longa_KC441352
TGTATCTGAATTGTTAAAGAAATGTAGCAATACCCTGAAATAACAATACCCCATATCTCG
CTTAAGCGAGATATGGGGTATTGTTATTTTGTTTGATGTAATGTAATAGTATTTTCATTT
TTTGCGTATAGCATACATATTTATTTATTTTATATTGTATAACATATTTAGATTGTATAT
ATGTATATTAAATACAAATACATAAGTATATAAAGTATAAGAAATGAACTTAACGACGAG
ATTTATTATCGTTTCTTGCATGTCTCGTAAAAGACAGAGTAGGTGCAAATTCTCCCAATT
TGTGACCCACCATACGATCCGTTATATAAATAGGTAAATGTTCCTTTCCATTATGAATAG
CGATTGTATGGCCAATCATTGTGGGTATAATGGTAGATGCCCGAGACCAAGTTACTATTA
TTTCTTTCTCTTCCCTCGTGTTGAGTTTTTCAATTTTTGCCGATAAATGATTAGCTACAA
AAGGGTTTTTTTTTAGTGAACGTGTCATGTCACAGTGTATTACTCCTTTTTTTTTACATT
TTTTATTTTAAAGATTGGCATTCTATGTCCAATATCTCGATCTAAGTTAA
>Curcuma_longa_KC441353
TGTATCTGAATTGTTAAAGAAATGTAGCAATACCCTGAAATAACAATACCCCATATCTCG
CTTAAGCGAGATATGGGGTATTGTTATTTTGTTTGATGTAATGTAATAGTATTTTCATTT
TTTGCGTATAGCATACATATTTATTTATTTTATATTGTATAACATATTTAGATTGTATAT
ATGTATATTAAATACAAATACATAAGTATATAAAGTATAAGAAATGAACTTAACGACGAG
ATTTATTATCGTTTCTTGCATGTCTCGTAAAAGACAGAGTAGGTGCAAATTCTCCCAATT
TGTGACCCACCATACGATCCGTTATATAAATAGGTAAATGTTCCTTTCCATTATGAATAG
CGATTGTATGGCCAATCATTGTGGGTATAATGGTAGATGCCCGAGACCAAGTTACTATTA
TTTCTTTCTCTTCCCTCGTGTTGAGTTTTTCAATTTTTGCCGATAAATGATTAGCTACAA
AAGGGTTTTTTTTTAGTGAACGTGTCATGTCACAGTGTATTACTCCTTTTTTTTTACATT
TTTTATTTTAAAGATTGGCATTCTATGTCCAATATCTCGATCTAAGTTAA
>Xanthium_sibiricum_KX346911
GACTTTGGTCTGATTGTATAAGAGTTTTTGAACTAAAAAAGGAGCAATAACGCCCTCTTG
ATAAAACAAGAGGGAAGCTATTGCTCCTTTTTTTTATTTAGTACTATTTGCCTTACATAG
TTTCTTTAAAAATCAAAAGTACTTTTTATAGTTTGTTTTAATTTGCGTGTTTTTTCTTTG
TATTCATTTATATTATTCATTTATATTATATGTTTCTATATCATATACTTTTCCCAATCT
TTTATGAAGTTTTATTTACAATTAAATTTCAATCGAAAATATATAAAAATCAAAATTTTG
CTTTTTTATTATTTTGATTTATTAAATCAAAATAATAAAAAAATAATATGCTTTTTTTAT
TTAATGGAAAAATATACTATATATATAGTAGAGGG
>Tetradium_ruticarpum_KP095939
GATTTTGATCTTTGTGTAGACGAGTTTTTAAAAATAACGGATCAATACCGACCCCTTAAG
GGGGTCGGTATTGATCCGTTATTGAGTCGGTTTCTTTAGTAGTTTTTTATTTACATCTTT
TTTTATTTTAATTTAAAGTATTTTTATGCTTTTCGTTCTTTTCTTTGATTTAGTATCATA
TATTTTGTATGCGCTAATACTACTAAGAAAATTCTAATTTTATTAATTTATAAATTAGTA
AATTAGAATCTAATTTTTTAATTTTTACTATTAATTTAATAGAAAAGAAAAGAGAAAGGT
TGTAGTTTTCTGCCCTTGGATCTTCATGAATCTTCATAAATAAGATAAAAAAATAATGAT
CAATGATTGAAATGGAGATTTTTGTAGTTCAAAATTTTGTAAATAACAGAATTAAAGGG
>Salvia_sp._XL-2013_KC201669
GACTTGTTTTTAGTGTGTAGGAGTTTTTGAAAATAGAATAGATAAACATAAGGAGCAATA
AACCCTCTTTTGATAGAACAAGTAAAGGGTTTATTGCTCCTTTATTTTCTTTTCAATTAG
GGATCCTTTTCTATATTTTCTAGTAGTATTGGACTTACCTATAATGATTCTTTCCATTAG
ATAGAGAATAAAGAAAGAAGATAAAAAAAATGATTGAAATTTGTTTTACAATTTCTAAAA
AAATTTCAATTGAAAAAGTAAATAAATAGAAAAATTATAAATATCATTATTATTTTATTT
TATAGTAGAGGG
>Xanthium_sibiricum_KX346913
GACTTTGGTCTGATTGTATAAGAGTTTTTGAACTAAAAAAGGAGCAATAACGCCCTCTTG
ATAAAACAAGAGGGAAGCTATTGCTCCTTTTTTTTATTTAGTACTATTTGCCTTACATAG
TTTCTTTAAAAATCAAAAGTACTTTTTATAGTTTGTTTTAATTTGCGTGTTTTTTCTTTG
TATTCATTTATATTATTCATTTATATTATATGTTTCTATATCATATACTTTTCCCAATCT
TTTATGAAGTTTTATTTACAATTAAATTTCAATCGAAAATATATAAAAATCAAAATTTTG
CTTTTTTATTATTTTGATTTAATAAATCAAAATAATAAAAAAATAATATGCTTTTTTTAT
TTAATGGAAAAATATAATAATACTATATATATAGTAGAGGG
>Salvia_sp._XL-2013_KC201668
GACTTGTTTTTAGTGTGTAGGAGTTTTTGAAAATAGAATAGATAAACATAAGGAGCAATA
AACCCTCTTTTGATAGAACAAGTAAAGGGTTTATTGCTCCTTTATTTTCTTTTCAATTAG
GGATCCTTTTCTATATTTTCTAGTAGTATTGGACTTACCTATAATGATTCTTTCCATTAG
ATAGAGAATAAAGAAAGAAGATAAAAAAAATGATTGAAATTTGTTTTACAATTTCTAAAA
AAATTTCAATTGAAAAAGTAAATAAATAGAAAAATTATAAATATCATTATTATTTTATAG
TAGAGGG
>Bupleurum_chaishoui_HQ688184
ACCGAGTTTTAGAATATACGAGTTTTTTTTAATCAAAAAAGGAGCAATAACCTCTTTCTT
GTTCTATCAAGAGCGCGGTATTGCTCCTTTTTTGATTTATTTTTAGTTATTAGTATTTAC
CTAGTTTGTATAAAAAAATTTATACAAACATCTTTTTTTTCTTTTTATTGGTTCGTTCAT
GATTGAGTATCATAGTGGAATTCTATTCTAAAAAGTTTGGCTACCTTATTCCCAACATTT
TTGGAACGATAAAAAAAGGATTTTGAATAATAAAATTTGAATAATCAAATCACAGCGAGG
AATCTTTTCAAATTTAACTAAAAGAAACCTAGAGAGG
>Bupleurum_chaishoui_HQ688182
ACCGAGTCTTAGAATATACGAGTTTTTTTATAAAAAAAGGAGCAATAACCTCTTTCTTGT
TCTATCAAGAGCGCGGTATTGCTCCTTTTTTTATTTATTTTTAGTTATTAGTATGAGTAT
TTACCTAGTTTGTTTAAAAAAATTTATACAAACTTTTTTTTATTTTTATTGGTTCGTTCA
TGATTGAGTATCATATTTGAATTCTATTCTAAAAAGTTTGGCTATCTTATTCCCAACATT
TTGGGAACGATAAAAAAAATGATTTTGAATAATAAAAGAGGAATCTTTTTATTTTCAAAT
GTCACTAAAAGAAACCTAGGGGGGGCGGA
>Bupleurum_chaishoui_HQ688183
ACCGAGTCTTAGAATATACGAATTTTTTTTTATAAAAAAAGGAGCAATAACCTCTTTCTT
GTTCTATCAAGAGCGCGGTATTGCTCCTTTTTTTATTTATTTTTAGTTATTAGTATGAGT
ATTTACCTAGTTTGTTTAAAAAAATTTATACAAACTTTTTTTATTTTTATTGGTTCGTTC
ATGATTGAGTATCATATTTGAATTCTATTCTAAAAAGGTTGGCTATCTTATTCCCAACAT
TTTGGGAACGATAAAAAAAGGATTTTGAATAATAATAAAATAAAATTTGAATAATAAAAG
AGGAATCTTTTTATTTTCAAATGTAACTAAAAGAAACCTAGGGGGGGCGGA
>Salvia_cavaleriei_var._simplicifolia_JQ934176
ATAACTTCCCTCTAGACCTAGCTGCTATCGAAGCTCCAACAAATGGCTAAGACTTGTTTT
TAGTGTGTAGGAGTTTTTGAAAATAGAATAGATAAACATAAGGAGCAATAAACCCTTTAC
TTGTTCTATCAAAAGAGGGTTTATTGCTCCTTTATTTTCTTTTCAATTAGGGATCCTTTT
CTATATTTTCTAGTAGTATTGGACTTACCTATAATGATTCTTTCCATTAGATAGAGAATA
AAGAAAGAAGATAAAAAAAATGATTGAAATTTGTTTTACAATTTCTAAAAAAATTTCAAT
TGAAAAAGTAAATAAATAGAAAAATTATAAATATCATTTTTTTTTATAGTAGAGGG
>Crataegus_pycnoloba_EU500299
GACTTTGGTCTTAATATATATGAGTTCTTGAAAGTAAAGGAGTAATAAAAAATTTCTTGT
TATATCAAGAGGTTTGTTATTGCTCCTTTACTATTTAGTTTTAGTATTTTTTTAGTTATT
ACTTAACTATTTGTTTTTGTTTTATTTGTTTTATTCTTTTTTTTTAGTAAAAAAAAAAAA
AGAATAAAGTTTTCAATTTAGGTTGTATTTTATCTTACAAGTAATGCTAAATGGCGGAAA
AATTATTAA
>Bupleurum_smithii_JN788912
GACCGAGTCTTAGAATATACGAGTTTTTTTTATAAAAAAGGAGCAATAACCTCTTTCTTG
TTCTATCAAGAGCGCGGTATTGCTCCTTTTTTTATTTATTTTTAGTTATTAGTATGAGTA
TTTACCTAGTTTGTTTAAAAAAATTTATACAAACTTTTTTTATTTTTATTGGTTCGTTCA
CGATTGAGTATCATATTTGAATTCTATTCTAAAAAGTTTGGCTATCTTATTCCCAACATT
TTGGGAACGATAAAAAAAATGATTTTGAATAATAATAAAATAAAATTTGAATAATAAAAG
AGGACTCGAATCTTTTTATTTTCAAATGTAACTAAAAGAAACCTAGGGGG
>Crataegus_pentagyna_KC207058
GACTTTGGTCTTAATATATATGAGTTCTTGAAAGTAAAGGAGTAATAAAAAATTTCTTGT
TATATCAAGAGGTTTGTTATTGCTCCTTTACTATTTAGTTTTAGTATTTTTTTAGTTATT
ACTTAACTATTTGTTTTTGTTTTATTTGTTTTATTCTTTTTTTTTTTAGTAAAAAAAAAA
AAAAGAAAAAAGTTTTCAATTTAGGTTGTATTTTATCTTACAAGTAATGCTAAATGGCGG
AAAAATTATTAAT
>Scrophularia_laxiflora_KR361683
TATATCAATATTAAGGAGCAATAAACTTTTTCTTCTTCTATCAAGAGGGTTTATTGCTCC
TTAATTTTCTTTTCAATTAGGAGTATTTTGTTAGTAGTATTGTACTTACCTAGACTTTTT
TCTTTCCATTGCCAAAAAATAAGGAAAAGTATTTAATTAAAAAGGGTTAATTAACGATTG
AGTAGTATTCTTTCGTTCTGTACTGTATAATTTTTTTTCGTTTTTTTTTTTAATTAAAAG
GATAAAATTTCCACTTTTGCTTCATTTTTTTATTTTTAAAATAAAAATATCTTAAAAATA
AGAAAGAAGATAAATGAAATGATTGAAATTCTATTTTTGTGTTACAATTTGTAAAAAATA
AAAAAAACAAATTAAAATAAAATAATAAAAGACTTTATTAAAAGAA
>Areca_catechu_KX675164
TTGCCCCCCACACATAAGATAAGTATTAGTAAGTACTTTTTTAGTTTCTTTTTTTTTTTT
TATTTTTTTTATTTATATTATTTTATTTATATTAATAATATTTCTATTAATATTTAATAT
TTTTGAATATTAAATATTAATAATTTAACGACGAGATTTATTGTCGTTTATTGCATGTCT
CGTGAAAGTAAGAGTAGGCGCGAATTCTCCCAATTTGTGACCCCCCATACGATCCGTTAT
ATAAATAGGTAAATTTTCCTTTCCATTATGAATAGCGATTGTATGGCCAATCATTGKGGG
TATAATGGTAGATGCCCGAGACCAAGTTACTATTATTTCTTTCTCCTCCCTCATGTTGAG
TTTTTCAATTTTTCCCGATAAATGATTAGCTACAAAAGGATTTTTTTTTAGTGAACGTGT
CACAGCTGATTACTCCTTTTTTTTTTTACATTTTAAAGATTGGCATTCTATGTCCAATAT
CTCGATCTAAGTATGGAGGTCAGAATAAATCCAATAATGA
>Mentha_spicata_KM009032
GACTTGTTCTTAGTGTGTAGGAGTTTTTGAAAATAGACTAGATAAATATAAGGAGCAAGA
AACCCTTTTTTGATAAAACAAGAAAGGGTTTCTTGCTCCTTTATTTTCTTTTCAATTAGG
AGCCCTTTTCTATATTTTCTATTTTCTAGTAGTATTGGACTTGCCTAGAATTTTTCTTTC
CATTACAGAATAAAAAAAGAAGATAAAAAAACGATGGAAATTCCATCTTTTGTTTTTCAA
TTTCTAAAAAAGTTGAAATTGAAAATTGCTAAAGTAAAAAAATATTTTAACTATAATTTT
ATTTATAGTAGAGGG
>Polygonatum_cyrtonema_KJ745770
GATTTCCGTCTTAATGTATATGTATTAAGAATCGTTGAAGGAGTCATACCCAATATCTTA
TGAAAACAAGATATTGGGTATAGCTCCCTTTTTTCCAAATTAATTAACGACGAGATTTAT
TATCGTTTCTCGCATGTCTCGCGAAAGTCAGAGTAGGCGCGAATTCTCCCAATTTGTGAC
CTACCATACGATCTGTTATATAAATAGGTAAATGTTCTTTTCCATTATGAACAGCGATTG
TATGGCCAATCATTTTGGGTATAATGGTAGATGCCCGAGACCAAGTTACTATTATTTCTT
TCTCCTCCCTCATGTTGAGTTTTTCAATTTTTCTCGATAAATGATTAGCTACAAAAGGAT
TTTTTTTTAGTGAACGTGTCACAGCCGATTACTCCTTTTTTTTACATTTTAAAGATTGGC
ATTCTATGTCCAATAGAATATCTCGATCTAAGTATGAAGGTAAGAATAAATACAATAATG
ATGAATGGAAAAAAGAGAAAATCCTTTAGCTGGATAAGGG
>Aconitum_reclinatum_KY417516
GATTTAGGTCTTGGTGCATGCCTGGCTTAGTGTATATGAGTCATTGAAGTTGCAGGAGTA
ATACCCTATTTCTTGTTCTGTTAAGAGGCTGGGTATTGCTCCTGCATTTTGTTTGTATTA
AGTAAAAAATTGACTTTAACAGATTGGTGTTGGTTTGGTGAATTCTAGATTATAATTATA
ATACTATTATGATTATATCATATGATTATGTTCCTCAAAATTTTTTTTTTTATTTGATAA
AGC
>Prunus_bokhariensis_HQ188743
GACTTTGGTCTTAGTATATACGAGTTCTTGAAAGTAAAGGAGCAATAATAAATTTCTTGT
TATATCAAGAGGTTTGTTATTGCTCCTTTACTATATTAGTATTTTTTTTTTATTTACTAC
TTAACTTTACTATATTGTTCTATATTTTTTTTTTAGTTAATTTACTACAAAATTTAATTA
AAATATTAAAAGTTTCAGTTTATTTTATGTTGTATTTTATCTTACAAGTAATGATAAATG
GTGTAAATATTTGTAATAGTACAAGG
>Astragalus_mongholicus_KJ999257
TATTTTGGTTGTAAAGAAGGATACGAGTTTTTGAAAGTATAAGGGGTAGTAATATCAACA
CTGTTGATATTACTCCCCTTTTACTTTTATTTGAGTAGTCTTTTTGATCTTTTTGTAACT
TCGAGTAAATTCCGTTTAATTTAATAATTAAAATAAAATAATTAAGAAAAAAAAAAGAAA
TGAATGTTTTTTTTATCGTATTTTTTTTAGATTAGATTTTAGAATATTCGTAAGAACTTA
GAAGAAAATAAATGATAATGAAAAAAAGTCTAAAAAAATTTATACATAGTATTAATAAGG
>Astragalus_mongholicus_KJ999256
TATTTTGGTTGTAAAGAAGGATACGAGTTTTTGAAAGTATAAGGGGTAGTAATATCAACA
CTGTTGATATTACTCCCCTTTTACTTTTATTTGAGTAGTCTTTTTGATCTTTTTGTAACT
TCGAGTAAATTCCGTTTAATTTAATAATTAAAATAAAATAATTAAGAAAAAAAAAAGAAA
TGAATGTTTTTTTTATCGTATTTTTTTTAGATTAGATTTTAGAATATTCGTAAGAACTTA
GAAGAAAATAAATGATAATGAAAAAAAGTCTAAAAAAATTTATACATAGTATTAATAAGG
>Valeriana_minutiflora_AY794267
GACCTGTTCTTAGTAGTATATGAGTTTTTGAAAAAAGAAAAAAAAGGAGCAAAAAGCCCC
CCTGAGTCTAGCAAGGGGGCTTTATTTCTCCTTTTTTTTTCTTTCATTATAATGAAAATG
CATAGTATTTAACTGACATATGTTCTTGAAAAAACAGTCAGAAATAGATTGATTAATCTA
AATCATAGTCCTCGCTGGGG
>Astragalus_mongholicus_KJ999259
TATTTTGGTTGTAAAGAAGGATACGAGTTTTTGAAAGTATAAGGGGTAGTAATATCAACA
CTGTTGATATTACTCCCCTTTTACTTTTATTTGAGTAGTCTTTTTGATCTTTTTGTAACT
TCGAGTAAATTCCGTTTAATTTAATAATTAAAATAAAATAATTAAGAAAAAAAAAAGAAA
TGAATGTTTTTTTTATCGTATTTTTTTTAGATTAGATTTTAGAATATTCGTAAGAACTTA
GAAGAAAATAAATGATAATGAAAAAAAGTCTAAAAAAATTTATACATAGTATTAATAAGG
>Lycium_chinense_HM195007
GATCCCAGTCTAGTCTATAGGAGGTTTTGAAAAGAAAGGAGCAATAATCATTTTCTTGTT
CTATCAAGAAGGTGCTATTGCTCCTTTCTTTTTTTCTTTTTATATTATTAATTTACCAGT
ATTTTACTTATATAGACTTTTTGGTTTACATTATAGAAAAAGAAGGAGAGGGTATTTGCC
TGCATTTATTCATGATTGAGTATTCTATTTTGATTTTGTATTTATTTTAAACTGTATAAA
TATAACTTGTTCCTCTTGTTGCTAATGTTACTATATCTTTTTTATTTCATTTCTAAAAAA
AATCTAATTTTGACTTCATATTCTTATCTTTGAAATAAGAAAGAAGAGATATTTTCGAAC
TTTAATCTTTTGTTTTCGAATTTAAATAATGTCAAAATGGAATGTAAGTACGCGAGGGG
>Asparagus_fractiflexus_JX574268
GACATTAGTCTTAATGTAGTAAGAATCGTTGAAGGAGCCATACCCAATATCTTGTTTTCG
TAAGATATTGGGTATAGCTCCCTCCCCCGCCAATGAATGATAAGTATCTATTTTATTCCA
TTAACGACGAGATTTATTATCGTTTCTCGCATGTCTCGCGAAAGTCAGAGTAGGCGCGAA
TTCTCCCAATTTGTGACCTACCATACGATCCGTTATATAAATAGGTAAATGTTCCTTTCC
ATTATGAATAGCGATTGTATGGCCAATCATTTTGGGTATAATGGTAGATGCCCGAGACCA
AGTTACTATTATTTCTTTCTCCTCCCTCATGTTGAGTTTTTCAATTTTTCTCGATAAATG
ATTAGCTACAAAAGGATTTTTTTTTAGTGAACGTGTCACAGCTGATTACTCCTTTTTTTA
CATTTTAAAGATTGGCATTCTATGTCCAATAGAATATCTCGATCTAAGTATGAAGGTAAG
AATAAATACAATAATGATGAATGGAAAAAAGAGAAAATTCTTTAGCTAGATAAGGG
>Syzygium_jambos_HQ415491
GACTTTGGTCTTAGTATAAGTGTAGGCGAGTTTTTGATTGGAAAGGAAAGTAAAGGAGCA
ATAACCAACACTCTTAATAGAATAAGAAATTGGTTATTGTTCCTTTATTTATTGCTCTTT
TCTTTACATAAGTTTTTCTTTACTTGAACATAAGAAAAAGTTTTCTAGTCTTAGGGATTG
GTTTATGATTGCGTATCATACTTTTTTTTTCCTTAGATATGAATTTTTAATTTATATACA
TTCTTTTCAACCCTTTGTAAGGCTTTGTGATATTATTATCTTCTAGTTTTTTTTTCGAAT
AAAATAGAAAGGTTACAATTTTCTGCTTCTTCTATCTCATAAGTAAGATAAAAAAATGAA
ATATTTTCCATTATGAATTTTTTTTATTTTTAATTAAAAAGAAAATATTATTTTAAAATA
AAATGGAATAAAAATAAATATAAATACTAGTAATAGTAAAT
>Scrophularia_chrysantha_KR361662
TATATCAATATTAAGGAGCAATAAACTTTTTCTTGTTCTATCAAGAGGGTTTATTGCTCC
TTTATTTTCTTTTCAATTAGGAGTATTTTTTTAGTAGTATTGTACTTACCTAGACTTTTT
TCTTTCCATTGCCGAAAAATAAAGAAACATTTTTATTTTTTTTTTAGGGTTAATTAACGA
TTGAGTAGTATTCTTTCGTTCTGTACTGTATAATTTTTTTTTTCGTTTTTTTTTTTTATT
AAAAAGGATCAAATTTCCACTTTTTGCTTCATTATTTTATTTTTAAAATAAGAATATCTT
AAAAATAAGAAAGAAGATAAATGAAATGATTGAAATTCCATTTTTGTCTTACAATTTGTA
AAAAATCCAAATAAAATTGAAAAATGGAATAAAATCAAATAATAAAAGACTATATTAA
>Eriobotrya_bengalensis_KJ170700
GACTTTGGTCTTAGTATATATGAGTTCTTGAAAGTAAAGGAGTAATAACAAATTTCTTGT
TATATCAAGAGGTTTGTTATTGCTCCTTTACTATTTAGTTTTAGTATTTTTTTAGTTATT
ACTTAACTATGTTGTTTTATTCTTTTTTTTTAGTAAAAAAAAAAAAAAGAATAAAACAAC
AGCGGAAAAATTTTTAATTTGTAATACTACAGGGG
>Cyperus_lancastriensis_KX405774
GATAAACTAGATCTTTTGAATTGTTCATTATATTAATAATTTGAATATTAATTTGAGAAA
TACCCAATATACCCAATATATTAGTTTTTTAGACTAATATATTGGGTAAGGAAAAAAATA
TACTAGTATAGTAGTCTCTAAAATATCTCTCTCTATTGGGTAAGTATACCCGGAGGTTTA
TAAAATATAATATAAATAAAGGTATATTGCGTAAGTATACTTAGAGGATTAATACACTTG
ATTCTCGTTTTAAAAATTAATATAGAAAAAAGACGATTTTTTTTTCTAAACTAAGTAGTA
TAAATTCTCCATTTTTTCAGTTTTTTTTTATTTTTCAAAATAGGATTATAAATAATTTTT
TCACCAAAAATTTTTTTGGATAAAGATTTAATATTTCTATTGTTTATATCTTTCATTTCC
AAAAAATGGGTAGGTGTAAAATCTACCAAATCGTAACCTGTTTTATAAATTATGGATTGA
TAAGACCTCGATTTTTTACATAGCGATGTCATAATATATATAATATATAAAGTGAAAAAT
AAATGGTTTGGTTTAGATTGATCTTAACTCAATGTTTTTTTTATCTAAATTCAATACTCA
AAATAATTGAGAAAAAGAACTCATATTACTAAGGATTTTTTTTTTTGATTTGCTATGCGA
TCGACAGATAATTTTGAGCTTCGGTTGCGGACATAAAAGTATCTCTTTCCAGATCATTCT
GTATAACATTTATAGATTTATTATTCCTTTTTTTTTTTAGTAAATATGGAGATTCCATGT
CAAATACTTCAATCTAAGAGGTCAGAAAAAAAACAATAATGATGAATGGAAAAAAGAGAA
AATATTTTCTTTAGCTCGATCTTTTCTTTAGC
>Cyperus_ligularis_KX405777
GATAAACTAGATCTTTTGAATTGTTAATTATATTAATAATTTGAATATTAATTTGAGAAA
TACCCAATATACCCAATATATTAGTTTTTTAGACTAATATATTGGGTAAGGAAAAAAATA
TACTAGTATAGTAGTCTCTAAAATATCTCTATTGGGTAAGTATACCCGGAGGTTTATAAA
ATATAATAAAGGTATATTGCGTAAGTATACCTAGAGGATTAATACACTTGATTCTCGTTA
ATTTTTAAAAATTAATATAGAAAAAAGACGATTTTTTTTCTAAACTAAGTAGTATAAATT
CTCCATTTTTTCAGTTTTTTTTTATTTTTCAAAATAGGATTATAAATAATTTTTTCACCA
AAAATTTTTTTGGATAAAGATAAAGATTTAATATTTCTATTGTTTATATCTTTCATTTCC
AAAAAATGGGTAGGTGTAAAATCTACCAAATCGTAACCTGTTTTATAAATTATGGATTGA
TAAGACCTCGATTTTTTACATAGCGATGTCATAATATATAAAGTTAAAAATAAATGGTTT
GGTTTAGATTGATCTTAACTCAATGTTTTTTTTATCTAAATTCAATACTCAAAATAATTG
ATAAAAAGAACTCATATTACTAAGGATTTTTTTTTTGATTTGCTATGCGATCGACAGATA
ATTTTGAGCTTCGGTTGCGGACATAAAAGTATCTCTTTCCAGATCATTCTGTATAACATT
TATAGATTTATTATTCCTTTTTTTTTTTAGTAAATATGGAGATTCCATGTCAAATACTTC
AATCTAAGAGGTCATTATAAAAACAATAATGATGAATGGAAAAAAGAGAAAATATTTTCT
TTAGCTCGATCTTTTC
>Salvia_venulosa_HQ418948
TTGCATTACGAGTATTGAAGGGAGATCTGGATCGACGATAGCTTCGAGGTTGTTTACCGA
TTCTGAACAAAAATCACACATCCTCAAAAACTTTTATCTTATCTATTTGTATTCCTCGTT
ATTTGGGAAATGAACAAGATAGTTTTCTCCCAAATAACGAGGAAATAAAAGAAAAGTTAA
AGCCTCAGGAAAAGGTATAAAAGATCATTATAACATGAATGGATCTTAATAAGAAAGATA
AGCTCTTATTTCTTTCTTTTCTTTTTTTTACTAACTTTAAGATAGAAAACAAAATGTTAA
AGATTTTTTTAAATTTAACTTTTTGACTTAAGTATTTATTTTTTCATTTATTTATATTTT
TAATATTTAGATTAAAATATCATCTCCCCGCCTACATCGGTTCACCTAGTTCCGTCACCT
AAACAC
>Cyperus_ligularis_KX405779
GATAAACTAGATCTTTTGAATTGTTCATTATATTAATAATTTGAATATTAATTTGAGAAA
TACCCAATATACCCAATATATTAGTTTTTTAGACTAATATATTGGGTAAGGAAAAAAATA
TACTAGTATAGTAGTCTCTAAAATATCTCTATTGGGTAAGTATACCCGGAGGTTTTTAAA
ATATAATAAAGGTATATTGCGTAAGTATACCTAGAGGATTAATACACTTGATTCTCGTTA
ATTTTTAAAAATTAATATAGAAAAAAGACGATTTTTTTTTCTAAACTAAGTAGTATAAAT
TCGCCATTTTTTCAGTTTTTTTTTTATTTTTCAAAATAGGATTATAAATAATTTTTTCAC
CAAAAATTTTTTTGGATAAAGATAAARATTTAATATTTCTATTGTTTATATCTTTCATTT
CCAAAAAATGGGTAGGTGTAAAATCTACCAAATCGTAACCTGTTTTATAAATTATGGATT
GATAARACCTCGATTTTTTACATAGCGATGTCATAATATATAAAGTTAAAAATAAATGGT
TTGGTTTAGATTGAGCTTAACTCAATGTTTTTTTTATCTAAATTCAATACTCAAAATAAT
TGATAAAAAGAACTCATATTACTAAGGATTTTTTTTTTTGATTTGCTWTGCGATCGACAG
ATAATTTTGAGCTTCGGTTGCGGACATAAAAGTATCTCTTTCCMGATCMTTCTGTATAAC
ATTTATAGATTTATTATTCCTTTTTTTTTTTTTAGTAAATATGGAGATTCCATGTCAAAT
ACTTCAATCTAAGAGGTCAGAATAAAAACAATAATGATGAATGGAAAAAAGAGAAAATAT
TTTCTTTAGCTCGATC
>Cyperus_ligularis_KX405778
GATAAACTAGATCTTTTGAATTGTTAATTATATTAATAATTTGAATATTAATTTGAGAAA
TACCCAATATACCCAATATATTAGTTTTTTAGACTAATATATTMGGGTAAGGAAAAAAAT
ATACTAGTATAGTAGTCTCTAAAATATCTCTATTGGGTAAGTATACCCGGAGGTTTATAA
AATATAATAAAGGTATATTGCGTAAGTATACCTAGAGGATTAATACACTTGATTCTCGTT
AATTTTTAAAAATTAATATAGAAAAAAGACGATTTTTTTTCTAAACTAAGTAGTATAAAT
TCTCCATTTTTTCAGTTTTTTTTTATTTTTCAAAATAGGATTATAAATAATTTTTTCACC
AAAAATTTTTTTGGATAAAGATAAAGATTTAATATTTCTATTGTTTATATCTTTCATTTC
CAAAAAATGGGTAGGTGTAAAATCTACCAAATCGTAACCTGTTTTATAAATTATGGATTG
ATAAGACCTCGATTTTTTACATAGCGATGTCATAATATATAAAGTTAAAAATAAATGGTT
TGGTTTAGATTGATCTTAACTCAATGTTTTTTTTATCTAAATTCAATACTCAAAATAATT
GATAAAAAGAACTCATATTACTAAGGATTTTTTTTTTGATTTGCTATGCGATCGACAGAT
AATTTTGAGCTTCGGTTGCGGACATAAAAGTATCTCTTTCCAGATCATTCTGTATAACAT
TTATAGATTTATTATTCCTTTTTTTTTTTAGTAAATATGGAGATTCCATGTCAAATACTT
CAATCTAAGAGGTCATTATAAAAACAATAATGATGAAGGAAAAAAGAGAAAAATTTCTTA
GCTCGACTATCTT
>Lycium_deserti_EU742441
GATCCCAGTCTAGTCTATAGGAGGTTTTGAAAAGAAAGGAGCAATAATCATTTTCTTGTT
CTATCAAGAAGGTGCTATTGCTCCTTTCTTTTTTTCTTTTTATATTATTAATTTACCAGT
ATTTTACTTATATAGACTTTTTGGTTTACATTATAGAAAAAGAAGGAGAGGGTATTTGCC
TGCATTTATTCATGATTGAGTATTCTATTTTGATTTTGTATTTATTTTAAATTGTAGAAA
TATAACTTGTTCCTCTTGTTGCTAATGTTACTATATCTTTTTTATTTCATTTCTAAAAAA
AATCTAATTTTGACTTCATATTCTTATCTTTGAAATAAGAAAGAAGAGATATTTTCGAAC
TTTAATCTTTTGTTTTCGAATTTAACTAATGTAAAAATGGAATGTAAGTACGCGAGGGG
>Polygonatum_cirrhifolium_KJ745895
GATTTCCATCTTAATGTATATGTATTAAGAATCGTTGAAGGAGCTATACCCAATATCTTG
TTTTCATAAGATATTGGGTATAGCTCCCTTTTTTTCCAAATTAATTAACGACGAGATTTA
TTATCGTTTCTCGCATGTCTCGCGAAAGTCAGAGTAGGCGCGAATTCTCCCAATTTGTGA
CCTACCATACGATCTGTTATATAAATAGGTAAATGTTCTTTTCCATTATGAACAGCGATT
GTATGGCCAATCATTTTGGGTATAATGGTAGATGCCCGAGACCAAGTTACTATTATTTCT
TTCTCCTCCCTCATGTTGAGTTTTTCAATTTTTCTCGATAAATGATTAGCTACAAAAGGA
TTTTTTTTTAGTGAACGTGTCACAGCCGATTACTCCTTTTTTTTACATTTTAAAGATTGG
CATTCTATGTCCAATAGAATATCTCGATCTAAGTATGAAGGTAAGAATAAATACAATAAT
GATGAATGGAAAAAAGAGAAAATCCTTTAGCTGGATAAGGG
>Magnolia_officinalis_KMS0141A01P
ACAGATATTGAACATAAAATGCCAATCCTGTAAATTGTAAATGTACAAAAAAATTCCTTT
ATGAAAAAAAAAAAAAGAAAATGATTTTGAGGAACATACAGAAATTACAATACAGATCGG
CACAGAACAAAAATATGATGTTCGATCATGAACCAACCAACAATAATGTTTTCTTAAGTT
GAAATAAAGAAATGAAAATGGCAAAAATGTTTATGTGAATAAAACACTACTGAATCGAAC
GGATCAATACCCAACTTCTTGATAGAACAAGAAGTTGGGTATTGATCGGATCCTTTCCTT
CAACGACTCATATACACTAAGAC
>Magnolia_yoroconte_AB055553
TACTTCAGTCTTAGTGTATATGAGTCGTTGAAGGATCCGATCAATACCCAACCTCTTGTT
CTATCAAGAAGTTGGGTATTGATCCGTTCGATTCAGTAGTGTTTTATTCACATAAACATT
TTTACCATTTTCATTTCTTTATTTCAACTTAAGAAAACATTATTGTTGGTTGGTTCATGA
TCGAACATCATATTTTTGTTCTGTACCGATCTGTATTGTAATTTCTGTATGTTCCTCAAA
ATCATTTTCTTTTTTTCATAAAGGAGTTTTTTTGTACATTTACAATTTACAGGATTGGCA
TTTTATGTCAATATTTGTATCTCAGAAAGTAAGAAAGACTCAATACAATAATCATGAATG
GTGGAAATTAGAGCGGAGGG
>Rosa_helenae_KJ575457
GACTTTGGTCTTAGTATATATGAGTTCGTGAAAGTTTTGAAAGTAAAGGAGCAATACTAA
AATTCTTGTTATATCAAGAGGTTTGGTGTTGCTCCTTTACCATATTACTTTAATTATTAA
TTCAAATTATTACTATAATTAAATTAGTATTTTAGTACTATTTTTTTTTTTTTTTACTAA
AAGATTAAAATAAAAGGGTTTCCATTTATGTTGTATTCTCTTTTACAAGTAATGATAAAT
GGTGGAAATATTTGTAATTTCTATTTTTATTTAATTTAAATAGTACAA
>Magnolia_amoena_KU853591
TACTTCAGTCTTAGTGTATATGAGTCGTTGAAGGATCCGATCAATACCCAACTTCTTGTC
CTATCAAGAAGTTGGGTATTGATCCGTTCGATTCAGTAGTGTTTTATTTACATAAACATT
TTTGCCATTTTCATTTCTTTATTTCAACTTAAGAAAACATTATTGTTGGTTGGTTCATGA
TCGAATATCATATTTTTGTTTTGTACCGATCTGTATTGTAATTTCTGTATGTTCCTCAAA
ATCATTTTCTTTTTTTTTTCATAAAGGAATTTTTTTGTACATTTACAATTTACAGGATTG
GCATTTTATGTTCAATATCTGTATCTCAGAAAGTAAGAAAGACTCAATACAATAAT
>Magnolia_amoena_KU853590
TAATTCAGTTTTAGGGTATATGAGTCGTTGAAGGAAAGGATCCGATCAATACCCAACTTT
TTGTTTTATCAAGAAGTTGGGTATTGATCCGTTCGATTCAGTAGTGTTTTATTCACATAA
ACATTTTTGCCCTTTTCATTTTTTTATTTCAAATTAAGAAAACATTATTGTTGGTTGGTT
CATGATTGAACATCATATTTTTGTTTTGTGCCGATCTGTATTGTAATTTTTGTATGTTCC
TCAAAATCATTTTTTTTTTTTTTTTTTCATAAAGGAATTTTTTTGTACATTTACAATTTA
CAGGATTGGCATTTTATGTTCAATATCTGTATCTCAGAAAGTAAGAAAGACTCAATACAA
TAAT
>Lithospermum_canescens_FJ827345
GACTCTGTCTTAGTGTAGTGTATAGGAGTTATTGAAAATAAAGGAGCAATAATAACCTTC
TTTTCTTGTTCTATCAAGAAGAGGGTATTGCTCCTTTATTTTCTTTTTATTTAGTTGTAT
TTTAATTACATGGACTTTTATTCCTTACAAAAGCAAAAGAAGAAAAGGGGGATTCATGAT
TGAGGATCTTATTTGTTCTGTTTTGTTTGTAATTTCTATAACTCCGTCCTATATAAATAT
ATTTTATATTTATATATAAGGG
>Capsicum_pereirae_EF537247
GATCCCAGTCTAGTCTATAGGAGGTTTTGAAAAGAAAGGAGCAATAATCATTTTCTTGTT
TTATCAAGAGGGTGCTATTGCTCCTTTCTTTTTTTCTTTTTATTTTATTTAGTAATTTAC
TAGTATTTTACTTACATATACTTTTTTGTTTACATTATAGAAAAAGAAAGAGAGGATATT
TGCCTGCATTTATTCAGGATTGAGTATTCTATTTTAATTTTGTATGTATTTATTTAAAAT
TATAGAAATATAACTTGTTCCTCTTCTTGCTAATGTTACTATATCTTTTTTATTTCATTT
CAAAAATAAAAATTAATTTTTATTTCAGATTCTTATCTTTTAAATAATAATATCATTCAA
ATAAGAAAGAAGAGAAATATTCGAACTTGAATCTTTTGTTTTCTAATTTAAATAATGTAA
AAATGGAATGTAAGTAGGCGAGGGG
>Aconitum_alboviolaceum_KY417447
GATTTAGGTCTTGGTGCATGCCTGGCTTAGTGTATATGAGTCATTGAAGTTGCAGGAGTA
ATACCCTATTTCTTATTCTGTTAAGAGGCTGGGTATTGCTCCTGCATTTTGTTTGTATTA
AGTAAAAAATTTACTTTAACAGATTGGTGTTGGTTTGGTGAATTCTAGATTATAATACTA
TTATGATTATATGATATGATTATGTTCCTCAAAATTTTTTTTTTTATTTGATAAAGC
>Lycium_chinense_KPS0136A02P
GATCCCAGTCTAGTCTATAGGAGGTTTTGAAAAGAAAGGAGCAATAATCATTTTCTTGTT
CTATCAAGAAGGTGCTATTGCTCCTTTCTTTTTTTCTTTTTATATTATTAATTTACCAGT
ATTTTACTTATATAGACTTTTTGGTTTACATTATAGAAAAAGAAGGAGAGGGTATTTGCC
TGCATTTATTCATGATTGAGTATTCTATTTTGATTTTGTATTTATTTTAAACTGTATAAA
TATAACTTGTTCCTCTTGTTGCTAATGTTACTATATCTTTTTTATTTCATTTCTAAAAAA
AATCTAATTTTGACTTCATATTCTTATCTTTGAAATAAGAAAGAAGAGATATTTTCGAAC
TTTAATCTTTTGTTTTCGAATTTAAATAATGTCAAAATGGAATGTAAGTACGC
>Codonopsis_clematidea_KM675845
AGGAGCAATAACCCCTTTCTTGTTCTATCAAGAGGGCGTTATTGGTCCCCCCTTTTTATT
TTTTGGGGGGTTTTGTTTGAGTATCGTGATTTCCTTTCCTATTTTTTTCTATATTTCTAT
ATTTACAACCTCTTCTCAATCTTTTGTGCAGTTATTATATTCAATGTGCAATAACAGAAA
GTTGGAATATAATTTTTTCTTTCAGTAGAGGG
>Lonicera_venulosa_KC429690
GACCCGGTCTTAGTGTATACGAGTTTTTAAAAATCTTAGTGTATACGAGTTTTTAAAAAT
AAAAAAGGAGCAATAATCCCCCTCTTGTTTTATCAAGAGGGCGCCATTGCTTCTTTTTTA
TTTAACAGTTACCTATTTTCTTTCAAGAAAAATAGTCAATCTTCTTATTTTTAGGGGTGG
GTCATGATTGTGTTTTGGGCTTTCATTTTTTATTCTGTAGGAAAAATCTTTATATCCTCT
AAAATAAAAGTAAAATAAAAGAAAAACTGTTGGAATTTTTTTGCTGACGTATCTATAATT
GTACTTGAGAAAAAAGAAAGAAAAATAATGAATGGCTGAACTAATAGGTAGGGG
>Gentiana_lhassica_KJ947495
GACCTCAGTCTTAATCCTATAATATAGGATTAAGAATTAAAATAAAGGAGCAATAATCCA
CTTCTTGTTTTATCAAGGGGGCGTTATTGCTCCTTTATTTTAATATTTTCATTTTATTTC
GGTAAGGATTATTATTAGAAATTATTATTAGAATATTTTAATAATCTATATTCAAATATT
ATCTATATTAAAATATTAGTTACCAATATTGGTAACTAAGATATAAAGAAGAAAAAGAAG
AATATGTTTGAAATGACATTACAATATAACTAATTCTAAAAAAAACTAGTAAAACAAAAA
AATATAAAAAAGAGTTAAAAAAAGAAAATAGTATCAAAAATTTAAAGACTAAAGAAATAC
AGATAGTCAAGGG
>Gentiana_lhassica_KJ947494
GACCTCAGTCTTAATCCTATAATATAGGATTAAGAATTAAAATAAAGGAGCAATAATCCA
CTTCTTGTTTTATCAAGGGGGCGTTATTGCTCCTTTATTTTAATATTTTCATTTTATTTC
GGTAAGGATTATTATTAGAAATTATTATTAGAATATTTTAATAATCTATATTCAAATATT
ATCTATATTAAAATATTAGTTACCAATATTGGTAACTAAGATATAAAGAAGAAAAAGAAG
AATATGTTTGAAATGACATTACAATATAACTAATTCTAAAAAAAACTAGTAAAACAAAAA
AATATAAAAAAGAGTTAAAAAAAGAAAATAGTATCAAAAATTTAAAGACTAAAGAAATAC
AGATAGTCAAGGG
>Gentiana_lhassica_KJ947496
GACCTCAGTCTTAATCCTATAATATAGGATTAAGAATTAAAATAAAGGAGCAATAATCCA
CTTCTTGTTTTATCAAGGGGGCGTTATTGCTCCTTTATTTTAATATTTTCATTTTATTTC
GGTAAGGATTATTATTAGAAATTATTATTAGAATATTTTAATAATCTATATTCAAATATT
ATCTATATTAAAATATTAGTTACCAATATTGGTAACTAAGATATAAAGAAGAAAAAGAAG
AATATGTTTGAAATGACATTACAATATAACTAATTCTAAAAAAAACTAGTAAAACAAAAA
AATATAAAAAAGAGTTAAAAAAAGAAAATAGTATCAAAAATTTAAAGACTAAAGAAATAC
AGATAGTCAAGGG
>Gentiana_lhassica_KJ947491
GACCTCAGTCTTAATCCTATAATATAGGATTAAGAATTAAAATAAAGGAGCAATAATCCA
CTTCTTGTTTTATCAAGGGGGCGTTATTGCTCCTTTATTTTAATATTTTCATTTTATTTC
GGTAAGGATTATTATTAGAAATTATTATTAGAATATTTTAATAATCTATATTCAAATATT
ATCTATATTAAAATATTAGTTACCAATATTGGTAACTAAGATATAAAGAAGAAAAAGAAG
AATATGTTTGAAATGACATTACAATATAACTAATTCTAAAAAAAACTAGTAAAACAAAAA
AATATAAAAAAGAGTTAAAAAAAGAAAATAGTATCAAAAATTTAAAGACTAAAGAAATAC
AGATAGTCAAGGG
>Gentiana_lhassica_KJ947493
GACCTCAGTCTTAATCCTATAATATAGGATTAAGAATTAAAATAAAGGAGCAATAATCCA
CTTCTTGTTTTATCAAGGGGGCGTTATTGCTCCTTTATTTTAATATTTTCATTTTATTTC
GGTAAGGATTATTATTAGAAATTATTATTAGAATATTTTAATAATCTATATTCAAATATT
ATCTATATTAAAATATTAGTTACCAATATTGGTAACTAAGATATAAAGAAGAAAAAGAAG
AATATGTTTGAAATGACATTACAATATAACTAATTCTAAAAAAAACTAGTAAAACAAAAA
AATATAAAAAAGAGTTAAAAAAAGAAAATAGTATCAAAAATTTAAAGACTAAAGAAATAC
AGATAGTCAAGGG
>Gentiana_lhassica_KJ947492
GACCTCAGTCTTAATCCTATAATATAGGATTAAGAATTAAAATAAAGGAGCAATAATCCA
CTTCTTGTTTTATCAAGGGGGCGTTATTGCTCCTTTATTTTAATATTTTCATTTTATTTC
GGTAAGGATTATTATTAGAAATTATTATTAGAATATTTTAATAATCTATATTCAAATATT
ATCTATATTAAAATATTAGTTACCAATATTGGTAACTAAGATATAAAGAAGAAAAAGAAG
AATATGTTTGAAATGACATTACAATATAACTAATTCTAAAAAAAACTAGTAAAACAAAAA
AATATAAAAAAGAGTTAAAAAAAGAAAATAGTATCAAAAATTTAAAGACTAAAGAAATAC
AGATAGTCAAGGG
>Asparagus_sp._MVN-2013f_JX574302
GACTTTAGTCTTAATGTAGTAAGAATCGTTGAAGGAGCCATACCCAATATCTTGTTTTCG
TAAGATATTGGGTATAGCTCCCTCCCCCGCCAATGAATGATAAGTATCTATTTTATTCCA
TTAACGACGAGATTTATTATCGTTTCTCGCATGTCTCGCGAAAGTCAGAGTAGGCGCGAA
TTCTCCCAATTTGTGACCTACCATACGATCCGTTATATAAATAGGTAAATGTTCCTTTCC
ATTATGAATAGCGATTGTATGGCCAATCATTTTGGGTATAATGGTAGATGCCCGAGACCA
AGTTACTATTATTTCTTTCTCCTCCCTCATGTTGAGTTTTTCAATTTTTCTCGATAAATG
ATTAGCTACAAAAGGATTTTTTTTTAGTGAACGTGTCACAGCTGATTACTCCTTTTTTTA
CATTTTAAAGATTGGCATTCTATGTCCAATAGAATATCTCGATCTAAGTATGAAGGTAAG
AATAAATACAATAATGATGAATGGAAAAAAGAGAAAATTCTTTAGCTAGATAAGGG
>Citrus_reticulata_EF590680
GATTTTGGTCTTTGTGTAGGCGGGTTTTTGAAAATAACGGATCAATACTGACCCCCAGCT
GGGGGTCAGTATTGATCCGTTATTTAGTCGGGTTTTTTTATCGGGGTTNTTTATTAGTTT
TTAGTTCATTTTTTTTTTTTTAAGTATTTTTATGCTTTTCTTTCTTTGATTTAGTATGAT
ATTGTTGGTATGCGCTAATACTACTAATAAATTAATAAATTTCTAATTTTATTATTAGAT
TATTAATTAGAAATTAGAGTCGCATTTTCTAATTTTACAGTTAATTTCATAGCAAAGAAA
AAAGACAATAGAAAGGTTGTAGTTTTCTGCCCTTCGATCTTCATTTGGCTCTTCATAAGT
AAGATAAGATAAACAAAAATAATCAATGGTTGAATTTGAGATCTTTGTATTTCAAAATTG
TGTAAATAGCGGAGG
>Cyperus_foliaceus_HQ705801
TAATTCTGACCTCTTAGATTGAGGTATTTGACATGGAATCCCCATCTTTACTAAAAAAAA
AAAAAGGAATAAAAAATCTATAAATGTTATACAAAATGATCTGGAAAGAAATACTTTTAT
GTCCGAAGCTCAAGATTATCTGTCGATCGCATAGCAAATCAAAAAAAAATCCTTACTTAG
TAATAAGGTAATATTAGTTCTTTTTATCAATTATTTTGAGTATTTAATTGAGTATTTAAT
TTAGATAAAAAAAACATTGGGTTAAGATCAATCTAAACCAAACCAGTTATTTTTCACTTT
TTTTTTATTATGACATTGCTGTGTAAAAAATCGATTCAAGACATAATTTAATTTATAAGA
CAGGTTAAAATTTAGGAGATTTTACACCTATCCGTTTTTTGTAAATGAAAGATATAAATA
ATAGGAATATTAAATCTTTATCTTTACCCTACAAAATTTTTGGTGAAAAAATCATTTATA
ATCCTATTTTTAAAAATAAAAAAAAAAACTCAAAACATGGAGAATTTCTACTACTTAGTT
TAGAAAAAAATCGTCTTTTATTAATTTTTAAGAAAGAAAAAAACGAGAATCAAGTGTATT
AATCCTCTAGGTATACTTACCCAATATACCTTTATTTATATTTTAGAGACCTCCGGGTAT
ACTTAGCCAATAGAGAGATTTTAGAGACTACTAATTTTTTTCCTTACCCAATATATTAGT
CTAAAAAACTAATATATTGGGTATATTGGGTATTTCTAAAATTAATATTCAA
>Trichosanthes_ovigera_HQ829558
GACTTCGGTCTTAGTGTATACGAGTTCTTGAAAGTAAAGGAGCAATAACCAATTTCTTGT
TTTCTCAAGAGGATTGGTATTGCTCCTTTATTATGAATAAATTTTACATAAGTTTTTTTT
TTCTAATTTCTACTTATACATAGTTCTTATACATAGTTATAGGGTAGGGG
>Styrax_suberifolius_HQ415402
AGGGAGCAATAACCAATTTCTTGTTCTATCAAGAAAAGAGGGCGTTATTGCTCCTTTACT
TTTTTTTTTCTTTTATTTATTTAGTAGTATTTTTCTTTTTTCGTTACACTAAAAAGAAAA
AGATTCTTTTGGGTAAAAATAAAAGTATTTTTGTGGATTATGGGTTGGTTCATGATTGAG
TATTGTCTTTTCGTTCTGTATTAATTTAGATTTTATATATCTTTTTCAATTTATATAACT
TTATGAAATTATTATTTTTCATTTTAAATAAAAGATAAAATTTGGAATTTTTGCTCCCTA
TTTGTATCTCATAAATTCGAATATTTATAATATATAATGTAAATAGTGGAGTAAGGGG
>Panax_notoginseng_KX346933
GACCCGGTCTTAGTGTATACGAGTTTTTTTGAAATAAAAAGGAGCAATAACCTCTTTCTT
GTTCTATCAAGAGGGCGGTATTGCTCCTTTTTTTATTTAGTAGTATTTGACTTACCTAGT
TTTTTTAAATAAATTAAATAAATTTAAAGAAACGTCGTTTTATTTTTATCGGTTGGTTCA
TGAGTGAGTATCATGCTTTCGTTCTGTATTAATCATTAATCTAGAATTTAGCTACTTCTT
CCCAATCTTTATCTTTTGGGAAGTGTTTTTTTAAAAGAAAAAATGTTGGACTTTTTACTT
AGTTAATACTTAATATTTTTATCTCGAAAATAAGAAAGATAAGAAAGAAATAATGATGAA
TGGTAAAAATTTAATCTTTTGAAACGTAAGGAAAAGAATAGTAGGGG
>Panax_notoginseng_KX346932
GACCCGGTCTTAGTGTATACGAGTTTTTTTGAAATAAAAAGGAGCAATAACCTCTTTCTT
GTTCTATCAAGAGGGCGGTATTGCTCCTTTTTTTATTTAGTAGTATTTGACTTACCTAGT
TTTTTTAAATAAATTAAATAAATTTAAAGAAACGTCGTTTTATTTTTATCGGTTGGTTCA
TGAGTGAGTATCATGCTTTCGTTCTGTATTAATCATTAATCTAGAATTTAGCTACTTCTT
CCCAATCTTTATCTTTTGGGAAGTGTTTTTTTAAAAGAAAAAATGTTGGACTTTTTACTT
AGTTAATACTTAATATTTTTATCTCGAAAATAAGAAAGATAAGAAAGAAATAATGATGAA
TGGTAAAAATTTAATCTTTTGAAACGTAAGGAAAAGAATAGTAGGGG
>Panax_notoginseng_KX346935
GACCCGGTCTTAGTGTATACGAGTTTTTTTGAAATAAAAAGGAGCAATAACCTCTTTCTT
GTTCTATCAAGAGGGCGGTATTGCTCCTTTTTTTATTTAGTAGTATTTGACTTACCTAGT
TTTTTTAAATAAATTAAATAAATTTAAAGAAACGTCGTTTTATTTTTATCGGTTGGTTCA
TGAGTGAGTATCATGCTTTCGTTCTGTATTAATCATTAATCTAGAATTTAGCTACTTCTT
CCCAATCTTTATCTTTTGGGAAGTGTTTTTTTAAAAGAAAAAATGTTGGACTTTTTACTT
AGTTAATACTTAATATTTTTATCTCGAAAATAAGAAAGATAAGAAAGAAATAATGATGAA
TGGTAAAAATTTAATCTTTTGAAACGTAAGGAAAAGAATAGTAGGGG
>Panax_notoginseng_KX346934
GACCCGGTCTTAGTGTATACGAGTTTTTTTGAAATAAAAAGGAGCAATAACCTCTTTCTT
GTTCTATCAAGAGGGCGGTATTGCTCCTTTTTTTATTTAGTAGTATTTGACTTACCTAGT
TTTTTTAAATAAATTAAATAAATTTAAAGAAACGTCGTTTTATTTTTATCGGTTGGTTCA
TGAGTGAGTATCATGCTTTCGTTCTGTATTAATCATTAATCTAGAATTTAGCTACTTCTT
CCCAATCTTTATCTTTTGGGAAGTGTTTTTTTAAAAGAAAAAATGTTGGACTTTTTACTT
AGTTAATACTTAATATTTTTATCTCGAAAATAAGAAAGATAAGAAAGAAATAATGATGAA
TGGTAAAAATTTAATCTTTTGAAACGTAAGGAAAAGAATAGTAGGGG
>Prunus_rivularis_HQ188854
GACTTTGGTCTTAGTATATACGAGTTCTTGAAAGTAAAGGAGCAATAAAAAATTTCTTGT
TATATCAAGAGGTTTGTTATTGCTCCTTTACTATTTAGTATTTTTTTTATTTACTATTTA
ACTTTACTATATTGTTCTATATTTTTTTTTTAGTTAATTTACTACAAAATTAAATTAAAA
TATTAAAAGTTTATTTTATGTTGTATTTTATCTTACAAGTAATGATAAATGGTGTAAATA
TTTGTAATAGTACAAGG
>Terminalia_catappa_LC102824
CCTCTTGGTGTTAGTGTAAGTGTTTATGAGTTTTTGATTTGAAGTGAGAGTAAAGGAGCA
ATAATCAACACTCTTGATAGAACAAAAAATCTGGTTATTAGCTCCTTTACTTAGTGTTAT
TTTAATAATTAAAATAAAATCTCTTTAGTTTAAAGATCAACATAAGAAAAAAAAGTATTC
GAGTCTTATAGAGATTGGCTTTTCTCTATATAATTATAGAGAGAGAGTCCTTCTTTTCTA
CTTTGAAGTTATTTTCTATATTTTAACTGTAAAATATTTAAAATGGAAAAAAAAGTTATA
ATTCTTTTATCTAATTCAAAATTATAAATTTTTATAAAAAAATTAAATTAAACGTGAAAA
ATTGAAATATGTTCAATACAATAAATCATTACCTTACAATACAATAAAAAATTATTAATT
TGAATTCTTTTTTTTATATTTATAAAAATCAAAAGAATACTTATTATTTTTAGTATTCTA
CTAAAAATAAAAAAAAAAATAGTAGATAATACTATAATATTTATTCTTATTATAGTACGG
G
>Terminalia_catappa_LC102823
CCTCTTGGTGTTAGTGTAAGTGTTTATGAGTTTTTGATTTGAAGTGAGAGTAAAGGAGCA
ATAATCAACACTCTTGATAGAACAAAAAATCTGGTTATTAGCTCCTTTACTTAGTGTTAT
TTTAATAATTAAAATAAAATCTCTTTAGTTTAAAGATCAACATAAGAAAAAAAAGTATTC
GAGTCTTATAGAGATTGGCTTTTCTCTATATAATTATAGAGAGAGAGTCCTTCTTTTCTA
CTTTGAAGTTATTTTCTATATTTTAACTGTAAAATATTTAAAATGGAAAAAAAAGTTATA
ATTCTTTTATCTAATTCAAAATTATAAATTTTTATAAAAAAATTAAATTAAACGTGAAAA
ATTGAAATATGTTCAATACAATAAATCATTACCTTACAATACAATAAAAAATTATTAATT
TGAATTCTTTTTTTTATATTTATAAAAATCAAAAGAATACTTATTATTTTTAGTATTCTA
CTAAAAATAAAAAAAAAAATAGTAGATAATACTATAATATTTATTCTTATTATAGTACGG
G
>Sophora_tonkinensis_GQ434960
TATCGGGGTTTTAAAGTATACGAGTTTTTAAAAAAGTAAAGGAGCGATAGAAAAAACTCT
ATTGCTCCTTTACTTTATATTTCTTTTTTTAGAAATCTTTTTTTTTTTTGTTACCTTGCT
TTCGAAGTCATATGTATTCCAAAAAGATAAAAAAAAAAGAATGTTTCCATTTCATTTTTT
GTTTATTTTATCCTATCTTAGAAGATAAAAAAGAATGATAACGAAAAAAGGGTTGAAATT
GAAGTCTAGGTAATTTTTACATAGTATAGG
>Gentiana_algida_HM460868
GACCTTGGTCTTAATCCTAATTATAGGAGGTTTTTAAAATATAAAATAAAGGAGCAATAA
TCCACTTCTTGTTTTATCAAGGGGACGTTATTGCTCCTTTATTTTATATTTTTTTCGGTA
AGGATTATTATTAGAATATGTTAATAATCTATATTGGTAACTAGGATATAAAGAAGAAAA
AGAAGAATATGTTTGAAATGACATTACAATTATAACAAATTCTAAAAAAAACCGATAAAA
TAGTATCAAAAATTGAAAGACTAAAGAAATACAGAAGACAGATAGTCAAGGG
>Gentiana_algida_HM460869
GACCTTGGTCTTAATCCTAATTATAGGAGGTTTTTAAAATATAAAATAAAGGAGCAATAA
TCCACTTCTTGTTTTATCAAGGGGACGTTATTGCTCCTTTATTTTATATTTTTTTCGGTA
AGGATTATTATTAGAATATGTTAATAATCTATATTGGTAACTAGGATATAAAGAAGAAAA
AGAAGAATATGTTTGAAATGACATTACAATTATAACAAATTCTAAAAAAAACCGATAAAA
TAGTATCAAAAATTGAAAGACTAAAGAAATACAGAAAACAGATAGTCAAGGG
>Cyperus_aggregatus_KX405729
GAAAAGATCGAGCTAAAGAAAGGATTTTCTCTTTTTTCCATTCATCATTATTGTTTTTAT
TCTGACCTCTTAGATTGAAGTATTTGACCTGGAATCTCCATATTTACTAAAAAAAAAAAA
AGGAATAATAAATCTATAAAKGTTATACAKAAKGATCKGGAAAGAGATACTTTTATGTCC
GCAACCGAAGCTCAAAATTATCTGTCGATCGCATAGCAAATCAAAAAAAAAAATCCTTCT
AAACCAAACCATTTATTTTTAACTTTATATATTATGACATCGCTATGTAAAAAATCGAGG
TCTTATCAATCCATAATTTATAAAACAGGTTACGATTTGGTAGATTTTACACCTACCCAT
TTTTTGGAAATGAAAGATATAATATAAACAATATAAATATTAAATCTTTATCTTTATCCA
AAAAAATTTTTGGTGAAAAAATTATTTATAATCCTATTTTGAAAAATAAAAAAAAACTGA
AAAAATGGAGAATTTATACTACTTAGTTTAGAAAAAAAAATCGTCTTTTTTCTATGTTAA
TTTTTAAAAATTAACGAGAATCAAGTGTATTAATCCTCTAGGTATACTTACGCAATATAC
CTTTATTTATATTATATTTTATAAACCTCCGGGTATACTTACCCAATAGAGATATTTTAG
AGACTACTATACTAGTATATTTTTTTCCTTACCCAATATATTAGTCTAAAAAACTAATAT
ATTGGGTATATTGGGTATTTCTCAAATTAATATTCAAATTATTAATATAATGAACAATTC
AAAAGATCTAGTTTATC
>Dioscorea_esculenta_JQ260306
GACTTTTGTCTTAATGTATATGAATCGTTGAAGGAGCAATATCGAATATCTTGTTCGAGC
AAGAAGTTTGGTATTGCTCCCCCTTTCAATTTTTCCCGATAAATGATCAACTACAAAAGG
ATTTTTTTTTAGTGAACGTGTCACAGCGGATTACTCCTTTATTTTTTACATTTTTAAGAT
TGGCATTCTATGTTCAATATCTCGATCTAATAAGGTAAGAATAAATTTAAATACAATAAT
GATGAATGGAAAAAGAGAAAATCCT
>Senna_spectabilis_JF838360
AATTGTGGTCTTAATATAAATATATATGAGCTTTTGAACGTAAAGGAGCAATATCAACCC
TCTTGAATATTGCTCCTTTACGTTCTTTTTTAGTAGTCTTTTTCTTCATATTCATACAAA
TCTTTTTAATTTACTTCAACATTCTTGTAACATTAGTTTTAACAGTAAGAAAAAGATATT
GGAGTTTTCGTAATTAATATTACTATTTTTACTAATTTCTACGTTTTTAATGAATAAAAT
CCTTTCTTATAGAGCTTATAAGACGAGGAAAAACATTAAAATAATG
>Cyperus_aggregatus_KX405723
TAAAGAAAAGATCGAGCTAAAGAAAGGATTTTCTCTTTTTTCCATTCATCATTATTGTTT
TTATTCTGACCTCTTAGATTGAAGTATTTGACCTGGAATCTCCATATTTACTAAAAAAAA
AAAAGGAATAATAAATCTATAAATGTTATACAGAATGATCTGGAAAGAGATACTTTTATG
TCCGCAACCGAAGCTCAAAATTATCTGTCGATCGCATAGCAAATCAAAAAAAAAAATCCT
TCTAAACCAAACCATTTATTTTTAACTTTATATATTATGACATCGCTATGTAAAAAATCG
AGGTCTTATCAATCCATAATTTATAAAACAGGTTACGATTTGGTAGATTTTACACCTACC
CATTTTTTGGAAATGAAAAATATAATATAAACAATATAAATATGAAATCTTTATCTTTAT
CCAAAAAAATTTTTGGTGAAAAAATTATTTATAATCCTATTTTGAAAAATAAAAAAAAAC
TGAAAAAATGGAGAATTTATACTACTTAGTTTAGAAAAAAAAATCGTCTTTTTTCTATGT
TAATTTTTAAAAATTAACGAGAATCAAGTGTATTAATCCTCTAGGTATACTTACGCAATA
TACCTTTATTTATATTATATTTTATAAACCTCCGGGTATACTTACCCAATAGAGATATTT
TAGAGACTACTATACTAGTATATTTTTTTCCTTACCCAATATATTAGTCTAAAAAACTAA
TATATTGGGTATATTGGGTATTTCTCAAATTAATATTCAAATTATTAATATAATTAACAA
TTCAAAAGATCTAGTTTATC
>Magnolia_virginiana_EF590712
TACTTCAGTCTTAGTGTATATGAGTNGTTGAAGGATCCGATCAATACCCAACCTCTTGTT
CTATCAAGAAGTTGGGTATTGATCCGTTCGATTCAGTAGTGTTTTATTCACATAAACATT
TTTACCATTTTCATTTCTTTATTTCAACTTAAGAAAACATTATTGTTGGTTGGTTCATGA
TCGAACATCATATTTTTGTTCTGTACCGATCTGTATTGTAATTTCTGTATGTTCCTCAAA
ATCATTTTCTTTTTTTCATAAAGGAGTTTTTTTGTACATTTACAATTTACAGGATTGGCA
TTTTATGTCAATATTTGTATCTCAGAAAGGGAGAAAGACTCAATACAATAATCATGAATG
GTGGAAATAGAG
>Cinnamomum_bejolghota_KR533133
TACTTTGGTATTAGTGTATACGAGTCGTTGAAGGATCAATACCAAACTTCTTGTTCTATT
AAGAAGTTTGGTATTGATCCATTTGGTTAAGTAGTGTTTTATTCACATAATCGTTTTTCA
TTTTAATTTCTTTTATTCAACTTATGAAAACCGCTGGTTATTTCATGATCGAATATCGTA
GTTTGTTCTGTACCAACCTGCATTTTATATACTCTTATTCTTCAAAATAATTTGATTTTA
GGAAAAAATCAAAGCATTTTTCTTTTTTTTTTTTTTTCCGTACAACATTTTGTTTTATGT
ACAACATCTGTATTTCAGCAGGAAAGAGAGTGAAGTAATAAAGACTAAATAAAAAAAT
>Cinnamomum_bejolghota_KR533132
TACTTTGGTATTAGTGTATACGAGTCGTTGAAGGATCAATACCAAACTTCTTGTTCTATT
AAGAAGTTTGGTATTGATCCATTTGGTTAAGTAGTGTTTTATTCACATAATCGTTTTTCA
TTTTAATTTCTTTTATTCAACTTATGAAAACCGCTGGTTATTTCATGATCGAATATCGTA
GTTTGTTCTGTACCAACCTGCATTTTATTTATATACTCTTATTCTTCAAAATAATTTGAT
TTTAGGAAAAAATCAAAGCATTTTTCTTTTTTTTTTTTTTTCCGTACAACATTTTGTTTT
ATGTACAACATCTGTATTTCAGCAGGAAAGAGAGTGAAGTAATAAAGACTAAATAAAAAA
ATAATGAATGGTGAAAATGGAATCC
>Salvia_apiana_DQ667338
TTGCATTACGAGTATTGAAGGGAGATCTGGATCGACGATAGCTTCGAGGTTGTTTACCGA
TTCTGAACAAAAATCACACATCCTCAAAAACTTTTATCTATTTGTATTCCTCGTTATTTG
GGAGAAAACTATCTTGTTCTTTCCCAAATAACGAGGAAATAAAAGAAAAGTTAATCCTCA
GGAAAAGATATAAAAGATCATCATAACCTGAATGGATCTTAATAAGAAAGGTAATCTCTT
ATTTCTTTCTTCTATTTTTTTTACTAACTTTAAGATAGAAAACAAAATGTTAAAGATTTT
TTTAAATCTAACTTTTTCACTTAAATATTTATTTTTTCATTTATTTAAATTTTTAATCTT
TAGAGTAAAATATCATCTCCCCGCCTACATCGGTTCACCTAGTTCCGTCACCTAAACACT
TA
>Gentiana_occidentalis_KF533118
GACCTCGGTCTTAATCCTAGAATTCTATTATATAATTCTAATATAGGATTATTCTAATAT
AGGATTAAGAATTAAAATAAAGGAGCAATGTGGATTATTGCTCCTTTATTTTAATTCTAG
TTCGGTAAGGATTATTATTAGAAATTATTTTAAGAATATTAAAATAATCTATATTTTAAT
ATTAGTTATCAATATTGGTAACTAAGATATAAAGAAGAAAAAGAAGAATATGTTTAAAAT
GACATTACAATTATAACAAATTCTAAATAAAAAACTAGTAAAACAAAAAAATATAAAAAA
GAGTGAAAACAAAATAAAACAGTATCCAAAATGTCAAGACTAAAGAAATACAGATAGTCA
AGGG
>Lycium_californicum_KT761090
GATCCCAGTCTAGTCTATAGGAGGTTTTGAAAAGAAAGGAGCAATAATCATTTTCTTGTT
CTATCAAGAAGGTGCTATTGCTCCTTTCTTTTTTTCTTTTTATATTATTAATTTACCAGT
ATTTTACTTATATAGACTTTTTGGTTTACATTATAGAAAAAGAAGGAGAGGGTATTTGCC
TGCATTTATTCATGATTGAGTATTCTATTTTGATTTTGTATTTATTTTAAATTGTAGAAA
TATAACTTGTTCCTCTTGTTGCTAATGTTACTATATCTTTTTTATTTCATTTCTAAAAAA
AATCTAATTTTGACTTCATATTCTTATCTTTGAAATAAGAAAGAAGAGATATTTTCGAAC
TTTAATCTTTTGTTTTCGAATTTAAATAATGTAAAAATGGAATGTAAGTACGCGAGGGG
>Bupleurum_petiolulatum_HQ688246
ACCGAGTCTTAGAATATACGAGTTTTTTTTATAAAAAAAGGAGCAATAACCTCTTTCTTG
TTCTATCAAGAGCGCGGTATTGCTCCTTTTTTTATTTATTTTTAGTTATTAGTATGAGTA
TTTACCTAGTTTGTTTAAAAAATTTTATACAAACTTTTTTTTATTGGTTCGTTCATGATT
GAGTATCATATTTGAATTCTATTCAAAAAAGTTTGGCTATCTTATTCCCAACATTTTGGA
AACGATAAAAAAAATGATTTTGAATAATCATAAAATAAAATTTGAATAATCAAAGAGGAA
TCTTTTTATTTTCAAATGTAACTAAAAGAAACCTAGGGGGGGCGGA
>Terminalia_chebula_var._chebula_LC102827
AGTAAACGCTTTTGGTATTAGTGTAAGTGTGTATGAGTTTTTGATTTGAAGTGAGAGTAA
AGGAGCAATAATCAACACTCTTGATAGAACAAGAAATTGGTTATTGCTCCTTTACTTAGT
GTTCTTTTTTTAATCTTATATTAAAAAAAAATTCTTTAGTTTAAATTAAAGATCAACAAA
AAAGTATTCGAGTCTTATAGAGATTGTCTTTTTTGTATATAAAATTATATAGAGAGAGTC
CTTCCTTTTTTTTTTTTAATCTATATTTTAACTGTAAAATATTAAATATGTAAAATATTA
AATATTTAAAATGGAAAAAAAGTTATAATTCTTTTATCTAATTCAAAATTTTTAATTTTT
ATAAAAAAATTAAACGTGAAAAATTGAAATATTTTCAATACAATAAATCATTACAATAAA
AAATTATTAATTTGAATTCTTTTTTTTTAAATCAAAATAATATTTATTATTTTTAGTAGA
ATACTAAAATAAATAGTAGATAATACTAAAATAAATAGTAGATAATACTATTTATTCTTA
TTATAGTATATAAGGGGCGGCTGGAATCG
>Terminalia_chebula_var._chebula_LC102826
AGTAAACGCTTTTGGTATTAGTGTAAGTGTGTATGAGTTTTTGATTTGAAGTGAGAGTAA
AGGAGCAATAATCAACACTCTTGATAGAACAAGAAATTGGTTATTGCTCCTTTACTTAGT
GTTCTTTTTTTAATCTTATATTAAAAAAAAATTCTTTAGTTTAAATTAAAGATCAACAAA
AAAGTATTCGAGTCTTATAGAGATTGTCTTTTTTGTATATAAAATTATATAGAGAGAGTC
CTTCCTTTTTTTTTTTTAATCTATATTTTAACTGTAAAATATTAAATATGTAAAATATTA
AATATTTAAAATGGAAAAAAAGTTATAATTCTTTTATCTAATTCAAAATTTTTAATTTTT
ATAAAAAAATTAAACGTGAAAAATTGAAATATTTTCAATACAATAAATCATTACAATAAA
AAATTATTAATTTGAATTCTTTTTTTTTAAATCAAAATAATATTTATTATTTTTAGTAGA
ATACTAAAATAAATAGTAGATAATACTAAAATAAATAGTAGATAATACTATTTATTCTTA
TTATAGTATATAAGGGGCGGCTGGAATCG
>Eriobotrya_henryi_KR533974
GACTTTGGTCTTAGTATATATGAGTTCTTGAAAGTAAAGGAGTAATAACAAATTTATTGT
TATATCAAGAGGTTTGTTATTGCTCCTTTACTATTTAGTTTTAGTATTTTTTTAGTTATT
ACTTAACTATGTTGTTTTATTCTTTTTTTTTTTTTTACTAAAAAAAAAAGAATAAAACAA
CATAGGTTGTATTTTATCTTACAAGTAATGATAAATGGCGGAAAAATTTTTAATTTGTAA
AACTACGGGGG
>Gentiana_hexaphylla_KU512623
GACCTTGGTCTTAATCCTATAATCTATATTCTTAATTCTATAATATAGATTATAGGAGGT
TTTTAAACTATAAAATAAAGGAGCAATAATCCATTTCTTGTTTTATCAAGGGGACGTTAT
TGCTCCTTTATTTTATAATTTTTTTCGGTAAGGATTATTATTAGAATATGTTAATAATCT
ATATTAAAATATTAATTATCGATATTAATTATCAATATTAATTATCAATATTGGTAACTA
AGATATAAAGAAGAAAAAGAAGAATATGTTTGAAATGGCATTACAATTATAATATAACAA
ATTCTAAATAAAAAATAGTATCAAAAATTTAAAGACTAAAGAAATACGGATAGTCAAGGG
>Terminalia_chebula_var._chebula_LC102825
AGTAAACGCTTTTGGTATTAGTGTAAGTGTGTATGAGTTTTTGATTTGAAGTGAGAGTAA
AGGAGCAATAATCAACACTCTTGATAGAACAAGAAATTGGTTATTGCTCCTTTACTTAGT
GTTCTTTTTTTAATCTTATATTAAAAAAAAATTCTTTAGTTTAAATTAAAGATCAACAAA
AAAGTATTCGAGTCTTATAGAGATTGTCTTTTTTGTATATAAAATTATATAGAGAGAGTC
CTTCCTTTTTTTTTTTTAATCTATATTTTAACTGTAAAATATTAAATATGTAAAATATTA
AATATTTAAAATGGAAAAAAAGTTATAATTCTTTTATCTAATTCAAAATTTTTAATTTTT
ATAAAAAAATTAAACGTGAAAAATTGAAATATTTTCAATACAATAAATCATTACAATAAA
AAATTATTAATTTGAATTCTTTTTTTTTAAATCAAAATAATATTTATTATTTTTAGTAGA
ATACTAAAATAAATAGTAGATAATACTAAAATAAATAGTAGATAATACTATTTATTCTTA
TTATAGTATATAAGGGGCGGCTGGAATCG
>Cyperus_lupulinus_KX405780
GATAAACTAGATCTTTTGAATTGTTCATTATATTAATAATTTGAATATTAATTTGAGAAA
TACCCAATATACCCAATATATTAGTCTAAAAAACTAATATATTGGGTAAGGAAAAAAATA
TACTAGTATAGTAGTCTCTAAAATATCTCTCTCTATTGGGTAAGTATACCCGGAGGTTTA
TAAAATATAATATAAATAAAGGTATATTGCGTAAGTATACCTAGAGGATTAATACACTTG
ATTCTCGTTAATTTTTAAAAATTAATATAGAAAAAAGACGATTTTTTTTTCTAAACTAAG
TAGTATAAATTCTCCATTTTTTCAGTTTTTTTTTATTTTTCAAAATAGGATTATAAATAA
TTTTTTCACCAAAAATTTTTTTGGATAAAGATTTAATATTTCTATTGTTTATATCTTTCA
TTTCCAAAAAATGGGTAGGTGTAAAATCTACCAAATCGTAACCTGTTTTATAAATTATGG
ATTGATAAGACCTCGATTTTTTACATAGCGATGTCATAATATATATAATATATAAAGTGA
AAAATAAATGGTTTGGTTTAGATTGATCTTAACTCAAACTCAATGTTTTTTTTATCTAAA
TTCAATACTCAAAATAATTGATAAAAAGAACTCATATTACTAAGGATTTTTTTTTGTTGA
TTTGCTATGCGATCGACAGATAATTTTGAGCTTCGGTTGCGGACATAAAAGTATCTCTTT
CCAGATCATTCTGTATAACATTTATAGATTTATTATTCCTTTTTTTTTTTTAGTAAATAT
GGAGATTCCATGTCAAATACTTCAATCTAAGAGGTCAGAATAAAAACAAAAATGATGAAT
GGAAAAAAGAGAAAATATTTTCTTTAGCTCGATCTTTTCTTTAGCTC
>Plantago_ovata_EF590729
ATGCTCATAACTTCCCTCTAGACCTAGCTGCTATTGAAGCTCCAACAAATGGATAAGACT
TGTTCTTCGTGTACTTAGTGTATAGGAGTTTTTGAAAATAGAATAGAGAAAATAAAGGAG
CAATCAACTCTTTCTTCTTTGATCTTTGATCGAGGTAAGGAAAGATATTGCTCCTTTATT
TTCTTTTAAATTCGTAATAGTCTTTTCTTATTTTCTTAGAATAATCAAATAAAAATAAAA
AAATCTTTTAAAAAAGACAGTTTCAAAAATTCAAGAAACTACTAAAAAAAATGAATAGAC
TTCTAGAATAAGTTCTATATTCTATTTTTCTATGTTCTAGTTCTATATTCTAGTTATAGT
AAGTTATAGGAGTTTAGG
>Bupleurum_longiradiatum_f._australe_JQ975269
AAAAAGGAGCAATAACCTCTTTCTTGTTCTATCAAGAGCGCGGTATTGCTCCTTTTTTTA
TTTATTTTTAGTTATTAGTATGAGTATTTACCTAGTTTGTTTAAAAAAATTTATACAAAC
TTTTTTTTATTTTTATTGGTTCGTTCATGATTGAGTATCATATTTGAATTCTATTCTAAA
AAGTTTGGCTATCTTATTCCCAACATTTTGGGAACGATAAAAAAAATGATTTTGAATAAT
AATAAAATAAAATAAAATTTGAATAATAAAAGAG
>Zanthoxylum_bungeanum_KPS0225A04P
ATTGAAGCGCCATCTACAAATGGATAACATTTTGATCGTTGTGTAGACGGATTTTTGAAA
ATAACGGATCAATACCGACCCCCCACGGGGGGGTCGGTATTGATCCGTTATTTAGTCGAT
TTCTTTAGTAGTTTTTTATTTACATATTTTTGTATTTTTATTTTAAGTATTTTTATGCTT
TTCTTTCTTTTCTTTGATTTAGTATGATATATTTGGTATGCACTAATACTACTAAGAAAA
TTAGAATTTTCTTAATTAGATTCTAATTTTCTAATTTTACAGTTAATTTAATAGAAAAGA
AAAGAGAAAGGTTTTAGTTTTCTGCCCTTCGATCTTCATGGATTTTCATAAGTAAGATAA
GATAAAAAAATAATGATCAATGATTGAAATGGAGATTTTTGTAGTTCAAAATTTTGTAAG
TAGCGTAGGGGCGGATGTAGCCAAGT
>Cinnamomum_parthenoxylon_KP095537
TACTTTGGTATTAGTGTATACGAGTCGTTGAAGGATCAATACCAAACTTCTTGTTCTATT
AAGAAGTTTGGTATTGATCTATTTGGTTCAGTAGTGTTTTATTCACATAATCGTTTTTCA
TTTTCATTTCTTTTATTCAACTTATGAAAACCGCTGGTTATTTCATGATCGAATATCGTA
GTTTCTTCTGTACCAACCTGCAATTTATATACTCTTATTCTTCAAAAGAATTTGATTTTA
GGAAAAAATCAAAGCATTTTTCTTTTTTTTTTTATTTTACGTACAACATTTTGTTTTATG
TACAATATCTGTATTTCAGCAGGAAGGAGAGTGAAGTAATAAAGACTAAATAAAAAAATA
ATGAATGGTGAAAATGGAATCCTTTTGAGAGAGGA
>Cinnamomum_parthenoxylon_KP095538
TACTTTGGTATTAGTGTATACGAGTCGTTGAAGGATCAATACCAAACTTCTTGTTCTATT
AAGAAGTTTGGTATTGATCTATTTGGTTCAGTAGTGTTTTATTCACATAATCGTTTTTCA
TTTTCATTTCTTTTATTCAACTTATGAAAACCGCTGGTTATTTCATGATCGAATATCGTA
GTTTCTTCTGTACCAACCTGCAATTTATATACTCTTATTCTTCAAAAGAATTTGATTTTA
GGAAAAAATCAAAGCATTTTTCTTTTTTTTTTTTTATTTTACGTACAACATTTTGTTTTA
TGTACAATATCTGTATTTCAGCAGGAAGGAGAGTGAAGTAATAAAGACTAAATAAAAAAA
TAATGAATGGTGAAAATGGAATCCTTTGAGAGAGGA
>Rosa_marretii_DQ778784
GACTTTGGTCTTAGTATATATGAGTTCGTGAAAGTTTTGGAAGTAAAGGAGCAATACTAA
ATTTCTTGTTATATCAAGAGATTTGGTGTTGCTCCTTTACCATATTACTATAAATAATTA
TTTAAATTTAATTACTATAATTATTAATTAAAATTAGTACTATAATTAAATTAGTATTTT
AAATTAAATTAGTATTTTAGTACTCTTTTTTTTTACTAAAAGATTAAAATAAAAGGGTTT
CCATTTATGTTGTATTCTCTTTTACAAGTAATGATAAATGGTGGAAATATTTGTAATTTC
TATTTTTATTTAAATTTTTATTTAAATAGTACAAGGG
>Syzygium_francisii_KM895364
ATAAGAAATTGGTTATTGTTCCTTTATTTATTGTTCTTTTCTTTCCATAAGTTTTTCTTT
ACTTGAACATAARAAAAARTTTTCTAGTYTTAGGGATTGGTTTATGATTGCGTWTCATAC
TTTTTTTTTCCTTAGATATAAATTTWTAATTTATATMCATTATTTTCAACCCTTTGTAAG
GCTTTGTGAAATTATTWTYTTCTAGTTTTTTTTTTCRAATAAAAKARAAAGGTWARAATT
TTCTTCTTCTTCTATCTCATAAGTAAGAWAAAAAAATGTT
>Panax_quinquefolius_GQ435403
GACCCGGTCTTAGTGTATACGAGTTTTTTTGAAATAAAAAGGAGCAATAACCTCTTTCTT
GTTCTATCAAGAGGGCGGTATTGCTCCTTTTTTTATTTAGTAGTATTTGACTTACCTAGT
TTCTTTAAATAAATTTAAAAAAACGTCGTTTTATTTTTATCGGTTGGCTCATGAGTGAGT
ATCATGCTTTCGTTCTGTATTAATCATTAATCTAGAATTTAGCTACTTCTTCCCAATCTT
TATCTTTTGGGAAGTGTTTTTTAAAAAGAAAAGATAAAAATGTTGGACTTTTTACTTAGT
TAATACTTAATATTTTTATCTCGAAAATAAGAAAGATAAGAAAGAAATAATGATGAATGG
TAAAAATTTAATCTTTTGAAACGTAAGGAAAAGAATAGTAGGGG
>Curcuma_longa_KC597940
GTTTCATCTACAAATGGATAAGACTTTTGTCTTAGTGTATCTGAATTGTTAAAGAAATGT
AGCAATATCCTGAAATAACAATAACCCATATCTCGCTTAAGCGGGGTATGGGGTATTGTT
ATTTTGTTTGATGCAATGAATGTTAAGCACTTCTTTTTTTTATTTATTTTTTGCGTATAG
CATACATATTTATTTATATTGTATAACATATTTAGATATTTAGATTGTATATATGTATAT
TAAATACAAATACATAAGTATATAAAGTATAAGAAATGAACTTAACGACGAGATTTATTA
TCGTTTCTTGCGTGTCTCGTAAAAGACAGAGTAGGTGCAAATTCTCCCAATTTGTGACCC
ACCATACGATCCGTTATATAAATAGGTAAATGTTCCTTTCCATTATGAATAGCGATTGTA
TGGCCAATCATTGTGGGTATAATAGTAGATGCCCGAGACCAAGTTACTATTATTTCTTTC
TCTTCCCTCGTGTTGAGTTTTTCAATTTTTGCCGATAAATGATTAGCTACAAAAGGGTTT
TTTTTTAGTGAACGTGTCATGTCACAGTGTATTACTCCTTTTTTTTACATTTTTTATTTT
AAAGATTAGCATTCTATGTCCAATATCTCGATCTAAGTTAAGTATGGAGGTCAGAATAAA
TACAATAATGATGAATGGAAAAAAGAGAAAATCCTTTAGCTAGAAAAGGG
>Cinnamomum_bodinieri_HM019383
TACTTTGGTATTAGTGTATACGAGTCGTTGAAGGATCAATACCAAACTTCTTGTTCTATT
AAGAAGTTTGGTATTGATCCATTTGGTTCAGTAGTGTTTTATTCACATAATCGTTTTTCA
TTTTCATTTCTTTTATTCAACTTATGAAAACCGCTGGTTATTTCATGATCGAATATCGTA
GTTTCTTCTGTACCAACCTGCATTTTATATATTCTTATTCTTCAAAATAATTTGATTTTT
TGAAAAAATCAAAGCATTTTTCTTTTTTTTTTTTTACGTACAACATTTTGTCTTATGTAC
AATATCTGTATTTCAGCAGGAAGGAGAGTGAAGTAATAAAGACTAAATCAAAAAATAATG
AAGGGGGAAAATGGAATCCTTTTGAAAGAGGAGGG
>Crataegus_monogyna_JQ390769
GACTTTGGTCTTAATATATATGAGTTCTTGAAAGTAAAGGAGTAATAAAAAATTTCTTGT
TATATCAAGAGGTTTTTTATTGCTCCTTTACTATTTAGTTTTAGTATTTTTTTAGTTATT
ACTTAACTATTTGTTTTTGTTTTATTTGTTTTATTCTTTTTTTTTAGTAAAAAAAAAAAA
AGAATAAAGTTTTCAATTTAGGTTGTATTTTATCTTACAAGTAATGCTAAATGGCGGAAA
AATTATTAATTTGTAATACTACAGGGG
>Rubus_chingii_HQ427054
TACTTTGGTCTTAGTATATATGAGTTCGTGGAAGTTTTGAAAGTAAAGGAGCAATAAAAA
ATTTCTTGTTATATCAAGAAATTGGGTATTGCTCCTTTACTATAATTAGTATTTTTAGTA
GTATTTGTTTTTTTTTTTACTATAAGATTAAAATAAAAGAGAAGGGTTTCAATTTATGTT
GTATTTTAATTTACAAGAAATGACAAATGGTGTAAATATTTTAAATTTCTATTTAAATAG
TACATTTTCAATAG
>Scrophularia_ningpoensis_KX073820
GACTTTGTCTTAGTGTATAGGAGTGTTAGAAAAAAGAATATATCAATATTAAGGAGAAAT
AAACTTTTTCTTGTTCTATCAAGAGGGTTTATTGCTCCTTAATTTTCTTTTCAATTAGGA
GTATTTTGTTAGTAGTATTGTACTTACCTAGACTTTTTTCTTTCCATTTCCGAAAAATAA
AGAAAAAGTTTTTTTAAAAAAAGGGTTGTTAATTAACGATTGAGTAGTATTCTTTCGTTC
TGTACTGTATAATTTTTTTTCGTTTTTTTTTATTAAAAGGATAAAATTTCCACTTTTTTC
TTCATTGTTTTATTTTTAAAATAAGAATATCTTAAAAATAAGAAAGAAGATAAATGAAAT
GATTGAAATTCCATTTTTGTCTTACAATTTGTAAAAAAATCCAAATAAAATTGAAAAATG
GAATAAAATAATAAAAGGCTTTATTAAAATAAAGGCTTTATTAAA
>Scrophularia_ningpoensis_KX073821
GACTTTGTCTTAGTGTATAGGAGTGTTAGAAAAAAGAATATATCAATATTAAGGAGAAAT
AAACTTTTTCTTGTTCTATCAAGAGGGTTTATTGCTCCTTAATTTTCTTTTCAATTAGGA
GTATTTTGTTAGTAGTATTGTACTTACCTAGACTTTTTTCTTTCCATTTCCGAAAAATAA
AGAAAAAGTTTTTTTAAAAAAAGGGTTGTTAATTAACGATTGAGTAGTATTCTTTCGTTC
TGTACTGTATAATTTTTTTTCGTTTTTTTTTATTAAAAGGATAAAATTTCCACTTTTTTC
TTCATTGTTTTATTTTTAAAATAAGAATATCTTAAAAATAAGAAAGAAGATAAATGAAAT
GATTGAAATTCCATTTTTGTCTTACAATTTGTAAAAAAATCCAAATAAAATTGAAAAATG
GAATAAAATAATAAAAGGCTTTATTAAAATAAAGGCTTTATTAAA
>Scrophularia_ningpoensis_KX073822
GACTTTGTCTTAGTGTATAGGAGTGTTAGAAAAAAGAATATATCAATATTAAGGAGAAAT
AAACTTTTTCTTGTTCTATCAAGAGGGTTTATTGCTCCTTAATTTTCTTTTCAATTAGGA
GTATTTTGTTAGTAGTATTGTACTTACCTAGACTTTTTTCTTTCCATTTCCGAAAAATAA
AGAAAAAGTTTTTTTAAAAAAAGGGTTGTTAATTAACGATTGAGTAGTATTCTTTCGTTC
TGTACTGTATAATTTTTTTTCGTTTTTTTTTATTAAAAGGATAAAATTTCCACTTTTTTC
TTCATTGTTTTATTTTTAAAATAAGAATATCTTAAAAATAAGAAAGAAGATAAATGAAAT
GATTGAAATTCCATTTTTGTCTTACAATTTGTAAAAAAATCCAAATAAAATTGAAAAATG
GAATAAAATAATAAAAGGCTTTATTAAAATAAAGGCTTTATTAAA
>Aconitum_sp._PS2014MT01_FJ821161
GATTTAGGTCTTGGTGCATGTCTGGCTTAGTGTATATGAGTCATTGAAGTTGCAGGAGTA
ATACCCTATTTCTTGTTCTGTTAAGAGGCTGGGTATTGCTCCTGCATTTTTTTGTATTAA
GTAAAAAATTGACTTTAACAGATTGGTGTTGGTTTGGTGAATTCTAGATTATTAGACTAT
TATGATTATATGATTATGTTCCTCAAAAATTTTTTTTTATTTGATAAAGCAGAGGG
>Plantago_asiatica_KMS0166A01P
GACTTGTTCTTAGTGTATAGGAGTTTTTGAAAATAGAATAGAGAAAATAAAGGAGCAATC
AACTCTTTCTTGTTTGATCTTTGATCAAGATAAGGAGGGGTATTGCTCCTTTATTTTCTT
TTAAATTCGTATAGTCTTTTCTTAGAAGAATCAAATCATCAAATAGTTTTCAAAATCCAA
TAAACTTAAACTACTAAAATTAAAAATGACTATACTTAGTAAGTTATAGATTCTAGTAAG
TT
>Commiphora_sp._Weeks_10-I-28-8_KF035050
GATTTTGGTCTTTGTGTATACGAGTTTTTGAAAATAACGGAGCAATACCGGTATTGCTCC
GTTATCGCTATTTAGTAGTTTTTCTTTAGTACTTTTTTCTTTCCATATCTTTGTTTTCAA
CAAAACAAAAGTCTTTTTATGCCTTTGATTTAGTCCCTTCCTTATATACTAATAATTATA
AACTAATCGAATATGAATATATAGAATAATAGAAAAAAAACTAATATAGAAACTCGAATC
GATTAGATAAAAAGATAAAAGTTGGAATTTTCTGCCTCTTGGATCTGAATTTCGATCTTC
ATAAGTTAAGATAAAAAAGAATGATGATCAAAAATAATGATCAATGCTAGAAATTGAAAT
CTTTTGATTTTTTTATTTAAATCGAAATAGTGGAGGG
>Scrophularia_ningpoensis_KX073826
GACTTTGTCTTAGTGTATAGGAGTGTTAGAAAAAAGAATATATCAATATTAAGGAGCAAT
AAACTTTTTCTTGTTCTATCAAGAGGGTTTATTGCTCCTTAATTTTCTTTTCAATTAGGA
GTATTTTGTTAGTAGTATTGTACTTACCTAGACTTTTTTCTTTCCATTTCCGAAAAATAA
AGAAAAAGTATTTTTTAAAAAAGGGTTGTTAATTAACGATTGAGTAGTATTCTTTCGTTC
TGTACTGTATAATTTTTTTTCGTTTTTTTTTATTAAAAGGATAAAATTTCCACTTTTTTC
TTCATTTTTTTATTTTTAAAATAAGAATATCTTAAAAATAAGAAAATGAAGATAAATGAA
ATGATTGAAATTCCACTTTTGTCTTACAATTTGTAAAAAAATCCAAATAAAATTGAAAAA
TGGAATAAAATAATAAAAGGCTTTATTAAAATAAAGGCTTTATTAAA
>Dioscorea_exalata_HQ638011
GACTTTTGTCTTAATGTATATGAATCGTTGAAGGAGCAATATCAATATCTTGTTCGAGCA
AGAAGTTTGGTATTGCTCCCCTTTTCAATTTTTCCCGATAAATGATCAACTACAAAAGGA
TTTTTTTTTAGTGAACGTGTCACAGCGGATTACTCCTTTATTTTTTACATTTTTAAGATT
GGCATTCTATGTTCAATATCTCGATCTAATAAGGTAAGAATAAATTTAAATACAATAATG
ATGAATGGAAAAAGAGAAAATCCTTTAGCTAGG
>Scrophularia_ningpoensis_KX073828
GACTTTGTCTTAGTGTATAGGAGTGTTAGAAAAAAGAATATATCAATATTAAGGAGCAAT
AAACTTTTTCTTGTTCTATCAAGAGGGTTTATTGCTCCTTAATTTTCTTTTCAATTAGGA
GTATTTTGTTAGTAGTATTGTACTTACCTAGACTTTTTTCTTTCCATTTCCGAAAAATAA
AGAAAAAGTATTTTTTAAAAAAGGGTTGTTAATTAACGATTGAGTAGTATTCTTTCGTTC
TGTACTGTATAATTTTTTTTCGTTTTTTTTTATTAAAAGGATAAAATTTCCACTTTTTTC
TTCATTTTTTTATTTTTAAAATAAGAATATCTTAAAAATAAGAAAATGAAGATAAATGAA
ATGATTGAAATTCCACTTTTGTCTTACAATTTGTAAAAAAATCCAAATAAAATTGAAAAA
TGGAATAAAATAATAAAAGGCTTTATTAAAATAAAGGCTTTATTAAA
>Scrophularia_ningpoensis_KX073829
GACTTTGTCTTAGTGTATAGGAGTGTTAGAAAAAAGAATATATCAATATTAAGGAGCAAT
AAACTTTTTCTTGTTCTATCAAGAGGGTTTATTGCTCCTTAATTTTCTTTTCAATTAGGA
GTATTTTGTTAGTAGTATTGTACTTACCTAGACTTTTTTCTTTCCATTTCCGAAAAATAA
AGAAAAAGTATTTTTTAAAAAAGGGTTGTTAATTAACGATTGAGTAGTATTCTTTCGTTC
TGTACTGTATAATTTTTTTTCGTTTTTTTTTATTAAAAGGATAAAATTTCCACTTTTTTC
TTCATTTTTTTATTTTTAAAATAAGAATATCTTAAAAATAAGAAAATGAAGATAAATGAA
ATGATTGAAATTCCACTTTTGTCTTACAATTTGTAAAAAAATCCAAATAAAATTGAAAAA
TGGAATAAAATAATAAAAGGCTTTATTAAAATAAAGGCTTTATTAAA
>Dioscorea_cayenensis_KJ426698
CATCTATAAATGGATAAGACTTTTGTCTTAATGTATATGAATCGTTGAAGGAGCAATATC
GAATATCTTGTTCGAGCAAGAAGTTTGGTATTGCTCCCTTTTTCAATTTTTCCCGATAAA
TGATCAACTACAAAAGGATTTTTTTTTAGTGAACGTGTCACAGCGGATTACTCCTTNNNN
TTTTACATTTTTAAGATTAGCATTCTATGCTATGTTCAATATCTCGATCTAATAAGGTAA
GAATAAATTTAAATACAATAATGATGAATGGAAAAAGAGAAAATCCTTTAGCTAGG
>Prunus_buergeriana_HQ188748
GACTTTGGTCTTAGTATATACGAGTTCTTGAAAGTAAAGGAGCAATAAAAAATTTCTTGT
TATATCAAGAGGTTTGGTATTGCTCCTTTACTATTTAGTATTTTTTTTTATTTACTACTT
AACTATACTATATTACTATATTGTTCTATATATTTTTTTTTTAGTTAATTTACTACAAAA
TTTAATTCAAATATTAAAAGTTTCAGTTTATGTTGTATTTTATCTTACAAGTAATGATAA
ATGGTGTAAATATTTGTATAAATATTTGTAATAGTACAAGG
>Senna_siamea_HQ161767
AATAGTGGTCTTAATATATATGAGTTTTTGAACGTAAAGGAGCAATATCAATCCTCTTGA
TATTGCTCCTTTACTTTCTTTTTTAGTAGTCTTTTTCTTCATACAAATCTTTTTTATTTA
CTTCAACATTGTTTAACATTATTTTAACATATTTCTACGTTTTTCTGATCAACCCTTTCT
TAGAAGACGAGGAAAAACTTAAAAATAATGATAAAGAAAGAATACTTGTGAGAATATCGG
TAATTTTTTTTAGATAGTATAGGG
>Ipomoea_wightii_KR735797
GGACTCGGTCTTAGTGTATAGGAGTTTTTGAAAATAAAGGAGCAATAATCACTTTCTTGT
TCTAAACAAGATGGGGTATTGCTCCTTTATTTCTATTTATTTTTTTATTCAATTTTATTC
AATTTTCTAATCAAAAAATTTAGGTTTTTCTTTGGAAATTAAGTTAAAATAAGGTAAAGA
ACATAATTTTCAAAATTCATATTGAATCTAATTTTATTTCAAATTTGAATAAAATTTAAT
TAAAAAAATAGTTAAAATATATATTTTTTAGATTTTCTAAAATAGAAAGAATTCTAAATT
ATACTAGATATAGATAAATATATATAATTTCGAATTAGTAATAAAAAAGAAAATGAAACA
AATAGAACATAGTCTGGGG
>Rosa_willmottiae_DQ778813
GACTTTGGTCTTAGTATATATGAGTTCGTGAAAGTTTTGAAAGTAAAGGAGCAATACTAA
ATTTCTTGTTATATCAAGAGGTTTGGTGTTGCTCCTTTACCATATTACTATAAATAATTA
TTTAAATTTAATTACTATAATTATTAATTAATACTATAATTAAATTAGTACTATAATTAA
ATTAGTGTTTTAGTACTCTTTTTTTTTACTAAAAGATTAAAAAAAAGGGTTTCCATTTAT
GTTGTATTCTCTTTTACAAGTAATGATAAATGGTGGAAATATTTGTAATTTCTATTTTTA
TTTAAATTTTTATTTAAATAGTACAAGGG
>Magnolia_shiluensis_JN050202
TACTTCAGTCTTAGTGTATATGAGTCGTTGAAGGATCCGATCAATACCCAACTTCTTGTT
CTATCAAGAAGTTGGGTATTGATCCGTTCGATTCAGTAGTGTTTTATTCACATAAACATT
TTTGCCATTTTCATTTCTTTATTTCAACTTAAGAAAACATTATTGTTGGCTGGTTCATGA
TCAAATATCATATTTTTGTTCTGTACCGATCTGTATTGTAATTTCTGTATGTTCCTCAAA
ATCATTTTCTTTTTTTTTCATAAAGGAATTTTTTTGTACATTTACAATTTACAGGATTGG
CATTTTATGTTCAATATCTGTATCTCAGAAAGTAAGAAAGACTCAATACAATAATCATGA
ATGGTGGAAATTAGAGCGGAGG
>Curcuma_sp._3_JC-2013_KC441379
TGTATCTGAATTGTTAAAGAAATGTAGCAATACCCTGAAATAACAATACCCCATATCTCG
CTTAAGCGAGATATGGGGTATTGTTATTTTGTTTGATGTAATGTAATAGTATTTTCATTT
TTTGCGTATAGCATACATATTTATTTATATTGTATAACATATTTAGATATTTAGATTGTA
TATATGTATATTAAATACAAATACATAAGTATATAAGTATATAAAGTATAAGAAATGAAC
TTAACGACGAGATTTATTATCGTTTCTTGCATGTCTCGTAAAAGACAGAGTAGGTGCAAA
TTCTCCCAATTTGTGACCCACCATACGATCCGTTATATAAATAGGTAAATGTTCCTTTCC
ATTATGAATAGCGATTGTATGGCCAATCATTGTGGGTATAATGGTAGATGCCCGAGACCA
AGTTACTATTATTTCTTTCTCTTCCCTCGTGTTGAGTTTTTCAATTTTTGCCGATAAATG
ATTAGCTACAAAAGGGTTTTTTTTTAGTGAACGTGTCATGTCACAGTGTATTACTCCTTT
TTTTTTACATTTTTTATTTTAAAGATTGGCATTCTATGTCCAATATCTCGATCTAAGTTA
A
>Scrophularia_ningpoensis_KM979576
ACTTTGTCTTAGTGTATAGGAGTGTTAGAAAAAAGAATATATCAATATTAAGGAGAAATA
AACTTTTTCTTGTTCTATCAAGAGGGTTTATTGCTCCTTAATTTTCTTTTCAATTAGGAG
TATTTTGTTAGTAGTATTGTACTTACCTAGACTTTTTTCTTTCCATTTCCGAAAAATAAA
GAAAGTATTTGGGTTGTTAATTAACGATTGAGTAGTATTCTTTCGTTCTGTACTGTATAA
ATTAAAAGGATAAAATTTCCACTTTTTTCTTCATTTTTTTATTTTTAAAAGAAGAATATC
TTAAAAATAAGAAAGAAGATAAATGAAATGATTGAAATTCCATTTTTGTCTTACAATTTG
TAAAAAAATCCAAATAA
>Aconitum_degenii_FN675820
GATTTAGGTCTTGGTGCATGTCTGGCTTAGTGTATATGAGTCATTGAAGTTGCAGGAGCA
ATACCCAATTTTTTGTTCTGTTATGAGGCTGGGTATGCTCCTGCATTTTTTTGTATTAAG
TAAAAAATTGACTTTGACAGATTGGTGTTGGTTTAGATTATTAGACTGTATGATTATATG
ATTATTTCCTCAAAAAATTTTTTTATTTGATAAAGCAG
>Paeonia_rockii_JF496836
AATGTAGGTCTTAGTCTTAATTTAATGTGTATGAGTTAAAATGAAAGGAGCAATACCAAA
TTCCTTGTTCTATCAAGGGGTTGGTATTGCTCCTTTCATTATTTAGTCGTTTTTTTATTT
TTTTTTTTTTTTTTTTTTTACCAAAAGTAGTCTTATGGGTTGGTTTATGGTTGAGTATCC
TATATTCTGTTCTGTACTAATTTGGAATTTATATATGTATGATGCCCTTCTCTTCTTATT
GGAAAAATGAAGAAAAGAAAGAACTAATGATGAATGGTTGAAATAGAATCTTTTCCAATT
TTTAACCTAGTATCTAAGTTAAATATTTTAAGGG
>Juncus_dudleyi_HQ596737
AATAGGACAGGACTTTTCTTTCTGTCTTAATGTATAAGAATTGCTGAAGGAAAGAAAAAT
ACCCAATATCTTAAACTTGCTCAAATCGAGATATTGGGTATTTTTTCTTGCTTTGTTTGA
TTCCTATCTATTTTTTTTTCTTCTTCTTCATTACAGATTTCTTATCGTTATTTTTTCTTG
CATCTCTCGCGAAAGTACGAGTAGGCGCAAATTCTCCCAATTTGTGGCCTATCATAGAAT
CCGTTATATAAATAGGCAAATGTTCCTTTCCATTATGAATACCGATTGTATGGCCAACCA
TTGGCGGGATAATGGTAGATGCTCGAGACCAAGTGATTATTATTTCCCCCTTTTTGATTT
TTTTCATTTTTTCCAATAAATGCTTAGCGACAAATGTTTTTTTTGCTACAAATCTTTTTT
TTTCACGTATCATAGCTGATTCATCCTTTTTTTTGATTTGACATCTTCAAGATTGGCATT
CGATCTCCAATATCTCGATCTAAGTATGGAGGGACAAATAAATACAATAATGATGAATGG
AAAACAGAAGAAATCCTTTAGCTAGATAGGGG
>Juncus_dudleyi_HQ596738
AATAGGACAGGACTTTTCTTTCTGTCTTAATGTATAAGAATTGCTGAAGGAAAGAAAAAT
ACCCAATATCTTAAACTTGCTCAAATCGAGATATTGGGTATTTTTTCTTGCTTTGTTTGA
TTCCTATCTATTTTTTTTTCTTCTTCTTCATTACAGATTTCTTATCGTTATTTTTTCTTG
CATCTCTCGCGAAAGTACGAGTAGGCGCAAATTCTCCCAATTTGTGGCCTATCATAGAAT
CCGTTATATAAATAGGCAAATGTTCCTTTCCATTATGAATACCGATTGTATGGCCAACCA
TTGGCGGGATAATGGTAGATGCTCGAGACCAAGTGATTATTATTTCCCCCTTTTTGATTT
TTTTCATTTTTTCCAATAAATGCTTAGCGACAAATGTTTTTTTTGCTACAAATCTTTTTT
TTTCACGTATCATAGCTGATTCATCCTTTTTTTTGATTTGACATCTTCAAGATTGGCATT
CGATCTCCAATATCTCGATCTAAGTATGGAGGGACAAATAAATACAATAATGATGAATGG
AAAACAGAAGAAATCCTTTAGCTAGATAGGGG
>Prunus_spinosa_FN687520
GACTTTGGTCTTAGTATATACGAGTTCTTGAAAGTAAAGGAGCAATAATAAATTTCTTGT
TATATCAAGAGGTTTGTTATTGCTCCTTTACTATATTAGTATTTTTTTTTATTTACTACT
TAACTTTACTATATTGTTCTATATTTTTTTTTAGTTAATTTACTACAATATTTAATTAAA
ATATTAAAAGTTTCAGTTTATTTTATGTTGTATTTTATCTTACAAGTAATGATAAATGGT
GTAAATATTTGTATATTTGTAATAGTACAAGGG
>Crataegus_tenax_EU500273
GACTTTGGTCTTAATATATATGAGTTCTTGAAAGTAAAGGAGTAATAAAAAATTTCTTGT
TATATCAAGAGGTTTGTTATTGCTCCTTTACTATATTAGTTTTAGTATTTTTTTAGTTAT
TACTTAACTATTTGTTTTATTTGTTTTATTCTTTATTTTTTTTTTTTTTTAGGAAAAAAA
AAAAAAGAATAAAGTTTTCAATTTAGGTTGTATTTTATCTTACAAGTAATGCTAAATGGC
GGAAAAATTATTAA
>Prunus_maritima_AY500609
GACTTTGGTCTTAGTATATACGAGTTCTTGAAAGTAAAGGAGCAATAATAAATTTCTTGT
TATATCAAGAGGTTTGTTATTGCTCCTTTACTATTTAGTATTTTTTTTATTTACTATTTA
ACTTTACTATAATTGTTCTATATTTTTTTTTAGTTAATTTACTACAAAATTAAATTAAAA
TATTAAAAGTTTAAGTTTATTTTATGTTGTATTTTATCTTACAAGTAATGATAAATGGTG
TAAATATTTGTAATAGTACAAGGG
>Ligusticum_acuminatum_KC295158
GACCGGGTTTTAGTATATACGAGTTTTTTGAAATAAAAAAAGCAATACCGCCCTCTTGTT
CTATCAAGAGGCAAGAGGGCGGTATTGCTTTTTTTTTATATTTCAGACTGTTTTAGATAA
ACAAATATTTTTGAATGATCAAAAAGGAATCCTTTGAAATAAAAATAAATAAAATAAAAT
TGGCGGG
>Ligusticum_acuminatum_KC295159
GACCGGGTTTTAGTATATACGAGTTTTTTGAAATAAAAAAAGCAATACCGCCCTCTTGTT
CTATCAAGAGGCAAGAGGGCGGTATTGCTTTTTTTTTATATTTCAGACTGTTTTAGATAA
ACAAATATTTTTGAATGATCAAAAAGGAATCCTTTGAAATAAAAATAAATAAAATAAAAT
TGGCGGG
>Ligusticum_acuminatum_KC295154
GACCGGGTTTTAGTATATACGAGTTTTTTGAAATAAAAAAAGCAATACCGCCCTCTTGTT
CTATCAAGAGGCAAGAGGGCGGTATTGCTTTTTTTTTATATTTCAGACTGTTTTAGATAA
ACAAATATTTTTGAATGATCAAAAAGGAATCCTTTGAAATAAAAATAAATAAAATAAAAT
GGCGGG
>Ligusticum_acuminatum_KC295155
GACCGGGTTTTAGTATATACGAGTTTTTTGAAATAAAAAAAGCAATACCGCCCTCTTGTT
CTATCAAGAGGCAAGAGGGCGGTATTGCTTTTTTTTTATATTTCAGACTGTTTTAGATAA
ACAAATATTTTTGAATGATCAAAAAGGAATCCTTTGAAATAAAAATAAATAAAATAAAAT
GGCGGG
>Ligusticum_acuminatum_KC295157
GACCGGGTTTTAGTATATACGAGTTTTTTGAAATAAAAAAAGCAATACCGCCCTCTTGTT
CTATCAAGAGGCAAGAGGGCGGTATTGCTTTTTTTTTATATTTCAGACTGTTTTAGATAA
ACAAATATTTTTGAATGATCAAAAAGGAATCCTTTGAAATAAAAATAAATAAAATAAAAT
TGGCGGG
>Cinnamomum_camphora_HQ415574
TACTTTGGTATTAGTGTATACGAGTCGTTGAAGGATCAATACCAAACTTCTTGTTCTATT
AAGAAGTTTGGTATTGATCCATTTGGTTCAGTAGTGTTTTATTCACATAATCGTTTTTCA
TTTTCATTTCTTTTATTCAACTTATGAAAACCGCTGGTTATTTCATGATCGAATATCGTA
GTTTCTTCTGTACCAACCTGCATTTTATATACTCTTATTCTTCAAAATAATTTTATTTTT
TGAAAAAATCAAAGCATTTTTCTTTTTTTTTTTTTTACGTACAACATTTTGTTTTATGTA
CAATATCTGTATTTCAGCAGGAAGGAGAGTGAAGTAATAAAGACTAAATCAAAAAATAAT
GAATGGTGAAAATGGAATC
>Gentiana_erectosepala_KJ947500
GACCTTGGTCTTAATCCTAATTATAGGAGGTTTTTAAAATATAAAATAAAGGAGCAATAA
TGTCCCCTTGATAAAACAAGAAGTGGATTATTGCTCCTTTATTTTATATTTTTTTCGGTA
AGGATTATTAAATGAGCATTTAGAATATGTTAATAATCTATATTGGTAACTAAGATATAA
AGAAGAAAAAGAAGAATATGTTTGAAATGACATTACAATTATAACAAATTCTAAATAAAA
AACCGATAAAATAGTTTCAAAAATTGAAAGACTAAAGAAATACAGAATACAGATAGTCAA
GGG
>Gentiana_erectosepala_KJ947502
GACCTTGGTCTTAATCCTAATTATAGGAGGTTTTTAAAATATAAAATAAAGGAGCAATAA
TGTCCCCTTGATAAAACAAGAAGTGGATTATTGCTCCTTTATTTTATATTTTTTTCGGTA
AGGATTATTATTAGAATATGTTAATAATCTATATTGGTAACTAAGATATAAAGAAGAAAA
AGAAGAATATGTTTGAAATGACATTACAATTATAACAAATTCTAAATAAAAAACCGATAA
AATAGTTTCAAAAATTGAAAGACTAAAGAAATACAGAATACAGATAGTCAAGGG
>Dioscorea_oppositifolia_KY294704
GACTTTTGTCTTAATGTATATGAATCGTTGAAGGAGCAATATCAATATCTTGTTCGAGCA
AGAAGTTTGGTATTGCTCCCCTTTTCAATTTTTCCCGATAAATGATCAACTACAAAAGGA
TTTTTTTTTAGTGAACGTGTCACAGCGGATTACTCCTTTATTTTTTACATTTTTAAGATT
GGCATTCTATGTTCAATATCTCGATCTAATAAGGTAAGAATAAATTTAAATACAATAATG
ATGAATGGAAAAAGAGAAAATCCTTTAGCGAGG
>Dioscorea_banzhuana_JQ260304
GACTTTTGTCTTAATGTATATGAATCGTTGAAGGAGCAATATCCAATATCTTGTTCGAGC
AAGAAGTTTGGTATTGCTCCCCCCTTTTTTTTAGTGAACGTTTCACAGTGGATTACTCCT
TTATTTTTTACTTACATTTTAAAGATTGGCATTCTATGTTCAATATCTCGATCTAATAAG
GTAAGAATAAATATAAATACAATAATGATGAATGGAAAAAAGAGAAAATCCT
>Ziziphus_jujuba_EU075109
GACTTTGGTATTAGTGTATACTGAGTTATTGAACAGAAAGGAGCAATAATCAATTTCTTG
TTCTAGCAAGAAGTTTGGTATTGCTCCTTTAGGAGTTTTTTTACTTACATTTTTTTCTTT
ACTTCATCTTTACTTCAACATACCCATACTTTCGTTATGTAGAAATTTTTTTTTTTTTAC
ATTTAAATTTAAAGGTTTCAATTCCATTTTTTCTTCTTTTAGTTTGAAGAATGAAAACAA
AAAATGATAAATGGTGTAAATTGACCTATTTGTTTGTAATTTGTAAGTTTGTAATTTGTA
ATAGG
>Alpinia_galanga_KF304304
ATAGCGATTGTATGGCCAATCATTGTGGGTATAATGGTAGATGCCCGAGACCAAGTTACT
ATTATTTCTTTCTCTTCCCTCGTGTTGAGTTTTTCTATTTTTGCCGATAAATGATTAGCT
ACAAAAGGGTTTTTTTTTAGTGAACGTGTCATGTCACAGTGTATTACTCCTTTTTTTTTT
ACATTCTTTATTTTAAAGATTGGCATTCTATGTCCAATATCTTGAATATCTCGATCTAAG
TTAAGTATAGAGGTCAGAATAAATACAATAATGATGAATG
>Alpinia_galanga_KF304305
ATAGCGATTGTATGGCCAATCATTGTGGGTATAATGGTAGATGCCCGAGACCAAGTTACT
ATTATTTCTTTCTCTTCCCTCGTGTTGAGTTTTTCTATTTTTGCCGATAAATGATTAGCT
ACAAAAGGGTTTTTTTTTAGTGAACGTGTCATGTCACAGTGTATTACTCCTTTTTTTTTT
ACATTCTTTATTTTAAAGATTGGCATTCTATGTCCAATATCTTGAATATCTCGATCTAAG
TTAAGTATAGAGGTCAGAATAAATACAATAATGATGAATG
>Alpinia_galanga_KF304306
ATAGCGATTGTATGGCCAATCATTGTGGGTATAATGGTAGATGCCCGAGACCAAGTTACT
ATTATTTCTTTCTCTTCCCTCGTGTTGAGTTTTTCTATTTTTGCCGATAAATGATTAGCT
ACAAAAGGGTTTTTTTTTAGTGAACGTGTCATGTCACAGTGTATTACTCCTTTTTTTTTT
ACATTCTTTATTTTAAAGATTGGCATTCTATGTCCAATATCTTGAATATCTCGATCTAAG
TTAAGTATAGAGGTCAGAATAAATACAATAATGATGAATG
>Dioscorea_bulbifera_KY294699
CTTTTGTCTTAATGTATATGAATCGTTGAAGGAGCAATATCAATATCTTGTTCGAGCAAG
AAGTTTGGTATTGCTCCCCTTTTCAATTTTTCCCGATAAATGATCAACTACAAAAGGATT
TTTTTTTAGTGAACGTGTCACAGCGGATTACTCCTTTATTTTTTACATTTTTAAGATTGG
CATTCTATGTTCAATATCTCGATCTAATAAGGTAAGAATAAATTTAAATACAATAATGAT
GAATGGAAAAAGAGAAAATCCTTTAGCTAGG
>Panax_notoginseng_KP089425
GACCCGGTCTTAGTGTATACGAGTTTTTTTGAAATAAAAAGGAGCAATAACCTCTTTCTT
GTTCTATCAAGAGGGCGGTATTGCTCCTTTTTTTATTTAGTAGTATTTGACTTACCTAGT
TTTTTTAAATAAATTAAATAAATTTAAAGAAACGTCGTTTTATTTTTATCGGTTGGTTCA
TGAGTGAGTATCATGCTTTCGTTCTGTATTAATCATTAATCTAGAATTTAGCTACTTCTT
CCCAATCTTTATCTTTTGGGAAGTGTTTTTTTAAAAGAAAAAATGTTGGACTTTTTACTT
AGTTAATACTTAATATTTTTATCTCGAAAATAAGAAAGATAAGAAAGAAATAATGATGAA
TGGTAAAAATTTAATCTTTTGAAACGTAAGGAAAAGAATAGTAGGGG
>Scrophularia_olympica_KR361695
TATATCAATATTAAGGAGCAATAAACTTTTTCTTCTTCTATCAAGAGGGTTTATTGCTCC
TTAATTTTCTTTTCAATTAGGAGTATTTTGTTAGTAGTATTGTACTTACCTAGACTTTTT
TCTTTCCATTGCCAAAAAATAAAGAAAAGTATTTAATTAAAAAGGGTTAATTAACGATTG
AGTAGTATTCTTTCGTTCTGTACTGTATAATTTTTTTTTCGTTTTTTTTTTTTTAATTAA
AAGGATAAAATTTCCACTTTTGCTTCATTTTTTTATTTTTAAAATAAAAAAATATTAAAA
ATAAGAAAGAAGATAAATGAAATGATTGAAATTCTATTTTTGTGTTACAATTTGTAAAAA
ATCCAAAAAAAAATTTAAAATAAAATAATAAAAGACTTTATTAAAAGAA
>Eriobotrya_obovata_KJ170705
GACTTTGGTCTTAGTATATATGAGTTCTTGAAAGTAAAGGAGTAATAACAAATTTCTTGT
TATATCAAGAGGTTTGTTATTGCTCCTTTACTATTTAGTTTTAGTATTTTTTTAGTTATT
ACTTAACTATGTTGTTTTATTCTTTTTTTTTAGTAAAAAAAAAAAAAAGAATAAAACAAC
AGCGGAAAAATTTTTAATTTGTAATACTACAGGGG
>Eriobotrya_obovata_KJ170704
GACTTTGGTCTTAGTATATATGAGTTCTTGAAAGTAAAGGAGTAATAACAAATTTCTTGT
TATATCAAGAGGTTTGTTATTGCTCCTTTACTATTTAGTTTTAGTATTTTTTTAGTTATT
ACTTAACTATGTTGTTTTATTCTTTTTTTTTAGTAAAAAAAAAAAAAAGAATAAAACAAC
AGCGGAAAAATTTTTAATTTGTAATACTACAGGGG
>Mentha_arvensis_LC125229
GACTTGTTCTTAGTGTGTAGGAGTTTTTGAAAATAGACTAGATAAATATAAGGAGCAAGA
AACCCTTTTTTGATAAAACAAGAAAGGGTTTCTTGCTCCTTTATTTTCTTTTCAATTAGG
AGCCCTTTTCTATATTTTCTAGTAGTATTGGACTTGCCTAGAATTTTTCTTTCCATTACA
GAATAAAAAAAGAAGATAAAAAAACGATGGAAATTCCATCTTTTTTTTTTCAATTTCTAA
AAAAGTTGAAATTGAAAATTGCTAAAGTAAAAAAATATTTTAAATATAATTTTATTTATA
GTAGAGGG
>Magnolia_henryi_KU853613
TACTTCAGTCTTAGTGTATATGAGTCGTTGAAGGATCAGATCAATACCCAACTTCTTGTT
CTATCAAGAAGTTGGGTATTGATCCGTTCGATTCAGTAGTGTTTTATTCACATAAACATT
TTTGCCATTTTCATTTCTTTATTTCAACTTAAGAAAACATTATTGTTGGTTGGTTCATGA
TCGAACATCATATTTTTGTTCTGTACCGATCTGTATTGTAATTTCTGTATGTTCCTCAAA
ATCATTTTCTTTTTTTTCATAAAGGAATTTTTTTGTACATTTCCAATTTACAGGATTGGC
ATTTTATGTTCAATATCTGTATCTCAGAAAGTAAGAAAGACTCAATACAATAAT
>Scrophularia_gaubae_KP826871
GACTTTGTCTTAGTGTATAGGAGTGTTAGAAAAAAGAATATATCAATATTAAGGAGCAAT
AAACTTTTTCTTCTTCTATCAAGAGGGTTTATTGCTCCTTAATTTTCTTTTCAATTAGGA
GTATTTTGTTAGTAGTATTGTACTTACCTAGACTTTTTTCTTTCCATTGCCAAAAAATAA
AGAAAAGTATTTAATTAAAAATAAAAAGGGTTAATTAACGATTGAGTAGTATTCTTTCGT
TCTGTACTGTATAATTTTTTTTCGTTTTTTTTTTTAATTAAAAGGATAAAATTTCCACTT
TTGCTTCATTTTTTTATTTTTAAAATAAAAATATCTTAAAAATAAGAAAGAAGATAAATG
AAATGATTGAAATTCTATTTTTGTGTTTTTTTTTGTAAAAAATCAAAAAAAATTAAAATA
AAATAATAAAAGA
>Mentha_arvensis_LC125223
GACTTGTTCTTAGTGTGTAGGAGTTTTTGAAAATAGACTAGATAAATATAAGGAGCAAGA
AACCCTTTTTGATAAAACAAGAAAGGGTTTCTTGCTCCTTTATTTTCTTTTCAATTAGGA
GCCTTTTTCTATATTTTCTAGTAGTATTGGACTTACCTAGAATTTTTCTTTCCATTACAG
AATAAAAAAAGAAGATAAAAAAACGATGGAAATTCCATCTTTTGTTTTACAATTTCTAAA
AAAGTTGAAATTGAAAATTGCTAAAGTAAAAAAATATTTTAACTATAATTTTATTTTTTA
ACTATAATTTTATTTATAGTAGAGGG
>Mentha_arvensis_LC125222
GACTTGTTCTTAGTGTGTAGGAGTTTTTGAAAATAGACTAGATAAATATAAGGAGCAAGA
AACCCTTTTTGATAAAACAAGAAAGGGTTTCTTGCTCCTTTATTTTCTTTTCAATTAGGA
GCCTTTTTCTATATTTTCTAGTAGTATTGGACTTACCTAGAATTTTTCTTTCCATTACAG
AATAAAAAAAGAAGATAAAAAAACGATGGAAATTCCATCTTTTGTTTTACAATTTCTAAA
AAAGTTGAAATTGAAAATTGCTAAAGTAAAAAAATATTTTAACTATAATTTTATTTTTTA
ACTATAATTTTATTTATAGTAGAGGG
>Mentha_arvensis_LC125227
GACTTGTTCTTAGTGTGTAGGAGTTTTTGAAAATAGACTAGATAAATATAAGGAGCAAGA
AACCCTTTTTTGATAAAACAAGAAAGGGTTTCTTGCTCCTTTATTTTCTTTTCAATTAGG
AGCCCTTTTCTATATTTTCTATTATCAATGGACTTGGCAATAGTTTTTCTTTCCTTTACC
CAATAAAAAAAAAAAATAAAAAAACGATGGAAATTCCATCTTTTTTTTTTCAATTTCTAA
AAAAGTTGAAATTGAAAATTGCTAATTGAAAAAAATATTTTAAATTTAATTTTATTTTTT
ATTTAGGGGCGGAGGGGCCCAAGTGGA
>Mentha_arvensis_LC125226
GACTTGTTCTTAGTGTGTAGGAGTTTTTGAAAATAGACTAGATAAATATAAGGAGCAAGA
AACCCTTTTTGATAAAACAAGAAAGGGTTTCTTGCACCTTTATTTTCTTTTCAATTAGGA
GCCTTTTTCTATATTTTCTAGTAGTATTGGACTTACCTAGAATTTTTCTTTCCATTACAG
AATAAAAAAAGAAGATAAAAAAACGATGGAAATTCCATCTTTTGTTTTACAATTTCTAAA
AAAGTTGAAATTGAAAATTGCTAAAGTAAAAAAATATTTTAACTATAATTTTATTTTTTA
ACTATAATTTTATTTATAGTAGAGGG
>Mentha_arvensis_LC125225
GACTTGTTCTTAGTGTGTAGGAGTTTTTGAAAATAGACTAGATAAATATAAGGAGCAAGA
AACCCTTTTTGATAAAACAAGAAAGGGTTTCTTGCTCCTTTATTTTCTTTTCAATTAGGA
GCCTTTTTCTATATTTTCTAGTAGTATTGGACTTACCTAGAATTTTTCTTTCCATTACAG
AATAAAAAAAGAAGATAAAAAAACGATGGAAATTCCATCTTTTGTTTTACAATTTCTAAA
AAAGTTGAAATTGAAAATTGCTAAAGTAAAAAAATATTTTAACTATAATTTTATTTTTTA
ACTATAATTTTATTTATAGTAGAGGG
>Mentha_arvensis_LC125224
GACTTGTTCTTAGTGTGTAGGAGTTTTTGAAAATAGACTAGATAAATATAAGGAGCAAGA
AACCCTTTTTGATAAAACAAGAAAGGGTTTCTTGCTCCTTTATTTTCTTTTCAATTAGGA
GCCTTTTTCTATATTTTCTAGTAGTATTGGACTTACCTAGAATTTTTCTTTCCATTACAG
AATAAAAAAAGAAGATAAAAAAACGATGGAAATTCCATCTTTTGTTTTACAATTTCTAAA
AAAGTTGAAATTGAAAATTGCTAAAGTAAAAAAATATTTTAACTATAATTTTATTTTTTA
ACTATAATTTTATTTATAGTAGAGGG
>Citrus_x_paradisi_HM446909
TTTTTTTTTTTTTGTTTAAGTATTTTTATGCTTTTCTTTCTTTGATTTAGTATGATATTG
TTGGTATGCGCTAATACTACTAATAAATTACTAAATTTATAATTTTATTATTAGATTATT
AATTAGAAATTAGTTTCTAATTTTACAGTTAATTTCATAGCAAAGAAAAAAGACAATAGA
AAGGTTGTAGTTTTCTGCTCTTCGATCTTCATTTGGCTCTTCATAAGTAAGATAAGATAA
ACAAAAATAATCAATGGTTGAATTTTAGATCTTTGTATTTCAAAATTGTGTAAATAGCGG
AGGG
>Lonicera_xylosteum_KU673285
GACCCGGTCTTAGTGTATACGAGTTTTAAAAAATAAAAAAGAAGCAATAATCCCCCTCTT
GTTTTATCAAGAGGGCACCATTGCTTCTTTTTTATTTAACAGTTACCTATTTTCTTTCAA
GAAAAATAGTCAATCTTCTTATTTTTAGGGGTGGGTCATGATTGTGTTTTGGGCTTTCAT
TTTTTATTCTGTATGAAAAATCTTTATATCCTCTAAAATAAAAATAAAAGAAAAACTGTT
GGAATTTTTTTGCTGACTTCTCTATAATTGTACTTGAGAAAAAAGAAAGAAAAATCATGA
ATGGCTGAACTAGGAACTAATAGGTAGGGG
>Linum_usitatissimum_GQ845296
GGTTGCGTAATATTCTTACTTTTTCGAATAATTCAAGGAACAGAACAATGCCAAATTTCT
TGTTTTATCAAGAGGTTTGGTATTGCTCTGTTTTTAGTCAATTTGACTATACTACCTTAT
ATCTTTATAAGATAAATAAGAATATCTTTATAAGATAAATAAGAAAAGTTTCTTTCTTTC
ACTCTTTCATTTTCTTTTTTAACTTTTAACAGAACATAAGAAAGAAGATTCTTCTGAGTT
GGTTTATTATTGAATATTTGAGGGTTATTATATTATTTTCTATTTTTGTTCTACGAAAGC
ACGAAAGAGAAAATGTACTAGTGGATGTTAGGAATTGAAATCTTTTGAATCTGTAAACGG
G
>Linum_usitatissimum_GQ845297
GGTTGCGTAATATTCTTACTTTTTCGAATAATTCAAGGAACAGAACAATGCCAAATTTCT
TGTTTTATCAAGAGGTTTGGTATTGCTCTGTTTTTAGTCAATTTGACTATACTACCTTAT
ATCTTTATAAGATAAATAAGAATATCTTTATAAGATAAATAAGAAAAGTTTCTTTCTTTC
ACTCTTTCATTTTCTTTTTTAACTTTTAACAGAACATAAGAAAGAAGATTCTTCTGAGTT
GGTTTATTATTGAATATTTGAGGGTTATTATATTATTTTCTATTTTTGTTCTACGAAAGC
ACGAAAGAGAAAATGTACTAGTGGATGTTAGGAATTGAAATCTTTTGAATCTGTAAACGG
G
>Linum_usitatissimum_GQ845295
GGTTGCGTAATATTCTTACTTTTTCGAATAATTCAAGGAACAGAACAATGCCAAATTTCT
TGTTTTATCAAGAGGTTTGGTATTGCTCTGTTTTTAGTCAATTTGACTATACTACCTTAT
ATCTTTATAAGATAAATAAGAATATCTTTATAAGATAAATAAGAAAAGTTTCTTTCTTTC
ACTCTTTCATTTTCTTTTTTAACTTTTAACAGAACATAAGAAAGAAGATTCTTCTGAGTT
GGTTTATTATTGAATATTTGAGGGTTATTATATTATTTTCTATTTTTGTTCTACGAAAGC
ACGAAAGAGAAAATGTACTAGTGGATGTTAGGAATTGAAATCTTTTGAATCTGTAAACGG
G
>Prunus_pensylvanica_AY500632
GACTTTGGTCTTAGTATATACGCGTTCTTGAAAGTAAAGGAGCAATAATAAATTTCTTGT
TATATCAAGAGGTTTGGTATTGCTCCTTTACTATACTATTTAGTATTTTTTTTATTTACT
ACTTAACTTTACTATATTGTTCTATATTTTTTTTTAGTTAATTTACTACAAAATTTAATT
AAAATATTAAAAGTTTCAGTTTATTTTATGTTGTATTTTATCTTACAAGTAATGATAAAC
TTACAAGTAATGATATAATGATAAATGGTGTAAATATTTGTAATAGTACAAGGG
>Linum_usitatissimum_GQ845298
GGTTGCGTAATATTCTTACTTTTTCGAATAATTCAAGGAACAGAACAATGCCAAATTTCT
TGTTTTATCAAGAGGTTTGGTATTGCTCTGTTTTTAGTCAATTTGACTATACTACCTTAT
ATCTTTATAAGATAAATAAGAATATCTTTATAAGATAAATAAGAAAAGTTTCTTTCTTTC
ACTCTTTCATTTTCTTTTTTAACTTTTAACAGAACATAAGAAAGAAGATTCTTCTGAGTT
GGTTTATTATTGAATATTTGAGGGTTATTATATTATTTTCTATTTTTGTTCTACGAAAGC
ACGAAAGAGAAAATGTACTAGTGGATGTTAGGAATTGAAATCTTTTGAATCTGTAAACGG
G
>Linum_usitatissimum_GQ845299
GGTTGCGTAATATTCTTACTTTTTCGAATAATTCAAGGAACAGAACAATGCCAAATTTCT
TGTTTTATCAAGAGGTTTGGTATTGCTCTGTTTTTAGTCAATTTGACTATACTACCTTAT
ATCTTTATAAGATAAATAAGAATATCTTTATAAGATAAATAAGAAAAGTTTCTTTCTTTC
ACTCTTTCATTTTCTTTTTTAACTTTTAACAGAACATAAGAAAGAAGATTCTTCTGAGTT
GGTTTATTATTGAATATTTGAGGGTTATTATATTATTTTCTATTTTTGTTCTACGAAAGC
ACGAAAGAGAAAATGTACTAGTGGATGTTAGGAATTGAAATCTTTTGAATCTGTAAACGG
G
>Salvia_cuspidata_KJ473973
TTTACCGATTCTGAACAAAAATCACACATCCTCAAAAACTTTTATCTTATCTATTTGTAT
TCCTCGTTATTTGGGAAATGAACAAGATAGTTTTCTCCCAAATAACGAGGAAATAAAAGA
AAAGTTAAATCCTCAGGAAAAGATATAAAAGATCATTATAACATGAATGGATCTTAATAA
GAAAGATAAGCTCTTATTTCTTTCTTTTATTTTTTTTTACTAACTTTAAGATAGAAAACA
AAATGTTAAAGATTTTTTTAAATTTAACTTTTTGCCTTAAGTATTTATTTTTTCATTTAT
TTATATTTTTAAGCTTTAGATTAAAATCTCATCTCCCCGCCTACATCGGTTCACCTAG
>Cyperus_alternifolius_HQ705818
CTCTTTTTTCCATTCATCATTATTGTTTTTATTTTAACCTCTTAGATTGAGGTATTTGAC
ATGGAATCCCCATATTTACTTACTAAAAAAAAAAAAAAGGAATAATAAATCTATAAATGT
TATACAGAATGATCTGGAAAGAAATACTTTTATGTCCGCAACCGAAGCTCAAAATTATCT
GTCGATCGCATAGCAAATCAAAAAAGAAAATCCTTAGTAATATGAGTTCTTTTTATCAAT
TATTTTGAGTATTTAATTTAGATAAAAAAAACATTGAGTTAAGATCAATCTAAACCAAAC
CATTTATTTTTATATTATGAGATCGCTGTGTAAAAAATCGATGTATTATCAATCCATAAT
TTATAAGACAGGTTACGATTTGGTAGATTTTACACCTACCCGTTTTTTGGTAATGAAAGA
TATAAACAATAGGAATATTAAATCTTTATCTTTATCCAACAAAATTTTTGTTGAAAAAAT
CATTTATAATCCTATTTTTAAAAATAAAAAAAAACTGAAAAAATGGAGAATTTATACTAC
TTAGTTTAGAAAAAAAAATCGTCTTTTTTCTATATTAATTTTTAAAAGAGAAAAAAAACG
AGAATCAAGTCTATTAATCCTCTAGGTATACTTACGCAATATACCTTTATTTATATTTTA
GAAAACTCCGGGTATACTTACCCAATAGAGAGATTTTAGAGACTACTATACTAGTATATT
TTTTTCCTTACCCAATATATTAGTCTAAAAAACTAATATATTGGGTATATTGGGTATTTC
TCAAATTAATATTCAAATTTTTAATATAATGAACAATTCAAAAGATCTAG
>Lonicera_xylosteum_KU673280
GACCCGGTCTTAGTGTATACGAGTTTTAAAAAATAAAAAAGAAGCAATAATCCCCCTCTT
GTTTTATCAAGAGGGCACCATTGCTTCTTTTTTATTTAACAGTTACCTATTTTCTTTCAA
GAAAAATAGTCAATCTTCTTATTTTTAGGGGTGGGTCATGATTGTGTTTTGGGCTTTCAT
TTTTTATTCTGTATGAAAAATCTTTATATCCTCTAAAATAAAAATAAAAGAAAAACTGTT
GGAATTTTTTTGCTGACTTCTCTATAATTGTACTTGAGAAAAAAGAAAGAAAAATCATGA
ATGGCTGAACTAGGAACTAATAGGTAGGGG
>Commiphora_pseudopaolii_AY831925
GATTTCGGTCTTTGTGTATACGAGTTTTTGAAAATAACGGAGCAATACCGACCCTCTTGC
GAGAAATTGGTATTGCTCCGTTATCGCTATTTAGTAGTTTTTCTTTAGTACTTTTTTCTT
TCCATATCTTTGTTTTCAACAAAACAAAAGTATTTTTATGCCTTTGATTTAGTCCCTTCC
TTATATACTAATAATTATAAACTAATCGAATATATAGAATAATAGAAAAAAACTAATATA
GAAACTCGAATCGATTAGATAAAAAGATAAAAGTTGGAATTTTCTGTCTCTTGGCTCTGA
ATTTCGATCTTCATAAGTTAAGATAAAAAAGAATGATGATCAAAAATAATGATCAATGCT
AGAAATTGAAATCTTTCGATTTTTTTATTTAAATCGAAATAGTGGAGGG
>Polygonatum_roseum_KJ745806
GATTTCCATCTTAATGTATATGTATTAAGAATCGTTGAAGGAGCTATACCCAATATCTTG
TTTTCATAAGATATTGGGTATAGCTCCCTTTTTTTCCAAATTAATTAACGACGAGATTTA
TTATCGTTTCTCGCATGTCTCGCGAAAGTCAGAGTAGGCGCGAATTCTCCCAATTTGTGA
CCTACCATACGATCTGTTATATAAATAGGTAAATGTTCTTTTCCATTATGAACAGCGATT
GTATGGCCAATCATTTTGGGTATAATGGTAGATGCCCGAGACCAAGTTACTATTATTTCT
TTCTCCTCCCTCATGTTGAGTTTTTCAATTTTTCTCGATAAATGATTAGCTACAAAAGGA
TTTTTTTTTAGTGAACGTGTCACAGCCGATTACTCCTTTTTTTTACATTTTAAAGATTGG
CATTCTATGTCCAATAGAATATCTCGATCTAAGTATGAAGGTAAGAATAAATACAATAAT
GATGAATGGAAAAAAGAGAAAATCCTTTAGCTGGATAAGGG
>Ipomoea_wightii_KR735417
GGACTCGGTCTTAGTGTATAGGAGTTTTTGAAAATAAAGGAGCAATAATCACTTTCTTGT
TCTAAACAAGATGGGGTATTGCTCCTTTATTTCTATTTATTTTTTTATTCAATTTTATTC
AATTTTCTAATCAAAAAATTTAGGTTTTTCTTTGGAAATTAAGTTAAAATAAGGTAAAGA
ACATAATTTTCAAAATTCATATTGAATCTAATTTTATTTCAAATTTGAATAAAATTTAAT
TAAAAAAATAGTTAAAATATATATTTTTTAGATTTTCTAAAATAGAAAGAATTCTAAATT
ATACTAGATATAGATAAATATATATAATTTCGAA
>Polygonatum_roseum_KJ745809
GATTTCCATCTTAATGTATATGTATTAAGAATCGTTGAAGGAGCTATACCCAATATCTTG
TTTTCATAAGATATTGGGTATAGCTCCCTTTTTTTCCAAATTAATTAACGACGAGATTTA
TTATCGTTTCTCGCATGTCTCGCGAAAGTCAGAGTAGGCGCGAATTCTCCCAATTTGTGA
CCTACCATACGATCTGTTATATAAATAGGTAAATGTTCTTTTCCATTATGAACAGCGATT
GTATGGCCAATCATTTTGGGTATAATGGTAGATGCCCGAGACCAAGTTACTATTATTTCT
TTCTCCTCCCTCATGTTGAGTTTTTCAATTTTTCTCGATAAATGATTAGCTACAAAAGGA
TTTTTTTTTAGTGAACGTGTCACAGCCGATTACTCCTTTTTTTTACATTTTAAAGATTGG
CATTCTATGTCCAATAGAATATCTCGATCTAAGTATGAAGGTAAGAATAAATACAATAAT
GATGAATGGAAAAAAGAGAAAATCCTTTAGCTGGATAAGGG
>Cyperus_cephalanthus_KX405730
GATCGAGCTAAAGAAAATATTTTCTCTTTTTTCCATTCATCATTATTGTTTTTATTCTGA
CCTCTTAGATTGAAGTATTTGACATGGAATCTCCATATTTACTAAAAAAAAAAAAGGAAT
AATAAATCTATAAATGTTATACARAATGATCTGGAAAGAGATACTTTTATGTCCGCAACC
GAAGCTCAAAATTATCTGTCGATCGCATAGCAAATCAAAAAAAAAAATCCTTCTAAACCA
AACCATTTATTTTTAACTTTATATATTATGACATCGCTATGTAAAAAATCGAGGTCTTAT
CAATCCATAATTTATAAAACAGGTTACGATTTGGTAGATTTTACMCCTACCCATTTTTTG
GAAATGAAAGATATAATATAAACAATATAAATATTAAATCTTTATCTTTATCCAAAAAAA
TTTTTGGTGAAAAAATTATTTATAATCCTATTTTGAAAAATAAAAAAAAACTGAAAAAAT
GGAGAATTTATACTACTTAGTTTAGAAAAAAAAATCGTCTTTTTTCTATATTAATTTTTA
AAAATTAATGAGAATCAAGTGTATTAATCCTCTAGGTATACTTACGCAATATACCTTTAT
TTATATTATATTTTATAAACCTCCGGGTATACTTACCCAATAAAGATATTTTAGAAACTA
CTATACTAGTATATTTTTTTCCTTACCCAATATATTAGTCTAAAAAACTAATATATTGGG
TATATTGGGTATTTCTCAAATTAATATTCAAATTATTAATATAATGAACAATTCAAAAGA
TCTAGTTTATC
>Cyperus_cephalanthus_KX405731
GATCGAGCTAAAGAAAATATTTTCTCTTTTTTCCATTCATCATTATTGTTTTTATTCTGA
CCTCTTAGATTGAAGTATTTGACATGGAATCTCCATATTTACTAAAAAAAAAAAAAGAAT
AATAAATCTATAAATGTTATACAGAATGATCTGGAAAGAGATACTTTTATGTCCGCAACC
GAAGCTCAAAATTATCTGTCGATCGCATAGCAAATCAAAAAAAAAAATCCTTCTAAACCA
AACCATTTATTTTTAACTTTATATATTATGACATCGCTATGTAAAAAATCGAGGTCTTAT
CAATCCATAATTTATAAAACAGGTTACGATTTGGTAGATTTTACACCTACCCATTTTTTG
GAAATGAAAGATATAATATAAACAATATAAATATTAAATCTTTATCTTTATCCAAAAAAA
TTTTTGGTGAAAAAATTATTTATAATCCTATTTTGAAAAATAAAAAAAAACTGAAAAAAT
GGAGAATTTATACTACTTAGTTTAGAAAAAAAAATCGTCTTTTTTCTATATTAATTTTTA
AAAATTAATGAGAATCAAGTGTATTAATCCTCTAGGTATACTTACGCAATATACCTTTAT
TTATATTATATTTTATAAACCTCCGGGTATACTTACCCAATAGAGATATTTTAGAGACTA
CTATACTAGTATATTTTTTTCCTTACCCAATATATTAGTCTAAAAAACTAATATATTGGG
TATATTGGGTATTTCTCAAATTAATATTCAAATTATTAATATAATGAACAATTCAAAAGA
TCTAGTTTATC
>Cyperus_cephalanthus_KX405732
CTTTTTTCCTTCATCATTATTAGTTTTTATTCTGACCTCTTAGATTGAAGTATTTGAGAT
GGAATCTCCATATTTACTAAAAAAAAAAAAGGAATAATAAATCTATAAATGTTATACAGA
ATGATCTGGAAAGAGATACTTTTATGTCCGCAACCGAAGCTCAAAATTATCTGTCGATCG
CATAGCAAATCAAAAAAAAAAATCCTTCTAAACCAAACCATTTATTTTTAACTTTATATA
TTATGACATCGCTATGTAAAAAATCGAGGTCTTATCAATCCATAATTTATAAAACAGGTT
ACGATTTGGTAGATTTTACACCTACCCATTTTTTGGAAATGAAAGATATAATATAAACAA
TATAAATATTAAATCTTTATCTTTATCCAAAAAAATTTTTGGTGAAAAAATTATTTATAA
TCCTATTTTGAAAAATAAAAAAAAACTGAAAAAATGGAGAATTTATACTACTTAGTTTAG
AAAAAAAAATCGTCTTTTTTCTATATTAATTTTTAAAAATTAATGAGAATCAAGTGTATT
AATCCTCTAGGTATACTTACGCAATATACCTTTATTTATATTATATTTTATAAACCTCCG
GGTATACTTACCCAATAGAGATATTTTAGAAACTACTATACTAGTATATTTTTTTCCTTA
CCCAATATATTAGTCTAAAAAACTAATATATTGGGTATATTGGGTATTTCTCAAATTAAT
ATTCAAATTATTAATATAATGAACAATTCAAAAGATCTAGTTTATC
>Cyperus_cephalanthus_KX405733
GATCGAGCTAAAGAAAATATTTTCTCTTTTTTCCATTCATCATTATTGTTTTTATTCTGA
CCTCTTAGATTGAAGTATTTGACATGGAATCTCCATATTTACTAAAAAAAAAAAAGGAAT
AATAAATCTATAAATGTTATACAGAATGATCTGGAAAGAGATACTTTTATGTCCGCAACC
GAAGCTCAAAATTATCTGTCGATCGCATAGCAAATCAAAAAAAAAAATCCTTCTAAACCA
AACCATTTATTTTTAACTTTATATATTATGACATCGCTATGTAAAAAATCGAGGTCTTAT
CAATCCATAATTTATAAAACAGGTTACGATTTGGTAGATTTTACACCTACCCATTTTTTG
GAAATGAAAGATATAATATAAACAATATAAATATTAAATCTTTATCTTTATCCAAAAAAA
TTTTTGGTGAAAAAATTATTTATAATCCTATTTTGAAAAATAAAAAAAAACTGAAAAAAT
GGAGAATTTATACTACTTAGTTTAGAAAAAAAAATCGTCTTTTTTCTATATTAATTTTTA
AAAATTAATGAGAATCAAGTGTATTAATCCTCTAGGTATACTTACGCAATATACCTTTAT
TTATATTATATTTTATAAACCTCCGGGTATACTTACCCAATAAAGATATTTTAGAAACTA
CTATACTAGTATATTTTTTTCCTTACCCAATATATTAGTCTAAAAAACTAATATATTGGG
TATATTGGGTATTTCTCAAATTAATATTCAAATTATTAATATAATGAACAATTCAAAAGA
TCTAGTTTATC
>Epimedium_wushanense_KMS0087A02P
TGTTGAGGCTCCATCTACAAATGGCTAAGACGTAGGTCTTTTTCTATTCAAGTAATTGAA
TAATTAAACTTGCACAAGAACGACCCGCCCTTTTGTAATTGTAAAGAGGTTGGGTCGTTC
TTGTGCATTGAATATTTTTTGCTTCAAACTCACATAGGCATTTTTTTGCTTTTTCAGGAA
AAGTAAAAAAAGCATTACTATACTATAACTACCGGATTCATTCTAGATTATCCTAATGTT
GTATATCTTCGTCAAAATTGTTTCTAATAATTTTTTTATCAAATTAAAGTGAAAGTTCAC
TAATTCGTATTAGTGTATTGTTTTCGAATGAATAGTCTGCCAATTTTTTTTTTACTTTTC
AAAAAAGTATAAAGAAAAATGAAATGAAAAAAGTCATGTAATACTAAGTAGAGTGGTAGA
GTGGAAATTTCATTCTTTTGGGTTAAGAAGTTGAGAAATTAAAGGGG
>Swertia_angustifolia_LM644037
GACCCCGGTCTTAATCATATAAAAAGTTTTGAAAAATAAAGGAGCAATAATCGACTTCTT
GTTTTATCAAGGGGACGTTATTGCTCCTTTATTTTATTTCTCTAAGGATTTTTATTAGAA
TATGTTAATAATCTATATTAACAATGTTAGTTATCAATATTGGTATTGGTAACTAGTAAA
CTCTGGCACAACTAAGAAAAAGAAAGATATGCTTGAAACGACATTCGAATTAGTTAGAAT
TCGAAATAAAAAACTAGTAAAACAAAAAAAAAGTTCAAAAATGAAAAAGTATAATAAATT
CCAAGAGTAAAGAAATACAGATAGTCAAGGG
>Morinda_brevipes_JN045480
CACATTCGTGTTATTGTATAGGAGTTATTGAAAAATAAAGTAGCAATAAGGACCTCTTAT
TGCTACTTTATTTTTATTTTCTTTTTATTTTGTTTAGTATTTTACTATTTAAAATGAATT
TCTAATGATTTCATTTATAATTTCTATTTTTTTATATTTATACTACTTTTATACTACTAG
ACGTACCTAAAATAGAGAATTCTAGATTTTAAGAATTTTTAAAGAAAGGAAAATGTTCGA
AATGGAATTTTATGAATGAAATATTAAAACATTAAAAATTAGAGTAGGG
>Salvia_sp._XL-2013_KC201662
GACTTGTTTTTAGTGTGTAGGAGTTTTTGAAAATAGAATAGATAAACATAAGGAGCAATA
AACCCTCTTTTGATAGAACAAGTAAAGGGTTTATTGCTCCTTTATTTTCTTTTCAATTAG
GGATCCTTTTCTATATTTTCTAGTAGTATTGGACTTACCTATAATGATTCTTTCCATTAG
ATAGAGAATAAAGAAAGAAGATAAAAAAAATGATTGAAATTTGTTTTACAATTTCTAAAA
AAATTTCAATTGAAAAAGTAAATAAATAGAAAAATTATAAATATCATTATTATTTTATTT
TATAGTAGAGGG
>Magnolia_fordiana_var._fordiana_HQ427117
TACTTCAGTCTTAGGGTATATGAGTCGTTGAAGGATCCGATCAATACCCAACTTCTTGTT
CTATCAAGAAGTTGGGTATTGATCCGTTCGATTCAGTAGTGTTTTATTCACATAAACATT
TTTGCCATTTTCATTTCTTTATTTCAACTTAAGAAAACATTATTGTTGGCTGGTTCATGA
TCAAATATCATATTTTTGTTCTGTACCGATCTGTATTGTAATTTCTGTATGTTCCTCAAA
ATCATTTTCTTTTTTTTTTTTCATAAAGGAATTTTTTTGTACATTTACAATTTACAGGAT
TGGCATTTTATGTTCAATATCTGTATCTCAGAAAGTAAGAAAGACTCAATACAATAATCA
TGAATGGTGGAAATTAGAGCGGAGGG
>Salvia_pauciflora_KC473200
GTTATGCATGAACGTAATGCTCATAACTTCCCTCTAGACCTAGCTGCTATCGAAGCTCCA
ACAAATGGCTAAGACTTGTTTGTAGTGTGTAGGAGTTTTTGAAAATAGAATAGATAAACA
TAAGGAGCAATAAACCCTCTTTTGATAGAACAAGTAAAGGGTTTATTGCTCCTTTATTTT
CTTTTCAATTAGGGATCCTTTTCTATATTTTCTACTAGTATTGGACTTACCTATAATTAT
TCTTTCCATTAGATAGAGAATAAAGAAAGAAGATAAAAAAAATGATTGAAATTCTATCTT
TTGTTTTACAATTTCTAAAAAAATTTCAATTGAAAAAGTAAATAAATAGAAAAATTATAA
ATATCATTTTATAGTAGAGGG
>Salvia_pauciflora_KC473201
GTTATGCATGAACGTAATGCTCATAACTTCCCTCTAGACCTAGCTGCTATCGAAGCTCCA
ACAAATGGCTAAGACTTGTTTTTAGTGTGTATGAGTTTTTGAAAATAGAATAGATAAACA
TAAGGAGCAATAAACCCTCTTTTGATAGAACAAGTAAAGGGTTTATTGCTCCTTTATTTT
CTTTTCAATTAGGGATCCTTTTCTATATTTTCTACTAGTATTGGACTTACCTATAATTAT
TCTTTCCATTAGATAGAGAATAAAGAAGGAAGATAAAAAAAATGATTGAAATTCTATCTT
TTGTTTTACAATTTCTAAAAAAATTTCAATTGAAAAAGTAAATAAATAGAAAAATTATAA
ATATCATTTTATAGTAGAGGG
>Capsicum_annuum_var._annuum_JX856328
GATCCCAGTCTAGTCTATAGGAGGTTTTGAAAAGAAAGGAGCATAATCATTTTCTTGTTT
TATCAAGAGGGTGCTATTGCTCCTTTCTTTTTTTCTTTTTATTTTATTTAGTAATTTACT
AGTATTTTACTTACATATACTTTTTTGTTTACATTATAGAAAAAGAAAGAGAGGATATTT
GCATGCATTTATCATTTATTCAGGATTGAGTATTCTATTTTCATTTTGTATGTATTTATT
GAAAATTATAGAAATATAACTTGTTCCTCTTCTTGCTAATGTTACTATATCTTTTTTATT
TCATTTCAAAAAAAAAATTATTTTTACTTCAGATTCTGATCTTTGATTCATATTCTTATC
TTTGAAATAAATAATATCATTCAAATAAAGAAAGAAGAGAAATATTCGAACTTGAATCTT
TTGTTTTCTAATTTAAATAATTGTAACACATGGACATGTCAAGTAGGCCAAGGG
>Dioscorea_decipiens_var._glabrescens_HQ638023
GACTTTTGTCTTAATGTATATGAATCGTTGAAGGAGCAATATCAATATCTTGTTCGAGCA
AGAAGTTTGGTATTGCTCCCCTTTTCAATTTTTCCCGATAAATGATCAACTACAAAAGGA
TTTTTTTTTAGTGAACGTGTCACAGCGGATTACTCCTTTATTTTTTACATTTTTAAGATT
GGCATTCTATGTTCAATATCTCGATCTAATAAGGTAAGAATAAATTTAAATACAATAATG
ATGAATGGAAAAAGAGAAAATCCTTTAGCTAGG
>Astragalus_adsurgens_GU396750
[truncated: 3,107,207 more chars]
