# Supplementary material for: BOKP: A DNA Barcode Reference Library for Monitoring Herbal Drugs in the Korean Pharmacopeia
Source: Front Pharmacol. 2017 Dec 19;8:931. doi: 10.3389/fphar.2017.00931 (PMC5742532; doi:10.3389/fphar.2017.00931)
Supplement: Data Sheet 6 — Reference records of the DNA barcode reference library. [file DataSheet6.ZIP]

Archive with 2 entries (2 files):
- Accession_to_PubmedID_to_Species.txt
- PubmedId_to_Title_2_Journal.txt
