# Supplementary material for: BOKP: A DNA Barcode Reference Library for Monitoring Herbal Drugs in the Korean Pharmacopeia
Source: Front Pharmacol. 2017 Dec 19;8:931. doi: 10.3389/fphar.2017.00931 (PMC5742532; doi:10.3389/fphar.2017.00931)
Supplement: Data Sheet 6 — Reference records of the DNA barcode reference library. [file DataSheet6.ZIP › Accession_to_PubmedID_to_Species.txt]

#accession	pubmed_id	species
AB043944	11163961	Rosa_phoenicia
AB043945	11163961	Rosa_phoenicia
AB043946	11163961	Rosa_phoenicia
AB043947	11163961	Rosa_gallica
AB043948	11163961	Rosa_moschata
AB043949	11163961	Rosa_moschata
AB043950	11163961	Rosa_hybrid_cultivar
AB043951	11163961	Rosa_moschata
AB043952	11163961	Rosa_moschata
AB048211	11163961	Rosa_stellata
AB115400	15103563	Styrax_japonicus
AB237292	16941066	Lindera_obtusiloba
AB237293	16941066	Lindera_obtusiloba
AB237294	16941066	Lindera_obtusiloba
AB237295	16941066	Lindera_obtusiloba
AB237296	16941066	Lindera_obtusiloba
AB237297	16941066	Lindera_obtusiloba
AB237434	16941066	Styrax_japonicus
AB237435	16941066	Styrax_japonicus
AB575405	21170336	Cibotium_barometz
AB575867	21170336	Drynaria_roosii
AB600683	21532163	Ephedra_sinica
AB600684	21532163	Ephedra_sinica
AB600685	21532163	Ephedra_sinica
AB600686	21532163	Ephedra_sinica
AB600687	21532163	Ephedra_sinica
AB600688	21532163	Ephedra_sinica
AB600689	21532163	Ephedra_sinica
AB600690	21532163	Ephedra_sinica
AB600691	21532163	Ephedra_sinica
AB600692	21532163	Ephedra_sp._M-ESP1
AB600693	21532163	Ephedra_sp._M-ESP1
AB600694	21532163	Ephedra_sp._M-ESP1
AB600695	21532163	Ephedra_sp._M-ESP1
AB600696	21532163	Ephedra_sp._M-ESP1
AB600697	21532163	Ephedra_sp._M-ESP1
AB600698	21532163	Ephedra_sp._M-ESP1
AB600699	21532163	Ephedra_sp._M-ESP1
AB600700	21532163	Ephedra_sp._M-ESP1
AB600701	21532163	Ephedra_sp._M-ESP1
AB600702	21532163	Ephedra_sp._M-ESP1
AB600703	21532163	Ephedra_intermedia
AB600704	21532163	Ephedra_intermedia
AB600705	21532163	Ephedra_intermedia
AB600706	21532163	Ephedra_intermedia
AB600707	21532163	Ephedra_intermedia
AB600708	21532163	Ephedra_intermedia
AB600709	21532163	Ephedra_intermedia
AB600710	21532163	Ephedra_intermedia
AB600711	21532163	Ephedra_intermedia
AB600712	21532163	Ephedra_intermedia
AB600713	21532163	Ephedra_intermedia
AB600714	21532163	Ephedra_intermedia
AB600715	21532163	Ephedra_intermedia
AB600716	21532163	Ephedra_intermedia
AB600717	21532163	Ephedra_przewalskii
AB600718	21532163	Ephedra_przewalskii
AB600719	21532163	Ephedra_przewalskii
AB600720	21532163	Ephedra_przewalskii
AB600721	21532163	Ephedra_przewalskii
AB600722	21532163	Ephedra_przewalskii
AB600723	21532163	Ephedra_przewalskii
AB600724	21532163	Ephedra_przewalskii
AB600725	21532163	Ephedra_przewalskii
AB600726	21532163	Ephedra_przewalskii
AB600727	21532163	Ephedra_przewalskii
AB600728	21532163	Ephedra_lomatolepis
AB600729	21532163	Ephedra_lomatolepis
AB600730	21532163	Ephedra_regeliana
AB600731	21532163	Ephedra_regeliana
AB600732	21532163	Ephedra_regeliana
AB600733	21532163	Ephedra_regeliana
AB600734	21532163	Ephedra_regeliana
AB600735	21532163	Ephedra_regeliana
AB600736	21532163	Ephedra_regeliana
AB600737	21532163	Ephedra_regeliana
AB600738	21532163	Ephedra_equisetina
AB600739	21532163	Ephedra_equisetina
AB600740	21532163	Ephedra_equisetina
AB600741	21532163	Ephedra_equisetina
AB600742	21532163	Ephedra_monosperma
AB600743	21532163	Ephedra_monosperma
AB600744	21532163	Ephedra_monosperma
AB600745	21532163	Ephedra_monosperma
AB600746	21532163	Ephedra_monosperma
AF006817	9562980	Trichosanthes_cucumerina
AF006818	9562980	Trichosanthes_cucumerina
AF006819	9562980	Trichosanthes_cucumerina
AF013351	9562980	Trichosanthes_cucumerina
AF013352	9562980	Trichosanthes_cucumerina
AF013353	9562980	Trichosanthes_cucumerina
AF039988	10196078	Raphanus_sativus
AF040031	10196078	Raphanus_sativus
AF046960	10077502	Aster_holophyllus
AF046961	10077502	Aster_amellus
AF048974	10636834	Ziziphus_obtusifolia
AF055733	21680348	Rubus_deliciosus
AF055734	21680348	Rubus_odoratus
AF055735	21680348	Rubus_parviflorus
AF055736	21680348	Rubus_parviflorus
AF055737	21680348	Rubus_trifidus
AF055738	21680348	Rubus_trilobus
AF055739	21680348	Rubus_nivalis
AF055740	21680348	Rubus_chamaemorus
AF055741	21680348	Rubus_arcticus
AF055742	21680348	Rubus_humulifolius
AF055743	21680348	Rubus_humulifolius
AF055744	21680348	Rubus_minusculus
AF055745	21680348	Rubus_pubescens
AF055746	21680348	Rubus_saxatilis
AF055747	21680348	Rubus_saxatilis
AF055748	21680348	Rubus_repens
AF055749	21680348	Rubus_gunnianus
AF055750	21680348	Rubus_lasiococcus
AF055751	21680348	Rubus_pedatus
AF055752	21680348	Rubus_nepalensis
AF055753	21680348	Rubus_tricolor
AF055754	21680348	Rubus_crataegifolius
AF055755	21680348	Rubus_idaeus
AF055758	21680348	Rubus_occidentalis
AF055759	21680348	Rubus_phoenicolasius
AF055760	21680348	Rubus_rosifolius
AF055761	21680348	Rubus_rosifolius
AF055762	21680348	Rubus_hawaiensis
AF055763	21680348	Rubus_macraei
AF055764	21680348	Rubus_alpinus
AF055765	21680348	Rubus_moorei
AF055766	21680348	Rubus_parvus
AF055767	21680348	Rubus_tephrodes
AF055768	21680348	Rubus_lineatus
AF055769	21680348	Rubus_nubigenus
AF055770	21680348	Rubus_roseus
AF055771	21680348	Rubus_robustus
AF055772	21680348	Rubus_allegheniensis
AF055773	21680348	Rubus_allegheniensis
AF055774	21680348	Rubus_argutus
AF055775	21680348	Rubus_bifrons
AF055776	21680348	Rubus_caesius
AF055777	21680348	Rubus_canadensis
AF055778	21680348	Rubus_cuneifolius
AF055779	21680348	Rubus_divaricatus
AF055780	21680348	Rubus_hispidus
AF055781	21680348	Rubus_nessensis
AF055782	21680348	Rubus_nessensis
AF055783	21680348	Rubus_pedemontanus
AF055784	21680348	Rubus_pensilvanicus
AF055785	21680348	Rubus_sanctus
AF055786	21680348	Rubus_sapidus
AF055787	21680348	Rubus_setosus
AF055788	21680348	Rubus_setosus
AF055789	21680348	Rubus_sulcatus
AF055790	21680348	Rubus_trivialis
AF055791	21680348	Rubus_trivialis
AF055792	21680348	Rubus_ulmifolius
AF055793	21680348	Rubus_vigorosus
AF055794	21680348	Rubus_ursinus
AF055795	21680348	Rubus_ursinus
AF055796	21680348	Rubus_lambertianus
AF055797	21680348	Rubus_pectinellus
AF055798	21680348	Rubus_pectinellus
AF055799	21680348	Rubus_geoides
AF055800	21680348	Rubus_geoides
AF055801	21680348	Rubus_australis
AF055802	21680348	Rubus_australis
AF055803	21680348	Rubus_assamensis
AF055804	21680348	Rubus_assamensis
AF055805	21680348	Rubus_assamensis
AF055806	21680348	Rubus_assamensis
AF080004	10406728	Commiphora_monstruosa
AF080005	10406728	Commiphora_simplicifolia
AF080006	10406728	Commiphora_virgata
AF128104	10620403	Raphanus_sativus
AF128105	10620403	Raphanus_sativus
AF129048	10487818	Cinnamomum_camphora
AF129064	10487818	Magnolia_hypoleuca
AF134859	10575378	Codonopsis_pilosula_var._modesta
AF134860	10575378	Codonopsis_pilosula
AF134861	10575378	Codonopsis_pilosula_subsp._tangshen
AF134862	10575378	Codonopsis_javanica
AF134863	10575378	Platycodon_grandiflorus
AF136237	10575378	Codonopsis_nervosa
AF174638	10500186	Sophora_secundiflora
AF179485	11159135	Prunus_domestica
AF179486	11159135	Prunus_salicina
AF179487	11159135	Prunus_salicina
AF179488	11159135	Prunus_americana
AF179489	11159135	Prunus_americana
AF179490	11159135	Prunus_angustifolia
AF179491	11159135	Prunus_nigra
AF179492	11159135	Prunus_nigra
AF179493	11159135	Prunus_umbellata
AF179494	11159135	Prunus_mandshurica
AF179495	11159135	Prunus_mandshurica
AF179496	11159135	Prunus_mume
AF179497	11159135	Prunus_mume
AF179498	11159135	Prunus_pumila_var._besseyi
AF179499	11159135	Prunus_pumila_var._besseyi
AF179500	11159135	Prunus_tomentosa
AF179501	11159135	Prunus_cerasoides_var._campanulata
AF179502	11159135	Prunus_cerasoides_var._campanulata
AF179503	11159135	Prunus_cyclamina
AF179504	11159135	Prunus_incisa
AF179505	11159135	Prunus_incisa
AF179506	11159135	Prunus_leveilleana
AF179507	11159135	Prunus_nipponica_var._nipponica
AF179508	11159135	Prunus_nipponica_var._nipponica
AF179509	11159135	Prunus_nipponica_var._kurilensis
AF179510	11159135	Prunus_nipponica_var._kurilensis
AF179511	11159135	Prunus_subhirtella_var._ascendens
AF179512	11159135	Prunus_sargentii
AF179513	11159135	Prunus_sargentii
AF179514	11159135	Prunus_sargentii
AF179515	11159135	Prunus_serrulata_var._quelpaertensis
AF179516	11159135	Prunus_serrulata_var._quelpaertensis
AF179517	11159135	Prunus_serrulata_var._spontanea
AF179518	11159135	Prunus_serrulata_var._spontanea
AF179519	11159135	Prunus_subhirtella_var._subhirtella
AF179520	11159135	Prunus_subhirtella
AF179521	11159135	Prunus_apetala
AF179522	11159135	Prunus_verecunda
AF179523	11159135	Prunus_mahaleb
AF179524	11159135	Prunus_mahaleb
AF179525	11159135	Prunus_maximowiczii
AF179526	11159135	Prunus_maximowiczii
AF179527	11159135	Prunus_padus_var._commutata
AF179528	11159135	Prunus_buergeriana
AF179529	11159135	Prunus_buergeriana
AF179530	11159135	Prunus_fordiana
AF179531	11159135	Prunus_grayana
AF179532	11159135	Prunus_maackii
AF179533	11159135	Prunus_maackii
AF179534	11159135	Prunus_maackii
AF179535	11159135	Prunus_maackii
AF179536	11159135	Prunus_virginiana
AF179537	11159135	Prunus_virginiana
AF179538	11159135	Prunus_serotina
AF179539	11159135	Prunus_serotina
AF179540	11159135	Prunus_caroliniana
AF179541	11159135	Prunus_ilicifolia_subsp._lyonii
AF179542	11159135	Prunus_ilicifolia_subsp._lyonii
AF179543	11159135	Prunus_ilicifolia_subsp._ilicifolia
AF179544	11159135	Prunus_ilicifolia_subsp._ilicifolia
AF179545	11159135	Prunus_laurocerasus
AF179546	11159135	Prunus_laurocerasus
AF179547	11159135	Prunus_laurocerasus
AF179548	11159135	Prunus_laurocerasus
AF179549	11159135	Prunus_hypoleuca
AF179550	11159135	Prunus_hypoleuca
AF179560	11159135	Prunus_tenella
AF179561	11159135	Prunus_tenella
AF179562	11159135	Prunus_persica
AF238983	11009416	Lycium_macrodon
AF238984	11009416	Lycium_cooperi
AF238985	11009416	Lycium_puberulum
AF238986	11009416	Lycium_pallidum
AF238987	11009416	Lycium_shockleyi
AF238988	11009416	Lycium_andersonii
AF238989	11009416	Lycium_berlandieri
AF238990	11009416	Lycium_parishii
AF238991	11009416	Lycium_brevipes
AF238992	11009416	Lycium_torreyi
AF238993	11009416	Lycium_californicum
AF238994	11009416	Lycium_exsertum
AF238995	11009416	Lycium_fremontii
AF251122	12579865	Swertia_erythrosticta
AF254461	11458466	Alpinia_conchigera
AF254462	11458466	Alpinia_galanga
AF254465	11458466	Alpinia_suishaensis
AF254475	11458466	Alpinia_polyantha
AF254476	11458466	Alpinia_maclurei
AF255913	12579865	Swertia_przewalskii
AF255914	12579865	Swertia_wolfongiana
AF255915	12579865	Swertia_mussotii
AF255916	12579865	Swertia_franchetiana
AF255917	12579865	Swertia_chirayita
AF319048	11796029	Arctium_lappa
AF319049	11796029	Arctium_minus
AF319053	11796029	Atractylodes_japonica
AF319102	11796029	Arctium_lappa
AF319103	11796029	Arctium_minus
AF319107	11796029	Atractylodes_japonica
AF327459	11399148	Styrax_perkinsiae
AF327460	11399148	Styrax_odoratissimus
AF327461	11399148	Styrax_odoratissimus
AF327462	11399148	Styrax_wilsonii
AF327463	11399148	Styrax_tonkinensis
AF327464	11399148	Styrax_tonkinensis
AF327465	11399148	Styrax_japonicus
AF327466	11399148	Styrax_formosanus
AF327467	11399148	Styrax_dasyanthus
AF327468	11399148	Styrax_calvescens
AF327469	11399148	Styrax_dasyanthus
AF327470	11399148	Styrax_confusus
AF327471	11399148	Styrax_confusus
AF327472	11399148	Styrax_americanus
AF327473	11399148	Styrax_americanus
AF327474	11399148	Styrax_glabrescens
AF327475	11399148	Styrax_glabrescens
AF327476	11399148	Styrax_grandifolius
AF327477	11399148	Styrax_hemsleyanus
AF327478	11399148	Styrax_jaliscanus
AF327479	11399148	Styrax_obassia
AF327480	11399148	Styrax_shiraianus
AF327481	11399148	Styrax_serrulatus
AF327482	11399148	Styrax_faberi
AF327483	11399148	Styrax_agrestis
AF327484	11399148	Styrax_faberi
AF327485	11399148	Styrax_faberi
AF327486	11399148	Styrax_platanifolius_subsp._mollis
AF327487	11399148	Styrax_platanifolius_subsp._stellatus
AF327488	11399148	Styrax_platanifolius_subsp._texanus
AF327489	11399148	Styrax_officinalis
AF327490	11399148	Styrax_redivivus
AF327491	11399148	Styrax_redivivus
AF327492	11399148	Styrax_chinensis
AF327493	11399148	Styrax_suberifolius
AF327494	11399148	Styrax_benzoin
AF327495	11399148	Styrax_pedicellatus
AF327496	11399148	Styrax_vilcabambae
AF327497	11399148	Styrax_radians
AF327498	11399148	Styrax_radians
AF327499	11399148	Styrax_ramirezii
AF327500	11399148	Styrax_warscewiczii
AF327501	11399148	Styrax_lanceolatus
AF327502	11399148	Styrax_gentryi
AF327503	11399148	Styrax_ferrugineus
AF327504	11399148	Styrax_camporum
AF327505	11399148	Styrax_portoricensis
AF327506	11399148	Styrax_cordatus
AF327507	11399148	Styrax_pentlandianus
AF327508	11399148	Styrax_martii
AF327509	11399148	Styrax_sp._Nunez_23320
AF333844	11913666	Morinda_citrifolia
AF333845	11913666	Morinda_royoc
AF347108	15506012	Polyporus_brumalis
AF359749	14582964	Astragalus_membranaceus
AF359750	14582964	Astragalus_mongholicus
AF359751	14582964	Astragalus_propinquus
AF359752	14582964	Astragalus_lepsensis
AF359753	14582964	Astragalus_aksuensis
AF359754	14582964	Astragalus_hoantchy
AF359755	14582964	Astragalus_hoantchy_subsp._dshimensis
AF359756	14582964	Astragalus_lehmannianus
AF359757	14582964	Astragalus_sieversianus
AF359758	14582964	Astragalus_austrosibiricus
AF429433	15737581	Ephedra_fragilis
AF429434	15737581	Ephedra_tweediana
AF429435	15737581	Ephedra_pedunculata
AF429436	15737581	Ephedra_viridis
AF429437	15737581	Ephedra_nevadensis
AF429438	15737581	Ephedra_distachya
AF429439	15737581	Ephedra_trifurca
AF429440	15737581	Ephedra_sinica
AF429441	15737581	Ephedra_californica
AF429442	15737581	Ephedra_antisyphilitica
AF429443	15737581	Ephedra_aspera
AF429444	15737581	Ephedra_coryi
AF429445	15737581	Ephedra_cutleri
AF429446	15737581	Ephedra_minuta
AF429447	15737581	Ephedra_torreyana
AF429448	15737581	Ephedra_lomatolepis
AF429449	15737581	Ephedra_aphylla
AF429450	15737581	Ephedra_sp._CB
AF429451	15737581	Ephedra_sp._EM
AF429452	15737581	Ephedra_fasciculata
AF429453	15737581	Ephedra_sp._LS
AF429454	15737581	Ephedra_sarcocarpa
AF445872	12565038	Commiphora_pyracanthoides
AF445873	12565038	Commiphora_africana
AF445874	12565038	Commiphora_capensis
AF445875	12565038	Commiphora_leptophloeos
AF445876	12565038	Commiphora_mollis
AF445877	12565038	Commiphora_virgata
AF445878	12565038	Commiphora_monstruosa
AF445879	12565038	Commiphora_simplicifolia
AF467923	14980972	Bupleurum_acutifolium
AF467924	14980972	Bupleurum_acutifolium
AF467925	14980972	Bupleurum_acutifolium
AF467926	14980972	Bupleurum_acutifolium
AF467927	14980972	Bupleurum_acutifolium
AF467928	14980972	Bupleurum_album
AF469008	14980972	Bupleurum_angulosum
AF469680	14980972	Bupleurum_balansae
AF469681	14980972	Bupleurum_balansae
AF469682	14980972	Bupleurum_baldense
AF477023	14980972	Bupleurum_barceloi
AF477024	14980972	Bupleurum_benoistii
AF477025	14980972	Bupleurum_benoistii
AF477026	14980972	Bupleurum_benoistii
AF477027	14980972	Bupleurum_canescens
AF477028	14980972	Bupleurum_canescens_var._handiense
AF477029	14980972	Bupleurum_canescens_var._handiense
AF477030	14980972	Bupleurum_dumosum
AF478709	21665595	Alpinia_blepharocalyx
AF478710	21665595	Alpinia_calcarata
AF478711	21665595	Alpinia_carolinensis
AF478712	21665595	Alpinia_conchigera
AF478713	21665595	Alpinia_elegans
AF478714	21665595	Alpinia_foxworthyi
AF478715	21665595	Alpinia_galanga
AF478716	21665595	Alpinia_intermedia
AF478717	21665595	Alpinia_luteocarpa
AF478718	21665595	Alpinia_officinarum
AF478719	21665595	Alpinia_pumila
AF478720	21665595	Alpinia_vittata
AF478721	21665595	Amomum_glabrum
AF478722	21665595	Amomum_longipetiolatum
AF478723	21665595	Amomum_sp._Kress_99-6373
AF478724	21665595	Amomum_villosum
AF478737	21665595	Curcuma_bicolor
AF478738	21665595	Curcuma_comosa
AF478739	21665595	Curcuma_roscoeana
AF478740	21665595	Curcuma_aeruginosa
AF478741	21665595	Curcuma_thorelii
AF478799	21665595	Zingiber_ellipticum
AF478800	21665595	Zingiber_gramineum
AF478801	21665595	Zingiber_sulphureum
AF478802	21665595	Zingiber_wrayi
AF478803	21665595	Zingiber_sp._Kress_99-6555
AF479290	14980972	Bupleurum_falcatum
AF479291	14980972	Bupleurum_fruticescens_subsp._fruticescens
AF479292	14980972	Bupleurum_fruticescens_subsp._fruticescens
AF479293	14980972	Bupleurum_fruticescens_subsp._spinosum
AF479294	14980972	Bupleurum_fruticescens_subsp._spinosum
AF479295	14980972	Bupleurum_fruticescens_subsp._spinosum
AF479296	14980972	Bupleurum_fruticescens_subsp._spinosum
AF479297	14980972	Bupleurum_fruticosum
AF479298	14980972	Bupleurum_fruticosum
AF479847	14980972	Bupleurum_gerardii
AF479848	14980972	Bupleurum_gerardii
AF479849	14980972	Bupleurum_gerardii
AF479850	14980972	Bupleurum_gerardii
AF479851	14980972	Bupleurum_gibraltaricum
AF479852	14980972	Bupleurum_gibraltaricum
AF479853	14980972	Bupleurum_lancifolium
AF479854	14980972	Bupleurum_lateriflorum
AF479855	14980972	Bupleurum_lateriflorum
AF479856	14980972	Bupleurum_longifolium
AF479857	14980972	Bupleurum_montanum
AF479858	14980972	Bupleurum_montanum
AF479859	14980972	Bupleurum_montanum
AF479860	14980972	Bupleurum_mundtii
AF479861	14980972	Bupleurum_odontites
AF479862	14980972	Bupleurum_oligactis
AF479863	14980972	Bupleurum_oligactis
AF479864	14980972	Bupleurum_oligactis
AF479865	14980972	Bupleurum_plantagineum
AF481390	14980972	Bupleurum_praealtum
AF481391	14980972	Bupleurum_praealtum
AF481392	14980972	Bupleurum_ranunculoides
AF481393	14980972	Bupleurum_ranunculoides
AF481394	14980972	Bupleurum_ranunculoides
AF481395	14980972	Bupleurum_ranunculoides
AF481396	14980972	Bupleurum_rigidum_subsp._rigidum
AF481397	14980972	Bupleurum_rigidum_subsp._rigidum
AF481398	14980972	Bupleurum_rigidum_subsp._paniculatum
AF481399	14980972	Bupleurum_rigidum_subsp._paniculatum
AF481400	14980972	Bupleurum_rotundifolium
AF481926	14980972	Bupleurum_salicifolium
AF481927	14980972	Bupleurum_salicifolium
AF481928	14980972	Bupleurum_salicifolium
AF481929	14980972	Bupleurum_semicompositum
AF481930	14980972	Bupleurum_stellatum
AF481931	14980972	Bupleurum_subspinosum
AF481932	14980972	Bupleurum_tenuissimum
AF494011	12383758	Aster_bellidiastrum
AF509969	21659122	Gleditsia_triacanthos
AF509970	21659122	Gleditsia_triacanthos
AF509971	21659122	Gleditsia_triacanthos
AF509972	21659122	Gleditsia_triacanthos
AF509973	21659122	Gleditsia_triacanthos
AF509974	21659122	Gleditsia_triacanthos
AF509975	21659122	Gleditsia_triacanthos
AF509976	21659122	Gleditsia_triacanthos
AF509977	21659122	Gleditsia_triacanthos
AF509978	21659122	Gleditsia_triacanthos
AF509979	21659122	Gleditsia_triacanthos
AF509980	21659122	Gleditsia_triacanthos
AF509981	21659122	Gleditsia_triacanthos
AF509982	21659122	Gleditsia_aquatica
AF509983	21659122	Gleditsia_aquatica
AF509984	21659122	Gleditsia_aquatica
AF509985	21659122	Gleditsia_aquatica
AF509986	21659122	Gleditsia_aquatica
AF509987	21659122	Gleditsia_aquatica
AF509988	21659122	Gleditsia_aquatica
AF509989	21659122	Gleditsia_aquatica
AF509990	21659122	Gleditsia_aquatica
AF509991	21659122	Gleditsia_aquatica
AF509992	21659122	Gleditsia_aquatica
AF509993	21659122	Gleditsia_aquatica
AF509994	21659122	Gleditsia_aquatica
AF509995	21659122	Gleditsia_aquatica
AF509996	21659122	Gleditsia_aquatica
AF509997	21659122	Gleditsia_aquatica
AF509998	21659122	Gleditsia_aquatica
AF509999	21659122	Gleditsia_aquatica
AF510000	21659122	Gleditsia_aquatica
AF510001	21659122	Gleditsia_amorphoides
AF510002	21659122	Gleditsia_amorphoides
AF510003	21659122	Gleditsia_amorphoides
AF510004	21659122	Gleditsia_caspica
AF510005	21659122	Gleditsia_caspica
AF510006	21659122	Gleditsia_caspica
AF510007	21659122	Gleditsia_caspica
AF510008	21659122	Gleditsia_caspica
AF510009	21659122	Gleditsia_delavayi
AF510010	21659122	Gleditsia_japonica
AF510011	21659122	Gleditsia_japonica
AF510012	21659122	Gleditsia_japonica
AF510013	21659122	Gleditsia_japonica
AF510014	21659122	Gleditsia_japonica
AF510015	21659122	Gleditsia_japonica
AF510016	21659122	Gleditsia_japonica
AF510017	21659122	Gleditsia_rolfei
AF510018	21659122	Gleditsia_rolfei
AF510019	21659122	Gleditsia_sinensis
AF510020	21659122	Gleditsia_sinensis
AF510021	21659122	Gleditsia_australis
AF510022	21659122	Gleditsia_australis
AF510023	21659122	Gleditsia_australis
AF510024	21659122	Gleditsia_australis
AF510025	21659122	Gleditsia_fera
AF510026	21659122	Gleditsia_fera
AF510027	21659122	Gleditsia_microphylla
AF510028	21659122	Gleditsia_microphylla
AF510029	21659122	Gleditsia_microphylla
AF514337	12396588	Ipomoea_marginata
AJ400047	11421647	Tussilago_farfara
AJ400093	11421647	Tussilago_farfara
AJ631840	15618309	Rosa_micrantha
AJ631841	15618309	Rosa_persica
AJ631842	15618309	Rosa_stellata
AJ631843	15618309	Rosa_roxburghii
AJ631844	15618309	Rosa_pendulina
AJ631845	15618309	Rosa_multiflora
AJ631846	15618309	Rosa_lucieae
AJ631847	15618309	Rosa_chinensis
AJ631848	15618309	Rosa_odorata
AJ631849	15618309	Rosa_spinosissima_var._altaica
AJ631850	15618309	Rosa_spinosissima
AJ631851	15618309	Rosa_suffulta
AJ631852	15618309	Rosa_woodsii
AJ631853	15618309	Rosa_banksiae
AJ631854	15618309	Rosa_pendulina
AJ631855	15618309	Rosa_carolina
AJ631856	15618309	Rosa_sertata
AJ631857	15618309	Rosa_virginiana
AJ631858	15618309	Rosa_arkansana
AJ631859	15618309	Rosa_blanda
AJ631860	15618309	Rosa_nitida
AJ631861	15618309	Rosa_carolina
AJ631862	15618309	Rosa_arkansana
AJ631863	15618309	Rosa_bracteata
AJ631864	15618309	Rosa_palustris
AJ631865	15618309	Rosa_rugosa
AJ631866	15618309	Rosa_beggeriana
AJ631867	15618309	Rosa_majalis
AJ631868	15618309	Rosa_spinosissima
AJ631869	15618309	Rosa_spinosissima
AJ631870	15618309	Rosa_spinosissima
AJ631871	15618309	Rosa_willmottiae
AJ631872	15618309	Rosa_multibracteata
AJ631873	15618309	Rosa_laevigata
AJ631874	15618309	Rosa_sericea
AJ631875	15618309	Rosa_xanthina
AJ631876	15618309	Rosa_primula
AJ631877	15618309	Rosa_helenae
AJ631878	15618309	Rosa_ecae
AJ631879	15618309	Rosa_foetida
AJ631880	15618309	Rosa_spinosissima
AJ631881	15618309	Rosa_laxa
AJ631882	15618309	Rosa_hugonis
AJ631883	15618309	Rosa_x_alba
AJ631884	15618309	Rosa_jundzillii
AJ631885	15618309	Rosa_eglanteria
AJ631886	15618309	Rosa_canina
AJ631887	15618309	Rosa_micrantha
AJ631888	15618309	Rosa_micrantha
AJ631889	15618309	Rosa_sicula
AJ631890	15618309	Rosa_moschata
AJ631891	15618309	Rosa_moschata
AJ631892	15618309	Rosa_moschata
AJ631893	15618309	Rosa_moschata
AJ631894	15618309	Rosa_moschata
AJ631895	15618309	Rosa_glauca
AJ631896	15618309	Rosa_glauca
AJ631897	15618309	Rosa_subcollina
AJ631898	15618309	Rosa_villosa
AJ631899	15618309	Rosa_agrestis
AJ631900	15618309	Rosa_moschata
AJ631901	15618309	Rosa_mollis
AJ631902	15618309	Rosa_moschata
AJ631903	15618309	Rosa_glauca
AJ631904	15618309	Rosa_agrestis
AJ631905	15618309	Rosa_mollis
AJ631906	15618309	Rosa_mollis
AJ631907	15618309	Rosa_mollis
AJ631908	15618309	Rosa_gallica
AJ631909	15618309	Rosa_x_alba
AJ631910	15618309	Rosa_x_alba
AJ631911	15618309	Rosa_x_alba
AJ631912	15618309	Rosa_x_alba
AJ631913	15618309	Rosa_x_alba
AJ631914	15618309	Rosa_x_alba
AJ631915	15618309	Rosa_moschata
AJ631916	15618309	Rosa_moschata
AJ631917	15618309	Rosa_villosa
AJ631918	15618309	Rosa_villosa
AJ631919	15618309	Rosa_gallica_x_Rosa_dumetorum
AJ631920	15618309	Rosa_x_alba
AJ631921	15618309	Rosa_alba_x_Rosa_corymbifera
AJ631922	15618309	Rosa_gallica
AJ631923	15618309	Rosa_canina
AJ631924	15618309	Rosa_jundzillii
AJ631925	15618309	Rosa_sherardii
AJ631926	15618309	Rosa_stylosa
AJ631927	15618309	Rosa_pseudoscabriuscula
AJ631928	15618309	Rosa_pseudoscabriuscula
AJ631929	15618309	Rosa_micrantha
AJ631930	15618309	Rosa_micrantha
AJ631931	15618309	Rosa_corymbifera
AJ631932	15618309	Rosa_pseudoscabriuscula
AJ631933	15618309	Rosa_micrantha
AJ631934	15618309	Rosa_columnifera
AJ631935	15618309	Rosa_subcanina
AJ631936	15618309	Rosa_subcanina
AJ631937	15618309	Rosa_sicula
AJ631938	15618309	Rosa_sicula
AJ631939	15618309	Rosa_sicula
AJ631940	15618309	Rosa_abietina
AJ631941	15618309	Rosa_abietina
AJ631942	15618309	Rosa_abietina
AJ631943	15618309	Rosa_tomentosa
AJ631944	15618309	Rosa_tomentosa
AJ631945	15618309	Rosa_tomentella
AJ631946	15618309	Rosa_sicula
AJ631947	15618309	Rosa_montana
AJ631948	15618309	Rosa_montana
AJ631949	15618309	Rosa_mollis
AJ631950	15618309	Rosa_alba_x_Rosa_corymbifera
AJ631951	15618309	Rosa_gallica_x_Rosa_dumetorum
AJ631952	15618309	Rosa_gallica_x_Rosa_dumetorum
AJ631953	15618309	Rosa_alba_x_Rosa_corymbifera
AJ631954	15618309	Rosa_caesia
AJ631955	15618309	Rosa_sicula
AJ631956	15618309	Rosa_agrestis
AJ631957	15618309	Rosa_agrestis
AJ631958	15618309	Rosa_agrestis
AJ631959	15618309	Rosa_agrestis
AJ631960	15618309	Rosa_mollis
AJ631961	15618309	Rosa_mollis
AY116297	12579363	Imperata_cylindrica
AY188289	12094313	Alpinia_jianganfeng
AY188290	12094313	Alpinia_nanchuanensis
AY218420	21148923	Polyporus_tuberaster
AY218421	21148923	Polyporus_squamosus
AY236173	15019629	Lonicera_nervosa
AY236190	15019629	Valeriana_jatamansi
AY236192	15019629	Valeriana_minutiflora
AY251687	15288069	Swertia_perennis
AY251717	15288069	Swertia_perennis
AY271909	15120387	Aralia_franchetii
AY271910	15120387	Aralia_elata
AY271911	15120387	Panax_japonicus_var._bipinnatifidus
AY271912	15120387	Panax_japonicus_var._bipinnatifidus
AY271913	15120387	Panax_japonicus_var._bipinnatifidus
AY271914	15120387	Panax_japonicus_var._bipinnatifidus
AY271915	15120387	Panax_japonicus_var._angustifolius
AY271916	15120387	Panax_japonicus_var._angustifolius
AY271917	15120387	Panax_pseudoginseng_var._elegantior
AY271918	15120387	Panax_japonicus
AY271919	15120387	Panax_notoginseng
AY271920	15120387	Panax_sinensis
AY271921	15120387	Panax_stipuleanatus
AY271922	15120387	Panax_stipuleanatus
AY271923	15120387	Panax_variabilis
AY271924	15120387	Panax_vietnamensis
AY310451	14988097	Valeriana_bracteata
AY310452	14988097	Valeriana_parviflora
AY310453	14988097	Valeriana_pyrenaica
AY310454	14988097	Valeriana_scandens
AY310455	14988097	Valeriana_tachirensis
AY310494	14988097	Valeriana_celtica
AY360096	15019629	Valeriana_arborea
AY360097	15019629	Valeriana_sitchensis
AY360098	15019629	Valeriana_californica
AY360099	15019629	Valeriana_supina
AY360100	15019629	Valeriana_montana
AY360101	15019629	Valeriana_celtica
AY360102	15019629	Valeriana_sorbifolia
AY360103	15019629	Valeriana_chaerophylloides
AY360104	15019629	Valeriana_edulis
AY360105	15019629	Valeriana_henrici
AY360106	15019629	Valeriana_niphobia
AY360107	15019629	Valeriana_dioica
AY360108	15019629	Valeriana_rigida
AY360109	15019629	Valeriana_pilosa
AY360110	15019629	Valeriana_officinalis
AY360111	15019629	Valeriana_pyrenaica
AY360112	15019629	Valeriana_laurifolia
AY360113	15019629	Valeriana_microphylla
AY360114	15019629	Valeriana_hirtella
AY362408	15737598	Epimedium_pubigerum
AY362409	15737598	Epimedium_diphyllum
AY362410	15737598	Epimedium_grandiflorum
AY362411	15737598	Epimedium_brachyrrhizum
AY362412	15737598	Epimedium_franchetii
AY362413	15737598	Epimedium_koreanum
AY362414	15737598	Epimedium_davidii
AY362415	15737598	Epimedium_rhizomatosum
AY362416	15737598	Epimedium_pubescens
AY362417	15737598	Epimedium_epsteinii
AY362418	15737598	Epimedium_chlorandrum
AY362419	15737598	Epimedium_leptorrhizum
AY362420	15737598	Epimedium_simplicifolium
AY362421	15737598	Epimedium_wushanense
AY362422	15737598	Epimedium_alpinum
AY362423	15737598	Epimedium_acuminatum
AY362424	15737598	Epimedium_dolichostemon
AY362425	15737598	Epimedium_ogisui
AY362426	15737598	Epimedium_sempervirens
AY362427	15737598	Epimedium_sagittatum
AY362428	15737598	Epimedium_pauciflorum
AY362429	15737598	Epimedium_brevicornu
AY380851	21652334	Thuja_occidentalis
AY380852	21652334	Thuja_plicata
AY380875	21652334	Platycladus_orientalis
AY394062	15549666	Ephedra_intermedia
AY394063	15549666	Ephedra_sinica
AY394064	15549666	Ephedra_przewalskii
AY394065	15549666	Ephedra_equisetina
AY394066	15549666	Ephedra_monosperma
AY394067	15549666	Ephedra_gerardiana
AY394068	15549666	Ephedra_likiangensis
AY394069	15549666	Ephedra_minuta
AY394070	15549666	Ephedra_intermedia
AY394071	15549666	Ephedra_sinica
AY394072	15549666	Ephedra_przewalskii
AY394073	15549666	Ephedra_equisetina
AY394074	15549666	Ephedra_gerardiana
AY394075	15549666	Ephedra_likiangensis
AY394076	15549666	Ephedra_minuta
AY394077	15549666	Ephedra_monosperma
AY396418	15170263	Trichosanthes_cucumerina
AY500595	21653454	Prunus_americana
AY500596	21653454	Prunus_mexicana
AY500597	21653454	Prunus_rivularis
AY500598	21653454	Prunus_umbellata_var._injucunda
AY500599	21653454	Prunus_mexicana
AY500600	21653454	Prunus_hortulana
AY500601	21653454	Prunus_angustifolia
AY500602	21653454	Prunus_munsoniana
AY500603	21653454	Prunus_gracilis
AY500604	21653454	Prunus_umbellata
AY500605	21653454	Prunus_nigra
AY500606	21653454	Prunus_alleghaniensis_var._davisii
AY500607	21653454	Prunus_alleghaniensis
AY500608	21653454	Prunus_geniculata
AY500609	21653454	Prunus_maritima
AY500610	21653454	Prunus_maritima_var._gravesii
AY500611	21653454	Prunus_texana
AY500612	21653454	Prunus_subcordata
AY500613	21653454	Prunus_domestica_subsp._insititia
AY500614	21653454	Prunus_domestica
AY500615	21653454	Prunus_spinosa
AY500616	21653454	Prunus_cerasifera
AY500617	21653454	Prunus_salicina
AY500618	21653454	Prunus_simonii
AY500619	21653454	Prunus_mandshurica
AY500620	21653454	Prunus_armeniaca
AY500621	21653454	Prunus_mume
AY500622	21653454	Prunus_glandulosa
AY500623	21653454	Prunus_pumila
AY500624	21653454	Prunus_tomentosa
AY500625	21653454	Prunus_dulcis
AY500626	21653454	Prunus_davidiana
AY500627	21653454	Prunus_mira
AY500628	21653454	Prunus_persica
AY500629	21653454	Prunus_tenella
AY500630	21653454	Prunus_fasciculata
AY500631	21653454	Prunus_mahaleb
AY500632	21653454	Prunus_pensylvanica
AY500633	21653454	Prunus_serotina
AY500634	21653454	Prunus_virginiana
AY500635	21653454	Prunus_laurocerasus
AY500636	21653454	Prunus_caroliniana
AY530911	16329240	Cornus_kousa
AY530912	16329240	Cornus_florida
AY530913	16329240	Cornus_canadensis
AY530914	16329240	Cornus_disciflora
AY530915	16329240	Cornus_capitata
AY530916	16329240	Cornus_walteri
AY530917	16329240	Cornus_oblonga
AY530919	16329240	Cornus_volkensii
AY530920	16329240	Cornus_mas
AY530921	16329240	Cornus_officinalis
AY530922	16329240	Cornus_chinensis
AY530923	16329240	Cornus_sessilis
AY538275	21653478	Ipomoea_alba
AY538276	21653478	Ipomoea_ampullacea
AY538277	21653478	Ipomoea_ampullacea
AY538278	21653478	Ipomoea_cairica
AY538279	21653478	Ipomoea_cardiophylla
AY538280	21653478	Ipomoea_cardiophylla
AY538281	21653478	Ipomoea_chamelana
AY538282	21653478	Ipomoea_coccinea
AY538283	21653478	Ipomoea_coccinea
AY538284	21653478	Ipomoea_dumetorum
AY538285	21653478	Ipomoea_expansa
AY538286	21653478	Ipomoea_funis
AY538287	21653478	Ipomoea_hastigera
AY538288	21653478	Ipomoea_hederacea
AY538289	21653478	Ipomoea_hederacea
AY538290	21653478	Ipomoea_hederacea
AY538291	21653478	Ipomoea_hederacea
AY538292	21653478	Ipomoea_hederifolia
AY538293	21653478	Ipomoea_hederifolia
AY538294	21653478	Ipomoea_hederifolia
AY538295	21653478	Ipomoea_indica
AY538296	21653478	Ipomoea_indica
AY538297	21653478	Ipomoea_indica
AY538298	21653478	Ipomoea_lindheimeri
AY538299	21653478	Ipomoea_lutea
AY538300	21653478	Ipomoea_mairetii
AY538301	21653478	Ipomoea_marginisepala
AY538302	21653478	Ipomoea_neei
AY538303	21653478	Ipomoea_neurocephala
AY538304	21653478	Ipomoea_nil
AY538305	21653478	Ipomoea_nil
AY538306	21653478	Ipomoea_nil
AY538307	21653478	Ipomoea_nil
AY538308	21653478	Ipomoea_nil
AY538309	21653478	Ipomoea_orizabensis
AY538310	21653478	Ipomoea_orizabensis
AY538311	21653478	Ipomoea_parasitica
AY538312	21653478	Ipomoea_parasitica
AY538313	21653478	Ipomoea_parasitica
AY538314	21653478	Ipomoea_pubescens
AY538315	21653478	Ipomoea_purga
AY538316	21653478	Ipomoea_purpurea
AY538317	21653478	Ipomoea_purpurea
AY538318	21653478	Ipomoea_purpurea
AY538319	21653478	Ipomoea_purpurea
AY538320	21653478	Ipomoea_purpurea
AY538321	21653478	Ipomoea_purpurea
AY538322	21653478	Ipomoea_purpurea
AY538323	21653478	Ipomoea_quamoclit
AY538324	21653478	Ipomoea_santillanii
AY538325	21653478	Ipomoea_seducta
AY538326	21653478	Ipomoea_sescossiana
AY538327	21653478	Ipomoea_stans
AY538328	21653478	Ipomoea_ternifolia
AY538329	21653478	Ipomoea_tricolor
AY538330	21653478	Ipomoea_tricolor
AY538331	21653478	Ipomoea_tricolor
AY538332	21653478	Ipomoea_muricata
AY570230	15737589	Thuja_occidentalis
AY616709	15878122	Fritillaria_acmopetala
AY616710	15878122	Fritillaria_affinis
AY616711	15878122	Fritillaria_agrestis
AY616712	15878122	Fritillaria_alburyana
AY616713	15878122	Fritillaria_aurea
AY616714	15878122	Fritillaria_camschatcensis
AY616715	15878122	Fritillaria_caucasica
AY616716	15878122	Fritillaria_chitralensis
AY616717	15878122	Fritillaria_crassifolia
AY616718	15878122	Fritillaria_davidii
AY616719	15878122	Fritillaria_eastwoodiae
AY616720	15878122	Fritillaria_falcata
AY616721	15878122	Fritillaria_gentneri
AY616722	15878122	Fritillaria_gibbosa
AY616723	15878122	Fritillaria_glauca
AY616724	15878122	Fritillaria_hermonis
AY616725	15878122	Fritillaria_imperialis
AY616726	15878122	Fritillaria_japonica
AY616727	15878122	Fritillaria_karelinii
AY616728	15878122	Fritillaria_lusitanica
AY616729	15878122	Fritillaria_maximoviczii
AY616730	15878122	Fritillaria_meleagris
AY616731	15878122	Fritillaria_michailovskyi
AY616732	15878122	Fritillaria_micrantha
AY616733	15878122	Fritillaria_minuta
AY616734	15878122	Fritillaria_olivieri
AY616735	15878122	Fritillaria_pallidiflora
AY616736	15878122	Fritillaria_persica
AY616737	15878122	Fritillaria_phaeanthera
AY616738	15878122	Fritillaria_pudica
AY616739	15878122	Fritillaria_raddeana
AY616740	15878122	Fritillaria_recurva
AY616741	15878122	Fritillaria_reuteri
AY616742	15878122	Fritillaria_sewerzowii
AY616743	15878122	Fritillaria_striata
AY616744	15878122	Fritillaria_tenella
AY616745	15878122	Fritillaria_tubiformis
AY632532	16329240	Cornus_officinalis
AY632533	16329240	Cornus_mas
AY632534	16329240	Cornus_mas
AY643656	16917980	Mentha_aquatica
AY643657	16917980	Mentha_aquatica
AY643658	16917980	Mentha_aquatica
AY643659	16917980	Mentha_aquatica
AY643660	16917980	Mentha_aquatica
AY643661	16917980	Mentha_aquatica
AY643662	16917980	Mentha_aquatica
AY643663	16917980	Mentha_canadensis
AY643664	16917980	Mentha_canadensis
AY643665	16917980	Mentha_arvensis
AY643666	16917980	Mentha_spicata
AY643667	16917980	Mentha_spicata
AY643668	16917980	Mentha_spicata
AY643669	16917980	Mentha_spicata
AY643670	16917980	Mentha_spicata
AY643671	16917980	Mentha_spicata
AY643672	16917980	Mentha_spicata
AY643673	16917980	Mentha_spicata
AY643674	16917980	Mentha_spicata
AY643675	16917980	Mentha_spicata
AY643676	16917980	Mentha_spicata
AY643677	16917980	Mentha_spicata
AY643678	16917980	Mentha_spicata
AY643679	16917980	Mentha_longifolia
AY643680	16917980	Mentha_longifolia
AY643681	16917980	Mentha_longifolia
AY643682	16917980	Mentha_longifolia
AY643683	16917980	Mentha_longifolia
AY643684	16917980	Mentha_longifolia
AY643685	16917980	Mentha_longifolia
AY643686	16917980	Mentha_longifolia
AY643687	16917980	Mentha_suaveolens
AY643688	16917980	Mentha_suaveolens
AY643689	16917980	Mentha_suaveolens
AY643690	16917980	Mentha_suaveolens
AY643691	16917980	Mentha_suaveolens
AY643692	16917980	Mentha_suaveolens
AY643693	16917980	Mentha_suaveolens
AY643694	16917980	Mentha_suaveolens
AY643695	16917980	Mentha_suaveolens
AY643696	16917980	Mentha_suaveolens
AY643697	16917980	Mentha_suaveolens
AY643698	16917980	Mentha_x_piperita
AY643699	16917980	Mentha_x_piperita
AY643700	16917980	Mentha_x_piperita
AY643701	16917980	Mentha_x_piperita
AY643702	16917980	Mentha_x_piperita
AY643703	16917980	Mentha_x_piperita
AY643704	16917980	Mentha_x_piperita
AY643705	16917980	Mentha_x_piperita
AY643706	16917980	Mentha_x_piperita
AY643707	16917980	Mentha_x_piperita
AY643708	16917980	Mentha_asiatica
AY655762	16917980	Mentha_aquatica
AY655763	16917980	Mentha_aquatica
AY655764	16917980	Mentha_aquatica
AY655765	16917980	Mentha_aquatica
AY655766	16917980	Mentha_aquatica
AY655767	16917980	Mentha_aquatica
AY655768	16917980	Mentha_aquatica
AY655769	16917980	Mentha_aquatica
AY655770	16917980	Mentha_aquatica
AY655771	16917980	Mentha_aquatica
AY655772	16917980	Mentha_aquatica
AY655773	16917980	Mentha_aquatica
AY655774	16917980	Mentha_aquatica
AY655775	16917980	Mentha_aquatica
AY655776	16917980	Mentha_aquatica
AY655777	16917980	Mentha_aquatica
AY655778	16917980	Mentha_suaveolens
AY655779	16917980	Mentha_suaveolens
AY655780	16917980	Mentha_suaveolens
AY655781	16917980	Mentha_suaveolens
AY655782	16917980	Mentha_suaveolens
AY655783	16917980	Mentha_suaveolens
AY655784	16917980	Mentha_suaveolens
AY655785	16917980	Mentha_suaveolens
AY655786	16917980	Mentha_suaveolens
AY655787	16917980	Mentha_suaveolens
AY655788	16917980	Mentha_suaveolens
AY655789	16917980	Mentha_suaveolens
AY655790	16917980	Mentha_suaveolens
AY655791	16917980	Mentha_suaveolens
AY655792	16917980	Mentha_suaveolens
AY655793	16917980	Mentha_suaveolens
AY655794	16917980	Mentha_suaveolens
AY655795	16917980	Mentha_suaveolens
AY655796	16917980	Mentha_suaveolens
AY655797	16917980	Mentha_spicata
AY655798	16917980	Mentha_spicata
AY655799	16917980	Mentha_spicata
AY655800	16917980	Mentha_spicata
AY655801	16917980	Mentha_spicata
AY655802	16917980	Mentha_spicata
AY655803	16917980	Mentha_spicata
AY655804	16917980	Mentha_spicata
AY655805	16917980	Mentha_spicata
AY655806	16917980	Mentha_spicata
AY655807	16917980	Mentha_spicata
AY655808	16917980	Mentha_spicata
AY655809	16917980	Mentha_spicata
AY655810	16917980	Mentha_spicata
AY655811	16917980	Mentha_spicata
AY655812	16917980	Mentha_spicata
AY655813	16917980	Mentha_spicata
AY655814	16917980	Mentha_spicata
AY655815	16917980	Mentha_spicata
AY655816	16917980	Mentha_longifolia
AY655817	16917980	Mentha_longifolia
AY655818	16917980	Mentha_longifolia
AY655819	16917980	Mentha_longifolia
AY655820	16917980	Mentha_longifolia
AY655821	16917980	Mentha_longifolia
AY655822	16917980	Mentha_longifolia
AY655823	16917980	Mentha_longifolia
AY655824	16917980	Mentha_longifolia
AY655825	16917980	Mentha_longifolia
AY655826	16917980	Mentha_longifolia
AY655827	16917980	Mentha_longifolia
AY655828	16917980	Mentha_longifolia
AY655829	16917980	Mentha_longifolia
AY655830	16917980	Mentha_longifolia
AY655831	16917980	Mentha_longifolia
AY655832	16917980	Mentha_longifolia
AY655833	16917980	Mentha_longifolia
AY655834	16917980	Mentha_longifolia
AY655835	16917980	Mentha_longifolia
AY655836	16917980	Mentha_x_piperita
AY655837	16917980	Mentha_x_piperita
AY655838	16917980	Mentha_x_piperita
AY655839	16917980	Mentha_x_piperita
AY655840	16917980	Mentha_x_piperita
AY655841	16917980	Mentha_x_piperita
AY655842	16917980	Mentha_x_piperita
AY655843	16917980	Mentha_x_piperita
AY655844	16917980	Mentha_x_piperita
AY655845	16917980	Mentha_x_piperita
AY655846	16917980	Mentha_x_piperita
AY655847	16917980	Mentha_x_piperita
AY655848	16917980	Mentha_x_piperita
AY655849	16917980	Mentha_x_piperita
AY655850	16917980	Mentha_x_piperita
AY655851	16917980	Mentha_x_piperita
AY655852	16917980	Mentha_x_piperita
AY655853	16917980	Mentha_x_piperita
AY655854	16917980	Mentha_x_piperita
AY655855	16917980	Mentha_x_piperita
AY655856	16917980	Mentha_x_piperita
AY655857	16917980	Mentha_x_piperita
AY655858	16917980	Mentha_x_piperita
AY655859	16917980	Mentha_x_piperita
AY655860	16917980	Mentha_x_piperita
AY655861	16917980	Mentha_x_piperita
AY655862	16917980	Mentha_x_piperita
AY655863	16917980	Mentha_x_piperita
AY655864	16917980	Mentha_x_piperita
AY655865	16917980	Mentha_x_piperita
AY655866	16917980	Mentha_x_piperita
AY655867	16917980	Mentha_x_piperita
AY655868	16917980	Mentha_x_piperita
AY655869	16917980	Mentha_x_piperita
AY655870	16917980	Mentha_x_piperita
AY655871	16917980	Mentha_x_piperita
AY655872	16917980	Mentha_x_piperita
AY655873	16917980	Mentha_canadensis
AY655874	16917980	Mentha_arvensis
AY655875	16917980	Mentha_arvensis
AY655876	16917980	Mentha_arvensis
AY655877	16917980	Mentha_canadensis
AY655878	16917980	Mentha_canadensis
AY655879	16917980	Mentha_canadensis
AY655880	16917980	Mentha_canadensis
AY655881	16917980	Mentha_canadensis
AY655882	16917980	Mentha_canadensis
AY655883	16917980	Mentha_canadensis
AY655884	16917980	Mentha_canadensis
AY655885	16917980	Mentha_asiatica
AY655886	16917980	Mentha_x_gracilis
AY655887	16917980	Mentha_x_smithiana
AY655891	16917980	Mentha_aquatica
AY655892	16917980	Mentha_aquatica
AY655893	16917980	Mentha_aquatica
AY655894	16917980	Mentha_aquatica
AY655895	16917980	Mentha_aquatica
AY655896	16917980	Mentha_aquatica
AY655897	16917980	Mentha_aquatica
AY655898	16917980	Mentha_aquatica
AY655899	16917980	Mentha_aquatica
AY655900	16917980	Mentha_aquatica
AY655901	16917980	Mentha_aquatica
AY655902	16917980	Mentha_aquatica
AY655903	16917980	Mentha_aquatica
AY655904	16917980	Mentha_aquatica
AY655905	16917980	Mentha_aquatica
AY655906	16917980	Mentha_aquatica
AY655907	16917980	Mentha_suaveolens
AY655908	16917980	Mentha_suaveolens
AY655909	16917980	Mentha_suaveolens
AY655910	16917980	Mentha_suaveolens
AY655911	16917980	Mentha_suaveolens
AY655912	16917980	Mentha_suaveolens
AY655913	16917980	Mentha_suaveolens
AY655914	16917980	Mentha_suaveolens
AY655915	16917980	Mentha_suaveolens
AY655916	16917980	Mentha_suaveolens
AY655917	16917980	Mentha_suaveolens
AY655918	16917980	Mentha_suaveolens
AY655919	16917980	Mentha_suaveolens
AY655920	16917980	Mentha_suaveolens
AY655921	16917980	Mentha_suaveolens
AY655922	16917980	Mentha_suaveolens
AY655923	16917980	Mentha_suaveolens
AY655924	16917980	Mentha_suaveolens
AY655925	16917980	Mentha_suaveolens
AY655926	16917980	Mentha_spicata
AY655927	16917980	Mentha_spicata
AY655928	16917980	Mentha_spicata
AY655929	16917980	Mentha_spicata
AY655930	16917980	Mentha_spicata
AY655931	16917980	Mentha_spicata
AY655932	16917980	Mentha_spicata
AY655933	16917980	Mentha_spicata
AY655934	16917980	Mentha_spicata
AY655935	16917980	Mentha_spicata
AY655936	16917980	Mentha_spicata
AY655937	16917980	Mentha_spicata
AY655938	16917980	Mentha_spicata
AY655939	16917980	Mentha_spicata
AY655940	16917980	Mentha_spicata
AY655941	16917980	Mentha_spicata
AY655942	16917980	Mentha_spicata
AY655943	16917980	Mentha_spicata
AY655944	16917980	Mentha_spicata
AY655945	16917980	Mentha_longifolia
AY655946	16917980	Mentha_longifolia
AY655947	16917980	Mentha_longifolia
AY655948	16917980	Mentha_longifolia
AY655949	16917980	Mentha_longifolia
AY655950	16917980	Mentha_longifolia
AY655951	16917980	Mentha_longifolia
AY655952	16917980	Mentha_longifolia
AY655953	16917980	Mentha_longifolia
AY655954	16917980	Mentha_longifolia
AY655955	16917980	Mentha_longifolia
AY655956	16917980	Mentha_longifolia
AY655957	16917980	Mentha_longifolia
AY655958	16917980	Mentha_longifolia
AY655959	16917980	Mentha_longifolia
AY655960	16917980	Mentha_longifolia
AY655961	16917980	Mentha_longifolia
AY655962	16917980	Mentha_longifolia
AY655963	16917980	Mentha_longifolia
AY655964	16917980	Mentha_longifolia
AY655965	16917980	Mentha_x_piperita
AY655966	16917980	Mentha_x_piperita
AY655967	16917980	Mentha_x_piperita
AY655968	16917980	Mentha_x_piperita
AY655969	16917980	Mentha_x_piperita
AY655970	16917980	Mentha_x_piperita
AY655971	16917980	Mentha_x_piperita
AY655972	16917980	Mentha_x_piperita
AY655973	16917980	Mentha_x_piperita
AY655974	16917980	Mentha_x_piperita
AY655975	16917980	Mentha_x_piperita
AY655976	16917980	Mentha_x_piperita
AY655977	16917980	Mentha_x_piperita
AY655978	16917980	Mentha_x_piperita
AY655979	16917980	Mentha_x_piperita
AY655980	16917980	Mentha_x_piperita
AY655981	16917980	Mentha_x_piperita
AY655982	16917980	Mentha_x_piperita
AY655983	16917980	Mentha_x_piperita
AY655984	16917980	Mentha_x_piperita
AY655985	16917980	Mentha_x_piperita
AY655986	16917980	Mentha_x_piperita
AY655987	16917980	Mentha_x_piperita
AY655988	16917980	Mentha_x_piperita
AY655989	16917980	Mentha_x_piperita
AY655990	16917980	Mentha_x_piperita
AY655991	16917980	Mentha_x_piperita
AY655992	16917980	Mentha_x_piperita
AY655993	16917980	Mentha_x_piperita
AY655994	16917980	Mentha_x_piperita
AY655995	16917980	Mentha_x_piperita
AY655996	16917980	Mentha_x_piperita
AY655997	16917980	Mentha_x_piperita
AY655998	16917980	Mentha_x_piperita
AY655999	16917980	Mentha_x_piperita
AY656000	16917980	Mentha_x_piperita
AY656001	16917980	Mentha_x_piperita
AY656002	16917980	Mentha_canadensis
AY656003	16917980	Mentha_arvensis
AY656004	16917980	Mentha_arvensis
AY656005	16917980	Mentha_arvensis
AY656006	16917980	Mentha_canadensis
AY656007	16917980	Mentha_canadensis
AY656008	16917980	Mentha_canadensis
AY656009	16917980	Mentha_canadensis
AY656010	16917980	Mentha_canadensis
AY656011	16917980	Mentha_canadensis
AY656012	16917980	Mentha_canadensis
AY656013	16917980	Mentha_canadensis
AY656014	16917980	Mentha_asiatica
AY656015	16917980	Mentha_x_gracilis
AY656016	16917980	Mentha_x_smithiana
AY692076	16481363	Plantago_ovata
AY692077	16481363	Plantago_lanceolata
AY692078	16481363	Plantago_lagopus
AY692079	16481363	Plantago_major
AY692080	16481363	Plantago_rugelii
AY692081	16481363	Plantago_rhodosperma
AY692082	16481363	Plantago_arenaria
AY695863	21652440	Scrophularia_ningpoensis
AY727183	21652394	Magnolia_acuminata
AY727184	21652394	Magnolia_tripetala
AY730601	15684485	Ephedra_przewalskii
AY730602	15684485	Ephedra_regeliana
AY730603	15684485	Ephedra_intermedia
AY730604	15684485	Ephedra_intermedia
AY730605	15684485	Ephedra_przewalskii
AY730606	15684485	Ephedra_przewalskii
AY730607	15684485	Ephedra_regeliana
AY742334	21652395	Alpinia_abundiflora
AY742335	21652395	Alpinia_aquatica
AY742336	21652395	Alpinia_arctiflora
AY742337	21652395	Alpinia_argentea
AY742338	21652395	Alpinia_arundelliana
AY742339	21652395	Alpinia_bilamellata
AY742340	21652395	Alpinia_boia
AY742341	21652395	Alpinia_brevilabris
AY742342	21652395	Alpinia_caerulea
AY742343	21652395	Alpinia_coeruleoviridis
AY742344	21652395	Alpinia_coriacea
AY742345	21652395	Alpinia_cylindrocephala
AY742346	21652395	Alpinia_eremochlamys
AY742347	21652395	Alpinia_eubractea
AY742348	21652395	Alpinia_fax
AY742349	21652395	Alpinia_flabellata
AY742350	21652395	Alpinia_formosana
AY742351	21652395	Alpinia_aenea
AY742352	21652395	Alpinia_guangdongensis
AY742353	21652395	Alpinia_guinanensis
AY742354	21652395	Alpinia_haenkei
AY742355	21652395	Alpinia_hainanensis
AY742356	21652395	Alpinia_hookeriana
AY742357	21652395	Alpinia_japonica
AY742358	21652395	Alpinia_javanica
AY742359	21652395	Alpinia_kwangsiensis
AY742360	21652395	Alpinia_latilabris
AY742361	21652395	Alpinia_ligulata
AY742362	21652395	Alpinia_maclurei
AY742363	21652395	Alpinia_monopleura
AY742364	21652395	Alpinia_modesta
AY742365	21652395	Alpinia_mutica
AY742366	21652395	Alpinia_nieuwenhuizii
AY742367	21652395	Alpinia_nigra
AY742368	21652395	Alpinia_novaepommeraniae
AY742369	21652395	Alpinia_nutans
AY742370	21652395	Alpinia_oceanica
AY742371	21652395	Alpinia_oxymitra
AY742372	21652395	Alpinia_oxyphylla
AY742373	21652395	Alpinia_pinetorum
AY742374	21652395	Alpinia_pricei
AY742375	21652395	Alpinia_purpurata
AY742376	21652395	Alpinia_rafflesiana
AY742377	21652395	Alpinia_rosea
AY742378	21652395	Alpinia_rubricaulis
AY742379	21652395	Alpinia_rugosa
AY742380	21652395	Alpinia_aff._shimadae_AL-2004
AY742381	21652395	Alpinia_sibuyanensis
AY742382	21652395	Alpinia_sp._1_(L-80.0613)
AY742383	21652395	Alpinia_sp._2_(Kress_01-6855)
AY742384	21652395	Alpinia_stachyodes
AY742385	21652395	Alpinia_suishaensis
AY742386	21652395	Alpinia_tonkinensis
AY742387	21652395	Alpinia_vulcanica
AY742388	21652395	Alpinia_warburgii
AY755739	15545612	Ephedra_likiangensis
AY755740	15545612	Ephedra_equisetina
AY755741	15545612	Ephedra_intermedia
AY755742	15545612	Ephedra_minuta
AY755743	15545612	Ephedra_frustillata
AY755744	15545612	Ephedra_andina
AY755745	15545612	Ephedra_gerardiana
AY755746	15545612	Ephedra_monosperma
AY755747	15545612	Ephedra_sinica
AY755748	15545612	Ephedra_frustillata
AY755749	15545612	Ephedra_sinica
AY755750	15545612	Ephedra_californica
AY755751	15545612	Ephedra_equisetina
AY755752	15545612	Ephedra_fragilis
AY755753	15545612	Ephedra_gerardiana
AY755754	15545612	Ephedra_chilensis
AY755755	15545612	Ephedra_minuta
AY755756	15545612	Ephedra_minuta
AY755757	15545612	Ephedra_antisyphilitica
AY755758	15545612	Ephedra_intermedia
AY755759	15545612	Ephedra_torreyana
AY755760	15545612	Ephedra_gerardiana
AY755761	15545612	Ephedra_distachya
AY755762	15545612	Ephedra_trifurca
AY755763	15545612	Ephedra_major_subsp._procera
AY755764	15545612	Ephedra_nevadensis
AY755765	15545612	Ephedra_rupestris
AY755766	15545612	Ephedra_likiangensis
AY755767	15545612	Ephedra_chilensis
AY755768	15545612	Ephedra_tweediana
AY755769	15545612	Ephedra_distachya
AY755770	15545612	Ephedra_equisetina
AY755771	15545612	Ephedra_aphylla
AY755772	15545612	Ephedra_altissima
AY755773	15545612	Ephedra_altissima
AY755774	15545612	Ephedra_alata
AY755775	15545612	Ephedra_foliata
AY755776	15545612	Ephedra_ciliata
AY755777	15545612	Ephedra_campylopoda
AY755778	15545612	Ephedra_major
AY755779	15545612	Ephedra_pachyclada
AY831901	16904915	Commiphora_africana
AY831902	16904915	Commiphora_angolensis
AY831903	16904915	Commiphora_aprevalii
AY831904	16904915	Commiphora_edulis
AY831905	16904915	Commiphora_brevicalyx
AY831906	16904915	Commiphora_campestris
AY831907	16904915	Commiphora_ciliata
AY831908	16904915	Commiphora_edulis
AY831909	16904915	Commiphora_eminii
AY831910	16904915	Commiphora_falcata
AY831911	16904915	Commiphora_franciscana
AY831912	16904915	Commiphora_grandifolia
AY831913	16904915	Commiphora_guillauminii
AY831914	16904915	Commiphora_kataf
AY831915	16904915	Commiphora_kerstingii
AY831916	16904915	Commiphora_kua
AY831917	16904915	Commiphora_laxecymigera
AY831918	16904915	Commiphora_leptophloeos
AY831919	16904915	Commiphora_cf._mafaidoha_Phillipson_2593
AY831920	16904915	Commiphora_mahafaliensis
AY831921	16904915	Commiphora_marlothii
AY831922	16904915	Commiphora_monstruosa
AY831923	16904915	Commiphora_myrrha
AY831924	16904915	Commiphora_neglecta
AY831925	16904915	Commiphora_pseudopaolii
AY831926	16904915	Commiphora_orbicularis
AY831927	16904915	Commiphora_pedunculata
AY831928	16904915	Commiphora_pyracanthoides
AY831929	16904915	Commiphora_rostrata
AY831930	16904915	Commiphora_schimperi
AY831931	16904915	Commiphora_sphaerocarpa
AY831932	16904915	Commiphora_stolonifera
AY831933	16904915	Commiphora_tetramera
AY831934	16904915	Commiphora_ugogensis
AY831935	16904915	Commiphora_unilobata
AY831936	16904915	Commiphora_wightii
AY831937	16904915	Commiphora_wildii
AY849347	16534729	Ephedra_sinica
AY849348	16534729	Ephedra_przewalskii
AY849349	16534729	Ephedra_sinica
AY849350	16534729	Ephedra_fedtschenkoae
AY849351	16534729	Ephedra_distachya
AY849352	16534729	Ephedra_equisetina
AY849353	16534729	Ephedra_foeminea
AY849354	16534729	Ephedra_nevadensis
AY849355	16534729	Ephedra_frustillata
AY849356	16534729	Ephedra_torreyana
AY849357	16534729	Ephedra_likiangensis
AY849358	16534729	Ephedra_californica
AY849359	16534729	Ephedra_antisyphilitica
AY849360	16534729	Ephedra_fasciculata
AY849361	16534729	Ephedra_major
AY849362	16534729	Ephedra_ochreata
AY849363	16534729	Ephedra_fragilis
AY849364	16534729	Ephedra_saxatilis
AY849365	16534729	Ephedra_aspera
AY849366	16534729	Ephedra_coryi
AY849367	16534729	Ephedra_viridis
AY849368	16534729	Ephedra_trifurca
AY914812	17218340	Arctium_lappa
AY914834	17218340	Arctium_lappa
AY971176	21646170	Croton_abutiloides
AY971177	21646170	Croton_alabamensis_var._alabamensis
AY971178	21646170	Croton_alabamensis_var._texensis
AY971179	21646170	Croton_alabamensis_var._texensis
AY971180	21646170	Croton_antisyphiliticus
AY971181	21646170	Croton_argenteus
AY971182	21646170	Croton_argyranthemus
AY971183	21646170	Croton_betulinus
AY971184	21646170	Croton_bixoides
AY971185	21646170	Croton_bonplandianus
AY971186	21646170	Croton_bracteatus
AY971187	21646170	Croton_bredemeyeri
AY971188	21646170	Croton_cajucara
AY971189	21646170	Croton_californicus
AY971190	21646170	Croton_capitatus
AY971191	21646170	Croton_cascarilloides
AY971192	21646170	Croton_caudatus
AY971193	21646170	Croton_chilensis
AY971194	21646170	Croton_ciliatoglandulifer
AY971195	21646170	Croton_conduplicatus
AY971196	21646170	Croton_conduplicatus
AY971197	21646170	Croton_coriaceus
AY971198	21646170	Croton_coriaceus
AY971199	21646170	Croton_coriifolius
AY971200	21646170	Croton_crassifolius
AY971201	21646170	Croton_crocodilorum
AY971202	21646170	Croton_cuneatus
AY971203	21646170	Croton_dioicus
AY971204	21646170	Croton_chimboracensis
AY971205	21646170	Croton_elegans
AY971206	21646170	Croton_elegans
AY971207	21646170	Croton_elegans
AY971208	21646170	Croton_elliottii
AY971209	21646170	Croton_flavens
AY971210	21646170	Croton_floccosus
AY971211	21646170	Croton_glandulosus
AY971212	21646170	Croton_gossypiifolius
AY971213	21646170	Croton_gossypiifolius
AY971214	21646170	Croton_gratissimus
AY971215	21646170	Croton_guianensis
AY971216	21646170	Croton_heteranthus
AY971217	21646170	Croton_huberi
AY971218	21646170	Croton_hutchinsonianus
AY971219	21646170	Croton_impressus
AY971220	21646170	Croton_insularis
AY971221	21646170	Croton_kerrii
AY971222	21646170	Croton_klotzschianus
AY971223	21646170	Croton_kongensis
AY971224	21646170	Croton_lachnocarpus
AY971225	21646170	Croton_lechleri
AY971226	21646170	Croton_leptostachyus
AY971227	21646170	Croton_lucidus
AY971228	21646170	Croton_malambo
AY971229	21646170	Croton_martinianus
AY971230	21646170	Croton_matourensis
AY971231	21646170	Croton_megalodendron
AY971232	21646170	Croton_micans
AY971233	21646170	Croton_michauxii
AY971234	21646170	Croton_microtiglium
AY971235	21646170	Croton_montevidensis
AY971236	21646170	Croton_niveus
AY971237	21646170	Croton_cf._olivaceus_Neill_11163
AY971238	21646170	Croton_ovalifolius
AY971239	21646170	Croton_poilanei
AY971240	21646170	Croton_punctatus
AY971241	21646170	Croton_pungens
AY971242	21646170	Croton_repens
AY971243	21646170	Croton_ripensis
AY971244	21646170	Croton_roxburghii
AY971245	21646170	Croton_ruizianus
AY971246	21646170	Croton_schiedeanus
AY971247	21646170	Croton_setiger
AY971248	21646170	Croton_setiger
AY971249	21646170	Croton_setiger
AY971250	21646170	Croton_socotranus
AY971251	21646170	Croton_speciosus
AY971252	21646170	Croton_suaveolens
AY971253	21646170	Croton_subpannosus
AY971254	21646170	Croton_guildingii_subsp._tiarensis
AY971255	21646170	Croton_trinitatis
AY971256	21646170	Croton_triqueter
AY971257	21646170	Croton_verreauxii
AY971258	21646170	Croton_yecorensis
AY971259	21646170	Croton_zambesicus
AY971260	21646170	Croton_zambesicus
DQ005983	15928076	Xanthium_strumarium
DQ005991	15928076	Lonicera_maackii
DQ005997	15928076	Ipomoea_lacunosa
DQ006002	15928076	Cyperus_erythrorhizos
DQ006011	15928076	Corydalis_flavula
DQ006026	15928076	Plantago_rugelii
DQ006031	15928076	Polygonum_sagittatum
DQ006035	15928076	Prunus_serotina
DQ006156	15928076	Xanthium_strumarium
DQ006165	15928076	Lonicera_maackii
DQ006172	15928076	Ipomoea_lacunosa
DQ006178	15928076	Cyperus_erythrorhizos
DQ006179	15928076	Dioscorea_villosa
DQ006188	15928076	Corydalis_flavula
DQ006212	15928076	Plantago_rugelii
DQ006217	15928076	Polygonum_sagittatum
DQ006222	15928076	Prunus_serotina
DQ016542	15881332	Zanthoxylum_bungeanum
DQ016543	15881332	Zanthoxylum_bungeanum
DQ016544	15881332	Zanthoxylum_bungeanum
DQ016545	15881332	Zanthoxylum_simulans
DQ016546	15881332	Zanthoxylum_armatum
DQ124618	16261741	Lycium_ameghinoi
DQ124619	16261741	Lycium_americanum
DQ124620	16261741	Lycium_andersonii
DQ124621	16261741	Lycium_brevipes
DQ124622	16261741	Lycium_carolinianum_var._quadrifidum
DQ124623	16261741	Lycium_cestroides
DQ124624	16261741	Lycium_elongatum
DQ124625	16261741	Lycium_exsertum
DQ124626	16261741	Lycium_fremontii
DQ124627	16261741	Lycium_infaustum
DQ124628	16261741	Lycium_macrodon
DQ124629	16261741	Lycium_morongii
DQ124630	16261741	Lycium_nodosum
DQ124631	16261741	Lycium_pallidum
DQ124632	16261741	Lycium_parishii
DQ124633	16261741	Lycium_tenuispinosum
DQ124634	16261741	Lycium_torreyi
DQ124635	16261741	Lycium_vimineum
DQ124636	16261741	Lycium_californicum
DQ124637	16261741	Lycium_californicum
DQ124638	16261741	Lycium_californicum
DQ124639	16261741	Lycium_californicum
DQ124640	16261741	Lycium_californicum
DQ124641	16261741	Lycium_californicum
DQ124642	16261741	Lycium_californicum
DQ124643	16261741	Lycium_californicum
DQ124644	16261741	Lycium_californicum
DQ124645	16261741	Lycium_californicum
DQ124646	16261741	Lycium_californicum
DQ124647	16261741	Lycium_californicum
DQ124648	16261741	Lycium_californicum
DQ124649	16261741	Lycium_californicum
DQ124650	16261741	Lycium_californicum
DQ124651	16261741	Lycium_californicum
DQ124652	16261741	Lycium_californicum
DQ124653	16261741	Lycium_californicum
DQ180745	17152982	Valeriana_officinalis
DQ227506	16911197	Croton_alabamensis_var._alabamensis
DQ227507	16911197	Croton_alabamensis_var._alabamensis
DQ227508	16911197	Croton_alabamensis_var._alabamensis
DQ227509	16911197	Croton_alabamensis_var._alabamensis
DQ227510	16911197	Croton_alabamensis_var._alabamensis
DQ227511	16911197	Croton_alabamensis_var._alabamensis
DQ227512	16911197	Croton_alabamensis_var._alabamensis
DQ227513	16911197	Croton_alabamensis_var._alabamensis
DQ227514	16911197	Croton_alabamensis_var._alabamensis
DQ227515	16911197	Croton_alabamensis_var._alabamensis
DQ227516	16911197	Croton_alabamensis_var._alabamensis
DQ227517	16911197	Croton_alabamensis_var._texensis
DQ227518	16911197	Croton_alabamensis_var._texensis
DQ227519	16911197	Croton_alabamensis_var._texensis
DQ227520	16911197	Croton_alabamensis_var._texensis
DQ227521	16911197	Croton_alabamensis_var._texensis
DQ227522	16911197	Croton_alabamensis_var._texensis
DQ227523	16911197	Croton_alabamensis_var._texensis
DQ227524	16911197	Croton_alabamensis_var._texensis
DQ227525	16911197	Croton_caracasanus
DQ227526	16911197	Croton_corylifolius
DQ227527	16911197	Croton_lundellii
DQ227531	16911197	Croton_daphniphyllum
DQ227532	16911197	Croton_craspedotrichus
DQ227533	16911197	Croton_draco
DQ227534	16911197	Croton_nephrophyllus
DQ227535	16911197	Croton_niveus
DQ227536	16911197	Croton_varelae
DQ227537	16911197	Croton_yucatanensis
DQ302142	17202681	Pueraria_montana_var._lobata
DQ302143	17202681	Pueraria_montana_var._lobata
DQ302144	17202681	Pueraria_montana_var._lobata
DQ302145	17202681	Pueraria_montana_var._lobata
DQ302146	17202681	Pueraria_montana_var._thomsonii
DQ302147	17202681	Pueraria_montana_var._thomsonii
DQ302148	17202681	Pueraria_montana_var._thomsonii
DQ302149	17202681	Pueraria_montana_var._thomsonii
DQ313691	21636409	Paeonia_veitchii
DQ313692	21636409	Paeonia_anomala
DQ313693	21636409	Paeonia_anomala
DQ313694	21636409	Paeonia_anomala
DQ313695	21636409	Paeonia_anomala
DQ313696	21636409	Paeonia_anomala
DQ313697	21636409	Paeonia_intermedia
DQ313698	21636409	Paeonia_intermedia
DQ313729	21636409	Paeonia_intermedia
DQ313730	21636409	Paeonia_intermedia
DQ313731	21636409	Paeonia_anomala
DQ313732	21636409	Paeonia_anomala
DQ313733	21636409	Paeonia_anomala
DQ313734	21636409	Paeonia_anomala
DQ313735	21636409	Paeonia_anomala
DQ314158	21642180	Capsicum_lycianthoides
DQ334419	16515867	Marsdenia_carvalhoi
DQ334420	16515867	Marsdenia_carvalhoi
DQ334421	16515867	Marsdenia_carvalhoi
DQ334422	16515867	Marsdenia_carvalhoi
DQ334423	16515867	Marsdenia_carvalhoi
DQ354166	17627854	Valeriana_tuberosa
DQ354167	17627854	Valeriana_asarifolia
DQ468388	17109255	Alisma_canaliculatum
DQ468389	17109255	Alisma_nanum
DQ468390	17109255	Alisma_lanceolatum
DQ468391	17109255	Alisma_gramineum
DQ472511	17202681	Pueraria_montana_var._lobata
DQ472512	17202681	Pueraria_montana_var._lobata
DQ472513	17202681	Pueraria_montana_var._lobata
DQ472514	17202681	Pueraria_montana_var._lobata
DQ472515	17202681	Pueraria_montana_var._thomsonii
DQ472516	17202681	Pueraria_montana_var._thomsonii
DQ472517	17202681	Pueraria_montana
DQ472518	17202681	Pueraria_montana
DQ497186	17893833	Achyranthes_bidentata
DQ499085	16672371	Sophora_tomentosa
DQ499097	16672371	Magnolia_virginiana
DQ499116	16672371	Syzygium_maire
DQ499149	16672371	Vitex_cofassus
DQ499150	16672371	Vitex_lucens
DQ667209	16926227	Salvia_taraxacifolia
DQ667210	16926227	Salvia_leucophylla
DQ667211	16926227	Salvia_roemeriana
DQ667212	16926227	Salvia_mohavensis
DQ667213	16926227	Salvia_californica
DQ667214	16926227	Salvia_apiana
DQ667215	16926227	Salvia_greatae
DQ667216	16926227	Salvia_henryi
DQ667217	16926227	Salvia_summa
DQ667218	16926227	Salvia_sonomensis
DQ667219	16926227	Salvia_clevelandii
DQ667220	16926227	Salvia_mellifera
DQ667221	16926227	Salvia_pentstemonoides
DQ667222	16926227	Salvia_sclarea
DQ667224	16926227	Salvia_munzii
DQ667225	16926227	Salvia_officinalis
DQ667226	16926227	Salvia_vaseyi
DQ667227	16926227	Salvia_chionopeplica
DQ667228	16926227	Salvia_cedrosensis
DQ667229	16926227	Salvia_dorrii
DQ667230	16926227	Salvia_pachyphylla
DQ667239	16926227	Salvia_hians
DQ667244	16926227	Mentha_spicata
DQ667246	16926227	Perilla_frutescens
DQ667249	16926227	Salvia_divinorum
DQ667250	16926227	Salvia_glutinosa
DQ667251	16926227	Salvia_fulgens
DQ667253	16926227	Salvia_patens
DQ667254	16926227	Salvia_przewalskii
DQ667255	16926227	Salvia_digitaloides
DQ667256	16926227	Salvia_canariensis
DQ667258	16926227	Salvia_daghestanica
DQ667259	16926227	Salvia_cacaliifolia
DQ667260	16926227	Salvia_sagittata
DQ667261	16926227	Salvia_candidissima
DQ667262	16926227	Salvia_oxyphora
DQ667263	16926227	Salvia_bangii
DQ667264	16926227	Salvia_verbascifolia
DQ667265	16926227	Salvia_dracocephaloides
DQ667266	16926227	Salvia_rypara
DQ667267	16926227	Salvia_stachydifolia
DQ667268	16926227	Salvia_sophrona
DQ667269	16926227	Salvia_personata
DQ667270	16926227	Salvia_atrocyanea
DQ667271	16926227	Salvia_haenkei
DQ667272	16926227	Salvia_aethiopis
DQ667273	16926227	Salvia_thymoides
DQ667274	16926227	Salvia_mocinoi
DQ667275	16926227	Salvia_prunelloides
DQ667276	16926227	Salvia_graciliramulosa
DQ667277	16926227	Salvia_platystoma
DQ667278	16926227	Salvia_rusbyi
DQ667279	16926227	Salvia_orbignaei
DQ667280	16926227	Salvia_aristata
DQ667281	16926227	Salvia_garipensis
DQ667282	16926227	Salvia_sessilifolia
DQ667283	16926227	Salvia_trichocalycina
DQ667284	16926227	Salvia_miltiorrhiza
DQ667285	16926227	Salvia_aegyptiaca
DQ667286	16926227	Salvia_aucheri_var._canescens
DQ667287	16926227	Salvia_cabulica
DQ667288	16926227	Salvia_hydrangea
DQ667289	16926227	Salvia_roborowskii
DQ667290	16926227	Salvia_rugosa
DQ667292	16926227	Salvia_polystachya
DQ667293	16926227	Salvia_tricuspidata
DQ667294	16926227	Salvia_axillaris_var._axillaris
DQ667295	16926227	Salvia_semiatrata
DQ667296	16926227	Salvia_pubescens
DQ667297	16926227	Salvia_lavanduloides
DQ667298	16926227	Salvia_inconspicua
DQ667299	16926227	Salvia_candicans
DQ667300	16926227	Salvia_lasiantha
DQ667302	16926227	Lycopus_uniflorus
DQ667304	16926227	Salvia_procurrens
DQ667313	16926227	Schizonepeta_multifida
DQ667315	16926227	Salvia_ovalifolia
DQ667317	16926227	Salvia_azurea
DQ667320	16926227	Salvia_whitehousei
DQ667321	16926227	Salvia_texana
DQ667322	16926227	Salvia_dolomitica
DQ667323	16926227	Salvia_austriaca
DQ667325	16926227	Mentha_arvensis
DQ667326	16926227	Salvia_hirtella
DQ667327	16926227	Salvia_scutellarioides
DQ667332	16926227	Salvia_cynica
DQ667334	16926227	Salvia_miltiorrhiza
DQ667337	16926227	Salvia_taraxacifolia
DQ667338	16926227	Salvia_apiana
DQ667339	16926227	Salvia_greatae
DQ667340	16926227	Salvia_pentstemonoides
DQ667342	16926227	Salvia_officinalis
DQ667354	16926227	Mentha_spicata
DQ667356	16926227	Perilla_frutescens
DQ667359	16926227	Salvia_divinorum
DQ667361	16926227	Salvia_patens
DQ667362	16926227	Salvia_przewalskii
DQ667363	16926227	Salvia_digitaloides
DQ667364	16926227	Salvia_canariensis
DQ667366	16926227	Salvia_daghestanica
DQ667367	16926227	Salvia_cacaliifolia
DQ667368	16926227	Salvia_candidissima
DQ667369	16926227	Salvia_verbascifolia
DQ667370	16926227	Salvia_aethiopis
DQ667371	16926227	Salvia_prunelloides
DQ667372	16926227	Salvia_graciliramulosa
DQ667373	16926227	Salvia_platystoma
DQ667374	16926227	Salvia_orbignaei
DQ667375	16926227	Salvia_aristata
DQ667376	16926227	Salvia_garipensis
DQ667377	16926227	Salvia_sessilifolia
DQ667378	16926227	Salvia_trichocalycina
DQ667379	16926227	Salvia_miltiorrhiza
DQ667380	16926227	Salvia_aegyptiaca
DQ667381	16926227	Salvia_aucheri_var._canescens
DQ667382	16926227	Salvia_cabulica
DQ667383	16926227	Salvia_hydrangea
DQ667384	16926227	Salvia_roborowskii
DQ667385	16926227	Salvia_rugosa
DQ667386	16926227	Salvia_santolinifolia
DQ667389	16926227	Lycopus_uniflorus
DQ667400	16926227	Schizonepeta_multifida
DQ667402	16926227	Salvia_regla
DQ667404	16926227	Salvia_azurea
DQ667407	16926227	Prunella_vulgaris
DQ667408	16926227	Salvia_austriaca
DQ667410	16926227	Mentha_arvensis
DQ667411	16926227	Salvia_hirtella
DQ667412	16926227	Salvia_scutellarioides
DQ667417	16926227	Salvia_cynica
DQ667419	16926227	Salvia_miltiorrhiza
DQ667421	16926227	Salvia_tetrodonta
DQ903314	17121707	Leonurus_japonicus
DQ903315	17121707	Leonurus_pseudomacranthus
DQ903316	17121707	Leonurus_chaituroides
DQ903317	17121707	Leonurus_sibiricus
DQ912888	20487152	Corydalis_ambigua
DQ912889	20487152	Corydalis_incisa
EF017383	17598755	Arisaema_serratum
EF017384	17598755	Arisaema_tosaense
EF026611	17070713	Syzygium_acuminatissimum
EF026612	17070713	Syzygium_ingens
EF026613	17070713	Syzygium_seemannii
EF026614	17070713	Syzygium_sp._EBC58
EF026615	17070713	Syzygium_concinnum
EF026619	17070713	Syzygium_acre
EF026620	17070713	Syzygium_amplifolium
EF026621	17070713	Syzygium_arboreum
EF026622	17070713	Syzygium_aromaticum
EF026623	17070713	Syzygium_austrocaledonicum
EF026624	17070713	Syzygium_buxifolium
EF026625	17070713	Syzygium_cordatum
EF026626	17070713	Syzygium_corynanthum
EF026627	17070713	Syzygium_crebrinerve
EF026628	17070713	Syzygium_guineense
EF026629	17070713	Syzygium_jambos
EF026630	17070713	Syzygium_lateriflorum
EF026631	17070713	Syzygium_laxeracemosum
EF026632	17070713	Syzygium_maire
EF026633	17070713	Syzygium_moorei
EF026634	17070713	Syzygium_muellerii
EF026635	17070713	Syzygium_multipetalum
EF026636	17070713	Syzygium_nervosum
EF026637	17070713	Syzygium_ngoyense
EF026638	17070713	Syzygium_pondoense
EF026639	17070713	Syzygium_purpureum
EF026640	17070713	Syzygium_pycnanthum
EF026641	17070713	Syzygium_racemosum
EF026642	17070713	Syzygium_seemannianum
EF026643	17070713	Syzygium_sexangulatum
EF026644	17070713	Syzygium_sp._BC8
EF026645	17070713	Syzygium_sp._BC90
EF026646	17070713	Syzygium_sp._BC92
EF026647	17070713	Syzygium_sp._BC140
EF026648	17070713	Syzygium_tenuiflorum
EF026649	17070713	Syzygium_tetrapterum
EF026650	17070713	Syzygium_zeylanicum
EF363670	21628207	Rehmannia_piasezkii
EF363671	21628207	Rehmannia_henryi
EF363672	21628207	Rehmannia_solanifolia
EF363673	21628207	Rehmannia_chingii
EF363674	21628207	Rehmannia_glutinosa
EF397596	17666806	Poria_cocos
EF397597	17666806	Poria_cocos
EF483943	17634914	Carthamus_tinctorius
EF483944	17634914	Carthamus_tinctorius
EF483945	17634914	Carthamus_tinctorius
EF483946	17634914	Carthamus_tinctorius
EF483947	17634914	Carthamus_tinctorius
EF483948	17634914	Carthamus_tinctorius
EF483949	17634914	Carthamus_tinctorius
EF483950	17634914	Carthamus_tinctorius
EF590671	17551588	Angelica_archangelica
EF590672	17551588	Angelica_dahurica
EF590679	17551588	Citrus_aurantium
EF590680	17551588	Citrus_reticulata
EF590683	17551588	Curcuma_attenuata
EF590684	17551588	Curcuma_cochinchinensis
EF590691	17551588	Dioscorea_bulbifera
EF590711	17551588	Magnolia_grandiflora
EF590712	17551588	Magnolia_virginiana
EF590728	17551588	Plantago_rugelii
EF590729	17551588	Plantago_ovata
EF590734	17551588	Prunus_virginiana
EF590735	17551588	Prunus_x_yedoensis
EF590736	17551588	Raphanus_raphanistrum
EF590737	17551588	Raphanus_sativus
EF590740	17551588	Schisandra_bicolor
EF590741	17551588	Schisandra_lancifolia
EF590754	17551588	Angelica_archangelica
EF590755	17551588	Angelica_dahurica
EF590762	17551588	Cinnamomum_verum
EF590763	17551588	Citrus_aurantium
EF590764	17551588	Citrus_reticulata
EF590765	17551588	Curcuma_attenuata
EF590766	17551588	Curcuma_cochinchinensis
EF590795	17551588	Plantago_rugelii
EU168707	18648391	Rosa_eglanteria
EU168708	18648391	Rosa_eglanteria
EU168709	18648391	Rosa_canina
EU168710	18648391	Rosa_canina
EU168711	18648391	Rosa_dumalis
EU183424	18346917	Thuja_koraiensis
EU183425	18346917	Thuja_koraiensis
EU183426	18346917	Thuja_koraiensis
EU183427	18346917	Thuja_koraiensis
EU183428	18346917	Thuja_sutchuenensis
EU183429	18346917	Thuja_sutchuenensis
EU183430	18346917	Thuja_sutchuenensis
EU183431	18346917	Thuja_sutchuenensis
EU183432	18346917	Thuja_occidentalis
EU183433	18346917	Thuja_occidentalis
EU183434	18346917	Thuja_occidentalis
EU183435	18346917	Thuja_occidentalis
EU183436	18346917	Thuja_plicata
EU183437	18346917	Thuja_plicata
EU183438	18346917	Thuja_plicata
EU183439	18346917	Thuja_plicata
EU183440	18346917	Thuja_plicata
EU183441	18346917	Thuja_standishii
EU183442	18346917	Thuja_standishii
EU196870	21632431	Polygonum_acuminatum
EU196899	21632431	Polygonum_paraguayense
EU196966	21632431	Polygonum_acuminatum
EU196995	21632431	Polygonum_paraguayense
EU213803	18258745	Croton_gratissimus
EU213804	18258745	Croton_gratissimus
EU213805	18258745	Croton_gratissimus
EU213806	18258745	Croton_megalobotrys
EU213807	18258745	Croton_megalobotrys
EU213808	18258745	Croton_megalobotrys
EU213809	18258745	Croton_pseudopulchellus
EU213810	18258745	Croton_pseudopulchellus
EU213811	18258745	Croton_pseudopulchellus
EU213857	18258745	Strychnos_decussata
EU213858	18258745	Strychnos_decussata
EU213859	18258745	Strychnos_decussata
EU213860	18258745	Strychnos_madagascariensis
EU213861	18258745	Strychnos_madagascariensis
EU213862	18258745	Strychnos_madagascariensis
EU213863	18258745	Strychnos_spinosa
EU213864	18258745	Strychnos_spinosa
EU213865	18258745	Strychnos_spinosa
EU266022	19016403	Rehmannia_glutinosa
EU266023	19016403	Rehmannia_glutinosa
EU266024	19016403	Rehmannia_glutinosa
EU266025	19016403	Rehmannia_glutinosa
EU282968	21632423	Astragalus_lentiginosus_var._araneosus
EU282969	21632423	Astragalus_lentiginosus_var._palans
EU282970	21632423	Astragalus_lentiginosus_var._variabilis
EU282971	21632423	Astragalus_lentiginosus_var._wilsonii
EU282972	21632423	Astragalus_allochrous_var._allochrous
EU282973	21632423	Astragalus_darumbium
EU282974	21632423	Astragalus_looseri
EU282975	21632423	Astragalus_arnottianus
EU282976	21632423	Astragalus_amatus
EU282977	21632423	Astragalus_lentiginosus_var._diphysus
EU282978	21632423	Astragalus_edmondstonei
EU282979	21632423	Astragalus_vagus
EU282980	21632423	Astragalus_cryptobotrys
EU282981	21632423	Astragalus_pehuenches
EU282982	21632423	Astragalus_monticola
EU282983	21632423	Astragalus_berteroanus
EU282984	21632423	Astragalus_curvicaulis
EU282985	21632423	Astragalus_nivicola
EU282986	21632423	Astragalus_uniflorus
EU282987	21632423	Astragalus_garbancillo
EU282988	21632423	Astragalus_johnstonii
EU282989	21632423	Astragalus_cruckshanksii
EU330324	18078516	Ipomoea_purpurea
EU330325	18078516	Ipomoea_coccinea_x_Ipomoea_quamoclit
EU402554	18751549	Wolfiporia_dilatohypha
EU402555	18751549	Wolfiporia_dilatohypha
EU402556	18751549	Wolfiporia_dilatohypha
EU402594	18751549	Wolfiporia_cocos
EU402595	18751549	Wolfiporia_cocos
EU418258	16468366	Glycyrrhiza_uralensis
EU418373	19440815	Angelica_apaensis
EU418374	19440815	Angelica_dahurica
EU418375	19440815	Angelica_decursiva
EU418376	19440815	Angelica_fargesii
EU418377	19440815	Angelica_megaphylla
EU418378	19440815	Angelica_nitida
EU418379	19440815	Angelica_pseudoselinum
EU418380	19440815	Angelica_valida
EU418381	19440815	Angelica_apaensis
EU418382	19440815	Angelica_oncosepala
EU500255	19405185	Crataegus_almaatensis
EU500256	19405185	Crataegus_enderbyensis
EU500257	19405185	Crataegus_munda
EU500258	19405185	Crataegus_agrestina
EU500259	19405185	Crataegus_macracantha
EU500260	19405185	Crataegus_triflora
EU500261	19405185	Crataegus_chrysocarpa
EU500262	19405185	Crataegus_flavida
EU500263	19405185	Crataegus_dodgei
EU500264	19405185	Crataegus_irrasa
EU500265	19405185	Crataegus_ashei
EU500266	19405185	Crataegus_harbisonii
EU500267	19405185	Crataegus_submollis
EU500268	19405185	Crataegus_compacta
EU500269	19405185	Crataegus_sp._2002_05
EU500270	19405185	Crataegus_flabellata
EU500271	19405185	Crataegus_sargentii
EU500272	19405185	Crataegus_collina
EU500273	19405185	Crataegus_tenax
EU500274	19405185	Crataegus_engelmannii
EU500275	19405185	Crataegus_rufula
EU500276	19405185	Crataegus_pinnatifida
EU500277	19405185	Crataegus_rivularis
EU500278	19405185	Crataegus_castlegarensis
EU500279	19405185	Crataegus_okennonii
EU500280	19405185	Crataegus_douglasii
EU500281	19405185	Crataegus_russanovii
EU500282	19405185	Crataegus_wattiana
EU500283	19405185	Crataegus_altaica
EU500284	19405185	Crataegus_cf._flava_2003_46
EU500286	19405185	Crataegus_media
EU500287	19405185	Crataegus_rhipidophylla
EU500288	19405185	Crataegus_monogyna
EU500289	19405185	Crataegus_nevadensis
EU500290	19405185	Crataegus_orientalis
EU500291	19405185	Crataegus_albanica
EU500292	19405185	Crataegus_pinnatifida
EU500293	19405185	Crataegus_x_peloponnesiaca
EU500294	19405185	Crataegus_x_killinica
EU500295	19405185	Crataegus_heldreichii
EU500296	19405185	Crataegus_pseudoheterophylla
EU500297	19405185	Crataegus_laevigata
EU500298	19405185	Crataegus_meyeri
EU500299	19405185	Crataegus_pycnoloba
EU500300	19405185	Crataegus_songarica
EU500424	19405185	Crataegus_almaatensis
EU500425	19405185	Crataegus_enderbyensis
EU500426	19405185	Crataegus_munda
EU500427	19405185	Crataegus_agrestina
EU500428	19405185	Crataegus_macracantha
EU500429	19405185	Crataegus_triflora
EU500430	19405185	Crataegus_chrysocarpa
EU500431	19405185	Crataegus_flavida
EU500432	19405185	Crataegus_dodgei
EU500433	19405185	Crataegus_irrasa
EU500434	19405185	Crataegus_sp._2001_29A
EU500435	19405185	Crataegus_harbisonii
EU500436	19405185	Crataegus_ashei
EU500437	19405185	Crataegus_submollis
EU500438	19405185	Crataegus_sp._2002_05
EU500439	19405185	Crataegus_compacta
EU500440	19405185	Crataegus_flabellata
EU500441	19405185	Crataegus_sargentii
EU500442	19405185	Crataegus_erythropoda
EU500443	19405185	Crataegus_rivularis
EU500444	19405185	Crataegus_douglasii
EU500445	19405185	Crataegus_okennonii
EU500446	19405185	Crataegus_castlegarensis
EU500447	19405185	Crataegus_russanovii
EU500448	19405185	Crataegus_rufula
EU500449	19405185	Crataegus_collina
EU500450	19405185	Crataegus_tenax
EU500451	19405185	Crataegus_engelmannii
EU500452	19405185	Crataegus_cf._flava_2003_46
EU500454	19405185	Crataegus_meyeri
EU500455	19405185	Crataegus_orientalis
EU500456	19405185	Crataegus_orientalis
EU500457	19405185	Crataegus_nevadensis
EU500458	19405185	Crataegus_nevadensis
EU500459	19405185	Crataegus_pseudoheterophylla
EU500460	19405185	Crataegus_rhipidophylla
EU500461	19405185	Crataegus_songarica
EU500462	19405185	Crataegus_pycnoloba
EU500463	19405185	Crataegus_pinnatifida
EU500464	19405185	Crataegus_pinnatifida
EU500465	19405185	Crataegus_heldreichii
EU500466	19405185	Crataegus_laevigata
EU602319	21632435	Plantago_hawaiensis
EU602320	21632435	Plantago_pachyphylla
EU602321	21632435	Plantago_pachyphylla
EU602322	21632435	Plantago_princeps_var._princeps
EU602323	21632435	Plantago_pachyphylla
EU602324	21632435	Plantago_pachyphylla
[truncated: 9,573 more rows]
