# Supplementary material for: BOKP: A DNA Barcode Reference Library for Monitoring Herbal Drugs in the Korean Pharmacopeia
Source: Front Pharmacol. 2017 Dec 19;8:931. doi: 10.3389/fphar.2017.00931 (PMC5742532; doi:10.3389/fphar.2017.00931)
Supplement: Data Sheet 6 — Reference records of the DNA barcode reference library. [file DataSheet6.ZIP › PubmedId_to_Title_2_Journal.txt]

#PubmedID	Title	Journal
10077502	Noyes,R.D. and Rieseberg,L.H.	ITS sequence data support a single origin for North American Astereae (Asteraceae) and reflect deep geographic divisions in Aster s.l	Am. J. Bot. 86 (3), 398 (1999)
10196078	Francisco-Ortega,J., Fuertes-Aguilar,J., Gomez-Campo,C., Santos-Guerra,A. and Jansen,R.K.	Internal transcribed spacer sequence phylogeny of Crambe L. (Brassicaceae): molecular data reveal two Old World disjunctions	Mol. Phylogenet. Evol. 11 (3), 361-380 (1999)
10406728	Becerra,J.X. and Venable,D.L.	Nuclear ribosomal DNA phylogeny and its implications for evolutionary trends in Mexican Bursera (Burseraceae)	Am. J. Bot. 86 (7), 1047 (1999)
10487818	Renner,S.S.	Circumscription and phylogeny of the Laurales: evidence from molecular and morphological data	Am. J. Bot. 86 (9), 1301 (1999)
10500186	Jackson,R.B., Moore,L.A., Hoffmann,W.A., Pockman,W.T. and Linder,C.R.	Ecosystem rooting depth determined with caves and DNA	Proc. Natl. Acad. Sci. U.S.A. 96 (20), 11387-11392 (1999)
10575378	Fu,R.Z., Wang,J., Zhang,Y.B., Wang,Z.T., But,P.P., Li,N. and Shaw,P.C.	Differentiation of medicinal Codonopsis species from adulterants by polymerase chain reaction-restriction fragment length polymorphism	Planta Med. 65 (7), 648-650 (1999)
10620403	Yang,Y.W., Lai,K.N., Tai,P.Y., Ma,D.P. and Li,W.H.	Molecular phylogenetic studies of Brassica, rorippa, arabidopsis and allied genera based on the internal transcribed spacer region of 18S-25S rDNA	Mol. Phylogenet. Evol. 13 (3), 455-462 (1999)
10636834	Hardig,T.M., Soltis,P.S. and Soltis,D.E.	Diversification of the North American shrub genus Ceanothus (Rhamnaceae): conflicting phylogenies from nuclear ribosomal DNA and chloroplast DNA	Am. J. Bot. 87 (1), 108-123 (2000)
11009416	Miller,J.S. and Venable,D.L.	Polyploidy and the evolution of gender dimorphism in plants	Science 289 (5488), 2335-2338 (2000)
11159135	Lee,S. and Wen,J.	A phylogenetic analysis of Prunus and the Amygdaloideae (Rosaceae) using ITS sequences of nuclear ribosomal DNA	Am. J. Bot. 88 (1), 150-160 (2001)
11163961	Iwata,H., Kato,T. and Ohno,S.	Triparental origin of Damask roses	Gene 259 (1-2), 53-59 (2000)
11399148	Fritsch,P.W.	Phylogeny and biogeography of the flowering plant genus Styrax (Styracaceae) based on chloroplast DNA restriction sites and DNA sequences of the internal transcribed spacer region	Mol. Phylogenet. Evol. 19 (3), 387-408 (2001)
11421647	Alvarez,F.I., Fuertes,A.J., Panero,J.L. and Nieto,F.G.	A phylogenetic analysis of Doronicum (Asteraceae, Senecioneae) based on morphological, nuclear ribosomal ITS, and chloroplastic (trnL-F) evidence	Mol. Phylogenet. Evol. 20, 41-64 (2001)
11458466	Zhao,Z.L., Zhou,K.Y., Dong,H. and Xu,L.S.	Characters of nrDNA ITS region sequences of fruits of Alpinia galanga and their adulterants	Planta Med. 67 (4), 381-383 (2001)
11796029	Garcia-Jacas,N., Garnatje,T., Susanna,A. and Vilatersana,R.	Tribal and subtribal delimitation and phylogeny of the Cardueae (Asteraceae): a combined nuclear and chloroplast DNA analysis	Mol. Phylogenet. Evol. 22 (1), 51-64 (2002)
11913666	Malcomber,S.T.	Phylogeny of Gaertnera Lam. (Rubiaceae) based on multiple DNA markers: evidence of a rapid radiation in a widespread, morphologically diverse genus	Evolution 56 (1), 42-57 (2002)
12094313	Zhao,Z.L., Wang,Z.T., Xu,L.S. and Zhou,K.Y.	Studies on the molecular markers of rhizomes of some Alpinia species	Planta Med. 68 (6), 574-576 (2002)
12383758	Fiz,O., Valcarcel,V. and Vargas,P.	Phylogenetic position of Mediterranean Astereae and character evolution of daisies (Bellis, Asteraceae) inferred from nrDNA ITS sequences	Mol. Phylogenet. Evol. 25 (1), 157-171 (2002)
12396588	Miller,R.E., Buckley,T.R. and Manos,P.S.	An examination of the monophyly of morning glory taxa using Bayesian phylogenetic inference	Syst. Biol. 51 (5), 740-753 (2002)
12565038	Becerra,J.X.	Evolution of Mexican Bursera (Burseraceae) inferred from ITS, ETS, and 5S nuclear ribosomal DNA sequences	Mol. Phylogenet. Evol. 26 (2), 300-309 (2003)
12579363	Hodkinson,T.R., Chase,M.W., Lledo,M.D., Salamin,N. and Renvoize,S.A.	Phylogenetics of Miscanthus, Saccharum and related genera (Saccharinae, Andropogoneae, Poaceae) based on DNA sequences from ITS nuclear ribosomal DNA and plastid trnLintron and trnL-F intergenic spacers	J. Plant Res. 115 (5), 381-392 (2002)
12579865	Liu,J.Q., Chen,Z.D., Liao,Z.X. and Lu,A.M.	[A comparison of the its sequences of the Tibetan medicine 'zang yin chen'--Swertia mussotti and its adulterant species]	Yao Xue Xue Bao 36 (1), 67-70 (2001)
14582964	Dong,T.T., Ma,X.Q., Clarke,C., Song,Z.H., Ji,Z.N., Lo,C.K. and Tsim,K.W.	Phylogeny of Astragalus in China: molecular evidence from the DNA sequences of 5S rRNA spacer, ITS, and 18S rRNA	J. Agric. Food Chem. 51 (23), 6709-6714 (2003)
14980972	Neves,S.S. and Watson,M.F.	Phylogenetic relationships in Bupleurum (apiaceae) based on nuclear ribosomal DNA its sequence data	Ann. Bot. 93 (4), 379-398 (2004)
14988097	Hidalgo,O., Garnatje,T., Susanna,A. and Mathez,J.	Phylogeny of Valerianaceae based on matK and ITS markers, with reference to matK individual polymorphism	Ann. Bot. 93 (3), 283-293 (2004)
15019629	Bell,C.D.	Preliminary phylogeny of Valerianaceae (Dipsacales) inferred from nuclear and chloroplast DNA sequence data	Mol. Phylogenet. Evol. 31 (1), 340-350 (2004)
15103563	Soejima,A. and Nagamasu,H.	Phylogenetic analysis of Asian Symplocos (Symplocaceae) based on nuclear and chloroplast DNA sequences	J. Plant Res. 117 (3), 199-207 (2004)
15120387	Lee,C. and Wen,J.	Phylogeny of Panax using chloroplast trnC-trnD intergenic region and the utility of trnC-trnD in interspecific studies of plants	Mol. Phylogenet. Evol. 31 (3), 894-903 (2004)
15170263	Decker-Walters,D.S., Chung,S.M. and Staub,J.E.	Plastid sequence evolution: a new pattern of nucleotide substitutions in the Cucurbitaceae	J. Mol. Evol. 58 (5), 606-614 (2004)
15288069	Mansion,G. and Struwe,L.	Generic delimitation and phylogenetic relationships within the subtribe Chironiinae (Chironieae: Gentianaceae), with special reference to Centaurium: evidence from nrDNA and cpDNA sequences	Mol. Phylogenet. Evol. 32 (3), 951-977 (2004)
15506012	Larsson,K.H., Larsson,E. and Koljalg,U.	High phylogenetic diversity among corticioid homobasidiomycetes	Mycol. Res. 108 (PT 9), 983-1002 (2004)
15545612	Rydin,C., Pedersen,K.R. and Friis,E.M.	On the evolutionary history of Ephedra: Cretaceous fossils and extant molecules	Proc. Natl. Acad. Sci. U.S.A. 101 (47), 16571-16576 (2004)
15549666	Long,C., Kakiuchi,N., Takahashi,A., Komatsu,K., Cai,S. and Mikage,M.	Phylogenetic analysis of the DNA sequence of the non-coding region of nuclear ribosomal DNA and chloroplast of Ephedra plants in China	Planta Med. 70 (11), 1080-1084 (2004)
15618309	Ritz,C.M., Schmuths,H. and Wissemann,V.	Evolution by reticulation: European dogroses originated by multiple hybridization across the genus rosa	J. Hered. 96 (1), 4-14 (2005)
15684485	Long,C., Kakiuchi,N., Zhong,G. and Mikage,M.	Survey on resources of Ephedra plants in Xinjiang	Biol. Pharm. Bull. 28 (2), 285-288 (2005)
15737581	Huang,J., Giannasi,D.E. and Price,R.A.	Phylogenetic relationships in Ephedra (Ephedraceae) inferred from chloroplast and nuclear DNA sequences	Mol. Phylogenet. Evol. 35 (1), 48-59 (2005)
15737589	Campbell,C.S., Wright,W.A., Cox,M., Vining,T.F., Major,C.S. and Arsenault,M.P.	Nuclear ribosomal DNA internal transcribed spacer 1 (ITS1) in Picea (Pinaceae): sequence divergence and structure	Mol. Phylogenet. Evol. 35 (1), 165-185 (2005)
15737598	Sun,Y., Fung,K.P., Leung,P.C. and Shaw,P.C.	A phylogenetic analysis of Epimedium (Berberidaceae) based on nuclear ribosomal DNA sequences	Mol. Phylogenet. Evol. 35 (1), 287-291 (2005)
15878122	Ronsted,N., Law,S., Thornton,H., Fay,M.F. and Chase,M.W.	Molecular phylogenetic evidence for the monophyly of Fritillaria and Lilium (Liliaceae; Liliales) and the infrageneric classification of Fritillaria	Mol. Phylogenet. Evol. 35 (3), 509-527 (2005)
15881332	Shen,J., Ding,X.Y., Zhang,W.M., Bao,S.L., Chang,J. and Tang,F.	[Authentication of Zanthexylum bungeanum Maxin population and adulterants by analysis of rDNA ITS sequences]	Yao Xue Xue Bao 40 (1), 80-86 (2005)
15928076	Kress,W.J., Wurdack,K.J., Zimmer,E.A., Weigt,L.A. and Janzen,D.H.	Use of DNA barcodes to identify flowering plants	Proc. Natl. Acad. Sci. U.S.A. 102 (23), 8369-8374 (2005)
16261741	Yeung,K., Miller,J.S., Savage,A.E., Husband,B.C., Igic,B. and Kohn,J.R.	Association of ploidy and sexual system in Lycium californicum (Solanaceae)	Evolution 59 (9), 2048-2055 (2005)
16329240	Xiang,Q.Y., Manchester,S.R., Thomas,D.T., Zhang,W. and Fan,C.	Phylogeny, biogeography, and molecular dating of cornelian cherries (Cornus, Cornaceae): tracking Tertiary plant migration	Evolution 59 (8), 1685-1700 (2005)
16468366	Liu,C.S., Wang,P.Y. and Wang,W.Q.	[Study on circumscription of medicinal licorice species based on molecular biology]	Zhongguo Zhong Yao Za Zhi 30 (22), 1736-1738 (2005)
16481363	Dhar,M.K., Friebe,B., Kaul,S. and Gill,B.S.	Characterization and physical mapping of ribosomal RNA gene families in Plantago	Ann. Bot. 97 (4), 541-548 (2006)
16515867	Wanntorp,L., Kocyan,A. and Renner,S.S.	Wax plants disentangled: a phylogeny of Hoya (Marsdenieae, Apocynaceae) inferred from nuclear and chloroplast DNA sequences	Mol. Phylogenet. Evol. 39 (3), 722-733 (2006)
16534729	Techen,N., Khan,I.A., Pan,Z. and Scheffler,B.E.	The use of polymerase chain reaction (PCR) for the identification of ephedra DNA in dietary supplements	Planta Med. 72 (3), 241-247 (2006)
16672371	Wright,S., Keeling,J. and Gillman,L.	The road from Santa Rosalia: a faster tempo of evolution in tropical climates	Proc. Natl. Acad. Sci. U.S.A. 103 (20), 7718-7722 (2006)
16904915	Weeks,A. and Simpson,B.B.	Molecular phylogenetic analysis of Commiphora (Burseraceae) yields insight on the evolution and historical biogeography of an 'impossible' genus	Mol. Phylogenet. Evol. 42 (1), 62-79 (2007)
16911197	van Ee,B.W., Jelinski,N., Berry,P.E. and Hipp,A.L.	Phylogeny and biogeography of Croton alabamensis (Euphorbiaceae), a rare shrub from Texas and Alabama, using DNA sequence and AFLP data	Mol. Ecol. 15 (10), 2735-2751 (2006)
16917980	Gobert,V., Moja,S., Taberlet,P. and Wink,M.	Heterogeneity of three molecular data partition phylogenies of mints related to M. x piperita (Mentha; Lamiaceae)	Plant Biol (Stuttg) 8 (4), 470-485 (2006)
16926227	Walker,J.B. and Sytsma,K.J.	Staminal evolution in the genus Salvia (Lamiaceae): molecular phylogenetic evidence for multiple origins of the staminal lever	Ann. Bot. 100 (2), 375-391 (2007)
16941066	Iwasaki,T., Aoki,K., Seo,A. and Murakami,N.	Intraspecific sequence variation of chloroplast DNA among the component species of deciduous broad-leaved forests in Japan	J. Plant Res. 119 (5), 539-552 (2006)
17070713	Biffin,E., Harrington,M.G., Crisp,M.D., Craven,L.A. and Gadek,P.A.	Structural partitioning, paired-sites models and evolution of the ITS transcript in Syzygium and Myrtaceae	Mol. Phylogenet. Evol. 43 (1), 124-139 (2007)
17109255	Li,X., Ding,X., Chu,B., Ding,G., Gu,S., Qian,L., Wang,Y. and Zhou,Q.	Molecular authentication of Alisma orientale by PCR-RFLP and ARMS	Planta Med. 73 (1), 67-70 (2007)
17121707	Yang,Z.Y., Chao,Z., Huo,K.K., Wu,B.Y. and Pan,S.L.	[Nuclear ribosomal DNA internal transcribed spacer 1 sequences of 4 Leonurus species]	Nan Fang Yi Ke Da Xue Xue Bao 26 (11), 1593-1595 (2006)
17152982	Slanc,P., Ravnikar,M. and Strukelj,B.	Identification of individual herbal drugs in tea mixtures using restriction analysis of ITS DNA and real-time PCR	Pharmazie 61 (11), 912-915 (2006)
17202681	Sun,Y., Shaw,P.C. and Fung,K.P.	Molecular authentication of Radix Puerariae Lobatae and Radix Puerariae Thomsonii by ITS and 5S rRNA spacer sequencing	Biol. Pharm. Bull. 30 (1), 173-175 (2007)
17218340	Wang,Y.J., Liu,J.Q. and Miehe,G.	Phylogenetic origins of the Himalayan endemic Dolomiaea, Diplazoptilon and Xanthopappus (Asteraceae: Cardueae) based on three DNA regions	Ann. Bot. 99 (2), 311-322 (2007)
17551588	Kress,W.J. and Erickson,D.L.	A two-locus global DNA barcode for land plants: the coding rbcL gene complements the non-coding trnH-psbA spacer region	PLoS ONE 2 (6), E508 (2007)
17598755	Chapman,M.A. and Burke,J.M.	Genetic divergence and hybrid speciation	Evolution 61 (7), 1773-1780 (2007)
17627854	Bell,C.D.	Phylogenetic placement and biogeography of the North American species of Valerianella (Valerianaceae: Dipsacales) based on chloroplast and nuclear DNA	Mol. Phylogenet. Evol. 44 (3), 929-941 (2007)
17634914	Chapman,M.A., Chang,J., Weisman,D., Kesseli,R.V. and Burke,J.M.	Universal markers for comparative mapping and phylogenetic analysis in the Asteraceae (Compositae)	Theor. Appl. Genet. 115 (6), 747-755 (2007)
17666806	Atsumi,T., Kakiuchi,N. and Mikage,M.	DNA sequencing analysis of ITS and 28S rRNA of Poria cocos	Biol. Pharm. Bull. 30 (8), 1472-1476 (2007)
17893833	Lu,K.T., Cheng,H.Y., Lo,C.F., Chang,H.C. and Lin,J.H.	Discriminating between Achyranthis Bidentatae Radix and Cyathulae Radix in Chinese medicine preparations by nested PCR and DNA sequencing methods	Planta Med. 73 (12), 1322-1326 (2007)
18078516	McNeal,J.R., Arumugunathan,K., Kuehl,J.V., Boore,J.L. and Depamphilis,C.W.	Systematics and plastid genome evolution of the cryptically photosynthetic parasitic plant genus Cuscuta (Convolvulaceae)	BMC Biol. 5, 55 (2007)
18258745	Lahaye,R., van der Bank,M., Bogarin,D., Warner,J., Pupulin,F., Gigot,G., Maurin,O., Duthoit,S., Barraclough,T.G. and Savolainen,V.	DNA barcoding the floras of biodiversity hotspots	Proc. Natl. Acad. Sci. U.S.A. 105 (8), 2923-2928 (2008)
18346917	Peng,D. and Wang,X.Q.	Reticulate evolution in Thuja inferred from multiple gene sequences: implications for the study of biogeographical disjunction between eastern Asia and North America	Mol. Phylogenet. Evol. 47 (3), 1190-1202 (2008)
18648391	Kovarik,A., Werlemark,G., Leitch,A.R., Souckova-Skalicka,K., Lim,Y.K., Khaitova,L., Koukalova,B. and Nybom,H.	The asymmetric meiosis in pentaploid dogroses (Rosa sect. Caninae) is associated with a skewed distribution of rRNA gene families in the gametes	Heredity 101 (4), 359-367 (2008)
18665273	Fazekas,A.J., Burgess,K.S., Kesanakurti,P.R., Graham,S.W., Newmaster,S.G., Husband,B.C., Percy,D.M., Hajibabaei,M. and Barrett,S.C.	Multiple multilocus DNA barcodes from the plastid genome discriminate plant species equally well	PLoS ONE 3 (7), E2802 (2008)
18722539	Meng,Y., Wen,J., Nie,Z.L., Sun,H. and Yang,Y.P.	Phylogeny and biogeographic diversification of Maianthemum (Ruscaceae: Polygonatae)	Mol. Phylogenet. Evol. 49 (2), 424-434 (2008)
18722540	Tu,T., Dillon,M.O., Sun,H. and Wen,J.	Phylogeny of Nolana (Solanaceae) of the Atacama and Peruvian deserts inferred from sequences of four plastid markers and the nuclear LEAFY second intron	Mol. Phylogenet. Evol. 49 (2), 561-573 (2008)
18751549	Lindner,D.L. and Banik,M.T.	Molecular phylogeny of Laetiporus and other brown rot polypore genera in North America	Mycologia 100 (3), 417-430 (2008)
19016403	Qi,J., Li,X., Song,J., Eneji,A.E. and Ma,X.	Genetic relationships among Rehmannia glutinosa cultivars and varieties	Planta Med. 74 (15), 1846-1852 (2008)
19100848	Zhang,M., Fritsch,P.W. and Cruz,B.C.	Phylogeny of Caragana (Fabaceae) based on DNA sequence data from rbcL, trnS-trnG, and ITS	Mol. Phylogenet. Evol. 50 (3), 547-559 (2009)
19116172	Levin,R.A., Blanton,J. and Miller,J.S.	Phylogenetic utility of nuclear nitrate reductase: a multi-locus comparison of nuclear and chloroplast sequence data for inference of relationships among American Lycieae (Solanaceae)	Mol. Phylogenet. Evol. 50 (3), 608-617 (2009)
19175501	Wang,L., Abbott,R.J., Zheng,W., Chen,P., Wang,Y. and Liu,J.	History and evolution of alpine plants endemic to the Qinghai-Tibetan Plateau: Aconitum gymnandrum (Ranunculaceae)	Mol. Ecol. 18 (4), 709-721 (2009)
19336902	Kitaoka,F., Kakiuchi,N., Long,C., Itoga,M., Mitsue,A., Mouri,C. and Mikage,M.	Molecular characterization of Akebia plants and the derived traditional herbal medicine	Biol. Pharm. Bull. 32 (4), 665-670 (2009)
19383108	Hughes,K.W., Petersen,R.H. and Lickey,E.B.	Using heterozygosity to estimate a percentage DNA sequence similarity for environmental species' delimitation across basidiomycete fungi	New Phytol. (2009) In press
19394432	Razafimandimbison,S.G., McDowell,T.D., Halford,D.A. and Bremer,B.	Molecular phylogenetics and generic assessment in the tribe Morindeae (Rubiaceae-Rubioideae): how to circumscribe Morinda L. to be monophyletic?	Mol. Phylogenet. Evol. 52 (3), 879-886 (2009)
19405185	Lo,E.Y., Stefanovic,S., Christensen,K.I. and Dickinson,T.A.	Evidence for genetic association between East Asian and western North American Crataegus L. (Rosaceae) and rapid divergence of the eastern North American lineages based on multiple DNA sequences	Mol. Phylogenet. Evol. 51 (2), 157-168 (2009)
19440815	Feng,T., Downie,S.R., Yu,Y., Zhang,X., Chen,W., He,X. and Liu,S.	Molecular systematics of Angelica and allied genera (Apiaceae) from the Hengduan Mountains of China based on nrDNA ITS sequences: phylogenetic affinities and biogeographic implications	J. Plant Res. 122 (4), 403-414 (2009)
19451146	Zarrei,M., Wilkin,P., Fay,M.F., Ingrouille,M.J., Zarre,S. and Chase,M.W.	Molecular systematics of Gagea and Lloydia (Liliaceae; Liliales): implications of analyses of nuclear ribosomal and plastid DNA sequences for infrageneric classification	Ann. Bot. 104 (1), 125-142 (2009)
19464377	Weigend,M., Gottschling,M., Selvi,F. and Hilger,H.H.	Marbleseeds are gromwells--systematics and evolution of Lithospermum and allies (Boraginaceae tribe Lithospermeae) based on molecular and morphological data	Mol. Phylogenet. Evol. 52 (3), 755-768 (2009)
19501179	Zhou,J., Gong,X., Downie,S.R. and Peng,H.	Towards a more robust molecular phylogeny of Chinese Apiaceae subfamily Apioideae: additional evidence from nrDNA ITS and cpDNA intron (rpl16 and rps16) sequences	Mol. Phylogenet. Evol. 53 (1), 56-68 (2009)
19639009	Khaitova,L., Werlemark,G., Nybom,H. and Kovarik,A.	Frequent silencing of rDNA loci on the univalent-forming genomes contrasts with their stable expression on the bivalent-forming genomes in polyploid dogroses (Rosa sect. Caninae)	Heredity 104 (1), 113-120 (2010)
19698795	Levin,R.A., Whelan,A. and Miller,J.S.	The utility of nuclear conserved ortholog set II (COSII) genomic regions for species-level phylogenetic inference in Lycium (Solanaceae)	Mol. Phylogenet. Evol. 53 (3), 881-890 (2009)
19721244	Inoko,A., Kakiuchi,N., Yoshimitsu,M., Cai,S. and Mikage,M.	Ephedra resource in Sichuan and Yunnan Provinces 2007	Biol. Pharm. Bull. 32 (9), 1621-1623 (2009)
19834612	Gonzalez,M.A., Baraloto,C., Engel,J., Mori,S.A., Petronelli,P., Riera,B., Roger,A., Thebaud,C. and Chave,J.	Identification of Amazonian trees with DNA barcodes	PLoS ONE 4 (10), E7483 (2009)
19841276	Kress,W.J., Erickson,D.L., Jones,F.A., Swenson,N.G., Perez,R., Sanjur,O. and Bermingham,E.	Plant DNA barcodes and a community phylogeny of a tropical forest dynamics plot in Panama	Proc. Natl. Acad. Sci. U.S.A. 106 (44), 18621-18626 (2009)
19844864	Peng,X., Li,W., Wang,W. and Bai,G.	Identification of Lonicera japonica by PCR-RFLP and allele-specific diagnostic PCR based on sequences of internal transcribed spacer regions	Planta Med. 76 (5), 497-499 (2010)
20062805	Chen,S., Yao,H., Han,J., Liu,C., Song,J., Shi,L., Zhu,Y., Ma,X., Gao,T., Pang,X., Luo,K., Li,Y., Li,X., Jia,X., Lin,Y. and Leon,C.	Validation of the ITS2 region as a novel DNA barcode for identifying medicinal plant species	PLoS ONE 5 (1), E8613 (2010)
20152913	Brauchler,C., Meimberg,H. and Heubl,G.	Molecular phylogeny of Menthinae (Lamiaceae, Nepetoideae, Mentheae)--Taxonomy, biogeography and conflicts	Mol. Phylogenet. Evol. 55 (2), 501-523 (2010)
20410038	Goldie,X., Gillman,L., Crisp,M. and Wright,S.	Evolutionary speed limited by water in arid Australia	Proc. Biol. Sci. 277 (1694), 2645-2653 (2010)
20429879	Yuan,Q.J., Zhang,Z.Y., Hu,J., Guo,L.P., Shao,A.J. and Huang,L.Q.	Impacts of recent cultivation on genetic diversity pattern of a medicinal plant, Scutellaria baicalensis (Lamiaceae)	BMC Genet. 11, 29 (2010)
20487152	Lee,E.J., Hwang,I.K., Kim,N.Y., Lee,K.L., Han,M.S., Lee,Y.H., Kim,M.Y. and Yang,M.S.	An Assessment of the Utility of Universal and Specific Genetic Markers for Opium Poppy Identification	J. Forensic Sci. (2010) In press
20525639	Smith,S.A. and Donoghue,M.J.	Combining historical biogeography with niche modeling in the Caprifolium clade of Lonicera (Caprifoliaceae, Dipsacales)	Syst. Biol. 59 (3), 322-341 (2010)
20569204	Fazekas,A., Steeves,R. and Newmaster,S.	Improving sequencing quality from PCR products containing long mononucleotide repeats	BioTechniques 48 (4), 277-285 (2010)
20644717	Whitlock,B.A., Hale,A.M. and Groff,P.A.	Intraspecific inversions pose a challenge for the trnH-psbA plant DNA barcode	PLoS ONE 5 (7), E11533 (2010)
20648757	Banik,M.T., Lindner,D.L., Ota,Y. and Hattori,T.	Relationships among North American and Japanese Laetiporus isolates inferred from molecular phylogenetics and single-spore incompatibility reactions	Mycologia 102 (4), 911-917 (2010)
20723609	Rosell,J.A., Olson,M.E., Weeks,A., De-Nova,J.A., Lemos,R.M., Camacho,J.P., Feria,T.P., Gomez-Bermejo,R., Montero,J.C. and Eguiarte,L.E.	Diversification in species complexes: Tests of species origin and delimitation in the Bursera simaruba clade of tropical trees (Burseraceae)	Mol. Phylogenet. Evol. 57 (2), 798-811 (2010)
20727975	Jacobs,B., Pyck,N. and Smets,E.	Phylogeny of the Linnaea clade: Are Abelia and Zabelia closely related?	Mol. Phylogenet. Evol. 57 (2), 741-752 (2010)
20799438	Rydin,C., Khodabandeh,A. and Endress,P.K.	The female reproductive unit of Ephedra (Gnetales): comparative morphology and evolutionary perspectives	Bot. J. Linn. Soc. 163 (4), 387-430 (2010)
20803416	Zuo,Y., Chen,Z., Kondo,K., Funamoto,T., Wen,J. and Zhou,S.	DNA Barcoding of Panax Species	Planta Med. (2010) In press
20803416	Zuo,Y., Chen,Z., Kondo,K., Funamoto,T., Wen,J. and Zhou,S.	DNA barcoding of Panax species	Planta Med. 77 (2), 182-187 (2011)
20821298	Guo,H., Wang,W., Yang,N., Guo,B., Zhang,S., Yang,R., Yuan,Y., Yu,J., Hu,S., Sun,Q. and Yu,J.	DNA barcoding provides distinction between Radix Astragali and its adulterants	Sci China Life Sci 53 (8), 992-999 (2010)
20855430	Miller,J.S., Kamath,A., Damashek,J. and Levin,R.A.	Out of America to Africa or Asia: Inference of Dispersal Histories Using Nuclear and Plastid DNA and the S-RNase Self-incompatibility Locus	Mol. Biol. Evol. 28 (1), 793-801 (2011)
20858548	Tu,T., Volis,S., Dillon,M.O., Sun,H. and Wen,J.	Dispersals of Hyoscyameae and Mandragoreae (Solanaceae) from the New World to Eurasia in the early Miocene and their biogeographic diversification within Eurasia	Mol. Phylogenet. Evol. (2010) In press
20862638	Sun,Z., Gao,T., Yao,H., Shi,L., Zhu,Y. and Chen,S.	Identification of Lonicera japonica and its related species using the DNA barcoding method	Planta Med. 77 (3), 301-306 (2011)
20958044	Hernandez,A., Aranda,E., Martin,A., Benito,M.J., Bartolome,T. and de Gua Cordoba,M.	Efficiency of DNA typing methods for detection of smoked paprika 'pimenton de la vera' adulteration used in the elaboration of dry-cured Iberian pork sausages	J. Agric. Food Chem. 58 (22), 11688-11694 (2010)
20958818	Wilson,E.E., Sidhu,C.S., Levan,K.E. and Holway,D.A.	Pollen foraging behaviour of solitary Hawaiian bees revealed through molecular pollen analysis	Mol. Ecol. 19 (21), 4823-4829 (2010)
20977734	Gao,T., Yao,H., Song,J., Zhu,Y., Liu,C. and Chen,S.	Evaluating the feasibility of using candidate DNA barcodes in discriminating species of the large Asteraceae family	BMC Evol. Biol. 10, 324 (2010)
20979018	Sui,X.Y., Huang,Y., Tan,Y., Guo,Y. and Long,C.L.	Molecular authentication of the ethnomedicinal plant Sabia parviflora and its adulterants by DNA barcoding technique	Planta Med. 77 (5), 492-496 (2011)
21048323	Ma,X.Y., Xie,C.X., Liu,C., Song,J.Y., Yao,H., Luo,K., Zhu,Y.J., Gao,T., Pang,X.H., Qian,J. and Chen,S.L.	Species identification of medicinal pteridophytes by a DNA barcode marker, the chloroplast psbA-trnH intergenic region	Biol. Pharm. Bull. 33 (11), 1919-1924 (2010)
21085700	Kress,W.J., Erickson,D.L., Swenson,N.G., Thompson,J., Uriarte,M. and Zimmerman,J.K.	Advances in the use of DNA barcodes to build a community phylogeny for tropical trees in a puerto rican forest dynamics plot	PLoS ONE 5 (11), E15409 (2010)
21125306	Jenks,A.A., Walker,J.B. and Kim,S.C.	Evolution and origins of the Mazatec hallucinogenic sage, Salvia divinorum (Lamiaceae): a molecular phylogenetic approach	J. Plant Res. (2010) In press
21148923	Wang,Z., Binder,M., Dai,Y.C. and Hibbett,D.S.	Phylogenetic relationships of Sparassis inferred from nuclear and mitochondrial ribosomal DNA and RNA polymerase sequences	Mycologia 96 (5), 1015-1029 (2004)
21170336	Ebihara,A., Nitta,J.H. and Ito,M.	Molecular species identification with rich floristic sampling: DNA barcoding the pteridophyte flora of Japan	PLoS ONE 5 (12), E15136 (2010)
21176201	Mower,J.P., Stefanovic,S., Hao,W., Gummow,J.S., Jain,K., Ahmed,D. and Palmer,J.D.	Horizontal acquisition of multiple mitochondrial genes from a parasitic plant followed by gene conversion with host mitochondrial genes	BMC Biol. 8 (1), 150 (2010)
21182302	Focke,F., Haase,I. and Fischer,M.	DNA-based identification of spices: DNA isolation, whole genome amplification, and polymerase chain reaction	J. Agric. Food Chem. 59 (2), 513-520 (2011)
21289107	Lindner,D.L. and Banik,M.T.	Intragenomic variation in the ITS rDNA region obscures phylogenetic relationships and inflates estimates of operational taxonomic units in genus Laetiporus	Mycologia 103 (4), 731-740 (2011)
21300164	Jenny Xiang,Q.Y., Thomas,D.T. and Xiang,Q.P.	Resolving and dating the phylogeny of Cornales - Effects of taxon sampling, data partitions, and fossil calibrations	Mol. Phylogenet. Evol. 59 (1), 123-138 (2011)
21532163	Kitani,Y., Zhu,S., Batkhuu,J., Sanchir,C. and Komatsu,K.	Genetic diversity of ephedra plants in mongolia inferred from internal transcribed spacer sequence of nuclear ribosomal DNA	Biol. Pharm. Bull. 34 (5), 717-726 (2011)
21554970	Caruzo,M.B., van Ee,B.W., Cordeiro,I., Berry,P.E. and Riina,R.	Molecular phylogenetics and character evolution of the 'sacaca' clade: Novel relationships of Croton section Cleodora (Euphorbiaceae)	Mol. Phylogenet. Evol. 60 (2), 193-206 (2011)
21558502	Steiner,U., Leibner,S., Schardl,C.L., Leuchtmann,A. and Leistner,E.	Periglandula, a new fungal genus within the family Clavicipitaceae and its association with Convolvulaceae	Mycologia (2011) In press
21559881	Gao,Y.D., Zhou,S.D., He,X.J. and Wan,J.	Chromosome diversity and evolution in tribe Lilieae (Liliaceae) with emphasis on Chinese species	J. Plant Res. 125 (1), 55-69 (2012)
21613186	Givnish,T.J., Barfuss,M.H., Ee,B.V., Riina,R., Schulte,K., Horres,R., Gonsiska,P.A., Jabaily,R.S., Crayn,D.M., Smith,J.A., Winter,K., Brown,G.K., Evans,T.M., Holst,B.K., Luther,H., Till,W., Zizka,G., Berry,P.E. and Sytsma,K.J.	Phylogeny, adaptive radiation, and historical biogeography in Bromeliaceae: Insights from an eight-locus plastid phylogeny	Am. J. Bot. 98 (5), 872-895 (2011)
21628207	Xia,Z., Wang,Y.Z. and Smith,J.F.	Familial placement and relations of Rehmannia and Triaenophora (Scrophulariaceae s.l.) inferred from five gene regions	Am. J. Bot. 96 (2), 519-530 (2009)
21632423	Scherson,R.A., Vidal,R. and Sanderson,M.J.	Phylogeny, biogeography, and rates of diversification of New World Astragalus (Leguminosae) with an emphasis on South American radiations	Am. J. Bot. 95 (8), 1030-1039 (2008)
21632431	Kim,S.T. and Donoghue,M.J.	Incongruence between cpDNA and nrITS trees indicates extensive hybridization within Eupersicaria (Polygonaceae)	Am. J. Bot. 95 (9), 1122-1135 (2008)
21632435	Dunbar-Co,S., Wieczorek,A.M. and Morden,C.W.	Molecular phylogeny and adaptive radiation of the endemic Hawaiian Plantago species (Plantaginaceae)	Am. J. Bot. 95 (9), 1177-1188 (2008)
21636409	Pan,J., Zhang,D. and Sang,T.	Molecular phylogenetic evidence for the origin of a diploid hybrid of Paeonia (Paeoniaceae)	Am. J. Bot. 94 (3), 400-408 (2007)
21642180	Smith,S.D. and Baum,D.A.	Phylogenetics of the florally diverse Andean clade Iochrominae (Solanaceae)	Am. J. Bot. 93 (8), 1140-1153 (2006)
21646170	Berry,P.E., Hipp,A.L., Wurdack,K.J., Van Ee,B. and Riina,R.	Molecular phylogenetics of the giant genus Croton and tribe Crotoneae (Euphorbiaceae sensu stricto) using ITS and TRNL-TRNF DNA sequence data	Am. J. Bot. 92 (9), 1520-1534 (2005)
21652334	Little,D.P., Schwarzbach,A.E., Adams,R.P. and Hsieh,C.F.	The circumscription and phylogenetic relationships of Callitropsis and the newly described genus Xanthocyparis (Cupressaceae)	Am. J. Bot. 91 (11), 1872-1881 (2004)
21652394	Shaw,J., Lickey,E.B., Beck,J.T., Farmer,S.B., Liu,W., Miller,J., Siripun,K.C., Winder,C.T., Schilling,E.E. and Small,R.L.	The tortoise and the hare II: relative utility of 21 noncoding chloroplast DNA sequences for phylogenetic analysis	Am. J. Bot. 92 (1), 142-166 (2005)
21652395	Kress,W.J., Liu,A.Z., Newman,M. and Li,Q.J.	The molecular phylogeny of Alpinia (Zingiberaceae): a complex and polyphyletic genus of gingers	Am. J. Bot. 92 (1), 167-178 (2005)
21652440	Chen,S., Guan,K., Zhou,Z., Olmstead,R. and Cronk,Q.	Molecular phylogeny of Incarvillea (Bignoniaceae) based on ITS and trnL-F sequences	Am. J. Bot. 92 (4), 625-633 (2005)
21653454	Shaw,J. and Small,R.L.	Addressing the 'hardest puzzle in American pomology:' Phylogeny of Prunus sect. Prunocerasus (Rosaceae) based on seven noncoding chloroplast DNA regions	Am. J. Bot. 91 (6), 985-996 (2004)
21653478	Miller,R.E., McDonald,J.A. and Manos,P.S.	Systematics of Ipomoea subgenus Quamoclit (Convolvulaceae) based on ITS sequence data and a Bayesian phylogenetic analysis	Am. J. Bot. 91 (8), 1208-1218 (2004)
21659122	Schnabel,A., McDonel,P.E. and Wendel,J.F.	Phylogenetic relationships in Gleditsia (Leguminosae) based on ITS sequences	Am. J. Bot. 90 (2), 310-320 (2003)
21665595	Kress,W.J., Prince,L.M. and Williams,K.J.	The phylogeny and a new classification of the gingers (Zingiberaceae): evidence from molecular data	Am. J. Bot. 89 (10), 1682-1696 (2002)
21680348	Alice,L.A. and Campbell,C.S.	Phylogeny of Rubus (rosaceae) based on nuclear ribosomal DNA internal transcribed spacer region sequences	Am. J. Bot. 86 (1), 81-97 (1999)
21684940	Downie,S., Ramanath,S., Katz-Downie,D. and Llanas,E.	Molecular systematics of Apiaceae subfamily Apioideae: phylogenetic analyses of nuclear ribosomal DNA internal transcribed spacer and plastid RPO C1 intron sequences	Am. J. Bot. 85 (4), 563 (1998)
21684970	Wen,J., Shi,S., Jansen,R. and Zimmer,E.	Phylogeny and biogeography of Aralia sect. Aralia (Araliaceae)	Am. J. Bot. 85 (6), 866 (1998)
21701680	Pei,N., Lian,J.Y., Erickson,D.L., Swenson,N.G., Kress,W.J., Ye,W.H. and Ge,X.J.	Exploring tree-habitat associations in a Chinese subtropical forest plot using a molecular phylogeny generated from DNA barcode loci	PLoS ONE 6 (6), E21273 (2011)
21798359	Tian,X., Luo,J., Wang,A., Mao,K. and Liu,J.	On the origin of the woody buckwheat Fagopyrum tibeticum (=Parapteropyrum tibeticum) in the Qinghai-Tibetan Plateau	Mol. Phylogenet. Evol. (2011) In press
21804206	Guo,X., Wang,X., Su,W., Zhang,G. and Zhou,R.	DNA Barcodes for Discriminating the Medicinal Plant Scutellaria baicalensis (Lamiaceae) and Its Adulterants	Biol. Pharm. Bull. 34 (8), 1198-1203 (2011)
21860056	Li,L., Li,J., Rohwer,J.G., van der Werff,H., Wang,Z.H. and Li,H.W.	Molecular phylogenetic analysis of the Persea group (Lauraceae) and its biogeographic implications on the evolution of tropical and subtropical Amphi-Pacific disjunctions	Am. J. Bot. 98 (9), 1520-1536 (2011)
21881225	Liu,J., Chen,H.B., Guo,B.L., Zhao,Z.Z., Liang,Z.T. and Yi,T.	Study of the Relationship between Genetics and Geography in Determining the Quality of Astragali Radix	Biol. Pharm. Bull. 34 (9), 1404-1412 (2011)
21955031	De-Nova,J.A., Medina,R., Montero,J.C., Weeks,A., Rosell,J.A., Olson,M.E., Eguiarte,L.E. and Magallon,S.	Insights into the historical construction of species-rich Mesoamerican seasonally dry tropical forests: the diversification of Bursera (Burseraceae, Sapindales)	New Phytol. 193 (1), 276-287 (2012)
21966418	Dentinger,B.T., Didukh,M.Y. and Moncalvo,J.M.	Comparing COI and ITS as DNA Barcode Markers for Mushrooms and Allies (Agaricomycotina)	PLoS ONE 6 (9), E25081 (2011)
22100737	Li,D.Z., Gao,L.M., Li,H.T., Wang,H., Ge,X.J., Liu,J.Q., Chen,Z.D., Zhou,S.L., Chen,S.L., Yang,J.B., Fu,C.X., Zeng,C.X., Yan,H.F., Zhu,Y.J., Sun,Y.S., Chen,S.Y., Zhao,L., Wang,K., Yang,T. and Duan,G.W.	Comparative analysis of a large dataset indicates that internal transcribed spacer (ITS) should be incorporated into the core barcode for seed plants	Proc. Natl. Acad. Sci. U.S.A. 108 (49), 19641-19646 (2011)
22173103	Wang,H., Kim,M.K., Kim,Y.J., Lee,H.N., Jin,H., Chen,J. and Yang,D.C.	Molecular authentication of the Oriental medicines Pericarpium Citri Reticulatae and Citri Unshius Pericarpium using SNP markers	Gene 494 (1), 92-95 (2012)
22293154	Lo,E.Y. and Donoghue,M.J.	Expanded phylogenetic and dating analyses of the apples and their relatives (Pyreae, Rosaceae)	Mol. Phylogenet. Evol. 63 (2), 230-243 (2012)
22327014	Chen,L.Y., Chen,J.M., Gituru,R.W., Temam,T.D. and Wang,Q.F.	Generic phylogeny and historical biogeography of Alismataceae, inferred from multiple DNA sequences	Mol. Phylogenet. Evol. 63 (2), 407-416 (2012)
22363795	Sun,X.Q., Zhu,Y.J., Guo,J.L., Peng,B., Bai,M.M. and Hang,Y.Y.	DNA Barcoding the Dioscorea in China, a Vital Group in the Evolution of Monocotyledon: Use of matK Gene for Species Discrimination	PLoS ONE 7 (2), E32057 (2012)
22394710	Theodoridis,S., Stefanaki,A., Tezcan,M., Aki,C., Kokkini,S. and Vlachonasios,K.E.	DNA barcoding in native plants of the Labiatae (Lamiaceae) family from Chios Island (Greece) and the adjacent Cesme-Karaburun Peninsula (Turkey)	Mol Ecol Resour 12 (4), 620-633 (2012)
22397381	He,Y., Hou,P., Fan,G., Song,Z., Arain,S., Shu,H., Tang,C., Yue,Q. and Zhang,Y.	Authentication of Angelica anomala Ave-Lall cultivars through DNA barcodes	Mitochondrial DNA 23 (2), 100-105 (2012)
22421085	Bell,C.D., Kutschker,A. and Arroyo,M.T.	Phylogeny and diversification of Valerianaceae (Dipsacales) in the southern Andes	Mol. Phylogenet. Evol. 63 (3), 724-737 (2012)
22479532	Arca,M., Hinsinger,D.D., Cruaud,C., Tillier,A., Bousquet,J. and Frascaria-Lacoste,N.	Deciduous trees and the application of universal DNA barcodes: a case study on the circumpolar fraxinus	PLoS ONE 7 (3), E34089 (2012)
22517812	Li,W.P., Yang,F.S., Jivkova,T. and Yin,G.S.	Phylogenetic relationships and generic delimitation of Eurasian Aster (Asteraceae: Astereae) inferred from ITS, ETS and trnL-F sequence data	Ann. Bot. 109 (7), 1341-1357 (2012)
22539517	Drew,B.T. and Sytsma,K.J.	Phylogenetics, biogeography, and staminal evolution in the tribe Mentheae (Lamiaceae)	Am. J. Bot. (2012) In press
22539517	Drew,B.T. and Sytsma,K.J.	Phylogenetics, biogeography, and staminal evolution in the tribe Mentheae (Lamiaceae)	Am. J. Bot. 99 (5), 933-953 (2012)
22773628	Berrin,J.G., Navarro,D., Couturier,M., Olive,C., Grisel,S., Haon,M., Taussac,S., Lechat,C., Courtecuisse,R., Favel,A., Coutinho,P.M. and Lesage-Meessen,L.	Exploring natural fungal biodiversity from tropical and temperate forests to improve biomass conversion	Appl. Environ. Microbiol. (2012) In press
22787423	Gowda,V., Kress,W.J. and Htun,T.	Two new species of Gingers (Zingiberaceae) from Myanmar	PhytoKeys 13, 5-14 (2012)
23096903	Choudhary,R.K., Park,S.H. and Lee,J.	Phylogeny and systematics of Indian Polygonum sensu lato in the subfamily Polygonoideae based on ITS sequences of nuclear ribosomal DNA	Genet. Mol. Res. 11 (4), 4370-4382 (2012)
23114970	Jung,J. and Choi,H.K.	Recognition of two major clades and early diverged groups within the subfamily Cyperoideae (Cyperaceae) including Korean sedges	J. Plant Res. (2012) In press
23190419	Kuzmina,M.L., Johnson,K.L., Barron,H.R. and Hebert,P.D.	Identification of the vascular plants of Churchill, Manitoba, using a DNA barcode library	BMC Ecol. 12 (1), 25 (2012)
23239308	Liu,X.L., Wen,J., Nie,Z.L., Johnson,G., Liang,Z.S. and Chang,Z.Y.	Polyphyly of the Padus group of Prunus (Rosaceae) and the evolution of biogeographic disjunctions between eastern Asia and eastern North America	J. Plant Res. (2012) In press
23460915	Tripathi,A.M., Tyagi,A., Kumar,A., Singh,A., Singh,S., Chaudhary,L.B. and Roy,S.	The Internal Transcribed Spacer (ITS) Region and trnhH-psbA Are Suitable Candidate Loci for DNA Barcoding of Tropical Tree Species of India	PLoS ONE 8 (2), E57934 (2013)
23460980	Luo,K., Ma,P., Yao,H., Xin,T.Y., Hu,Y., Zheng,S.H., Huang,L.F., Liu,J. and Song,J.Y.	[Identification of gentianae macrophyllae radix using the ITS2 barcodes]	Yao Xue Xue Bao 47 (12), 1710-1717 (2012)
23472476	Phoolcharoen,W. and Sukrong,S.	Molecular analysis of Vitex species using candidate DNA barcoding and PCR-RFLP of the matK gene for authentication of Vitex glabrata	Nat Prod Commun 8 (1), 125-128 (2013)
23479155	Kaewdoungdee,N. and Tanee,T.	A molecular marker for in situ genetic resource conservation of Capsicum annuum var. acuminatum (Solanaceae)	Genet. Mol. Res. 12 (AOP) (2013) In press
23535773	Merckx,V.S., Kissling,J., Hentrich,H., Janssens,S.B., Mennes,C.B., Specht,C.D. and Smets,E.F.	Phylogenetic relationships of the mycoheterotrophic genus Voyria and the implications for the biogeographic history of Gentianaceae	Am. J. Bot. 100 (4), 712-721 (2013)
23546955	Al-Qurainy,F., Khan,S., Nadeem,M., Tarroum,M. and Alaklabi,A.	Assessment of phylogenetic relationship of rare plant species collected from Saudi Arabia using internal transcribed spacer sequences of nuclear ribosomal DNA	Genet. Mol. Res. 12 (1), 723-730 (2013)
23554929	Xing,X., Ma,X., Hart,M.M., Wang,A. and Guo,S.	Genetic Diversity and Evolution of Chinese Traditional Medicinal Fungus Polyporus umbellatus (Polyporales, Basidiomycota)	PLoS ONE 8 (3), E58807 (2013)
23565134	Parmentier,I., Duminil,J., Kuzmina,M., Philippe,M., Thomas,D.W., Kenfack,D., Chuyong,G.B., Cruaud,C. and Hardy,O.J.	How effective are DNA barcodes in the identification of african rainforest trees?	PLoS ONE 8 (4), E54921 (2013)
23624194	Zhao,C., Wang,C.B., Ma,X.G., Liang,Q.L. and He,X.J.	Phylogeographic analysis of a temperate-deciduous forest restricted plant (Bupleurum longiradiatum Turcz.) reveals two refuge areas in China with subsequent refugial isolation promoting speciation	Mol. Phylogenet. Evol. 68 (3), 628-643 (2013)
23629053	Meng,H.H. and Zhang,M.L.	Diversification of plant species in arid Northwest China: Species-level phylogeographical history of Lagochilus Bunge ex Bentham (Lamiaceae)	Mol. Phylogenet. Evol. 68 (3), 398-409 (2013)
23669010	Zhou,Z., Hong,D., Niu,Y., Li,G., Nie,Z., Wen,J. and Sun,H.	Phylogenetic and biogeographic analyses of the Sino-Himalayan endemic genus Cyananthus (Campanulaceae) and implications for the evolution of its sexual system	Mol. Phylogenet. Evol. 68 (3), 482-497 (2013)
23723970	Roullier,C., Duputie,A., Wennekes,P., Benoit,L., Fernandez Bringas,V.M., Rossel,G., Tay,D., McKey,D. and Lebot,V.	Disentangling the Origins of Cultivated Sweet Potato (Ipomoea batatas (L.) Lam.)	PLoS ONE 8 (5), E62707 (2013)
23756207	Navarro-Perez,M.L., Lopez,J., Fernandez-Mazuecos,M., Rodriguez-Riano,T., Vargas,P. and Ortega-Olivencia,A.	The role of birds and insects in pollination shifts of Scrophularia (Scrophulariaceae)	Mol. Phylogenet. Evol. (2013) In press
23862147	Hou,D., Song,J., Shi,L., Ma,X., Xin,T., Han,J., Xiao,W., Sun,Z., Cheng,R. and Yao,H.	Stability and accuracy assessment of identification of traditional chinese materia medica using DNA barcoding: a case study on flos lonicerae japonicae	Biomed Res Int 2013, 549037 (2013)
23867856	Wang,M., Zhao,H.X., Wang,L., Wang,T., Yang,R.W., Wang,X.L., Zhou,Y.H., Ding,C.B. and Zhang,L.	Potential use of DNA barcoding for the identification of Salvia based on cpDNA and nrDNA sequences	Gene 528 (2), 206-215 (2013)
23927411	Fan,D.M., Yue,J.P., Nie,Z.L., Li,Z.M., Comes,H.P. and Sun,H.	Phylogeography of Sophora davidii (Leguminosae) across the 'Tanaka-Kaiyong Line', an important phytogeographic boundary in Southwest China	Mol. Ecol. 22 (16), 4270-4288 (2013)
23933277	Chen,X., Liao,B., Song,J., Pang,X., Han,J. and Chen,S.	A fast SNP identification and analysis of intraspecific variation in the medicinal Panax species based on DNA barcoding	Gene 530 (1), 39-43 (2013)
23935025	Ortiz-Santana,B., Lindner,D.L., Miettinen,O., Justo,A. and Hibbett,D.S.	A phylogenetic overview of the antrodia clade (Basidiomycota, Polyporales)	Mycologia 105 (6), 1391-1411 (2013)
23994356	Fan,D.M., Chen,J.H., Meng,Y., Wen,J., Huang,J.L. and Yang,Y.P.	Molecular phylogeny of Koenigia L. (Polygonaceae: Persicarieae): Implications for classification, character evolution and biogeography	Mol. Phylogenet. Evol. (2013) In press
24091784	Sulman,J.D., Drew,B.T., Drummond,C., Hayasaka,E. and Sytsma,K.J.	Systematics, biogeography, and character evolution of Sparganium (Typhaceae): Diversification of a widespread, aquatic lineage	Am. J. Bot. 100 (10), 2023-2039 (2013)
24096055	Scheunert,A. and Heubl,G.	Diversification of Scrophularia (Scrophulariaceae) in the Western Mediterranean and Macaronesia - Phylogenetic relationships, reticulate evolution and biogeographic patterns	Mol. Phylogenet. Evol. 70C, 296-313 (2014)
24099890	Christe,C., Caetano,S., Aeschimann,D., Kropf,M., Diadema,K. and Naciri,Y.	The intraspecific genetic variability of siliceous and calcareous Gentiana species is shaped by contrasting demographic and re-colonization processes	Mol. Phylogenet. Evol. 70, 323-336 (2014)
24128180	De Barba,M., Miquel,C., Boyer,F., Mercier,C., Rioux,D., Coissac,E. and Taberlet,P.	DNA metabarcoding multiplexing and validation of data accuracy for diet assessment: application to omnivorous diet	Mol Ecol Resour 14 (2), 306-323 (2014)
24128180	De Barba,M., Miquel,C., Boyer,F., Mercier,C., Rioux,D., Coissac,E. and Taberlet,P.	DNA metabarcoding multiplexing and validation of data accuracy for diet assessment: application to omnivorous diet	Mol Ecol Resour (2013) In press
24184542	Valcarcel,V., Fiz-Palacios,O. and Wen,J.	The origin of the early differentiation of Ivies (Hedera L.) and the radiation of the Asian Palmate group (Araliaceae)	Mol. Phylogenet. Evol. 70, 492-503 (2014)
24267156	Kim,H.M., Oh,S.H., Bhandari,G.S., Kim,C.S. and Park,C.W.	DNA barcoding of Orchidaceae in Korea	Mol Ecol Resour 14 (3), 499-507 (2014)
24453555	Gere,J., Yessoufou,K., Daru,B.H., Mankga,L.T., Maurin,O. and van der Bank,M.	Incorporating trnH-psbA to the core DNA barcodes improves significantly species discrimination within southern African Combretaceae	Zookeys 365, 129-147 (2013)
24549110	Dainou,K., Mahy,G., Duminil,J., Dick,C.W., Doucet,J.L., Donkpegan,A.S., Pluijgers,M., Sinsin,B., Lejeune,P. and Hardy,O.J.	Speciation slowing down in widespread and long-living tree taxa: insights from the tropical timber tree genus Milicia (Moraceae)	Heredity (Edinb) 113 (1), 74-85 (2014)
24587023	Wan,D., Sun,Y., Zhang,X., Bai,X., Wang,J., Wang,A. and Milne,R.	Multiple ITS Copies Reveal Extensive Hybridization within Rheum (Polygonaceae), a Genus That Has Undergone Rapid Radiation	PLoS ONE 9 (2), E89769 (2014)
24612741	Vinitha,M.R., Kumar,U.S., Aishwarya,K., Sabu,M. and Thomas,G.	Prospects for discriminating Zingiberaceae species in India using DNA barcodes	J Integr Plant Biol (2014) In press
24648219	Benitez-Vieyra,S., Fornoni,J., Perez-Alquicira,J., Boege,K. and Dominguez,C.A.	The evolution of signal-reward correlations in bee- and hummingbird-pollinated species of Salvia	Proc. Biol. Sci. 281 (1782), 20132934 (2014)
24739357	Liu,J., Shi,L., Han,J., Li,G., Lu,H., Hou,J., Zhou,X., Meng,F. and Downie,S.R.	Identification of species in the angiosperm family Apiaceae using DNA barcodes	Mol Ecol Resour 14 (6), 1231-1238 (2014)
24747126	Xie,L., Yang,Z.Y., Wen,J., Li,D.Z. and Yi,T.S.	Biogeographic history of Pistacia (Anacardiaceae), emphasizing the evolution of the Madrean-Tethyan and the eastern Asian-Tethyan disjunctions	Mol. Phylogenet. Evol. 77, 136-146 (2014)
24782130	Purushothaman,N., Newmaster,S.G., Ragupathy,S., Stalin,N., Suresh,D., Arunraj,D.R., Gnanasekaran,G., Vassou,S.L., Narasimhan,D. and Parani,M.	A tiered barcode authentication tool to differentiate medicinal Cassia species in India	Genet. Mol. Res. 13 (2), 2959-2968 (2014)
24885704	Fu,Z.Z., Li,Y.H., Zhang,K.M. and Li,Y.	Molecular data and ecological niche modeling reveal population dynamics of widespread shrub Forsythia suspensa (Oleaceae) in China's warm-temperate zone in response to climate change during the Pleistocene	BMC Evol. Biol. 14, 114 (2014)
24916059	Begley-Miller,D.R., Hipp,A.L., Brown,B.H., Hahn,M. and Rooney,T.P.	White-tailed deer are a biotic filter during community assembly, reducing species and phylogenetic diversity	AoB Plants 6 (2014)
24961287	Yuan,Q.J., Zhang,B., Jiang,D., Zhang,W.J., Lin,T.Y., Wang,N.H., Chiou,S.J. and Huang,L.Q.	Identification of species and materia medica within Angelica L. (Umbelliferae) based on phylogeny inferred from DNA barcodes	Mol Ecol Resour 15 (2), 358-371 (2015)
24966353	Will,M. and Classen-Bockhoff,R.	Why Africa matters: evolution of Old World Salvia (Lamiaceae) in Africa	Ann. Bot. 114 (1), 61-83 (2014)
24984714	Zarrei,M., Stefanovic,S. and Dickinson,T.A.	Reticulate evolution in North American black-fruited hawthorns (Crataegus section Douglasia; Rosaceae): evidence from nuclear ITS2 and plastid sequences	Ann. Bot. 114 (2), 253-269 (2014)
25048292	Mahadani,P. and Ghosh,S.K.	Utility of indels for species-level identification of a biologically complex plant group: a study with intergenic spacer in Citrus	Mol. Biol. Rep. 41 (11), 7217-7222 (2014)
25157628	Chen,C., Li,P., Wang,R.H., Schaal,B.A. and Fu,C.X.	The Population Genetics of Cultivation: Domestication of a Traditional Chinese Medicine, Scrophularia ningpoensis Hemsl. (Scrophulariaceae)	PLoS ONE 9 (8), E105064 (2014)
25158042	Chen,J., Zhao,J., Erickson,D.L., Xia,N. and Kress,W.J.	Testing DNA barcodes in closely related species of Curcuma (Zingiberaceae) from Myanmar and China	Mol Ecol Resour 15 (2), 337-348 (2015)
25158042	Chen,J., Zhao,J., Erickson,D.L., Xia,N. and Kress,W.J.	Testing DNA barcodes in closely related species of Curcuma (Zingiberaceae) from Myanmar and China	Mol Ecol Resour (2014) In press
25202619	Gostel,M.R. and Weeks,A.	Development of novel, exon-primed intron-crossing (EPIC) markers from EST databases and evaluation of their phylogenetic utility in Commiphora (Burseraceae)	Appl Plant Sci 2 (4) (2014)
25244736	Yu,J.L., Zhao,S., Ren,M.B., Qian,Q.N. and Pang,X.H.	[Identification of Bupleurum chinense and B. longiradiatum based on ITS2 barcode]	Zhongguo Zhong Yao Za Zhi 39 (12), 2160-2163 (2014)
25246939	Zheng,S., Liu,D., Ren,W., Fu,J., Huang,L. and Chen,S.	Integrated analysis for identifying radix astragali and its adulterants based on DNA barcoding	Evid Based Complement Alternat Med 2014, 843923 (2014)
25264864	Zhang,T., Victor,T.R., Rajkumar,S.S., Li,X., Okoniewski,J.C., Hicks,A.C., Davis,A.D., Broussard,K., LaDeau,S.L., Chaturvedi,S. and Chaturvedi,V.	Mycobiome of the Bat White Nose Syndrome Affected Caves and Mines Reveals Diversity of Fungi and Local Adaptation by the Fungal Pathogen Pseudogymnoascus (Geomyces) destructans	PLoS ONE 9 (9), E108714 (2014)
25342656	Willis,C.G., Hall,J.C., Rubio de Casas,R., Wang,T.Y. and Donohue,K.	Diversification and the evolution of dispersal ability in the tribe Brassiceae (Brassicaceae)	Ann. Bot. 114 (8), 1675-1686 (2014)
25366862	Cho,M.S., Kim,C.S., Kim,S.H., Kim,T.O., Heo,K.I., Jun,J. and Kim,S.C.	Molecular and morphological data reveal hybrid origin of wild Prunus yedoensis (Rosaceae) from Jeju Island, Korea: Implications for the origin of the flowering cherry	Am. J. Bot. 101 (11), 1976-1986 (2014)
25377453	Zhou,S.L., Zou,X.H., Zhou,Z.Q., Liu,J., Xu,C., Yu,J., Wang,Q., Zhang,D.M., Wang,X.Q., Ge,S., Sang,T., Pan,K.Y. and Hong,D.Y.	Multiple species of wild tree peonies gave rise to the 'king of flowers', Paeonia suffruticosa Andrews	Proc. Biol. Sci. 281 (1797) (2014) In press
25393243	Liu,J., Wang,Q., Sun,M., Zhu,L., Yang,M. and Zhao,Y.	Selection of Reference Genes for Quantitative Real-Time PCR Normalization in Panax ginseng at Different Stages of Growth and in Different Organs	PLoS ONE 9 (11), E112177 (2014)
25414723	Erickson,D.L., Jones,F.A., Swenson,N.G., Pei,N., Bourg,N.A., Chen,W., Davies,S.J., Ge,X.J., Hao,Z., Howe,R.W., Huang,C.L., Larson,A.J., Lum,S.K., Lutz,J.A., Ma,K., Meegaskumbura,M., Mi,X., Parker,J.D., Fang-Sun,I., Wright,S.J., Wolf,A.T., Ye,W., Xing,D., Zimmerman,J.K. and Kress,W.J.	Comparative evolutionary diversity and phylogenetic structure across multiple forest dynamics plots: a mega-phylogeny approach	Front Genet 5, 358 (2014)
25422535	Zhou,J., Wang,W., Liu,M. and Liu,Z.	Molecular authentication of the traditional medicinal plant Peucedanum praeruptorum and its substitutes and adulterants by DNA - barcoding technique	Pharmacogn Mag 10 (40), 385-390 (2014)
25531885	Huang,Q., Duan,Z., Yang,J., Ma,X., Zhan,R., Xu,H. and Chen,W.	SNP Typing for Germplasm Identification of Amomum villosum Lour. Based on DNA Barcoding Markers	PLoS ONE 9 (12), E114940 (2014)
25550144	Fougere-Danezan,M., Joly,S., Bruneau,A., Gao,X.F. and Zhang,L.B.	Phylogeny and biogeography of wild roses with specific attention to polyploids	Ann. Bot. 115 (2), 275-291 (2015)
25658699	Deng,T., Nie,Z.L., Drew,B.T., Volis,S., Kim,C., Xiang,C.L., Zhang,J.W., Wang,Y.H. and Sun,H.	Does the Arcto-Tertiary Biogeographic Hypothesis Explain the Disjunct Distribution of Northern Hemisphere Herbaceous Plants? The Case of Meehania (Lamiaceae)	PLoS ONE 10 (2), E0117171 (2015)
25661717	Sathiya Seelan,J.S., Nagy,L.G., Justo,A., Grand,E.A., Redhead,S. and Hibbett,D.S.	Phylogenetic relationships and morphological evolution in Lentinus, Polyporellus and Neofavolus, emphasizing southeastern Asian taxa	Mycologia (2015) In press
25672218	Dong,W., Xu,C., Li,C., Sun,J., Zuo,Y., Shi,S., Cheng,T., Guo,J. and Zhou,S.	ycf1, the most promising plastid DNA barcode of land plants	Sci Rep 5, 8348 (2015)
25688489	Mairal,M., Pokorny,L., Aldasoro,J.J., Alarcon,M. and Sanmartin,I.	Ancient vicariance and climate-driven extinction explain continental-wide disjunctions in Africa: the case of the Rand Flora genus Canarina (Campanulaceae)	Mol. Ecol. (2015) In press
25782036	Link,P., Wetterauer,B., Fu,Y. and Wink,M.	Extracts of Glycyrrhiza uralensis and Isoliquiritigenin Counteract Amyloid-beta Toxicity in Caenorhabditis elegans	Planta Med. (2015) In press
25803607	Shapcott,A., Forster,P.I., Guymer,G.P., McDonald,W.J., Faith,D.P., Erickson,D. and Kress,W.J.	Mapping Biodiversity and Setting Conservation Priorities for SE Queensland's Rainforests Using DNA Barcoding	PLoS ONE 10 (3), E0122164 (2015)
25812912	Zhu,Z.M., Gao,X.F. and Fougere-Danezan,M.	Phylogeny of Rosa sections Chinenses and Synstylae (Rosaceae) based on chloroplast and nuclear markers	Mol. Phylogenet. Evol. 87, 50-64 (2015)
25814061	Sauquet,H., Carrive,L., Poullain,N., Sannier,J., Damerval,C. and Nadot,S.	Zygomorphy evolved from disymmetry in Fumarioideae (Papaveraceae, Ranunculales): new evidence from an expanded molecular phylogenetic framework	Ann. Bot. (2015) In press
25878092	Mennes,C.B., Moerland,M.S., Rath,M., Smets,E.F. and Merckx,V.S.	Evolution of mycoheterotrophy in Polygalaceae: The case of Epirixanthes	Am. J. Bot. 102 (4), 598-608 (2015)
25882835	Sochor,M., Vasut,R.J., Sharbel,T.F. and Travnicek,B.	How just a few makes a lot: Speciation via reticulation and apomixis on example of European brambles (Rubus subgen. Rubus, Rosaceae)	Mol. Phylogenet. Evol. 89, 13-27 (2015)
25926325	Zarrei,M., Talent,N., Kuzmina,M., Lee,J., Lund,J., Shipley,P.R., Stefanovic,S. and Dickinson,T.A.	DNA barcodes from four loci provide poor resolution of taxonomic groups in the genus Crataegus	AoB Plants 7 (2015)
25938480	Zhang,J., Chen,M., Dong,X., Lin,R., Fan,J. and Chen,Z.	Evaluation of four commonly used DNA barcoding Loci for chinese medicinal plants of the family schisandraceae	PLoS ONE 10 (5), E0125574 (2015)
25951371	Poleselli Bruniera,C., Kallunki,J.A. and Groppo,M.	Almeidea A. St.-Hil. Belongs to Conchocarpus J.C. Mikan (Galipeinae, Rutaceae): Evidence from Morphological and Molecular Data, with a First Analysis of Subtribe Galipeinae	PLoS ONE 10 (5), E0125650 (2015)
26034267	Kartzinel,T.R., Chen,P.A., Coverdale,T.C., Erickson,D.L., Kress,W.J., Kuzmina,M.L., Rubenstein,D.I., Wang,W. and Pringle,R.M.	DNA metabarcoding illuminates dietary niche partitioning by African large herbivores	Proc. Natl. Acad. Sci. U.S.A. (2015) In press
26040240	Rodriguez-Riano,T., Valtuena,F.J., Lopez,J., Navarro-Perez,M.L., Perez-Bote,J.L. and Ortega-Olivencia,A.	Evolution of the staminode in a representative sample of Scrophularia and its role as nectar safeguard in three widespread species	Naturwissenschaften 102 (5-6), 1284 (2015)
26061692	Kim,K., Lee,S.C., Lee,J., Lee,H.O., Joh,H.J., Kim,N.H., Park,H.S. and Yang,T.J.	Comprehensive Survey of Genetic Diversity in Chloroplast Genomes and 45S nrDNAs within Panax ginseng Species	PLoS ONE 10 (6), E0117159 (2015)
26079131	Norup,M.F., Petersen,G., Burrows,S., Bouchenak-Khelladi,Y., Leebens-Mack,J., Pires,J.C., Linder,H.P. and Seberg,O.	Evolution of Asparagus L. (Asparagaceae): Out-of-South-Africa and multiple origins of sexual dimorphism	Mol. Phylogenet. Evol. 92, 25-44 (2015)
26121045	Huang,X.C., Ci,X.Q., Conran,J.G. and Li,J.	Application of DNA Barcodes in Asian Tropical Trees - A Case Study from Xishuangbanna Nature Reserve, Southwest China	PLoS ONE 10 (6), E0129295 (2015)
26126769	Ito,M., Sato-Masumoto,N., Kobayashi,F. and Matsumura,K.	Distinguishing Ophiopogon and Liriope tubers based on DNA sequences	J Nat Med (2015) In press
26132382	Zhang,W., Yuan,Y., Yang,S., Huang,J. and Huang,L.	ITS2 Secondary Structure Improves Discrimination between Medicinal 'Mu Tong' Species when Using DNA Barcoding	PLoS ONE 10 (7), E0131185 (2015)
26173113	Kondraskov,P., Schutz,N., Schussler,C., de Sequeira,M.M., Guerra,A.S., Caujape-Castells,J., Jaen-Molina,R., Marrero-Rodriguez,A., Koch,M.A., Linder,P., Kovar-Eder,J. and Thiv,M.	Biogeography of Mediterranean Hotspot Biodiversity: Re-Evaluating the 'Tertiary Relict' Hypothesis of Macaronesian Laurel Forests	PLoS ONE 10 (7), E0132091 (2015)
26197783	Wang,Q., Liu,J., Allen,G.A., Ma,Y., Yue,W., Marr,K.L. and Abbott,R.J.	Arctic plant origins and early formation of circumarctic distributions: a case study of the mountain sorrel, Oxyria digyna	New Phytol. (2015) In press
26230508	Choi,Y.J. and Thines,M.	Host Jumps and Radiation, Not Co-Divergence Drives Diversification of Obligate Pathogens. A Case Study in Downy Mildews and Asteraceae	PLoS ONE 10 (7), E0133655 (2015)
26281578	Dou,R.K., Bi,Z.F., Bai,R.X., Ren,Y.Y., Tan,R., Song,L.K., Li,D.Q. and Mao,C.Q.	[Identification and analysis of Corydalis boweri, Meconopsis horridula and their close related species of the same genus by using ITS2 DNA barcode]	Zhongguo Zhong Yao Za Zhi 40 (8), 1453-1458 (2015)
26308863	Zhang,G.J., Hu,H.H., Zhang,C.F., Tian,X.J., Peng,H. and Gao,T.G.	Inaccessible Biodiversity on Limestone Cliffs: Aster tianmenshanensis (Asteraceae), a New Critically Endangered Species from China	PLoS ONE 10 (8), E0134895 (2015)
26379469	Telfer,A.C., Young,M.R., Quinn,J., Perez,K., Sobel,C.N., Sones,J.E., Levesque-Beaudin,V., Derbyshire,R., Fernandez-Triana,J., Rougerie,R., Thevanayagam,A., Boskovic,A., Borisenko,A.V., Cadel,A., Brown,A., Pages,A., Castillo,A.H., Nicolai,A., Glenn Mockford,B.M., Bukowski,B., Wilson,B., Trojahn,B., Lacroix,C.A., Brimblecombe,C., Hay,C., Ho,C., Steinke,C., Warne,C.P., Garrido Cortes,C., Engelking,D…	Biodiversity inventories in high gear: DNA barcoding facilitates a rapid biotic survey of a temperate nature reserve	Biodivers Data J 3, E6313 (2015)
26393796	Wu,S.D., Lin,L., Li,H.L., Yu,S.X., Zhang,L.J. and Wang,W.	Evolution of Asian Interior Arid-Zone Biota: Evidence from the Diversification of Asian Zygophyllum (Zygophyllaceae)	PLoS ONE 10 (9), E0138697 (2015)
26546375	Miller,J.S., Kamath,A., Husband,B.C. and Levin,R.A.	Correlated polymorphism in cytotype and sexual system within a monophyletic species, Lycium californicum	Ann. Bot. (2015) In press
26602739	Wirta,H., Varkonyi,G., Rasmussen,C., Kaartinen,R., Schmidt,N.M., Hebert,P.D., Bartak,M., Blagoev,G., Disney,H., Ertl,S., Gjelstrup,P., Gwiazdowicz,D.J., Hulden,L., Ilmonen,J., Jakovlev,J., Jaschhof,M., Kahanpaa,J., Kankaanpaa,T., Krogh,P.H., Labbee,R., Lettner,C., Michelsen,V., Nielsen,S.A., Nielsen,T.R., Paasivirta,L., Pedersen,S., Pohjoismaki,J., Salmela,J., Vilkamaa,P., Vare,H., von Tschirnhau…	Establishing a community-wide DNA barcode library as a new tool for arctic research	Mol Ecol Resour (2015) In press
26718058	Huang,J.F., Li,L., van der Werff,H., Li,H.W., Rohwer,J.G., Crayn,D.M., Meng,H.H., van der Merwe,M., Conran,J.G. and Li,J.	Origins and evolution of cinnamon and camphor: A phylogenetic and historical biogeographical analysis of the Cinnamomum group (Lauraceae)	Mol. Phylogenet. Evol. 96, 33-44 (2016)
26832306	Janssens,S.B., Vandelook,F., De Langhe,E., Verstraete,B., Smets,E., Vandenhouwe,I. and Swennen,R.	Evolutionary dynamics and biogeography of Musaceae reveal a correlation between the diversification of the banana family and the geological and climatic history of Southeast Asia	New Phytol. (2016) In press
26923493	Yao,G., Drew,B.T., Yi,T.S., Yan,H.F., Yuan,Y.M. and Ge,X.J.	Phylogenetic relationships, character evolution and biogeographic diversification of Pogostemon s.l. (Lamiaceae)	Mol. Phylogenet. Evol. (2016) In press
26960159	Bagheri,A., Maassoumi,A.A., Rahiminejad,M.R. and Blattner,F.R.	Molecular Phylogeny and Morphological Analysis Support a New Species and New Synonymy in Iranian Astragalus (Leguminosae)	PLoS ONE 11 (3), E0149726 (2016)
26982211	Olivar,J.E., Alaba,J.P., Atienza,J.F., Tan,J.J., Umali,M.T. and Alejandro,G.J.	Establishment of a Standard Reference Material (SRM) herbal DNA barcode library of Vitex negundo L. (lagundi) for quality control measures	Food Addit Contam Part A Chem Anal Control Expo Risk Assess (2016) In press
27050315	Liu,J., Yan,H.F. and Ge,X.J.	The Use of DNA Barcoding on Recently Diverged Species in the Genus Gentiana (Gentianaceae) in China	PLoS ONE 11 (4), E0153008 (2016)
27065969	Comby,M., Lacoste,S., Baillieul,F., Profizi,C. and Dupont,J.	Spatial and Temporal Variation of Cultivable Communities of Co-occurring Endophytes and Pathogens in Wheat	Front Microbiol 7, 403 (2016)
27119149	Howard,M.G., McDonald,W.J., Forster,P.I., Kress,W.J., Erickson,D., Faith,D.P. and Shapcott,A.	Patterns of Phylogenetic Diversity of Subtropical Rainforest of the Great Sandy Region, Australia Indicate Long Term Climatic Refugia	PLoS ONE 11 (4), E0153565 (2016)
27168986	Yurtseva,O.V., Kuznetsova,O.I., Mavrodieva,M.E. and Mavrodiev,E.V.	What is Atraphaxis L. (Polygonaceae, Polygoneae): cryptic taxa and resolved taxonomic complexity instead of the formal lumping and the lack of morphological synapomorphies	PeerJ 4, E1977 (2016)
27178437	Caetano Wyler,S. and Naciri,Y.	Evolutionary histories determine DNA barcoding success in vascular plants: seven case studies using intraspecific broad sampling of closely related species	BMC Evol. Biol. 16, 103 (2016)
27227830	Ivanova,N.V., Kuzmina,M.L., Braukmann,T.W., Borisenko,A.V. and Zakharov,E.V.	Authentication of Herbal Supplements Using Next-Generation Sequencing	PLoS ONE 11 (5), E0156426 (2016)
27294529	Zhao,L., Jiang,X.W., Zuo,Y.J., Liu,X.L., Chin,S.W., Haberle,R., Potter,D., Chang,Z.Y. and Wen,J.	Multiple Events of Allopolyploidy in the Evolution of the Racemose Lineages in Prunus (Rosaceae) Based on Integrated Evidence from Nuclear and Plastid Data	PLoS ONE 11 (6), E0157123 (2016)
27386073	Valtuena,F.J., Lopez,J., Alvarez,J., Rodriguez-Riano,T. and Ortega-Olivencia,A.	Scrophularia arguta, a widespread annual plant in the Canary Islands: a single recent colonization event or a more complex phylogeographic pattern?	Ecol Evol 6 (13), 4258-4273 (2016)
27446191	Wang,Y., Chen,Q., Chen,T., Tang,H., Liu,L. and Wang,X.	Phylogenetic Insights into Chinese Rubus (Rosaceae) from Multiple Chloroplast and Nuclear DNAs	Front Plant Sci 7, 968 (2016)
27486931	Zhou,J.L., Zhu,L., Chen,H. and Cui,B.K.	Taxonomy and Phylogeny of Polyporus Group Melanopus (Polyporales, Basidiomycota) from China	PLoS ONE 11 (8), E0159495 (2016)
27507489	Raja,H.A., Baker,T.R., Little,J.G. and Oberlies,N.H.	DNA barcoding for identification of consumer-relevant mushrooms: A partial solution for product certification?	Food Chem 214, 383-392 (2017)
27597313	Tanentzap,A.J. and Lee,W.G.	Evolutionary conservatism explains increasing relatedness of plant communities along a flooding gradient	New Phytol. (2016) In press
27653702	Molina,J., Ii,A.M., Navarro,A.I., Pedales,R.D., Marquez,C.M. and Limbo,C.A.	DNA Barcoding of Philippine Herbal Medicinal Products	J AOAC Int (2016) In press
27717395	Kasper-Pakosz,R., Pietras,M. and Luczaj,L.	Wild and native plants and mushrooms sold in the open-air markets of south-eastern Poland	J Ethnobiol Ethnomed 12 (1), 45 (2016)
27812188	Wang,J.J., Yang,Y.P., Sun,H., Wen,J., Deng,T., Nie,Z.L. and Meng,Y.	The Biogeographic South-North Divide of Polygonatum (Asparagaceae Tribe Polygonateae) within Eastern Asia and Its Recent Dispersals in the Northern Hemisphere	PLoS ONE 11 (11), E0166134 (2016)
27827446	Zhang,M.L., Xiang,X.G., Xue,J.J., Sanderson,S.C. and Fritsch,P.W.	Himalayan uplift shaped biomes in Miocene temperate Asia: evidence from leguminous Caragana	Sci Rep 6, 36528 (2016)
27994958	Mishra,P., Kumar,A., Rodrigues,V., Shukla,A.K. and Sundaresan,V.	Feasibility of nuclear ribosomal region ITS1 over ITS2 in barcoding taxonomically challenging genera of subtribe Cassiinae (Fabaceae)	PeerJ 4, E2638 (2016)
28057553	Will,M. and Classen-Bockhoff,R.	Time to split Salvia s.l. (Lamiaceae) - New insights from Old World Salvia phylogeny	Mol. Phylogenet. Evol. 109, 33-58 (2017)
28141851	Hong,Y., Luo,Y., Gao,Q., Ren,C., Yuan,Q. and Yang,Q.E.	Phylogeny and reclassification of Aconitum subgenus Lycoctonum (Ranunculaceae)	PLoS ONE 12 (1), E0171038 (2017)
28186159	Chen,X., Xiang,L., Shi,L., Li,G., Yao,H., Han,J., Lin,Y., Song,J. and Chen,S.	Identification of crude drugs in the Japanese pharmacopoeia using a DNA barcoding system	Sci Rep 7, 42325 (2017)
28333296	Jayasena,A.S., Fisher,M.F., Panero,J.L., Secco,D., Bernath-Levin,K., Berkowitz,O., Taylor,N.L., Schilling,E.E., Whelan,J. and Mylne,J.S.	Stepwise evolution of a buried inhibitor peptide over 45 million years	Mol. Biol. Evol. (2017) In press
7624325	Sang,T., Crawford,D.J. and Stuessy,T.F.	Documentation of reticulate evolution in peonies (Paeonia) using internal transcribed spacer sequences of nuclear ribosomal DNA: implications for biogeography and concerted evolution	Proc. Natl. Acad. Sci. U.S.A. 92 (15), 6813-6817 (1995)
7624333	Bogler,D.J., Neff,J.L. and Simpson,B.B.	Multiple origins of the yucca-yucca moth association	Proc. Natl. Acad. Sci. U.S.A. 92 (15), 6864-6867 (1995)
8587503	Goremykin,V., Bobrova,V., Pahnke,J., Troitsky,A., Antonov,A. and Martin,W.	Noncoding sequences from the slowly evolving chloroplast inverted repeat in addition to rbcL data do not support gnetalean affinities of angiosperms	Mol. Biol. Evol. 13 (2), 383-396 (1996)
8899721	Wen,J. and Zimmer,E.A.	Phylogeny and biogeography of Panax L. (the ginseng genus, araliaceae): inferences from ITS sequences of nuclear ribosomal DNA	Mol. Phylogenet. Evol. 6 (2), 167-177 (1996)
9562980	Jobst,J., King,K. and Hemleben,V.	Molecular evolution of the internal transcribed spacers (ITS1 and ITS2) and phylogenetic relationships among species of the family Cucurbitaceae	Mol. Phylogenet. Evol. 9 (2), 204-219 (1998)
